# Supplementary material for: Ethylene promotes SMAX1 accumulation to inhibit arbuscular mycorrhiza symbiosis
Source: Nat Commun. 2025 Feb 27;16:2025. doi: 10.1038/s41467-025-57222-w (PMC11868565; doi:10.1038/s41467-025-57222-w)
Supplement: Supplementary file 4 — Supplementary Data 1 [file 41467_2025_57222_MOESM4_ESM.xlsx]

## Sheet: DESCRIPTION
Supp. Data 1. RNA-seq based read count (for all genes) and expression data (for expressed genes) in solvent or ethephon treated mock- or AM-inoculated WT roots and in solvent treated mock- or AM-inoculated ein2a ein2b roots.
Sheet 1 provides the raw read counts for all the 83153 Lotus japonicus genes as obtained in the RNASeq.
Sheet 2 provides the normalized read counts (from EdgeR) for all the 83153 Lotus japonicus genes as obtained in the RNASeq.
Sheet 3 provides the expression data (log2fold change, Log2FC and adjusted p-value, Adj p-val) for 53192 expressed genes in indicated comparisons between samples in the RNASeq.

## Sheet: Sheet 1 Raw read counts
Gene ID	WT AM Solv rep 1	WT AM Solv rep 2	WT AM Solv rep 3	WT AM Solv rep 4	WT Mock Solv rep 1	WT Mock Solv rep 2	WT Mock Solv rep 3	WT Mock Solv rep 4	WT AM Ethe rep 1	WT AM Ethe rep 2	WT AM Ethe rep 3	WT AM Ethe rep 4	WT Mock Ethe rep 1	WT Mock Ethe rep 2	WT Mock Ethe rep 3	WT Mock Ethe rep 4	ein2a ein2bAM Solv rep 1	ein2a ein2bAM Solv rep 2	ein2a ein2bAM Solv rep 3	ein2a ein2bMock Solv rep 1	ein2a ein2bMock Solv rep 2	ein2a ein2bMock Solv rep 3	Sequence type	Annotation
Lj0g3v0116739	284	456	430	269	51	91	95	110	30	12	3	19	6	0	0	0	18	37	137	3	0	1	Protein coding	(+)-delta-cadinene synthase isozyme C2 [Medicago truncatula] gi|357452561|ref|XP_003596557.1|
Lj0g3v0168849	18	24	7	12	0	4	3	3	0	0	0	6	0	0	0	0	2	4	9	0	0	0	Protein coding	(+)-delta-cadinene synthase isozyme C2 [Medicago truncatula] gi|357452577|ref|XP_003596565.1|
Lj0g3v0185159	0	0	0	0	0	0	0	0	0	0	0	0	0	0	6	0	0	0	0	2	0	0	Protein coding	(+)-delta-cadinene synthase isozyme C2 [Medicago truncatula] gi|357452577|ref|XP_003596565.1|
Lj0g3v0210429	1	0	1	0	0	1	1	3	0	0	0	0	0	0	0	0	1	0	1	0	0	0	Protein coding	(+)-neomenthol dehydrogenase [Medicago truncatula] gi|357460053|ref|XP_003600308.1|
Lj0g3v0101689	5	10	8	5	0	0	0	1	2	0	0	0	0	0	2	0	6	0	5	0	7	0	Protein coding	(+)-neomenthol dehydrogenase [Medicago truncatula] gi|357489423|ref|XP_003614999.1|
Lj0g3v0163209	5	8	0	0	0	0	0	0	0	0	0	7	0	0	0	0	0	0	1	5	1	0	Protein coding	(+)-neomenthol dehydrogenase [Medicago truncatula] gi|357489423|ref|XP_003614999.1|
Lj0g3v0163199	3	1	7	0	0	17	5	0	0	7	0	10	4	0	0	0	1	9	5	0	0	0	Protein coding	(+)-neomenthol dehydrogenase [Medicago truncatula] gi|357514609|ref|XP_003627593.1|
Lj0g3v0168079	20	28	17	4	1	19	17	22	23	11	12	17	8	19	28	12	5	16	9	9	17	15	Protein coding	(+)-neomenthol dehydrogenase [Medicago truncatula] gi|357514615|ref|XP_003627596.1|
Lj0g3v0107839	72	113	92	81	94	100	142	107	62	53	57	51	129	155	142	87	125	165	136	74	85	104	Protein coding	(2Fe-2S)-binding protein [gamma proteobacterium HIMB55] gi|497104707|ref|WP_009471815.1|
Lj4g3v3113650	0	0	0	0	0	0	0	0	0	0	0	0	0	0	0	0	0	0	0	0	0	0	Protein coding	(4Fe-4S)-binding protein [Porphyromonas uenonis] gi|494607531|ref|WP_007365778.1|
Lj4g3v1107620	0	0	0	0	0	0	0	0	0	0	0	0	0	0	0	0	0	0	0	0	0	0	Protein coding	(4Fe-4S)-binding protein [Sphingomonas sp. SKA58] gi|497506089|ref|WP_009820287.1|
Lj3g3v3653420	0	0	0	0	0	0	0	0	0	0	0	0	0	0	0	0	0	0	0	0	0	0	Protein coding	(E E)-alpha-farnesene synthase [Medicago truncatula] gi|357501877|ref|XP_003621227.1|
Lj0g3v0067039	147	180	207	139	134	111	113	85	67	74	67	121	66	40	65	58	142	174	286	148	196	188	Protein coding	(iso)flavonoid glycosyltransferase [Medicago truncatula] gi|115334821|gb|ABI94026.1|
Lj0g3v0231499	1	1	0	0	0	0	0	0	5	5	0	6	10	8	1	0	3	0	0	0	1	3	Protein coding	(iso)flavonoid glycosyltransferase [Medicago truncatula] gi|115334821|gb|ABI94026.1|
Lj2g3v1277760	9	14	3	9	13	13	9	12	9	0	13	8	8	14	2	5	21	11	13	23	15	16	Protein coding	(R)-mandelonitrile lyase [Medicago truncatula] gi|357487063|ref|XP_003613819.1|
Lj0g3v0307399	49	38	27	17	0	40	29	53	71	68	64	92	77	79	92	71	63	86	73	74	71	96	Protein coding	(RAP Annotation release2) Galactose-binding like domain containing protein [Medicago truncatula] gi|357439939|ref|XP_003590247.1|
Lj2g3v2001720	0	0	0	0	0	0	0	0	0	0	0	0	0	0	0	1	0	0	0	0	0	0	Protein coding	(RAP Annotation release2) Glycosyl transferase [Medicago truncatula] gi|357482041|ref|XP_003611306.1|
Lj4g3v1273410	0	0	0	4	0	4	1	0	1	0	0	0	0	0	0	0	0	0	0	0	0	0	Protein coding	(RAP Annotation release2) Glycosyl transferase [Medicago truncatula] gi|357482041|ref|XP_003611306.1|
Lj1g3v3608330	0	0	2	3	0	0	0	2	1	2	5	1	0	7	1	4	9	2	5	0	3	7	Protein coding	[FeFe] gi|410991572|dbj|BAM65865.1|
Lj1g3v4105870	5	10	1	2	14	4	9	15	14	25	41	19	40	72	16	12	53	70	45	67	83	101	Protein coding	10 kDa chaperonin [Medicago truncatula] gi|357509315|ref|XP_003624946.1|
Lj1g3v1930240	0	0	0	0	1	0	2	0	0	0	0	0	1	0	0	3	0	0	0	0	0	1	Protein coding	10 kDa chaperonin [Medicago truncatula] gi|357513033|ref|XP_003626805.1|
Lj4g3v0643840	48	39	29	17	115	78	136	146	63	63	130	114	124	132	122	64	192	199	265	285	272	506	Protein coding	10 kDa chaperonin [Medicago truncatula] gi|358344787|ref|XP_003636468.1|
Lj0g3v0223379	0	0	0	0	0	0	0	0	0	0	0	0	0	0	0	0	0	0	0	0	0	0	Protein coding	10 kDa chaperonin [Wolbachia endosymbiont of Drosophila simulans wNo] gi|482888241|ref|YP_007885408.1|
Lj4g3v2820170	31	15	13	7	14	24	21	42	8	18	22	14	11	8	6	12	20	27	19	45	39	56	Protein coding	117M18_10 [Brassica rapa] gi|72255611|gb|AAZ66929.1|
Lj3g3v1953530	4	7	2	0	0	4	5	4	3	4	0	0	0	0	0	1	0	0	0	0	0	0	Protein coding	11S seed storage globulin B [Chenopodium quinoa] gi|115343513|gb|ABI94736.1|
Lj1g3v5020900	135	154	97	95	94	166	161	183	120	116	135	118	202	134	133	191	163	154	178	230	257	320		121F-specific p53 inducible RNA [Lotus japonicus] gi|221272636|emb|CAQ17049.1|
Lj1g3v5020990	4	10	7	8	1	10	13	16	8	16	4	4	5	12	10	10	8	7	14	13	6	13	Protein coding	121F-specific p53 inducible RNA [Lotus japonicus] gi|221272636|emb|CAQ17049.1|
Lj1g3v0115350	172	80	54	83	50	60	52	54	743	503	527	613	984	722	1214	600	19	53	22	48	33	68	Protein coding	12-oxophytodienoate reductase [Lotus japonicus] gi|283132371|dbj|BAI63591.1|
Lj1g3v0114240	23	11	19	22	105	11	68	40	38	32	58	23	24	9	27	20	14	16	29	76	80	118	Protein coding	12-oxophytodienoic acid 1010-reductase [Astragalus sinicus] gi|238909261|gb|ACR77749.1|
Lj1g3v3974810	2	0	0	2	20	0	46	0	0	6	2	11	1	0	3	3	0	1	0	9	12	2	Protein coding	12-oxophytodienoic acid 1010-reductase [Astragalus sinicus] gi|238909261|gb|ACR77749.1|
Lj0g3v0068369	12	13	8	8	7	26	16	24	20	17	42	16	31	53	48	44	21	22	38	92	90	110	Protein coding	13-hydroperoxide lyase [Lotus japonicus] gi|323575355|dbj|BAJ78217.1|
Lj0g3v0068459	0	1	0	0	0	0	0	0	0	1	0	0	3	0	0	0	0	0	0	0	0	2	Protein coding	13-hydroperoxide lyase [Lotus japonicus] gi|323575355|dbj|BAJ78217.1|
Lj3g3v1297180	0	0	0	0	0	0	0	0	0	0	0	0	0	2	0	0	0	0	0	0	0	0	Protein coding	13-hydroperoxide lyase [Lotus japonicus] gi|323575355|dbj|BAJ78217.1|
Lj3g3v1297260	0	0	0	0	0	0	4	0	0	0	0	0	0	0	0	3	0	0	0	0	0	0	Protein coding	13-hydroperoxide lyase [Lotus japonicus] gi|323575355|dbj|BAJ78217.1|
Lj1g3v1888500	0	0	0	0	0	0	0	0	0	0	0	0	0	0	0	0	0	0	0	0	0	0	Protein coding	14 kDa proline-rich protein DC2.15 [Medicago truncatula] gi|357437017|ref|XP_003588784.1|
Lj6g3v1720560	0	0	0	0	0	1	1	0	0	0	4	0	0	0	0	1	0	0	0	0	0	0	Protein coding	14 kDa proline-rich protein DC2.15 [Medicago truncatula] gi|357448007|ref|XP_003594279.1|
Lj0g3v0346339	1693	1451	1222	923	1905	2429	3811	4041	458	553	558	311	424	254	216	266	2055	2801	1992	1879	1933	1959	Protein coding	14 kDa proline-rich protein DC2.15 [Medicago truncatula] gi|357476925|ref|XP_003608748.1|
Lj4g3v1285050	16455	16727	12335	8502	15826	22058	27092	33233	7069	6925	10337	6536	6927	6808	3426	4775	16685	22179	27935	14981	20629	17537	Protein coding	14 kDa proline-rich protein DC2.15 [Medicago truncatula] gi|357476925|ref|XP_003608748.1|
Lj4g3v0654380	13	18	13	2	33	14	27	23	15	1	10	17	10	19	12	7	24	40	34	43	41	40	Protein coding	14 kDa zinc-binding protein [Medicago truncatula] gi|357475225|ref|XP_003607898.1|
Lj5g3v0309100	8	11	6	2	1	12	18	11	2	5	0	2	2	7	6	3	21	15	19	22	24	44	Protein coding	14 kDa zinc-binding protein [Medicago truncatula] gi|357475225|ref|XP_003607898.1|
Lj4g3v0669830	36	43	48	29	58	75	56	79	35	55	27	57	19	36	35	24	74	73	86	63	83	121	Protein coding	14-3-3 protein SGF14e [Glycine max] gi|351726936|ref|NP_001238423.1|
Lj2g3v1252820	134	186	126	83	148	232	273	286	251	220	251	226	248	362	200	199	250	298	261	419	394	508	Protein coding	14-3-3 protein SGF14f [Glycine max] gi|351726463|ref|NP_001238407.1|
Lj4g3v0548760	1	1	0	0	0	0	0	1	0	0	0	0	0	0	1	0	0	0	0	0	0	0	Protein coding	14-3-3 protein SGF14n [Glycine max] gi|351724401|ref|NP_001238592.1|
Lj0g3v0113379	2500	2638	2632	2674	2061	3365	3424	4023	2894	2826	2799	3256	3811	4165	3919	3177	2576	4803	3110	2649	2951	3041	Protein coding	14-3-3-like protein [Pisum sativum] gi|4850247|emb|CAB42546.2|
Lj0g3v0239159	7	21	23	7	26	19	50	49	33	57	154	70	167	106	90	29	78	185	137	100	133	248	Protein coding	14-3-3-like protein [Pisum sativum] gi|4850247|emb|CAB42546.2|
Lj0g3v0082379	0	0	0	0	0	0	0	0	0	0	0	0	0	0	0	0	0	0	0	0	0	0	Protein coding	14-alpha-glucan-branching enzyme [Aspergillus oryzae RIB40] gi|169786013|ref|XP_001827467.1|
Lj0g3v0169819	1	0	0	0	1	4	0	0	0	0	0	0	0	0	2	0	0	1	3	1	1	3	Protein coding	15.4 kDa class V heat shock protein [Medicago truncatula] gi|357508747|ref|XP_003624662.1|
Lj1g3v3975730	4	2	5	4	0	6	10	4	1	0	1	3	0	10	3	3	5	5	4	6	4	14	Protein coding	15.4 kDa class V heat shock protein [Medicago truncatula] gi|357508747|ref|XP_003624662.1|
Lj0g3v0243599	1	3	6	2	0	2	1	2	0	0	2	1	0	0	0	4	3	6	2	11	0	0	Protein coding	15-hydroxyprostaglandin dehydrogenase [Medicago truncatula] gi|357475423|ref|XP_003607997.1|
Lj4g3v0585740	168	204	166	105	97	175	191	212	200	211	182	188	242	279	234	197	225	299	337	285	372	313	Protein coding	15-hydroxyprostaglandin dehydrogenase [Medicago truncatula] gi|357475423|ref|XP_003607997.1|
Lj1g3v0451230	16	17	9	6	16	10	26	31	9	1	4	12	8	0	3	3	11	22	17	26	50	28	Protein coding	16.6 kDa heat shock protein [Medicago truncatula] gi|357477445|ref|XP_003609008.1|
Lj4g3v1614770	0	1	4	5	0	2	3	3	0	0	0	0	0	0	0	4	7	1	5	1	8	3	Protein coding	16.6 kDa heat shock protein [Medicago truncatula] gi|357477445|ref|XP_003609008.1|
Lj0g3v0201309	0	0	0	0	0	0	0	3	0	2	0	2	2	0	2	0	3	2	3	0	0	0	Protein coding	16S rRNA methyltransferase [Pseudoalteromonas agarivorans] gi|490725513|ref|WP_004588039.1|
Lj2g3v1068350	0	0	0	0	0	0	0	0	0	0	0	0	0	0	0	0	3	0	1	3	0	0	Protein coding	16S rRNA methyltransferase [Pseudoalteromonas agarivorans] gi|490725513|ref|WP_004588039.1|
Lj0g3v0345609	0	0	0	0	0	0	0	0	0	0	0	0	0	0	0	0	0	0	0	0	0	0	Protein coding	16S rRNA methyltransferase [Streptococcus sp. oral taxon 056] gi|497440707|ref|WP_009754905.1|
Lj3g3v1261020	0	0	0	0	0	0	0	0	0	0	0	0	0	0	0	0	0	0	0	0	0	0	Protein coding	16S rRNA pseudouridylate 516 synthase partial [Acinetobacter baumannii] gi|489210834|ref|WP_003119651.1|
Lj5g3v1949720	0	0	0	0	0	0	0	0	0	0	0	0	0	0	0	0	0	0	0	0	0	0	Protein coding	17.6 kDa class I heat shock protein [Medicago truncatula] gi|357443643|ref|XP_003592099.1|
Lj3g3v0807630	5	5	11	3	22	23	15	13	3	0	2	2	11	0	1	5	3	4	14	3	25	15	Protein coding	17.6 kDa class I heat shock protein [Medicago truncatula] gi|357455709|ref|XP_003598135.1|
Lj1g3v0095230	377	318	357	229	366	451	434	416	446	357	424	445	442	603	503	417	280	438	421	465	494	509	Protein coding	17.6 kDa class II heat shock protein [Theobroma cacao] gi|508713811|gb|EOY05708.1|
Lj5g3v2045960	2	0	3	9	0	2	2	4	3	2	0	1	6	0	3	10	3	2	5	2	4	4	Protein coding	17.6 kDa class II heat shock protein [Theobroma cacao] gi|508713811|gb|EOY05708.1|
Lj1g3v2612690	25	24	21	19	34	26	32	25	86	54	32	55	52	44	42	32	45	69	49	32	65	21	Protein coding	177 protein [Medicago truncatula] gi|357452175|ref|XP_003596364.1|
Lj3g3v1063630	87	48	47	36	68	65	96	87	72	92	146	135	96	108	77	53	87	79	112	88	126	92	Protein coding	177 protein [Medicago truncatula] gi|357452175|ref|XP_003596364.1|
Lj0g3v0229079	95	83	71	38	17	73	74	82	72	121	112	82	101	74	84	46	77	125	67	17	53	27	Protein coding	177 protein [Medicago truncatula] gi|357453693|ref|XP_003597127.1|
Lj2g3v1215580	98	84	88	40	93	130	165	131	106	134	93	100	179	174	275	143	97	174	139	220	226	216	Protein coding	18S pre-ribosomal assembly protein gar2-related protein [Arabidopsis thaliana] gi|30678079|ref|NP_178475.2|
Lj1g3v3809440	0	0	0	0	0	0	0	0	0	0	0	0	0	0	0	0	0	0	0	0	0	0	Protein coding	1-acyl-sn-glycerol-3-phosphate acyltransferase [Cyanothece sp. PCC 7424] gi|218437463|ref|YP_002375792.1|
Lj6g3v1789900	2434	2249	2209	1762	1564	2124	2044	2525	9148	7987	9083	12049	14022	15154	15621	12026	739	1166	1178	354	758	675	Protein coding	1-aminocyclopropane-1-carboxylate oxidase [Medicago truncatula] gi|357447771|ref|XP_003594161.1|
Lj0g3v0149959	4	4	8	0	0	3	5	2	2	7	11	3	2	24	7	5	2	6	3	0	3	5	Protein coding	1-aminocyclopropane-1-carboxylate oxidase [Medicago truncatula] gi|357484317|ref|XP_003612446.1|
Lj2g3v1573020	2	1	3	0	0	1	5	1	0	0	5	4	3	0	1	1	0	4	1	1	2	3	Protein coding	1-aminocyclopropane-1-carboxylate oxidase [Medicago truncatula] gi|357484317|ref|XP_003612446.1|
Lj2g3v1573110	0	2	0	0	0	0	0	0	0	0	1	0	0	0	0	0	2	5	2	131	129	161	Protein coding	1-aminocyclopropane-1-carboxylate oxidase [Medicago truncatula] gi|357484317|ref|XP_003612446.1|
Lj2g3v2948520	12	7	10	16	46	13	11	18	2	1	22	3	21	18	22	2	3	7	9	5	7	7	Protein coding	1-aminocyclopropane-1-carboxylate oxidase-like protein [Medicago truncatula] gi|357451771|ref|XP_003596162.1|
Lj3g3v0787300	39	49	49	34	20	43	66	54	33	44	52	65	49	40	41	49	61	90	113	103	58	112	Protein coding	1-aminocyclopropane-1-carboxylate oxidase-like protein [Medicago truncatula] gi|357451771|ref|XP_003596162.1|
Lj5g3v1135100	28	23	10	24	20	31	36	63	40	50	51	32	74	81	76	59	61	70	55	71	75	82	Protein coding	1-aminocyclopropane-1-carboxylate oxidase-like protein [Medicago truncatula] gi|357451781|ref|XP_003596167.1|
Lj5g3v1145180	0	0	0	0	0	0	2	1	0	0	0	0	0	0	0	0	2	0	0	0	0	0	Protein coding	1-aminocyclopropane-1-carboxylate oxidase-like protein [Medicago truncatula] gi|357451781|ref|XP_003596167.1|
Lj5g3v0528840	43	20	16	24	58	34	44	50	64	86	87	98	143	88	164	80	64	70	88	86	97	98	Protein coding	1-aminocyclopropane-1-carboxylate oxidase-like protein [Medicago truncatula] gi|357451795|ref|XP_003596174.1|
Lj5g3v0528850	7	6	6	6	0	6	10	10	18	28	19	20	35	48	66	20	15	18	20	16	17	24	Protein coding	1-aminocyclopropane-1-carboxylate oxidase-like protein [Medicago truncatula] gi|357451795|ref|XP_003596174.1|
Lj4g3v0561880	0	0	0	0	0	0	0	0	0	1	0	0	0	0	0	0	0	2	0	0	0	0	Protein coding	1-aminocyclopropane-1-carboxylate oxidase-like protein [Medicago truncatula] gi|357478703|ref|XP_003609637.1|
Lj1g3v1930150	0	0	4	4	0	1	1	0	0	0	0	1	3	3	3	9	0	2	2	2	2	2	Protein coding	1-aminocyclopropane-1-carboxylate oxidase-like protein [Medicago truncatula] gi|357512997|ref|XP_003626787.1|
Lj3g3v0614720	1	8	6	0	0	4	8	2	10	29	18	16	29	23	47	20	3	17	7	15	6	18	Protein coding	1-aminocyclopropane-1-carboxylate oxidase-like protein [Medicago truncatula] gi|357512997|ref|XP_003626787.1|
Lj1g3v1930210	0	0	1	0	0	2	0	0	5	0	6	1	3	28	19	8	1	0	3	0	2	5	Protein coding	1-aminocyclopropane-1-carboxylate oxidase-like protein [Medicago truncatula] gi|357512999|ref|XP_003626788.1|
Lj3g3v0614780	3	0	0	1	0	2	0	0	15	19	13	15	26	47	50	39	2	4	0	6	16	5	Protein coding	1-aminocyclopropane-1-carboxylate oxidase-like protein [Medicago truncatula] gi|357512999|ref|XP_003626788.1|
Lj2g3v1982940	40	1	42	32	77	22	41	47	4	11	0	5	4	0	2	14	99	16	40	52	95	41	Protein coding	1-aminocyclopropane-1-carboxylate synthase [Medicago truncatula] gi|357482497|ref|XP_003611535.1|
Lj0g3v0243559	0	0	0	0	0	0	2	0	0	0	0	0	0	0	0	0	3	2	1	1	0	0	Protein coding	1-aminocyclopropane-1-carboxylic acid synthase [Vigna radiata] gi|5231127|gb|AAD41083.1|AF151961_1
Lj4g3v0706600	0	0	3	0	0	4	3	2	0	0	0	0	0	0	0	0	4	4	21	3	16	0	Protein coding	1-aminocyclopropane-1-carboxylic acid synthase [Vigna radiata] gi|5231127|gb|AAD41083.1|AF151961_1
Lj2g3v2136020	0	0	0	0	0	0	0	0	0	0	0	0	0	0	0	0	0	0	0	0	0	0	Protein coding	1-deoxy-d-xylulose 5-phosphate reductoisomerase [Asticcacaulis excentricus CB 48] gi|315499835|ref|YP_004088638.1|
Lj4g3v1511450	168	179	162	122	66	113	110	126	193	115	130	141	173	198	179	136	158	279	411	91	119	161	Protein coding	1-deoxy-D-xylulose 5-phosphate reductoisomerase chloroplastic-like [Glycine max] gi|358248074|ref|NP_001240062.1|
Lj0g3v0269879	0	0	0	0	0	0	0	0	0	0	0	0	0	0	0	0	0	0	0	0	0	0	Protein coding	1-deoxy-D-xylulose-5-phosphate synthase [gamma proteobacterium HTCC5015] gi|495558718|ref|WP_008283297.1|
Lj4g3v1316140	0	0	0	0	0	0	0	0	0	0	0	0	0	0	0	0	0	0	0	0	0	0	Protein coding	1-deoxy-D-xylulose-5-phosphate synthase [marine gamma proteobacterium HTCC2143] gi|494427017|ref|WP_007223445.1|
Lj0g3v0109899	6	14	3	6	8	20	11	21	4	9	2	13	4	6	16	12	7	28	13	22	18	15	Protein coding	1H-3-hydroxy-4-oxoquinaldine 24-dioxygenase [Candidatus Caldiarchaeum subterraneum] gi|315426379|dbj|BAJ48018.1|
Lj6g3v1954170	1	0	0	0	0	0	0	0	2	0	0	1	0	0	1	1	0	0	1	0	0	2	Protein coding	1-O-acylglucose:anthocyanin-O-acyltransferase [Clitoria ternatea] gi|165994488|dbj|BAF99694.1|
Lj0g3v0274809	12	12	6	8	25	11	0	7	24	4	5	7	3	12	30	20	19	11	9	15	6	15	Protein coding	1-phosphatidylinositol-3-phosphate 5-kinase-like protein [Medicago truncatula] gi|357479311|ref|XP_003609941.1|
Lj4g3v1237990	4	2	8	1	0	3	2	3	5	5	2	2	5	0	5	4	2	0	8	0	6	2	Protein coding	1-phosphatidylinositol-45-bisphosphate phosphodiesterase delta-1 [Theobroma cacao] gi|508777046|gb|EOY24302.1|
Lj0g3v0216179	0	0	0	0	0	0	0	0	0	0	0	0	0	0	0	0	0	0	0	0	0	0	Protein coding	1-phosphatidylinositol-45-bisphosphate phosphodiesterase delta-4 [Heterocephalus glaber] gi|351699527|gb|EHB02446.1|
Lj5g3v1402640	0	0	0	0	0	0	0	0	0	0	0	0	0	0	0	0	0	0	0	0	0	0	Protein coding	1-phosphatidylinositol-45-bisphosphate phosphodiesterase epsilon-1 [Theobroma cacao] gi|508719146|gb|EOY11043.1|
Lj5g3v2240990	487	476	395	360	487	587	604	667	474	389	486	408	496	471	507	542	492	708	578	918	935	1206	Protein coding	20S proteasome alpha subunit E2 isoform 2 [Theobroma cacao] gi|508780133|gb|EOY27389.1|
Lj0g3v0363779	274	244	205	201	177	297	334	487	295	287	346	314	395	299	378	364	377	524	494	714	642	826	Protein coding	20S proteasome alpha subunit G1 [Theobroma cacao] gi|508785767|gb|EOY33023.1|
Lj0g3v0070749	24	12	6	3	17	18	13	12	16	25	38	7	21	33	36	33	20	5	19	54	53	36	Protein coding	21 kDa protein [Medicago truncatula] gi|357455903|ref|XP_003598232.1|
Lj0g3v0070759	1570	1164	800	568	2303	1554	1904	1555	2032	2172	2223	2072	2259	2439	2101	2343	2790	2605	2904	4753	5301	4774	Protein coding	21 kDa protein [Medicago truncatula] gi|357455917|ref|XP_003598239.1|
Lj0g3v0116649	81	135	64	39	62	124	217	213	86	137	101	79	71	103	56	92	143	243	99	431	338	516	Protein coding	21 kDa seed protein [Medicago truncatula] gi|357499767|ref|XP_003620172.1|
Lj2g3v2926310	84	44	50	54	67	92	104	118	20	28	17	13	51	11	16	50	67	90	48	73	110	159	Protein coding	22.0 kDa heat shock protein [Medicago truncatula] gi|357493539|ref|XP_003617058.1|
Lj2g3v2926320	10	10	10	0	0	9	11	15	3	0	0	7	13	16	6	5	7	16	11	9	16	15	Protein coding	22.0 kDa heat shock protein [Medicago truncatula] gi|357493539|ref|XP_003617058.1|
Lj0g3v0197289	29	35	27	19	5	46	61	46	12	7	18	13	16	4	18	18	36	32	44	49	59	75	Protein coding	22.7 kDa class IV heat shock protein [Medicago truncatula] gi|357493537|ref|XP_003617057.1|
Lj0g3v0079919	12	32	15	16	52	44	29	40	9	4	5	7	6	0	5	5	23	32	14	12	27	52	Protein coding	22.7 kDa class IV heat shock protein [Medicago truncatula] gi|357495825|ref|XP_003618201.1|
Lj0g3v0197499	2	1	1	3	0	1	4	1	0	0	0	0	0	0	0	0	0	2	0	1	4	0	Protein coding	22.7 kDa class IV heat shock protein [Medicago truncatula] gi|357495825|ref|XP_003618201.1|
Lj3g3v3006180	4	0	0	1	0	7	2	1	4	1	1	0	1	2	3	5	3	3	9	12	12	3	Protein coding	23-bisphosphoglycerate-dependent phosphoglycerate mutase [Medicago truncatula] gi|357471937|ref|XP_003606253.1|
Lj0g3v0212449	251	211	393	358	425	248	253	501	71	47	54	119	16	66	45	42	151	285	126	230	315	213	Protein coding	23-bisphosphoglycerate-dependent phosphoglycerate mutase [Medicago truncatula] gi|357518595|ref|XP_003629586.1|
Lj1g3v4578910	2	1	2	0	0	0	0	0	0	1	6	0	0	3	2	1	5	0	0	22	13	14	Protein coding	23-bisphosphoglycerate-independent phosphoglycerate mutase [Theobroma cacao] gi|508715818|gb|EOY07715.1|
Lj4g3v2400680	0	0	0	0	0	0	0	0	0	0	0	0	0	0	0	0	0	0	0	0	0	0	Protein coding	2'3'-cyclic-nucleotide 2'-phosphodiesterase [Haloarcula vallismortis] gi|490653006|ref|WP_004518000.1|
Lj0g3v0027069	0	0	0	0	0	0	0	0	0	0	0	0	0	0	0	0	0	0	0	0	0	0	Protein coding	23-dimethylmalate lyase [Sagittula stellata] gi|492487360|ref|WP_005861602.1|
Lj0g3v0321339	0	0	0	0	0	0	0	0	0	0	0	0	0	0	0	0	0	0	0	0	0	0	Protein coding	23-dimethylmalate lyase [Sagittula stellata] gi|492487360|ref|WP_005861602.1|
Lj2g3v3337840	9	1	2	3	0	3	4	0	21	0	4	5	10	19	14	14	2	2	2	9	6	4	Protein coding	23S rRNA (Uracil-5-) -methyltransferase RumA [Agarivorans albus] gi|511824013|ref|WP_016402846.1|
Lj3g3v0290440	13	12	8	8	4	15	15	22	19	9	1	8	17	28	52	35	24	11	20	48	35	49	Protein coding	23S rRNA (uracil-5-)-methyltransferase rumA [Medicago truncatula] gi|357454725|ref|XP_003597643.1|
Lj3g3v2718810	1	0	3	0	0	0	2	0	0	0	0	1	0	1	0	1	0	0	0	3	0	1	Protein coding	23S rRNA (uracil-5-)-methyltransferase rumA [Medicago truncatula] gi|357454725|ref|XP_003597643.1|
Lj0g3v0275459	0	0	0	0	0	0	0	0	0	0	0	0	0	0	0	0	0	0	0	0	1	0	Protein coding	23S rRNA (uracil-5-)-methyltransferase RumA [Thermomicrobium roseum DSM 5159] gi|221632250|ref|YP_002521471.1|
Lj0g3v0244229	12	22	7	11	0	22	16	14	27	14	24	24	48	44	42	14	22	49	43	44	35	56	Protein coding	23S rRNA methyltransferase [Paenibacillus sp. HGF5] gi|497278474|ref|WP_009592691.1|
Lj0g3v0147409	0	0	0	0	0	0	0	0	0	0	0	0	0	0	0	0	0	0	0	0	0	0	Protein coding	24-dienoyl-CoA reductase [Cryptococcus neoformans var. grubii H99] gi|405122193|gb|AFR96960.1|
Lj4g3v1108010	0	0	0	0	0	0	0	0	0	0	0	0	0	0	0	0	0	0	0	0	0	0	Protein coding	24-dienoyl-CoA reductase [Cryptococcus neoformans var. grubii H99] gi|405122193|gb|AFR96960.1|
Lj0g3v0034789	0	0	0	0	0	0	0	0	0	0	0	0	0	0	0	0	0	0	0	0	0	0	Protein coding	25.7 kDa protein [Cicer arietinum] gi|7271117|emb|CAB81546.1|
Lj1g3v0786290	0	0	0	0	0	0	2	0	0	0	0	0	0	5	0	0	0	0	0	0	0	0	Protein coding	25.7 kDa protein [Cicer arietinum] gi|7271117|emb|CAB81546.1|
Lj3g3v3362000	0	0	0	0	0	1	0	0	0	0	0	0	0	0	0	2	0	0	0	0	0	0	Protein coding	26S protease regulatory subunit 6 [Cicer arietinum] gi|3135751|emb|CAA06853.1|
Lj1g3v1720090	102	76	79	48	62	114	112	119	85	78	111	87	116	123	131	96	66	106	115	112	118	147	Protein coding	26S protease regulatory subunit 8 [Entamoeba histolytica HM-1:IMSS] gi|183237345|ref|XP_001914603.1|
Lj0g3v0265709	141	121	84	85	170	150	128	197	126	144	115	111	126	102	117	109	118	153	189	303	270	291	Protein coding	26S proteasome non-ATPase regulatory subunit [Medicago truncatula] gi|357447037|ref|XP_003593794.1|
Lj6g3v1966950	42	65	52	52	74	47	81	108	67	54	98	65	72	82	50	81	59	104	120	160	141	176	Protein coding	26S proteasome non-ATPase regulatory subunit [Medicago truncatula] gi|357447037|ref|XP_003593794.1|
Lj3g3v0429130	64	41	37	29	19	41	49	60	74	82	67	60	74	50	140	91	74	70	77	142	77	172	Protein coding	26S proteasome non-ATPase regulatory subunit [Medicago truncatula] gi|357516527|ref|XP_003628552.1|
Lj3g3v3118700	0	0	0	0	0	0	0	0	0	0	0	0	0	0	0	0	0	0	0	0	0	0	Protein coding	26S proteasome non-ATPase regulatory subunit [Medicago truncatula] gi|357516527|ref|XP_003628552.1|
Lj0g3v0079039	226	186	175	131	145	203	200	282	157	214	155	201	217	83	177	143	146	249	188	235	261	146	Protein coding	26S proteasome non-ATPase regulatory subunit 11 [Theobroma cacao] gi|508709931|gb|EOY01828.1|
Lj1g3v2035090	247	265	142	147	357	343	414	375	321	311	348	369	366	533	373	338	397	555	504	654	672	788	Protein coding	26S proteasome non-ATPase regulatory subunit 11 [Theobroma cacao] gi|508709931|gb|EOY01828.1|
Lj4g3v0486340	160	167	122	72	108	163	171	191	167	146	146	203	185	202	302	201	179	252	279	226	285	372	Protein coding	28 kDa heat- and acid-stable phosphoprotein [Medicago truncatula] gi|357446809|ref|XP_003593680.1|
Lj1g3v4528510	12	8	11	7	19	10	27	14	20	8	19	10	14	2	4	8	15	15	29	13	17	21	Protein coding	28 kDa ribonucleoprotein chloroplastic [Triticum urartu] gi|473744246|gb|EMS45461.1|
Lj0g3v0069769	0	0	0	0	0	0	0	1	0	0	0	4	1	0	0	0	0	1	0	0	0	0	Protein coding	28S ribosomal protein S29 [Medicago truncatula] gi|357458023|ref|XP_003599292.1|
Lj0g3v0279229	0	1	0	0	0	0	0	0	0	0	0	0	0	0	0	0	0	0	0	0	0	1	Protein coding	2-acylglycerol O-acyltransferase 1 [Rana catesbeiana] gi|226372392|gb|ACO51821.1|
Lj1g3v3976010	11	16	16	5	6	21	25	27	27	40	31	16	15	3	5	3	472	583	767	196	304	63	Protein coding	2-aminoethanethiol dioxygenase [Medicago truncatula] gi|357508797|ref|XP_003624687.1|
Lj1g3v2156630	0	0	0	0	0	0	0	0	0	0	0	0	0	0	0	0	0	0	0	0	0	0	Protein coding	2C protein [Hepatitis A virus] gi|23307153|dbj|BAC16565.1|
Lj3g3v1132610	0	0	0	0	0	0	0	0	0	0	0	0	0	0	0	0	0	0	0	0	0	0	Protein coding	2-carboxy-D-arabinitol 1-phosphate (CA1P) phosphatase [Phaseolus vulgaris] gi|353227769|emb|CCE25834.1|
Lj1g3v0261770	4	5	2	4	0	5	4	6	3	3	1	0	1	3	1	0	3	1	3	3	2	2	Protein coding	2-dehydro-3-deoxyphosphoheptonate aldolase (3-deoxy-d-arabino-heptulosonate 7-phosphate synthase) [Medicago truncatula] gi|357489731|ref|XP_003615153.1|
Lj1g3v2898480	79	60	46	27	133	60	143	127	58	86	84	106	101	97	60	48	64	104	107	116	177	140	Protein coding	2-dehydro-3-deoxyphosphooctonate aldolase [Medicago truncatula] gi|357507985|ref|XP_003624281.1|
Lj0g3v0152139	29	26	25	28	28	40	24	19	30	17	11	11	21	20	16	28	11	28	30	36	16	24	Protein coding	2-deoxy-D-gluconate 3-dehydrogenase [Clostridium bolteae] gi|488641295|ref|WP_002577953.1|
Lj4g3v2690750	2	4	1	8	1	5	13	1	8	8	30	1	31	53	80	52	10	11	23	157	92	72	Protein coding	2Fe-2S ferredoxin-like superfamily protein AATFD2 [Theobroma cacao] gi|508706205|gb|EOX98101.1|
Lj2g3v1252770	3	4	4	8	0	10	3	0	7	13	9	6	8	0	13	10	0	8	1	5	1	1	Protein coding	2-hydroxy-6-oxo-6-phenylhexa-24-dienoate hydrolase [Medicago truncatula] gi|357487589|ref|XP_003614082.1|
Lj2g3v1757170	0	0	0	0	0	0	0	0	0	0	0	0	0	0	0	0	0	0	0	0	0	0	Protein coding	2-hydroxy-6-oxononadienedioate/2-hydroxy-6-oxononatrienedioate hydrolase [Medicago truncatula] gi|357483439|ref|XP_003612006.1|
Lj0g3v0129579	18	36	9	18	28	14	16	27	14	46	37	13	48	39	35	24	22	28	21	25	20	30	Protein coding	2-hydroxyacid dehydrongenase [Medicago truncatula] gi|357504391|ref|XP_003622484.1|
Lj0g3v0072089	0	0	0	0	0	0	0	0	0	0	0	0	0	0	0	0	0	0	0	0	0	0	Protein coding	2-hydroxyglutaryl-CoA dehydratase [Bacteroides sp. D2] gi|496287981|ref|WP_009000019.1|
Lj5g3v2057510	310	196	170	209	174	273	295	300	490	316	412	462	513	947	610	462	236	514	266	392	386	400	Protein coding	2-Hydroxyisoflavanone dehydratase [Glycyrrhiza echinata] gi|56692178|dbj|BAD80839.1|
Lj4g3v0485980	85	34	56	46	20	52	52	54	79	97	70	94	122	55	138	65	13	73	49	14	20	10	Protein coding	2-hydroxyisoflavanone synthase [Lotus japonicus] gi|148839039|dbj|BAF64284.1|
Lj4g3v0486150	862	76	132	234	48	85	134	121	592	583	452	443	1024	703	1426	564	62	280	97	19	40	32	Protein coding	2-hydroxyisoflavanone synthase [Lotus japonicus] gi|148839039|dbj|BAF64284.1|
Lj0g3v0019489	0	0	0	0	0	0	0	0	0	0	0	0	0	0	0	0	0	0	0	0	0	0	Protein coding	2-isopropylmalate synthase leua [Rhodococcus equi 103S] gi|312137917|ref|YP_004005253.1|
Lj4g3v1329940	0	0	0	0	0	0	0	0	0	0	0	0	0	0	0	0	0	0	0	0	0	0	Protein coding	2-isopropylmalate synthase leua [Rhodococcus equi 103S] gi|312137917|ref|YP_004005253.1|
Lj0g3v0255349	65	48	52	42	66	72	79	94	96	74	70	98	82	113	110	98	86	116	75	120	126	153	Protein coding	2-keto-3-deoxygluconate permease [Subdoligranulum variabile] gi|494107443|ref|WP_007048229.1|
Lj0g3v0133819	9	3	4	9	1	8	13	13	24	14	3	22	13	15	13	16	9	4	5	11	8	3	Protein coding	2-nitropropane dioxygenase-like protein [Medicago truncatula] gi|357460979|ref|XP_003600771.1|
Lj4g3v0341230	54	50	44	16	68	67	84	84	59	34	43	59	39	34	86	96	38	53	54	87	55	98	Protein coding	2-nitropropane dioxygenase-like protein [Medicago truncatula] gi|357460979|ref|XP_003600771.1|
Lj0g3v0196109	25	19	15	3	1	13	13	10	69	41	50	58	27	28	33	38	24	35	64	15	16	4	Protein coding	2-nonaprenyl-3-methyl-6-methoxy-14-benzoquinol hydroxylase [Theobroma cacao] gi|508720873|gb|EOY12770.1|
Lj1g3v1596880	7	3	0	0	0	1	2	2	1	2	1	1	2	2	0	1	62	45	81	19	46	1	Protein coding	2-nonaprenyl-3-methyl-6-methoxy-14-benzoquinol hydroxylase [Theobroma cacao] gi|508720873|gb|EOY12770.1|
Lj1g3v1596890	20	11	12	6	1	11	10	16	13	8	13	11	6	0	7	8	89	86	108	27	76	9	Protein coding	2-nonaprenyl-3-methyl-6-methoxy-14-benzoquinol hydroxylase [Theobroma cacao] gi|508720873|gb|EOY12770.1|
Lj3g3v0681680	329	235	215	103	157	170	145	196	186	195	291	389	88	170	103	102	2609	2374	3480	666	1736	297	Protein coding	2-nonaprenyl-3-methyl-6-methoxy-14-benzoquinol hydroxylase [Theobroma cacao] gi|508720873|gb|EOY12770.1|
Lj3g3v0681690	231	119	214	66	62	131	124	133	83	83	90	84	44	53	55	48	4035	2787	4232	1019	2425	267	Protein coding	2-nonaprenyl-3-methyl-6-methoxy-14-benzoquinol hydroxylase [Theobroma cacao] gi|508720873|gb|EOY12770.1|
Lj3g3v2744030	77	50	23	7	38	20	10	36	34	67	48	47	42	37	28	60	959	1044	1276	242	568	82	Protein coding	2-nonaprenyl-3-methyl-6-methoxy-14-benzoquinol hydroxylase [Theobroma cacao] gi|508720873|gb|EOY12770.1|
Lj3g3v2873670	11	4	4	0	0	1	4	10	70	43	74	50	26	28	22	34	194	284	242	94	296	24	Protein coding	2-nonaprenyl-3-methyl-6-methoxy-14-benzoquinol hydroxylase [Theobroma cacao] gi|508720873|gb|EOY12770.1|
Lj3g3v2873680	1	1	0	0	0	0	1	2	15	11	23	8	4	11	4	8	50	75	83	20	56	4	Protein coding	2-nonaprenyl-3-methyl-6-methoxy-14-benzoquinol hydroxylase [Theobroma cacao] gi|508720873|gb|EOY12770.1|
Lj3g3v2873690	26	25	20	7	27	21	6	8	177	109	173	168	108	62	110	135	692	526	556	142	498	32	Protein coding	2-nonaprenyl-3-methyl-6-methoxy-14-benzoquinol hydroxylase [Theobroma cacao] gi|508720873|gb|EOY12770.1|
Lj1g3v2513730	2	2	0	1	0	4	11	3	13	2	11	6	3	12	7	11	3	10	8	11	22	9	Protein coding	2-oxoglutarate (2OG) and Fe(II)-dependent oxygenase superfamily protein [Arabidopsis thaliana] gi|30687540|ref|NP_181384.2|
Lj3g3v1339030	16	20	18	9	27	20	18	27	32	23	34	27	37	36	32	40	44	51	27	47	32	44	Protein coding	2-oxoglutarate (2OG) and Fe(II)-dependent oxygenase superfamily protein [Arabidopsis thaliana] gi|30695767|ref|NP_191888.2|
Lj4g3v2406420	0	1	2	0	0	3	5	3	3	0	1	0	0	3	1	0	1	7	3	4	7	10	Protein coding	2-oxoglutarate (2OG) and Fe(II)-dependent oxygenase superfamily protein [Arabidopsis thaliana] gi|79375455|ref|NP_176975.2|
Lj3g3v0965880	21	29	41	11	54	48	35	41	16	27	23	36	45	36	34	28	13	37	29	64	46	52	Protein coding	2-oxoglutarate (2OG) and Fe(II)-dependent oxygenase superfamily protein isoform 1 [Theobroma cacao] gi|508721881|gb|EOY13778.1|
Lj3g3v0476960	24	27	14	11	43	38	52	33	33	44	35	24	39	19	30	33	24	20	34	43	46	60	Protein coding	2-oxoglutarate and Fe(II)-dependent oxygenase superfamily protein [Theobroma cacao] gi|508704845|gb|EOX96741.1|
Lj5g3v2029560	55	33	42	25	1	52	46	50	50	47	56	45	82	30	45	45	37	55	29	84	77	85	Protein coding	2-oxoglutarate and Fe(II)-dependent oxygenase superfamily protein isoform 1 [Theobroma cacao] gi|508775787|gb|EOY23043.1|
Lj0g3v0163879	89	78	67	42	57	80	120	101	88	100	94	118	121	87	106	86	94	126	117	146	121	136	Protein coding	2-oxoglutarate and Fe(II)-dependent oxygenase superfamily protein isoform 1 [Theobroma cacao] gi|508778273|gb|EOY25529.1|
Lj3g3v3689910	7	7	5	2	1	2	1	4	8	6	11	5	20	15	30	11	9	14	8	23	22	16	Protein coding	2-oxoglutarate and Fe(II)-dependent oxygenase superfamily protein isoform 1 [Theobroma cacao] gi|508783620|gb|EOY30876.1|
Lj5g3v2169580	22	10	32	21	6	26	22	34	16	28	15	9	18	9	27	16	33	15	42	42	38	19	Protein coding	2-oxoglutarate and Fe(II)-dependent oxygenase superfamily protein isoform 3 [Theobroma cacao] gi|508778275|gb|EOY25531.1|
Lj4g3v3002460	0	0	0	0	0	0	0	0	0	0	0	0	0	0	0	0	0	0	0	0	0	0	Protein coding	2-oxoglutarate ferredoxin oxidoreductase subunit alpha [Campylobacter gracilis] gi|492509117|ref|WP_005870516.1|
Lj6g3v2204740	264	233	243	155	137	165	198	236	196	167	172	158	124	145	137	156	247	376	655	422	471	501	Protein coding	2-oxoglutarate/malate translocator [Medicago truncatula] gi|357445913|ref|XP_003593234.1|
Lj1g3v1929100	0	0	0	0	0	0	0	0	0	0	0	0	0	0	0	0	0	0	0	0	0	0	Protein coding	2-oxoglutarate-dependent dioxygenase [Medicago truncatula] gi|357436837|ref|XP_003588694.1|
Lj1g3v1340510	43	49	42	48	52	62	88	76	64	80	41	49	59	48	84	83	56	68	78	135	88	75	Protein coding	2-oxoisovalerate dehydrogenase subunit alpha [Medicago truncatula] gi|357464693|ref|XP_003602628.1|
Lj4g3v2267410	0	0	2	0	0	0	0	0	0	0	0	0	0	0	0	0	0	0	0	0	0	3	Protein coding	2-polyprenyl-6-methoxyphenol hydroxylase [Mycobacterium tusciae] gi|493283972|ref|WP_006241717.1|
Lj1g3v1911800	0	0	0	0	0	0	0	0	0	0	0	0	0	0	0	0	0	0	0	0	0	0	Protein coding	2-polyprenyl-6-methoxyphenol hydroxylase related FAD-dependent oxidoreductase [Myroides injenensis] gi|497940178|ref|WP_010254334.1|
Lj0g3v0002239	184	168	151	136	208	187	168	220	120	108	88	78	116	115	88	90	128	200	213	200	220	258	Protein coding	2-succinylbenzoate-CoA ligase [Medicago truncatula] gi|357458549|ref|XP_003599555.1|
Lj0g3v0002229	258	224	211	193	230	245	260	328	174	177	166	128	176	162	148	146	208	278	307	306	304	358	Protein coding	2-succinylbenzoate-CoA ligase [Medicago truncatula] gi|357458551|ref|XP_003599556.1|
Lj0g3v0112059	57	50	56	85	368	45	108	148	1	2	0	1	0	0	2	0	13	19	55	34	37	26	Protein coding	2-succinylbenzoate-CoA ligase [Medicago truncatula] gi|357460691|ref|XP_003600627.1|
Lj0g3v0188849	19	18	22	43	45	20	50	67	6	8	4	5	2	17	6	1	29	53	34	79	52	44	Protein coding	2-succinylbenzoate-CoA ligase [Medicago truncatula] gi|357460691|ref|XP_003600627.1|
Lj6g3v0378000	283	354	303	330	445	769	894	1058	140	172	165	173	220	143	162	122	541	1012	476	1424	1218	1352	Protein coding	2-succinylbenzoate-CoA ligase [Medicago truncatula] gi|357460691|ref|XP_003600627.1|
Lj4g3v2269810	3	8	3	3	76	2	7	3	1	0	1	3	0	13	9	6	6	0	5	14	7	1	Protein coding	2-succinylbenzoate-CoA ligase [Medicago truncatula] gi|357478905|ref|XP_003609738.1|
Lj4g3v2270890	38	22	32	19	3	18	46	42	17	19	52	40	54	56	42	42	61	54	65	30	50	57	Protein coding	2-succinylbenzoate-CoA ligase [Medicago truncatula] gi|357478905|ref|XP_003609738.1|
Lj6g3v1549210	88	49	26	29	32	40	64	41	94	67	115	63	107	131	133	136	75	83	82	84	95	116	Protein coding	2-succinylbenzoate-CoA ligase [Medicago truncatula] gi|357478905|ref|XP_003609738.1|
Lj0g3v0312949	46	46	43	26	44	54	52	44	62	41	52	94	92	74	84	44	72	63	37	48	48	58	Protein coding	2-succinylbenzoate-CoA ligase [Medicago truncatula] gi|357517755|ref|XP_003629166.1|
Lj0g3v0312959	7	4	7	0	23	10	7	3	3	7	12	5	2	14	21	6	12	20	24	19	10	8	Protein coding	2-succinylbenzoate-CoA ligase [Medicago truncatula] gi|357517755|ref|XP_003629166.1|
Lj2g3v0484920	0	1	0	0	0	0	0	2	0	2	0	3	0	0	0	0	2	3	0	1	1	0	Protein coding	30S ribosomal protein S11 [Medicago truncatula] gi|357455123|ref|XP_003597842.1|
Lj1g3v0762230	63	51	30	19	6	64	89	49	70	61	94	55	154	127	97	56	99	95	101	177	195	229	Protein coding	30S ribosomal protein S13 [Medicago truncatula] gi|357461657|ref|XP_003601110.1|
Lj2g3v2676970	0	0	0	0	0	0	0	0	0	0	0	0	0	0	0	0	0	0	0	0	0	3	Protein coding	30S ribosomal protein s13 rpsm [Rhodococcus equi 103S] gi|312140892|ref|YP_004008228.1|
Lj3g3v2171540	114	126	77	49	116	101	158	158	87	107	90	117	105	99	109	107	125	137	146	214	220	216	Protein coding	30S ribosomal protein S15 [Medicago truncatula] gi|357468029|ref|XP_003604299.1|
Lj6g3v1239530	110	103	81	55	135	148	131	119	134	133	115	112	133	164	136	93	153	203	190	239	247	279	Protein coding	30S ribosomal protein S16 [Medicago truncatula] gi|357449871|ref|XP_003595212.1|
Lj3g3v1603880	0	0	0	0	0	0	0	0	0	0	0	0	0	0	0	0	0	0	0	0	0	0	Protein coding	30S ribosomal protein S17 [Collinsella tanakaei] gi|496433070|ref|WP_009141917.1|
Lj3g3v0247260	371	365	333	368	333	394	474	437	333	346	303	292	356	474	420	469	534	626	631	1961	1219	2260	Protein coding	30S ribosomal protein S17 [Medicago truncatula] gi|357454921|ref|XP_003597741.1|
Lj3g3v1381530	161	155	118	75	204	213	241	243	251	197	229	232	302	365	291	228	233	359	374	449	504	610	Protein coding	30S ribosomal protein S17 [Medicago truncatula] gi|357495711|ref|XP_003618144.1|
Lj0g3v0282969	4	5	2	2	0	11	2	4	1	4	7	12	7	12	6	3	2	6	5	13	3	7	Protein coding	30S ribosomal protein S18 [Aegilops tauschii] gi|475592641|gb|EMT22147.1|
Lj0g3v0287549	3	3	1	1	0	6	2	2	3	12	5	0	0	1	8	5	0	6	6	1	7	0	Protein coding	30S ribosomal protein S18 [Medicago truncatula] gi|357468961|ref|XP_003604765.1|
Lj0g3v0162369	0	0	0	0	0	0	0	0	0	0	0	0	0	0	0	0	0	0	0	0	0	0	Protein coding	30S ribosomal protein S4 [Polymorphum gilvum SL003B-26A1] gi|328543189|ref|YP_004303298.1|
Lj0g3v0109549	0	0	0	0	0	0	0	0	0	0	0	0	0	0	0	0	0	0	0	0	0	0	Protein coding	30S ribosomal protein S4 [uncultured bacterium] gi|406904062|gb|EKD45954.1|
Lj3g3v0139450	147	121	100	131	138	179	174	158	167	220	247	176	247	189	239	147	170	184	194	299	258	258	Protein coding	30S ribosomal protein S5 [Medicago truncatula] gi|357519961|ref|XP_003630269.1|
Lj6g3v1918200	77	98	72	49	95	91	94	102	73	136	109	116	140	163	104	114	134	144	155	179	188	159	Protein coding	30S ribosomal protein S5 [Medicago truncatula] gi|357519961|ref|XP_003630269.1|
Lj0g3v0205889	22	17	9	17	6	19	16	19	15	18	22	15	21	0	22	17	13	41	29	32	55	51	Protein coding	30S ribosomal protein S6 [Medicago truncatula] gi|357448827|ref|XP_003594689.1|
Lj6g3v0084360	15	10	9	6	1	10	7	2	8	10	7	9	17	34	43	28	24	20	27	69	48	53	Protein coding	31 kDa ribonucleoprotein [Medicago truncatula] gi|357439793|ref|XP_003590174.1|
Lj0g3v0306359	60	58	49	28	35	71	118	100	92	65	78	77	93	134	94	86	102	113	117	96	154	135	Protein coding	31 kDa ribonucleoprotein chloroplastic [Aegilops tauschii] gi|475586512|gb|EMT20313.1|
Lj6g3v1823210	0	0	0	0	0	0	0	0	0	0	0	0	0	0	0	0	0	0	0	0	0	0	Protein coding	31 kDa salivary protein [Phlebotomus duboscqi] gi|112497620|gb|ABI20187.1|
Lj2g3v0636070	4	1	1	0	0	0	2	0	0	0	0	7	0	0	0	1	2	0	0	0	0	0	Protein coding	34-dihydroxy-2-butanone kinase [Zea mays] gi|226509698|ref|NP_001148575.1|
Lj0g3v0357369	6	11	0	0	17	0	2	0	8	0	3	5	6	2	5	10	0	7	0	8	6	1	Protein coding	3-5 exonuclease/ nucleic acid binding protein [Medicago truncatula] gi|357448871|ref|XP_003594711.1|
Lj0g3v0107789	0	0	0	0	0	1	0	0	0	0	0	0	0	0	0	0	0	0	0	0	0	0	Protein coding	37S ribosomal protein MRP4 [Paracoccidioides brasiliensis Pb03] gi|225679004|gb|EEH17288.1|
Lj2g3v0178220	0	0	0	0	0	0	0	0	0	0	0	0	0	0	0	0	0	0	0	0	0	0	Protein coding	3D [Human parechovirus 1] gi|154466476|gb|ABS82465.1|
Lj0g3v0048789	0	0	0	0	0	0	0	0	0	0	0	0	0	0	0	0	0	0	0	0	0	0	Protein coding	3D-(35/4)-trihydroxycyclohexane-12-dione hydrolase [Actinomyces sp. oral taxon 448] gi|497434785|ref|WP_009748983.1|
Lj1g3v0261750	8	11	8	12	2	12	14	8	8	7	10	6	13	10	4	2	3	5	7	10	8	10	Protein coding	3-deoxy-7-phosphoheptulonate synthase [Lactuca sativa] gi|73912412|dbj|BAE20405.1|
Lj1g3v3833720	0	0	0	0	0	0	0	0	0	0	0	0	0	0	0	0	1	0	1	0	0	3	Protein coding	3-deoxy-manno-octulosonate cytidylyltransferase [Sulfuricella denitrificans] gi|496496359|ref|WP_009204895.1|
Lj2g3v1022380	0	0	0	0	0	0	0	0	0	0	0	0	0	0	0	0	0	0	0	0	0	0	Protein coding	3-hydroxy-3-methylglutaryl-coenzyme A reductase [Fusarium oxysporum f. sp. cubense race 1] gi|477517252|gb|ENH69501.1|
Lj3g3v1669350	0	0	0	0	0	0	0	0	0	0	0	0	0	0	1	0	0	0	0	0	0	0	Protein coding	3-hydroxy-3-methylglutaryl-coenzyme A reductase [Fusarium oxysporum f. sp. cubense race 1] gi|477517252|gb|ENH69501.1|
Lj4g3v2094890	5	2	5	2	0	0	4	8	3	11	2	7	10	0	2	3	1	8	0	14	13	1	Protein coding	3-hydroxy-3-methylglutaryl-coenzyme A reductase [Medicago truncatula] gi|357479689|ref|XP_003610130.1|
Lj0g3v0208219	533	540	426	328	338	944	581	719	7	1	21	5	56	64	23	58	153	123	267	42	25	66	Protein coding	3-hydroxyacyl-CoA dehydrogenase [Pseudomonas sp. G5(2012)] gi|510313349|gb|EPA98367.1|
Lj4g3v3096040	119	125	103	85	67	241	141	138	4	0	2	1	19	15	5	11	35	29	57	9	10	7	Protein coding	3-hydroxyacyl-CoA dehydrogenase [Pseudomonas sp. G5(2012)] gi|510313349|gb|EPA98367.1|
Lj3g3v0509640	2	2	2	2	0	4	3	1	0	4	0	5	2	10	7	4	1	4	2	8	7	6	Protein coding	3-hydroxyisobutyryl-CoA hydrolase-like protein [Medicago truncatula] gi|357512815|ref|XP_003626696.1|
Lj0g3v0286429	4284	3070	1254	1298	2152	2546	2862	1756	378	296	374	278	560	546	351	344	2385	5168	2776	4074	4808	7506	Protein coding	3'-hydroxy-N-methyl-(S)-coclaurine 4'-O-methyltransferase-like [Glycine max] gi|371502138|ref|NP_001243073.1|
Lj1g3v0672660	0	0	0	0	0	0	0	0	0	0	0	0	0	0	0	0	0	0	0	0	0	0	Protein coding	3-isopropylmalate dehydratase large subunit [Salmonella enterica] gi|447063381|ref|WP_001140637.1|
Lj3g3v2995670	0	8	0	0	0	4	6	0	1	0	0	1	6	0	2	3	4	5	1	5	1	3	Protein coding	3-isopropylmalate dehydratase small subunit [Cryptobacterium curtum DSM 15641] gi|256826884|ref|YP_003150843.1|
Lj0g3v0179299	1	0	0	0	0	0	0	0	0	0	0	0	0	0	0	0	0	0	0	0	0	0	Protein coding	3-isopropylmalate dehydratase small subunit [Thermoanaerobacterium thermosaccharolyticum M0795] gi|433653759|ref|YP_007297467.1|
Lj0g3v0074609	0	0	0	0	0	0	0	0	0	0	0	0	0	0	4	0	0	0	0	0	0	0	Protein coding	3-ketoacyl-CoA reductase [Medicago truncatula] gi|357518603|ref|XP_003629590.1|
Lj2g3v1154110	1	0	0	0	0	1	5	0	0	0	0	0	0	0	0	0	0	0	0	8	19	1	Protein coding	3-ketoacyl-CoA synthase [Arachis hypogaea] gi|269854053|gb|ACZ51240.1|
Lj5g3v2203980	2	1	0	0	20	1	2	3	0	0	0	0	0	0	0	2	0	0	0	149	108	10	Protein coding	3-ketoacyl-CoA synthase [Arachis hypogaea] gi|269854053|gb|ACZ51240.1|
Lj0g3v0216389	0	1	3	2	0	3	0	1	0	0	0	0	0	0	0	0	2	3	3	0	1	1	Protein coding	3-ketoacyl-CoA synthase [Medicago truncatula] gi|357472603|ref|XP_003606586.1|
Lj1g3v5060470	30	33	42	26	38	54	63	67	66	6	35	29	53	13	12	28	39	65	31	168	204	272	Protein coding	3-ketoacyl-CoA synthase [Medicago truncatula] gi|357512625|ref|XP_003626601.1|
Lj3g3v0719950	0	0	0	0	0	0	0	0	0	0	0	0	0	0	0	0	0	0	0	0	0	0	Protein coding	3-methyl-2-oxobutanoate hydroxymethyltransferase [Azoarcus sp. KH32C] gi|470171838|ref|YP_007552724.1|
Lj0g3v0084829	30	8	5	6	42	13	15	16	26	4	8	16	19	6	17	13	7	10	16	14	16	13	Protein coding	3-methyl-2-oxobutanoate hydroxymethyltransferase [Medicago truncatula] gi|357504415|ref|XP_003622496.1|
Lj0g3v0175729	0	0	0	0	0	0	0	0	0	0	0	0	0	0	0	0	0	0	0	0	0	0	Protein coding	3-methyladenine DNA glycosylase [Desulfosporosinus meridiei DSM 13257] gi|402572309|ref|YP_006621652.1|
Lj0g3v0178869	0	0	0	0	0	0	0	0	0	0	0	0	0	0	0	0	0	0	0	0	0	0	Protein coding	3-methyladenine DNA glycosylase [Desulfosporosinus meridiei DSM 13257] gi|402572309|ref|YP_006621652.1|
Lj4g3v0619950	111	108	74	86	63	103	150	139	212	224	188	172	247	296	380	212	145	158	131	428	227	219	Protein coding	3-methylcrotonyl-CoA carboxylase [Medicago truncatula] gi|357475341|ref|XP_003607956.1|
Lj3g3v3337760	0	0	0	0	0	0	0	0	0	0	0	0	0	0	0	0	0	0	0	0	0	0	Protein coding	3-octaprenyl-4-hydroxybenzoate carboxy-lyase [Picrophilus torridus DSM 9790] gi|48477237|ref|YP_022943.1|
Lj4g3v0878980	0	1	2	1	1	0	0	0	1	1	3	1	3	0	2	0	2	1	5	5	3	10	Protein coding	3-octaprenyl-4-hydroxybenzoate carboxy-lyase [Picrophilus torridus DSM 9790] gi|48477237|ref|YP_022943.1|
Ljmitog3v0000240	717	695	634	698	473	601	787	901	437	352	363	347	324	219	272	320	324	437	477	724	683	384	Protein coding	3-oxoacyl-[acyl-carrier protein] gi|494921443|ref|WP_007647479.1|
Lj1g3v1207780	53	26	34	38	58	28	47	41	50	69	53	44	74	71	75	70	43	27	21	41	42	43	Protein coding	3-oxoacyl-[acyl-carrier-protein] gi|514089871|gb|EPF70010.1|
Lj2g3v1389550	0	0	0	0	0	0	0	0	0	0	0	0	0	0	0	0	0	0	0	0	0	0	Protein coding	3-oxoacyl-ACP synthase [Agrobacterium albertimagni] gi|493777730|ref|WP_006726179.1|
Lj1g3v3974790	0	0	0	0	0	0	0	0	0	0	0	1	0	0	0	0	0	0	0	0	0	0	Protein coding	3-oxoacyl-ACP synthase [Bacteroides intestinalis] gi|494938313|ref|WP_007664344.1|
Lj0g3v0237959	48	46	41	35	67	56	87	57	87	65	46	97	85	135	132	101	63	90	99	119	97	136	Protein coding	3-oxoacyl-ACP synthase [Saccharomonospora paurometabolica] gi|494082658|ref|WP_007024697.1|
Lj2g3v1239960	0	0	2	0	0	0	0	5	0	0	0	0	0	0	3	0	1	1	0	0	0	0	Protein coding	3-phosphoshikimate 1-carboxyvinyltransferase [Medicago truncatula] gi|357469709|ref|XP_003605139.1|
Lj3g3v2737460	147	171	106	105	186	196	231	178	149	131	110	159	206	154	241	159	182	290	213	338	352	422	Protein coding	3-phosphoshikimate 1-carboxyvinyltransferase [Medicago truncatula] gi|357469709|ref|XP_003605139.1|
Lj4g3v0506840	148	145	127	85	219	126	221	169	227	149	181	223	203	185	183	165	206	220	283	194	231	219	Protein coding	3R-hydroxymyristoyl- dehydratase-hydroxymyristoyl ACP dehydrase isoform 1 [Theobroma cacao] gi|508780785|gb|EOY28041.1|
Lj0g3v0280619	100	86	52	23	93	117	175	179	163	214	414	274	400	302	351	169	313	502	536	638	652	987	Protein coding	40S ribosomal protein [Medicago truncatula] gi|357495305|ref|XP_003617941.1|
Lj1g3v1182080	966	888	792	605	1006	1132	1287	1250	1235	1367	1398	1224	1342	1609	1654	1295	1289	2071	2082	2700	2801	3245	Protein coding	40S ribosomal protein [Medicago truncatula] gi|357495305|ref|XP_003617941.1|
Lj4g3v1971910	562	444	247	221	707	695	899	868	1004	1083	1225	1027	1085	1725	1201	1166	1353	1697	1457	2217	2157	2990	Protein coding	40S ribosomal protein S11 [Arabidopsis lyrata subsp. lyrata] gi|297802956|ref|XP_002869362.1|
Lj1g3v4862690	0	0	0	0	0	0	0	0	0	0	1	0	0	0	0	0	0	0	0	0	0	0	Protein coding	40S ribosomal protein S12 [Cryptococcus gattii WM276] gi|321253847|ref|XP_003192872.1|
Lj0g3v0214329	1255	1362	975	722	1534	1682	2007	2004	1881	2144	2216	2164	2065	2493	2381	1758	2034	2715	2624	4216	3896	4464	Protein coding	40S ribosomal protein S13 [Glycine max] gi|351722010|ref|NP_001237229.1|
Lj3g3v2736240	189	206	134	101	253	253	354	397	293	342	389	385	416	359	453	302	358	584	522	693	734	985	Protein coding	40S ribosomal protein S13 [Glycine max] gi|351722010|ref|NP_001237229.1|
Lj6g3v1934000	0	0	0	0	0	0	0	0	0	0	0	0	0	0	0	0	0	0	0	0	0	0	Protein coding	40S ribosomal protein S14 [Medicago truncatula] gi|357476431|ref|XP_003608501.1|
Lj1g3v0052590	1005	875	877	585	938	1016	1402	1414	1478	1607	1647	1781	1880	2428	1909	1609	1741	2330	2187	3301	2987	4556	Protein coding	40S ribosomal protein S15C [Hevea brasiliensis] gi|313586479|gb|ADR71250.1|
Lj1g3v4694270	384	363	228	240	384	394	493	571	371	450	426	416	386	500	431	445	454	615	579	877	824	939	Protein coding	40S ribosomal protein S2 [Medicago truncatula] gi|357521321|ref|XP_003630949.1|
Lj2g3v0156840	483	475	388	298	550	695	826	819	688	663	756	764	731	996	763	767	912	1244	920	1634	1420	1710	Protein coding	40S ribosomal protein S2 [Medicago truncatula] gi|357521321|ref|XP_003630949.1|
Lj4g3v3113160	2151	1884	1185	884	2630	2494	3081	3394	2819	3049	3324	3176	3407	3600	2926	2830	3415	5336	4443	7090	6790	8246	Protein coding	40S ribosomal protein S2 [Medicago truncatula] gi|357521321|ref|XP_003630949.1|
Lj4g3v1893250	119	188	70	63	168	171	335	195	356	402	636	530	626	756	516	342	548	755	809	909	701	1157	Protein coding	40S ribosomal protein S21-2 [Medicago truncatula] gi|357507163|ref|XP_003623870.1|
Lj6g3v1444590	402	390	290	228	519	437	626	611	517	610	653	554	667	437	699	473	526	692	636	1055	1080	1331	Protein coding	40S ribosomal protein S21-2 [Medicago truncatula] gi|357507163|ref|XP_003623870.1|
Lj5g3v0308500	703	650	489	433	890	855	995	1137	927	938	826	905	875	1105	918	768	1005	1551	1153	2083	1963	2399	Protein coding	40S ribosomal protein S24 [Medicago truncatula] gi|357441493|ref|XP_003591024.1|
Lj6g3v1641190	1081	1017	855	676	1056	1328	1526	1477	1696	1937	1829	1879	1958	1949	2269	1527	1541	2078	2018	2597	2468	2891	Protein coding	40S ribosomal protein S24 [Medicago truncatula] gi|357441493|ref|XP_003591024.1|
Lj4g3v1290580	362	287	306	206	438	439	397	410	531	613	475	517	427	689	695	595	528	748	530	765	740	989	Protein coding	40S ribosomal protein S24A [Hevea brasiliensis] gi|313586511|gb|ADR71266.1|
Lj0g3v0252759	77	59	31	52	124	77	85	102	126	142	97	137	124	105	126	100	126	226	185	178	162	269	Protein coding	40S ribosomal protein S30 [Medicago truncatula] gi|357476845|ref|XP_003608708.1|
Lj0g3v0293459	177	153	177	141	130	264	226	312	203	251	190	164	225	227	198	203	270	371	334	573	475	583	Protein coding	40S ribosomal protein S4 [Medicago truncatula] gi|357468567|ref|XP_003604568.1|
Lj1g3v3313160	405	383	291	255	485	562	704	702	611	655	666	648	688	752	668	573	677	921	955	1570	1304	1879	Protein coding	40S ribosomal protein S7-like protein [Medicago truncatula] gi|357496953|ref|XP_003618765.1|
Lj1g3v3580650	1113	877	808	752	1350	1233	1252	1403	1153	1346	1070	1213	1118	1133	1217	1166	1189	1611	1328	2385	2201	2991	Protein coding	40S ribosomal protein S8 [Zea mays] gi|162464180|ref|NP_001105391.1|
Lj1g3v2611450	0	0	0	0	0	0	0	0	0	0	0	0	0	0	0	0	0	0	0	0	0	0	Protein coding	40S ribosomal protein S9-B [Meyerozyma guilliermondii ATCC 6260] gi|190347342|gb|EDK39594.2|
Lj1g3v3441230	0	0	0	0	0	0	0	0	0	0	0	0	0	0	0	0	0	0	0	0	0	0	Protein coding	4-alpha-glucanotransferase [Candidatus Nitrospira defluvii] gi|302036614|ref|YP_003796936.1|
Lj0g3v0306889	9	6	6	13	2	9	14	8	10	7	2	8	8	3	7	1	2	14	2	12	22	6	Protein coding	4-coumarate:CoA ligase [Amorpha fruticosa] gi|17063848|gb|AAL35216.1|
Lj3g3v2040010	274	204	197	160	479	488	669	544	280	159	237	170	235	315	318	251	274	568	338	366	417	513	Protein coding	4-coumarate:CoA ligase [Amorpha fruticosa] gi|17063848|gb|AAL35216.1|
Lj1g3v0129860	612	344	488	601	474	369	437	440	441	207	337	387	434	289	514	364	202	444	287	361	299	328	Protein coding	4-coumarate:CoA ligase isoenzyme 3 [Glycine max] gi|351723189|ref|NP_001237270.1|
Lj2g3v2125730	298	212	332	372	298	224	281	225	293	131	201	145	295	306	299	237	105	314	189	180	226	192	Protein coding	4-coumarate:CoA ligase isoenzyme 3 [Glycine max] gi|351723189|ref|NP_001237270.1|
Lj1g3v3779380	2	0	0	1	0	0	0	0	2	2	0	0	7	0	6	3	1	0	5	0	0	3	Protein coding	4-coumarate-coa ligase [Medicago truncatula] gi|357440909|ref|XP_003590732.1|
Lj1g3v3833570	0	0	0	0	0	0	0	0	0	0	0	1	0	0	0	0	0	0	1	0	0	0	Protein coding	4-coumarate-coa ligase [Medicago truncatula] gi|357440909|ref|XP_003590732.1|
Lj3g3v2484140	5	9	9	10	3	5	9	15	18	5	2	13	24	13	8	12	15	16	10	11	20	13	Protein coding	4-coumarate-coa ligase [Medicago truncatula] gi|357463591|ref|XP_003602077.1|
Lj3g3v1113010	75	87	67	43	133	103	172	189	173	189	274	297	357	381	379	234	228	351	272	371	373	623	Protein coding	4-coumarate--CoA ligase-like 7-like [Glycine max] gi|373432591|ref|NP_001243292.1|
Lj3g3v3056700	1	0	4	5	0	0	1	2	1	4	0	4	5	1	2	10	1	2	0	3	3	6	Protein coding	4-coumarate--CoA ligase-like 7-like [Glycine max] gi|373432591|ref|NP_001243292.1|
Lj0g3v0274149	0	0	0	0	0	0	0	0	0	0	0	0	0	0	0	0	0	0	0	0	0	0	Protein coding	4-diphosphocytidyl-2-C-methyl-D-erythritol kinase partial [Halomonas sp. TD01] gi|497408443|ref|WP_009722641.1|
Lj0g3v0079209	0	3	0	0	0	0	0	1	0	0	0	0	0	0	0	0	0	0	0	0	0	0	Protein coding	4Fe-4S binding domain protein [Edwardsiella ictaluri 93-146] gi|238921486|ref|YP_002935001.1|
Lj2g3v2828830	0	0	0	0	0	0	0	0	0	0	0	0	0	0	0	0	0	0	0	0	0	0	Protein coding	4Fe-4S ferredoxin [Clostridium phytofermentans ISDg] gi|160879709|ref|YP_001558677.1|
Lj5g3v1976480	0	0	0	0	0	0	0	0	0	0	0	0	0	0	0	0	0	0	0	0	0	0	Protein coding	4Fe-4S ferredoxin [Syntrophobotulus glycolicus DSM 8271] gi|325289801|ref|YP_004265982.1|
Lj5g3v1986490	0	0	0	0	0	0	0	0	0	0	0	0	0	0	0	0	0	0	0	0	0	0	Protein coding	4Fe-4S ferredoxin [Syntrophobotulus glycolicus DSM 8271] gi|325289801|ref|YP_004265982.1|
Lj6g3v1915840	115	79	64	37	11	86	81	119	39	20	35	30	30	25	37	29	57	61	71	75	52	68	Protein coding	4Fe-4S ferredoxin iron-sulfur binding [Medicago truncatula] gi|124359951|gb|ABN07967.1|
Lj0g3v0197489	0	0	0	0	0	0	0	1	0	2	0	0	0	0	0	0	0	1	0	4	0	0	Protein coding	4-hydroxybenzoate octaprenyltransferase [Ferrimonas balearica DSM 9799] gi|308051279|ref|YP_003914845.1|
Lj0g3v0289689	0	0	0	0	0	2	0	1	0	0	0	4	0	0	0	0	0	0	0	0	0	0	Protein coding	4'-phosphopantetheinyl transferase [Medicago truncatula] gi|357520285|ref|XP_003630431.1|
Lj0g3v0338739	0	0	3	0	0	0	0	3	1	0	0	0	0	0	0	0	0	0	0	0	0	0	Protein coding	4'-phosphopantetheinyl transferase [Medicago truncatula] gi|357520285|ref|XP_003630431.1|
Lj0g3v0157809	0	3	4	0	0	1	4	5	4	2	3	5	2	11	11	8	18	9	10	18	19	36	Protein coding	50S ribosomal protein [Medicago truncatula] gi|357509165|ref|XP_003624871.1|
Lj4g3v1089470	0	0	0	0	0	0	0	0	0	0	0	0	0	0	0	0	0	0	0	0	0	0	Protein coding	50S ribosomal protein L11 methyltransferase [Vibrio furnissii NCTC 11218] gi|375131340|ref|YP_004993440.1|
Lj4g3v0998950	73	68	77	53	122	138	143	167	143	92	118	118	97	142	93	91	154	178	112	276	240	263	Protein coding	50S ribosomal protein L12-2 [Medicago truncatula] gi|357518193|ref|XP_003629385.1|
Lj1g3v0651980	0	0	0	0	0	0	0	0	0	0	0	0	0	0	0	0	0	0	0	0	0	0	Protein coding	50S ribosomal protein L15 [Prevotella sp. MSX73] gi|490474933|ref|WP_004345356.1|
Lj6g3v1137450	72	74	46	32	89	70	76	74	54	76	100	72	96	135	103	74	72	129	80	372	212	365	Protein coding	50S ribosomal protein L18 [Medicago truncatula] gi|357450229|ref|XP_003595391.1|
Lj1g3v0084880	0	3	4	2	2	4	6	6	6	0	0	3	6	0	4	6	4	2	2	14	7	3	Protein coding	50S ribosomal protein L18 [Medicago truncatula] gi|357480871|ref|XP_003610721.1|
Lj1g3v3906710	13	11	13	13	11	31	23	29	22	18	27	21	19	23	34	23	37	51	36	44	45	60	Protein coding	50S ribosomal protein L18 [Medicago truncatula] gi|357480871|ref|XP_003610721.1|
Lj3g3v0642480	22	29	30	12	21	34	32	24	19	26	16	34	44	22	36	33	32	31	34	27	58	42	Protein coding	50S ribosomal protein L18 [Medicago truncatula] gi|357508357|ref|XP_003624467.1|
Lj2g3v1989080	76	69	74	47	29	88	72	81	102	79	94	54	125	69	95	88	73	145	103	292	255	306	Protein coding	50S ribosomal protein L19 [Medicago truncatula] gi|357482181|ref|XP_003611376.1|
Lj1g3v0933360	147	128	67	61	88	107	254	184	198	112	220	201	202	296	252	170	128	199	168	198	200	182	Protein coding	50S ribosomal protein L2 [Patulibacter sp. I11] gi|494850947|ref|WP_007577047.1|
Lj0g3v0323899	58	40	38	43	9	84	83	62	59	51	50	54	60	91	45	59	49	49	89	93	99	90	Protein coding	50S ribosomal protein L23 [Medicago truncatula] gi|357463337|ref|XP_003601950.1|
Lj1g3v0452260	0	0	0	0	0	0	0	0	0	0	0	0	0	0	0	0	0	0	0	0	0	0	Protein coding	50S ribosomal protein L24 [Caloramator australicus] gi|496184063|ref|WP_008908570.1|
Lj1g3v0453480	0	0	0	0	0	0	0	0	0	0	0	0	0	0	0	0	0	0	0	0	0	0	Protein coding	50S ribosomal protein L24 [Caloramator australicus] gi|496184063|ref|WP_008908570.1|
Lj1g3v4317690	0	0	1	0	0	0	0	0	0	0	0	0	0	0	0	0	0	0	3	0	0	0	Protein coding	50S ribosomal protein L27 [Arabidopsis thaliana] gi|21553582|gb|AAM62675.1|
Lj0g3v0283439	0	0	2	0	0	3	0	0	2	0	0	0	0	0	2	1	0	0	0	0	0	1	Protein coding	50S ribosomal protein L28 [Medicago truncatula] gi|357436369|ref|XP_003588460.1|
Lj3g3v2309730	38	36	32	21	23	32	37	38	26	40	16	28	38	32	26	30	20	36	23	38	42	56	Protein coding	50S ribosomal protein L28 [Medicago truncatula] gi|357436369|ref|XP_003588460.1|
Lj5g3v0108610	11	8	4	2	34	11	15	12	11	7	38	22	26	35	31	17	26	51	34	105	62	108	Protein coding	50S ribosomal protein L31 [Medicago truncatula] gi|358348462|ref|XP_003638265.1|
Lj1g3v4765010	0	0	0	0	0	0	0	0	0	0	0	0	0	0	0	0	0	3	0	0	0	0	Protein coding	50S ribosomal protein L31 [uncultured bacterium] gi|406988363|gb|EKE08389.1|
Lj4g3v0571910	0	0	0	0	0	0	0	0	0	0	0	0	0	0	0	0	0	0	0	0	0	0	Protein coding	50S ribosomal protein L35 [Coleofasciculus chthonoplastes] gi|493030750|ref|WP_006100150.1|
Lj4g3v1880510	3	3	0	0	0	6	12	6	11	9	17	15	20	17	9	5	12	12	14	19	22	17	Protein coding	50S ribosomal protein L36 [Medicago truncatula] gi|357478111|ref|XP_003609341.1|
Lj4g3v1880610	87	77	103	85	85	99	97	129	149	102	105	100	117	152	143	126	112	145	139	214	183	273	Protein coding	50S ribosomal protein L36 [Medicago truncatula] gi|357478111|ref|XP_003609341.1|
Lj2g3v1599690	104	129	86	87	59	102	98	93	119	99	96	104	144	161	105	96	118	103	158	482	342	425	Protein coding	50S ribosomal protein L5 [Medicago truncatula] gi|357507543|ref|XP_003624060.1|
Lj0g3v0008429	0	0	0	0	0	0	0	0	0	0	0	0	0	0	0	0	0	0	0	0	0	0	Protein coding	50S ribosomal protein L7/L12 [Neisseria macacae] gi|489875621|ref|WP_003779124.1|
Lj1g3v3289990	65	61	29	33	56	90	136	93	58	63	48	64	90	41	87	45	84	109	100	100	137	123	Protein coding	50S ribosomal protein related protein [Arabidopsis thaliana] gi|15237299|ref|NP_197124.1|
Lj4g3v2249020	2	1	3	5	0	2	27	6	13	0	8	5	1	6	1	8	22	10	21	27	43	20	Protein coding	51 kDa seed maturation protein precursor [Glycine max] gi|351726078|ref|NP_001238138.1|
Lj1g3v4899080	33	44	42	18	21	26	77	65	77	41	97	93	139	166	136	58	85	125	114	53	78	125	Protein coding	510-methylenetetrahydrofolate dehydrogenase-510-methenyltetrahydrofolate cyclohydrolase [Pisum sativum] gi|4103987|gb|AAD01907.1|
Lj0g3v0238999	0	0	1	0	0	0	0	0	0	0	0	0	0	0	0	0	0	0	0	0	0	0	Protein coding	52 kDa repressor of the inhibitor of the protein kinase [Medicago truncatula] gi|357488351|ref|XP_003614463.1|
Lj3g3v2949660	18	9	7	13	0	10	11	17	41	14	21	12	26	15	37	37	20	11	14	5	11	18	Protein coding	5'-3' exoribonuclease [Medicago truncatula] gi|357471609|ref|XP_003606089.1|
Lj6g3v0433940	74	55	40	28	72	62	64	60	44	71	37	74	74	106	108	79	94	92	105	148	119	137	Protein coding	5'-AMP-activated protein kinase subunit beta-1 [Theobroma cacao] gi|508712060|gb|EOY03957.1|
Lj2g3v1349190	13	11	4	2	24	4	15	14	8	15	19	17	18	14	20	2	7	4	12	20	27	24	Protein coding	5'-AMP-activated protein kinase subunit beta-2 [Medicago truncatula] gi|357486569|ref|XP_003613572.1|
Lj5g3v0641410	24	15	2	1	33	37	20	27	21	2	13	15	17	43	38	17	25	15	6	62	24	64	Protein coding	5'-AMP-activated protein kinase-like protein [Arabidopsis thaliana] gi|186519755|ref|NP_195962.2|
Lj2g3v2256350	119	57	53	83	128	81	115	84	199	134	194	169	166	178	218	127	151	124	135	136	163	88	Protein coding	5-dehydro-2-deoxygluconokinase [Medicago truncatula] gi|357490699|ref|XP_003615637.1|
Lj1g3v4528670	5	6	7	10	14	8	10	19	7	6	4	21	15	14	4	19	19	18	31	12	10	14	Protein coding	5-dehydro-2-deoxygluconokinase [Medicago truncatula] gi|357510321|ref|XP_003625449.1|
Lj6g3v1549160	0	0	0	0	0	0	0	0	4	10	3	2	5	6	1	2	0	0	0	0	3	0	Protein coding	5-enol-pyruvylshikimate-phosphate synthase [Conyza sumatrensis] gi|63334427|gb|AAY40476.1|
Lj1g3v3343930	71	56	46	35	5	70	93	112	79	81	95	67	96	124	76	83	100	149	135	184	251	270	Protein coding	5'-methylthioadenosine nucleosidase [Lupinus luteus] gi|206748343|gb|ACI22358.1|
Lj3g3v2985020	2228	2127	1430	1059	1907	2553	3285	3597	2806	3011	3309	2783	3211	3150	2542	2514	2809	4450	4649	7249	7014	7954	Protein coding	60S acidic ribosomal protein PO [Euphorbia esula] gi|6984134|gb|AAF34767.1|AF227622_1
Lj2g3v1549500	13	18	12	5	6	10	27	14	19	26	17	9	8	11	14	10	9	24	22	21	11	10	Protein coding	60S ribosomal protein L10a [Tupaia chinensis] gi|444729141|gb|ELW69568.1|
Lj0g3v0238619	0	0	0	0	0	0	0	0	0	0	0	0	0	0	0	0	0	0	0	0	0	0	Protein coding	60S ribosomal protein L11 [Medicago truncatula] gi|357515899|ref|XP_003628238.1|
Lj2g3v3339030	419	435	301	246	544	490	673	608	573	702	770	746	816	1034	671	560	872	998	1016	1419	1320	1708	Protein coding	60S ribosomal protein L13 [Medicago truncatula] gi|357511723|ref|XP_003626150.1|
Lj4g3v1234890	2710	2699	2116	1568	3071	3163	4042	4774	4179	4870	5153	5021	5406	5922	6391	4612	5002	6891	6319	8781	8442	10422	Protein coding	60S ribosomal protein L15 [Zea mays] gi|226496391|ref|NP_001150386.1|
Lj2g3v3085370	203	115	169	184	343	157	233	240	285	95	188	239	115	482	205	240	69	184	174	123	109	114	Protein coding	60S ribosomal protein L18a [Medicago truncatula] gi|357494221|ref|XP_003617399.1|
Lj6g3v1932840	0	0	0	0	0	0	0	0	0	0	0	0	0	0	0	0	0	0	0	0	0	0	Protein coding	60S ribosomal protein L18aA [Hevea brasiliensis] gi|313586517|gb|ADR71269.1|
Lj6g3v1933970	1	0	1	0	0	2	3	3	0	1	7	3	8	8	0	0	2	2	3	2	7	4	Protein coding	60S ribosomal protein L18aA [Hevea brasiliensis] gi|313586517|gb|ADR71269.1|
Lj1g3v4916340	173	119	140	87	134	202	257	267	318	388	421	454	332	464	468	267	502	581	670	561	556	796	Protein coding	60S ribosomal protein L19 [Arabidopsis lyrata subsp. lyrata] gi|297830288|ref|XP_002883026.1|
Lj0g3v0242029	15	17	22	19	32	13	40	15	21	26	11	22	19	36	20	12	13	28	31	38	37	11	Protein coding	60S ribosomal protein L19 partial [Paeonia suffruticosa] gi|148466436|gb|ABQ65182.1|
Lj1g3v4764180	665	673	365	228	726	723	1252	1322	1259	1413	1903	1864	1903	2241	2083	1556	2105	3081	3033	3554	3454	4967	Protein coding	60S ribosomal protein L21 [Medicago truncatula] gi|358348098|ref|XP_003638086.1|
Lj0g3v0292509	470	441	321	184	625	511	813	971	894	912	1000	956	1082	1332	913	928	1351	1521	1680	2036	1961	3046	Protein coding	60S ribosomal protein L23 [Arabidopsis thaliana] gi|334185072|ref|NP_001189805.1|
Lj0g3v0193409	0	0	1	0	0	0	0	0	0	0	0	0	0	0	0	0	0	0	0	0	0	0	Protein coding	60S ribosomal protein L23 [Medicago truncatula] gi|357455843|ref|XP_003598202.1|
Lj1g3v3137860	0	2	3	0	0	1	3	11	0	3	3	0	0	0	0	0	0	0	1	2	0	0	Protein coding	60S ribosomal protein L23 [Medicago truncatula] gi|357455843|ref|XP_003598202.1|
Lj0g3v0119049	86	107	56	28	96	104	169	210	163	199	283	173	238	352	185	184	225	342	320	439	524	752	Protein coding	60S ribosomal protein L23 [Zea mays] gi|413956981|gb|AFW89630.1|
Lj0g3v0081349	0	0	0	0	0	0	0	0	0	0	0	0	0	0	0	0	0	0	0	0	0	0	Protein coding	60S ribosomal protein L27 [Medicago truncatula] gi|357445373|ref|XP_003592964.1|
Lj2g3v1425540	314	342	274	292	256	312	398	502	223	456	342	390	376	310	364	256	288	588	591	754	689	680	Protein coding	60S ribosomal protein L27a-3 [Medicago truncatula] gi|357461823|ref|XP_003601193.1|
Lj0g3v0069219	6	2	1	0	0	0	5	3	3	0	0	0	0	0	0	0	1	7	2	1	3	0	Protein coding	60S ribosomal protein L28 [Harpegnathos saltator] gi|307207541|gb|EFN85228.1|
Lj4g3v2215260	696	585	521	409	458	800	883	879	774	885	877	968	828	1078	1096	967	1004	1195	1191	1725	1779	2404	Protein coding	60S ribosomal protein L31 [Medicago truncatula] gi|357501155|ref|XP_003620866.1|
Lj4g3v3020500	396	392	265	235	498	498	663	644	543	567	608	599	658	718	537	530	649	938	946	1364	1283	1886	Protein coding	60S ribosomal protein L31 [Medicago truncatula] gi|357501155|ref|XP_003620866.1|
Lj6g3v1093550	4	4	8	3	0	0	5	3	7	10	1	9	5	0	10	10	3	4	9	19	8	5	Protein coding	60S ribosomal protein L32 [Medicago truncatula] gi|357518857|ref|XP_003629717.1|
Lj0g3v0324939	3036	2464	1977	1641	2913	3158	3308	4434	4187	4225	4112	4600	4017	4998	5498	5664	5859	6186	5829	7611	7159	10002	Protein coding	60S ribosomal protein L34 [Medicago truncatula] gi|357486949|ref|XP_003613762.1|
Lj1g3v4139340	29	22	18	9	73	29	82	85	77	130	204	142	169	161	132	97	219	317	324	356	323	597	Protein coding	60S ribosomal protein L35a [Vernicia fordii] gi|209967441|gb|ACJ02349.1|
Lj6g3v1314090	11	3	4	1	13	9	15	13	5	21	64	26	69	98	46	18	67	103	127	121	86	208	Protein coding	60S ribosomal protein L35a [Vernicia fordii] gi|209967441|gb|ACJ02349.1|
Lj5g3v1999200	2571	2391	2037	1779	2726	3393	3353	3608	3833	3499	3413	3556	3116	3986	4166	3859	4000	4870	4309	6628	6537	7947	Protein coding	60S ribosomal protein L36 [Medicago truncatula] gi|357443979|ref|XP_003592267.1|
Lj2g3v0371730	473	402	362	307	591	532	624	652	534	528	558	624	566	599	698	462	610	819	799	1194	1190	1512	Protein coding	60S ribosomal protein L36 [Medicago truncatula] gi|357443983|ref|XP_003592269.1|
Lj4g3v1200900	261	217	192	180	273	274	347	409	308	331	381	358	431	320	348	282	291	569	459	840	740	947	Protein coding	60S ribosomal protein L37aA [Hevea brasiliensis] gi|313586497|gb|ADR71259.1|
Lj4g3v0336800	182	256	136	96	292	296	394	341	379	425	444	477	418	546	453	410	455	685	580	910	873	1056	Protein coding	60S ribosomal protein L44 [Medicago truncatula] gi|357445721|ref|XP_003593138.1|
Lj6g3v2221950	1549	1579	1114	815	1686	2146	2399	2248	2882	3052	3028	3213	3420	4685	3581	2891	3199	4363	3712	5588	4989	6314	Protein coding	60S ribosomal protein L44 [Medicago truncatula] gi|357445721|ref|XP_003593138.1|
Lj0g3v0187709	11	19	5	5	12	39	13	19	3	1	22	8	28	11	2	10	10	18	11	9	7	13	Protein coding	60S ribosomal protein L7 [Medicago truncatula] gi|357444611|ref|XP_003592583.1|
Lj0g3v0354159	3	1	2	1	0	8	6	0	9	0	0	0	0	0	0	8	3	2	10	6	15	5	Protein coding	60S ribosomal protein L7 [Medicago truncatula] gi|357444611|ref|XP_003592583.1|
Lj1g3v3466090	0	0	0	0	0	0	1	0	0	0	0	0	7	0	0	0	0	3	0	3	10	4	Protein coding	60S ribosomal protein L7 [Medicago truncatula] gi|357444611|ref|XP_003592583.1|
Lj5g3v0508090	1	0	1	3	0	0	0	0	0	0	0	6	2	0	0	2	1	5	0	1	2	7	Protein coding	60S ribosomal protein L7 [Medicago truncatula] gi|357444611|ref|XP_003592583.1|
Lj1g3v1091360	683	618	470	397	998	693	831	955	856	836	904	864	936	1123	849	774	1183	1307	1290	2243	1965	2748	Protein coding	60S ribosomal protein l9 [Medicago truncatula] gi|357490415|ref|XP_003615495.1|
Lj2g3v0360370	0	0	0	0	0	0	0	0	0	0	0	0	0	0	0	0	0	0	0	0	0	1	Protein coding	60S ribosomal protein l9 [Medicago truncatula] gi|357490415|ref|XP_003615495.1|
Lj3g3v2740680	0	0	3	7	0	0	0	3	0	2	0	0	0	0	0	2	0	0	0	2	3	0	Protein coding	60S ribosomal protein l9 [Medicago truncatula] gi|357490415|ref|XP_003615495.1|
Lj0g3v0001949	69	65	56	40	23	65	66	51	91	101	91	97	106	134	134	140	77	104	96	135	127	102	Protein coding	67-dimethyl-8-ribityllumazine synthase [Theobroma cacao] gi|508785111|gb|EOY32367.1|
Lj0g3v0162619	6	10	15	12	30	21	14	32	10	8	14	24	20	10	19	8	18	27	27	12	18	48	Protein coding	67-dimethyl-8-ribityllumazine synthase [Theobroma cacao] gi|508787371|gb|EOY34627.1|
Lj2g3v0276520	0	0	0	0	0	0	0	0	0	0	0	0	0	0	0	0	0	0	0	0	0	0	Protein coding	6-aminohexanoate-dimer hydrolase [Ruegeria sp. R11] gi|495838130|ref|WP_008562709.1|
Lj0g3v0072439	1	0	5	0	0	3	0	0	0	0	0	0	0	0	1	0	0	0	0	1	0	0	Protein coding	6b-interacting protein 2 [Nicotiana tabacum] gi|169264928|dbj|BAG12304.1|
Lj0g3v0181809	24	17	25	14	16	25	61	36	24	22	41	26	30	20	13	15	15	26	13	50	37	21	Protein coding	6b-interacting protein 2 [Nicotiana tabacum] gi|169264928|dbj|BAG12304.1|
Lj0g3v0194359	0	0	1	0	0	0	0	0	0	0	0	1	2	0	2	0	0	0	0	0	0	3	Protein coding	6b-interacting protein 2 [Nicotiana tabacum] gi|169264928|dbj|BAG12304.1|
Lj0g3v0221059	4	5	6	3	1	11	2	3	6	0	11	7	8	17	9	0	5	6	5	1	4	6	Protein coding	6b-interacting protein 2 [Nicotiana tabacum] gi|169264928|dbj|BAG12304.1|
Lj0g3v0352829	0	0	0	1	1	0	0	0	0	0	0	0	0	0	0	0	0	0	0	0	0	0	Protein coding	6b-interacting protein 2 [Nicotiana tabacum] gi|169264928|dbj|BAG12304.1|
Lj0g3v0353969	5	3	2	5	0	15	5	9	3	18	7	9	3	12	14	6	4	5	7	8	8	4	Protein coding	6b-interacting protein 2 [Nicotiana tabacum] gi|169264928|dbj|BAG12304.1|
Lj2g3v0604180	0	0	0	0	0	0	0	0	0	0	0	0	0	0	0	0	0	0	0	0	0	0	Protein coding	6b-interacting protein 2 [Nicotiana tabacum] gi|169264928|dbj|BAG12304.1|
Lj2g3v1203370	28	24	25	29	57	24	26	30	31	19	23	17	29	12	49	15	26	39	20	48	44	31	Protein coding	6b-interacting protein 2 [Nicotiana tabacum] gi|169264928|dbj|BAG12304.1|
Lj4g3v1330110	0	0	0	0	0	0	0	0	0	0	0	0	0	0	0	0	0	0	0	0	0	0	Protein coding	6b-interacting protein 2 [Nicotiana tabacum] gi|169264928|dbj|BAG12304.1|
Lj4g3v1389330	0	0	0	2	0	0	0	0	0	0	0	0	0	4	0	2	1	2	1	0	1	2	Protein coding	6-deoxyerythronolide-B synthase [Cyanothece sp. PCC 8802] gi|257060888|ref|YP_003138776.1|
Lj0g3v0335779	0	0	0	0	0	0	0	0	0	0	0	0	0	0	0	0	0	0	0	0	0	0	Protein coding	6-phospho 3-hexuloisomerase [Rhodococcus jostii RHA1] gi|111017510|ref|YP_700482.1|
Lj0g3v0014499	14	9	10	4	1	1	7	9	8	12	10	3	4	0	4	2	2	9	1	9	2	4	Protein coding	6-phospho-beta-glucosidase [Holdemania filiformis] gi|492951146|ref|WP_006059231.1|
Lj5g3v1174590	0	0	0	0	0	0	0	0	0	0	0	0	0	0	0	0	0	0	0	0	0	0	Protein coding	6-phospho-beta-glucosidase [Lactobacillus jensenii] gi|493632985|ref|WP_006584852.1|
Lj2g3v2028930	2	8	0	1	1	5	8	0	43	37	20	34	72	19	82	37	1	2	4	19	14	6	Protein coding	6-phosphofructo-2-kinase/fructose-26-biphosphatase [Medicago truncatula] gi|357481571|ref|XP_003611071.1|
Lj1g3v3870630	4	1	0	3	0	2	3	1	0	0	0	0	6	0	4	8	0	3	1	4	0	5	Protein coding	6-phosphofructo-2-kinase/fructose-26-biphosphatase [Medicago truncatula] gi|357490933|ref|XP_003615754.1|
Lj0g3v0258989	90	83	96	79	45	71	88	92	76	71	50	67	58	38	59	51	58	120	102	98	82	91	Protein coding	6-phosphofructokinase [Medicago truncatula] gi|357517251|ref|XP_003628914.1|
Lj5g3v0279080	0	0	0	0	0	0	0	0	0	0	0	0	0	0	0	0	0	0	0	0	0	0	Protein coding	6-phosphofructokinase [Mycoplasma pneumoniae M129] gi|13508041|ref|NP_109990.1|
Lj0g3v0022109	0	0	0	1	0	0	0	0	0	0	0	0	0	0	0	0	0	0	0	0	0	0	Protein coding	6-phosphofructokinase isozyme 1 [Faecalibacterium prausnitzii] gi|492719026|ref|WP_005934309.1|
Lj1g3v1034270	110	89	76	65	137	118	168	149	190	88	96	100	118	159	167	133	123	202	181	196	211	269	Protein coding	6-phosphogluconolactonase [Medicago truncatula] gi|357464071|ref|XP_003602317.1|
Lj1g3v1733540	116	124	139	70	182	158	146	164	123	110	108	138	104	119	152	146	92	149	113	151	168	187	Protein coding	70 kDa peptidyl-prolyl isomerase [Medicago truncatula] gi|357437549|ref|XP_003589050.1|
Lj1g3v3767210	0	7	0	1	1	3	3	3	6	7	0	0	8	26	4	6	3	6	4	0	2	0	Protein coding	70 kDa peptidyl-prolyl isomerase [Medicago truncatula] gi|357513099|ref|XP_003626838.1|
Lj0g3v0238179	0	0	0	2	0	0	0	0	0	0	0	0	1	0	0	0	0	0	2	0	0	0	Protein coding	70 kDa subunit of replication protein A [Ipomoea nil] gi|149676205|dbj|BAF64713.1|
Lj1g3v5061340	4	2	1	0	0	0	9	3	2	6	1	0	3	7	7	5	8	1	7	8	2	18	Protein coding	70 kDa subunit of replication protein A [Ipomoea nil] gi|149676205|dbj|BAF64713.1|
Lj4g3v3059260	55	48	49	44	47	50	92	76	78	84	94	77	82	138	146	131	106	101	88	142	108	138	Protein coding	7SK snRNA methylphosphate capping enzyme [Medicago truncatula] gi|357520931|ref|XP_003630754.1|
Lj0g3v0219899	27	14	17	10	9	36	41	24	40	34	25	24	44	28	28	37	45	38	53	81	77	117	Protein coding	80C09_19 related [Medicago truncatula] gi|87241277|gb|ABD33135.1|
Lj0g3v0235529	0	0	0	0	0	0	0	0	0	0	0	0	0	0	0	0	0	0	0	0	0	0	Protein coding	8-amino-7-oxononanoate synthase [Acinetobacter soli] gi|491084186|ref|WP_004945800.1|
Lj3g3v3513470	0	0	0	0	0	0	0	0	0	0	0	0	0	0	0	0	0	0	0	0	0	0	Protein coding	8-amino-7-oxononanoate synthase [Acinetobacter soli] gi|491084186|ref|WP_004945800.1|
Lj5g3v0510880	3	0	0	0	0	3	1	0	1	0	0	0	0	0	0	0	2	4	1	0	0	0	Protein coding	8-amino-7-oxononanoate synthase [Acinetobacter soli] gi|491084186|ref|WP_004945800.1|
Lj0g3v0167659	17	7	4	3	14	4	12	9	24	18	28	25	41	22	44	29	16	20	16	47	60	42	Protein coding	8-amino-7-oxononanoate synthase [Theobroma cacao] gi|508715394|gb|EOY07291.1|
Lj0g3v0232179	15	21	17	28	15	25	19	12	15	31	29	32	32	24	28	11	15	9	16	11	11	2	Protein coding	8-dimethylallyltransferase [Sophora flavescens] gi|339759324|dbj|BAK52289.1|
Lj0g3v0352649	1	2	0	0	0	0	4	0	1	0	0	7	1	1	1	2	1	5	1	0	1	7	Protein coding	9/13-hydroperoxide lyase [Lotus japonicus] gi|323575357|dbj|BAJ78218.1|
Lj2g3v0000280	463	364	369	424	524	548	626	491	746	780	588	659	1034	1081	1344	881	190	239	140	157	197	116	Protein coding	9/13-hydroperoxide lyase [Lotus japonicus] gi|323575357|dbj|BAJ78218.1|
Lj2g3v0105020	1	4	4	4	0	2	1	2	0	1	0	1	8	0	1	0	1	1	1	4	2	0	Protein coding	9/13-hydroperoxide lyase [Lotus japonicus] gi|323575357|dbj|BAJ78218.1|
Lj2g3v0105030	1	4	4	4	0	2	2	4	0	1	0	5	5	0	7	0	1	1	1	6	2	0	Protein coding	9/13-hydroperoxide lyase [Lotus japonicus] gi|323575357|dbj|BAJ78218.1|
Lj0g3v0357879	0	0	0	0	0	0	0	0	0	0	0	0	0	0	3	1	0	0	0	0	0	1	Protein coding	9/13-hydroperoxide lyase [Lotus japonicus] gi|323575359|dbj|BAJ78219.1|
Lj0g3v0357999	0	0	0	0	0	0	0	0	0	0	0	0	0	0	0	0	0	0	0	0	0	0	Protein coding	9/13-hydroperoxide lyase [Lotus japonicus] gi|323575359|dbj|BAJ78219.1|
Lj4g3v1399850	0	0	0	0	0	0	0	0	0	0	0	0	0	0	0	0	0	0	0	0	0	0	Protein coding	94-kilodalton protein [Babesia microti] gi|300116989|dbj|BAJ10661.1|
Lj0g3v0300579	25	9	11	6	1	3	17	17	6	0	2	4	0	5	4	17	4	7	10	14	18	12	Protein coding	9-cis-epoxycarotenoid dioxygenase [Caragana korshinskii] gi|256561143|gb|ACU86971.1|
Lj3g3v0950410	0	0	0	0	0	0	0	0	0	0	0	0	0	0	0	0	0	0	0	0	0	0	Protein coding	A disintegrin and metalloproteinase with thrombospondin motifs 2 precursor [Rattus norvegicus] gi|212549639|ref|NP_001131094.1|
Lj3g3v0755200	0	0	0	0	0	0	0	0	0	0	0	0	0	0	0	0	0	0	0	0	0	0	Protein coding	A kinase anchor protein 9 partial [Natrix natrix] gi|401833325|gb|AFQ23026.1|
Lj0g3v0338579	50	38	30	25	30	54	40	72	54	80	66	82	69	72	113	61	52	98	71	103	65	126	Protein coding	A20/AN1-like zinc finger family protein [Arabidopsis thaliana] gi|15235819|ref|NP_194013.1|
Lj2g3v1069130	0	0	0	0	0	0	0	0	0	0	0	0	0	0	0	0	0	0	0	0	0	0	Protein coding	AAA ATPase central domain protein [Candidatus Micrarchaeum acidiphilum ARMAN-2] gi|255513584|gb|EET89850.1|
Lj1g3v4916320	28	43	31	8	12	18	45	36	35	7	38	38	54	37	44	23	30	55	33	36	73	39	Protein coding	AAA ATPase central region, L-lactate dehydrogenase [Medicago truncatula] gi|124360532|gb|ABN08542.1|
Lj1g3v0270440	0	0	0	0	0	0	0	0	0	0	0	0	0	0	0	0	0	0	0	0	0	0	Protein coding	AAA ATPase containing von Willebrand factor type A [Medicago truncatula] gi|358347288|ref|XP_003637691.1|
Lj1g3v1148620	0	0	0	0	0	0	0	0	0	0	0	0	0	0	0	0	0	0	0	0	0	0	Protein coding	AAA ATPase containing von Willebrand factor type A [Medicago truncatula] gi|358347288|ref|XP_003637691.1|
Lj1g3v4419920	0	0	0	0	0	0	0	0	0	0	0	0	0	0	0	0	0	0	0	0	0	0	Protein coding	AAA ATPase containing von Willebrand factor type A [Medicago truncatula] gi|358347288|ref|XP_003637691.1|
Lj5g3v0962660	1	1	2	1	27	0	0	2	2	8	7	0	0	5	1	3	8	11	6	12	1	5	Protein coding	AAA ATPase containing von Willebrand factor type A [Medicago truncatula] gi|358347288|ref|XP_003637691.1|
Lj3g3v0937780	27	17	5	10	7	12	16	11	13	5	23	6	26	45	31	19	12	23	24	99	64	75	Protein coding	AAA ATPase, ABC transporter transmembrane region type 1 [Medicago truncatula] gi|124360187|gb|ABN08200.1|
Lj4g3v1599280	85	53	39	32	48	73	126	121	46	54	43	18	36	32	60	48	72	87	82	78	104	94	Protein coding	AAA-ATPase 1-like protein [Medicago truncatula] gi|357504229|ref|XP_003622403.1|
Lj3g3v3639150	0	0	2	0	0	4	1	3	0	1	0	0	3	0	1	0	0	6	2	2	0	3	Protein coding	AAA-domain-containing protein [Dacryopinax sp. DJM-731 SS1] gi|402225388|gb|EJU05449.1|
Lj1g3v1787910	0	0	0	0	0	0	0	0	2	1	0	0	0	0	0	0	0	0	1	0	1	0	Protein coding	AAA-domain-containing protein [Dacryopinax sp. DJM-731 SS1] gi|402225608|gb|EJU05669.1|
Lj3g3v3213280	519	564	432	370	390	611	644	724	527	425	514	491	609	623	509	436	496	663	540	745	657	654	Protein coding	AAA-metalloprotease FtsH [Pisum sativum] gi|15021761|gb|AAK77908.1|AF397903_1
Lj4g3v3112850	0	0	0	0	0	0	0	0	0	0	0	0	0	0	0	0	0	0	0	0	0	0	Protein coding	AaceriAAR005Wp [Saccharomycetaceae sp. 'Ashbya aceri'] gi|513029951|gb|AGO09995.1|
Lj1g3v0249990	0	0	0	0	0	0	0	0	0	0	0	0	0	0	0	0	0	0	0	0	0	0	Protein coding	AaceriAFR601Cp [Saccharomycetaceae sp. 'Ashbya aceri'] gi|513030885|gb|AGO10909.1|
Lj0g3v0332339	0	0	0	0	0	0	0	0	0	0	0	0	0	0	0	0	0	0	0	0	0	0	Protein coding	ABA 8'-hydroxylase [Prunus avium] gi|310705883|gb|ADP08627.1|
Lj0g3v0151609	12	4	8	4	0	5	6	3	2	14	6	13	7	13	8	14	11	16	14	19	23	10	Protein coding	ABC drug exporter [Colletotrichum orbiculare MAFF 240422] gi|477534639|gb|ENH86174.1|
Lj0g3v0210099	0	0	0	0	0	0	0	0	0	0	0	0	0	0	0	0	0	0	0	0	0	0	Protein coding	ABC protein [Ajellomyces capsulatus G186AR] gi|225555748|gb|EEH04039.1|
Lj0g3v0132709	0	4	2	4	0	3	1	0	3	0	0	3	0	0	0	0	0	0	1	2	1	0	Protein coding	ABC transporter [Arthrospira sp. PCC 8005] gi|493721211|ref|WP_006670679.1|
Lj1g3v3404500	0	0	0	0	0	0	0	0	0	0	0	0	0	0	0	0	0	0	0	0	0	0	Protein coding	ABC transporter [Aspergillus oryzae RIB40] gi|169769771|ref|XP_001819355.1|
Lj5g3v0080940	1	7	0	0	0	0	6	3	4	0	0	2	3	0	2	2	5	3	4	0	7	9	Protein coding	ABC transporter [Clostridium botulinum] gi|489453172|ref|WP_003358485.1|
Lj2g3v0766550	0	0	0	0	0	0	0	0	0	0	0	0	0	0	0	0	0	0	0	0	0	0	Protein coding	ABC transporter [Colletotrichum orbiculare MAFF 240422] gi|477527497|gb|ENH79317.1|
Lj0g3v0188369	5	3	3	2	6	16	4	8	13	6	11	24	9	5	19	18	16	5	24	7	18	9	Protein coding	ABC transporter [Cyanothece sp. PCC 7425] gi|220909251|ref|YP_002484562.1|
Lj1g3v2546290	0	0	0	0	0	0	0	1	0	0	0	0	0	0	0	0	0	0	0	0	0	0	Protein coding	ABC transporter [Enterococcus sp. C1] gi|495656904|ref|WP_008381483.1|
Lj0g3v0186369	0	0	2	0	0	1	2	0	0	9	0	2	2	0	2	0	1	0	0	0	0	2	Protein coding	ABC transporter [Frankia sp. CcI3] gi|86742139|ref|YP_482539.1|
Lj0g3v0147079	31	40	26	28	63	36	56	46	27	15	28	50	35	18	29	10	11	26	17	35	16	13	Protein coding	ABC transporter [Geobacillus sp. Y412MC61] gi|261418877|ref|YP_003252559.1|
Lj4g3v2882110	0	0	0	1	0	4	0	0	0	2	0	1	0	0	1	0	0	1	0	4	0	0	Protein coding	ABC transporter [Janibacter sp. HTCC2649] gi|497463834|ref|WP_009778032.1|
Lj1g3v1091350	4	3	4	4	12	26	25	21	8	8	3	1	7	10	6	5	5	11	0	5	12	15	Protein coding	ABC transporter [Lachnospiraceae bacterium 7_1_58FAA] gi|496550846|ref|WP_009256921.1|
Lj1g3v3404270	1	1	1	0	0	0	3	1	7	10	10	9	6	8	20	5	23	10	34	30	83	12	Protein coding	ABC transporter [Methanohalophilus mahii DSM 5219] gi|294495844|ref|YP_003542337.1|
Lj3g3v2027140	0	0	0	0	0	0	0	0	0	0	0	0	0	0	0	0	0	0	0	0	0	0	Protein coding	ABC transporter [Microcystis aeruginosa] gi|488886609|ref|WP_002798834.1|
Lj2g3v2726500	0	0	0	0	0	0	0	0	0	0	0	0	0	0	0	0	0	0	0	0	0	0	Protein coding	ABC transporter [Oribacterium sp. ACB8] gi|497221602|ref|WP_009535864.1|
Lj0g3v0243089	0	0	0	0	0	0	0	0	0	0	0	0	0	0	0	0	0	0	0	0	0	0	Protein coding	ABC transporter [Pedobacter agri] gi|498285516|ref|WP_010599672.1|
Lj0g3v0307449	0	0	0	0	0	0	4	0	4	0	0	2	0	0	1	0	1	0	0	0	0	0	Protein coding	ABC transporter [Rhizobium leguminosarum bv. trifolii WSM2304] gi|209547754|ref|YP_002279671.1|
Lj4g3v1334950	0	0	0	0	0	0	0	0	0	0	0	0	0	0	0	0	0	0	0	0	0	0	Protein coding	ABC transporter [Streptococcus parasanguinis] gi|489098052|ref|WP_003007925.1|
Lj0g3v0033289	0	4	0	1	0	0	1	0	0	0	0	0	0	0	0	0	0	0	0	0	3	0	Protein coding	ABC transporter A family member [Medicago truncatula] gi|357477501|ref|XP_003609036.1|
Lj0g3v0239789	0	0	0	0	0	0	0	0	0	0	0	0	0	0	0	0	0	0	0	0	1	0	Protein coding	ABC transporter A family member [Medicago truncatula] gi|357477501|ref|XP_003609036.1|
Lj0g3v0326059	2	2	0	1	0	2	2	6	0	0	2	2	3	2	4	2	4	4	2	2	4	2	Protein coding	ABC transporter A family member [Medicago truncatula] gi|357477501|ref|XP_003609036.1|
Lj0g3v0326069	2	2	0	1	0	2	2	4	0	0	2	2	3	2	4	2	4	4	2	2	4	2	Protein coding	ABC transporter A family member [Medicago truncatula] gi|357477501|ref|XP_003609036.1|
Lj4g3v1880490	0	0	0	0	0	0	0	0	0	0	0	0	0	0	0	0	0	0	0	0	0	0	Protein coding	ABC transporter ATPase [Blautia hydrogenotrophica] gi|492755851|ref|WP_005952002.1|
Lj4g3v0684130	0	0	0	0	0	0	0	0	0	0	0	0	0	0	0	0	1	0	0	0	0	0	Protein coding	ABC transporter ATP-binding protein [Fusobacterium necrophorum] gi|492776909|ref|WP_005961060.1|
Lj0g3v0110099	0	0	0	0	0	0	2	2	0	8	0	0	0	0	0	2	1	4	6	0	0	1	Protein coding	ABC transporter ATP-binding protein [Marvinbryantia formatexigens] gi|493915020|ref|WP_006860300.1|
Lj0g3v0323809	3	4	4	2	0	7	17	7	0	2	1	0	3	0	0	0	2	0	3	1	5	2	Protein coding	ABC transporter ATP-binding protein [Medicago truncatula] gi|357479203|ref|XP_003609887.1|
Lj4g3v2226780	3	0	0	0	0	0	0	0	0	0	0	0	0	0	0	0	0	0	0	0	0	0	Protein coding	ABC transporter ATP-binding protein [Medicago truncatula] gi|357479203|ref|XP_003609887.1|
Lj0g3v0142329	0	0	0	0	0	0	0	0	0	0	0	0	0	0	0	0	0	0	0	0	0	0	Protein coding	ABC transporter ATP-binding protein [Porphyromonas catoniae] gi|491610263|ref|WP_005467821.1|
Lj3g3v2040160	0	0	0	0	0	0	0	0	0	0	0	0	0	0	0	0	0	0	0	0	0	0	Protein coding	ABC transporter ATP-binding protein [Staphylococcus pseudintermedius ED99] gi|386318367|ref|YP_006014530.1|
Lj0g3v0125779	0	0	0	0	0	0	0	0	0	0	0	0	0	0	0	0	0	0	0	0	0	0	Protein coding	ABC transporter ATP-binding protein [Synechococcus sp. WH 8102] gi|33864747|ref|NP_896306.1|
Lj0g3v0045999	0	0	0	0	0	0	0	0	0	0	0	0	0	0	0	0	0	0	0	3	0	0	Protein coding	ABC transporter ATP-binding protein/permease [Paenibacillus mucilaginosus 3016] gi|379721577|ref|YP_005313708.1|
Lj6g3v1952820	0	0	0	0	0	0	0	0	0	0	0	0	0	0	0	0	0	0	0	0	0	0	Protein coding	ABC transporter B family member [Medicago truncatula] gi|357447131|ref|XP_003593841.1|
Lj6g3v1955280	0	0	0	0	0	0	0	0	0	0	0	3	0	0	0	0	1	0	0	1	0	0	Protein coding	ABC transporter B family member [Medicago truncatula] gi|357447131|ref|XP_003593841.1|
Lj0g3v0285989	225	302	306	210	16	49	85	52	112	83	103	116	87	58	92	49	97	164	379	34	6	26	Protein coding	ABC transporter B family member [Medicago truncatula] gi|357463203|ref|XP_003601883.1|
Lj3g3v1011060	432	665	594	370	83	66	45	64	142	87	130	203	31	15	18	14	223	320	959	3	1	6	Protein coding	ABC transporter B family member [Medicago truncatula] gi|357474799|ref|XP_003607685.1|
Lj4g3v2227820	1	0	0	0	0	0	4	0	0	0	0	0	0	0	0	0	1	6	1	0	0	1	Protein coding	ABC transporter B family member [Medicago truncatula] gi|357479199|ref|XP_003609885.1|
Lj4g3v2227830	0	0	0	0	0	0	8	0	1	0	0	0	0	0	0	0	2	3	0	0	1	1	Protein coding	ABC transporter B family member [Medicago truncatula] gi|357479199|ref|XP_003609885.1|
Lj4g3v2227850	0	1	2	0	0	2	0	0	0	0	0	0	0	0	0	0	4	11	0	0	3	3	Protein coding	ABC transporter B family member [Medicago truncatula] gi|357479199|ref|XP_003609885.1|
Lj4g3v2227920	370	328	327	262	302	336	364	336	314	284	190	272	308	346	313	296	402	521	374	202	287	274	Protein coding	ABC transporter B family member [Medicago truncatula] gi|357479199|ref|XP_003609885.1|
Lj0g3v0211669	0	0	0	0	0	0	0	0	0	0	0	0	0	0	0	0	0	0	0	0	0	0	Protein coding	ABC transporter C family member [Medicago truncatula] gi|358346795|ref|XP_003637450.1|
Lj0g3v0226609	2	6	0	1	0	1	0	1	3	7	2	0	2	4	0	1	2	2	3	1	2	5	Protein coding	ABC transporter C family member [Medicago truncatula] gi|358346795|ref|XP_003637450.1|
Lj5g3v0626960	0	0	0	0	0	0	0	0	0	0	0	0	0	0	0	0	0	0	0	0	0	0	Protein coding	ABC transporter C family member [Medicago truncatula] gi|358346809|ref|XP_003637457.1|
Lj3g3v0564920	0	0	0	0	0	0	0	0	0	0	0	0	0	0	0	0	0	0	0	0	0	0	Protein coding	ABC transporter cyclic nucleotide-binding protein [Phaeobacter gallaeciensis DSM 17395 = CIP 105210] gi|399991665|ref|YP_006571905.1|
Lj0g3v0077889	124	84	98	59	55	139	155	169	107	153	179	184	160	195	136	138	141	198	192	248	263	293	Protein coding	ABC transporter D family member [Medicago truncatula] gi|357463371|ref|XP_003601967.1|
Lj0g3v0129689	0	0	0	1	0	0	0	0	0	0	0	0	0	0	0	0	0	0	0	0	0	0	Protein coding	ABC transporter family pleiotropic drug resistance protein [Medicago truncatula] gi|357513491|ref|XP_003627034.1|
Lj0g3v0103939	26	23	8	22	26	18	32	26	34	9	15	11	8	37	21	3	0	11	7	20	14	3	Protein coding	ABC transporter family pleiotropic drug resistance protein [Medicago truncatula] gi|357513493|ref|XP_003627035.1|
Lj0g3v0233849	39	52	42	54	10	52	63	35	30	27	26	23	48	37	51	32	22	38	39	43	50	22	Protein coding	ABC transporter family protein [Medicago truncatula] gi|357462361|ref|XP_003601462.1|
Lj1g3v4604350	0	5	1	0	0	2	0	1	0	0	0	0	0	0	0	0	0	0	0	0	0	0	Protein coding	ABC transporter family protein [Metarhizium acridum CQMa 102] gi|322695940|gb|EFY87740.1|
Lj4g3v2788050	17	3	9	4	0	24	18	15	26	31	13	26	40	8	17	23	13	38	4	22	27	25	Protein coding	ABC transporter family protein [Populus trichocarpa] gi|224093878|ref|XP_002310031.1|
Lj5g3v2112300	3	0	0	0	0	2	0	2	1	0	4	1	0	0	3	2	4	4	0	0	0	0	Protein coding	ABC transporter family protein [Tetrahymena thermophila] gi|118347443|ref|XP_001007198.1|
Lj0g3v0065079	183	151	120	57	115	167	226	216	174	199	276	211	275	172	115	121	270	292	343	80	176	78	Protein coding	ABC transporter G family member [Medicago truncatula] gi|357443805|ref|XP_003592180.1|
Lj2g3v2771120	12	13	6	6	32	22	17	11	16	18	12	28	24	32	29	22	18	11	15	25	22	26	Protein coding	ABC transporter G family member [Medicago truncatula] gi|357444961|ref|XP_003592758.1|
Lj0g3v0104499	0	9	0	1	0	0	0	0	0	1	0	2	0	0	0	0	0	1	2	0	0	0	Protein coding	ABC transporter G family member [Medicago truncatula] gi|357485323|ref|XP_003612949.1|
Lj2g3v1467930	45	66	54	29	0	14	8	9	90	63	79	184	2	7	0	5	109	191	418	4	3	4	Protein coding	ABC transporter G family member [Medicago truncatula] gi|357485323|ref|XP_003612949.1|
Lj1g3v4578700	48	46	39	31	58	49	54	51	58	48	63	48	115	58	86	46	67	137	95	389	418	557	Protein coding	ABC transporter G family member [Medicago truncatula] gi|357510475|ref|XP_003625526.1|
Lj1g3v4701830	0	0	0	0	0	0	0	0	0	0	0	0	0	0	0	0	0	0	0	0	0	0	Protein coding	ABC transporter G family member [Medicago truncatula] gi|357510967|ref|XP_003625772.1|
Lj1g3v4701850	0	0	0	0	0	0	0	0	0	0	0	0	0	0	0	0	0	0	0	0	0	1	Protein coding	ABC transporter G family member [Medicago truncatula] gi|357510969|ref|XP_003625773.1|
Lj1g3v1316940	13	6	9	3	19	9	12	33	21	16	15	18	35	39	17	24	14	34	21	45	32	37	Protein coding	ABC transporter I family member [Medicago truncatula] gi|357464675|ref|XP_003602619.1|
Lj4g3v3015080	57	46	52	33	62	64	82	62	52	58	46	69	87	88	102	72	65	71	103	108	121	200	Protein coding	ABC transporter I family member [Medicago truncatula] gi|357520651|ref|XP_003630614.1|
Lj0g3v0060349	11	12	8	10	0	16	12	20	31	28	19	28	25	38	37	26	28	20	33	53	24	46	Protein coding	ABC transporter I family member 1 [Arabidopsis thaliana] gi|15221728|ref|NP_176516.1|
Lj5g3v1208100	0	0	0	0	0	0	0	0	0	0	0	0	0	0	0	0	0	0	0	0	0	0	Protein coding	ABC transporter involved in cytochrome c biogenesis ATPase component CcmA [alpha proteobacterium JLT2015] gi|495878937|ref|WP_008603516.1|
Lj6g3v0522780	17	27	28	23	38	33	36	46	54	47	30	32	28	59	47	26	21	43	22	62	58	78	Protein coding	ABC transporter like protein [Medicago truncatula] gi|357461199|ref|XP_003600881.1|
Lj1g3v2126150	0	0	0	0	0	0	0	0	1	0	0	0	0	0	0	0	0	0	0	0	0	0	Protein coding	ABC transporter periplasmic polyamine-binding protein [Pseudomonas entomophila L48] gi|104782608|ref|YP_609106.1|
Lj0g3v0060109	0	4	2	0	0	0	9	3	1	1	1	0	0	1	0	4	0	1	4	2	1	1	Protein coding	ABC transporter permease [Bradyrhizobium sp. BTAi1] gi|148256550|ref|YP_001241135.1|
Lj3g3v2811150	0	0	0	0	0	0	0	0	0	0	0	0	0	0	0	0	0	0	0	0	0	0	Protein coding	ABC transporter permease [Bradyrhizobium sp. ORS 375] gi|496316289|ref|WP_009025467.1|
Lj0g3v0114819	0	0	0	0	0	0	0	0	0	0	0	4	0	0	0	0	0	0	0	0	0	0	Protein coding	ABC transporter permease [Chromobacterium violaceum ATCC 12472] gi|34497435|ref|NP_901650.1|
Lj0g3v0175569	0	0	0	0	0	0	0	0	0	0	0	0	0	0	0	0	0	0	0	0	1	0	Protein coding	ABC transporter permease [Eggerthella sp. 1_3_56FAA] gi|496663308|ref|WP_009305801.1|
Lj1g3v4448160	0	0	0	0	0	0	0	0	0	0	0	0	0	0	0	0	0	0	0	0	0	0	Protein coding	ABC transporter permease [Paenibacillus mucilaginosus KNP414] gi|337751322|ref|YP_004645484.1|
Lj1g3v5034490	0	0	0	0	0	0	0	0	0	0	2	0	0	0	0	0	0	0	0	0	4	0	Protein coding	ABC transporter permease [Peptoniphilus lacrimalis] gi|490963228|ref|WP_004825036.1|
Lj3g3v1101730	0	0	0	0	0	0	0	0	0	0	0	0	5	0	0	1	0	0	0	0	1	0	Protein coding	ABC transporter permease [Rhizobium leguminosarum] gi|489681833|ref|WP_003586055.1|
Lj5g3v1697670	1	0	2	0	9	0	1	2	2	0	0	0	0	0	0	0	0	0	0	0	1	0	Protein coding	ABC transporter permease [Roseburia intestinalis] gi|493910764|ref|WP_006856259.1|
Lj3g3v0259400	0	0	0	0	0	0	0	0	0	0	0	0	0	0	0	0	0	0	0	0	0	0	Protein coding	ABC transporter permease component [planctomycete KSU-1] gi|494424221|ref|WP_007221981.1|
Lj0g3v0271969	0	0	0	0	0	0	0	0	0	0	0	0	0	0	0	0	0	0	0	0	0	0	Protein coding	ABC transporter protein [Rhizopus stolonifer] gi|68687868|emb|CAJ00302.1|
Lj2g3v0044950	0	5	0	0	0	0	0	0	0	0	0	0	0	0	0	0	0	0	3	0	2	0	Protein coding	ABC transporter substrate-binding protein [Neisseria shayeganii] gi|496410821|ref|WP_009119685.1|
Lj3g3v2531220	0	0	0	0	0	0	0	0	0	0	0	0	0	0	0	0	0	0	0	0	0	0	Protein coding	ABC transporter substrate-binding protein [Providencia sneebia] gi|496190327|ref|WP_008914686.1|
Lj4g3v2151430	0	0	0	0	0	0	0	0	0	0	0	0	0	0	0	0	0	0	0	0	0	0	Protein coding	ABC transporter substrate-binding protein [Pyramidobacter piscolens] gi|496456583|ref|WP_009165428.1|
Lj0g3v0115139	0	0	0	0	0	0	0	0	0	0	0	0	0	0	0	0	0	0	0	0	0	0	Protein coding	ABC transporter substrate-binding protein [Ralstonia sp. PBA] gi|497207743|ref|WP_009522005.1|
Lj4g3v3002520	0	1	0	4	0	0	0	0	4	3	2	0	8	4	3	5	0	0	0	0	0	0	Protein coding	ABC transporter substrate-binding protein [Vibrio caribbenthicus] gi|497287246|ref|WP_009601463.1|
Lj5g3v1960130	0	0	0	0	0	0	0	0	0	0	0	0	0	0	0	0	0	0	0	0	0	0	Protein coding	ABC transporter-like protein [Chlorobaculum parvum NCIB 8327] gi|193212829|ref|YP_001998782.1|
Lj1g3v1300590	152	158	119	73	95	165	208	174	220	226	186	265	252	207	254	239	169	245	240	300	355	362	Protein coding	ABC transporter-like protein [Medicago truncatula] gi|357464377|ref|XP_003602470.1|
Lj0g3v0083779	50	46	29	26	14	39	36	33	62	25	43	33	53	53	30	42	45	63	71	181	131	156	Protein coding	ABC transporter-like protein [Medicago truncatula] gi|357519623|ref|XP_003630100.1|
Lj4g3v2800420	62	68	57	63	22	78	57	59	34	44	51	66	32	78	63	34	48	70	83	110	62	49	Protein coding	ABC transporter-like protein [Medicago truncatula] gi|357519623|ref|XP_003630100.1|
Lj4g3v3115110	0	0	0	0	0	1	0	0	0	0	0	1	10	0	3	2	1	0	0	2	0	0	Protein coding	ABC transporter-like protein [Medicago truncatula] gi|357521683|ref|XP_003631130.1|
Lj0g3v0252529	34	27	24	18	80	45	55	49	62	43	84	58	99	88	140	53	43	107	99	108	96	129	Protein coding	ABC1 family protein [Arabidopsis lyrata subsp. lyrata] gi|297812683|ref|XP_002874225.1|
Lj2g3v2522110	3	3	2	2	19	2	3	9	5	1	12	15	6	4	0	1	9	11	8	6	7	16	Protein coding	ABC1 family protein [Arabidopsis lyrata subsp. lyrata] gi|297841173|ref|XP_002888468.1|
Lj0g3v0152939	10	5	3	4	0	3	9	7	6	13	12	6	8	9	18	8	10	5	13	36	11	18	Protein coding	ABC1 family protein [Arabidopsis lyrata subsp. lyrata] gi|297841933|ref|XP_002888848.1|
Lj3g3v1473560	36	29	32	25	23	41	54	44	22	26	31	22	37	24	42	23	18	35	25	47	66	81	Protein coding	ABC1 family protein [Arabidopsis lyrata subsp. lyrata] gi|297842751|ref|XP_002889257.1|
Lj0g3v0187099	144	78	87	111	108	109	149	140	123	58	55	88	73	59	102	145	70	66	78	138	119	64	Protein coding	ABC1 family protein [Theobroma cacao] gi|508781897|gb|EOY29153.1|
Lj0g3v0239829	0	0	0	0	0	0	0	0	0	0	0	0	0	0	0	0	0	0	0	0	0	0	Protein coding	ABC2 isoform 4 [Theobroma cacao] gi|508774514|gb|EOY21770.1|
Lj1g3v4701810	0	0	0	0	0	0	0	0	0	0	0	0	0	0	0	0	0	0	0	0	0	0	Protein coding	ABCG4 partial [Triticum aestivum] gi|374093386|gb|AEY84031.1|
Lj0g3v0046199	0	0	0	0	0	0	0	0	0	0	0	0	0	0	0	0	0	0	0	0	0	0	Protein coding	ABC-type dipeptide transport system periplasmic component [Natronococcus occultus SP4] gi|435845964|ref|YP_007308214.1|
Lj2g3v1588520	0	0	0	0	0	0	0	0	0	0	0	0	0	0	0	0	0	0	0	0	0	0	Protein coding	ABC-type hemin transport system ATPase component [Photobacterium sp. AK15] gi|494725240|ref|WP_007461106.1|
Lj2g3v1588540	3	0	0	0	0	0	0	2	0	0	0	0	0	0	0	0	0	0	0	0	0	0	Protein coding	ABC-type macrolide exporter membrane component [uncultured Termite group 1 bacterium phylotype Rs-D17] gi|189485047|ref|YP_001955988.1|
Lj5g3v2030800	0	0	0	0	0	0	0	0	0	0	1	0	0	0	5	0	0	0	5	0	2	1	Protein coding	ABC-type polysaccharide/polyol phosphate export systems permease [Shewanella amazonensis SB2B] gi|119773910|ref|YP_926650.1|
Lj1g3v2068700	12	16	10	6	21	19	26	24	18	22	13	16	31	17	16	31	26	20	22	17	18	15	Protein coding	ABC-type polysaccharide/polyol phosphate transport system ATPase component-like protein [Francisella philomiragia subsp. philomiragia ATCC 25017] gi|167627481|ref|YP_001677981.1|
Lj1g3v5062670	0	4	4	0	0	14	5	10	16	3	6	4	10	13	3	14	7	2	6	12	7	8	Protein coding	ABC-type polysaccharide/polyol phosphate transport system ATPase component-like protein [Francisella philomiragia subsp. philomiragia ATCC 25017] gi|167627481|ref|YP_001677981.1|
Lj3g3v2887210	0	0	0	0	0	0	0	0	0	0	0	0	0	0	0	0	0	0	0	0	0	0	Protein coding	ABC-type transport system involved in cytochrome c biogenesis permease component [SAR116 cluster alpha proteobacterium HIMB100] gi|497290267|ref|WP_009604484.1|
Lj0g3v0300609	5	6	8	2	5	6	13	9	21	12	16	14	31	19	14	9	16	27	28	37	24	52	Protein coding	Abhydrolase domain-containing protein [Medicago truncatula] gi|357438167|ref|XP_003589359.1|
Lj6g3v0802230	48	48	53	55	38	62	75	84	62	64	56	60	102	84	78	72	42	68	75	84	106	94	Protein coding	ABI3-interacting protein [Medicago truncatula] gi|357459951|ref|XP_003600257.1|
Lj6g3v0802240	26	28	33	26	17	27	33	42	28	26	20	28	46	42	32	30	20	34	46	42	38	35	Protein coding	ABI3-interacting protein [Medicago truncatula] gi|357459951|ref|XP_003600257.1|
Lj0g3v0338929	0	0	0	0	0	0	0	1	0	0	0	0	0	0	0	0	0	0	0	0	0	0	Protein coding	abi-like family protein [Piscirickettsia salmonis] gi|510840222|ref|WP_016211530.1|
Lj4g3v1983500	59	52	37	20	39	50	64	60	55	51	55	47	59	69	56	47	36	48	43	91	39	54	Protein coding	ABL161Cp (ISS) [Ostreococcus tauri] gi|308799189|ref|XP_003074375.1|
Lj1g3v2376940	9	19	11	15	71	24	13	18	13	9	29	19	26	51	21	22	25	36	54	46	58	83	Protein coding	ABR088Cp [Ashbya gossypii ATCC 10895] gi|302306646|ref|NP_983034.2|
Lj0g3v0192339	63	72	66	36	0	71	86	78	23	33	22	30	18	16	12	10	37	77	64	30	24	85	Protein coding	Abscisic acid 8'-hydroxylase [Medicago truncatula] gi|357518225|ref|XP_003629401.1|
Lj4g3v2704710	2	3	2	5	0	0	1	7	6	3	0	0	2	0	4	2	7	10	11	0	1	6	Protein coding	Abscisic acid 8'-hydroxylase [Medicago truncatula] gi|357519425|ref|XP_003630001.1|
Lj0g3v0332329	0	0	0	0	0	0	0	0	0	0	0	0	0	0	0	0	0	0	0	0	0	0	Protein coding	abscisic acid 8'-hydroxylase CYP707A1 partial [Leucaena leucocephala] gi|410131069|gb|AFV61749.1|
Lj3g3v1170190	0	0	0	0	0	0	0	0	5	0	1	2	10	0	0	0	2	1	4	0	0	0	Protein coding	Abscisic acid insensitive [Medicago truncatula] gi|357453061|ref|XP_003596807.1|
Lj0g3v0213909	211	198	166	120	306	256	285	294	399	353	369	408	452	497	568	391	256	384	394	413	362	435	Protein coding	Abscisic acid receptor PYL8 [Medicago truncatula] gi|357463847|ref|XP_003602205.1|
Lj0g3v0164139	3	0	0	1	0	0	0	0	4	6	0	0	1	10	3	1	0	0	2	0	0	2	Protein coding	abscisic acid stress ripening-related protein [Citrus sinensis] gi|309774081|gb|ADO95146.1|
Lj0g3v0284289	0	0	0	0	0	0	0	0	0	0	0	0	0	0	0	0	0	0	0	0	0	0	Protein coding	ABSCISIC ACID-INSENSITIVE 5-like protein [Medicago truncatula] gi|357489223|ref|XP_003614899.1|
Lj1g3v4048460	58	47	30	39	83	44	83	60	78	62	89	49	79	44	69	47	74	81	44	75	81	93	Protein coding	ABSCISIC ACID-INSENSITIVE 5-like protein [Medicago truncatula] gi|357509087|ref|XP_003624832.1|
Lj5g3v1949700	6	3	0	6	25	2	11	0	0	0	7	0	2	0	2	0	1	0	0	0	0	1	Protein coding	abscisic stress ripening-like protein [Glycine max] gi|351722069|ref|NP_001237487.1|
Lj1g3v3458790	38	48	36	31	27	72	58	46	25	56	50	60	46	63	52	46	42	106	64	102	78	90	Protein coding	Ac transposase [Puccinia graminis f. sp. tritici CRL 75-36-700-3] gi|331228953|ref|XP_003327143.1|
Lj2g3v2879460	112	36	54	117	37	39	84	66	615	580	405	529	1277	496	1385	450	9	78	1	7	7	0	Protein coding	ACC-oxidase [Vigna angularis] gi|1944152|dbj|BAA19605.1|
Lj0g3v0006119	0	0	0	0	0	0	0	0	0	0	0	0	0	0	0	0	0	0	0	0	0	0	Protein coding	acetate kinase [Gluconacetobacter europaeus] gi|498197336|ref|WP_010511492.1|
Lj0g3v0298279	0	1	0	2	0	0	0	0	0	0	0	0	0	0	0	0	0	0	0	2	0	0	Protein coding	acetoacetate-CoA ligase [Mycosphaerella populorum SO2202] gi|453083998|gb|EMF12043.1|
Lj0g3v0306319	0	0	0	0	0	0	0	0	0	0	0	0	0	0	0	0	0	0	0	0	0	0	Protein coding	acetoin dehydrogenase [Bacillus halodurans C-125] gi|15615797|ref|NP_244101.1|
Lj0g3v0294579	88	137	113	77	75	145	228	213	26	53	17	33	58	70	48	56	107	185	131	243	236	318	Protein coding	Acetoin:26-dichlorophenolindophenol oxidoreductase subunit beta [Theobroma cacao] gi|508717284|gb|EOY09181.1|
Lj0g3v0185229	0	0	0	0	0	0	0	0	0	0	0	0	0	0	0	0	0	0	0	0	0	0	Protein coding	acetolactate synthase [Bifidobacterium bifidum] gi|489912328|ref|WP_003815737.1|
Lj1g3v1513620	622	478	419	394	615	545	731	633	705	643	511	578	918	586	745	599	432	690	514	1374	1321	1290	Protein coding	acetolactate synthase [Medicago littoralis] gi|164453114|gb|ABY57316.1|
Lj2g3v1389450	0	0	0	0	0	0	0	0	0	0	0	0	0	0	0	0	0	0	0	0	0	0	Protein coding	acetolactate synthase 1 catalytic subunit [Corynebacterium glutamicum ATCC 13032] gi|19552491|ref|NP_600493.1|
Lj1g3v0318280	0	0	0	0	0	0	0	0	0	0	4	0	0	0	0	0	0	0	0	0	0	0	Protein coding	acetolactate synthase large subunit [Enterobacter asburiae LF7a] gi|345297856|ref|YP_004827214.1|
Lj4g3v2689680	133	82	98	61	112	166	207	155	286	289	184	264	344	457	374	242	185	228	210	490	425	348	Protein coding	Acetolactate synthase small subunit [Medicago truncatula] gi|357519313|ref|XP_003629945.1|
Lj1g3v2628750	31	37	35	29	104	34	39	23	51	40	18	35	93	90	187	71	46	69	38	218	128	124	Protein coding	Acetyl Co-enzyme a carboxylase carboxyltransferase alpha subunit isoform 2 [Theobroma cacao] gi|508704124|gb|EOX96020.1|
Lj0g3v0145819	0	0	0	0	0	0	0	0	0	0	0	0	0	0	0	0	0	0	0	0	0	0	Protein coding	acetyl esterase [Clostridium lentocellum DSM 5427] gi|326792905|ref|YP_004310726.1|
Lj0g3v0086979	0	2	0	0	0	1	2	0	0	0	0	1	1	0	0	0	0	0	0	0	0	0	Protein coding	acetyl-CoA acetyltransferase [Halobiforma nitratireducens] gi|493724851|ref|WP_006674225.1|
Lj6g3v0214790	23	32	24	20	14	13	39	19	22	22	20	20	47	77	34	15	39	47	55	22	46	39	Protein coding	acetyl-CoA C-acetyltransferase [Hevea brasiliensis] gi|164604960|dbj|BAF98276.1|
Lj3g3v2309690	0	0	0	0	0	0	0	0	0	0	0	0	0	0	0	0	0	0	0	0	0	0	Protein coding	acetyl-CoA carboxylase alpha subunit partial [uncultured crenarchaeote] gi|443411781|gb|AGC83643.1|
Lj0g3v0160249	2	1	1	0	0	1	0	0	0	1	0	0	0	0	0	0	0	0	0	0	0	0	Protein coding	Acetyl-CoA carboxylase beta subunit [Medicago truncatula] gi|357470633|ref|XP_003605601.1|
Lj0g3v0356459	0	0	0	0	0	0	0	0	0	0	0	0	0	0	0	0	0	0	0	0	0	0	Protein coding	acetyl-CoA carboxylase subunit alpha [Simonsiella muelleri] gi|488717484|ref|WP_002641360.1|
Lj4g3v2881940	0	0	0	0	0	0	0	0	0	0	0	0	0	0	0	0	0	0	0	0	0	0	Protein coding	acetyl-CoA synthetase [Syntrophus aciditrophicus SB] gi|85860301|ref|YP_462503.1|
Lj0g3v0225559	61	63	32	27	40	52	55	62	64	48	43	95	70	122	96	104	80	91	79	155	117	199	Protein coding	Acetyl-CoA synthetase-like protein [Glarea lozoyensis ATCC 20868] gi|512199602|gb|EPE28435.1|
Lj3g3v2721410	13	13	5	7	0	3	15	10	12	1	5	8	5	7	10	9	8	4	3	8	16	15	Protein coding	Acetyl-coenzyme A synthetase [Medicago truncatula] gi|357514737|ref|XP_003627657.1|
Lj2g3v0766620	14	18	13	18	31	28	35	33	17	23	28	14	56	99	56	34	34	59	69	70	48	55	Protein coding	acetylornithine deacetylase [Hydrocarboniphaga effusa] gi|494339975|ref|WP_007186771.1|
Lj0g3v0207599	0	0	0	0	0	0	0	0	0	0	0	0	0	0	0	0	0	0	0	0	0	0	Protein coding	acetyltransferase [Desulfosporosinus sp. OT] gi|497302940|ref|WP_009617157.1|
Lj0g3v0081539	24	20	11	18	11	37	32	19	30	22	34	34	44	41	54	39	58	60	42	26	19	4	Protein coding	ACI112 protein [Solanum lycopersicum] gi|350536553|ref|NP_001234764.1|
Lj1g3v3255670	10	10	16	11	26	7	7	6	2	1	0	0	2	0	0	0	6	4	8	2	9	4	Protein coding	ACI112 protein [Solanum lycopersicum] gi|350536553|ref|NP_001234764.1|
Lj5g3v2029590	93	124	72	78	84	148	148	153	131	146	119	117	115	173	195	166	143	169	142	198	194	220	Protein coding	ACI13 protein [Solanum lycopersicum] gi|350536097|ref|NP_001234741.1|
Lj0g3v0281009	86	77	44	61	196	203	225	215	18	6	5	12	8	2	21	12	80	176	75	605	515	638	Protein coding	Acid beta-fructofuranosidase [Medicago truncatula] gi|357476945|ref|XP_003608758.1|
Lj0g3v0011739	0	0	0	0	0	0	2	0	0	0	0	3	0	0	0	0	1	0	0	0	0	0	Protein coding	acid phosphatase class IIIB protein [Arabidopsis thaliana] gi|18405204|ref|NP_565918.1|
Lj0g3v0065189	0	0	0	0	0	0	0	0	0	0	0	0	0	0	0	0	0	0	0	0	0	0	Protein coding	acid phosphatase class IIIB protein [Arabidopsis thaliana] gi|18405204|ref|NP_565918.1|
Lj0g3v0100099	6	2	1	0	0	3	0	4	8	10	12	5	2	0	9	1	2	5	6	1	2	9	Protein coding	acid phosphatase class IIIB protein [Arabidopsis thaliana] gi|18405204|ref|NP_565918.1|
Lj1g3v4139400	22	15	19	10	26	26	30	35	35	22	54	74	59	119	60	58	27	49	61	66	43	71	Protein coding	acid phosphatase class IIIB protein [Arabidopsis thaliana] gi|18405204|ref|NP_565918.1|
Lj4g3v2526050	11	4	6	5	5	10	22	16	0	0	0	1	9	2	0	3	4	3	27	4	0	2	Protein coding	Acid phosphatase/vanadium-dependent haloperoxidase-like protein [Medicago truncatula] gi|357463065|ref|XP_003601814.1|
Lj3g3v0937810	3	16	10	0	1	10	13	17	14	18	13	20	22	37	11	14	6	25	12	32	18	64	Protein coding	Acid phosphatase/vanadium-dependent haloperoxidase-related protein [Arabidopsis thaliana] gi|18399713|ref|NP_566432.1|
Lj1g3v5034830	114	81	128	80	164	169	146	145	15	17	15	25	46	70	24	37	19	50	85	17	12	28	Protein coding	Acid phosphatase/vanadium-dependent haloperoxidase-related protein [Theobroma cacao] gi|508703807|gb|EOX95703.1|
Lj3g3v2443160	66	46	56	46	18	78	58	71	4	0	1	1	33	5	17	18	17	19	45	10	15	18	Protein coding	Acid phosphatase/vanadium-dependent haloperoxidase-related protein [Theobroma cacao] gi|508703807|gb|EOX95703.1|
Lj3g3v2923180	152	164	130	66	182	220	190	244	232	268	284	296	295	368	430	256	301	303	303	362	407	403	Protein coding	Acid phosphatase/vanadium-dependent haloperoxidase-related protein isoform 1 [Theobroma cacao] gi|508720360|gb|EOY12257.1|
Lj3g3v0211980	0	0	0	0	0	0	0	0	0	0	0	0	0	0	0	0	0	0	0	0	0	0	Protein coding	Acidic endochitinase [Theobroma cacao] gi|508776152|gb|EOY23408.1|
Lj0g3v0112549	14	23	15	11	26	7	3	9	9	14	11	4	4	30	13	10	7	14	11	18	7	21	Protein coding	Acidic leucine-rich nuclear phosphoprotein 32-related protein 2 [Theobroma cacao] gi|508714258|gb|EOY06155.1|
Lj6g3v0057770	30	24	14	11	64	38	24	40	41	26	23	54	30	39	46	43	34	54	52	37	62	34	Protein coding	Acidic leucine-rich nuclear phosphoprotein 32-related protein 2 [Theobroma cacao] gi|508714258|gb|EOY06155.1|
Lj1g3v4838370	6	1	2	2	11	5	14	7	17	14	4	4	20	7	19	7	7	5	7	16	7	30	Protein coding	acid-sensitive ion channel 1.2 [Opsanus tau] gi|32812316|gb|AAP45632.1|
Lj3g3v1130080	0	0	0	0	0	0	0	0	0	0	0	0	0	0	0	3	0	0	0	0	0	0	Protein coding	acid-shock protein [Nitratireductor aquibiodomus] gi|494065717|ref|WP_007007787.1|
Lj1g3v1386610	0	0	0	0	0	0	0	0	0	0	0	0	0	0	0	0	0	0	0	0	0	0	Protein coding	aconitate hydratase [Flavobacterium frigoris] gi|494229125|ref|WP_007137826.1|
Lj2g3v3164170	0	0	0	0	0	0	0	0	0	0	0	0	0	0	0	0	0	0	0	0	0	0	Protein coding	Aconitate hydratase [Medicago truncatula] gi|357441073|ref|XP_003590814.1|
Lj2g3v3164160	0	0	7	0	0	2	0	1	0	0	0	0	0	0	2	0	0	0	5	0	4	1	Protein coding	Aconitate hydratase [Medicago truncatula] gi|357471289|ref|XP_003605929.1|
Lj2g3v1659690	486	517	433	396	522	580	778	806	695	691	610	612	721	521	836	551	386	615	474	636	649	583	Protein coding	Aconitate hydratase [Medicago truncatula] gi|357483921|ref|XP_003612247.1|
Lj3g3v2575690	0	0	0	0	0	0	0	0	0	0	0	0	0	0	0	0	0	0	0	0	0	0	Protein coding	aconitate hydratase [Psychrobacter cryohalolentis K5] gi|93006137|ref|YP_580574.1|
Lj2g3v1225620	49	34	37	44	88	39	73	65	95	53	66	70	59	47	86	66	49	78	37	124	121	153	Protein coding	ACR4 [Medicago truncatula] gi|357487953|ref|XP_003614264.1|
Lj6g3v1049000	0	0	0	0	0	0	0	0	0	0	0	0	0	0	0	0	0	0	0	0	0	0	Protein coding	acriflavine resistance protein B [Congregibacter litoralis] gi|495570589|ref|WP_008295168.1|
Lj1g3v1781080	0	0	0	0	0	0	0	0	0	0	0	0	0	0	0	0	0	0	4	0	0	0	Protein coding	ACS4 [Nicotiana tabacum] gi|159517170|gb|ABW97850.1|
Lj0g3v0088569	38	21	20	14	6	35	34	42	10	13	20	14	22	12	20	6	19	33	28	8	47	17	Protein coding	ACT domain repeat 3 isoform 1 [Theobroma cacao] gi|508724613|gb|EOY16510.1|
Lj0g3v0185639	188	168	145	112	165	204	284	254	164	143	95	215	166	121	220	156	172	244	245	280	326	280	Protein coding	ACT domain repeat 3 isoform 1 [Theobroma cacao] gi|508724613|gb|EOY16510.1|
Lj1g3v3182290	3	10	0	0	0	0	3	4	6	10	1	4	9	2	5	3	0	0	0	2	5	0	Protein coding	ACT domain repeat 4 isoform 2 [Theobroma cacao] gi|508707839|gb|EOX99735.1|
Lj1g3v3847460	75	62	66	43	77	69	139	76	113	85	59	130	116	119	141	106	44	55	38	107	79	60	Protein coding	ACT domain repeat 6 [Theobroma cacao] gi|508710953|gb|EOY02850.1|
Lj2g3v1981850	0	0	0	0	0	0	0	0	0	1	0	0	0	0	0	0	0	0	0	0	0	3	Protein coding	ACT domain-containing protein [Medicago truncatula] gi|357482521|ref|XP_003611547.1|
Lj1g3v3218120	522	550	379	289	419	661	754	749	804	756	648	928	1194	1310	1281	896	526	853	777	974	946	1046	Protein coding	ACT domain-containing protein [Theobroma cacao] gi|508726299|gb|EOY18196.1|
Lj5g3v2240880	373	397	350	254	197	334	366	397	360	331	378	370	465	363	422	406	540	598	723	444	594	542	Protein coding	ACT domain-containing protein isoform 1 [Theobroma cacao] gi|508727355|gb|EOY19252.1|
Lj0g3v0101939	0	0	0	0	0	0	0	0	0	0	0	0	0	0	0	0	0	0	0	0	0	0	Protein coding	ACT domain-containing protein isoform 2 [Theobroma cacao] gi|508786848|gb|EOY34104.1|
Lj0g3v0235439	0	1	1	1	2	4	0	0	1	3	1	0	6	1	0	3	1	3	0	0	1	3	Protein coding	ACT11D09.5 [Cucumis melo] gi|46095228|gb|AAS80151.1|
Lj0g3v0265149	2	0	0	0	0	2	0	0	1	2	0	0	0	0	0	0	0	9	0	0	2	0	Protein coding	ACT-domain-containing protein kinase [Lotus japonicus] gi|283132359|dbj|BAI63585.1|
Lj5g3v2258350	15	36	29	27	9	47	28	70	15	36	15	20	16	64	118	85	27	30	13	84	94	82	Protein coding	ACT-domain-containing protein kinase [Lotus japonicus] gi|283132359|dbj|BAI63585.1|
Lj0g3v0300429	0	0	0	0	0	0	0	0	0	0	0	0	0	0	0	0	0	0	0	0	0	0	Protein coding	actin [Clavispora lusitaniae ATCC 42720] gi|260943404|ref|XP_002616000.1|
Lj0g3v0292089	42	38	31	31	100	69	85	98	37	47	57	69	130	191	80	55	57	125	60	65	66	57	Protein coding	actin [Ipomoea batatas] gi|162708014|gb|ABY19575.1|
Lj4g3v2754400	586	476	276	185	650	604	926	1054	833	867	1211	912	1250	1394	852	1041	1911	1859	1791	2125	2574	3429	Protein coding	Actin [Medicago truncatula] gi|357464527|ref|XP_003602545.1|
Lj1g3v3172220	393	407	232	163	358	502	796	800	505	461	555	563	539	599	583	488	664	941	816	1370	1160	1651	Protein coding	Actin [Medicago truncatula] gi|357503463|ref|XP_003622020.1|
Lj5g3v0921310	10	5	0	0	4	6	7	2	5	10	15	8	16	19	8	9	1	2	0	9	5	12	Protein coding	actin 4 [Mangifera indica] gi|346683575|gb|AEO45960.1|
Lj2g3v0917360	224	272	155	106	262	277	390	388	207	254	259	191	200	125	96	125	202	427	367	377	407	484	Protein coding	actin 7 partial [Caragana korshinskii] gi|477381292|gb|AGI78241.1|
Lj0g3v0105359	6	2	0	0	0	2	0	4	0	6	8	6	7	4	4	1	4	3	1	2	6	1	Protein coding	Actin cross-linking protein [Arabidopsis thaliana] gi|42562344|ref|NP_174030.2|
Lj2g3v1024270	1	0	0	3	0	0	0	0	0	0	0	0	0	0	0	0	0	0	0	0	0	0	Protein coding	Actin cross-linking protein [Arabidopsis thaliana] gi|42562344|ref|NP_174030.2|
Lj4g3v0070930	0	0	0	0	1	0	0	0	0	0	0	0	0	1	0	0	0	0	3	0	0	2	Protein coding	actin depolymerizing factor 4 [Populus trichocarpa] gi|224098343|ref|XP_002311154.1|
Lj6g3v1692880	4	6	5	2	2	3	8	8	4	8	24	14	34	14	12	4	22	38	39	20	32	85	Protein coding	actin depolymerizing factor 4 [Populus trichocarpa] gi|224098343|ref|XP_002311154.1|
Lj3g3v3528600	286	222	182	154	193	287	379	361	382	446	326	271	423	515	515	665	339	346	253	318	409	490	Protein coding	Actin depolymerizing factor 5 [Theobroma cacao] gi|508705807|gb|EOX97703.1|
Lj4g3v2641100	3395	2836	2728	2312	4156	4108	4550	4388	4119	3373	3273	3815	3901	5115	5168	4512	4094	5373	4958	6012	6422	6703	Protein coding	Actin depolymerizing factor-like protein [Medicago truncatula] gi|357519237|ref|XP_003629907.1|
Lj3g3v0828220	4	12	5	0	4	6	1	10	10	6	4	2	5	5	16	11	8	18	4	7	3	13	Protein coding	Actin related protein [Medicago truncatula] gi|357457909|ref|XP_003599235.1|
Lj5g3v1817300	5	1	0	0	0	1	1	0	0	0	0	0	0	0	0	1	0	3	0	0	0	0	Protein coding	Actin related protein [Medicago truncatula] gi|357517331|ref|XP_003628954.1|
Lj3g3v0640390	2	1	1	1	0	4	1	3	0	2	0	0	0	0	0	0	3	0	1	0	3	0	Protein coding	Actin-like ATPase superfamily protein isoform 3 [Theobroma cacao] gi|508778662|gb|EOY25918.1|
Lj0g3v0195949	1	0	0	3	0	3	1	2	2	10	0	0	0	5	0	1	1	2	0	5	4	1	Protein coding	actin-related protein [Pericallis cruenta] gi|478686582|gb|AGJ50593.1|
Lj4g3v2603730	60	30	36	24	65	54	62	67	58	51	24	52	82	39	63	54	58	84	37	110	112	120	Protein coding	Actin-related protein 2/3 complex subunit [Medicago truncatula] gi|357518763|ref|XP_003629670.1|
Lj1g3v4483590	204	142	158	99	127	202	241	242	184	226	185	136	201	110	144	162	193	203	213	376	350	450	Protein coding	Actin-related protein 9 [Aegilops tauschii] gi|475408288|gb|EMT00883.1|
Lj6g3v0925910	46	44	42	22	106	55	72	72	80	52	48	56	39	61	63	58	50	94	50	85	98	75	Protein coding	actin-related protein component 1 [Lotus japonicus] gi|400177677|gb|AFP72374.1|
Lj0g3v0259899	48	59	34	19	19	35	55	48	57	49	44	51	56	49	80	50	36	80	76	60	89	99	Protein coding	Activating molecule in BECN1-regulated autophagy protein [Medicago truncatula] gi|357510311|ref|XP_003625444.1|
Lj1g3v4528630	166	113	133	133	97	161	200	172	197	197	190	177	215	173	256	228	177	237	210	279	290	323	Protein coding	Activating molecule in BECN1-regulated autophagy protein [Medicago truncatula] gi|357510311|ref|XP_003625444.1|
Lj0g3v0347599	101	93	82	73	67	98	129	123	155	96	60	142	134	197	167	162	108	120	149	157	118	180	Protein coding	Activating signal cointegrator [Medicago truncatula] gi|357441335|ref|XP_003590945.1|
Lj3g3v0271550	35	26	29	21	16	51	57	34	72	82	42	59	65	143	59	62	53	102	68	65	61	102	Protein coding	Activating signal cointegrator 1 complex subunit [Medicago truncatula] gi|357454839|ref|XP_003597700.1|
Lj0g3v0005079	0	1	0	0	0	0	0	0	0	0	0	0	0	0	0	0	0	0	0	0	0	0	Protein coding	Activating transcription factor 7-interacting protein 1 [Tupaia chinensis] gi|444512423|gb|ELV10132.1|
Lj0g3v0005239	0	0	0	0	0	0	0	0	0	0	0	0	0	0	0	0	0	0	0	0	0	0	Protein coding	Activating transcription factor 7-interacting protein 1 [Tupaia chinensis] gi|444512423|gb|ELV10132.1|
Lj3g3v2576930	0	0	0	0	0	0	0	0	0	0	0	0	0	0	0	0	0	1	0	0	0	0	Protein coding	Activating transcription factor 7-interacting protein 1 [Tupaia chinensis] gi|444512423|gb|ELV10132.1|
Lj3g3v2577050	0	0	0	0	0	0	0	0	0	0	0	0	0	0	0	0	0	0	0	0	0	0	Protein coding	Activating transcription factor 7-interacting protein 1 [Tupaia chinensis] gi|444512423|gb|ELV10132.1|
Lj0g3v0347659	0	0	0	0	0	0	0	0	0	0	0	0	0	0	0	0	0	0	0	0	0	0	Protein coding	activator of Hsp70 and Hsp90 chaperones [Laccaria bicolor S238N-H82] gi|170091998|ref|XP_001877221.1|
Lj0g3v0020279	99	68	72	50	34	93	121	83	178	185	152	218	188	100	98	84	102	152	100	125	132	138	Protein coding	ACT-like superfamily protein isoform 1 [Theobroma cacao] gi|508716051|gb|EOY07948.1|
Lj0g3v0230639	99	67	59	44	103	102	115	95	139	106	118	164	100	64	80	90	76	164	116	134	117	167	Protein coding	ACT-like superfamily protein isoform 1 [Theobroma cacao] gi|508716051|gb|EOY07948.1|
Lj1g3v4636600	38	43	9	12	42	40	45	46	32	74	36	52	28	39	46	43	67	77	40	62	72	58	Protein coding	ACT-like superfamily protein isoform 1 [Theobroma cacao] gi|508716051|gb|EOY07948.1|
Lj1g3v2840250	300	302	196	128	312	308	519	560	520	544	662	564	673	916	733	500	522	930	825	1097	1105	1209	Protein coding	acyl carrier protein [Arachis hypogaea] gi|268527775|gb|ACZ06073.1|
Lj0g3v0239449	0	0	3	0	0	0	0	1	2	0	2	0	0	11	1	1	0	0	0	2	1	1	Protein coding	acyl carrier protein [Marinithermus hydrothermalis DSM 14884] gi|328950364|ref|YP_004367699.1|
Lj2g3v1891020	0	0	0	0	0	0	0	0	0	4	0	0	0	0	0	0	0	0	0	0	0	0	Protein coding	acyl carrier protein [Marinithermus hydrothermalis DSM 14884] gi|328950364|ref|YP_004367699.1|
Lj0g3v0127779	14	7	8	5	0	7	17	11	15	12	13	4	19	0	12	5	11	18	12	19	25	28	Protein coding	Acyl carrier protein [Medicago truncatula] gi|357507891|ref|XP_003624234.1|
Lj0g3v0081159	19	39	15	12	4	17	36	23	14	47	14	14	40	54	19	11	18	33	30	30	28	51	Protein coding	acyl carrier protein 5 [Arabidopsis thaliana] gi|15240461|ref|NP_198072.1|
Lj0g3v0353059	0	0	0	0	0	0	0	1	0	0	0	0	1	0	0	0	0	0	1	0	1	1	Protein coding	acyl-[acyl-carrier-protein] gi|67633223|gb|AAY78547.1|
Lj4g3v0510250	393	296	295	304	247	227	275	295	138	187	155	126	228	121	175	209	211	211	276	287	268	378	Protein coding	acyl-[acyl-carrier-protein] gi|67633223|gb|AAY78547.1|
Lj0g3v0335549	0	0	0	0	0	0	0	0	0	0	0	0	0	0	0	0	0	0	0	0	0	0	Protein coding	acyl-CoA carboxylase component [Ignavibacterium album JCM 16511] gi|385810582|ref|YP_005846978.1|
Lj0g3v0117719	0	0	0	0	0	0	0	0	0	0	0	0	0	0	0	0	0	0	0	0	0	0	Protein coding	acyl-CoA dehydrogenase [Acidovorax sp. NO-1] gi|496180910|ref|WP_008905417.1|
Lj0g3v0340309	0	0	0	0	0	0	0	0	0	0	0	0	0	0	0	0	0	0	0	0	0	0	Protein coding	acyl-CoA dehydrogenase [Mycobacterium abscessus] gi|491218961|ref|WP_005077282.1|
Lj0g3v0162839	0	0	0	0	0	0	0	0	0	0	0	0	0	0	0	0	0	0	0	0	0	0	Protein coding	acyl-CoA dehydrogenase [Mycobacterium thermoresistibile] gi|490023056|ref|WP_003925533.1|
Lj1g3v4483750	0	0	1	0	1	0	0	0	0	0	0	2	0	0	0	0	0	0	0	1	0	0	Protein coding	acyl-CoA dehydrogenase [Xanthomonas albilineans GPE PC73] gi|285018961|ref|YP_003376672.1|
Lj5g3v1208390	0	0	0	0	0	0	1	0	0	0	0	0	0	0	0	0	0	0	0	0	0	0	Protein coding	acyl-CoA dehydrogenase domain-containing protein [Caulobacter sp. K31] gi|167645859|ref|YP_001683522.1|
Lj1g3v2127240	20	19	15	11	3	14	31	12	13	19	6	27	23	4	20	14	9	16	27	15	21	3	Protein coding	acyl-CoA dehydrogenase domain-containing protein [Streptomyces rimosus] gi|490080693|ref|WP_003982781.1|
Lj4g3v0001100	33	19	19	14	15	35	36	16	43	26	45	27	30	31	28	30	53	31	31	127	81	121	Protein coding	Acyl-CoA N-acyltransferase isoform 1 [Theobroma cacao] gi|508778213|gb|EOY25469.1|
Lj3g3v3031030	0	0	0	0	0	0	0	0	0	0	0	0	0	0	0	0	0	0	0	0	0	0	Protein coding	Acyl-CoA N-acyltransferase with RING/FYVE/PHD-type zinc finger domain isoform 3 [Theobroma cacao] gi|508716123|gb|EOY08020.1|
Lj3g3v1114710	123	84	68	64	81	102	105	115	110	104	126	132	147	133	153	138	89	111	130	150	151	145	Protein coding	acyl-CoA N-acyltransferase with RING/FYVE/PHD-type zinc finger domain-containing protein [Arabidopsis thaliana] gi|334184527|ref|NP_180365.6|
Lj1g3v0084860	272	270	246	234	435	343	360	349	311	312	217	312	283	244	345	274	256	363	321	414	395	291	Protein coding	Acyl-CoA N-acyltransferase with RING/FYVE/PHD-type zinc finger protein [Arabidopsis thaliana] gi|334186543|ref|NP_193228.6|
Lj1g3v3905680	44	52	38	52	51	42	64	68	46	26	41	53	36	28	34	49	29	57	30	56	27	32	Protein coding	Acyl-CoA N-acyltransferase with RING/FYVE/PHD-type zinc finger protein [Arabidopsis thaliana] gi|334186543|ref|NP_193228.6|
Lj5g3v2046070	291	242	237	171	248	289	362	370	282	286	256	232	319	305	317	269	209	350	246	401	403	333	Protein coding	Acyl-CoA N-acyltransferase with RING/FYVE/PHD-type zinc finger protein [Arabidopsis thaliana] gi|334186543|ref|NP_193228.6|
Lj0g3v0121149	8	6	4	1	1	1	8	7	34	27	19	33	48	23	49	21	46	25	41	15	32	14	Protein coding	Acyl-CoA N-acyltransferases (NAT) superfamily protein [Theobroma cacao] gi|508699759|gb|EOX91655.1|
Lj2g3v1966140	29	25	15	8	36	12	31	25	25	13	31	15	29	51	50	62	19	42	35	40	29	56	Protein coding	Acyl-CoA N-acyltransferases (NAT) superfamily protein [Theobroma cacao] gi|508699759|gb|EOX91655.1|
Lj0g3v0064209	265	315	286	179	263	325	398	441	452	420	390	430	424	404	484	422	298	493	408	583	686	646	Protein coding	Acyl-CoA N-acyltransferases (NAT) superfamily protein isoform 1 [Theobroma cacao] gi|508724414|gb|EOY16311.1|
Lj4g3v2023770	47	20	24	30	21	40	33	35	41	25	33	25	24	34	60	45	11	41	46	65	57	57	Protein coding	Acyl-CoA N-acyltransferases (NAT) superfamily protein isoform 1 [Theobroma cacao] gi|508784353|gb|EOY31609.1|
Lj0g3v0311459	0	2	3	0	0	2	0	0	2	0	5	5	2	5	15	2	15	2	0	7	7	13	Protein coding	Acyl-CoA N-acyltransferases -like protein [Arabidopsis thaliana] gi|15218861|ref|NP_171861.1|
Lj4g3v2267430	0	0	0	0	0	0	0	0	0	0	0	0	0	0	0	0	0	0	0	0	0	0	Protein coding	Acyl-CoA N-acyltransferases superfamily protein [Theobroma cacao] gi|508714820|gb|EOY06717.1|
Lj4g3v2267440	0	0	0	0	0	0	0	0	0	0	0	0	0	0	0	0	0	0	0	0	0	0	Protein coding	Acyl-CoA N-acyltransferases superfamily protein [Theobroma cacao] gi|508714820|gb|EOY06717.1|
Lj4g3v2267450	0	0	0	0	0	0	0	0	0	0	0	0	0	0	0	0	0	0	0	0	0	0	Protein coding	Acyl-CoA N-acyltransferases superfamily protein [Theobroma cacao] gi|508714820|gb|EOY06717.1|
Lj3g3v2097100	3	0	0	0	0	3	1	4	8	4	10	3	0	6	4	19	0	0	0	0	0	6	Protein coding	Acyl-CoA N-acyltransferases superfamily protein [Theobroma cacao] gi|508778804|gb|EOY26060.1|
Lj0g3v0081209	0	0	0	0	0	0	0	0	0	0	0	0	0	0	0	0	0	0	0	3	1	2	Protein coding	Acyl-CoA N-acyltransferases superfamily protein [Theobroma cacao] gi|508787288|gb|EOY34544.1|
Lj2g3v2314870	2	2	0	3	6	2	2	5	10	10	6	12	14	6	16	20	4	6	10	4	8	2	Protein coding	Acyl-CoA N-acyltransferases superfamily protein [Theobroma cacao] gi|508787288|gb|EOY34544.1|
Lj2g3v2314880	0	2	0	1	6	2	2	5	10	8	2	9	14	6	14	14	4	6	10	4	8	2	Protein coding	Acyl-CoA N-acyltransferases superfamily protein [Theobroma cacao] gi|508787288|gb|EOY34544.1|
Lj1g3v0098410	150	136	124	234	207	144	175	302	334	133	196	262	200	545	418	400	97	233	132	196	292	379	Protein coding	Acyl-CoA N-acyltransferases superfamily protein isoform 1 [Theobroma cacao] gi|508713827|gb|EOY05724.1|
Lj1g3v0098420	127	52	58	142	271	88	49	171	383	176	326	457	212	600	712	728	46	107	22	16	22	30	Protein coding	Acyl-CoA N-acyltransferases superfamily protein isoform 1 [Theobroma cacao] gi|508713827|gb|EOY05724.1|
Lj2g3v3055320	0	1	3	2	6	2	0	0	0	0	1	1	0	0	1	0	0	0	0	0	0	0	Protein coding	Acyl-CoA N-acyltransferases superfamily protein isoform 1 [Theobroma cacao] gi|508726760|gb|EOY18657.1|
Lj5g3v1813840	22	19	6	17	1	15	22	10	14	11	24	8	3	2	22	10	7	11	3	15	18	18	Protein coding	Acyl-CoA N-acyltransferases superfamily protein isoform 1 [Theobroma cacao] gi|508726760|gb|EOY18657.1|
Lj2g3v1378720	28	30	24	11	14	10	42	46	52	31	46	36	60	71	62	34	41	62	42	48	48	73	Protein coding	Acyl-CoA N-acyltransferases superfamily protein isoform 2 [Theobroma cacao] gi|508708541|gb|EOY00438.1|
Lj6g3v1187480	22	21	24	30	32	15	51	24	31	35	17	28	28	18	27	20	14	6	28	30	21	18	Protein coding	acyl-CoA N-acyltransferases-like protein [Arabidopsis thaliana] gi|30678254|ref|NP_671784.2|
Lj0g3v0118539	0	0	0	0	0	0	0	0	0	0	0	0	0	0	0	0	0	0	0	0	0	0	Protein coding	acyl-CoA synthetase [Oceanibaculum indicum] gi|496232306|ref|WP_008946341.1|
Lj0g3v0097629	0	0	0	0	0	0	0	0	0	0	0	0	0	0	0	0	0	0	0	0	0	0	Protein coding	acyl-CoA thioesterase [Gordonia effusa] gi|494527082|ref|WP_007316534.1|
Lj1g3v3892280	0	0	0	0	0	0	0	0	0	0	0	0	0	0	0	0	0	0	0	0	0	0	Protein coding	acyl-CoA thioesterase [Gordonia effusa] gi|494527082|ref|WP_007316534.1|
Lj3g3v3752300	0	0	0	0	0	0	0	0	0	0	0	0	0	0	0	0	0	0	0	0	0	0	Protein coding	acyl-CoA thioesterase [Gordonia effusa] gi|494527082|ref|WP_007316534.1|
Lj5g3v1793390	0	0	0	0	0	0	0	0	0	0	0	0	0	0	0	0	0	0	0	0	0	0	Protein coding	acyl-CoA thioesterase [Gordonia effusa] gi|494527082|ref|WP_007316534.1|
Lj5g3v0747000	0	0	0	0	0	0	0	0	0	0	0	0	0	0	0	0	0	0	0	0	0	0	Protein coding	acyl-CoA thioesterase-related [Schistosoma mansoni] gi|353232054|emb|CCD79409.1|
Lj1g3v0365170	0	0	0	0	0	0	0	0	0	0	0	0	0	0	0	0	0	0	0	0	0	0	Protein coding	acyl-CoA Z10 desaturase [Planotortrix octo] gi|15418736|gb|AAG54077.1|
Lj5g3v1496800	351	346	302	330	231	397	541	863	115	297	167	181	199	52	203	247	160	297	260	540	536	570	Protein coding	Acyl-CoA-binding domain-containing protein [Medicago truncatula] gi|357511945|ref|XP_003626261.1|
Lj2g3v1549720	1764	1819	1598	1192	1673	1968	2227	2213	1953	1540	1672	1898	2048	2700	2625	2035	1734	2518	2686	4146	3723	5161	Protein coding	acyl-CoA-binding protein [Camellia sinensis] gi|330318654|gb|AEC10987.1|
Lj0g3v0333489	1	5	2	13	0	1	1	0	6	3	1	0	2	0	1	0	0	1	0	0	0	0	Protein coding	Acyl-coenzyme A oxidase 3 peroxisomal [Medicago truncatula] gi|357474501|ref|XP_003607535.1|
Lj4g3v0509020	13	14	4	5	20	33	30	23	12	8	17	22	8	6	12	25	10	27	21	23	29	44	Protein coding	Acyl-coenzyme A thioesterase [Medicago truncatula] gi|357475683|ref|XP_003608127.1|
Lj4g3v0509030	0	1	2	0	0	0	1	4	2	0	0	0	0	0	0	1	0	0	0	3	5	0	Protein coding	Acyl-coenzyme A thioesterase [Medicago truncatula] gi|357475685|ref|XP_003608128.1|
Lj4g3v3002450	0	0	0	0	0	0	0	0	0	1	0	0	0	0	1	2	2	0	0	10	0	0	Protein coding	Acyl-coenzyme A:6-aminopenicillanic-acid-acyltransferase 29 kDa subunit [Theobroma cacao] gi|508777655|gb|EOY24911.1|
Lj6g3v0920470	0	1	0	1	0	0	2	3	0	1	0	1	10	0	0	0	1	0	0	0	2	1	Protein coding	Acyl-peptide hydrolase-like protein [Medicago truncatula] gi|357459569|ref|XP_003600065.1|
Lj2g3v1734690	4	7	3	3	3	14	13	12	5	16	10	6	6	4	7	6	16	19	2	4	8	4	Protein coding	acylphosphatase [Archaeoglobus veneficus SNP6] gi|327400060|ref|YP_004340899.1|
Lj2g3v2878300	68	91	41	21	39	58	112	93	68	67	69	106	110	125	58	76	53	110	86	176	169	198	Protein coding	Acyl-protein thioesterase [Medicago truncatula] gi|357480429|ref|XP_003610500.1|
Lj4g3v0120300	13	10	6	7	4	10	34	12	18	24	11	18	21	24	14	17	12	10	21	46	18	66	Protein coding	Acyl-protein thioesterase [Medicago truncatula] gi|357480429|ref|XP_003610500.1|
Lj0g3v0324819	0	0	0	0	0	0	0	0	0	0	0	0	0	0	0	0	0	0	0	0	0	0	Protein coding	acyltransferase [Ajellomyces dermatitidis ER-3] gi|239608727|gb|EEQ85714.1|
Lj1g3v4434290	0	0	0	0	0	0	0	0	0	0	0	0	0	0	0	0	0	0	0	0	0	0	Protein coding	acyltransferase [Bifidobacterium longum] gi|494115422|ref|WP_007055204.1|
Lj0g3v0254059	1	0	0	0	0	0	2	0	0	0	0	0	1	0	0	0	0	0	0	2	10	6	Protein coding	acyltransferase [Lupinus angustifolius] gi|315468031|dbj|BAJ49867.1|
Lj1g3v4579040	0	0	0	1	0	0	4	2	1	1	0	0	0	0	0	1	2	0	0	0	1	0	Protein coding	acyltransferase [Pseudomonas sp. GM24] gi|495184718|ref|WP_007909508.1|
Lj3g3v3639470	5	14	3	13	28	12	18	20	16	18	18	12	29	14	24	17	6	15	4	13	16	6	Protein coding	acyltransferase [Pseudomonas sp. GM24] gi|495184718|ref|WP_007909508.1|
Lj0g3v0274729	15	5	9	3	0	4	2	11	16	1	14	8	13	0	5	3	4	0	3	10	4	2	Protein coding	acyltransferase [Staphylococcus lugdunensis] gi|488423113|ref|WP_002492498.1|
Lj4g3v2785780	0	0	0	0	0	0	0	0	0	0	0	0	0	0	0	0	0	0	0	0	0	0	Protein coding	acyltransferase 3 [Delftia sp. Cs1-4] gi|333916792|ref|YP_004490524.1|
Lj3g3v3736580	1	2	0	0	4	11	8	7	5	0	2	8	1	0	10	3	2	5	2	2	6	6	Protein coding	acyltransferase family protein [Corallococcus coralloides DSM 2259] gi|383453006|ref|YP_005366995.1|
Lj5g3v0614320	0	0	0	0	0	0	0	0	0	0	0	0	0	0	0	0	0	0	0	0	0	0	Protein coding	adam [Culex quinquefasciatus] gi|170064711|ref|XP_001867639.1|
Lj2g3v2173090	0	0	0	0	0	0	0	0	0	0	0	0	0	0	0	0	0	0	0	0	0	0	Protein coding	Adaptor protein complex beta subunit [Wallemia sebi CBS 633.66] gi|388579711|gb|EIM20032.1|
Lj3g3v2058530	2	0	0	1	0	0	0	4	0	0	0	0	0	0	0	0	4	0	2	0	0	3	Protein coding	addiction module toxin RelE/StbE family [Caulobacter sp. AP07] gi|494940787|ref|WP_007666815.1|
Lj4g3v1736130	6	4	1	10	0	9	15	15	4	18	7	17	15	19	10	11	5	6	8	19	18	22	Protein coding	Adenine nucleotide alpha hydrolases-like protein [Arabidopsis thaliana] gi|15228516|ref|NP_186979.1|
Lj0g3v0117349	1	6	1	0	0	11	5	10	1	2	13	18	1	0	3	2	0	8	5	9	4	14	Protein coding	Adenine nucleotide alpha hydrolases-like superfamily protein [Theobroma cacao] gi|508724369|gb|EOY16266.1|
Lj1g3v0813940	0	2	2	0	4	2	1	2	1	4	0	1	7	0	1	5	0	0	1	1	3	1	Protein coding	Adenine nucleotide alpha hydrolases-like superfamily protein [Theobroma cacao] gi|508724369|gb|EOY16266.1|
Lj3g3v3236610	525	480	377	347	378	517	670	658	545	402	525	502	584	756	595	644	699	783	829	832	849	1120	Protein coding	Adenine nucleotide alpha hydrolases-like superfamily protein [Theobroma cacao] gi|508786637|gb|EOY33893.1|
Lj2g3v1226750	61	83	48	38	70	55	101	76	42	9	14	17	29	26	3	10	48	82	71	84	60	114	Protein coding	Adenine nucleotide alpha hydrolases-like superfamily protein isoform 1 [Theobroma cacao] gi|508709728|gb|EOY01625.1|
Lj0g3v0263839	359	291	355	248	499	405	502	462	855	545	664	656	810	990	884	725	285	441	472	385	438	518	Protein coding	Adenine nucleotide alpha hydrolases-like superfamily protein isoform 1 [Theobroma cacao] gi|508720856|gb|EOY12753.1|
Lj0g3v0281929	29	23	11	14	0	15	6	6	17	2	19	7	12	17	5	7	13	18	38	7	17	19	Protein coding	Adenine nucleotide alpha hydrolases-like superfamily protein isoform 2 [Theobroma cacao] gi|508773661|gb|EOY20917.1|
Lj4g3v1784870	7	3	6	3	34	11	18	18	19	7	2	12	32	22	22	13	6	18	12	6	29	15	Protein coding	Adenine nucleotide alpha hydrolases-like superfamily protein isoform 2 [Theobroma cacao] gi|508773661|gb|EOY20917.1|
Lj0g3v0350069	39	48	27	13	45	55	72	114	46	97	65	77	71	105	62	41	88	127	105	171	153	197	Protein coding	adenine nucleotide translocator [Lupinus albus] gi|2780194|emb|CAA05979.1|
Lj0g3v0182309	0	0	5	0	1	0	0	0	4	6	6	5	5	7	3	4	6	2	0	4	5	4	Protein coding	adenosine deaminase [Alteromonas sp. SN2] gi|333893603|ref|YP_004467478.1|
Lj5g3v0659730	246	189	109	122	249	296	423	450	431	368	539	419	609	648	499	353	500	809	639	936	954	1264	Protein coding	adenosine kinase [Theobroma cacao] gi|95116510|gb|ABF56168.1|
Lj0g3v0184699	17	17	18	9	2	12	25	27	9	43	16	17	33	31	44	9	5	13	29	37	48	39	Protein coding	Adenosine kinase 2 [Theobroma cacao] gi|508726787|gb|EOY18684.1|
Lj2g3v0878900	16	20	15	9	6	14	30	18	50	51	45	25	41	74	41	36	38	45	27	49	48	42	Protein coding	adenosylmethionine-8-amino-7-oxononanoate aminotransferase [Bacteroides clarus] gi|496412889|ref|WP_009121753.1|
Lj2g3v0227100	0	0	0	0	0	0	0	0	0	0	0	0	0	0	0	0	0	0	0	0	0	0	Protein coding	Adenylate and Guanylate cyclase catalytic domain containing protein [Trichomonas vaginalis G3] gi|123405511|ref|XP_001302628.1|
Lj4g3v1947690	43	52	25	18	60	32	84	87	61	52	104	68	112	146	102	58	108	176	164	142	169	228	Protein coding	adenylate cyclase [Ipomoea nil] gi|306035016|gb|ADM83596.1|
Lj4g3v1947700	202	210	153	154	130	234	294	313	235	202	278	246	280	316	310	210	239	428	333	475	440	492	Protein coding	adenylate cyclase [Ipomoea nil] gi|306035016|gb|ADM83596.1|
Lj3g3v0950740	0	0	2	0	0	0	0	0	9	6	11	13	8	3	5	10	0	3	0	0	2	3	Protein coding	adenylate isopentenyltransferase [Lotus japonicus] gi|90421406|gb|ABD93932.1|
Lj5g3v2183860	7	9	1	2	42	6	9	16	15	5	8	3	3	10	2	5	2	6	0	2	1	11	Protein coding	adenylate isopentenyltransferase [Lotus japonicus] gi|90421406|gb|ABD93932.1|
Lj4g3v2400530	24	20	16	9	12	19	15	26	8	11	10	16	24	5	3	4	41	5	14	5	7	12	Protein coding	adenylate isopentenyltransferase [Lotus japonicus] gi|90421408|gb|ABD93933.1|
Lj0g3v0314119	0	0	0	0	0	0	0	0	0	0	0	0	0	0	0	0	0	0	0	0	0	0	Protein coding	adenylate isopentenyltransferase [Lotus japonicus] gi|90421410|gb|ABD93934.1|
Lj0g3v0314129	1	0	0	0	0	0	1	0	0	0	0	0	0	0	0	2	0	0	0	0	0	0	Protein coding	adenylate isopentenyltransferase [Lotus japonicus] gi|90421410|gb|ABD93934.1|
Lj5g3v0962690	23	10	8	4	87	16	14	31	25	26	36	9	19	25	12	33	41	16	53	26	47	30	Protein coding	adenylate isopentenyltransferase [Lotus japonicus] gi|90421410|gb|ABD93934.1|
Lj0g3v0154359	3	3	5	0	0	7	3	3	5	2	6	0	4	0	6	3	1	2	4	1	0	1	Protein coding	adenylate isopentenyltransferase [Lotus japonicus] gi|90421412|gb|ABD93935.1|
Lj0g3v0231359	155	113	95	84	205	191	192	207	163	226	167	165	170	205	164	161	245	303	254	447	428	531	Protein coding	adenylate kinase [Arabidopsis thaliana] gi|21554270|gb|AAM63345.1|
Lj0g3v0073149	0	0	0	0	0	0	0	0	0	0	0	0	0	0	0	0	0	0	0	0	0	0	Protein coding	adenylate kinase [Moorea producens] gi|495464214|ref|WP_008188906.1|
Lj5g3v2133680	0	1	0	1	1	0	1	0	7	0	0	6	0	7	2	5	6	4	0	42	10	18	Protein coding	Adenylate kinase family protein isoform 1 [Theobroma cacao] gi|508784072|gb|EOY31328.1|
Lj1g3v4804230	0	0	0	0	0	0	0	0	0	0	0	0	0	0	0	0	0	0	0	0	0	0	Protein coding	adenylate/guanylate cyclase with integral membrane sensor [Leptonema illini] gi|488860175|ref|WP_002772415.1|
Lj0g3v0102919	5	1	0	0	0	0	1	0	0	0	0	2	0	0	0	0	0	0	0	0	0	0	Protein coding	adenylate/guanylate cyclase with TPR [Rhizobium sp. PRF 81] gi|490223500|ref|WP_004121864.1|
Lj0g3v0123949	0	0	0	0	0	0	0	0	0	0	0	0	0	0	0	0	0	0	0	0	0	0	Protein coding	adenylosuccinate synthetase [Coprobacillus sp. 29_1] gi|496064076|ref|WP_008788583.1|
Lj0g3v0085939	35	17	14	3	106	23	16	16	7	11	15	17	52	41	29	23	16	30	61	45	50	50	Protein coding	adenylyl cyclase class-3/4/guanylyl cyclase [Mycobacterium smegmatis] gi|489994965|ref|WP_003898020.1|
Lj0g3v0136259	0	0	0	0	0	0	0	0	0	0	0	0	0	0	0	0	0	0	0	0	0	0	Protein coding	Adenylyl-sulfate kinase [Desulfovibrio piezophilus C1TLV30] gi|452853342|ref|YP_007495026.1|
Lj5g3v1497930	0	0	0	0	0	0	0	0	0	0	0	0	0	0	0	0	0	0	0	0	0	0	Protein coding	adenysuccinate lyase [Gallus gallus] gi|54695131|gb|AAV38133.1|
Lj1g3v2626260	0	0	0	0	0	0	0	0	0	0	0	0	0	0	0	0	0	0	0	0	0	0	Protein coding	adherence-associated mucus-binding proteinLPXTG-motif cell wall anchor [Lactobacillus plantarum 16] gi|513842240|ref|YP_008122212.1|
Lj0g3v0347689	0	0	0	0	0	0	0	0	0	0	0	0	0	0	0	0	0	0	0	0	0	0	Protein coding	adhesin [Methanobrevibacter smithii] gi|490133308|ref|WP_004033669.1|
Lj0g3v0326689	3	0	0	0	0	0	1	2	0	2	5	0	4	1	0	2	1	3	6	4	5	2	Protein coding	adhesin [Streptococcus sp. GMD4S] gi|446713871|ref|WP_000791206.1|
Lj6g3v0143870	0	0	0	0	0	0	0	0	0	0	0	0	0	0	0	0	0	0	0	0	0	0	Protein coding	adhesin partial [Cupriavidus basilensis] gi|493147678|ref|WP_006160721.1|
Lj5g3v2088280	766	810	653	538	879	709	836	950	1059	776	1103	1113	701	917	624	513	747	1228	2072	983	1163	1281	Protein coding	adhesive/proline-rich protein homolog [Arabidopsis thaliana] gi|21618167|gb|AAM67217.1|
Lj6g3v1177330	17	18	12	6	20	19	4	6	31	26	24	14	20	25	43	18	19	40	36	15	28	37	Protein coding	Adipocyte plasma membrane-associated protein [Medicago truncatula] gi|357450079|ref|XP_003595316.1|
Lj0g3v0312939	48	71	73	65	50	33	54	39	75	87	85	116	83	69	173	126	37	72	124	137	124	89	Protein coding	Adipocyte plasma membrane-associated protein [Medicago truncatula] gi|357517795|ref|XP_003629186.1|
Lj5g3v1552090	354	315	230	198	219	558	662	806	403	378	483	402	513	541	524	360	616	843	753	1084	1204	1619	Protein coding	ADP ribosylation factor [Jatropha curcas] gi|219957610|gb|ACL67836.1|
Lj0g3v0216229	1063	946	881	624	1035	1369	1652	1697	1504	1565	1901	1661	2024	2383	2016	1496	1724	2390	2274	3179	3288	4223	Protein coding	ADP-ribosylation factor [Elaeis guineensis] gi|353441154|gb|AEQ94161.1|
Lj2g3v1414910	1000	921	748	464	1188	1306	1518	1641	1165	1115	1292	1223	1277	1495	1281	1053	1459	1920	1746	2569	2746	3171	Protein coding	ADP-ribosylation factor [Elaeis guineensis] gi|353441154|gb|AEQ94161.1|
Lj6g3v1709520	117	111	142	140	163	200	141	210	90	54	66	61	57	72	78	94	54	112	101	114	89	90	Protein coding	ADP-ribosylation factor GTPase-activating protein AGD12 [Medicago truncatula] gi|357448067|ref|XP_003594309.1|
Lj2g3v1968450	8	10	4	2	11	8	12	5	8	3	12	4	6	15	13	5	6	7	16	12	9	14	Protein coding	ADP-RIBOSYLATION FACTOR-like protein [Medicago truncatula] gi|357482557|ref|XP_003611565.1|
Lj4g3v1316350	1	2	3	5	0	0	2	5	8	0	0	0	7	3	6	2	6	0	8	4	7	1	Protein coding	ADP-ribosylation/Crystallin J1 [Anabaena cylindrica PCC 7122] gi|440685030|ref|YP_007159825.1|
Lj4g3v0684010	0	0	0	0	0	0	2	1	0	2	0	1	2	4	6	8	0	0	2	0	0	6	Protein coding	Aerobic cobaltochelatase CobT subunit [Sphingobium japonicum] gi|494016685|ref|WP_006959025.1|
Lj4g3v1334790	0	0	0	0	0	0	0	0	0	0	0	0	0	0	0	0	0	0	0	0	0	0	Protein coding	aerolysin [Sulfurovum sp. AR] gi|495519854|ref|WP_008244499.1|
Lj1g3v2523750	38	15	14	15	31	20	16	5	24	25	14	24	30	7	15	15	28	29	19	17	18	13	Protein coding	AF4/FMR2 family member 1 [Theobroma cacao] gi|508712591|gb|EOY04488.1|
Lj3g3v1421820	51	47	26	16	6	44	51	33	59	92	113	103	138	78	112	77	50	64	91	35	76	65	Protein coding	AF4/FMR2 family member 1 [Theobroma cacao] gi|508712591|gb|EOY04488.1|
Lj0g3v0181439	2	8	1	1	0	1	0	9	5	6	8	4	5	9	8	0	8	8	18	15	14	21	Protein coding	AGAMOUS-like 26 isoform 1 [Theobroma cacao] gi|508704835|gb|EOX96731.1|
Lj3g3v0512960	0	0	0	0	0	0	0	0	0	0	0	0	0	0	0	0	0	0	0	0	0	0	Protein coding	AGAP001983-PA [Anopheles gambiae str. PEST] gi|347966934|ref|XP_321077.2|
Lj3g3v1517420	0	0	2	0	0	0	1	0	1	2	7	6	9	17	14	10	0	4	0	6	7	2	Protein coding	AGAP002003-PA [Anopheles gambiae str. PEST] gi|347966967|ref|XP_321056.5|
Lj0g3v0319149	0	0	0	0	0	0	0	0	0	0	0	0	0	0	0	0	0	0	0	0	0	0	Protein coding	AGAP002214-PA [Anopheles gambiae str. PEST] gi|347967406|ref|XP_565605.4|
Lj0g3v0099169	0	0	0	0	0	0	0	0	0	0	0	0	0	0	0	0	0	0	0	0	0	0	Protein coding	AGAP005196-like protein [Anopheles melas] gi|310756452|gb|ADP20358.1|
Lj1g3v3231340	0	0	0	0	0	0	0	0	0	0	0	0	0	0	0	0	0	0	0	0	0	0	Protein coding	AGAP005949-PB [Anopheles gambiae str. PEST] gi|118787295|ref|XP_315985.3|
Lj0g3v0238589	63	97	51	96	52	58	128	92	65	43	48	40	80	146	83	50	49	85	23	97	63	90	Protein coding	AGAP009655-PA [Anopheles gambiae str. PEST] gi|158298518|ref|XP_318692.4|
Lj0g3v0116529	0	0	0	0	2	6	5	2	5	0	0	0	1	0	5	1	58	29	69	6	8	2	Protein coding	agap011504-PA related [Neospora caninum Liverpool] gi|401400253|ref|XP_003880748.1|
Lj2g3v3058490	60	77	69	64	57	85	114	80	91	58	66	110	61	113	109	79	53	94	65	110	94	58	Protein coding	AGAP012225-PA [Anopheles gambiae str. PEST] gi|158300373|ref|XP_320314.4|
Lj4g3v0668040	0	0	0	0	0	0	0	0	0	0	0	0	0	0	0	0	0	0	0	0	0	0	Protein coding	AGC family protein kinase [Trichomonas vaginalis G3] gi|123475740|ref|XP_001321046.1|
Lj1g3v0652040	0	0	0	0	0	0	0	0	0	0	0	0	0	0	0	0	0	0	0	0	0	0	Protein coding	AGD2-like defense response protein 1 [Theobroma cacao] gi|508724214|gb|EOY16111.1|
Lj2g3v1155580	405	344	354	323	331	418	519	382	585	533	585	646	655	691	756	451	276	432	400	352	300	296	Protein coding	Agenet and bromo-adjacent homology (BAH) domain-containing protein-like protein [Medicago truncatula] gi|357488501|ref|XP_003614538.1|
Lj0g3v0060049	56	44	54	37	55	39	59	65	68	43	67	55	58	38	64	58	47	59	59	103	74	83	Protein coding	agenet domain-containing protein / bromo-adjacent homology (BAH) domain-containing protein [Arabidopsis thaliana] gi|22327858|ref|NP_200371.2|
Lj0g3v0103099	11	11	4	6	0	15	18	6	6	7	15	3	7	0	7	5	2	1	0	6	1	0	Protein coding	agenet domain-containing protein / bromo-adjacent homology (BAH) domain-containing protein [Arabidopsis thaliana] gi|22327858|ref|NP_200371.2|
Lj5g3v1871860	11	18	11	6	3	8	20	18	4	3	19	9	14	0	4	2	3	10	6	9	13	4	Protein coding	agenet domain-containing protein / bromo-adjacent homology (BAH) domain-containing protein [Arabidopsis thaliana] gi|22327858|ref|NP_200371.2|
Lj6g3v0775960	169	162	136	118	194	167	262	215	201	166	191	212	171	186	257	155	145	252	207	278	230	222	Protein coding	agenet domain-containing protein / bromo-adjacent homology (BAH) domain-containing protein [Arabidopsis thaliana] gi|22327858|ref|NP_200371.2|
Lj6g3v1742770	29	31	25	16	21	53	61	61	56	55	52	79	87	103	98	42	39	81	55	102	100	111	Protein coding	agenet domain-containing protein / bromo-adjacent homology (BAH) domain-containing protein [Arabidopsis thaliana] gi|22327858|ref|NP_200371.2|
Lj2g3v0635700	78	80	63	40	120	90	104	99	95	111	98	92	102	86	124	82	82	128	123	177	152	210	Protein coding	agenet domain-containing protein [Arabidopsis lyrata subsp. lyrata] gi|297849236|ref|XP_002892499.1|
Lj2g3v0635810	1	2	0	4	0	0	2	7	1	5	1	3	0	3	5	4	2	0	1	2	2	1	Protein coding	agenet domain-containing protein [Arabidopsis lyrata subsp. lyrata] gi|297849236|ref|XP_002892499.1|
Lj6g3v2243320	26	34	19	13	5	49	59	41	68	52	77	66	55	81	96	59	61	96	78	98	69	98	Protein coding	agenet domain-containing protein [Arabidopsis lyrata subsp. lyrata] gi|297849236|ref|XP_002892499.1|
Lj0g3v0205939	4	0	0	0	0	0	1	0	0	0	0	1	0	0	0	2	0	0	0	0	0	0	Protein coding	agenet domain-containing protein [Arabidopsis thaliana] gi|15230734|ref|NP_187304.1|
Lj5g3v2183680	22	7	1	9	0	10	3	11	20	18	2	17	7	21	7	16	7	23	7	19	28	20	Protein coding	agenet domain-containing protein [Arabidopsis thaliana] gi|42561856|ref|NP_172403.3|
Lj3g3v2718780	33	14	6	8	30	33	21	20	28	9	20	43	11	46	18	16	51	44	50	88	42	50	Protein coding	Agglutinin alpha chain [Medicago truncatula] gi|357454743|ref|XP_003597652.1|
Lj2g3v1457520	0	0	0	0	0	0	0	0	0	0	0	0	0	0	0	0	0	0	0	0	0	0	Protein coding	agglutinin receptor [Streptococcus macacae] gi|489169934|ref|WP_003079513.1|
Lj0g3v0289169	47	32	25	25	16	42	47	52	28	51	50	46	43	45	68	46	38	68	45	58	62	70	Protein coding	AIG1-like protein partial [Medicago truncatula] gi|357470391|ref|XP_003605480.1|
Lj0g3v0289179	38	27	27	25	38	34	42	44	30	42	50	54	29	66	56	26	35	66	40	52	58	53	Protein coding	AIG1-like protein partial [Medicago truncatula] gi|357470391|ref|XP_003605480.1|
Lj2g3v1469780	0	0	0	0	0	0	0	0	0	0	0	0	0	0	0	0	0	0	0	0	0	0	Protein coding	AIG2-like (avirulence induced gene) family protein [Theobroma cacao] gi|508718283|gb|EOY10180.1|
Lj3g3v3639190	98	78	56	23	21	169	151	159	107	115	81	169	117	121	72	53	219	283	224	118	235	184	Protein coding	AIG2-like (avirulence induced gene) family protein [Theobroma cacao] gi|508718283|gb|EOY10180.1|
Lj1g3v2001870	11	13	14	9	31	21	43	20	39	12	22	37	35	55	45	22	19	32	53	105	59	59	Protein coding	AIG2-like protein [Medicago truncatula] gi|357466569|ref|XP_003603569.1|
Lj0g3v0291859	0	0	0	0	0	0	0	0	0	0	1	0	0	0	0	0	1	0	0	0	0	0	Protein coding	AKIN gamma [Medicago truncatula] gi|32364482|gb|AAO61674.1|
Lj0g3v0141809	4	14	0	2	0	5	0	25	2	5	7	0	11	0	1	4	3	8	11	69	42	110	Protein coding	alanine acetyltransferase [Lysinibacillus fusiformis] gi|490338354|ref|WP_004224343.1|
Lj2g3v1415440	22	20	18	8	7	26	15	12	23	12	16	6	44	73	69	27	11	41	23	69	33	66	Protein coding	Alanine aminotransferase [Medicago truncatula] gi|357485703|ref|XP_003613139.1|
Lj6g3v0937010	19	11	9	5	0	7	9	16	27	22	33	14	84	103	97	50	26	28	21	109	45	74	Protein coding	Alanine glyoxylate aminotransferase [Medicago truncatula] gi|357459757|ref|XP_003600159.1|
Lj1g3v2444980	56	36	22	21	33	23	47	62	60	33	51	85	80	107	58	55	85	116	67	53	74	59	Protein coding	Alanine glyoxylate aminotransferase-like protein [Medicago truncatula] gi|357506541|ref|XP_003623559.1|
Lj0g3v0126969	5	11	6	4	0	6	18	11	5	22	8	11	19	5	19	5	1	2	9	14	13	5	Protein coding	Alanyl-tRNA synthetase partial [Medicago truncatula] gi|357497975|ref|XP_003619276.1|
Lj1g3v0116480	6	5	1	0	0	9	6	4	4	1	5	5	3	3	0	1	5	6	0	5	7	2	Protein coding	Alba DNA/RNA-binding protein [Theobroma cacao] gi|508719138|gb|EOY11035.1|
Lj5g3v0255530	17	31	22	10	36	16	43	57	44	53	98	80	164	158	99	64	94	180	195	170	135	304	Protein coding	Alba DNA/RNA-binding protein [Theobroma cacao] gi|508723214|gb|EOY15111.1|
Lj0g3v0262739	4	6	0	0	3	2	6	7	4	4	9	0	3	0	7	0	4	13	8	6	13	9	Protein coding	Alba DNA/RNA-binding protein [Theobroma cacao] gi|508783774|gb|EOY31030.1|
Lj3g3v2211460	346	281	260	238	498	496	393	513	466	433	398	378	400	433	551	450	442	573	558	808	831	1116	Protein coding	Alba DNA/RNA-binding protein [Theobroma cacao] gi|508783774|gb|EOY31030.1|
Lj0g3v0280639	0	0	0	0	0	0	0	0	0	0	0	0	0	0	0	0	0	0	0	0	0	0	Protein coding	Albumin-2 [Medicago truncatula] gi|357514901|ref|XP_003627739.1|
Lj0g3v0345759	0	0	0	0	0	0	0	0	0	0	0	0	0	0	0	0	0	0	0	0	0	0	Protein coding	Albumin-2 [Medicago truncatula] gi|357514901|ref|XP_003627739.1|
Lj2g3v3318730	16	23	12	15	105	40	57	123	44	58	40	73	94	54	46	111	61	143	22	843	624	545	Protein coding	Albumin-2 partial [Medicago truncatula] gi|357439061|ref|XP_003589807.1|
Lj0g3v0353399	202	220	422	92	79	290	211	242	151	210	196	205	90	78	90	98	1792	1787	1139	636	790	763	Protein coding	alcohol dehydrogenase [Lotus japonicus] gi|356582742|gb|AET21261.1|
Lj1g3v0913270	1831	1668	2421	797	1030	1557	1678	1835	954	1028	1042	1012	922	755	734	686	3644	3846	3454	1200	2085	1148	Protein coding	alcohol dehydrogenase [Lotus japonicus] gi|356582742|gb|AET21261.1|
Lj1g3v0913280	3630	3667	5524	1780	1760	3153	3562	4098	1700	2092	1940	1986	1826	1333	1448	1206	5676	6950	6112	2282	4011	1963	Protein coding	alcohol dehydrogenase [Lotus japonicus] gi|356582742|gb|AET21261.1|
Lj0g3v0360339	49	42	35	10	11	50	80	78	73	56	98	72	76	144	65	66	68	109	94	136	155	148	Protein coding	Alcohol dehydrogenase [Medicago truncatula] gi|357436431|ref|XP_003588491.1|
Lj5g3v2182110	0	0	0	0	0	0	0	0	0	0	2	0	0	0	0	0	1	0	0	0	0	0	Protein coding	alcohol dehydrogenase 7 [Vitis vinifera] gi|7264742|gb|AAF44336.1|AF195867_1
Lj1g3v3979340	9	5	5	4	9	14	12	8	35	48	36	29	92	29	96	43	12	20	1	23	25	24	Protein coding	Alcohol dehydrogenase class-3 [Medicago truncatula] gi|357487763|ref|XP_003614169.1|
Lj0g3v0149379	0	0	0	0	0	0	0	0	0	0	0	0	0	0	0	0	0	0	0	0	0	0	Protein coding	alcohol dehydrogenase family-1 [Oryza coarctata] gi|240252444|gb|ACS49642.1|
Lj3g3v3639170	17	14	12	20	21	40	26	45	37	40	23	74	95	47	119	46	13	24	10	2	5	22	Protein coding	alcohol dehydrogenase-like [Glycine max] gi|367460047|ref|NP_001238395.2|
Lj0g3v0050139	0	1	1	0	0	0	0	0	0	1	0	0	0	0	1	0	0	0	0	0	0	0	Protein coding	Alcohol dehydrogenase-like protein [Medicago truncatula] gi|357520233|ref|XP_003630405.1|
Lj0g3v0215059	180	187	117	112	390	206	238	211	116	51	102	86	112	106	91	84	56	140	129	141	255	209	Protein coding	Aldehyde dehydrogenase [Medicago truncatula] gi|357518719|ref|XP_003629648.1|
Lj4g3v3093850	265	248	260	146	545	308	363	322	169	124	134	166	200	244	121	189	157	205	228	344	396	502	Protein coding	Aldehyde dehydrogenase [Medicago truncatula] gi|357518719|ref|XP_003629648.1|
Lj2g3v0533550	0	0	0	0	0	0	0	0	0	0	0	0	0	0	0	0	0	0	0	0	0	0	Protein coding	aldehyde dehydrogenase [Nocardia farcinica IFM 10152] gi|54025234|ref|YP_119476.1|
Lj0g3v0311379	0	0	0	0	0	0	0	0	0	0	0	0	0	0	0	0	0	0	0	0	0	0	Protein coding	aldehyde dehydrogenase [Pseudomonas chlororaphis] gi|496340049|ref|WP_009049227.1|
Lj2g3v0104930	2	0	0	0	0	6	0	0	0	0	0	0	0	0	0	0	0	0	0	0	1	1	Protein coding	aldehyde dehydrogenase [Silicibacter sp. TrichCH4B] gi|496469462|ref|WP_009178307.1|
Lj4g3v1534920	274	370	242	178	225	338	390	365	98	76	111	106	132	178	137	107	233	350	437	190	151	265	Protein coding	aldehyde dehydrogenase 1 precursor [Lotus corniculatus] gi|29373073|gb|AAO72532.1|
Lj0g3v0015979	0	0	0	0	0	0	0	0	0	0	0	0	0	0	0	0	0	0	0	0	0	0	Protein coding	Aldehyde dehydrogenase family 3 member H1 [Medicago truncatula] gi|357463521|ref|XP_003602042.1|
Lj1g3v0838120	137	113	119	133	134	65	251	71	166	90	117	183	93	160	109	134	89	162	187	178	202	184	Protein coding	Aldehyde dehydrogenase family 3 member H1 [Medicago truncatula] gi|357463521|ref|XP_003602042.1|
Lj0g3v0214569	0	0	0	0	0	0	0	0	0	0	0	0	0	0	0	0	0	0	0	0	0	0	Protein coding	aldehyde dehydrogenase putative [Talaromyces stipitatus ATCC 10500] gi|242806235|ref|XP_002484703.1|
Lj2g3v2736590	0	0	0	0	0	0	0	0	0	0	0	0	0	0	0	0	0	0	0	0	0	0	Protein coding	Aldehyde oxidase [Medicago truncatula] gi|357478657|ref|XP_003609614.1|
Lj0g3v0159569	0	0	0	0	0	0	0	0	0	0	0	0	0	0	0	0	0	0	0	0	0	0	Protein coding	Aldehyde oxidase [Medicago truncatula] gi|357493525|ref|XP_003617051.1|
Lj2g3v2925270	10	6	6	2	4	8	4	6	3	9	6	7	8	10	9	8	6	6	4	4	8	28	Protein coding	Aldehyde oxidase [Medicago truncatula] gi|357493525|ref|XP_003617051.1|
Lj2g3v2925280	0	0	2	0	0	0	0	0	0	0	0	0	0	0	0	2	0	0	0	0	3	0	Protein coding	Aldehyde oxidase [Medicago truncatula] gi|357493525|ref|XP_003617051.1|
Lj0g3v0311619	0	0	0	0	0	0	0	0	0	0	0	0	0	0	0	0	0	0	0	0	0	0	Protein coding	aldo/keto reductase [Desulfotignum phosphitoxidans] gi|494022643|ref|WP_006964905.1|
Lj4g3v0768730	0	0	0	0	0	0	0	0	0	0	0	0	0	0	0	0	0	0	0	0	0	0	Protein coding	aldo/keto reductase [Leptotrichia goodfellowii] gi|493860913|ref|WP_006807687.1|
Lj0g3v0362469	68	96	62	40	59	60	83	75	90	81	52	75	56	99	106	65	38	89	71	94	52	124	Protein coding	Aldo/keto-reductase family protein [Medicago truncatula] gi|357512299|ref|XP_003626438.1|
Lj6g3v0028830	2	8	15	12	14	5	11	16	9	10	16	10	13	17	12	10	10	17	21	32	41	57	Protein coding	Aldo-keto reductase [Medicago truncatula] gi|357439453|ref|XP_003590003.1|
Lj0g3v0074729	22	16	2	10	60	24	10	11	22	16	32	14	30	56	32	26	22	16	16	15	19	17	Protein coding	Aldolase-type TIM barrel family protein isoform 1 [Theobroma cacao] gi|508706851|gb|EOX98747.1|
Lj0g3v0127719	187	275	219	200	244	253	330	420	76	119	114	105	57	88	80	50	197	452	408	468	490	566	Protein coding	Aldose 1-epimerase [Medicago truncatula] gi|357501747|ref|XP_003621162.1|
Lj0g3v0132679	2	2	5	6	1	7	5	7	1	0	0	1	5	5	0	2	7	4	5	4	7	6	Protein coding	Aldose 1-epimerase [Medicago truncatula] gi|357501747|ref|XP_003621162.1|
Lj0g3v0345789	3	1	0	1	1	0	0	0	1	0	0	0	1	3	2	0	2	1	0	0	1	1	Protein coding	Aldose 1-epimerase family protein expressed [Medicago truncatula] gi|357499099|ref|XP_003619838.1|
Lj2g3v0662740	144	165	134	88	51	129	174	140	143	135	161	124	164	147	151	178	131	178	132	212	202	277	Protein coding	Aldose 1-epimerase family protein expressed [Medicago truncatula] gi|357499099|ref|XP_003619838.1|
Lj2g3v0921570	9	2	3	0	2	6	14	9	24	13	19	9	13	16	17	5	11	7	16	1	13	11	Protein coding	Aldose 1-epimerase family protein isoform 2 [Theobroma cacao] gi|508710627|gb|EOY02524.1|
Lj0g3v0143159	0	0	0	0	0	0	0	0	0	0	0	0	0	0	0	0	0	0	0	0	0	0	Protein coding	alg9-like mannosyltransferase [Grosmannia clavigera kw1407] gi|320590144|gb|EFX02587.1|
Lj3g3v2982880	0	0	0	0	0	0	0	0	0	0	0	0	0	0	0	0	0	0	0	0	0	0	Protein coding	alginate lyase [Vibrio sp. MED222] gi|497532334|ref|WP_009846532.1|
Lj1g3v1222730	0	0	0	0	0	0	0	0	0	0	0	0	0	0	0	0	0	0	0	0	0	0	Protein coding	aliphatic sulfonate ABC transporter binding lipoprotein [Bacillus subtilis subsp. subtilis str. 168] gi|16077949|ref|NP_388764.1|
Lj2g3v3335040	43	35	35	15	38	37	86	51	142	148	196	110	132	122	137	131	91	84	80	170	196	200	Protein coding	Alkaline alpha galactosidase I [Medicago truncatula] gi|357495237|ref|XP_003617907.1|
Lj6g3v1786710	9	8	6	3	0	18	16	14	23	17	19	15	21	8	31	10	17	28	22	29	29	28	Protein coding	Alkaline ceramidase [Medicago truncatula] gi|357447851|ref|XP_003594201.1|
Lj5g3v2045860	0	0	0	0	0	0	0	0	0	0	0	0	0	0	0	0	0	0	0	0	1	0	Protein coding	alkaline phosphatase [Mesorhizobium alhagi] gi|496109893|ref|WP_008834400.1|
Lj0g3v0065339	0	0	0	0	0	0	0	0	0	0	0	0	0	0	0	0	0	0	0	0	0	0	Protein coding	Alkaline phytoceramidase (aPHC) [Arabidopsis thaliana] gi|334187627|ref|NP_001190292.1|
Lj0g3v0065349	0	0	0	0	0	0	0	0	0	0	0	0	0	0	0	0	0	0	0	0	0	0	Protein coding	Alkaline phytoceramidase (aPHC) [Arabidopsis thaliana] gi|334187627|ref|NP_001190292.1|
Lj1g3v1786020	6	2	2	7	0	1	3	6	3	1	8	1	0	12	15	1	0	0	7	9	2	1	Protein coding	Alkaline phytoceramidase (aPHC) [Arabidopsis thaliana] gi|334187627|ref|NP_001190292.1|
Lj5g3v0404980	0	3	0	0	0	0	0	3	0	2	2	1	1	2	3	0	0	3	0	2	0	0	Protein coding	Alkaline phytoceramidase (aPHC) [Theobroma cacao] gi|508782650|gb|EOY29906.1|
Lj0g3v0355489	0	0	0	0	0	0	0	0	0	0	0	0	0	0	0	0	0	0	0	0	0	0	Protein coding	alkaline serine protease AorO [Metarhizium anisopliae ARSEF 23] gi|322708277|gb|EFY99854.1|
Lj4g3v2785740	27	10	31	31	4	22	27	29	23	23	20	8	11	4	13	13	13	25	17	33	26	12	Protein coding	Alkaline/neutral invertase [Medicago truncatula] gi|357519691|ref|XP_003630134.1|
Lj6g3v0610920	0	0	0	0	0	0	0	0	0	0	0	0	0	0	0	0	0	0	0	0	0	0	Protein coding	alkanal monooxygenase [Pectobacterium wasabiae] gi|492806467|ref|WP_005969975.1|
Lj4g3v2551490	12	7	7	13	29	15	15	12	14	14	36	8	36	22	27	19	22	51	21	25	34	37	Protein coding	Alkylated DNA repair protein alkB-like protein [Medicago truncatula] gi|357462995|ref|XP_003601779.1|
Lj2g3v1573010	0	0	0	0	0	2	0	1	2	2	2	0	0	0	0	1	0	0	2	4	1	1	Protein coding	Alkylated DNA repair protein alkB-like protein [Medicago truncatula] gi|357484481|ref|XP_003612528.1|
Lj1g3v3354260	2	0	0	1	0	0	0	0	0	0	0	0	2	1	0	2	0	5	0	0	6	5	Protein coding	allantoate amidohydrolase [Burkholderia oklahomensis] gi|497794511|ref|WP_010108695.1|
Lj6g3v1413760	1	2	1	1	0	0	2	0	0	1	1	1	0	0	2	3	0	3	2	0	2	1	Protein coding	allantoate amidohydrolase [Glycine max] gi|218158555|gb|ACK75561.1|
Lj6g3v2043160	50	49	39	21	64	69	87	91	104	85	152	133	142	224	124	96	81	140	110	141	129	155	Protein coding	allantoinase [Robinia pseudoacacia] gi|39653353|gb|AAR29343.1|
Lj0g3v0299069	147	159	84	95	124	181	219	231	141	123	145	136	151	154	168	124	177	330	197	252	323	263	Protein coding	allene oxide cyclase 3 chloroplastic-like [Glycine max] gi|358248142|ref|NP_001240078.1|
Lj0g3v0085719	0	0	0	0	0	0	0	0	0	0	0	0	0	0	0	0	0	0	0	0	0	0	Protein coding	allene oxide cyclase 4 chloroplastic-like [Glycine max] gi|358249326|ref|NP_001240033.1|
Lj1g3v4590880	29	28	10	23	24	15	32	16	1	0	2	3	2	10	2	3	9	28	44	23	13	32	Protein coding	allene oxide cyclase 4 chloroplastic-like [Glycine max] gi|358249326|ref|NP_001240033.1|
Lj2g3v1168890	252	217	151	176	486	260	455	568	168	176	176	167	215	186	143	290	333	679	267	1105	1110	1216	Protein coding	allene oxide cyclase 4 chloroplastic-like [Glycine max] gi|359807209|ref|NP_001241361.1|
Lj2g3v1168900	81	83	53	66	228	106	197	205	76	58	96	79	93	112	67	110	170	326	144	465	526	556	Protein coding	allene oxide cyclase 4 chloroplastic-like [Glycine max] gi|359807209|ref|NP_001241361.1|
Lj5g3v0080890	910	704	925	712	1482	808	921	1038	701	510	619	671	784	967	838	869	601	934	791	620	688	723	Protein coding	allene oxide synthase [Lotus japonicus] gi|323575353|dbj|BAJ78216.1|
Lj0g3v0182179	1	0	3	0	7	0	0	1	3	0	0	0	0	0	2	1	0	0	0	0	1	0	Protein coding	allergen [Culex quinquefasciatus] gi|170057947|ref|XP_001864706.1|
Lj1g3v0318800	2	6	0	1	0	0	0	0	7	15	10	7	16	13	8	7	1	0	0	0	1	4	Protein coding	Alliin lyase [Medicago truncatula] gi|357461859|ref|XP_003601211.1|
Lj2g3v1415340	171	193	135	85	128	171	244	246	211	217	188	285	374	419	466	407	257	366	365	521	532	1009	Protein coding	Alliin lyase [Medicago truncatula] gi|357485759|ref|XP_003613167.1|
Lj2g3v1415390	5	0	0	2	8	4	4	7	14	5	23	11	8	16	17	3	3	5	0	4	12	8	Protein coding	Alliin lyase [Medicago truncatula] gi|357485759|ref|XP_003613167.1|
Lj2g3v1986450	452	448	405	276	380	519	486	593	606	532	405	609	522	653	677	633	566	827	815	1158	920	1264	Protein coding	allyl alcohol dehydrogenase-like protein [Arabidopsis thaliana] gi|7019678|emb|CAB75803.1|
Lj0g3v0164889	0	0	0	0	0	0	0	1	0	0	0	0	0	0	4	0	0	0	0	0	3	0	Protein coding	alpha 14-fucosyltransferase [Medicago truncatula] gi|45385175|gb|AAS59563.1|
Lj4g3v0654570	35	17	20	21	0	38	56	41	26	28	65	30	36	54	18	44	37	47	45	69	63	71	Protein coding	alpha 14-glycosyltransferase-like protein [Arabidopsis thaliana] gi|334186714|ref|NP_193724.2|
Lj4g3v0959990	2	4	4	3	0	4	4	1	3	0	4	7	2	15	4	5	3	0	4	9	7	4	Protein coding	alpha 14-glycosyltransferase-like protein [Arabidopsis thaliana] gi|334186714|ref|NP_193724.2|
Lj4g3v2628720	0	0	0	0	0	0	0	0	0	0	0	0	0	0	0	0	0	0	0	0	0	0	Protein coding	Alpha alpha-trehalose-phosphate synthase [Medicago truncatula] gi|357519187|ref|XP_003629882.1|
Lj0g3v0242449	0	0	0	0	0	0	0	0	0	0	0	0	0	0	0	0	0	0	0	0	0	0	Protein coding	alpha amylase [Nonlabens dokdonensis DSW-6] gi|443242911|ref|YP_007376136.1|
Lj5g3v2215040	0	0	0	1	0	0	0	0	0	0	0	0	0	0	0	0	0	0	0	0	0	0	Protein coding	Alpha amylase catalytic domain subfamily putative [Verrucomicrobiae bacterium DG1235] gi|495374193|ref|WP_008098905.1|
Lj5g3v1774590	0	0	0	0	0	0	0	0	0	0	0	0	0	0	0	0	0	0	0	0	0	0	Protein coding	alpha beta-hydrolase [Coniophora puteana RWD-64-598 SS2] gi|392585937|gb|EIW75275.1|
Lj0g3v0358589	67	82	62	64	76	23	43	41	86	56	58	115	19	20	25	4	119	125	202	133	97	97	Protein coding	alpha galactosidase precursor [Glycine max] gi|351724789|ref|NP_001235022.1|
Lj2g3v1549950	18	14	21	16	20	20	32	26	27	10	19	34	10	12	27	19	19	31	30	14	14	24	Protein coding	Alpha glucosidase-like protein [Medicago truncatula] gi|357484583|ref|XP_003612579.1|
Lj0g3v0021789	0	0	0	0	0	0	0	0	0	0	0	0	1	0	0	0	0	0	0	0	0	0	Protein coding	alpha- -mannosyltransferase [Dekkera bruxellensis AWRI1499] gi|385305835|gb|EIF49782.1|
Lj0g3v0126499	0	0	0	0	0	0	0	0	0	0	0	0	0	0	0	0	0	0	0	0	0	0	Protein coding	alpha/beta hydrolase [actinobacterium SCGC AAA027-L06] gi|497297897|ref|WP_009612114.1|
Lj1g3v1733450	0	0	0	0	0	0	0	0	0	0	0	0	0	0	0	0	0	0	0	0	0	0	Protein coding	alpha/beta hydrolase [Ktedonobacter racemifer] gi|495193319|ref|WP_007918109.1|
Lj0g3v0229719	30	13	7	28	151	1	7	35	16	0	13	1	1	6	3	0	25	93	3	11	36	29	Protein coding	alpha/beta hydrolase [Paenibacillus terrae HPL-003] gi|374320051|ref|YP_005073180.1|
Lj0g3v0003189	0	0	0	0	0	0	0	0	0	0	0	0	0	0	0	0	0	0	0	0	0	0	Protein coding	alpha/beta hydrolase family protein [Desulfotignum phosphitoxidans] gi|494023549|ref|WP_006965798.1|
Lj6g3v0523980	254	161	213	168	246	266	286	346	351	303	356	425	424	488	587	435	143	269	254	259	286	308	Protein coding	Alpha/beta hydrolase related protein [Theobroma cacao] gi|508725916|gb|EOY17813.1|
Lj0g3v0268549	11	0	3	6	1	1	1	2	0	0	0	6	12	14	2	0	1	4	3	6	1	0	Protein coding	Alpha/beta hydrolase-fold family protein [Medicago truncatula] gi|357458507|ref|XP_003599534.1|
Lj3g3v1170210	48	37	33	15	41	61	37	56	6	1	8	3	13	15	8	11	22	45	31	16	7	24	Protein coding	Alpha/beta-hydrolases family protein isoform 2 [Theobroma cacao] gi|508786204|gb|EOY33460.1|
Lj1g3v2063220	6	3	2	1	4	5	10	2	11	4	13	6	20	35	13	10	15	8	3	18	10	20	Protein coding	alpha/beta-Hydrolases superfamily protein [Arabidopsis thaliana] gi|145334553|ref|NP_001078622.1|
Lj4g3v2215160	169	144	108	141	236	159	236	184	127	171	179	132	124	135	191	166	208	193	159	245	250	199	Protein coding	alpha/beta-Hydrolases superfamily protein [Arabidopsis thaliana] gi|334184121|ref|NP_001189503.1|
Lj4g3v0972360	14	21	7	7	24	27	17	13	24	16	22	21	22	39	28	19	17	35	20	78	59	71	Protein coding	Alpha/beta-Hydrolases superfamily protein [Theobroma cacao] gi|508699152|gb|EOX91048.1|
Lj5g3v1051320	25	52	18	12	20	44	41	42	15	23	22	30	23	25	16	14	17	54	19	33	25	24	Protein coding	Alpha/beta-Hydrolases superfamily protein [Theobroma cacao] gi|508702604|gb|EOX94500.1|
Lj3g3v0509660	28	16	25	15	52	24	34	24	27	31	26	38	42	48	29	30	24	45	29	39	44	48	Protein coding	Alpha/beta-Hydrolases superfamily protein [Theobroma cacao] gi|508704488|gb|EOX96384.1|
Lj1g3v3313170	19	15	5	10	0	10	17	12	2	25	6	5	26	13	15	6	8	16	27	30	28	31	Protein coding	Alpha/beta-Hydrolases superfamily protein [Theobroma cacao] gi|508712283|gb|EOY04180.1|
Lj0g3v0063309	83	75	53	62	20	116	106	122	93	88	87	97	138	149	170	113	84	146	165	92	143	175	Protein coding	Alpha/beta-Hydrolases superfamily protein [Theobroma cacao] gi|508713596|gb|EOY05493.1|
Lj1g3v3330200	7	3	6	3	24	19	6	11	9	14	14	11	20	16	24	17	12	18	37	75	31	46	Protein coding	Alpha/beta-Hydrolases superfamily protein [Theobroma cacao] gi|508718467|gb|EOY10364.1|
Lj4g3v1632010	73	44	52	35	0	71	80	67	68	50	71	88	52	67	52	56	92	111	138	149	177	259	Protein coding	Alpha/beta-Hydrolases superfamily protein [Theobroma cacao] gi|508774581|gb|EOY21837.1|
Lj1g3v0318150	16	10	6	22	25	13	17	15	55	7	32	29	19	38	36	31	9	13	30	58	43	34	Protein coding	Alpha/beta-Hydrolases superfamily protein [Theobroma cacao] gi|508776330|gb|EOY23586.1|
Lj4g3v2172490	58	61	46	31	46	44	67	81	51	35	54	52	45	67	41	65	47	53	51	86	125	125	Protein coding	Alpha/beta-Hydrolases superfamily protein [Theobroma cacao] gi|508783174|gb|EOY30430.1|
Lj4g3v3056170	0	0	0	0	0	0	2	0	0	1	1	0	3	0	4	1	0	4	4	6	2	4	Protein coding	Alpha/beta-Hydrolases superfamily protein [Theobroma cacao] gi|508783435|gb|EOY30691.1|
Lj5g3v2300370	55	61	44	39	19	45	60	37	64	82	64	65	103	115	82	62	54	47	78	120	89	89	Protein coding	Alpha/beta-Hydrolases superfamily protein [Theobroma cacao] gi|508785209|gb|EOY32465.1|
Lj3g3v2309760	31	24	16	26	66	49	57	58	31	14	16	14	51	38	26	13	16	20	19	58	58	57	Protein coding	Alpha/beta-Hydrolases superfamily protein [Theobroma cacao] gi|508785844|gb|EOY33100.1|
Lj0g3v0360799	22	23	18	18	4	26	37	24	17	23	32	27	49	29	53	36	30	47	49	48	48	50	Protein coding	Alpha/beta-Hydrolases superfamily protein isoform 1 [Theobroma cacao] gi|508715864|gb|EOY07761.1|
Lj1g3v4579110	112	151	131	71	37	140	152	197	118	152	157	163	172	204	191	187	203	235	267	250	260	295	Protein coding	Alpha/beta-Hydrolases superfamily protein isoform 1 [Theobroma cacao] gi|508715864|gb|EOY07761.1|
Lj0g3v0240739	0	6	3	1	7	2	2	0	0	4	14	1	1	3	6	1	0	5	3	4	0	0	Protein coding	Alpha/beta-Hydrolases superfamily protein isoform 1 [Theobroma cacao] gi|508775525|gb|EOY22781.1|
Lj0g3v0251049	127	153	117	100	223	209	186	248	164	220	212	200	189	236	189	243	304	246	266	294	301	457	Protein coding	Alpha/beta-Hydrolases superfamily protein isoform 1 [Theobroma cacao] gi|508781805|gb|EOY29061.1|
Lj6g3v1694960	3	7	6	5	23	23	28	12	18	6	14	2	8	7	4	3	9	12	6	0	12	14	Protein coding	Alpha/beta-Hydrolases superfamily protein isoform 1 [Theobroma cacao] gi|508781805|gb|EOY29061.1|
Lj0g3v0346849	1	0	3	0	0	0	0	2	0	0	2	0	1	0	0	0	0	0	0	0	0	2	Protein coding	Alpha/beta-Hydrolases superfamily protein isoform 1 [Theobroma cacao] gi|508782657|gb|EOY29913.1|
Lj5g3v0405070	19	16	12	7	0	9	16	14	4	8	16	26	3	30	25	18	13	17	10	30	17	17	Protein coding	Alpha/beta-Hydrolases superfamily protein isoform 1 [Theobroma cacao] gi|508782657|gb|EOY29913.1|
Lj0g3v0259659	10	0	0	2	2	7	1	2	3	0	0	3	3	3	0	0	1	2	4	0	5	0	Protein coding	Alpha/beta-Hydrolases superfamily protein isoform 2 [Theobroma cacao] gi|508786211|gb|EOY33467.1|
Lj0g3v0360809	8	6	9	3	0	12	5	17	9	1	2	3	12	8	8	5	16	32	17	6	16	17	Protein coding	Alpha/beta-Hydrolases superfamily protein isoform 3 [Theobroma cacao] gi|508715866|gb|EOY07763.1|
Lj5g3v0013190	1	0	1	0	0	1	0	2	2	0	0	0	0	0	0	0	0	0	0	2	2	0	Protein coding	Alpha/beta-Hydrolases superfamily protein isoform 3 [Theobroma cacao] gi|508722641|gb|EOY14538.1|
Lj4g3v3002790	0	3	0	0	0	0	2	0	0	0	2	0	1	0	0	0	0	0	0	0	0	3	Protein coding	Alpha/beta-Hydrolases superfamily protein isoform 3 [Theobroma cacao] gi|508777737|gb|EOY24993.1|
Lj4g3v0084890	0	0	0	0	0	0	0	0	0	0	0	0	0	0	0	0	0	0	0	0	0	0	Protein coding	Alpha/beta-Hydrolases superfamily protein isoform 3 partial [Theobroma cacao] gi|508781807|gb|EOY29063.1|
Lj2g3v3137130	0	0	0	0	0	0	0	0	0	0	0	0	0	0	0	0	0	0	0	0	0	0	Protein coding	Alpha-1 6-xylosyltransferase [Medicago truncatula] gi|357516339|ref|XP_003628458.1|
Lj0g3v0182329	25	36	21	14	3	23	22	30	35	53	7	17	24	45	36	23	21	29	50	60	43	59	Protein coding	Alpha-12-glucosyltransferase ALG10-A [Medicago truncatula] gi|357505549|ref|XP_003623063.1|
Lj1g3v3063970	44	31	12	18	29	34	16	21	60	34	26	12	36	29	104	48	28	44	41	74	37	13	Protein coding	alpha-13 glucan synthases [Aspergillus niger CBS 513.88] gi|317026748|ref|XP_001399462.2|
Lj5g3v2299260	0	0	0	0	0	0	0	0	0	0	0	0	0	0	0	0	0	0	0	0	0	0	Protein coding	alpha-13-glucan synthase Ags2 [Magnaporthe oryzae 70-15] gi|389647625|ref|XP_003721444.1|
Lj1g3v0052220	7	10	9	6	0	23	7	7	17	11	7	13	24	19	19	19	15	11	17	23	12	10	Protein coding	alpha-14-glucan:alpha-14-glucan 6-glycosyltransferase [Faecalibacterium prausnitzii L2-6] gi|479210340|ref|YP_007838275.1|
Lj5g3v2297850	56	64	46	24	132	45	77	86	94	68	66	49	79	108	96	88	71	89	101	88	119	76	Protein coding	Alpha-16-mannosyl-glycoprotein 2-beta-N-acetylglucosaminyltransferase [Theobroma cacao] gi|508722817|gb|EOY14714.1|
Lj0g3v0084699	0	0	0	0	0	0	0	0	0	0	0	0	0	0	0	0	0	0	0	0	0	0	Protein coding	Alpha-16-xylosyltransferase isoform 2 [Theobroma cacao] gi|508703135|gb|EOX95031.1|
Lj4g3v2628740	0	0	0	0	0	6	0	0	0	0	0	0	2	0	0	0	0	0	0	1	0	0	Protein coding	Alphaalpha-trehalose-phosphate synthase [Medicago truncatula] gi|357519189|ref|XP_003629883.1|
Lj5g3v0290420	196	191	136	70	220	237	239	258	311	274	256	272	342	343	402	264	248	255	341	471	397	442	Protein coding	Alpha-amylase [Medicago truncatula] gi|357437821|ref|XP_003589186.1|
Lj0g3v0021379	23	11	11	8	2	8	19	22	14	4	15	13	22	9	14	5	7	12	14	17	22	9	Protein coding	Alpha-amylase [Medicago truncatula] gi|357468733|ref|XP_003604651.1|
Lj0g3v0256879	1315	1381	1610	1025	618	725	886	945	974	897	954	1089	637	553	794	734	1252	1476	2650	1557	1454	1779	Protein coding	alpha-carboxyltransferase 2 [Arachis hypogaea] gi|226425243|gb|ACO53621.1|
Lj2g3v1019740	1736	2018	1992	1647	2063	1942	2134	1757	4299	4041	3682	4042	5431	7157	6766	4991	1954	4437	2509	6769	5477	6031	Protein coding	alpha-dioxygenase [Pisum sativum] gi|58038194|emb|CAH05011.1|
Lj2g3v1155290	0	0	0	0	0	0	0	0	0	0	0	0	0	0	0	0	0	1	0	0	0	0	Protein coding	Alpha-D-xylosidase [Medicago truncatula] gi|358346772|ref|XP_003637439.1|
Lj5g3v2205000	0	0	0	0	0	0	0	0	0	0	0	0	0	0	0	0	0	0	0	0	0	0	Protein coding	Alpha-D-xylosidase partial [Medicago truncatula] gi|358346744|ref|XP_003637425.1|
Lj1g3v2979160	0	0	0	0	0	0	0	0	0	0	0	0	0	0	0	0	0	2	0	0	3	2	Protein coding	Alpha-expansin [Medicago truncatula] gi|357501937|ref|XP_003621257.1|
Lj1g3v3008810	0	0	0	0	0	0	0	0	0	0	0	0	0	0	0	0	0	0	0	0	0	0	Protein coding	Alpha-expansin [Medicago truncatula] gi|357502257|ref|XP_003621417.1|
Lj0g3v0165549	0	0	0	0	0	0	0	0	0	0	0	0	0	0	0	0	0	0	0	0	0	0	Protein coding	Alpha-expansin [Medicago truncatula] gi|357511619|ref|XP_003626098.1|
Lj5g3v1537650	120	80	81	62	174	252	264	306	222	186	216	166	171	181	241	259	404	306	203	206	534	117	Protein coding	Alpha-expansin [Medicago truncatula] gi|357511619|ref|XP_003626098.1|
Lj6g3v0574490	0	0	0	0	0	0	0	0	0	0	0	0	0	0	0	0	0	0	0	0	0	0	Protein coding	Alpha-galactosidase [Medicago truncatula] gi|357463235|ref|XP_003601899.1|
Lj0g3v0289339	0	0	0	0	0	0	0	0	0	0	0	0	0	0	0	0	0	0	0	0	0	0	Protein coding	Alpha-galactosidase A [Aegilops tauschii] gi|475572237|gb|EMT16456.1|
Lj0g3v0063649	0	0	0	3	0	0	4	0	0	5	1	1	0	0	16	0	0	0	0	1	0	0	Protein coding	Alpha-humulene/(-)-(E)-beta-caryophyllene synthase [Medicago truncatula] gi|357452567|ref|XP_003596560.1|
Lj5g3v1514700	0	0	0	0	0	0	0	0	0	0	0	0	0	0	0	0	0	0	0	0	0	0	Protein coding	Alpha-ketoglutarate-dependent dioxygenase alkB [Wallemia ichthyophaga EXF-994] gi|505759657|gb|EOR03748.1|
Lj3g3v1404030	1	3	0	2	7	4	12	9	5	3	4	4	4	0	14	10	5	4	4	5	5	3	Protein coding	Alpha-ketoglutarate-dependent dioxygenase alkB-like protein [Medicago truncatula] gi|357470119|ref|XP_003605344.1|
Lj5g3v1003420	0	0	0	0	0	1	0	0	0	0	0	0	0	0	0	1	0	0	0	2	0	0	Protein coding	alpha-mannosidase [Streptomyces bingchenggensis BCW-1] gi|374983590|ref|YP_004959085.1|
Lj0g3v0040249	106	132	75	98	65	139	188	199	145	113	153	152	176	191	186	131	171	218	203	224	246	236	Protein coding	Alpha-soluble NSF attachment protein [Medicago truncatula] gi|357461465|ref|XP_003601014.1|
Lj0g3v0054639	6	1	6	2	0	0	2	1	2	1	0	2	0	0	0	0	0	0	1	1	0	0	Protein coding	Alpha-soluble NSF attachment protein [Medicago truncatula] gi|357492899|ref|XP_003616738.1|
Lj2g3v2843450	253	253	224	142	444	397	459	488	516	346	426	444	466	626	483	410	387	528	532	634	664	793	Protein coding	Alpha-soluble NSF attachment protein [Medicago truncatula] gi|357492899|ref|XP_003616738.1|
Lj1g3v3975300	76	112	89	63	70	52	111	109	146	127	133	190	112	152	193	117	129	196	208	305	262	303	Protein coding	alpha-tubulin partial [Populus alba] gi|403329628|gb|AFR42124.1|
Lj0g3v0267839	0	0	0	0	1	0	0	0	0	0	0	0	0	0	0	0	0	0	0	0	0	0	Protein coding	alpha-tubulin-like protein [Solanum tuberosum] gi|76573359|gb|ABA46784.1|
Lj1g3v2535020	3	2	0	0	0	2	2	1	2	2	1	4	0	2	0	0	4	9	6	0	9	14	Protein coding	alphavirus core protein family [Arabidopsis lyrata subsp. lyrata] gi|297829390|ref|XP_002882577.1|
Lj3g3v0461090	27	46	14	26	23	32	36	40	9	29	13	12	15	18	26	25	36	36	21	27	29	25	Protein coding	alphavirus core protein family [Arabidopsis lyrata subsp. lyrata] gi|297829390|ref|XP_002882577.1|
Lj6g3v1787880	88	89	50	42	37	78	106	82	101	81	107	138	174	126	188	100	74	92	133	175	141	163	Protein coding	Alternative oxidase [Medicago truncatula] gi|357447777|ref|XP_003594164.1|
Lj4g3v0486230	0	0	0	0	0	0	0	0	0	0	0	0	0	0	0	0	0	0	0	0	0	0	Protein coding	Alternative oxidase [Medicago truncatula] gi|357490753|ref|XP_003615664.1|
Lj4g3v0341100	416	226	350	269	291	254	275	440	208	139	191	165	286	339	377	262	89	200	172	124	118	159	Protein coding	alternative oxidase 3 mitochondrial [Glycine max] gi|351728013|ref|NP_001238460.1|
Lj0g3v0093169	22	26	19	13	72	14	46	26	195	189	247	168	251	462	360	248	529	454	420	195	274	107	Protein coding	aluminum induced protein with YGL and LRDR motifs [Arabidopsis thaliana] gi|18416995|ref|NP_567775.1|
Lj0g3v0195239	4	4	4	2	0	4	0	5	7	2	3	0	1	0	6	1	2	3	3	6	0	1	Protein coding	aluminum-activated malate transporter [Glycine max] gi|351721789|ref|NP_001237989.1|
Lj2g3v2085490	0	0	0	0	0	0	0	0	0	0	0	0	1	0	0	0	0	0	0	0	0	0	Protein coding	Aluminum-activated malate transporter 9 [Theobroma cacao] gi|508777634|gb|EOY24890.1|
Lj0g3v0216099	0	0	0	0	0	0	0	0	0	0	0	4	0	0	0	0	0	3	0	1	0	0	Protein coding	amidase [Burkholderia sp. 383] gi|78059788|ref|YP_366363.1|
Lj0g3v0159229	7	1	5	3	7	5	3	4	2	3	2	4	1	7	0	2	1	2	5	7	4	0	Protein coding	amidase [Cucumis melo subsp. melo] gi|307136177|gb|ADN34018.1|
Lj0g3v0148249	1	3	1	1	0	0	1	4	0	1	0	10	14	1	5	0	2	4	3	3	3	0	Protein coding	amidohydrolase [Alkaliphilus metalliredigens QYMF] gi|150389010|ref|YP_001319059.1|
Lj5g3v1131990	34	55	35	19	39	34	39	62	58	58	54	67	72	45	84	61	61	70	59	59	66	101	Protein coding	amidohydrolase [Rhizobium sp. CF080] gi|495032202|ref|WP_007757745.1|
Lj1g3v4763590	0	0	0	0	0	0	2	2	0	0	0	0	0	0	0	1	0	0	0	0	3	0	Protein coding	amidohydrolase [Variovorax paradoxus S110] gi|239813352|ref|YP_002942262.1|
Lj2g3v1069180	0	0	0	0	0	0	0	0	0	0	0	0	0	0	0	0	0	0	0	0	0	0	Protein coding	amidohydrolase family protein [Vibrio furnissii NCTC 11218] gi|375133241|ref|YP_005049649.1|
Lj0g3v0244049	52	44	50	34	9	41	57	51	73	145	96	148	137	257	195	153	133	188	155	181	167	179	Protein coding	Amidophosphoribosyltransferase [Medicago truncatula] gi|357473601|ref|XP_003607085.1|
Lj0g3v0043279	0	0	0	0	0	0	0	0	0	0	0	0	0	0	0	0	0	0	0	0	0	0	Protein coding	Amiloride-sensitive sodium channel subunit beta [Heterocephalus glaber] gi|351710268|gb|EHB13187.1|
Lj1g3v0948470	54	124	143	75	0	1	0	1	74	65	88	72	1	0	0	1	142	180	584	0	0	0	Protein coding	AM-induced phosphate transporter [Lotus japonicus] gi|205277480|dbj|BAG71408.1|
Lj6g3v1605060	36	12	10	7	22	7	274	3	44	37	138	20	52	131	134	40	170	282	105	648	693	754	Protein coding	amino acid ABC transporter [Raoultella ornithinolytica B6] gi|481849729|ref|YP_007874169.1|
Lj0g3v0265169	0	0	0	0	0	0	0	0	0	0	0	0	0	0	0	0	0	0	0	0	0	0	Protein coding	amino acid ABC transporter ATP-binding protein [Tistrella mobilis KA081020-065] gi|389875224|ref|YP_006374579.1|
Lj3g3v2706630	0	0	0	0	0	0	0	0	0	0	0	0	0	0	0	0	0	0	0	0	0	0	Protein coding	Amino acid dehydrogenase family protein isoform 2 [Theobroma cacao] gi|508779793|gb|EOY27049.1|
Lj0g3v0318199	0	0	0	0	0	0	0	0	0	0	0	0	0	0	0	0	0	0	0	0	0	0	Protein coding	amino acid permease [Janthinobacterium sp. HH01] gi|495727828|ref|WP_008452407.1|
Lj0g3v0273309	4	3	3	2	0	1	2	4	9	6	11	15	16	25	1	4	16	7	9	12	40	34	Protein coding	Amino acid permease [Medicago truncatula] gi|357495243|ref|XP_003617910.1|
Lj0g3v0196829	25	34	35	28	11	21	42	57	20	57	18	34	45	18	45	43	12	16	20	35	35	35	Protein coding	amino acid permease AAP3 [Vicia faba var. minor] gi|15216028|emb|CAC51424.1|
Lj1g3v0874320	35	40	34	12	12	72	81	75	28	7	18	33	50	18	16	12	48	90	103	41	90	82	Protein coding	amino acid permease AAP4 [Vicia faba var. minor] gi|15216030|emb|CAC51425.1|
Lj1g3v0250160	5	3	0	1	0	4	2	8	1	2	2	1	0	0	1	8	7	22	20	5	26	14	Protein coding	amino acid permease superfamily [Trichinella spiralis] gi|339253772|ref|XP_003372109.1|
Lj3g3v2313100	7	2	2	7	0	0	2	9	2	2	9	6	3	4	7	4	10	6	2	2	10	21	Protein coding	amino acid permease-associated protein [Dyadobacter fermentans DSM 18053] gi|255037518|ref|YP_003088139.1|
Lj1g3v3329430	0	0	0	0	0	0	0	0	0	0	0	0	0	0	0	0	0	0	0	0	0	0	Protein coding	amino acid transporter [Arthrobacter arilaitensis Re117] gi|308178871|ref|YP_003918277.1|
Lj5g3v1806960	19	20	9	6	20	28	25	11	21	27	13	23	17	29	33	11	10	18	17	25	32	35	Protein coding	Amino acid transporter [Medicago truncatula] gi|357443167|ref|XP_003591861.1|
Lj0g3v0054619	4	22	7	5	15	15	24	14	39	30	22	13	54	50	73	46	11	37	12	111	43	87	Protein coding	Amino acid transporter [Medicago truncatula] gi|357492901|ref|XP_003616739.1|
Lj2g3v2843470	0	0	0	0	1	0	1	0	0	0	3	0	1	0	2	6	0	3	0	0	4	2	Protein coding	Amino acid transporter [Medicago truncatula] gi|357492901|ref|XP_003616739.1|
Lj2g3v3362940	26	7	7	5	1	22	13	14	20	13	12	18	16	10	16	25	11	11	12	16	28	17	Protein coding	amino acid transporter [Verticillium albo-atrum VaMs.102] gi|302403909|ref|XP_002999793.1|
Lj5g3v0615460	1	0	0	0	0	1	1	1	0	0	0	0	2	0	0	3	0	0	0	0	0	0	Protein coding	amino acid transporter [Verticillium albo-atrum VaMs.102] gi|302403909|ref|XP_002999793.1|
Lj0g3v0267289	0	0	0	0	0	0	0	0	0	0	1	0	0	0	0	0	0	0	0	0	0	0	Protein coding	Amino acid transporter isoform 2 [Theobroma cacao] gi|508711573|gb|EOY03470.1|
Lj0g3v0267299	0	0	0	0	0	0	0	0	0	0	1	0	0	0	0	0	0	0	0	0	0	0	Protein coding	Amino acid transporter isoform 2 [Theobroma cacao] gi|508711573|gb|EOY03470.1|
Lj1g3v1357930	0	0	0	0	0	0	0	0	0	0	0	0	0	0	0	0	0	0	0	0	0	0	Protein coding	amino acid transporter partial [Pisum sativum] gi|61967946|gb|AAX56952.1|
Lj1g3v1357950	0	0	0	2	0	0	0	4	0	5	0	0	0	2	0	1	0	0	0	1	0	0	Protein coding	amino acid transporter partial [Pisum sativum] gi|61967946|gb|AAX56952.1|
Lj1g3v1358990	297	302	303	223	232	313	454	409	427	489	456	464	495	573	613	484	354	475	434	465	506	447	Protein coding	amino acid transporter partial [Pisum sativum] gi|61967946|gb|AAX56952.1|
Lj1g3v3948030	3	0	2	0	11	0	2	1	0	0	0	0	0	0	0	0	0	3	0	1	3	1	Protein coding	amino acid transporter putative [Plasmodium falciparum 3D7] gi|124506229|ref|XP_001351712.1|
Lj2g3v1196530	5	4	11	2	1	6	21	13	3	0	7	19	2	6	0	9	6	19	9	14	24	6	Protein coding	aminoalcoholphosphotransferase [Glycine max] gi|530088|gb|AAA67719.1|
Lj0g3v0128949	6	0	9	3	1	1	16	7	2	0	2	3	6	7	6	0	5	9	5	4	3	1	Protein coding	aminoalcoholphosphotransferase [Sorghum bicolor] gi|18390098|gb|AAL68843.1|AF466199_2
Lj6g3v0753160	0	0	0	0	0	0	0	1	1	0	0	0	0	0	0	1	0	0	0	0	0	3	Protein coding	aminodeoxychorismate lyase [Idiomarina baltica] gi|494013353|ref|WP_006955739.1|
Lj0g3v0072509	0	0	0	0	0	0	0	0	0	0	0	0	0	0	0	0	0	0	0	0	0	0	Protein coding	aminoglycoside phosphotransferase [Frankia sp. EuI1c] gi|312197691|ref|YP_004017752.1|
Lj1g3v2611350	0	0	1	0	0	0	0	1	3	0	0	0	0	0	0	0	2	0	0	3	1	1	Protein coding	aminoglycoside phosphotransferase [Listeria monocytogenes] gi|497611531|ref|WP_009925715.1|
Lj0g3v0072659	26	24	20	28	88	25	32	25	30	30	20	14	22	29	15	12	10	14	12	6	20	10	Protein coding	aminoglycoside phosphotransferase [Paenibacillus polymyxa SC2] gi|310641731|ref|YP_003946489.1|
Lj0g3v0347669	6	5	1	0	0	1	5	5	4	10	10	7	7	10	1	2	4	1	8	1	3	4	Protein coding	aminoglycoside phosphotransferase [Paenibacillus sp. HGF5] gi|497281416|ref|WP_009595633.1|
Lj4g3v2371500	0	0	0	0	0	0	0	0	0	0	0	0	0	0	0	0	0	0	0	0	0	2	Protein coding	aminomethyltransferase [Arabidopsis lyrata subsp. lyrata] gi|297809523|ref|XP_002872645.1|
Lj0g3v0127039	0	0	0	0	0	0	2	0	0	0	0	0	0	0	0	0	2	3	3	0	0	0	Protein coding	aminopeptidase family M28 protein [Thermococcus kodakarensis KOD1] gi|57641847|ref|YP_184325.1|
Lj4g3v0320520	5	2	0	0	0	2	1	3	1	0	6	1	1	1	7	2	2	1	1	4	1	1	Protein coding	aminopeptidase N (Lysyl aminopeptidase) (Lys-AP) (Alanine aminopeptidase) [Streptococcus salivarius JIM8777] gi|387784156|ref|YP_006070239.1|
Lj4g3v0335740	92	69	58	33	86	86	88	74	120	51	84	122	95	119	115	100	47	103	84	58	87	81	Protein coding	aminopeptidase N (Lysyl aminopeptidase) (Lys-AP) (Alanine aminopeptidase) [Streptococcus salivarius JIM8777] gi|387784156|ref|YP_006070239.1|
Lj0g3v0007509	0	2	0	0	0	0	0	0	0	0	0	0	0	0	0	0	0	0	0	0	0	0	Protein coding	aminopeptidase N [Glaciecola lipolytica] gi|496120121|ref|WP_008844628.1|
Lj0g3v0240309	0	0	0	0	0	0	0	0	0	0	0	0	0	0	0	0	0	0	0	0	0	0	Protein coding	aminopeptidase N [Glaciecola lipolytica] gi|496120121|ref|WP_008844628.1|
Lj5g3v0658280	112	99	84	87	87	147	152	166	145	182	195	134	194	200	149	169	132	197	214	359	336	470	Protein coding	Aminopeptidase-like protein AC3.5 [Theobroma cacao] gi|508715999|gb|EOY07896.1|
Lj3g3v0323390	57	46	85	64	36	36	62	30	34	31	38	41	7	31	24	7	10	40	52	11	15	9	Protein coding	Aminophospholipid ATPase [Medicago truncatula] gi|357454575|ref|XP_003597568.1|
Lj3g3v2664380	98	116	72	74	115	116	136	134	82	108	95	125	120	64	168	68	77	131	98	151	184	174	Protein coding	Aminophospholipid ATPase [Medicago truncatula] gi|357454575|ref|XP_003597568.1|
Lj3g3v2664390	37	49	36	32	32	36	58	44	34	38	25	30	28	6	36	19	9	27	28	31	34	26	Protein coding	Aminophospholipid ATPase [Medicago truncatula] gi|357454575|ref|XP_003597568.1|
Lj0g3v0317639	0	0	0	0	0	0	0	0	0	0	0	0	0	0	0	0	0	0	0	0	0	0	Protein coding	aminophospholipid-transporting P-type ATPase [Dichomitus squalens LYAD-421 SS1] gi|395327818|gb|EJF60215.1|
Lj1g3v3542690	0	0	0	0	0	0	0	0	0	0	0	0	0	0	0	0	0	0	0	0	0	0	Protein coding	aminophosphonate oxidoreductase [Glaciecola arctica] gi|494891025|ref|WP_007617071.1|
Lj4g3v2267470	0	0	0	0	0	0	0	0	0	0	0	0	0	0	0	0	0	0	0	0	0	0	Protein coding	aminotransferase [Clostridium acetobutylicum ATCC 824] gi|15893666|ref|NP_347015.1|
Lj0g3v0361189	0	0	0	0	0	0	0	0	0	0	0	0	0	0	0	0	0	0	0	0	0	0	Protein coding	Aminotransferase-like isoform 1 [Theobroma cacao] gi|508712571|gb|EOY04468.1|
Lj0g3v0311949	19	20	21	11	20	31	33	34	32	22	22	37	22	28	23	18	29	38	31	41	27	45	Protein coding	Aminotransferase-like plant mobile domain family protein [Arabidopsis thaliana] gi|145324899|ref|NP_001077696.1|
Lj6g3v0657730	0	0	0	3	0	0	1	0	0	0	3	0	4	0	5	0	4	0	0	0	9	8	Protein coding	Aminotransferase-like plant mobile domain family protein [Arabidopsis thaliana] gi|145324899|ref|NP_001077696.1|
Lj6g3v0918820	0	0	0	0	0	0	0	0	0	0	0	0	0	0	0	0	0	0	0	0	0	0	Protein coding	Aminotransferase-like plant mobile domain family protein [Arabidopsis thaliana] gi|145324899|ref|NP_001077696.1|
Lj6g3v0919860	0	0	0	0	0	0	0	0	0	0	0	0	0	0	0	1	0	0	0	3	0	0	Protein coding	Aminotransferase-like plant mobile domain family protein [Arabidopsis thaliana] gi|145324899|ref|NP_001077696.1|
Lj6g3v0919970	0	5	5	0	0	2	3	5	7	2	2	6	7	14	14	19	15	11	13	7	21	26	Protein coding	Aminotransferase-like plant mobile domain family protein [Arabidopsis thaliana] gi|145324899|ref|NP_001077696.1|
Lj2g3v3139190	0	0	0	0	0	0	0	0	0	0	0	0	0	0	0	0	0	0	0	0	0	0	Protein coding	aminotransferase-like plant mobile domain family protein [Arabidopsis thaliana] gi|15223656|ref|NP_175497.1|
Lj6g3v0871230	0	2	5	2	0	2	0	0	1	9	3	0	2	11	0	0	0	4	0	0	4	0	Protein coding	aminotransferase-like plant mobile domain family protein [Arabidopsis thaliana] gi|15223656|ref|NP_175497.1|
Lj6g3v0919980	0	5	0	1	0	3	0	4	1	0	3	0	0	0	0	0	0	0	0	1	1	9	Protein coding	aminotransferase-like plant mobile domain family protein [Arabidopsis thaliana] gi|15223656|ref|NP_175497.1|
Lj0g3v0311939	0	0	0	0	0	0	0	0	0	0	0	0	0	0	0	0	0	0	0	0	0	0	Protein coding	Aminotransferase-like plant mobile domain family protein [Arabidopsis thaliana] gi|15238856|ref|NP_197352.1|
Lj2g3v3139180	0	0	0	0	0	0	0	0	0	0	0	0	0	0	0	0	0	0	0	0	0	0	Protein coding	Aminotransferase-like plant mobile domain family protein [Arabidopsis thaliana] gi|15238856|ref|NP_197352.1|
Lj1g3v2627520	0	0	0	0	0	0	0	0	0	0	0	0	0	0	0	0	0	0	0	0	0	0	Protein coding	aminotransferase-like plant mobile domain family protein [Arabidopsis thaliana] gi|22328697|ref|NP_193340.2|
Lj1g3v2809370	0	0	2	0	3	2	0	4	0	3	0	0	0	0	5	0	0	0	0	1	0	4	Protein coding	aminotransferase-like plant mobile domain family protein [Arabidopsis thaliana] gi|22328697|ref|NP_193340.2|
Lj6g3v0918830	0	0	0	0	0	0	0	0	0	0	0	0	0	0	0	0	0	0	0	0	0	0	Protein coding	aminotransferase-like plant mobile domain family protein [Arabidopsis thaliana] gi|22328697|ref|NP_193340.2|
Lj6g3v0920000	0	0	0	0	0	0	0	0	0	0	0	0	0	0	0	0	0	0	0	0	0	0	Protein coding	aminotransferase-like plant mobile domain family protein [Arabidopsis thaliana] gi|22328697|ref|NP_193340.2|
Lj2g3v0136360	0	0	0	0	0	0	0	0	0	0	0	0	0	0	0	0	0	0	0	0	0	0	Protein coding	aminotransferase-like protein [Oryza sativa Japonica Group] gi|38175709|dbj|BAD01416.1|
Lj0g3v0024149	0	0	0	0	0	0	0	0	0	0	0	0	0	0	0	0	0	0	0	0	0	0	Protein coding	aminotransferase-like protein [Oryza sativa Japonica Group] gi|47497844|dbj|BAD19973.1|
Lj4g3v0843210	0	0	0	0	0	0	0	0	0	0	0	0	0	0	0	0	0	0	0	0	0	0	Protein coding	aminotransferase-like protein [Oryza sativa Japonica Group] gi|47848483|dbj|BAD22338.1|
Lj0g3v0278109	0	0	0	0	0	0	0	0	0	0	0	0	0	0	0	0	0	0	0	0	0	0	Protein coding	AMMECR1 domain-containing protein [Desulfarculus baarsii DSM 2075] gi|302342194|ref|YP_003806723.1|
Lj5g3v2237600	54	50	49	41	60	89	82	72	41	53	55	48	48	56	41	52	36	43	73	69	100	62	Protein coding	AMMECR1 family [Theobroma cacao] gi|508727339|gb|EOY19236.1|
Lj0g3v0302059	414	270	269	319	734	439	484	554	535	644	569	728	715	1010	894	897	606	910	625	693	835	699	Protein coding	ammonium transporter (AMT1.1) [Lotus japonicus] gi|10637893|emb|CAC10555.1|
Lj5g3v1314550	1	2	0	2	0	0	5	4	3	4	2	2	6	2	4	1	18	10	16	4	6	8	Protein coding	Ammonium transporter [Lotus japonicus] gi|31322044|gb|AAM95453.1|
Lj5g3v1314560	1	2	0	1	0	0	5	4	3	4	2	2	6	2	4	1	18	10	16	4	6	8	Protein coding	Ammonium transporter [Lotus japonicus] gi|31322044|gb|AAM95453.1|
Lj0g3v0233739	1	0	0	0	0	0	0	0	0	0	0	0	0	2	0	0	0	0	0	0	0	0	Protein coding	ammonium transporter [Malus hupehensis] gi|373501953|gb|AEY75249.1|
Lj5g3v1314590	14	18	8	9	6	23	10	19	23	24	39	38	32	42	30	31	31	35	11	78	43	24	Protein coding	Ammonium transporter [Medicago truncatula] gi|357441293|ref|XP_003590924.1|
Lj1g3v0178860	0	0	0	0	3	0	0	0	5	0	0	0	0	0	0	1	0	0	0	0	0	0	Protein coding	ammonium transporter [Pedosphaera parvula] gi|494656875|ref|WP_007414819.1|
Lj0g3v0073329	3	2	2	3	1	8	11	5	0	7	9	8	2	5	11	20	3	5	6	2	3	4	Protein coding	ammonium transporter [Thiomicrospira crunogena XCL-2] gi|78486488|ref|YP_392413.1|
Lj1g3v2372380	223	112	242	259	757	269	282	403	225	137	248	202	174	247	258	239	166	431	145	108	84	104	Protein coding	Ammonium transporter 3 member [Medicago truncatula] gi|357506079|ref|XP_003623328.1|
Lj0g3v0050279	0	1	0	2	0	0	0	0	0	1	0	0	0	0	0	0	0	0	0	0	0	0	Protein coding	Ammonium transporter 3 member [Medicago truncatula] gi|357520195|ref|XP_003630386.1|
Lj4g3v2846240	14	12	17	8	13	13	13	22	1	5	5	6	2	4	1	3	10	29	43	9	4	10	Protein coding	Ammonium transporter 3 member [Medicago truncatula] gi|357520195|ref|XP_003630386.1|
Lj0g3v0128179	7	10	6	4	0	4	10	9	12	4	6	6	9	0	7	3	5	3	0	11	2	3	Protein coding	AMP deaminase [Medicago truncatula] gi|357468881|ref|XP_003604725.1|
Lj0g3v0204839	1	0	0	1	3	1	3	6	0	0	0	0	11	0	0	0	0	0	0	0	0	0	Protein coding	AMP deaminase [Medicago truncatula] gi|357468881|ref|XP_003604725.1|
Lj1g3v4763600	21	17	17	14	13	18	34	36	25	19	43	24	37	80	46	23	36	27	48	51	71	110	Protein coding	AMP1-like carboxypeptidase [Lotus japonicus] gi|429535563|dbj|BAM72481.1|
Lj0g3v0187169	2	7	3	0	4	2	8	1	1	10	5	9	13	6	3	8	5	0	1	12	6	15	Protein coding	AMP-binding enzyme [Glomerella graminicola M1.001] gi|310789792|gb|EFQ25325.1|
Lj0g3v0014689	0	0	0	0	0	0	0	0	0	0	0	0	0	0	0	0	0	0	0	0	0	0	Protein coding	AMP-binding protein [Rhodobacter sphaeroides 2.4.1] gi|77462806|ref|YP_352310.1|
Lj1g3v3207820	0	6	1	3	10	3	1	0	0	1	1	0	2	0	0	0	2	6	2	7	6	2	Protein coding	AMP-binding protein-like [Arabidopsis thaliana] gi|10177788|dbj|BAB11279.1|
Lj0g3v0092009	0	0	0	0	0	3	0	0	0	0	1	0	0	0	0	0	0	0	0	0	0	0	Protein coding	AMP-dependent synthetase [Mycobacterium tusciae] gi|493284378|ref|WP_006242119.1|
Lj5g3v1699290	0	0	1	0	0	0	0	0	0	6	2	0	2	1	2	0	1	0	1	0	2	1	Protein coding	AMP-dependent synthetase and ligase [Acidovorax ebreus TPSY] gi|222109748|ref|YP_002552012.1|
Lj0g3v0149209	0	0	1	0	0	0	0	0	0	0	0	0	0	0	0	1	1	0	2	0	2	0	Protein coding	AMP-dependent synthetase and ligase [Blastococcus saxobsidens DD2] gi|379737690|ref|YP_005331196.1|
Lj0g3v0179559	0	0	1	0	0	6	0	0	1	2	0	0	0	0	4	0	2	0	0	0	0	4	Protein coding	AMP-dependent synthetase and ligase [Blastococcus saxobsidens DD2] gi|379737690|ref|YP_005331196.1|
Lj0g3v0220039	8	2	2	5	1	7	7	17	2	8	3	5	9	0	4	4	13	17	20	13	21	4	Protein coding	AMP-dependent synthetase and ligase [Blastococcus saxobsidens DD2] gi|379737690|ref|YP_005331196.1|
Lj0g3v0224289	2	0	0	4	29	0	1	8	1	0	0	1	3	0	0	0	7	3	8	5	0	4	Protein coding	AMP-dependent synthetase and ligase [Blastococcus saxobsidens DD2] gi|379737690|ref|YP_005331196.1|
Lj5g3v0868120	0	0	0	0	0	0	0	0	0	0	0	0	0	0	0	0	0	0	0	0	0	0	Protein coding	AMP-dependent synthetase and ligase [Blastococcus saxobsidens DD2] gi|379737690|ref|YP_005331196.1|
Lj5g3v0868150	0	0	0	0	0	0	0	1	0	0	0	0	0	0	0	0	0	0	0	0	0	0	Protein coding	AMP-dependent synthetase and ligase [Blastococcus saxobsidens DD2] gi|379737690|ref|YP_005331196.1|
Lj0g3v0354229	2	0	0	0	0	0	0	0	0	0	0	0	0	0	0	0	0	1	0	0	0	0	Protein coding	AMP-dependent synthetase and ligase family protein [Theobroma cacao] gi|508775167|gb|EOY22423.1|
Lj0g3v0201749	0	0	0	1	0	0	0	2	0	0	1	0	1	0	1	0	0	0	0	1	0	0	Protein coding	Anamorsin [Caligus clemensi] gi|225718296|gb|ACO14994.1|
Lj0g3v0251759	5	22	7	11	9	12	8	6	4	9	5	2	6	5	13	5	14	5	12	13	13	17	Protein coding	Anaphase-promoting complex subunit [Medicago truncatula] gi|357474951|ref|XP_003607761.1|
Lj4g3v1440950	0	0	0	0	0	0	0	0	0	0	0	0	0	0	0	0	0	0	0	0	0	0	Protein coding	Anaphase-promoting complex subunit [Medicago truncatula] gi|357474951|ref|XP_003607761.1|
Lj1g3v2253650	0	0	0	0	0	0	0	0	0	0	0	0	0	0	0	0	0	0	0	0	0	0	Protein coding	anaphase-promoting complex-like protein [Chaetomium thermophilum var. thermophilum DSM 1495] gi|340966965|gb|EGS22472.1|
Lj0g3v0153149	0	0	0	0	0	0	0	0	0	0	0	0	0	0	0	0	0	0	0	0	0	0	Protein coding	AngAII [Streptomyces eurythermus] gi|162951003|gb|ABY21539.1|
Lj0g3v0192659	0	0	0	0	0	0	0	0	0	0	0	0	0	0	0	0	0	0	0	0	0	0	Protein coding	ankyrin repeat and IBR domain-containing protein 1 [Danio rerio] gi|124430504|ref|NP_001074461.1|
Lj2g3v2002590	152	70	86	58	179	81	88	57	68	56	53	114	56	124	55	118	153	175	188	197	173	99	Protein coding	Ankyrin repeat and KH domain-containing protein 1 [Theobroma cacao] gi|508777225|gb|EOY24481.1|
Lj4g3v1313810	195	61	182	70	423	188	130	285	98	102	79	128	136	299	283	216	117	238	198	176	64	70	Protein coding	Ankyrin repeat and KH domain-containing protein 1 [Theobroma cacao] gi|508777225|gb|EOY24481.1|
Lj1g3v1798860	4	2	1	6	1	0	0	3	3	0	2	0	0	0	0	0	5	19	1	2	0	2	Protein coding	Ankyrin repeat domain-containing protein [Medicago truncatula] gi|357465949|ref|XP_003603259.1|
Lj2g3v1549660	112	87	92	89	114	72	127	128	96	138	83	137	135	115	135	115	114	162	141	141	209	215	Protein coding	Ankyrin repeat domain-containing protein [Medicago truncatula] gi|357484621|ref|XP_003612598.1|
Lj1g3v3975580	603	567	498	432	534	679	692	786	98	97	84	88	315	238	186	158	202	288	344	152	145	126	Protein coding	Ankyrin repeat domain-containing protein [Medicago truncatula] gi|357508731|ref|XP_003624654.1|
Lj0g3v0076819	3	2	0	1	0	1	0	1	1	6	3	0	2	9	6	1	0	0	1	3	1	4	Protein coding	ankyrin repeat domain-containing protein 44 [Arthroderma otae CBS 113480] gi|296808009|ref|XP_002844343.1|
Lj2g3v2969650	0	0	2	0	0	0	0	0	0	0	2	0	0	0	0	0	2	10	0	0	0	0	Protein coding	ankyrin repeat family protein [Citrus unshiu] gi|343887311|dbj|BAK61857.1|
Lj3g3v0273600	17	0	4	8	0	0	7	1	0	3	0	0	0	7	0	1	19	55	18	5	19	20	Protein coding	Ankyrin repeat-containing protein [Medicago truncatula] gi|357454831|ref|XP_003597696.1|
Lj0g3v0083199	0	0	1	0	0	0	2	0	0	0	0	0	0	0	0	0	0	0	0	0	1	0	Protein coding	Ankyrin repeat-containing protein [Medicago truncatula] gi|357484873|ref|XP_003612724.1|
Lj0g3v0348889	9	19	3	6	6	31	43	40	24	46	32	28	79	53	76	28	31	62	26	53	33	32	Protein coding	Ankyrin repeat-containing protein [Medicago truncatula] gi|357484873|ref|XP_003612724.1|
Lj6g3v0803350	22	26	8	22	72	30	21	42	30	33	34	36	38	57	47	41	47	48	54	77	69	101	Protein coding	Ankyrin repeat-containing protein [Medicago truncatula] gi|357494239|ref|XP_003617408.1|
Lj1g3v4578490	123	114	127	155	174	117	134	125	115	132	71	117	118	165	137	116	69	104	139	108	83	115	Protein coding	Ankyrin repeat-containing protein [Medicago truncatula] gi|357510525|ref|XP_003625551.1|
Lj1g3v4578470	0	0	0	0	0	4	0	1	0	3	0	0	0	6	0	2	0	2	0	0	0	3	Protein coding	Ankyrin repeat-containing protein [Medicago truncatula] gi|357510531|ref|XP_003625554.1|
Lj0g3v0006359	40	32	27	15	81	48	62	39	35	54	22	44	49	69	56	25	28	52	35	32	36	34	Protein coding	Ankyrin repeat-containing protein [Medicago truncatula] gi|358347224|ref|XP_003637659.1|
Lj0g3v0060929	0	1	0	0	0	0	0	1	0	1	0	1	0	0	0	0	0	0	0	0	0	0	Protein coding	Ankyrin repeat-containing protein [Medicago truncatula] gi|358347224|ref|XP_003637659.1|
Lj0g3v0312669	0	0	0	0	0	0	0	0	0	0	0	0	0	0	0	0	0	0	0	0	0	0	Protein coding	Ankyrin repeat-containing protein [Medicago truncatula] gi|358347224|ref|XP_003637659.1|
Lj0g3v0317279	0	0	0	0	0	0	0	0	0	0	0	0	0	0	0	0	0	0	0	0	0	0	Protein coding	ankyrin repeat-containing protein [Wolbachia endosymbiont of Onchocerca ochengi] gi|402496730|ref|YP_006555990.1|
Lj0g3v0203439	6	3	0	1	0	4	11	29	1	4	11	7	14	10	27	5	27	37	30	486	389	467	Protein coding	annexin D4-like [Glycine max] gi|359807257|ref|NP_001241368.1|
Lj0g3v0261959	298	423	293	144	297	249	462	486	594	438	543	668	681	540	383	505	487	654	506	396	458	493	Protein coding	Annexin-like protein RJ4 [Medicago truncatula] gi|357456735|ref|XP_003598648.1|
Lj6g3v0815700	9	8	9	11	2	7	3	11	8	10	7	6	6	35	31	16	2	8	5	23	15	33	Protein coding	Annotation was added to scaffolds in November 2011~Long-chain-alcohol O-fatty-acyltransferase [Medicago truncatula] gi|357459831|ref|XP_003600196.1|
Lj6g3v0291960	28	24	16	20	3	19	59	24	26	28	46	32	45	77	42	39	14	41	37	69	60	71	Protein coding	Annotation was added to scaffolds in November 2011~Long-chain-fatty-acid CoA ligase [Medicago truncatula] gi|357462833|ref|XP_003601698.1|
Lj4g3v2580340	2	6	3	17	0	5	3	3	10	1	2	6	0	6	4	2	5	9	16	6	6	11	Protein coding	Annotation was added to scaffolds in November 2011~Long-chain-fatty-acid CoA ligase [Medicago truncatula] gi|357518659|ref|XP_003629618.1|
Lj0g3v0046889	15	14	20	18	7	43	39	59	42	36	28	29	50	44	58	40	32	60	42	87	49	41	Protein coding	Annotation was added to scaffolds in November 2011~Long-chain-fatty-acid-CoA ligase [Medicago truncatula] gi|357481423|ref|XP_003610997.1|
Lj1g3v4836280	0	2	0	0	0	0	2	0	0	0	0	0	0	9	0	5	3	4	3	0	6	0	Protein coding	Annotation was added to scaffolds in November 2011~Long-chain-fatty-acid-CoA ligase [Medicago truncatula] gi|357511417|ref|XP_003625997.1|
Lj3g3v2809870	0	0	0	0	0	0	0	0	0	0	0	0	0	0	0	0	0	0	0	0	0	0	Protein coding	anther-specific proline-rich protein [Brassica oleracea] gi|18266041|gb|AAL67433.1|AF458407_1
Lj6g3v2006380	0	0	0	0	0	0	0	0	0	0	0	0	0	0	0	0	0	0	0	0	0	0	Protein coding	Anthocyanidin 3-O-glucosyltransferase [Medicago truncatula] gi|357446799|ref|XP_003593675.1|
Lj3g3v1729050	69	46	69	50	119	35	54	109	97	15	90	54	41	108	33	52	71	144	103	25	58	60	Protein coding	Anthocyanidin 3-O-glucosyltransferase [Medicago truncatula] gi|357454385|ref|XP_003597473.1|
Lj0g3v0149629	3	0	4	0	0	0	1	0	1	3	1	2	5	0	2	2	0	0	0	0	0	0	Protein coding	Anthocyanidin 3-O-glucosyltransferase [Medicago truncatula] gi|357458055|ref|XP_003599308.1|
Lj0g3v0149639	3	0	4	0	0	0	1	0	1	3	1	2	4	0	2	2	0	0	0	0	0	0	Protein coding	Anthocyanidin 3-O-glucosyltransferase [Medicago truncatula] gi|357458055|ref|XP_003599308.1|
Lj2g3v0604440	57	49	23	22	12	21	48	42	16	23	32	20	36	17	24	13	47	93	69	145	177	167	Protein coding	Anthocyanidin 3-O-glucosyltransferase [Medicago truncatula] gi|357499805|ref|XP_003620191.1|
Lj0g3v0150839	41	39	25	8	36	47	40	95	16	7	17	15	14	22	8	12	35	49	26	70	39	97	Protein coding	Anthocyanidin 3-O-glucosyltransferase [Medicago truncatula] gi|357505859|ref|XP_003623218.1|
Lj3g3v0618090	10	8	4	5	2	2	8	1	0	8	4	3	2	9	10	8	10	14	20	24	32	40	Protein coding	Anthocyanidin 3-O-glucosyltransferase [Medicago truncatula] gi|357505859|ref|XP_003623218.1|
Lj3g3v0618100	10	8	4	5	2	2	8	1	0	4	4	3	2	9	10	6	10	14	20	27	30	40	Protein coding	Anthocyanidin 3-O-glucosyltransferase [Medicago truncatula] gi|357505859|ref|XP_003623218.1|
Lj0g3v0236039	16	4	8	3	3	24	10	47	38	25	24	30	25	23	37	25	295	593	371	2997	2595	3663	Protein coding	Anthocyanidin 3-O-glucosyltransferase [Medicago truncatula] gi|357515699|ref|XP_003628138.1|
Lj4g3v0423090	268	207	194	136	11	198	206	143	46	20	14	16	68	43	11	20	44	63	74	23	35	41	Protein coding	anthocyanidin reductase ANR1-4 [Lotus corniculatus] gi|85542838|gb|ABC71335.1|
Lj2g3v2002950	601	560	418	291	136	534	542	367	51	40	28	36	171	117	25	44	70	116	173	4	61	1	Protein coding	anthocyanidin synthase [Onobrychis viciifolia] gi|333102353|gb|AEF14411.1|
Lj4g3v1287330	22	22	14	10	7	11	21	14	2	1	0	1	6	0	0	0	0	5	5	0	1	0	Protein coding	anthocyanidin synthase [Onobrychis viciifolia] gi|333102353|gb|AEF14411.1|
Lj0g3v0148449	0	0	0	0	0	0	0	0	0	0	0	0	0	0	0	0	0	0	2	0	0	0	Protein coding	Anthranilate N-benzoyltransferase protein [Medicago truncatula] gi|357457513|ref|XP_003599037.1|
Lj0g3v0152749	35	21	23	36	22	41	41	61	26	45	9	36	18	21	24	27	21	40	20	58	62	37	Protein coding	Anthranilate N-benzoyltransferase protein [Medicago truncatula] gi|357457513|ref|XP_003599037.1|
Lj0g3v0204519	16	25	15	15	0	45	53	45	20	41	28	36	58	25	24	34	37	26	42	78	98	85	Protein coding	Anthranilate N-benzoyltransferase protein [Medicago truncatula] gi|357457513|ref|XP_003599037.1|
Lj0g3v0274409	20	24	20	23	88	53	45	74	7	15	24	19	24	26	4	4	80	135	69	271	283	291	Protein coding	Anthranilate N-benzoyltransferase protein [Medicago truncatula] gi|357457513|ref|XP_003599037.1|
Lj1g3v3975490	0	0	0	0	0	0	0	0	0	0	0	0	0	0	0	0	0	0	0	0	0	0	Protein coding	Anthranilate N-benzoyltransferase protein [Medicago truncatula] gi|357508721|ref|XP_003624649.1|
Lj1g3v3975520	2	2	6	2	0	2	4	1	0	0	4	3	6	2	4	4	4	2	3	5	3	4	Protein coding	Anthranilate N-benzoyltransferase protein [Medicago truncatula] gi|357508723|ref|XP_003624650.1|
Lj1g3v3975530	3	10	9	2	1	2	14	4	8	5	18	11	16	24	18	12	11	8	12	9	11	9	Protein coding	Anthranilate N-benzoyltransferase protein [Medicago truncatula] gi|357508723|ref|XP_003624650.1|
Lj0g3v0277469	35	21	22	19	48	28	20	29	47	47	57	75	50	30	74	36	19	31	22	35	41	33	Protein coding	Anthranilate N-benzoyltransferase protein [Medicago truncatula] gi|357515383|ref|XP_003627980.1|
Lj0g3v0129489	3	3	4	0	0	0	6	5	12	13	11	0	12	1	8	4	0	0	0	0	0	2	Protein coding	Anthranilate N-hydroxycinnamoyl/benzoyltransferase [Medicago truncatula] gi|357518587|ref|XP_003629582.1|
Lj0g3v0319259	87	83	71	59	83	88	109	104	100	137	121	136	129	159	171	139	116	119	123	357	260	404	Protein coding	Anthranilate N-hydroxycinnamoyl/benzoyltransferase [Medicago truncatula] gi|357518587|ref|XP_003629582.1|
Lj4g3v2215190	2	2	1	0	12	0	2	0	0	0	1	0	2	0	0	0	0	0	0	0	2	1	Protein coding	Anthranilate N-hydroxycinnamoyl/benzoyltransferase [Medicago truncatula] gi|357518587|ref|XP_003629582.1|
Lj1g3v0395770	31	47	27	24	38	34	39	36	41	22	31	37	44	21	47	15	27	31	28	51	48	57	Protein coding	Anthranilate phosphoribosyltransferase [Medicago truncatula] gi|357461927|ref|XP_003601245.1|
Lj0g3v0225639	0	0	0	0	0	0	0	0	0	0	0	0	0	0	0	0	0	7	0	0	0	0	Protein coding	anthranilate phosphoribosyltransferase [Tistrella mobilis KA081020-065] gi|389877617|ref|YP_006371182.1|
Lj1g3v1858440	348	353	237	155	385	458	452	548	322	340	371	398	464	613	384	431	408	663	437	917	834	862	Protein coding	anthranilate phosphoribosyltransferase-like protein [Arabidopsis thaliana] gi|62319716|dbj|BAD95264.1|
Lj3g3v0883670	0	0	0	1	0	0	0	0	0	0	0	0	0	0	0	0	0	0	0	0	0	0	Protein coding	Anthranilate phosphoribosyltransferase-like protein [Medicago truncatula] gi|357473563|ref|XP_003607066.1|
Lj2g3v3336160	0	0	0	0	0	0	0	0	0	0	0	0	0	0	0	0	0	0	0	0	0	0	Protein coding	Anthranilate phosphoribosyltransferase-like protein [Medicago truncatula] gi|357495269|ref|XP_003617923.1|
Lj1g3v1858460	67	56	25	38	52	111	73	64	42	61	38	46	58	125	71	32	51	113	70	117	89	79	Protein coding	Anthranilate phosphoribosyltransferase-like protein [Medicago truncatula] gi|357509865|ref|XP_003625221.1|
Lj0g3v0136399	0	0	0	0	0	0	0	0	0	0	0	0	0	0	0	0	0	0	0	0	0	0	Protein coding	anthranilate synthase [Denitrovibrio acetiphilus DSM 12809] gi|291287084|ref|YP_003503900.1|
Lj0g3v0111539	0	0	2	0	0	0	2	0	0	0	3	1	0	0	0	0	2	0	0	0	2	0	Protein coding	Anthranilate synthase beta subunit 1 [Theobroma cacao] gi|508709407|gb|EOY01304.1|
Lj4g3v2046180	0	0	0	0	0	0	0	0	0	0	0	0	0	0	0	0	0	2	0	0	0	0	Protein coding	anthranilate synthase component I [Synechococcus sp. WH 7803] gi|148238792|ref|YP_001224179.1|
Lj5g3v0900890	0	0	0	0	0	0	0	1	2	0	0	0	0	0	0	0	1	0	5	0	0	0	Protein coding	anthranilate synthase component I [Synechococcus sp. WH 7803] gi|148238792|ref|YP_001224179.1|
Lj0g3v0245649	0	10	2	5	0	1	5	0	0	2	3	2	0	0	0	1	4	6	0	3	1	2	Protein coding	anthranilate synthase component II partial [Nannochloropsis gaditana CCMP526] gi|422295966|gb|EKU23265.1|
Lj1g3v4753380	0	0	0	0	0	0	0	0	0	0	0	0	0	0	0	0	0	0	0	0	0	0	Protein coding	anthranilate synthase subunit I [Citreicella sp. SE45] gi|496160028|ref|WP_008884535.1|
Lj3g3v2027210	0	0	0	0	0	0	0	0	0	0	0	0	0	0	0	0	0	0	0	0	0	0	Protein coding	anthranilate synthase subunit I [Citreicella sp. SE45] gi|496160028|ref|WP_008884535.1|
Lj4g3v0620660	0	0	0	0	0	0	0	0	0	0	0	0	0	0	0	0	0	0	0	0	0	0	Protein coding	anthranilate synthase subunit I [Citreicella sp. SE45] gi|496160028|ref|WP_008884535.1|
Lj5g3v1516760	120	84	80	57	157	88	115	132	104	134	103	108	203	102	191	131	73	135	119	126	129	104	Protein coding	Antigenic heat-stable 120 kDa protein [Theobroma cacao] gi|508719748|gb|EOY11645.1|
Lj0g3v0116409	12	14	7	6	39	6	6	9	8	16	29	6	37	15	30	32	9	28	29	89	96	76	Protein coding	Anti-Muellerian hormone type-2 receptor [Theobroma cacao] gi|508699236|gb|EOX91132.1|
Lj4g3v0668290	43	45	15	20	4	31	40	21	46	63	49	79	64	128	71	90	52	71	92	123	82	132	Protein coding	Antitermination NusB domain-containing protein isoform 1 [Theobroma cacao] gi|508784391|gb|EOY31647.1|
Lj5g3v0186710	3	1	3	1	1	1	5	6	12	5	23	9	7	30	13	3	12	31	27	22	33	30	Protein coding	AP-2 complex subunit sigma-1 [Medicago truncatula] gi|357438415|ref|XP_003589483.1|
Lj6g3v1382210	0	0	2	0	0	2	0	0	0	0	0	4	0	0	2	0	0	0	9	0	3	5	Protein coding	AP2 domain class transcription factor [Malus domestica] gi|292668955|gb|ADE41132.1|
Lj0g3v0151469	40	67	91	51	0	3	23	10	8	17	2	8	4	7	7	4	18	45	52	49	14	29	Protein coding	AP2 domain-containing transcription factor [Medicago truncatula] gi|357479951|ref|XP_003610261.1|
Lj2g3v1437080	0	0	0	0	0	0	0	0	0	0	0	0	0	0	0	0	0	0	0	0	0	0	Protein coding	AP2/ERF domain-containing transcription factor [Medicago truncatula] gi|357485637|ref|XP_003613106.1|
Lj1g3v2952290	4	15	33	7	0	0	0	0	22	13	12	23	0	0	0	0	15	28	59	0	0	1	Protein coding	AP2-like ethylene-responsive transcription factor [Medicago truncatula] gi|357501657|ref|XP_003621117.1|
Lj3g3v2612440	1	0	0	7	0	4	8	3	30	11	16	11	14	11	15	40	0	5	1	8	2	8	Protein coding	AP2-like ethylene-responsive transcription factor ANT [Medicago truncatula] gi|357513955|ref|XP_003627266.1|
Lj0g3v0129859	6	3	2	0	1	1	1	3	2	0	1	0	2	1	5	1	0	0	10	2	3	1	Protein coding	AP-3 complex subunit mu-2 [Medicago truncatula] gi|357503547|ref|XP_003622062.1|
Lj2g3v1734780	74	77	88	41	190	95	119	125	28	35	22	19	52	78	30	45	73	80	117	77	64	106	Protein coding	Apospory-associated protein [Medicago truncatula] gi|357483505|ref|XP_003612039.1|
Lj2g3v2087660	7	1	6	2	13	2	5	5	3	15	16	5	12	15	12	7	8	7	10	20	9	13	Protein coding	Apospory-associated protein C [Medicago truncatula] gi|357481487|ref|XP_003611029.1|
Lj1g3v4251190	0	0	0	0	0	0	0	0	0	0	0	0	0	0	0	0	0	0	0	0	0	0	Protein coding	Appr-1-p processing protein [Halomonas sp. GFAJ-1] gi|496390801|ref|WP_009099791.1|
Lj5g3v0067760	0	0	0	0	0	0	0	0	0	0	0	0	0	0	0	0	0	0	0	0	0	0	Protein coding	apterous-1 [Cupiennius salei] gi|23893425|emb|CAD12363.1|
Lj3g3v0270530	200	300	154	186	207	244	370	364	299	231	329	265	355	491	362	306	859	861	673	1884	1589	1386	Protein coding	Aquaporin [Medicago truncatula] gi|357454843|ref|XP_003597702.1|
Lj0g3v0065209	2557	2410	1471	805	2185	2560	3356	3761	1333	1216	1719	1140	1041	840	933	1007	5633	6220	5593	3772	4764	4344	Protein coding	aquaporin 2 [Samanea saman] gi|3158476|gb|AAC17529.1|
Lj4g3v2618550	2	2	1	2	15	2	3	1	5	3	12	2	6	0	10	9	5	31	8	33	30	75	Protein coding	Aquaporin NIP1-2 [Medicago truncatula] gi|357519149|ref|XP_003629863.1|
Lj2g3v2704410	22378	21342	20884	16686	24714	30152	29683	35416	10468	7516	9424	9566	9460	13965	10888	11134	22706	25400	20678	24052	25936	28963	Protein coding	Aquaporin PIP11 [Medicago truncatula] gi|357492595|ref|XP_003616586.1|
Lj1g3v4579510	109	105	90	59	129	178	240	282	77	33	42	66	59	107	45	73	114	129	101	288	245	225	Protein coding	Aquaporin PIP2-1 [Medicago truncatula] gi|357510677|ref|XP_003625627.1|
Lj0g3v0235549	9432	10985	8369	8349	9187	13291	14820	14906	6291	4737	5985	5799	5650	8587	6732	5703	11376	13736	12269	12751	15190	13221	Protein coding	aquaporin PIP2-7 [Zea mays] gi|162457846|ref|NP_001105639.1|
Lj2g3v2703390	73	88	81	87	126	129	94	136	3	9	22	3	4	1	0	13	321	244	100	78	213	181	Protein coding	Aquaporin protein PIP11 [Medicago truncatula] gi|357461163|ref|XP_003600863.1|
Lj0g3v0015829	2	11	5	2	0	1	7	15	0	0	0	0	0	0	0	0	0	3	1	9	5	2	Protein coding	Aquaporin protein PIP11 [Medicago truncatula] gi|357461165|ref|XP_003600864.1|
Lj3g3v2909700	65	94	74	61	45	95	87	76	63	50	37	77	65	51	23	11	128	179	159	184	272	330	Protein coding	Aquaporin SIP1-1 [Medicago truncatula] gi|357471315|ref|XP_003605942.1|
Lj1g3v3946000	57	56	37	21	74	71	98	93	85	72	95	79	80	56	73	54	59	100	45	161	133	186	Protein coding	Aquaporin SIP1-2 [Medicago truncatula] gi|357508577|ref|XP_003624577.1|
Lj2g3v2017300	187	168	180	192	79	225	256	222	187	120	151	182	188	216	238	171	119	132	134	232	209	160	Protein coding	Ara4-interacting protein [Arabidopsis thaliana] gi|13160609|dbj|BAB32954.1|
Lj2g3v1277590	24	31	22	25	14	18	38	33	15	30	18	32	10	39	29	30	30	41	31	39	94	80	Protein coding	Arabinanase/levansucrase/invertase [Arabidopsis thaliana] gi|186478898|ref|NP_001117357.1|
Lj1g3v0948480	13	7	12	4	1	40	36	43	29	29	57	39	43	32	57	38	22	26	17	41	26	33	Protein coding	Arabinogalactan peptide [Medicago truncatula] gi|357463821|ref|XP_003602192.1|
Lj2g3v1536180	0	2	0	0	0	0	0	0	0	0	0	0	0	0	0	0	0	0	0	0	0	0	Protein coding	Arabinogalactan peptide [Medicago truncatula] gi|357500471|ref|XP_003620524.1|
Lj2g3v1828520	0	0	0	0	0	0	0	0	0	0	0	0	0	0	0	0	0	0	0	0	0	0	Protein coding	Arabinogalactan peptide [Medicago truncatula] gi|357500471|ref|XP_003620524.1|
Lj2g3v2843640	0	0	0	0	0	0	0	0	0	0	0	0	0	0	0	0	0	0	0	0	0	0	Protein coding	Arabinogalactan peptide [Medicago truncatula] gi|357500471|ref|XP_003620524.1|
Lj4g3v0446750	0	0	0	0	0	0	0	0	0	0	0	0	0	0	0	0	0	0	0	0	0	0	Protein coding	Arabinogalactan peptide [Medicago truncatula] gi|357500471|ref|XP_003620524.1|
Lj6g3v2274920	0	0	0	0	0	0	0	0	0	0	0	0	0	0	0	0	0	0	0	0	0	0	Protein coding	Arabinogalactan peptide [Medicago truncatula] gi|357500471|ref|XP_003620524.1|
Lj2g3v0777200	37	9	20	34	29	13	26	52	56	38	26	91	63	205	108	109	15	36	30	21	14	24	Protein coding	Arabinogalactan peptide [Medicago truncatula] gi|357500477|ref|XP_003620527.1|
Lj5g3v0841330	0	0	0	0	0	0	0	0	0	0	0	0	0	0	0	0	0	0	0	0	0	0	Protein coding	arabinose 5-phosphate isomerase [Nitritalea halalkaliphila] gi|496345242|ref|WP_009054420.1|
Lj0g3v0355539	4	4	0	1	0	2	2	0	1	4	0	2	2	0	1	0	0	0	2	2	1	0	Protein coding	AraC family transcriptional regulator [Escherichia coli] gi|446971915|ref|WP_001049171.1|
Lj1g3v2766550	5	3	0	1	0	4	4	8	0	2	0	2	0	6	2	0	6	4	9	6	11	8	Protein coding	AraC family transcriptional regulator [Lachnospiraceae bacterium 6_1_63FAA] gi|490331500|ref|WP_004220922.1|
Lj1g3v4716240	0	1	0	0	0	0	0	0	0	0	0	0	0	1	0	1	0	0	0	0	0	2	Protein coding	AraC family transcriptional regulator [Mycobacterium rhodesiae] gi|491280482|ref|WP_005138553.1|
Lj4g3v1108060	0	0	0	0	0	0	0	0	0	0	0	0	0	0	0	0	0	0	0	0	0	0	Protein coding	AraC family transcriptional regulator [Nitratireductor aquibiodomus] gi|494068333|ref|WP_007010402.1|
Lj0g3v0301029	177	114	86	108	209	168	191	180	115	121	59	107	95	106	62	79	384	642	334	550	673	671	Protein coding	AraC family transcriptional regulator [Prevotella maculosa] gi|495839636|ref|WP_008564215.1|
Lj2g3v2171860	0	0	0	0	0	0	0	0	0	0	0	0	0	0	0	0	0	0	0	0	0	0	Protein coding	ARF guanyl-nucleotide exchange factor [Trichosporon asahii var. asahii CBS 8904] gi|406699991|gb|EKD03184.1|
Lj4g3v1604520	0	0	0	0	0	0	0	0	0	0	0	0	0	0	0	0	0	0	0	0	0	0	Protein coding	ARF guanyl-nucleotide exchange factor [Trichosporon asahii var. asahii CBS 8904] gi|406699991|gb|EKD03184.1|
Lj6g3v1880200	177	173	117	78	82	155	209	177	400	277	398	429	385	534	492	325	290	442	269	348	278	309	Protein coding	ARG10 [Vigna radiata] gi|2970051|dbj|BAA25187.1|
Lj0g3v0067159	0	0	0	0	0	0	0	0	2	0	0	0	0	0	0	0	0	0	0	0	0	0	Protein coding	arginase [Cryptococcus neoformans var. grubii H99] gi|405121999|gb|AFR96767.1|
Lj0g3v0268059	0	0	0	0	0	0	0	0	0	0	0	0	0	0	0	0	0	0	0	0	0	0	Protein coding	arginine decarboxylase [Candidatus Chloracidobacterium thermophilum B] gi|347755771|ref|YP_004863335.1|
Lj1g3v3354480	293	124	88	78	320	162	170	201	266	204	272	209	306	367	346	366	94	169	145	289	335	385	Protein coding	arginine decarboxylase [Lotus japonicus] gi|34495199|emb|CAE02645.1|
Lj1g3v3354490	287	122	86	74	316	160	166	198	262	200	272	209	306	367	344	360	94	168	143	288	334	376	Protein coding	arginine decarboxylase [Lotus japonicus] gi|34495199|emb|CAE02645.1|
Lj1g3v2626320	5	0	0	0	0	0	0	0	0	0	3	4	0	0	0	0	0	2	2	0	0	0	Protein coding	Arginine methyltransferase-interacting protein contains RING Zn-finger [Oxytricha trifallax] gi|403343293|gb|EJY70972.1|
Lj1g3v1720140	61	57	75	54	7	74	68	71	100	101	55	89	102	155	129	111	88	89	163	140	120	132	Protein coding	Arginine N-methyltransferase [Medicago truncatula] gi|358345484|ref|XP_003636807.1|
Lj0g3v0020069	46	47	45	30	79	52	98	83	87	89	71	96	92	57	101	75	69	70	94	131	130	149	Protein coding	Arginine/serine-rich splicing factor [Medicago truncatula] gi|357462657|ref|XP_003601610.1|
Lj0g3v0081359	234	331	268	199	283	366	294	428	314	329	307	318	349	300	401	328	203	356	322	502	505	660	Protein coding	Arginine/serine-rich splicing factor [Medicago truncatula] gi|357462659|ref|XP_003601611.1|
Lj0g3v0132649	18	23	24	23	34	33	30	31	20	52	30	27	16	5	26	4	17	15	19	25	28	14	Protein coding	Arginine/serine-rich splicing factor [Medicago truncatula] gi|357462659|ref|XP_003601611.1|
Lj0g3v0088319	0	0	0	0	0	0	0	0	0	0	0	0	0	0	0	0	0	0	0	0	0	0	Protein coding	arginine/serine-rich splicing factor SC26 transcript II [Zea mays] gi|448878220|gb|AGE46073.1|
Lj2g3v0561180	0	0	0	0	0	0	0	0	0	0	0	0	0	0	0	0	0	0	0	3	0	0	Protein coding	arginine/serine-rich splicing factor SC26 transcript II [Zea mays] gi|448878220|gb|AGE46073.1|
Lj0g3v0340059	0	0	0	0	0	0	0	0	1	0	1	10	0	0	0	0	0	0	0	0	2	6	Protein coding	arginine:ornithine antiporter [Vibrio tubiashii] gi|490884249|ref|WP_004746218.1|
Lj1g3v1558980	145	138	100	112	102	170	139	145	111	122	100	139	140	162	125	101	127	153	185	205	190	266	Protein coding	Argininosuccinate lyase [Medicago truncatula] gi|357465245|ref|XP_003602904.1|
Lj0g3v0328889	34	21	33	25	6	29	26	26	28	31	38	44	47	26	76	35	17	50	49	52	35	40	Protein coding	argininosuccinate lyase partial [Glycine max] gi|255689395|gb|ACU30049.1|
Lj0g3v0059219	1	0	0	1	0	0	2	0	3	6	1	5	1	0	0	0	1	2	1	1	2	1	Protein coding	Argininosuccinate synthase [Medicago truncatula] gi|357463609|ref|XP_003602086.1|
Lj0g3v0059249	0	2	2	0	0	0	0	1	0	0	0	0	0	0	0	1	0	0	0	0	0	0	Protein coding	Argininosuccinate synthase [Medicago truncatula] gi|357463609|ref|XP_003602086.1|
Lj1g3v0970980	72	105	70	51	43	84	73	85	106	62	88	134	117	107	52	79	36	56	53	71	92	91	Protein coding	Argininosuccinate synthase [Medicago truncatula] gi|357463609|ref|XP_003602086.1|
Lj1g3v3137750	70	68	28	39	16	46	94	88	91	87	70	96	127	210	115	106	94	121	136	107	134	124	Protein coding	Argininosuccinate synthase [Medicago truncatula] gi|357463609|ref|XP_003602086.1|
Lj1g3v3641920	9	7	6	5	0	13	10	6	5	2	10	4	2	3	0	3	2	2	9	11	4	1	Protein coding	Argininosuccinate synthase [Medicago truncatula] gi|357463609|ref|XP_003602086.1|
Lj1g3v3641930	2	3	0	0	1	0	0	3	2	10	5	2	1	1	4	2	5	0	2	0	4	3	Protein coding	Argininosuccinate synthase [Medicago truncatula] gi|357463609|ref|XP_003602086.1|
Lj1g3v4590800	0	0	0	0	0	0	0	0	0	0	0	0	0	0	0	0	0	0	0	0	0	0	Protein coding	arginyl-tRNA synthetase [Candidatus Poribacteria sp. WGA-A3] gi|496845292|ref|WP_009383537.1|
Lj0g3v0101409	0	0	0	0	0	0	0	0	0	0	0	0	0	0	0	0	0	0	0	0	0	0	Protein coding	arginyl-tRNA synthetase 2 [Paenibacillus terrae HPL-003] gi|374323560|ref|YP_005076689.1|
Lj1g3v3404420	55	63	36	33	75	72	82	90	53	49	86	59	76	56	63	65	41	67	85	87	87	125	Protein coding	ARID/BRIGHT DNA binding domain containing protein [Lotus japonicus] gi|171986594|gb|ACB59277.1|
Lj3g3v1126810	68	50	55	48	68	37	55	52	88	53	55	54	67	96	86	46	57	106	86	63	62	113	Protein coding	ARM repeat superfamily protein [Arabidopsis thaliana] gi|334187850|ref|NP_001190369.1|
Lj6g3v1887750	9	5	0	9	28	6	7	4	3	6	7	13	9	3	4	10	9	6	1	12	15	15	Protein coding	ARM repeat superfamily protein [Theobroma cacao] gi|508713597|gb|EOY05494.1|
Lj4g3v2250230	107	105	82	61	192	101	112	116	93	102	110	67	70	77	100	85	121	132	147	232	200	250	Protein coding	ARM repeat superfamily protein [Theobroma cacao] gi|508714972|gb|EOY06869.1|
Lj0g3v0033019	7	6	10	6	23	6	10	16	13	5	12	17	20	1	17	14	17	21	12	29	22	51	Protein coding	ARM repeat superfamily protein [Theobroma cacao] gi|508719314|gb|EOY11211.1|
Lj1g3v3974990	6	10	4	1	13	19	17	14	2	17	9	14	0	4	5	4	19	13	40	43	34	32	Protein coding	ARM repeat superfamily protein [Theobroma cacao] gi|508719314|gb|EOY11211.1|
Lj0g3v0363829	41	36	25	23	35	46	36	61	26	35	26	13	36	82	38	47	49	60	62	71	52	80	Protein coding	ARM repeat superfamily protein [Theobroma cacao] gi|508725730|gb|EOY17627.1|
Lj2g3v1014440	224	233	203	167	237	254	287	243	196	217	194	136	196	194	150	207	208	332	285	409	349	454	Protein coding	ARM repeat superfamily protein isoform 1 [Theobroma cacao] gi|508710457|gb|EOY02354.1|
Lj2g3v1415490	57	45	44	33	21	78	64	71	57	49	52	57	78	58	133	74	79	110	86	98	88	86	Protein coding	Armadillo repeat only 4 [Theobroma cacao] gi|508708711|gb|EOY00608.1|
Lj4g3v1440720	71	47	52	43	24	76	110	68	78	78	82	48	62	88	72	81	56	105	74	100	91	73	Protein coding	Armadillo repeat only 4 [Theobroma cacao] gi|508773578|gb|EOY20834.1|
Lj0g3v0179239	16	7	25	12	1	6	10	13	3	1	2	2	2	2	6	1	6	1	3	10	3	0	Protein coding	Armadillo repeat-containing kinesin-like protein [Medicago truncatula] gi|357506879|ref|XP_003623728.1|
Lj0g3v0235399	182	138	127	71	238	134	199	236	121	166	114	131	163	165	150	146	157	191	193	227	260	265	Protein coding	Armadillo/beta-catenin-like repeat C2 calcium/lipid-binding domain (CaLB) protein isoform 1 [Theobroma cacao] gi|508724457|gb|EOY16354.1|
Lj0g3v0325339	13	9	9	17	0	15	32	24	7	17	9	12	3	2	8	3	2	23	14	9	14	19	Protein coding	armadillo/beta-catenin-like repeat-containing protein [Arabidopsis thaliana] gi|334186061|ref|NP_191316.5|
Lj1g3v4276570	8	14	18	9	0	33	16	10	15	9	5	21	14	21	11	9	6	2	2	13	7	4	Protein coding	armadillo/beta-catenin-like repeat-containing protein [Arabidopsis thaliana] gi|334186063|ref|NP_001190119.1|
Lj4g3v2822310	57	71	38	24	115	54	90	80	46	33	48	33	54	22	63	39	60	81	38	108	64	91	Protein coding	ARM-repeat/Tetratricopeptide repeat (TPR)-like protein isoform 1 [Theobroma cacao] gi|508700237|gb|EOX92133.1|
Lj6g3v0452120	44	38	49	17	47	49	42	61	44	40	18	27	53	35	21	45	59	87	35	54	91	100	Protein coding	Arogenate dehydrogenase [Medicago truncatula] gi|357461443|ref|XP_003601003.1|
Lj4g3v1936580	53	42	47	29	28	37	74	63	70	48	45	44	74	35	25	41	45	103	62	105	91	92	Protein coding	Arogenate dehydrogenase [Medicago truncatula] gi|357478359|ref|XP_003609465.1|
Lj0g3v0217019	21	14	13	11	36	13	17	23	9	21	21	16	16	18	6	10	9	9	18	6	24	16	Protein coding	AROM pentafunctional protein ARO1 [Zymoseptoria tritici IPO323] gi|398409232|ref|XP_003856081.1|
Lj6g3v1468290	14	10	3	10	10	11	14	26	15	19	10	3	5	13	12	8	23	11	6	32	30	46	Protein coding	aromatic amino acid aminotransferase [Acinetobacter nosocomialis] gi|493630443|ref|WP_006582354.1|
Lj1g3v0415150	0	0	0	0	0	0	0	0	0	0	0	0	0	0	0	0	0	0	0	0	0	0	Protein coding	ArsR family transcriptional regulator [Burkholderia oklahomensis] gi|497796173|ref|WP_010110357.1|
Lj1g3v1686660	1	0	1	5	0	0	2	0	1	0	16	0	3	4	6	6	10	1	6	3	4	4	Protein coding	aryl-alcohol oxidase, vanillyl-alcohol oxidase [Aspergillus fumigatus Af293] gi|70999904|ref|XP_754669.1|
Lj1g3v1038360	0	3	0	5	0	0	5	1	0	1	3	1	7	5	0	0	1	0	2	7	0	0	Protein coding	arylphorin subunit C223 [Culex quinquefasciatus] gi|170046283|ref|XP_001850701.1|
Lj2g3v2136010	1	4	10	7	0	0	0	0	7	4	0	0	0	0	0	0	25	26	18	21	36	23	Protein coding	ascorbate oxidase [Lotus japonicus] gi|400001046|gb|AFP65861.1|
Lj6g3v1028700	0	0	0	0	0	0	0	0	0	0	0	0	0	0	0	0	0	1	0	1	0	2	Protein coding	ascorbate oxidase [Pisum sativum] gi|224770639|dbj|BAH28261.1|
Lj0g3v0077899	0	0	1	0	0	0	0	2	0	0	0	4	0	2	0	0	2	4	0	3	1	2	Protein coding	Ascorbate peroxidase 6 [Theobroma cacao] gi|508782223|gb|EOY29479.1|
Lj1g3v1901620	16	11	10	9	61	9	15	27	27	16	22	13	26	27	47	31	27	31	22	48	41	47	Protein coding	Ascorbate peroxidase 6 [Theobroma cacao] gi|508782223|gb|EOY29479.1|
Lj0g3v0241779	6	2	6	2	0	3	3	9	6	16	4	9	7	1	6	4	8	9	6	4	9	6	Protein coding	ASH1-like protein [Phaseolus vulgaris] gi|342209884|gb|AEL16989.1|
Lj5g3v1927380	10	16	15	7	1	13	11	22	8	16	26	37	19	6	14	17	17	14	14	25	12	17	Protein coding	ASH1-like protein [Phaseolus vulgaris] gi|342209884|gb|AEL16989.1|
Lj3g3v0965480	0	0	0	3	4	0	1	5	0	0	0	0	2	0	0	0	0	0	0	0	0	0	Protein coding	AsmA family protein [Halorhodospira halophila SL1] gi|121998114|ref|YP_001002901.1|
Lj0g3v0327119	1	0	1	4	0	7	7	0	0	1	0	0	4	0	0	6	0	1	6	3	5	0	Protein coding	asparaginase [Paenibacillus sp. HGH0039] gi|497358376|ref|WP_009672589.1|
Lj0g3v0279649	0	0	0	0	0	0	0	0	0	0	0	0	0	0	0	0	0	1	0	0	0	0	Protein coding	asparaginase [Paludibacter propionicigenes WB4] gi|313204312|ref|YP_004042969.1|
Lj0g3v0305789	0	0	0	0	0	0	0	0	0	0	0	0	0	0	0	0	0	0	0	0	0	0	Protein coding	asparagine synthase [Legionella pneumophila 2300/99 Alcoy] gi|296108626|ref|YP_003620327.1|
Lj0g3v0361789	11	11	2	4	30	7	9	11	4	36	24	17	11	14	9	19	12	10	17	19	7	34	Protein coding	Asparagine synthetase [Medicago truncatula] gi|357463343|ref|XP_003601953.1|
Lj5g3v0658260	41	40	33	32	47	50	56	58	78	102	78	125	103	185	150	96	80	144	76	73	69	62	Protein coding	asparagine synthetase AsnA [Enterobacter sp. Ag1] gi|495733188|ref|WP_008457767.1|
Lj5g3v0658270	1	1	3	2	1	7	4	0	8	20	2	3	5	16	8	4	4	6	12	1	6	2	Protein coding	asparagine synthetase AsnA [Enterobacter sp. Ag1] gi|495733188|ref|WP_008457767.1|
Lj3g3v3261460	0	0	3	0	0	1	0	0	0	0	0	0	0	4	0	1	0	2	0	0	2	0	Protein coding	Asparagine synthetase domain-containing protein [Medicago truncatula] gi|357475055|ref|XP_003607813.1|
Lj4g3v0669720	6	7	4	9	0	11	8	4	8	7	2	6	6	1	9	11	3	17	1	9	22	14	Protein coding	Asparagine synthetase domain-containing protein [Medicago truncatula] gi|357475055|ref|XP_003607813.1|
Lj3g3v1010940	4	0	0	0	0	0	0	0	0	0	0	0	0	0	0	0	2	0	0	0	0	0	Protein coding	asparaginyl-tRNA ligase [Leuconostoc carnosum JB16] gi|407718461|ref|YP_006795866.1|
Lj0g3v0296079	9	23	10	6	11	20	32	36	0	12	9	11	5	8	5	7	23	16	11	15	12	15	Protein coding	Asparaginyl-tRNA synthetase [Medicago truncatula] gi|357513179|ref|XP_003626878.1|
Lj3g3v3513410	0	0	0	0	0	0	0	0	0	0	0	0	0	0	0	0	0	0	0	0	0	0	Protein coding	asparaginyl-tRNA synthetase cytoplasmic [Aspergillus oryzae RIB40] gi|169769410|ref|XP_001819175.1|
Lj2g3v1376560	50	52	39	16	77	73	66	88	63	89	47	68	99	57	126	66	69	82	62	113	68	111	Protein coding	aspartate aminotransferase [Glycine max] gi|351721732|ref|NP_001237987.1|
Lj5g3v0527640	291	253	249	189	300	232	338	251	191	229	183	269	167	120	139	115	389	464	593	319	371	331	Protein coding	aspartate aminotransferase [Lotus corniculatus] gi|2605932|gb|AAC12674.1|
Lj1g3v2050900	890	863	732	400	1073	940	1244	1444	983	1086	886	898	1084	917	1283	1008	1860	2239	1828	1106	1849	1119	Protein coding	aspartate aminotransferase [Lotus japonicus] gi|1122288|emb|CAA63894.1|
Lj3g3v0618040	0	0	0	0	0	0	0	0	0	0	0	0	0	0	0	0	0	0	0	0	0	0	Protein coding	aspartate aminotransferase [Lotus japonicus] gi|1122288|emb|CAA63894.1|
Lj3g3v0618050	0	0	0	0	0	0	0	0	0	0	0	0	0	0	0	0	0	0	0	0	0	0	Protein coding	aspartate aminotransferase [Lotus japonicus] gi|1122288|emb|CAA63894.1|
Lj3g3v1517550	65	46	53	39	42	59	55	90	26	30	28	62	33	32	33	23	47	102	121	119	137	120	Protein coding	Aspartate aminotransferase [Medicago truncatula] gi|357474641|ref|XP_003607605.1|
Lj3g3v0755300	0	0	0	0	0	0	0	0	0	0	0	0	0	0	0	0	0	0	0	0	0	0	Protein coding	aspartate aminotransferase [Nitrococcus mobilis] gi|491146758|ref|WP_005005158.1|
Lj3g3v0755340	0	0	0	0	0	0	0	0	0	0	0	0	0	0	0	0	0	0	0	0	0	0	Protein coding	aspartate aminotransferase [Nitrococcus mobilis] gi|491146758|ref|WP_005005158.1|
Lj0g3v0351689	0	0	2	0	0	0	0	0	0	0	0	0	0	2	2	0	0	0	0	4	0	0	Protein coding	aspartate aminotransferase 1 [Musa acuminata] gi|18958452|gb|AAL82596.1|
Lj0g3v0280069	5	7	2	7	2	6	19	6	2	9	2	8	5	0	16	3	5	2	3	10	10	1	Protein coding	aspartate aminotransferase isozyme 5 [Glycine max] gi|7548843|gb|AAB26677.2|
Lj0g3v0101039	0	0	0	0	0	0	0	0	0	0	0	0	0	0	0	0	0	0	2	0	0	0	Protein coding	aspartate aminotransferase partial [Prunus persica] gi|452090864|gb|AGF95103.1|
Lj1g3v0364110	3	2	1	0	0	0	2	3	0	0	0	0	9	0	0	1	4	4	0	0	0	1	Protein coding	aspartate ammonia-lyase [Brachybacterium paraconglomeratum] gi|498236202|ref|WP_010550358.1|
Lj0g3v0326319	1	0	2	0	0	0	2	0	0	0	0	0	3	0	0	0	2	3	0	0	0	1	Protein coding	aspartate racemase [Campylobacter concisus] gi|490446299|ref|WP_004317205.1|
Lj3g3v1831850	0	1	0	0	0	0	2	0	0	0	2	0	0	0	0	0	1	0	1	0	0	0	Protein coding	aspartate racemase [Campylobacter concisus] gi|490446299|ref|WP_004317205.1|
Lj0g3v0016799	0	0	0	0	0	0	0	0	0	0	0	0	0	0	0	0	0	0	0	0	0	0	Protein coding	aspartate-semialdehyde dehydrogenase [Gallionella capsiferriformans ES-2] gi|302877738|ref|YP_003846302.1|
Lj4g3v0137730	0	0	0	0	0	0	0	5	0	0	1	0	0	0	2	0	0	4	0	7	0	0	Protein coding	aspartic acid protease [Phaseolus vulgaris] gi|223929912|gb|ACN24614.1|
Lj3g3v1312770	22	28	19	15	0	14	15	16	8	6	0	1	22	14	0	4	6	0	10	0	15	1	Protein coding	Aspartic protease isoform 2 [Theobroma cacao] gi|508701346|gb|EOX93242.1|
Lj4g3v0135640	16	31	11	10	22	25	62	36	29	23	48	32	18	31	27	27	77	54	86	81	74	111	Protein coding	aspartic proteinase [Vigna unguiculata] gi|20800441|gb|AAB03843.2|
Lj1g3v4807400	164	168	101	104	116	297	308	320	230	230	255	241	339	479	402	287	202	336	336	329	235	297	Protein coding	aspartic proteinase 2 [Glycine max] gi|351725345|ref|NP_001237345.1|
Lj4g3v2827870	53	48	29	25	16	37	40	22	25	32	39	40	36	63	43	22	40	69	24	15	26	37	Protein coding	Aspartic proteinase Asp1 [Medicago truncatula] gi|357520119|ref|XP_003630348.1|
Lj3g3v3701270	381	200	163	89	224	245	209	275	612	358	610	579	315	733	461	581	163	142	218	135	206	172	Protein coding	Aspartic proteinase nepenthesin-1 [Medicago truncatula] gi|357460823|ref|XP_003600693.1|
Lj6g3v1444500	1	1	1	2	0	0	3	0	0	0	0	1	8	0	0	4	0	0	9	6	4	2	Protein coding	Aspartic proteinase nepenthesin-1 [Medicago truncatula] gi|357487631|ref|XP_003614103.1|
Lj0g3v0363109	0	0	0	0	0	0	0	0	0	0	0	0	0	0	0	0	0	0	0	0	0	0	Protein coding	Aspartic proteinase nepenthesin-1 [Medicago truncatula] gi|357492389|ref|XP_003616483.1|
Lj0g3v0269839	0	0	0	0	0	0	0	0	0	0	0	0	0	0	0	0	0	0	0	0	0	0	Protein coding	Aspartic proteinase nepenthesin-1 [Medicago truncatula] gi|357492401|ref|XP_003616489.1|
Lj6g3v2258860	0	1	0	0	0	4	3	4	5	0	0	1	5	0	0	0	2	0	0	0	0	0	Protein coding	Aspartic proteinase-like protein [Medicago truncatula] gi|357482719|ref|XP_003611646.1|
Lj2g3v1926840	20	13	10	6	44	24	36	24	51	10	38	28	51	39	51	22	17	41	37	55	47	42	Protein coding	Aspartic proteinase-like protein [Medicago truncatula] gi|357482721|ref|XP_003611647.1|
Lj1g3v0715550	53	60	37	40	28	58	99	97	70	104	93	68	118	104	96	96	37	88	61	72	77	102	Protein coding	Aspartic proteinase-like protein [Medicago truncatula] gi|357517935|ref|XP_003629256.1|
Lj0g3v0040279	0	0	0	0	0	0	0	0	0	0	0	0	0	0	0	0	0	0	0	0	0	0	Protein coding	aspartokinase-homoserine dehydrogenase [Glycine max] gi|2970556|gb|AAC05983.1|
Lj2g3v1172480	112	70	88	96	127	126	161	171	49	42	54	44	29	72	51	73	76	81	115	94	114	129	Protein coding	aspartyl protease family protein [Arabidopsis thaliana] gi|15230868|ref|NP_189198.1|
Lj5g3v0975300	0	0	0	0	0	0	0	0	0	0	0	0	0	0	0	0	0	0	0	0	0	0	Protein coding	aspartyl protease-like protein [Arabidopsis thaliana] gi|18379072|ref|NP_563679.1|
Lj3g3v1404230	0	0	0	1	0	0	0	0	0	0	0	0	0	0	0	0	0	0	1	0	0	0	Protein coding	aspartyl-tRNA synthase [Oceanobacillus sp. Ndiop] gi|498336853|ref|WP_010651009.1|
Lj3g3v1145780	0	0	0	0	0	0	0	0	0	0	0	0	0	0	0	0	0	0	0	0	0	0	Protein coding	aspartyl-tRNA synthetase [Exophiala dermatitidis NIH/UT8656] gi|378729432|gb|EHY55891.1|
Lj0g3v0263279	0	3	0	0	0	4	8	2	3	2	0	4	0	0	3	3	3	5	1	12	7	19	Protein coding	Aspartyl-tRNA synthetase [Medicago truncatula] gi|357471639|ref|XP_003606104.1|
Lj4g3v2800430	3	3	0	5	0	0	1	7	3	0	7	9	1	10	9	4	3	0	1	18	10	14	Protein coding	asvatocin precursor [Triakis scyllium] gi|50080119|dbj|BAD27477.1|
Lj0g3v0055859	35	20	19	6	65	27	31	49	64	30	52	47	11	96	30	47	46	83	55	43	60	51	Protein coding	AT DNA binding protein (Thy28) [Aspergillus niger CBS 513.88] gi|145257371|ref|XP_001401706.1|
Lj0g3v0159399	21	17	33	11	5	17	46	63	31	39	23	37	17	5	15	44	36	73	33	37	16	71	Protein coding	AT hook motif DNA-binding family protein [Arabidopsis thaliana] gi|15242131|ref|NP_199972.1|
Lj1g3v5020770	29	37	17	13	21	27	34	23	36	69	103	54	67	58	134	59	59	68	101	132	69	124	Protein coding	AT hook motif DNA-binding family protein [Theobroma cacao] gi|508719092|gb|EOY10989.1|
Lj0g3v0227679	0	0	0	0	0	0	0	0	0	0	0	0	0	0	0	0	0	0	0	0	0	0	Protein coding	AT hook motif DNA-binding family protein [Theobroma cacao] gi|508775706|gb|EOY22962.1|
Lj0g3v0302789	15	12	18	10	25	15	46	6	33	18	23	11	23	36	22	22	21	25	35	83	43	39	Protein coding	AT hook motif DNA-binding family protein isoform 1 [Theobroma cacao] gi|508704093|gb|EOX95989.1|
Lj1g3v2635090	97	62	59	75	86	88	76	92	59	76	89	68	90	126	151	108	97	96	118	157	125	159	Protein coding	AT hook motif DNA-binding family protein isoform 1 [Theobroma cacao] gi|508704093|gb|EOX95989.1|
Lj1g3v2635100	60	34	26	52	50	43	44	42	33	30	44	38	44	48	82	59	62	52	74	80	83	78	Protein coding	AT hook motif DNA-binding family protein isoform 1 [Theobroma cacao] gi|508704093|gb|EOX95989.1|
Lj3g3v1128980	0	0	0	0	0	0	0	0	0	0	0	0	0	0	0	0	0	0	0	0	0	0	Protein coding	AT hook motif DNA-binding family protein isoform 1 [Theobroma cacao] gi|508704093|gb|EOX95989.1|
Lj0g3v0137089	0	0	0	0	0	0	0	0	0	0	0	0	0	0	0	0	0	0	0	0	0	0	Protein coding	AT hook motif-containing protein [Arabidopsis lyrata subsp. lyrata] gi|297796363|ref|XP_002866066.1|
Lj0g3v0315109	0	0	0	0	0	0	0	0	0	0	0	0	0	0	0	0	0	0	0	0	0	0	Protein coding	AT hook motif-containing protein [Arabidopsis lyrata subsp. lyrata] gi|297796363|ref|XP_002866066.1|
Lj6g3v0920420	161	137	123	73	158	153	188	171	168	144	191	189	186	139	258	190	184	237	215	336	289	320	Protein coding	AT hook motif-containing protein [Arabidopsis lyrata subsp. lyrata] gi|297796363|ref|XP_002866066.1|
Lj0g3v0040779	0	0	0	0	0	0	0	0	0	0	0	0	0	0	0	0	0	0	0	0	0	0	Protein coding	At1g03610/F21B7_13 [Arabidopsis thaliana] gi|18958013|gb|AAL79580.1|
Lj0g3v0058209	2	2	0	2	0	0	3	1	6	4	2	6	4	6	4	2	4	6	12	18	17	13	Protein coding	AT1G06680 [Arabidopsis thaliana] gi|227206420|dbj|BAH57265.1|
Lj6g3v2006840	9	1	1	2	0	6	2	3	1	4	11	0	10	26	10	7	5	0	5	4	3	1	Protein coding	At1g28410 [Arabidopsis thaliana] gi|44917437|gb|AAS49043.1|
Lj1g3v4957750	0	0	0	1	0	0	0	0	0	0	0	0	0	0	0	0	1	0	0	0	0	0	Protein coding	At1g52320/F19K6_7 [Arabidopsis thaliana] gi|15450411|gb|AAK96499.1|
Lj1g3v5062690	20	24	10	22	21	28	24	34	34	33	19	32	26	51	52	47	22	33	23	62	31	52	Protein coding	At1g53800/T18A20_4 [Arabidopsis thaliana] gi|21700863|gb|AAM70555.1|
Lj3g3v2542370	12	11	4	2	20	15	13	16	5	6	17	11	3	8	9	6	7	16	10	7	12	17	Protein coding	At1g53800/T18A20_4 [Arabidopsis thaliana] gi|21700863|gb|AAM70555.1|
Lj0g3v0212609	0	0	0	0	0	0	0	0	0	0	0	0	0	0	0	0	0	0	0	0	0	0	Protein coding	AT1G56070 [Arabidopsis thaliana] gi|227206158|dbj|BAH57134.1|
Lj2g3v0737520	68	76	85	42	50	68	62	85	57	79	60	87	64	36	46	50	85	79	65	103	110	59	Protein coding	At1g73850 [Arabidopsis thaliana] gi|40823465|gb|AAR92284.1|
Lj4g3v3071550	0	0	0	0	0	0	0	0	0	0	0	0	0	0	0	0	0	0	0	0	0	0	Protein coding	At1g73850 [Arabidopsis thaliana] gi|40823465|gb|AAR92284.1|
Lj4g3v3099290	2	6	0	0	8	2	4	4	1	0	0	2	2	2	0	0	2	0	2	3	8	4	Protein coding	At1g73850 [Arabidopsis thaliana] gi|40823465|gb|AAR92284.1|
Lj4g3v3099300	2	0	0	0	8	2	8	4	5	0	0	2	6	2	2	0	2	1	2	3	8	3	Protein coding	At1g73850 [Arabidopsis thaliana] gi|40823465|gb|AAR92284.1|
Lj0g3v0329519	95	74	64	102	79	104	116	101	117	119	167	121	167	120	172	74	122	180	194	139	150	104	Protein coding	AT2G01190 [Arabidopsis thaliana] gi|227206306|dbj|BAH57208.1|
Lj4g3v2336890	0	4	0	0	27	7	1	1	5	2	0	3	13	0	0	1	5	6	0	0	5	8	Protein coding	At2g07733 [Arabidopsis thaliana] gi|44917485|gb|AAS49067.1|
Lj0g3v0126629	32	28	17	14	64	32	36	38	30	21	26	17	30	42	34	30	36	54	38	49	63	55	Protein coding	At2g16030 [Arabidopsis thaliana] gi|124301140|gb|ABN04822.1|
Lj0g3v0126639	34	30	23	14	84	34	44	40	34	24	26	18	35	42	36	34	38	60	44	53	64	57	Protein coding	At2g16030 [Arabidopsis thaliana] gi|124301140|gb|ABN04822.1|
Lj5g3v2244560	224	185	158	245	101	107	135	189	189	146	113	112	150	125	183	122	105	242	154	315	242	321	Protein coding	At2g16900/F12A24.8 [Arabidopsis lyrata subsp. lyrata] gi|297836406|ref|XP_002886085.1|
Lj3g3v2991330	0	0	0	0	0	0	0	0	0	0	0	0	0	0	0	0	1	0	0	21	6	0	Protein coding	At2g27385 [Arabidopsis lyrata subsp. lyrata] gi|297826059|ref|XP_002880912.1|
Lj4g3v2604780	12	5	5	5	17	16	21	19	16	5	23	9	9	8	17	11	17	12	13	5	12	12	Protein coding	AT2G30990 [Arabidopsis thaliana] gi|222423799|dbj|BAH19865.1|
Lj0g3v0170929	2	16	5	5	27	8	17	29	14	11	25	37	27	44	40	33	40	39	26	32	40	48	Protein coding	At2g41030 [Arabidopsis thaliana] gi|32815909|gb|AAP88339.1|
Lj1g3v1930270	3	3	0	0	13	3	6	2	0	0	2	5	0	0	0	4	3	6	2	12	2	2	Protein coding	At2g44640/F16B22.13 [Arabidopsis thaliana] gi|15146246|gb|AAK83606.1|
Lj3g3v0614830	72	54	45	43	41	54	53	53	58	53	96	88	88	118	95	61	91	94	89	221	117	166	Protein coding	At2g44640/F16B22.13 [Arabidopsis thaliana] gi|15146246|gb|AAK83606.1|
Lj3g3v2735170	33	25	16	6	4	15	18	12	11	3	4	12	6	18	9	9	26	34	34	64	43	44	Protein coding	AT2G45380 [Arabidopsis thaliana] gi|227204447|dbj|BAH57075.1|
Lj0g3v0101629	19	25	5	8	14	12	26	17	18	7	7	22	6	5	13	22	20	32	60	31	63	38	Protein coding	At2g47010/F14M4.16 [Arabidopsis lyrata subsp. lyrata] gi|297824789|ref|XP_002880277.1|
Lj4g3v0669470	128	94	82	70	70	74	132	115	144	108	144	104	101	180	102	161	220	239	200	176	258	207	Protein coding	AT3g06940/F17A9_9 [Arabidopsis thaliana] gi|18087533|gb|AAL58900.1|AF462806_1
Lj2g3v2586650	2	0	0	0	0	2	2	3	7	1	0	2	9	3	0	6	0	6	0	0	4	0	Protein coding	At3g12540-like protein [Boechera stricta] gi|82749768|gb|ABB89771.1|
Lj2g3v3057470	58	54	28	17	5	45	83	88	35	65	43	40	71	31	57	46	61	72	66	87	90	93	Protein coding	At3g14190 [Arabidopsis thaliana] gi|27808526|gb|AAO24543.1|
Lj5g3v1201210	0	1	0	1	0	0	5	2	0	0	1	5	0	3	3	2	6	9	3	0	14	0	Protein coding	At3g23290 [Arabidopsis thaliana] gi|38566542|gb|AAR24161.1|
Lj3g3v0549710	0	0	0	0	0	0	0	0	0	0	0	0	0	0	0	0	0	0	0	0	0	0	Protein coding	AT3G61600-like protein [Neslia paniculata] gi|295829967|gb|ADG38652.1|
Lj0g3v0219279	10	8	7	9	32	18	24	13	20	2	29	2	13	22	14	11	21	48	26	28	26	58	Protein coding	At4g26490 [Arabidopsis thaliana] gi|45752744|gb|AAS76270.1|
Lj2g3v3319250	0	0	0	0	0	0	0	0	0	4	0	0	0	0	0	0	0	0	0	0	0	0	Protein coding	At4g26490 [Arabidopsis thaliana] gi|45752744|gb|AAS76270.1|
Lj2g3v3319320	2	3	6	6	0	6	16	16	20	7	1	14	6	6	10	3	14	21	13	29	38	23	Protein coding	At4g26490 [Arabidopsis thaliana] gi|45752744|gb|AAS76270.1|
Lj6g3v0920410	54	58	36	45	46	37	69	64	43	22	20	38	12	11	26	20	24	27	26	55	64	34	Protein coding	AT4g26990/F10M23_330 [Arabidopsis lyrata subsp. lyrata] gi|297799292|ref|XP_002867530.1|
Lj2g3v2414790	3	0	0	0	0	2	3	3	0	2	0	0	0	2	5	6	0	1	1	5	0	2	Protein coding	AT4G30440 [Arabidopsis thaliana] gi|222424653|dbj|BAH20281.1|
Lj0g3v0253289	0	0	0	0	0	0	0	0	0	0	0	0	0	0	0	0	0	0	0	0	0	0	Protein coding	AT5G02820-like protein partial [Capsella rubella] gi|345292731|gb|AEN82857.1|
Lj1g3v1219020	519	413	444	305	730	480	520	656	340	264	294	392	226	411	346	465	417	436	540	545	490	720	Protein coding	AT5G09960-like protein [Arabidopsis arenosa] gi|217426823|gb|ACK44531.1|
Lj4g3v2819910	1	2	0	1	3	1	0	1	0	1	2	0	0	0	1	2	0	2	2	0	1	0	Protein coding	AT5G10150-like protein [Arabidopsis arenosa] gi|217426802|gb|ACK44510.1|
Lj0g3v0088549	5	18	5	9	0	16	21	11	22	14	23	31	30	19	47	12	27	40	33	30	28	44	Protein coding	At5g10320 [Arabidopsis thaliana] gi|44917575|gb|AAS49112.1|
Lj1g3v3943540	17	17	19	7	0	10	10	23	10	4	8	10	9	53	14	31	16	21	26	10	15	14	Protein coding	AT5g13880/MAC12_16 [Arabidopsis thaliana] gi|15215582|gb|AAK91336.1|
Lj5g3v0539830	16	15	15	2	0	17	32	24	37	58	33	27	28	31	36	34	21	37	21	29	58	53	Protein coding	AT5g25460/F18G18_200 [Arabidopsis thaliana] gi|15809822|gb|AAL06839.1|
Lj0g3v0220649	4	5	1	3	0	1	1	2	3	4	13	2	5	21	7	5	3	8	8	0	9	3	Protein coding	At5g39185 [Arabidopsis thaliana] gi|50253554|gb|AAT71979.1|
Lj6g3v1249680	100	114	98	93	102	74	114	112	124	95	90	158	126	103	122	98	51	80	64	10	23	12	Protein coding	AT5g56980/MHM17_10 [Arabidopsis lyrata subsp. lyrata] gi|297790254|ref|XP_002863029.1|
Lj6g3v1249690	128	142	132	108	116	88	154	148	168	127	122	194	148	134	182	132	61	102	82	10	25	12	Protein coding	AT5g56980/MHM17_10 [Arabidopsis lyrata subsp. lyrata] gi|297790254|ref|XP_002863029.1|
Lj5g3v1853120	762	469	535	239	254	586	709	549	776	683	876	789	901	684	740	682	835	871	1007	237	398	176	Protein coding	AT5g61660/k11j9_180 [Arabidopsis thaliana] gi|15724296|gb|AAL06541.1|AF412088_1
Lj3g3v0338980	61	55	57	47	40	66	62	105	79	84	83	82	100	48	89	57	84	122	99	112	92	113	Protein coding	Ataxin-2 [Medicago truncatula] gi|357454537|ref|XP_003597549.1|
Lj3g3v2655630	65	53	31	28	15	73	50	52	59	47	45	57	36	46	48	21	12	46	26	60	41	6	Protein coding	Ataxin-2 [Medicago truncatula] gi|357454537|ref|XP_003597549.1|
Lj0g3v0323929	0	0	0	0	0	0	0	0	0	0	0	0	0	0	0	0	0	0	0	0	0	0	Protein coding	Ataxin-2 N-terminal region family protein [Tetrahymena thermophila] gi|118371842|ref|XP_001019119.1|
Lj0g3v0112379	0	0	0	1	0	0	0	0	0	0	0	0	0	0	0	0	4	16	8	0	1	0	Protein coding	ATFP4-like protein [Medicago truncatula] gi|357462419|ref|XP_003601491.1|
Lj2g3v3106280	0	0	0	0	0	0	0	0	0	0	0	0	0	0	0	0	0	0	0	1	0	0	Protein coding	AT-hook DNA-binding family protein [Theobroma cacao] gi|508701126|gb|EOX93022.1|
Lj2g3v3106290	0	0	0	0	0	0	0	0	0	0	0	0	0	0	0	0	0	0	0	0	0	0	Protein coding	AT-hook DNA-binding family protein [Theobroma cacao] gi|508701126|gb|EOX93022.1|
Lj1g3v1091170	0	0	0	0	0	0	0	0	0	0	0	0	0	0	0	0	0	0	0	0	0	0	Protein coding	AT-hook DNA-binding family protein [Theobroma cacao] gi|508723537|gb|EOY15434.1|
Lj1g3v1585840	100	19	44	22	20	44	33	23	244	226	275	203	262	307	331	338	30	18	33	29	65	19	Protein coding	AT-hook DNA-binding family protein [Theobroma cacao] gi|508723537|gb|EOY15434.1|
Lj6g3v1618390	6	1	2	4	7	2	10	4	10	14	8	10	13	11	12	6	16	13	26	14	10	7	Protein coding	AT-hook DNA-binding family protein [Theobroma cacao] gi|508723537|gb|EOY15434.1|
Lj6g3v1618400	18	8	10	6	7	8	14	9	26	46	34	42	22	22	24	20	52	30	70	24	25	18	Protein coding	AT-hook DNA-binding family protein [Theobroma cacao] gi|508723537|gb|EOY15434.1|
Lj0g3v0341349	296	317	264	155	131	282	310	417	141	197	123	154	170	135	161	122	330	426	405	276	300	377	Protein coding	AT-hook DNA-binding family protein [Theobroma cacao] gi|508776764|gb|EOY24020.1|
Lj2g3v1984810	1074	777	829	744	972	854	930	1037	1006	844	697	982	1180	1328	1558	1721	997	1108	980	979	1025	1200	Protein coding	AT-hook DNA-binding family protein [Theobroma cacao] gi|508776764|gb|EOY24020.1|
Lj2g3v2002760	0	2	0	0	0	0	0	0	0	2	0	0	0	0	0	0	1	0	0	0	1	2	Protein coding	AT-hook DNA-binding family protein [Theobroma cacao] gi|508777264|gb|EOY24520.1|
Lj0g3v0190709	0	0	0	0	0	0	0	0	0	0	0	0	0	0	0	0	0	0	0	0	0	0	Protein coding	AT-hook DNA-binding family protein [Theobroma cacao] gi|508785649|gb|EOY32905.1|
Lj2g3v0039120	0	0	0	0	0	0	0	0	0	0	0	0	0	0	0	0	0	0	0	0	1	0	Protein coding	AT-hook DNA-binding family protein [Theobroma cacao] gi|508785649|gb|EOY32905.1|
Lj2g3v1280070	0	0	4	0	0	1	0	0	0	0	0	0	0	0	0	0	5	0	2	0	1	0	Protein coding	AT-hook DNA-binding family protein [Theobroma cacao] gi|508785649|gb|EOY32905.1|
Lj1g3v2896220	191	261	278	176	197	308	371	355	216	194	157	225	226	184	248	188	175	318	228	309	287	380	Protein coding	AT-hook DNA-binding protein [Medicago truncatula] gi|357507933|ref|XP_003624255.1|
Lj1g3v2581050	242	193	189	171	396	252	324	288	381	322	270	351	371	463	573	431	471	524	492	689	719	843	Protein coding	AT-hook motif nuclear localized protein 1 [Theobroma cacao] gi|508704304|gb|EOX96200.1|
Lj3g3v2735050	104	64	85	59	106	122	160	99	143	109	104	117	135	236	103	169	157	168	127	114	127	220	Protein coding	AT-hook motif nuclear localized protein 1 [Theobroma cacao] gi|508704304|gb|EOX96200.1|
Lj0g3v0309609	18	10	14	3	2	15	22	10	8	17	9	18	12	9	12	5	4	11	5	5	8	4	Protein coding	AT-hook motif nuclear localized protein 20 [Theobroma cacao] gi|508714069|gb|EOY05966.1|
Lj6g3v0043500	155	140	120	54	117	138	207	212	212	183	276	357	417	491	348	198	183	273	200	149	157	136	Protein coding	AT-hook motif nuclear localized protein 20 [Theobroma cacao] gi|508714069|gb|EOY05966.1|
Lj1g3v3404390	14	15	6	4	3	2	28	30	12	15	22	16	22	15	12	17	9	1	23	24	14	25	Protein coding	AT-hook motif nuclear localized protein 29 [Arabidopsis thaliana] gi|15223074|ref|NP_177776.1|
Lj2g3v2002670	17	12	7	9	10	18	29	13	27	23	34	42	20	29	50	34	24	29	32	20	43	40	Protein coding	AT-hook motif nuclear-localized protein 1 [Arabidopsis thaliana] gi|22328578|ref|NP_192945.2|
Lj4g3v1289560	339	396	294	256	439	402	546	525	289	345	316	307	371	499	366	280	329	515	499	480	536	638	Protein coding	AT-hook motif nuclear-localized protein 1 isoform 2 [Theobroma cacao] gi|508777258|gb|EOY24514.1|
Lj3g3v2723910	548	528	416	289	368	671	724	901	484	524	450	414	514	731	610	560	413	617	478	720	608	752	Protein coding	AT-hook motif nuclear-localized protein 22 [Theobroma cacao] gi|508704293|gb|EOX96189.1|
Lj0g3v0319459	116	144	74	53	135	146	188	144	104	87	91	127	107	162	91	110	138	168	139	222	232	278	Protein coding	AT-hook protein [Medicago truncatula] gi|357476667|ref|XP_003608619.1|
Lj2g3v1984960	21	13	17	11	6	18	29	20	24	22	12	11	33	54	25	15	15	33	31	41	19	34	Protein coding	AT-hook protein [Medicago truncatula] gi|357476667|ref|XP_003608619.1|
Lj1g3v3404290	10	8	8	2	0	11	14	9	6	14	10	1	20	18	14	2	5	23	10	21	14	15	Protein coding	AT-hook protein 1 [Zea mays] gi|226532898|ref|NP_001149717.1|
Lj0g3v0069619	100	58	54	52	70	74	91	76	303	280	236	304	314	385	492	384	110	135	106	184	141	139	Protein coding	AT-hook protein of GA feedback 2 [Theobroma cacao] gi|508726183|gb|EOY18080.1|
Lj0g3v0069629	97	56	54	52	70	73	86	70	293	258	226	295	306	381	486	366	106	130	102	180	141	133	Protein coding	AT-hook protein of GA feedback 2 [Theobroma cacao] gi|508726183|gb|EOY18080.1|
Lj0g3v0139619	0	4	2	2	7	3	12	3	7	12	9	1	12	5	4	7	12	6	6	10	6	13	Protein coding	ATOFP14/OFP14 [Arabidopsis lyrata subsp. lyrata] gi|297839939|ref|XP_002887851.1|
Lj0g3v0256019	0	0	0	0	0	0	0	0	0	0	0	0	0	0	0	0	0	0	0	0	0	0	Protein coding	ATOFP14/OFP14 [Arabidopsis lyrata subsp. lyrata] gi|297839939|ref|XP_002887851.1|
Lj0g3v0332009	0	0	0	0	0	0	0	0	0	0	0	0	0	0	0	0	0	0	0	0	0	0	Protein coding	ATOFP14/OFP14 [Arabidopsis lyrata subsp. lyrata] gi|297839939|ref|XP_002887851.1|
Lj2g3v2414570	10	8	4	0	19	13	16	28	12	14	20	12	16	42	29	15	9	5	6	27	19	39	Protein coding	ATOFP17/OFP17 [Arabidopsis lyrata subsp. lyrata] gi|297826449|ref|XP_002881107.1|
Lj5g3v2297890	41	63	85	36	0	5	2	7	7	7	7	5	0	0	0	2	28	56	75	0	0	0	Protein coding	ATOFP7/OFP7 [Arabidopsis lyrata subsp. lyrata] gi|297832514|ref|XP_002884139.1|
Lj4g3v1972020	0	0	0	0	0	0	0	0	0	0	3	0	4	0	0	2	1	0	0	0	1	0	Protein coding	ATOFP8/OFP8 [Arabidopsis lyrata subsp. lyrata] gi|297812149|ref|XP_002873958.1|
Lj4g3v1223680	0	0	0	0	0	0	0	0	0	0	0	0	0	0	0	0	0	0	0	0	0	0	Protein coding	ATP binding protein [Zea mays] gi|413941832|gb|AFW74481.1|
Lj0g3v0266979	1	0	0	0	0	0	0	2	0	0	2	3	0	0	1	0	0	0	0	0	0	0	Protein coding	ATP binding/protein serine/threonine kinase [Medicago truncatula] gi|357501761|ref|XP_003621169.1|
Lj4g3v2266260	154	172	137	82	152	228	202	254	89	42	68	46	74	147	30	50	178	265	250	118	170	241	Protein coding	ATP citrate lyase alpha subunit [Glycyrrhiza uralensis] gi|148872938|gb|ABR15094.1|
Lj0g3v0308849	0	0	0	0	0	0	0	0	0	0	0	0	0	0	0	0	0	0	0	0	0	0	Protein coding	ATP citrate lyase subunit B 2 isoform 3 partial [Theobroma cacao] gi|508703405|gb|EOX95301.1|
Ljchlorog3v0000420	122	216	100	47	238	116	214	208	275	234	709	410	778	670	604	224	521	831	898	1061	842	1196	Protein coding	ATP synthase CF0 A subunit [Lotus japonicus] gi|13518440|ref|NP_084800.1|
Ljchlorog3v0000470	3312	2712	2160	1483	2101	2080	2817	2849	2470	2143	2012	2094	2539	1883	2851	2081	1778	2884	2498	4993	3984	2820	Protein coding	ATP synthase CF1 alpha subunit [Lotus japonicus] gi|13518443|ref|NP_084803.1|
Lj0g3v0004949	4	15	8	6	0	6	2	9	12	7	8	0	8	0	6	4	2	4	11	13	16	12	Protein coding	ATP synthase CF1 beta subunit [Lotus japonicus] gi|13518421|ref|NP_084781.1|
Lj0g3v0054299	749	633	532	415	447	665	766	611	738	576	615	642	892	1544	946	869	848	1248	1101	1968	1694	1943	Protein coding	ATP synthase CF1 beta subunit [Lotus japonicus] gi|13518421|ref|NP_084781.1|
Lj4g3v1330430	56	35	44	26	51	34	31	38	26	44	34	9	47	6	27	20	7	47	26	28	28	9	Protein coding	ATP synthase CF1 beta subunit [Lotus japonicus] gi|13518421|ref|NP_084781.1|
Ljchlorog3v0000060	9	20	8	13	7	19	14	9	7	10	7	5	12	6	8	6	5	3	11	30	18	10	Protein coding	ATP synthase CF1 beta subunit [Lotus japonicus] gi|13518421|ref|NP_084781.1|
Lj1g3v2536050	177	134	150	113	194	160	202	238	179	165	169	184	178	81	175	164	150	154	166	306	270	356	Protein coding	ATP synthase D chain-related protein [Arabidopsis thaliana] gi|79570413|ref|NP_181392.2|
Lj1g3v5038250	30	32	19	14	23	24	33	28	33	64	69	36	62	104	77	49	65	79	59	181	95	146	Protein coding	ATP synthase delta chain [Medicago truncatula] gi|357512577|ref|XP_003626577.1|
Lj2g3v1980770	19	22	23	25	59	33	26	53	41	36	31	33	42	46	59	35	54	52	34	54	69	68	Protein coding	ATP synthase epsilon chain [Enterococcus sulfureus] gi|510811038|ref|WP_016185784.1|
Lj0g3v0116149	0	0	0	0	0	0	0	0	0	0	0	0	0	0	0	0	0	0	0	0	0	0	Protein coding	ATP synthase gamma chain [Zea mays] gi|413956561|gb|AFW89210.1|
Lj0g3v0116159	0	0	0	0	0	0	0	0	0	0	0	0	0	0	0	0	0	0	0	0	0	0	Protein coding	ATP synthase gamma chain [Zea mays] gi|413956561|gb|AFW89210.1|
Lj1g3v0579590	80	66	45	34	104	96	84	103	96	58	105	85	70	96	71	69	104	131	129	138	167	150	Protein coding	ATP synthase subunit a chloroplastic [Medicago truncatula] gi|357450853|ref|XP_003595703.1|
Lj3g3v2296610	29	25	13	12	5	31	31	22	26	12	30	21	18	16	18	26	29	20	20	13	22	18	Protein coding	ATP synthase subunit beta [Medicago truncatula] gi|357468311|ref|XP_003604440.1|
Lj4g3v0684090	12	5	6	13	2	21	13	20	14	21	16	11	3	16	11	11	23	34	24	34	21	36	Protein coding	ATP synthase subunit beta [Medicago truncatula] gi|357474979|ref|XP_003607775.1|
Lj0g3v0108139	0	0	0	0	0	1	3	0	0	0	0	0	0	0	0	0	0	0	0	0	0	0	Protein coding	ATP synthase subunit-like protein [Medicago truncatula] gi|357519249|ref|XP_003629913.1|
Lj4g3v2644190	177	158	135	114	166	145	197	180	141	206	146	186	169	233	170	163	144	172	229	308	233	314	Protein coding	ATP synthase subunit-like protein [Medicago truncatula] gi|357519249|ref|XP_003629913.1|
Lj0g3v0078619	0	0	0	0	0	0	0	0	0	0	0	0	0	0	0	0	0	0	0	0	0	0	Protein coding	ATP/GTP-binding protein [Streptomyces sviceus] gi|494624927|ref|WP_007382871.1|
Lj0g3v0113809	2	2	2	0	0	0	7	2	1	0	0	0	1	0	0	0	0	2	1	0	0	0	Protein coding	ATP/GTP-binding protein [Streptomyces sviceus] gi|494624927|ref|WP_007382871.1|
Lj0g3v0156379	0	0	0	0	0	0	0	0	0	0	0	0	0	0	0	0	0	0	0	0	0	0	Protein coding	ATP:cob(I)alamin adenosyltransferase [Aeromonas media] gi|491470078|ref|WP_005327835.1|
Lj2g3v2876140	4	2	2	0	0	0	0	1	2	2	0	2	0	0	0	2	0	0	0	0	3	5	Protein coding	ATPase [Deinococcus geothermalis DSM 11300] gi|94985604|ref|YP_604968.1|
Lj2g3v2876150	4	2	2	1	9	1	0	8	8	2	2	2	0	0	0	10	12	2	1	2	9	12	Protein coding	ATPase [Deinococcus geothermalis DSM 11300] gi|94985604|ref|YP_604968.1|
Lj0g3v0284429	3	0	3	0	0	0	0	0	0	0	0	0	0	0	0	0	0	0	0	0	0	0	Protein coding	ATPase [Ectothiorhodospira sp. PHS-1] gi|496217802|ref|WP_008931864.1|
Lj0g3v0243829	0	0	0	0	0	0	0	0	0	0	0	0	0	0	0	0	0	1	2	0	0	3	Protein coding	ATPase [Helcococcus kunzii] gi|491539160|ref|WP_005396779.1|
Lj0g3v0043149	0	0	0	0	0	0	1	0	0	0	0	0	0	0	0	0	0	0	0	0	0	0	Protein coding	ATPase [Helicobacter pylori] gi|446037740|ref|WP_000115595.1|
Lj0g3v0339439	0	0	0	0	0	0	0	0	0	0	0	0	0	0	0	0	0	0	0	0	0	0	Protein coding	ATPase [Helicobacter pylori] gi|446037740|ref|WP_000115595.1|
Lj3g3v1404090	0	0	0	0	0	0	0	0	0	0	0	0	0	0	0	1	0	0	1	0	7	0	Protein coding	ATPase [Klebsiella oxytoca] gi|491002980|ref|WP_004864701.1|
Lj2g3v1002560	77	78	44	57	25	62	72	95	70	74	61	43	92	61	57	36	27	71	48	58	82	43	Protein coding	ATPase [Medicago truncatula] gi|357495971|ref|XP_003618274.1|
Lj2g3v1002570	51	66	75	54	150	81	126	94	146	117	94	152	140	213	172	150	118	183	125	237	198	241	Protein coding	ATPase [Medicago truncatula] gi|357495971|ref|XP_003618274.1|
Lj4g3v3002510	0	0	0	0	0	0	0	1	0	0	0	1	8	0	0	0	0	0	0	0	2	0	Protein coding	ATPase [Methylibium petroleiphilum PM1] gi|124268324|ref|YP_001022328.1|
Lj0g3v0157959	189	172	158	131	212	196	312	255	380	351	335	310	374	517	385	302	264	437	361	621	469	580	Protein coding	ATPase [Reinekea blandensis] gi|495318904|ref|WP_008043651.1|
Lj5g3v0615340	0	0	0	0	0	0	0	0	0	0	0	0	0	0	0	0	0	0	0	0	0	0	Protein coding	ATPase AAA [Anaeromyxobacter dehalogenans 2CP-C] gi|86156813|ref|YP_463598.1|
Lj1g3v4435370	0	0	0	0	0	0	0	0	0	0	0	0	0	0	0	0	0	0	0	0	0	3	Protein coding	ATPase AAA [Campylobacter lari RM2100] gi|222823883|ref|YP_002575457.1|
Lj3g3v3486840	0	0	0	0	0	0	0	0	0	0	0	0	0	0	0	0	0	0	0	0	0	0	Protein coding	ATPase AAA [Streptomyces auratus] gi|493656041|ref|WP_006607476.1|
Lj0g3v0094539	0	0	0	0	0	0	1	0	0	0	0	0	0	0	0	0	0	0	0	1	0	0	Protein coding	ATPase AAA [Thioalkalimicrobium aerophilum] gi|493506311|ref|WP_006460735.1|
Lj0g3v0124299	7	0	0	0	0	1	7	14	0	0	0	0	8	0	2	0	13	8	4	12	3	20	Protein coding	ATPase AAA [Thioalkalimicrobium aerophilum] gi|493506311|ref|WP_006460735.1|
Lj0g3v0136749	0	2	4	0	0	2	0	0	4	0	0	4	0	0	0	1	0	0	2	0	0	0	Protein coding	ATPase ASNA1-like protein [Medicago truncatula] gi|357443179|ref|XP_003591867.1|
Lj5g3v1810090	11	5	6	3	14	10	19	21	19	22	32	13	21	44	19	32	31	24	27	53	51	74	Protein coding	ATPase ASNA1-like protein [Medicago truncatula] gi|357443179|ref|XP_003591867.1|
Lj2g3v1468020	103	32	42	49	111	55	70	87	58	45	76	93	125	103	115	120	87	73	92	97	53	59	Protein coding	ATPase associated with chromosome architecture [Chlamydia psittaci GR9] gi|407455266|ref|YP_006734157.1|
Lj0g3v0116069	35	18	30	28	20	32	18	40	29	10	36	24	18	30	35	7	25	29	20	25	25	13	Protein coding	ATPase E1-E2 type family protein / haloacid dehalogenase-like hydrolase family protein [Theobroma cacao] gi|508710299|gb|EOY02196.1|
Lj0g3v0312389	39	25	25	13	73	51	46	35	49	33	89	52	64	21	62	57	39	74	60	63	84	76	Protein coding	ATPase E1-E2 type family protein / haloacid dehalogenase-like hydrolase family protein [Theobroma cacao] gi|508710299|gb|EOY02196.1|
Lj2g3v1192980	56	52	70	57	44	36	38	52	69	37	50	36	75	44	49	37	59	102	51	79	31	56	Protein coding	ATPase E1-E2 type family protein / haloacid dehalogenase-like hydrolase family protein [Theobroma cacao] gi|508710299|gb|EOY02196.1|
Lj0g3v0289499	16	7	9	4	0	19	17	6	3	2	6	0	0	0	0	2	7	5	8	9	9	2	Protein coding	ATPase E1-E2 type family protein / haloacid dehalogenase-like hydrolase family protein isoform 3 [Theobroma cacao] gi|508774997|gb|EOY22253.1|
Lj5g3v0539960	558	508	375	247	608	674	1013	937	732	699	937	832	975	1041	944	875	952	1148	1209	1415	1546	2028	Protein coding	ATPase F0/V0 complex subunit C protein [Theobroma cacao] gi|508784156|gb|EOY31412.1|
Lj0g3v0250689	22	24	35	24	41	33	28	48	23	62	26	38	21	17	29	17	17	21	25	31	42	24	Protein coding	ATPase family AAA domain-containing protein 1-A isoform 2 partial [Theobroma cacao] gi|508775200|gb|EOY22456.1|
Lj4g3v2093870	2	0	0	0	0	12	0	2	1	0	0	0	2	0	0	2	1	9	0	6	2	1	Protein coding	ATPase P [Bartonella tamiae] gi|495314006|ref|WP_008038754.1|
Lj0g3v0262499	0	0	0	0	0	0	2	0	0	0	0	0	0	0	0	0	0	0	0	0	0	0	Protein coding	ATPase P-type (transporting) HAD superfamily subfamily IC [Pseudanabaena biceps] gi|497310916|ref|WP_009625133.1|
Lj3g3v2922140	0	0	0	0	0	0	0	0	0	0	0	0	0	0	0	0	0	0	0	0	0	0	Protein coding	ATPase RecA superfamily protein [uncultured marine bacterium HF10_29C11] gi|119713755|gb|ABL97804.1|
Lj0g3v0124339	7	20	8	12	2	15	28	21	14	11	16	10	24	4	24	10	5	11	9	4	5	7	Protein coding	ATPase subunit 1 (mitochondrion) [Lotus japonicus] gi|372450305|ref|YP_005090487.1|
Ljmitog3v0000450	5251	5250	4129	4109	5555	5884	7275	6450	5312	5207	4484	4533	5061	3918	5445	3099	2780	4271	3753	4722	5122	2922	Protein coding	ATPase subunit 1 (mitochondrion) [Lotus japonicus] gi|372450305|ref|YP_005090487.1|
Lj1g3v1079270	0	0	0	0	0	0	0	0	0	0	0	0	0	0	0	0	0	0	0	0	0	0	Protein coding	ATPase/histidine kinase/DNA gyrase B/HSP90 domain protein [Streptomyces ipomoeae] gi|496697306|ref|WP_009338849.1|
Lj1g3v0318530	20	10	12	12	10	23	24	50	30	39	31	38	55	88	61	39	32	55	64	59	65	49	Protein coding	ATPase-like protein [Leishmania donovani] gi|398018218|ref|XP_003862290.1|
Lj4g3v1399610	0	0	0	0	0	0	0	0	0	0	0	0	0	0	0	0	0	0	0	0	0	0	Protein coding	ATP-binding Cassette (ABC) Superfamily [Phytophthora infestans T30-4] gi|301107658|ref|XP_002902911.1|
Lj0g3v0268339	0	0	0	0	0	0	0	0	0	0	0	0	0	0	0	0	0	0	0	0	0	0	Protein coding	ATP-binding cassette [Colletotrichum orbiculare MAFF 240422] gi|477532149|gb|ENH83794.1|
Lj1g3v3354320	0	0	0	0	0	0	0	0	0	0	0	0	0	0	0	0	0	0	0	0	0	0	Protein coding	ATP-binding cassette protein [Lotus japonicus] gi|396080274|dbj|BAM33973.1|
Lj1g3v4830300	1	9	0	1	0	0	0	4	0	5	0	3	0	0	4	4	7	5	5	4	9	1	Protein coding	ATP-binding cassette protein [Lotus japonicus] gi|396080274|dbj|BAM33973.1|
Lj3g3v2477640	2	0	1	0	0	0	1	2	0	0	0	2	0	0	0	2	40	37	16	1	12	2	Protein coding	ATP-binding cassette protein [Lotus japonicus] gi|396080274|dbj|BAM33973.1|
Lj5g3v0614370	91	71	49	38	78	59	113	105	139	113	155	127	158	233	193	161	112	177	155	199	128	165	Protein coding	ATP-binding cassette transporter subfamily I member 15 ABC component protein PpABCI15 [Medicago truncatula] gi|357503803|ref|XP_003622190.1|
Lj0g3v0155389	0	0	0	0	0	0	0	0	0	0	0	0	0	0	0	0	0	0	0	0	0	0	Protein coding	ATP-binding domain-containing protein 3 [Trichophyton equinum CBS 127.97] gi|326482259|gb|EGE06269.1|
Lj2g3v2256300	0	0	0	0	0	0	0	0	0	0	0	0	0	0	0	0	0	0	0	0	0	0	Protein coding	ATP-binding protein [Prevotella sp. C561] gi|496300151|ref|WP_009010799.1|
Lj0g3v0305059	0	0	0	0	0	0	0	0	0	0	0	0	0	0	0	0	0	0	0	0	0	0	Protein coding	ATP-binding protein [Streptococcus pneumoniae] gi|487734680|ref|WP_001818912.1|
Lj2g3v2902490	0	1	0	0	1	0	1	0	6	2	4	3	5	4	10	3	0	0	0	4	0	7	Protein coding	ATP-binding region ATPase-like protein [Thermobifida fusca] gi|510815582|ref|WP_016189140.1|
Lj6g3v1915830	42	32	28	16	24	37	75	95	21	27	11	24	17	13	33	6	52	65	91	45	50	64	Protein coding	ATP-citrate lyase subunit B [Arabidopsis thaliana] gi|62318795|dbj|BAD93838.1|
Lj0g3v0307619	0	0	0	0	0	0	0	0	0	0	0	0	0	0	0	0	0	0	0	0	0	0	Protein coding	ATP-dependant helicase [Theileria parva strain Muguga] gi|71028038|ref|XP_763662.1|
Lj1g3v1453980	7	6	4	1	26	3	10	4	6	6	0	0	16	1	8	2	0	0	1	4	1	0	Protein coding	ATP-dependent CLP protease [Solanum tuberosum] gi|38639313|gb|AAR25794.1|
Lj0g3v0247139	49	35	31	17	40	55	41	53	63	33	37	44	50	26	52	32	38	62	49	50	57	99	Protein coding	ATP-dependent Clp protease adapter protein clpS [Medicago truncatula] gi|357488429|ref|XP_003614502.1|
Lj1g3v0764400	0	1	2	4	10	4	4	3	4	2	0	0	5	0	7	4	5	5	1	0	7	5	Protein coding	ATP-dependent Clp protease ATP-binding protein [[Bacteroides] gi|495394598|ref|WP_008119298.1|
Lj1g3v1454000	8	9	16	10	69	14	14	7	16	8	14	8	8	2	8	6	7	4	3	6	6	4	Protein coding	ATP-dependent Clp protease ATP-binding subunit clpA-like protein CD4B chloroplastic [Triticum urartu] gi|474072489|gb|EMS54415.1|
Lj1g3v1526010	0	1	1	0	1	0	0	0	0	0	0	0	0	0	0	1	0	0	0	0	3	0	Protein coding	ATP-dependent Clp protease ATP-binding subunit clpA-like protein CD4B chloroplastic [Triticum urartu] gi|474072491|gb|EMS54417.1|
Lj0g3v0048489	8	8	8	5	0	8	11	10	11	16	11	2	12	14	18	6	8	8	22	14	8	12	Protein coding	ATP-dependent Clp protease ATP-binding subunit clpX [Theobroma cacao] gi|508775823|gb|EOY23079.1|
Lj1g3v1453990	0	4	4	0	18	6	8	2	4	4	0	6	14	0	1	0	0	3	1	4	2	1	Protein coding	ATP-dependent Clp protease ATP-binding subunit-like protein partial [Cyrtandra longifolia] gi|512795044|gb|AGO06529.1|
Lj0g3v0149309	758	748	648	594	691	664	798	791	562	814	496	576	632	308	790	388	255	463	442	600	499	258	Protein coding	ATP-dependent Clp protease proteolytic subunit [Lotus japonicus] gi|13518463|ref|NP_084822.1|
Lj0g3v0257959	261	207	174	165	374	294	417	208	280	215	252	238	353	424	290	184	108	140	119	186	170	116	Protein coding	ATP-dependent Clp protease proteolytic subunit [Lotus japonicus] gi|13518463|ref|NP_084822.1|
Ljchlorog3v0010700	78	76	99	50	109	78	109	84	96	90	114	72	142	109	139	38	34	71	59	83	81	56	Protein coding	ATP-dependent Clp protease proteolytic subunit [Lotus japonicus] gi|13518463|ref|NP_084822.1|
Ljchlorog3v0010710	60	37	54	24	71	60	63	36	60	42	62	54	44	30	66	24	20	30	13	40	28	10	Protein coding	ATP-dependent Clp protease proteolytic subunit [Lotus japonicus] gi|13518463|ref|NP_084822.1|
Lj2g3v1549620	0	1	0	2	0	2	2	2	0	0	0	0	6	0	0	0	0	0	1	0	1	0	Protein coding	ATP-dependent Clp protease proteolytic subunit [Medicago truncatula] gi|357484629|ref|XP_003612602.1|
Lj1g3v4237980	0	0	0	0	0	0	0	0	0	0	0	0	0	0	0	0	0	0	0	0	0	1	Protein coding	ATP-dependent DNA helicase PcrA [Oxytricha trifallax] gi|403371083|gb|EJY85418.1|
Lj0g3v0268249	0	0	0	0	0	0	0	0	0	0	0	0	0	0	0	0	0	0	0	0	0	0	Protein coding	ATP-dependent DNA helicase PIF1 [Medicago truncatula] gi|357445805|ref|XP_003593180.1|
Lj1g3v4763740	0	0	0	0	0	0	0	0	0	0	0	0	0	0	0	0	0	0	0	0	0	0	Protein coding	ATP-dependent DNA helicase PIF1 [Medicago truncatula] gi|357445805|ref|XP_003593180.1|
Lj4g3v3016330	0	0	0	0	0	0	0	0	0	0	0	0	0	0	0	0	0	0	0	0	0	0	Protein coding	ATP-dependent DNA helicase PIF1 [Medicago truncatula] gi|357445805|ref|XP_003593180.1|
Lj5g3v0626580	4	0	1	0	0	4	3	7	3	6	4	6	1	2	0	6	1	7	6	4	5	3	Protein coding	ATP-dependent DNA helicase PIF1 [Medicago truncatula] gi|357445805|ref|XP_003593180.1|
Lj5g3v0626590	0	0	0	0	0	1	0	0	0	0	0	0	0	0	0	0	0	0	0	0	0	0	Protein coding	ATP-dependent DNA helicase PIF1 [Medicago truncatula] gi|357445805|ref|XP_003593180.1|
Lj0g3v0133749	0	0	0	0	0	0	0	0	0	0	0	0	0	0	0	0	2	0	0	0	0	0	Protein coding	ATP-dependent DNA helicase PIF1 [Medicago truncatula] gi|357450461|ref|XP_003595507.1|
Lj0g3v0207989	0	0	0	0	0	0	0	0	0	0	0	0	0	0	0	0	0	0	0	0	0	0	Protein coding	ATP-dependent DNA helicase PIF1 [Medicago truncatula] gi|357450461|ref|XP_003595507.1|
Lj2g3v2794560	0	0	0	0	0	0	0	0	0	0	0	0	0	0	0	0	0	0	0	0	0	0	Protein coding	ATP-dependent DNA helicase PIF1 [Medicago truncatula] gi|357450461|ref|XP_003595507.1|
Lj3g3v2720180	0	0	0	0	0	0	0	0	1	2	0	0	0	0	0	0	0	0	0	0	0	0	Protein coding	ATP-dependent DNA helicase PIF1 [Medicago truncatula] gi|357450461|ref|XP_003595507.1|
Lj1g3v1147270	0	0	0	0	0	0	0	0	0	0	0	0	0	0	0	0	0	0	0	0	0	0	Protein coding	ATP-dependent DNA helicase PIF1 [Medicago truncatula] gi|357459287|ref|XP_003599924.1|
Lj4g3v0282210	0	0	0	0	0	0	0	0	0	0	0	0	0	0	0	0	0	0	0	0	0	0	Protein coding	ATP-dependent DNA helicase PIF1 [Medicago truncatula] gi|357459287|ref|XP_003599924.1|
Lj4g3v0472890	0	0	0	0	0	0	0	0	0	0	0	0	0	0	0	0	0	0	0	0	0	0	Protein coding	ATP-dependent DNA helicase PIF1 [Medicago truncatula] gi|357459287|ref|XP_003599924.1|
Lj0g3v0033459	0	0	0	0	0	0	0	0	0	0	0	0	0	0	0	0	0	0	0	0	0	0	Protein coding	ATP-dependent DNA helicase PIF1 [Medicago truncatula] gi|357459409|ref|XP_003599985.1|
Lj0g3v0207079	0	0	0	0	0	0	1	0	0	0	0	0	0	0	3	1	0	1	9	0	0	1	Protein coding	ATP-dependent DNA helicase PIF1 [Medicago truncatula] gi|357459409|ref|XP_003599985.1|
Lj0g3v0283869	0	0	0	0	0	0	0	0	0	0	0	0	0	0	0	0	0	0	0	0	0	0	Protein coding	ATP-dependent DNA helicase PIF1 [Medicago truncatula] gi|357459409|ref|XP_003599985.1|
Lj1g3v1527620	0	0	0	0	0	0	0	0	0	0	0	0	0	0	0	0	0	0	0	0	0	0	Protein coding	ATP-dependent DNA helicase PIF1 [Medicago truncatula] gi|357459409|ref|XP_003599985.1|
Lj1g3v1798570	0	0	0	0	0	0	0	0	0	0	0	0	0	0	0	0	0	0	0	0	0	0	Protein coding	ATP-dependent DNA helicase PIF1 [Medicago truncatula] gi|357459409|ref|XP_003599985.1|
Lj2g3v2661850	12	17	14	8	1	9	23	22	28	46	25	26	44	34	55	20	26	22	40	40	30	24	Protein coding	ATP-dependent DNA helicase PIF1 [Medicago truncatula] gi|357459409|ref|XP_003599985.1|
Lj3g3v0439750	0	0	0	0	0	0	0	0	0	0	0	0	0	0	0	0	0	0	0	0	0	0	Protein coding	ATP-dependent DNA helicase PIF1 [Medicago truncatula] gi|357459409|ref|XP_003599985.1|
Lj3g3v0938100	3	0	0	0	0	0	0	0	0	0	0	0	0	0	0	0	1	0	0	0	0	0	Protein coding	ATP-dependent DNA helicase PIF1 [Medicago truncatula] gi|357459409|ref|XP_003599985.1|
Lj3g3v1528140	0	0	0	0	0	0	0	0	0	0	0	0	0	0	0	0	0	0	0	0	0	0	Protein coding	ATP-dependent DNA helicase PIF1 [Medicago truncatula] gi|357459409|ref|XP_003599985.1|
Lj4g3v2580390	10	12	6	7	14	20	14	10	17	17	17	23	35	13	32	28	17	17	16	22	10	20	Protein coding	ATP-dependent DNA helicase PIF1 [Medicago truncatula] gi|357459409|ref|XP_003599985.1|
Lj4g3v2692490	0	0	0	0	0	0	0	0	0	0	0	0	0	0	0	0	0	0	0	0	0	0	Protein coding	ATP-dependent DNA helicase PIF1 [Medicago truncatula] gi|357459409|ref|XP_003599985.1|
Lj5g3v1176720	0	0	0	0	0	0	0	0	0	0	0	0	0	0	0	0	0	0	0	0	0	0	Protein coding	ATP-dependent DNA helicase PIF1 [Medicago truncatula] gi|357459409|ref|XP_003599985.1|
Lj6g3v2275130	4	2	1	0	0	2	4	5	1	4	0	2	2	2	0	2	4	2	0	0	6	6	Protein coding	ATP-dependent DNA helicase PIF1 [Medicago truncatula] gi|357459409|ref|XP_003599985.1|
Lj3g3v2720200	0	0	0	0	0	0	0	0	0	0	0	0	0	0	0	0	0	0	0	0	0	0	Protein coding	ATP-dependent DNA helicase PIF1 [Medicago truncatula] gi|357459983|ref|XP_003600273.1|
Lj6g3v0028800	0	0	0	0	0	0	0	0	0	0	0	0	0	0	0	0	0	0	0	0	0	0	Protein coding	ATP-dependent DNA helicase PIF1 [Medicago truncatula] gi|357459983|ref|XP_003600273.1|
Lj2g3v1415150	0	0	0	0	0	0	0	0	0	0	0	0	0	0	0	0	0	0	0	0	0	0	Protein coding	ATP-dependent DNA helicase PIF1 [Medicago truncatula] gi|357460729|ref|XP_003600646.1|
Lj4g3v0423150	36	21	22	20	41	20	39	26	49	44	43	44	36	95	87	50	68	49	54	84	83	81	Protein coding	ATP-dependent DNA helicase PIF1 [Medicago truncatula] gi|357460729|ref|XP_003600646.1|
Lj0g3v0040819	0	0	0	0	0	0	0	0	0	0	0	0	0	0	0	2	1	0	0	0	3	0	Protein coding	ATP-dependent DNA helicase PIF1 [Medicago truncatula] gi|357467591|ref|XP_003604080.1|
Lj0g3v0064349	2	0	0	0	0	1	0	0	0	0	0	0	0	0	1	1	1	3	1	0	0	2	Protein coding	ATP-dependent DNA helicase PIF1 [Medicago truncatula] gi|357467591|ref|XP_003604080.1|
Lj0g3v0062079	0	0	0	0	0	0	0	0	0	0	0	0	0	0	0	0	0	0	0	0	0	0	Protein coding	ATP-dependent DNA helicase PIF1 [Medicago truncatula] gi|357470783|ref|XP_003605676.1|
Lj0g3v0121839	0	0	0	0	0	0	0	0	0	0	0	0	0	1	0	0	0	0	0	0	0	0	Protein coding	ATP-dependent DNA helicase PIF1 [Medicago truncatula] gi|357470783|ref|XP_003605676.1|
Lj0g3v0133739	0	0	0	0	0	0	0	0	0	0	0	0	0	0	0	0	0	0	0	0	0	0	Protein coding	ATP-dependent DNA helicase PIF1 [Medicago truncatula] gi|357470783|ref|XP_003605676.1|
Lj0g3v0234229	7	3	0	4	0	5	11	1	15	0	21	4	7	3	10	3	6	5	3	1	9	1	Protein coding	ATP-dependent DNA helicase PIF1 [Medicago truncatula] gi|357470783|ref|XP_003605676.1|
Lj0g3v0284349	0	0	0	0	0	0	0	0	0	0	0	0	0	0	0	0	0	0	0	0	0	0	Protein coding	ATP-dependent DNA helicase PIF1 [Medicago truncatula] gi|357470783|ref|XP_003605676.1|
Lj2g3v2087700	0	0	0	0	0	0	0	0	0	0	0	0	0	0	0	0	0	0	0	0	0	0	Protein coding	ATP-dependent DNA helicase PIF1 [Medicago truncatula] gi|357470783|ref|XP_003605676.1|
Lj3g3v2720190	2	0	0	1	0	0	0	0	1	0	0	3	9	0	0	1	1	0	4	0	0	0	Protein coding	ATP-dependent DNA helicase PIF1 [Medicago truncatula] gi|357470783|ref|XP_003605676.1|
Lj3g3v2737530	0	0	0	0	0	0	0	0	0	0	0	0	0	0	0	0	0	0	0	0	0	0	Protein coding	ATP-dependent DNA helicase PIF1 [Medicago truncatula] gi|357470783|ref|XP_003605676.1|
Lj4g3v0472920	0	0	0	0	0	0	0	0	0	0	0	0	0	0	0	0	0	0	0	0	0	0	Protein coding	ATP-dependent DNA helicase PIF1 [Medicago truncatula] gi|357470783|ref|XP_003605676.1|
Lj0g3v0069909	0	0	0	0	0	0	0	0	0	0	0	0	0	0	0	0	0	0	0	0	0	0	Protein coding	ATP-dependent DNA helicase PIF1 [Medicago truncatula] gi|357473805|ref|XP_003607187.1|
Lj6g3v1370710	22	8	15	13	0	9	18	12	6	17	7	1	8	8	20	5	9	8	3	9	0	8	Protein coding	ATP-dependent DNA helicase PIF1 [Medicago truncatula] gi|357477577|ref|XP_003609074.1|
Lj0g3v0241029	35	25	34	21	22	25	23	41	15	36	17	42	8	4	27	17	16	7	17	45	8	9	Protein coding	ATP-dependent DNA helicase PIF1 [Medicago truncatula] gi|357477677|ref|XP_003609124.1|
Lj3g3v3082320	0	0	0	0	0	0	0	0	0	0	0	0	0	0	0	0	0	0	0	0	0	0	Protein coding	ATP-dependent DNA helicase PIF1 [Medicago truncatula] gi|357477677|ref|XP_003609124.1|
Lj6g3v0028770	0	0	0	0	0	0	0	0	0	0	0	0	0	0	0	0	0	0	0	0	0	0	Protein coding	ATP-dependent DNA helicase PIF1 [Medicago truncatula] gi|357478785|ref|XP_003609678.1|
Lj6g3v0227520	0	0	0	0	0	0	0	0	0	0	0	0	0	0	0	0	1	0	3	0	0	0	Protein coding	ATP-dependent DNA helicase PIF1 [Medicago truncatula] gi|357484731|ref|XP_003612653.1|
Lj0g3v0033679	0	0	0	0	0	0	0	0	0	0	0	0	0	0	0	0	0	0	0	0	0	0	Protein coding	ATP-dependent DNA helicase PIF1 [Medicago truncatula] gi|357490905|ref|XP_003615740.1|
Lj1g3v3458560	0	0	0	0	0	0	0	0	0	0	0	0	0	0	0	0	0	0	0	0	0	0	Protein coding	ATP-dependent DNA helicase PIF1 [Medicago truncatula] gi|357490905|ref|XP_003615740.1|
Lj1g3v3918140	0	0	0	0	0	0	0	0	0	0	0	0	0	0	0	0	0	0	0	0	0	0	Protein coding	ATP-dependent DNA helicase PIF1 [Medicago truncatula] gi|357490905|ref|XP_003615740.1|
Lj4g3v0149460	0	0	0	0	0	0	0	0	0	0	0	0	0	0	0	0	0	0	0	0	0	0	Protein coding	ATP-dependent DNA helicase PIF1 [Medicago truncatula] gi|357490905|ref|XP_003615740.1|
Lj0g3v0075759	0	0	0	0	0	0	0	0	0	0	0	0	0	0	0	0	0	0	0	0	0	0	Protein coding	ATP-dependent DNA helicase PIF1 [Medicago truncatula] gi|357491999|ref|XP_003616288.1|
Lj0g3v0088449	0	0	0	0	0	0	0	0	0	0	0	0	0	0	0	0	0	0	0	0	0	0	Protein coding	ATP-dependent DNA helicase PIF1 [Medicago truncatula] gi|357491999|ref|XP_003616288.1|
Lj0g3v0209849	0	0	0	0	0	0	0	0	0	0	0	0	0	0	0	0	0	0	0	0	0	0	Protein coding	ATP-dependent DNA helicase PIF1 [Medicago truncatula] gi|357491999|ref|XP_003616288.1|
Lj2g3v1695300	0	0	0	0	0	0	0	0	0	0	0	0	0	0	0	0	0	0	0	0	0	0	Protein coding	ATP-dependent DNA helicase PIF1 [Medicago truncatula] gi|357491999|ref|XP_003616288.1|
Lj6g3v1077320	0	0	0	0	0	0	0	0	0	0	0	0	0	0	0	0	0	0	0	0	0	0	Protein coding	ATP-dependent DNA helicase PIF1 [Medicago truncatula] gi|357496115|ref|XP_003618346.1|
Lj2g3v2571130	0	0	0	0	0	0	0	0	0	0	0	0	0	0	0	0	0	0	0	0	0	0	Protein coding	ATP-dependent DNA helicase PIF1 [Medicago truncatula] gi|357503771|ref|XP_003622174.1|
Lj0g3v0363889	0	0	1	0	0	0	0	0	0	0	0	0	0	0	0	0	0	0	0	0	0	0	Protein coding	ATP-dependent DNA helicase PIF1 [Medicago truncatula] gi|357505011|ref|XP_003622794.1|
Lj5g3v1176740	0	0	0	0	0	0	0	0	0	0	0	0	0	0	0	0	0	0	0	0	0	0	Protein coding	ATP-dependent DNA helicase PIF1 [Medicago truncatula] gi|357505011|ref|XP_003622794.1|
Lj5g3v1811630	114	86	67	46	121	98	114	122	208	225	214	190	242	340	293	202	183	207	236	242	193	298	Protein coding	ATP-dependent DNA helicase PIF1 [Medicago truncatula] gi|357505011|ref|XP_003622794.1|
Lj2g3v0632700	0	0	0	0	0	0	0	0	0	0	0	0	0	0	0	0	0	0	0	0	0	0	Protein coding	ATP-dependent DNA helicase PIF1 [Medicago truncatula] gi|357511293|ref|XP_003625935.1|
Lj4g3v1335620	1	0	0	1	0	0	5	3	5	2	0	4	1	0	1	3	1	1	6	8	5	6	Protein coding	ATP-dependent DNA helicase PIF1 [Medicago truncatula] gi|357511293|ref|XP_003625935.1|
Lj0g3v0022079	3	3	1	0	3	3	3	0	5	8	2	1	0	4	0	2	10	5	11	11	23	12	Protein coding	ATP-dependent DNA helicase PIF1 [Medicago truncatula] gi|357516567|ref|XP_003628572.1|
Lj0g3v0022659	0	0	0	0	0	0	0	0	0	0	0	0	0	0	0	0	0	0	0	1	0	0	Protein coding	ATP-dependent DNA helicase PIF1 [Medicago truncatula] gi|357516567|ref|XP_003628572.1|
Lj0g3v0055409	0	0	0	0	0	0	0	0	0	0	0	0	0	0	0	0	0	0	0	0	0	0	Protein coding	ATP-dependent DNA helicase PIF1 [Medicago truncatula] gi|357516567|ref|XP_003628572.1|
Lj0g3v0061109	0	0	0	0	0	0	0	0	0	0	0	0	0	0	0	0	0	0	0	0	0	0	Protein coding	ATP-dependent DNA helicase PIF1 [Medicago truncatula] gi|357516567|ref|XP_003628572.1|
Lj0g3v0061119	0	0	0	0	0	0	0	0	0	0	0	0	0	0	0	0	0	0	0	0	0	0	Protein coding	ATP-dependent DNA helicase PIF1 [Medicago truncatula] gi|357516567|ref|XP_003628572.1|
Lj0g3v0075769	0	0	0	0	0	0	0	0	2	0	0	0	0	0	0	0	0	0	0	0	0	0	Protein coding	ATP-dependent DNA helicase PIF1 [Medicago truncatula] gi|357516567|ref|XP_003628572.1|
Lj0g3v0133729	0	0	0	0	0	0	0	0	0	0	0	0	0	0	0	0	0	0	0	0	0	0	Protein coding	ATP-dependent DNA helicase PIF1 [Medicago truncatula] gi|357516567|ref|XP_003628572.1|
Lj0g3v0139789	0	0	0	0	0	0	0	0	0	0	0	0	0	0	0	0	0	0	0	0	0	0	Protein coding	ATP-dependent DNA helicase PIF1 [Medicago truncatula] gi|357516567|ref|XP_003628572.1|
Lj0g3v0157939	0	0	0	0	0	0	0	0	0	0	0	0	0	0	0	0	0	0	0	0	0	0	Protein coding	ATP-dependent DNA helicase PIF1 [Medicago truncatula] gi|357516567|ref|XP_003628572.1|
Lj0g3v0280379	0	0	0	0	0	0	0	0	0	0	0	0	0	0	0	0	0	0	0	0	0	0	Protein coding	ATP-dependent DNA helicase PIF1 [Medicago truncatula] gi|357516567|ref|XP_003628572.1|
Lj0g3v0319589	0	0	0	0	0	0	0	0	0	0	0	0	0	0	0	0	0	0	0	0	0	0	Protein coding	ATP-dependent DNA helicase PIF1 [Medicago truncatula] gi|357516567|ref|XP_003628572.1|
Lj0g3v0323999	4	5	10	7	0	0	0	0	8	10	2	1	1	8	4	5	9	2	15	8	11	13	Protein coding	ATP-dependent DNA helicase PIF1 [Medicago truncatula] gi|357516567|ref|XP_003628572.1|
Lj0g3v0339209	0	0	0	0	0	0	0	0	0	0	0	0	0	0	0	0	0	0	0	0	0	0	Protein coding	ATP-dependent DNA helicase PIF1 [Medicago truncatula] gi|357516567|ref|XP_003628572.1|
Lj1g3v2979270	3	0	1	0	18	1	1	1	9	0	6	0	0	2	13	2	0	0	0	0	0	1	Protein coding	ATP-dependent DNA helicase PIF1 [Medicago truncatula] gi|357516567|ref|XP_003628572.1|
Lj1g3v2979290	1	0	0	0	0	0	0	0	0	0	0	0	0	0	0	1	0	0	0	0	0	0	Protein coding	ATP-dependent DNA helicase PIF1 [Medicago truncatula] gi|357516567|ref|XP_003628572.1|
Lj1g3v3328610	0	0	0	0	0	0	0	0	0	0	0	0	0	0	0	0	0	0	0	0	0	0	Protein coding	ATP-dependent DNA helicase PIF1 [Medicago truncatula] gi|357516567|ref|XP_003628572.1|
Lj1g3v3330280	0	0	0	0	0	0	0	0	0	0	0	0	0	0	0	0	0	0	0	0	0	0	Protein coding	ATP-dependent DNA helicase PIF1 [Medicago truncatula] gi|357516567|ref|XP_003628572.1|
Lj2g3v1695320	0	0	0	0	0	0	0	0	0	0	0	0	0	0	0	0	0	0	0	0	0	0	Protein coding	ATP-dependent DNA helicase PIF1 [Medicago truncatula] gi|357516567|ref|XP_003628572.1|
Lj2g3v2537570	3	17	2	3	0	0	3	0	6	6	3	8	0	0	2	4	8	14	17	9	20	13	Protein coding	ATP-dependent DNA helicase PIF1 [Medicago truncatula] gi|357516567|ref|XP_003628572.1|
Lj3g3v1101610	0	0	0	0	0	0	0	0	0	0	0	0	0	0	0	0	0	0	0	0	0	0	Protein coding	ATP-dependent DNA helicase PIF1 [Medicago truncatula] gi|357516567|ref|XP_003628572.1|
Lj3g3v1788950	0	0	0	1	0	0	0	1	1	0	0	0	2	0	7	2	0	0	5	4	0	0	Protein coding	ATP-dependent DNA helicase PIF1 [Medicago truncatula] gi|357516567|ref|XP_003628572.1|
Lj4g3v0228840	0	0	0	0	0	0	0	0	0	0	0	0	0	0	0	0	0	0	0	0	0	0	Protein coding	ATP-dependent DNA helicase PIF1 [Medicago truncatula] gi|357516567|ref|XP_003628572.1|
Lj4g3v0472910	0	0	0	0	0	0	0	0	0	0	0	0	0	0	0	0	0	0	0	0	0	0	Protein coding	ATP-dependent DNA helicase PIF1 [Medicago truncatula] gi|357516567|ref|XP_003628572.1|
Lj4g3v1881080	0	0	0	0	0	0	0	0	0	0	0	0	0	0	0	0	0	0	0	0	0	0	Protein coding	ATP-dependent DNA helicase PIF1 [Medicago truncatula] gi|357516567|ref|XP_003628572.1|
Lj5g3v1062380	0	0	0	0	0	0	0	0	0	0	0	0	0	0	0	0	0	0	0	0	0	0	Protein coding	ATP-dependent DNA helicase PIF1 [Medicago truncatula] gi|357516567|ref|XP_003628572.1|
Lj6g3v0884340	0	0	0	0	0	0	0	0	0	0	0	0	0	0	0	0	0	0	0	0	0	0	Protein coding	ATP-dependent DNA helicase PIF1 [Medicago truncatula] gi|357516567|ref|XP_003628572.1|
Lj6g3v0938240	0	0	0	0	0	0	0	0	0	0	0	0	0	0	0	0	0	0	0	0	0	0	Protein coding	ATP-dependent DNA helicase PIF1 [Medicago truncatula] gi|357516567|ref|XP_003628572.1|
Lj0g3v0062089	0	0	0	0	0	0	0	0	0	0	0	0	0	0	0	0	0	0	0	0	0	0	Protein coding	ATP-dependent DNA helicase PIF1 [Medicago truncatula] gi|357521729|ref|XP_003631153.1|
Lj0g3v0157949	0	0	0	0	0	0	0	0	0	0	0	0	0	0	0	0	0	0	0	0	0	0	Protein coding	ATP-dependent DNA helicase PIF1 [Medicago truncatula] gi|357521729|ref|XP_003631153.1|
Lj0g3v0281789	0	1	3	1	0	3	3	9	8	12	8	9	16	6	6	6	0	0	0	9	15	7	Protein coding	ATP-dependent DNA helicase PIF1 [Medicago truncatula] gi|357521729|ref|XP_003631153.1|
Lj5g3v0626570	0	0	2	0	0	0	0	0	0	0	0	0	0	0	0	0	0	1	2	2	0	0	Protein coding	ATP-dependent DNA helicase PIF1 [Medicago truncatula] gi|357521729|ref|XP_003631153.1|
Lj5g3v1498300	0	0	0	0	0	0	0	0	0	0	0	0	0	0	0	0	0	0	0	0	0	0	Protein coding	ATP-dependent DNA helicase PIF1 [Medicago truncatula] gi|357521729|ref|XP_003631153.1|
Lj0g3v0310629	0	0	0	0	0	0	0	0	0	4	0	0	0	0	0	0	0	0	0	0	0	0	Protein coding	ATP-dependent DNA helicase PIF1 [Medicago truncatula] gi|358343496|ref|XP_003635837.1|
Lj0g3v0088669	9	13	6	5	0	5	11	16	12	8	15	9	4	1	4	11	17	14	13	31	20	28	Protein coding	ATP-dependent DNA helicase Q1 [Medicago truncatula] gi|357445423|ref|XP_003592989.1|
Lj5g3v1496740	2	7	2	6	0	4	2	5	7	0	2	4	0	1	4	5	3	8	3	6	0	9	Protein coding	ATP-dependent DNA helicase Q4 [Medicago truncatula] gi|357441723|ref|XP_003591139.1|
Lj0g3v0208229	0	0	0	4	1	1	2	0	0	0	1	6	1	18	2	3	3	2	2	0	0	0	Protein coding	ATP-dependent DNA helicase recG [Medicago truncatula] gi|357438679|ref|XP_003589616.1|
Lj0g3v0307799	0	0	0	0	0	0	0	0	0	0	0	0	0	0	0	0	0	0	0	0	0	0	Protein coding	ATP-dependent helicase [Bacillus cereus] gi|487969853|ref|WP_002042812.1|
Lj0g3v0270609	0	0	0	0	0	0	0	0	0	0	0	0	0	0	0	0	0	0	0	0	0	0	Protein coding	ATP-dependent helicase [Parabacteroides merdae] gi|491872149|ref|WP_005644627.1|
Lj0g3v0294439	0	0	0	1	0	0	0	1	0	0	0	0	0	0	0	1	0	0	0	0	0	0	Protein coding	ATP-dependent helicase [Polaromonas sp. CF318] gi|495140502|ref|WP_007865309.1|
Lj0g3v0108219	1	0	0	0	0	2	0	4	0	3	0	3	0	0	0	1	0	0	0	2	0	0	Protein coding	ATP-dependent helicase [Streptomyces filamentosus] gi|493081039|ref|WP_006125817.1|
Lj1g3v0604870	0	0	0	0	0	0	0	0	0	0	0	0	0	0	0	0	0	0	0	0	0	0	Protein coding	ATP-dependent helicase Lhr [Geobacter bemidjiensis Bem] gi|197117964|ref|YP_002138391.1|
Lj6g3v1559350	22	23	23	19	66	26	39	32	27	20	31	21	24	52	33	21	31	46	13	61	43	49	Protein coding	ATP-dependent helicase partial [Bifidobacterium bifidum] gi|489919157|ref|WP_003822518.1|
Lj2g3v1588500	0	0	0	0	0	0	0	0	0	0	0	0	0	0	0	0	0	0	0	0	0	0	Protein coding	atp-dependent helicase sgs1 [Ophiostoma piceae UAMH 11346] gi|512189010|gb|EPE04779.1|
Lj4g3v0686520	0	0	0	0	0	0	0	0	0	0	0	0	0	0	0	0	0	0	0	0	0	0	Protein coding	ATP-dependent nuclease [Helicobacter pylori] gi|487796775|ref|WP_001870241.1|
Lj0g3v0145929	0	0	0	0	0	0	0	0	0	0	0	0	0	0	0	0	0	0	0	0	0	0	Protein coding	ATP-dependent permease PDR10 [Verticillium dahliae VdLs.17] gi|346973410|gb|EGY16862.1|
Lj0g3v0219289	0	0	0	0	0	0	0	0	0	0	0	0	0	0	0	0	0	0	0	0	0	0	Protein coding	ATP-dependent permease PDR10 [Verticillium dahliae VdLs.17] gi|346973410|gb|EGY16862.1|
Lj3g3v1125790	0	0	0	0	0	0	0	0	0	0	0	0	0	0	0	0	0	0	0	0	0	0	Protein coding	ATP-dependent phosphoenolpyruvate carboxykinase [Oscillatoria acuminata PCC 6304] gi|428215600|ref|YP_007088744.1|
Lj2g3v0777330	0	0	0	0	0	0	0	0	0	0	0	0	0	0	0	0	0	0	0	0	0	0	Protein coding	ATP-dependent phosphoenolpyruvate carboxykinase [Owenweeksia hongkongensis DSM 17368] gi|375013772|ref|YP_004990760.1|
Lj0g3v0057429	1	0	0	0	0	1	0	0	0	0	0	0	5	0	0	0	1	0	0	0	0	0	Protein coding	ATP-dependent protease ATP-binding subunit partial [Candidatus Arthromitus sp. SFB-1] gi|494704498|ref|WP_007440405.1|
Lj0g3v0075989	0	0	0	0	0	0	0	0	0	0	0	0	0	0	0	0	0	0	0	0	0	0	Protein coding	ATP-dependent RNA helicase [Oleispira antarctica RB-8] gi|508730628|emb|CCK76113.1|
Lj0g3v0004279	44	57	21	15	38	39	71	63	42	41	35	54	68	98	55	61	62	67	75	115	96	95	Protein coding	ATP-dependent RNA helicase A-like protein partial [Medicago truncatula] gi|358348435|ref|XP_003638252.1|
Lj0g3v0292829	6	2	9	4	10	15	6	28	11	4	9	13	10	0	0	2	9	13	14	45	20	26	Protein coding	ATP-dependent RNA helicase chl1 [Medicago truncatula] gi|357468391|ref|XP_003604480.1|
Lj0g3v0292839	0	0	0	0	0	0	0	0	0	0	2	0	0	0	0	0	0	0	0	0	4	0	Protein coding	ATP-dependent RNA helicase chl1 [Medicago truncatula] gi|357468391|ref|XP_003604480.1|
Lj2g3v1533030	147	126	98	69	150	153	237	243	158	138	191	220	247	342	201	216	170	226	247	221	259	202	Protein coding	ATP-dependent RNA helicase Dbp73D isoform 1 [Theobroma cacao] gi|508777989|gb|EOY25245.1|
Lj0g3v0203399	2	2	1	0	0	0	1	0	0	0	0	0	0	0	0	0	0	0	0	0	3	4	Protein coding	ATP-dependent RNA helicase Ddx1 [Camponotus floridanus] gi|307172370|gb|EFN63841.1|
Lj0g3v0293909	0	0	0	2	0	2	6	6	2	0	0	4	1	5	0	0	0	0	1	0	6	6	Protein coding	ATP-dependent RNA helicase DDX18 (DEAD-box protein 18) [Cryptococcus gattii WM276] gi|321262811|ref|XP_003196124.1|
Lj2g3v3339100	8	2	5	4	0	10	8	8	16	17	8	12	17	18	14	26	13	24	17	14	14	43	Protein coding	ATP-dependent RNA helicase DHX8 [Aegilops tauschii] gi|475602954|gb|EMT25274.1|
Lj0g3v0332689	0	0	0	0	0	0	0	0	1	0	0	0	0	0	0	0	0	0	0	1	0	0	Protein coding	ATP-dependent RNA helicase eIF4A [Medicago truncatula] gi|357482933|ref|XP_003611753.1|
Lj1g3v0569190	2	12	4	4	0	2	15	5	8	23	19	11	5	21	20	9	22	19	14	18	22	21	Protein coding	ATP-dependent RNA helicase eIF4A [Medicago truncatula] gi|357482933|ref|XP_003611753.1|
Lj3g3v0429080	216	175	114	116	169	187	250	249	318	291	293	385	360	352	491	445	203	284	279	423	463	392	Protein coding	ATP-dependent RNA helicase eIF4A [Medicago truncatula] gi|357482933|ref|XP_003611753.1|
Lj2g3v1863480	11	13	9	2	7	20	28	29	28	19	24	16	30	43	47	16	38	49	65	47	53	84	Protein coding	ATP-dependent RNA helicase eIF4A [Medicago truncatula] gi|357482935|ref|XP_003611754.1|
Lj1g3v4834030	33	23	30	18	15	31	44	58	44	56	43	57	51	99	79	69	62	96	73	81	107	109	Protein coding	ATP-dependent RNA helicase-like protein [Medicago truncatula] gi|357442187|ref|XP_003591371.1|
Lj0g3v0191829	0	0	0	0	0	0	0	0	0	0	0	0	0	0	0	0	0	0	0	0	0	0	Protein coding	ATP-dependent zinc metalloprotease FtsH 4 [Microcystis aeruginosa] gi|488868342|ref|WP_002780581.1|
Lj6g3v1382270	319	273	234	182	234	312	442	367	330	315	265	302	399	384	426	392	238	358	336	533	416	468	Protein coding	ATP-dependent zinc metalloprotease FTSH 8 chloroplastic-like [Glycine max] gi|359806106|ref|NP_001241188.1|
Lj0g3v0295119	546	587	364	367	715	545	795	768	568	914	759	732	906	742	1039	453	522	1010	1064	1822	1530	1282	Protein coding	AtpH (chloroplast) [Trithuria inconspicua] gi|456330977|ref|YP_007476338.1|
Ljchlorog3v0000430	315	307	184	152	321	275	376	362	390	420	402	307	426	591	583	372	445	501	558	1107	895	758	Protein coding	AtpH (chloroplast) [Trithuria inconspicua] gi|456330977|ref|YP_007476338.1|
Lj0g3v0002079	34	23	19	17	46	18	35	16	17	19	17	15	39	38	23	25	22	18	36	44	52	22	Protein coding	AtpI partial (chloroplast) [Ixonanthes sp. CCD-2012] gi|408904962|gb|AFU97029.1|
Lj0g3v0110689	1	1	3	0	0	0	4	1	2	0	0	0	1	0	2	0	0	1	1	0	1	0	Protein coding	ATRAB1B [Arabidopsis lyrata subsp. lyrata] gi|297814341|ref|XP_002875054.1|
Lj0g3v0122069	0	0	0	0	0	0	0	0	0	2	0	0	0	0	0	0	0	0	0	0	0	0	Protein coding	ATR-interacting protein-like protein [Arabidopsis thaliana] gi|240256402|ref|NP_199374.4|
Lj1g3v2141070	0	0	0	0	0	0	0	0	0	1	0	0	0	0	0	0	0	0	1	0	0	0	Protein coding	atrophin-1 family protein [Cryptococcus neoformans var. grubii H99] gi|405118606|gb|AFR93380.1|
Lj0g3v0129349	0	0	0	0	0	0	0	0	0	0	0	0	0	0	0	0	0	0	0	0	0	0	Protein coding	a-type carbonic anhydrase [Lotus japonicus] gi|152955979|emb|CAM59682.1|
Lj1g3v4226880	0	0	0	0	0	0	0	0	0	0	0	0	0	0	0	0	0	0	0	0	0	0	Protein coding	a-type carbonic anhydrase [Lotus japonicus] gi|152955979|emb|CAM59682.1|
Lj5g3v0780660	36	18	18	11	0	9	14	18	35	6	29	23	9	6	6	2	17	22	72	8	24	29	Protein coding	a-type carbonic anhydrase [Lotus japonicus] gi|152955981|emb|CAM59683.1|
Lj0g3v0328989	334	424	283	259	658	475	686	686	240	275	271	183	242	277	133	204	369	525	605	485	507	697	Protein coding	Atypical receptor-like kinase MARK [Medicago truncatula] gi|357521691|ref|XP_003631134.1|
Lj0g3v0296009	0	2	0	2	2	1	4	2	0	8	2	2	0	2	1	2	4	2	3	5	8	10	Protein coding	Aurora kinase A-interacting protein [Rana catesbeiana] gi|226372406|gb|ACO51828.1|
Lj0g3v0296019	150	156	151	98	154	247	216	238	180	196	140	164	146	138	194	212	223	318	240	345	487	464	Protein coding	Aurora kinase A-interacting protein [Rana catesbeiana] gi|226372406|gb|ACO51828.1|
Lj3g3v2351110	3	4	0	14	48	4	22	1	0	6	3	5	3	0	0	3	1	10	1	5	13	13	Protein coding	Autoinhibited calcium ATPase [Theobroma cacao] gi|508713931|gb|EOY05828.1|
Lj0g3v0268199	2	1	0	0	0	0	6	2	0	0	4	7	9	0	18	4	2	0	2	0	3	2	Protein coding	autophagy 18F-like protein [Arabidopsis thaliana] gi|15239726|ref|NP_200284.1|
Lj3g3v3736600	113	113	85	64	56	109	164	130	209	174	167	174	226	167	219	199	119	185	194	221	208	223	Protein coding	autophagy protein ATG3 [Glycine max] gi|256856191|dbj|BAI22685.1|
Lj3g3v1544540	224	166	180	116	146	204	306	278	205	225	153	220	223	299	271	221	185	251	206	223	253	249	Protein coding	Autophagy-related protein [Medicago truncatula] gi|357452691|ref|XP_003596622.1|
Lj1g3v1287010	13	5	9	2	0	10	10	12	15	15	16	19	48	42	24	20	2	21	36	40	11	16	Protein coding	Autophagy-related protein [Medicago truncatula] gi|357464537|ref|XP_003602550.1|
Lj0g3v0313759	49	77	60	49	31	84	92	71	70	66	32	56	64	95	65	31	48	59	73	47	44	30	Protein coding	Autophagy-related protein [Medicago truncatula] gi|357475421|ref|XP_003607996.1|
Lj4g3v0585750	28	19	14	11	3	20	32	13	22	37	21	23	9	0	34	12	15	11	14	31	7	7	Protein coding	Autophagy-related protein [Medicago truncatula] gi|357475421|ref|XP_003607996.1|
Lj4g3v2018270	3	2	1	0	0	0	6	0	5	1	5	2	1	4	1	1	3	1	0	2	8	6	Protein coding	Autophagy-related protein [Medicago truncatula] gi|357479937|ref|XP_003610254.1|
Lj0g3v0198449	1	0	0	0	0	2	0	0	4	1	1	1	3	0	1	1	1	1	0	0	1	1	Protein coding	Autophagy-related protein [Medicago truncatula] gi|357519853|ref|XP_003630215.1|
Lj1g3v1290470	111	105	64	55	50	68	84	104	70	55	53	48	70	79	65	46	55	96	85	55	66	68	Protein coding	Autophagy-related protein [Medicago truncatula] gi|357519853|ref|XP_003630215.1|
Lj4g3v2754310	3	1	3	3	0	2	6	7	2	8	10	12	8	2	3	2	1	2	2	7	4	4	Protein coding	Autophagy-related protein [Medicago truncatula] gi|357519853|ref|XP_003630215.1|
Lj4g3v2003000	274	203	179	168	255	228	330	320	276	255	249	281	300	317	437	310	175	226	177	315	293	253	Protein coding	Autophagy-related protein 11 [Theobroma cacao] gi|508784248|gb|EOY31504.1|
Lj0g3v0126289	81	82	52	50	60	102	109	125	143	170	128	147	155	185	210	165	124	178	192	200	188	285	Protein coding	autophagy-related protein 2 [Arabidopsis thaliana] gi|316995369|gb|ADU79134.1|
Lj0g3v0317029	143	162	104	91	105	174	219	212	220	201	252	165	234	347	315	191	126	220	201	218	250	197	Protein coding	Autophagy-related protein 8f [Medicago truncatula] gi|357476885|ref|XP_003608728.1|
Lj4g3v1881750	0	0	0	0	0	0	0	0	0	0	0	0	0	0	0	0	0	0	0	0	0	0	Protein coding	autotransporter [Bartonella elizabethae] gi|492194011|ref|WP_005774864.1|
Lj1g3v4830410	0	0	0	0	0	0	0	0	0	0	0	0	0	0	0	0	0	0	0	0	0	0	Protein coding	autotransporter [Veillonella parvula] gi|490836003|ref|WP_004698083.1|
Lj1g3v2809230	6	2	4	9	1	7	7	2	3	7	1	4	3	14	7	6	0	3	2	0	0	3	Protein coding	Auxin Efflux Carrier [Medicago truncatula] gi|357507711|ref|XP_003624144.1|
Lj1g3v2556370	32	28	23	17	18	38	73	86	49	35	63	59	37	80	69	52	53	87	75	57	109	113	Protein coding	Auxin efflux carrier component auxin transport protein [Medicago truncatula] gi|357506749|ref|XP_003623663.1|
Lj0g3v0172269	555	571	533	457	696	1009	952	858	746	517	572	663	683	881	806	661	690	1076	683	1113	1065	1083	Protein coding	Auxin efflux carrier family protein [Theobroma cacao] gi|508709005|gb|EOY00902.1|
Lj5g3v2166080	0	0	0	0	0	0	0	0	0	0	0	0	1	0	0	0	0	0	0	3	2	0	Protein coding	Auxin efflux carrier family protein [Theobroma cacao] gi|508709005|gb|EOY00902.1|
Lj0g3v0276789	0	0	0	0	0	0	0	0	0	0	0	0	0	0	0	0	0	0	0	0	0	0	Protein coding	Auxin efflux carrier family protein [Theobroma cacao] gi|508727072|gb|EOY18969.1|
Lj3g3v0526190	1	0	0	0	0	0	0	0	0	0	0	1	0	0	0	0	0	1	2	0	0	0	Protein coding	Auxin efflux carrier family protein [Theobroma cacao] gi|508727086|gb|EOY18983.1|
Lj3g3v0526200	13	23	10	4	4	8	13	17	3	6	4	13	9	19	9	10	60	75	76	35	62	39	Protein coding	Auxin efflux carrier family protein [Theobroma cacao] gi|508727086|gb|EOY18983.1|
Lj2g3v1589590	90	11	22	18	28	29	79	31	111	189	111	90	244	89	262	119	10	17	19	72	71	26	Protein coding	Auxin efflux carrier family protein isoform 1 [Theobroma cacao] gi|508698726|gb|EOX90622.1|
Lj1g3v4069330	4	0	0	0	1	5	4	0	0	0	9	1	1	0	1	0	0	0	1	5	0	4	Protein coding	Auxin efflux carrier family protein isoform 2 [Theobroma cacao] gi|508698727|gb|EOX90623.1|
Lj0g3v0320849	26	17	9	9	11	28	49	41	43	45	68	45	76	94	93	70	48	34	47	68	54	65	Protein coding	auxin efflux carrier protein [Medicago truncatula] gi|25986775|gb|AAM55299.1|
Lj2g3v1573100	4	1	0	1	11	4	6	9	12	13	6	5	17	32	17	8	7	4	11	28	15	10	Protein coding	Auxin efflux carrier protein [Medicago truncatula] gi|357484287|ref|XP_003612431.1|
Lj5g3v0323470	4	7	0	0	0	8	2	13	3	1	0	10	7	2	3	8	0	0	3	16	1	8	Protein coding	Auxin efflux carrier protein [Medicago truncatula] gi|357484287|ref|XP_003612431.1|
Lj0g3v0103729	0	0	0	0	0	0	0	0	0	0	0	0	0	0	0	0	1	0	0	0	0	0	Protein coding	auxin efflux carrier-like protein [Arabidopsis thaliana] gi|334182727|ref|NP_683316.2|
Lj2g3v0661500	0	0	0	1	0	0	0	0	0	0	0	1	0	0	0	0	0	0	0	0	0	1	Protein coding	Auxin efflux facilitator isoform 2 partial [Theobroma cacao] gi|508774092|gb|EOY21348.1|
Lj4g3v3114910	0	0	0	0	0	0	0	0	0	0	0	0	0	0	0	0	0	0	0	0	0	0	Protein coding	Auxin efflux facilitator isoform 2 partial [Theobroma cacao] gi|508774092|gb|EOY21348.1|
Lj0g3v0320689	203	198	217	289	239	154	179	195	200	175	179	235	169	136	252	144	94	190	144	123	127	86	Protein coding	auxin influx carrier partial [Malus domestica] gi|148608685|gb|ABQ95667.1|
Lj0g3v0092959	0	0	0	0	0	0	0	0	0	0	0	0	0	0	0	0	0	0	0	0	0	0	Protein coding	Auxin response factor [Medicago truncatula] gi|357445193|ref|XP_003592874.1|
Lj0g3v0140239	0	0	0	0	0	0	1	0	0	0	0	0	0	0	0	0	0	0	0	1	0	0	Protein coding	Auxin response factor [Medicago truncatula] gi|357445193|ref|XP_003592874.1|
Lj3g3v1075070	57	74	54	25	21	45	56	62	83	65	52	52	105	66	57	55	65	83	98	75	83	119	Protein coding	Auxin response factor [Medicago truncatula] gi|357453951|ref|XP_003597256.1|
Lj0g3v0197129	0	0	0	0	0	0	0	0	0	0	0	0	0	0	0	0	0	0	0	1	0	0	Protein coding	Auxin response factor [Medicago truncatula] gi|357461711|ref|XP_003601137.1|
Lj1g3v0748030	23	16	3	17	16	29	31	23	28	32	36	29	26	39	22	27	21	39	24	49	20	37	Protein coding	Auxin response factor [Medicago truncatula] gi|357461711|ref|XP_003601137.1|
Lj4g3v2214800	61	54	26	29	77	52	69	59	114	93	140	118	126	222	182	90	63	102	94	125	83	119	Protein coding	Auxin response factor [Medicago truncatula] gi|357479369|ref|XP_003609970.1|
Lj0g3v0096339	3	0	0	0	0	2	10	2	1	0	3	2	0	0	0	0	0	3	0	5	2	1	Protein coding	Auxin response factor [Medicago truncatula] gi|357494039|ref|XP_003617308.1|
Lj1g3v4579590	24	26	38	23	24	36	32	30	20	22	34	27	25	63	29	19	35	43	47	63	55	49	Protein coding	Auxin response factor 19 [Theobroma cacao] gi|508715941|gb|EOY07838.1|
Lj0g3v0345929	0	0	0	1	2	3	1	2	2	0	0	0	0	0	0	0	2	0	0	0	0	0	Protein coding	auxin response factor 3a [Lotus japonicus] gi|225030804|gb|ACN79515.1|
Lj4g3v0484820	59	38	53	45	91	72	65	63	60	76	74	69	80	73	68	84	42	41	73	40	78	62	Protein coding	auxin response factor 3a [Lotus japonicus] gi|225030804|gb|ACN79515.1|
Lj0g3v0282089	5	6	1	0	0	2	1	1	0	7	2	0	6	2	4	0	1	0	5	1	3	1	Protein coding	auxin response factor 3b [Lotus japonicus] gi|225030806|gb|ACN79516.1|
Lj6g3v2006460	196	221	131	146	181	158	212	185	286	256	213	219	293	189	253	195	165	244	275	156	316	77	Protein coding	auxin response factor 3b [Lotus japonicus] gi|225030806|gb|ACN79516.1|
Lj3g3v1059090	57	54	52	27	70	68	63	56	51	53	50	72	79	72	109	62	39	87	80	51	51	67	Protein coding	auxin response factor 4 [Lotus japonicus] gi|225030808|gb|ACN79517.1|
Lj4g3v1537270	35	38	30	12	72	39	107	42	265	219	318	257	325	592	475	292	111	180	87	509	455	511	Protein coding	auxin-binding protein ABP19a-like precursor [Glycine max] gi|358248706|ref|NP_001240182.1|
Lj0g3v0284859	9	21	14	12	11	20	20	23	15	11	8	22	16	19	28	13	5	24	2	10	20	14	Protein coding	Auxin-independent growth promoter [Medicago truncatula] gi|357495627|ref|XP_003618102.1|
Lj2g3v3339020	52	48	38	26	39	72	72	85	50	39	54	24	58	6	28	31	56	102	63	125	114	181	Protein coding	Auxin-induced in root cultures protein [Medicago truncatula] gi|357495381|ref|XP_003617979.1|
Lj4g3v0282220	64	56	39	31	122	51	61	53	31	16	20	14	21	13	11	22	28	37	48	72	44	59	Protein coding	Auxin-induced in root cultures protein [Medicago truncatula] gi|357504947|ref|XP_003622762.1|
Lj0g3v0036529	1	0	0	0	0	0	0	0	0	0	0	0	0	0	0	0	0	0	0	0	0	0	Protein coding	Auxin-induced in root cultures protein [Medicago truncatula] gi|357513203|ref|XP_003626890.1|
Lj0g3v0078909	0	0	0	0	0	0	0	0	0	0	0	0	0	0	0	0	0	0	0	0	0	1	Protein coding	Auxin-induced in root cultures protein [Medicago truncatula] gi|357513203|ref|XP_003626890.1|
Lj0g3v0355749	0	0	0	0	0	0	0	0	0	0	0	0	0	0	0	0	0	0	1	0	0	2	Protein coding	Auxin-induced in root cultures protein [Medicago truncatula] gi|357513203|ref|XP_003626890.1|
Lj0g3v0056359	0	0	0	3	72	5	0	8	1	5	1	0	4	12	0	5	3	0	0	8	14	0	Protein coding	Auxin-induced protein [Medicago truncatula] gi|357440509|ref|XP_003590532.1|
Lj0g3v0087079	7	2	2	1	1	2	4	6	8	6	9	13	4	31	16	7	11	17	15	70	32	36	Protein coding	Auxin-induced protein [Medicago truncatula] gi|357440509|ref|XP_003590532.1|
Lj5g3v1015180	0	1	1	4	13	2	6	2	2	11	10	5	4	1	0	2	3	5	2	9	2	12	Protein coding	Auxin-induced protein [Medicago truncatula] gi|357440509|ref|XP_003590532.1|
Lj1g3v4554740	0	4	0	1	0	0	4	0	0	0	0	2	0	0	0	0	0	0	0	0	1	0	Protein coding	Auxin-induced protein 5NG4 [Medicago truncatula] gi|357440473|ref|XP_003590514.1|
Lj0g3v0128639	16	12	14	18	13	2	16	11	22	14	25	10	26	8	26	4	0	3	4	3	2	3	Protein coding	Auxin-induced protein 5NG4 [Medicago truncatula] gi|357445673|ref|XP_003593114.1|
Lj4g3v0336250	11	8	0	2	0	2	3	8	24	82	60	56	93	46	66	96	0	0	0	0	0	0	Protein coding	Auxin-induced protein 5NG4 [Medicago truncatula] gi|357445673|ref|XP_003593114.1|
Lj0g3v0273439	0	0	0	0	0	0	2	0	0	0	0	0	0	0	0	0	0	0	0	1	1	1	Protein coding	Auxin-induced protein 5NG4 [Medicago truncatula] gi|357445675|ref|XP_003593115.1|
Lj0g3v0288689	2	1	0	0	0	1	1	0	2	3	0	2	1	8	8	3	0	0	0	0	3	0	Protein coding	Auxin-induced protein 5NG4 [Medicago truncatula] gi|357445675|ref|XP_003593115.1|
Lj6g3v2218360	14	9	10	1	17	17	15	24	9	9	7	13	16	2	6	8	10	24	9	16	16	26	Protein coding	Auxin-induced protein 5NG4 [Medicago truncatula] gi|357445675|ref|XP_003593115.1|
Lj6g3v2232300	0	0	0	0	0	0	0	0	0	0	0	0	0	0	0	0	0	0	0	0	0	0	Protein coding	Auxin-induced protein 5NG4 [Medicago truncatula] gi|357445675|ref|XP_003593115.1|
Lj6g3v2233310	2	0	1	0	0	0	0	0	3	1	1	3	8	4	1	8	0	0	0	4	3	6	Protein coding	Auxin-induced protein 5NG4 [Medicago truncatula] gi|357445675|ref|XP_003593115.1|
Lj0g3v0080929	12	5	8	6	15	6	14	8	24	8	4	11	36	20	24	27	9	7	2	4	3	2	Protein coding	Auxin-induced protein 5NG4 [Medicago truncatula] gi|357445679|ref|XP_003593117.1|
Lj2g3v0604100	12	8	22	12	1	17	17	19	9	1	0	1	3	0	0	0	11	4	19	0	0	10	Protein coding	Auxin-induced protein 5NG4 [Medicago truncatula] gi|357445679|ref|XP_003593117.1|
Lj3g3v0139560	0	0	0	0	0	0	0	0	0	0	0	0	0	0	0	0	0	0	0	0	0	0	Protein coding	Auxin-induced protein 5NG4 [Medicago truncatula] gi|357455015|ref|XP_003597788.1|
Lj0g3v0072699	0	0	0	0	10	0	0	1	5	0	0	0	0	0	0	1	0	0	3	0	0	0	Protein coding	Auxin-induced protein 5NG4 [Medicago truncatula] gi|357456775|ref|XP_003598668.1|
Lj0g3v0106729	12	4	6	11	2	10	19	6	7	4	0	0	0	0	0	0	1	12	16	3	5	7	Protein coding	Auxin-induced protein 5NG4 [Medicago truncatula] gi|357461547|ref|XP_003601055.1|
Lj1g3v0806470	58	32	29	19	24	69	69	66	70	25	33	70	58	37	36	16	13	34	30	9	13	20	Protein coding	Auxin-induced protein 5NG4 [Medicago truncatula] gi|357461553|ref|XP_003601058.1|
Lj1g3v3137680	0	6	3	2	9	11	9	2	2	8	1	10	8	9	40	16	19	12	8	130	33	86	Protein coding	Auxin-induced protein 5NG4 [Medicago truncatula] gi|357461561|ref|XP_003601062.1|
Lj1g3v0913250	83	81	40	27	26	59	63	88	73	95	131	133	183	150	158	100	77	104	76	60	89	65	Protein coding	Auxin-induced protein 5NG4 [Medicago truncatula] gi|357463769|ref|XP_003602166.1|
Lj4g3v1535180	1	5	2	4	0	2	4	3	4	0	1	14	3	0	4	0	1	7	10	23	25	24	Protein coding	Auxin-induced protein 5NG4 [Medicago truncatula] gi|357477327|ref|XP_003608949.1|
Lj1g3v2139450	0	0	0	0	0	0	2	0	0	0	0	0	0	0	0	0	0	0	0	0	4	0	Protein coding	Auxin-induced protein 5NG4 [Medicago truncatula] gi|357483605|ref|XP_003612089.1|
Lj0g3v0009669	0	0	3	0	0	1	2	1	0	0	0	0	0	0	0	0	1	1	0	0	0	0	Protein coding	Auxin-induced protein 5NG4 [Medicago truncatula] gi|357497543|ref|XP_003619060.1|
Lj0g3v0186749	0	0	0	0	0	1	1	4	0	0	0	0	0	0	0	0	0	4	2	0	0	0	Protein coding	Auxin-induced protein 5NG4 [Medicago truncatula] gi|357497543|ref|XP_003619060.1|
Lj2g3v0692470	14	6	4	7	11	7	2	7	3	4	0	2	3	2	0	0	0	0	0	1	0	0	Protein coding	Auxin-induced protein 5NG4 [Medicago truncatula] gi|357500129|ref|XP_003620353.1|
Lj0g3v0160189	0	0	0	0	0	0	2	1	2	0	0	7	0	0	0	0	0	1	3	2	1	5	Protein coding	Auxin-induced protein 5NG4 [Medicago truncatula] gi|357519781|ref|XP_003630179.1|
Lj5g3v0659670	5	0	3	1	3	1	1	1	3	11	13	18	11	0	16	6	6	10	4	17	5	10	Protein coding	Auxin-induced protein 6B [Medicago truncatula] gi|357440367|ref|XP_003590461.1|
Lj0g3v0077489	49	27	16	10	3	45	21	54	120	100	102	67	90	116	59	69	44	72	29	75	46	45	Protein coding	Auxin-induced protein 6B [Medicago truncatula] gi|357466563|ref|XP_003603566.1|
Lj1g3v3354010	11	3	1	1	0	3	3	13	15	30	23	22	42	20	54	55	4	15	11	14	19	20	Protein coding	Auxin-induced protein 6B [Medicago truncatula] gi|357467463|ref|XP_003604016.1|
Lj0g3v0244069	0	0	0	0	0	0	0	0	0	0	0	0	0	0	0	0	0	0	0	0	0	0	Protein coding	Auxin-induced protein 6B [Medicago truncatula] gi|357473611|ref|XP_003607090.1|
Lj0g3v0298969	2	5	0	5	0	2	8	16	2	8	13	4	26	2	13	8	6	5	3	3	6	15	Protein coding	Auxin-induced protein 6B [Medicago truncatula] gi|357473611|ref|XP_003607090.1|
Lj0g3v0039989	0	0	0	0	0	0	0	0	0	0	0	0	0	0	0	0	0	0	0	0	0	1	Protein coding	Auxin-induced protein 6B [Medicago truncatula] gi|357473631|ref|XP_003607100.1|
Lj0g3v0144779	0	0	0	0	0	0	0	0	0	0	0	0	0	0	0	1	0	0	0	0	0	0	Protein coding	Auxin-induced protein 6B [Medicago truncatula] gi|357473677|ref|XP_003607123.1|
Lj0g3v0203329	0	0	0	0	0	0	0	0	0	0	0	0	0	0	2	0	0	0	1	0	0	0	Protein coding	Auxin-induced protein 6B [Medicago truncatula] gi|357473677|ref|XP_003607123.1|
Lj0g3v0268389	0	0	0	0	0	0	0	0	0	0	0	0	0	0	0	0	4	0	3	5	1	4	Protein coding	Auxin-induced protein 6B [Medicago truncatula] gi|357473677|ref|XP_003607123.1|
Lj3g3v2995630	0	0	0	0	0	0	3	2	4	3	0	0	1	0	4	6	0	0	0	0	0	0	Protein coding	Auxin-induced protein 6B [Medicago truncatula] gi|357473677|ref|XP_003607123.1|
Lj4g3v2846170	54	53	58	49	51	49	80	69	34	46	43	51	61	38	63	53	29	111	117	116	93	85	Protein coding	Auxin-induced protein 6B [Medicago truncatula] gi|357520185|ref|XP_003630381.1|
Lj4g3v3015140	75	50	46	39	69	128	164	110	180	192	155	176	322	345	308	181	86	183	111	105	105	103	Protein coding	Auxin-induced protein 6B [Medicago truncatula] gi|357520673|ref|XP_003630625.1|
Lj4g3v3015160	0	0	0	3	0	0	0	0	0	0	4	1	1	0	0	1	1	2	2	0	0	0	Protein coding	Auxin-induced protein 6B [Medicago truncatula] gi|357520673|ref|XP_003630625.1|
Lj5g3v1204430	89	69	38	49	232	143	180	154	71	119	76	57	59	58	69	80	68	92	55	202	165	211	Protein coding	auxin-induced protein ali50 [Glycine max] gi|358248890|ref|NP_001240213.1|
Lj3g3v2247090	60	62	25	27	63	56	91	99	57	43	117	60	57	80	53	46	50	42	64	172	128	235	Protein coding	auxin-induced protein AUX22 [Glycine max] gi|351725121|ref|NP_001237849.1|
Lj0g3v0056389	6	10	0	0	13	0	7	2	0	6	2	0	0	0	1	2	0	5	1	0	3	0	Protein coding	auxin-induced protein AUX28 [Glycine max] gi|351721306|ref|NP_001236693.1|
Lj5g3v1015190	6	4	7	4	1	6	1	6	2	7	3	3	3	0	1	3	2	5	0	3	6	0	Protein coding	auxin-induced protein AUX28 [Glycine max] gi|351721306|ref|NP_001236693.1|
Lj1g3v4958890	425	337	281	250	296	452	559	581	446	355	304	323	493	383	426	343	329	561	356	657	649	710	Protein coding	Auxin-induced protein PCNT115 [Medicago truncatula] gi|357512287|ref|XP_003626432.1|
Lj0g3v0295829	24	32	11	19	15	8	34	35	17	21	11	27	14	36	38	18	18	29	26	44	29	17	Protein coding	Auxin-induced protein PCNT115 [Medicago truncatula] gi|357512293|ref|XP_003626435.1|
Lj1g3v4958880	0	0	0	0	0	0	0	0	0	0	0	0	0	0	0	0	0	0	0	0	0	0	Protein coding	Auxin-induced protein PCNT115 [Medicago truncatula] gi|357512293|ref|XP_003626435.1|
Lj0g3v0244169	3	5	7	3	0	8	5	7	0	1	10	2	7	0	7	6	9	5	14	17	16	5	Protein coding	Auxin-regulated protein [Medicago truncatula] gi|357472673|ref|XP_003606621.1|
Lj0g3v0244179	4	3	5	6	10	10	6	8	2	1	4	4	4	3	10	0	4	2	4	3	3	0	Protein coding	Auxin-regulated protein [Medicago truncatula] gi|357472673|ref|XP_003606621.1|
Lj3g3v3165170	60	54	77	36	15	48	38	59	44	36	48	35	36	35	39	51	25	46	44	63	64	53	Protein coding	Auxin-regulated protein [Medicago truncatula] gi|357472673|ref|XP_003606621.1|
Lj4g3v2215070	8	24	11	8	18	31	68	44	33	33	20	22	23	17	16	21	27	35	13	58	44	58	Protein coding	auxin-regulated protein [Phaseolus vulgaris] gi|24943206|gb|AAN65371.1|
Lj5g3v2265240	4	4	6	2	0	2	0	7	8	2	3	3	0	0	4	4	1	0	0	0	3	0	Protein coding	auxin-regulated protein [Solanum lycopersicum] gi|350539181|ref|NP_001234635.1|
Lj6g3v2017410	5049	5327	5390	3397	6236	6726	11639	4670	56511	51463	47503	68075	67489	140711	109032	77899	26679	31262	24317	42159	22726	27143	Protein coding	auxin-repressed protein [Robinia pseudoacacia] gi|11386111|gb|AAG33924.1|
Lj3g3v0424090	64	21	38	15	30	51	50	86	92	56	54	78	99	194	233	95	60	77	79	112	97	74	Protein coding	auxin-responsive family protein [Arabidopsis lyrata subsp. lyrata] gi|297847990|ref|XP_002891876.1|
Lj6g3v0775970	0	0	0	0	0	0	0	0	0	0	0	0	0	0	0	0	0	0	0	0	0	0	Protein coding	Auxin-responsive family protein [Theobroma cacao] gi|508781646|gb|EOY28902.1|
Lj1g3v2657200	0	0	0	1	0	0	5	0	1	2	5	0	1	3	5	3	1	13	4	5	11	20	Protein coding	Auxin-responsive GH3 family protein [Theobroma cacao] gi|508707326|gb|EOX99222.1|
Lj0g3v0160499	351	229	226	170	546	374	431	436	629	509	438	627	714	789	823	570	357	482	400	490	550	539	Protein coding	Auxin-responsive protein IAA [Medicago truncatula] gi|357454869|ref|XP_003597715.1|
Lj3g3v2318210	0	3	3	6	0	21	2	6	24	8	6	14	24	26	11	25	2	5	0	9	9	7	Protein coding	Auxin-responsive protein IAA18 [Medicago truncatula] gi|357513517|ref|XP_003627047.1|
Lj0g3v0305429	2	0	0	0	0	0	1	0	4	3	7	0	0	6	1	2	7	9	3	2	6	6	Protein coding	Auxin-responsive protein IAA4 [Medicago truncatula] gi|357479247|ref|XP_003609909.1|
Lj0g3v0353019	0	0	0	0	0	0	0	0	0	0	0	0	0	0	0	0	0	0	0	0	0	0	Protein coding	Avr9/Cf-9 rapidly elicited protein [Medicago truncatula] gi|357493591|ref|XP_003617084.1|
Lj1g3v3022360	15	1	12	13	23	12	8	20	3	1	0	8	2	6	9	25	5	0	9	5	4	2	Protein coding	Avr9/Cf-9 rapidly elicited protein [Medicago truncatula] gi|357493591|ref|XP_003617084.1|
Lj2g3v2974800	162	186	196	110	140	114	134	123	52	35	62	63	30	62	38	66	94	120	249	110	72	132	Protein coding	Avr9/Cf-9 rapidly elicited protein [Medicago truncatula] gi|357493591|ref|XP_003617084.1|
Lj2g3v2974810	142	150	159	92	98	93	110	104	40	25	40	53	26	51	26	44	79	100	206	88	58	90	Protein coding	Avr9/Cf-9 rapidly elicited protein [Medicago truncatula] gi|357493591|ref|XP_003617084.1|
Lj0g3v0325749	8	7	2	12	0	0	2	7	4	1	0	5	1	0	0	1	7	26	16	12	13	22	Protein coding	Avr9/Cf-9 rapidly elicited protein [Medicago truncatula] gi|357497631|ref|XP_003619104.1|
Lj4g3v2456250	4	5	1	15	0	0	1	5	3	1	1	5	0	0	2	0	3	3	2	14	0	4	Protein coding	Avr9/Cf-9 rapidly elicited protein 169 [Nicotiana tabacum] gi|12003390|gb|AAG43552.1|AF211534_1
Lj4g3v2628860	17	8	22	9	40	35	28	43	4	12	7	7	5	0	9	9	33	25	33	46	44	63	Protein coding	AWPM-19-like family protein [Theobroma cacao] gi|508780568|gb|EOY27824.1|
Lj6g3v1093570	19	41	21	19	58	48	49	80	43	32	57	37	7	43	31	26	126	208	106	154	164	144	Protein coding	AWPM-19-like family protein [Theobroma cacao] gi|508780568|gb|EOY27824.1|
Lj4g3v2376080	8	13	11	3	10	18	22	17	10	5	6	14	2	11	8	7	18	37	31	62	51	83	Protein coding	AWPM-19-like protein [Arabidopsis thaliana] gi|15239619|ref|NP_197398.1|
Lj3g3v1983510	0	0	1	0	0	2	0	0	1	0	0	0	3	3	4	0	0	0	0	0	0	0	Protein coding	Axoneme-associated protein GASP-180 [Giardia lamblia ATCC 50803] gi|159117990|ref|XP_001709214.1|
Lj1g3v2451200	32	27	10	22	16	12	10	13	47	26	16	37	27	55	51	18	27	28	27	16	56	22	Protein coding	AZA-guanine resistant1 [Theobroma cacao] gi|508728159|gb|EOY20056.1|
Lj0g3v0311659	92	87	113	135	168	112	136	208	95	45	119	53	131	156	174	84	54	69	102	67	85	90	Protein coding	B12D protein [Medicago truncatula] gi|357463095|ref|XP_003601829.1|
Lj6g3v0585650	7	6	8	9	10	6	14	20	2	8	10	3	15	18	17	16	8	5	19	13	13	28	Protein coding	B12D protein [Medicago truncatula] gi|357463095|ref|XP_003601829.1|
Lj0g3v0325609	0	2	0	0	0	0	0	3	0	1	8	1	0	0	0	0	245	430	301	31	117	16	Protein coding	B12D-like protein [Phaseolus vulgaris] gi|38194922|gb|AAR13310.1|
Lj0g3v0288879	9	11	10	13	1	10	14	22	13	27	24	13	32	11	28	6	19	18	26	24	30	19	Protein coding	B3 domain-containing protein [Aegilops tauschii] gi|475526140|gb|EMT07265.1|
Lj1g3v2095910	0	0	0	0	0	0	0	0	0	0	0	0	0	0	0	0	0	0	0	0	0	0	Protein coding	B3 domain-containing protein [Aegilops tauschii] gi|475536518|gb|EMT08925.1|
Lj0g3v0294169	0	0	0	0	0	0	0	0	0	0	0	0	0	0	0	0	1	0	0	0	0	0	Protein coding	B3 domain-containing protein [Aegilops tauschii] gi|475575893|gb|EMT17386.1|
Lj4g3v2604210	2	0	0	0	0	0	0	0	0	3	0	0	0	0	0	0	0	4	0	2	0	1	Protein coding	B3 domain-containing protein [Medicago truncatula] gi|357437999|ref|XP_003589275.1|
Lj0g3v0345959	0	0	0	0	0	0	0	0	0	0	0	0	0	0	0	0	0	0	0	0	0	0	Protein coding	B3 domain-containing protein [Medicago truncatula] gi|357439817|ref|XP_003590186.1|
Lj0g3v0258689	1	1	0	8	1	0	5	3	0	0	1	0	7	0	6	0	2	6	0	13	6	5	Protein coding	B3 domain-containing protein [Medicago truncatula] gi|357460331|ref|XP_003600447.1|
Lj3g3v1427070	31	25	25	17	22	28	51	38	50	40	33	44	36	61	49	52	30	18	29	37	23	31	Protein coding	B3 domain-containing protein [Medicago truncatula] gi|357470009|ref|XP_003605289.1|
Lj5g3v1988740	0	0	0	0	0	0	0	0	0	0	0	0	0	0	0	1	0	0	0	0	0	0	Protein coding	B3 domain-containing protein [Medicago truncatula] gi|357487611|ref|XP_003614093.1|
Lj0g3v0131039	3	1	2	0	0	0	3	4	9	12	9	8	5	15	41	24	3	4	3	8	0	4	Protein coding	B3 domain-containing protein [Medicago truncatula] gi|357504749|ref|XP_003622663.1|
Lj1g3v3386920	0	0	0	0	0	0	0	0	0	1	3	4	2	6	3	2	0	0	0	0	0	0	Protein coding	B3 domain-containing protein [Medicago truncatula] gi|357504749|ref|XP_003622663.1|
Lj1g3v3386930	0	0	0	0	0	0	0	0	0	1	3	4	2	6	3	2	0	0	0	0	0	0	Protein coding	B3 domain-containing protein [Medicago truncatula] gi|357504749|ref|XP_003622663.1|
Lj1g3v3690290	7	4	0	0	0	9	4	3	1	0	8	3	0	0	0	1	4	1	0	6	6	5	Protein coding	B3 domain-containing protein [Medicago truncatula] gi|357504755|ref|XP_003622666.1|
Lj0g3v0253159	1	3	0	0	0	0	6	2	2	4	4	2	6	2	2	4	5	1	0	0	0	0	Protein coding	B3 domain-containing protein [Medicago truncatula] gi|357521093|ref|XP_003630835.1|
Lj0g3v0279519	0	0	0	0	0	0	0	0	0	0	0	0	0	0	0	0	0	0	0	0	0	0	Protein coding	B3 domain-containing protein [Medicago truncatula] gi|357521093|ref|XP_003630835.1|
Lj0g3v0340729	1	1	0	3	0	1	0	0	3	0	0	1	2	7	6	5	0	1	0	0	6	0	Protein coding	B3 domain-containing protein [Medicago truncatula] gi|357521093|ref|XP_003630835.1|
Lj0g3v0364159	1	2	0	0	0	2	1	3	1	0	5	0	0	6	1	0	5	4	8	1	2	3	Protein coding	B3 domain-containing protein [Medicago truncatula] gi|357521093|ref|XP_003630835.1|
Lj2g3v0093580	0	0	0	0	0	0	0	0	0	0	0	0	0	0	0	0	0	0	0	0	0	0	Protein coding	B3 domain-containing protein [Medicago truncatula] gi|357521093|ref|XP_003630835.1|
Lj0g3v0086659	6	1	3	1	1	7	2	6	10	20	21	13	15	25	31	30	6	4	3	0	2	4	Protein coding	B3 domain-containing protein REM20 [Medicago truncatula] gi|357511467|ref|XP_003626022.1|
Lj0g3v0243039	0	0	0	0	0	0	0	0	0	0	0	0	0	0	0	0	0	0	0	0	0	0	Protein coding	B3 domain-containing transcription factor VRN1 [Medicago truncatula] gi|357439319|ref|XP_003589936.1|
Lj0g3v0297019	0	0	0	0	0	0	0	0	0	0	0	0	0	0	0	0	0	0	0	0	0	0	Protein coding	B3 domain-containing transcription factor VRN1 [Medicago truncatula] gi|357439319|ref|XP_003589936.1|
Lj6g3v0028790	0	0	0	0	0	0	0	0	0	0	0	0	0	0	0	0	0	0	0	0	0	0	Protein coding	B3 domain-containing transcription factor VRN1 [Medicago truncatula] gi|357439319|ref|XP_003589936.1|
Lj5g3v2241450	0	0	0	0	0	0	0	0	0	1	0	1	0	0	3	0	3	0	1	0	0	2	Protein coding	B3 domain-containing transcription factor VRN1 [Medicago truncatula] gi|357460337|ref|XP_003600450.1|
Lj1g3v2841310	1	15	7	8	9	11	9	18	9	7	25	5	29	17	23	8	6	11	5	7	6	13	Protein coding	babyboom 1 [Glycine max] gi|351725631|ref|NP_001237099.1|
Lj2g3v1984100	53	93	56	35	33	92	100	88	94	100	91	100	137	135	128	104	89	116	175	131	139	176	Protein coding	BAC19.9 [Solanum lycopersicum] gi|9858777|gb|AAG01124.1|AF273333_9
Lj1g3v0414710	0	3	2	1	9	0	7	1	7	11	1	0	3	8	0	0	2	8	0	11	15	10	Protein coding	bacterial surface protein 26-residue PARCEL repeat (3 repeats) [Ruminococcus albus] gi|488940150|ref|WP_002851225.1|
Lj2g3v0205750	2	0	0	0	0	4	5	1	3	0	3	8	0	0	3	0	2	0	0	0	3	0	Protein coding	Bactericidal permeability-increasing protein [Medicago truncatula] gi|357494733|ref|XP_003617655.1|
Lj2g3v3224010	0	0	0	0	0	0	0	0	0	0	0	0	0	0	0	0	0	0	0	0	0	0	Protein coding	Bactericidal permeability-increasing protein [Medicago truncatula] gi|357494733|ref|XP_003617655.1|
Lj2g3v3224070	0	0	0	0	0	0	0	0	0	2	0	0	0	0	0	0	0	0	0	0	0	0	Protein coding	Bactericidal permeability-increasing protein [Medicago truncatula] gi|357494733|ref|XP_003617655.1|
Lj2g3v3224210	773	701	471	392	672	874	1069	1245	725	590	864	681	995	1036	750	642	720	1105	936	1935	1771	2008	Protein coding	Bactericidal permeability-increasing protein [Medicago truncatula] gi|357494733|ref|XP_003617655.1|
Lj6g3v0819000	1	9	3	6	0	4	6	6	6	0	8	3	3	4	10	3	2	1	5	3	2	4	Protein coding	Bactericidal permeability-increasing protein [Medicago truncatula] gi|357494733|ref|XP_003617655.1|
Lj1g3v4777380	0	0	0	0	0	0	0	0	0	0	0	0	0	0	0	0	0	0	0	0	0	0	Protein coding	bacteriophage phi 1.45 protein-like protein [Acinetobacter bereziniae] gi|498277318|ref|WP_010591474.1|
Lj0g3v0173859	118	96	69	53	95	129	175	127	124	193	167	161	169	175	230	90	93	150	192	177	190	190	Protein coding	Baculoviral IAP repeat-containing protein [Medicago truncatula] gi|357437787|ref|XP_003589169.1|
Lj5g3v1777190	72	59	37	35	57	50	96	78	90	55	63	65	85	138	103	69	48	91	71	88	80	62	Protein coding	Baculoviral IAP repeat-containing protein [Medicago truncatula] gi|357443107|ref|XP_003591831.1|
Lj6g3v1692670	179	149	76	73	187	137	194	228	166	231	184	245	478	242	464	272	144	224	182	171	188	301	Protein coding	Baculoviral IAP repeat-containing protein [Medicago truncatula] gi|357448357|ref|XP_003594454.1|
Lj1g3v3330560	70	22	37	29	109	28	49	66	16	17	21	50	25	46	13	29	53	62	72	32	53	45	Protein coding	Baculoviral IAP repeat-containing protein [Medicago truncatula] gi|357467533|ref|XP_003604051.1|
Lj3g3v3420100	10	8	17	20	0	11	30	10	13	0	5	6	5	11	16	5	5	11	8	31	13	39	Protein coding	Baculoviral IAP repeat-containing protein [Medicago truncatula] gi|357467533|ref|XP_003604051.1|
Lj0g3v0159369	28	30	24	44	19	21	30	32	22	26	23	24	18	28	40	22	7	11	13	18	5	7	Protein coding	Baculoviral IAP repeat-containing protein [Medicago truncatula] gi|357482255|ref|XP_003611413.1|
Lj3g3v2578270	0	0	2	0	0	0	1	1	0	0	0	0	2	0	0	0	0	0	0	0	0	0	Protein coding	Baculoviral IAP repeat-containing protein [Medicago truncatula] gi|357514013|ref|XP_003627295.1|
Lj3g3v2579350	77	47	83	43	13	69	84	94	74	66	113	92	101	95	98	99	90	146	107	130	132	133	Protein coding	Baculoviral IAP repeat-containing protein [Medicago truncatula] gi|357514013|ref|XP_003627295.1|
Lj4g3v0667990	29	17	26	10	92	23	26	38	34	38	30	39	57	63	59	34	26	54	28	34	15	43	Protein coding	Baculoviral IAP repeat-containing protein 7-A [Medicago truncatula] gi|357475127|ref|XP_003607849.1|
Lj2g3v2017700	246	232	215	216	212	261	288	324	291	288	242	311	349	204	365	325	260	249	295	352	323	371	Protein coding	BAH and coiled-coil domain-containing protein [Medicago truncatula] gi|357481593|ref|XP_003611082.1|
Lj4g3v2962330	223	202	221	213	188	241	318	330	249	263	182	274	252	225	262	262	218	331	233	427	342	368	Protein coding	BAH and coiled-coil domain-containing protein [Medicago truncatula] gi|357481593|ref|XP_003611082.1|
Lj1g3v0415250	302	233	242	183	252	278	373	401	303	261	216	329	317	465	435	397	375	345	343	450	305	554	Protein coding	BAH domainTFIIS helical bundle-like domain isoform 1 [Theobroma cacao] gi|508773378|gb|EOY20634.1|
Lj0g3v0200359	20	10	18	13	9	38	54	49	28	36	88	69	89	205	75	45	110	155	101	72	74	228	Protein coding	BAHD acyltransferase DCR [Medicago truncatula] gi|357461157|ref|XP_003600860.1|
Lj1g3v4941810	0	0	0	0	0	0	0	0	0	0	0	0	0	1	0	0	0	0	0	0	0	0	Protein coding	Basic 7S globulin [Medicago truncatula] gi|357512051|ref|XP_003626314.1|
Lj3g3v2313090	0	0	0	0	0	0	0	0	11	10	22	13	27	84	37	15	0	0	0	0	0	0	Protein coding	Basic blue protein [Medicago truncatula] gi|357519409|ref|XP_003629993.1|
Lj4g3v2704680	254	212	150	98	127	217	288	354	377	362	488	415	370	505	482	269	449	485	593	370	737	509	Protein coding	Basic blue protein [Medicago truncatula] gi|357519409|ref|XP_003629993.1|
Lj4g3v2704690	170	147	97	86	117	126	151	119	634	431	478	405	575	758	885	626	517	526	336	211	429	196	Protein coding	Basic blue protein [Medicago truncatula] gi|357519409|ref|XP_003629993.1|
Lj0g3v0060339	10	16	10	12	0	16	20	22	12	17	21	18	9	4	11	15	16	15	15	7	11	16	Protein coding	basic helix-loop-helix protein [Fragaria x ananassa] gi|54306640|gb|AAV33474.1|
Lj0g3v0344429	0	0	1	0	0	0	0	0	0	0	2	0	0	0	0	0	0	0	0	0	0	0	Protein coding	basic helix-loop-helix protein [Fragaria x ananassa] gi|54306640|gb|AAV33474.1|
Lj0g3v0114079	0	1	0	0	0	0	0	0	0	0	0	0	0	6	0	0	4	4	0	1	2	3	Protein coding	basic helix-loop-helix protein-like [Oryza sativa Japonica Group] gi|54291234|dbj|BAD61929.1|
Lj2g3v1670890	8	5	4	8	0	18	9	13	14	25	12	21	16	28	12	20	11	32	24	28	38	43	Protein coding	Basic leucine zipper transcription factor [Medicago truncatula] gi|357483891|ref|XP_003612232.1|
Lj6g3v0920850	35	12	20	17	28	86	58	80	7	11	4	5	8	6	18	5	39	65	58	89	43	68	Protein coding	basic secretory protein (BSP) family protein [Arabidopsis thaliana] gi|15228024|ref|NP_181818.1|
Lj3g3v3638920	14	8	14	12	12	10	26	22	25	31	22	13	22	30	28	34	23	22	18	34	16	28	Protein coding	Basic-leucine zipper (bZIP) transcription factor family protein isoform 7 partial [Theobroma cacao] gi|508705767|gb|EOX97663.1|
Lj3g3v3638930	8	4	8	12	6	8	18	10	10	22	8	8	10	12	18	8	8	10	6	16	6	10	Protein coding	Basic-leucine zipper (bZIP) transcription factor family protein isoform 7 partial [Theobroma cacao] gi|508705767|gb|EOX97663.1|
Lj0g3v0268559	0	0	0	0	1	0	0	0	0	0	0	3	0	0	0	0	18	27	25	36	31	29	Protein coding	Basic-leucine zipper transcription factor family protein isoform 1 [Theobroma cacao] gi|508725654|gb|EOY17551.1|
Lj1g3v3892400	0	0	1	0	0	2	0	0	0	0	0	0	0	0	1	0	1	0	4	4	0	3	Protein coding	BASS family bile acid sodium (Na+) symporter [Medicago truncatula] gi|358348742|ref|XP_003638402.1|
Lj0g3v0084739	285	258	177	149	174	258	335	392	279	291	284	283	353	271	333	253	231	366	245	433	403	510	Protein coding	BAT2 domain-containing protein 1 [Theobroma cacao] gi|508706260|gb|EOX98156.1|
Lj2g3v0932840	65	38	28	36	70	46	85	90	45	49	56	53	41	38	40	38	26	43	59	92	73	32	Protein coding	BC10 protein [Medicago truncatula] gi|357520047|ref|XP_003630312.1|
Lj3g3v2838580	0	0	0	0	0	0	0	0	0	0	0	0	0	0	0	0	0	0	0	0	0	0	Protein coding	BC10 protein [Medicago truncatula] gi|357520047|ref|XP_003630312.1|
Lj6g3v1982290	5	1	0	0	0	2	0	2	0	3	4	0	0	0	0	1	3	5	3	4	14	10	Protein coding	B-cell lymphoma 6 protein putative [Theobroma cacao] gi|508780679|gb|EOY27935.1|
Lj0g3v0156499	0	0	0	0	0	0	0	0	0	0	0	0	0	0	0	0	0	0	0	0	0	0	Protein coding	B-cell lymphoma/leukemia 11B [Crassostrea gigas] gi|405960284|gb|EKC26223.1|
Lj2g3v3185330	3	2	0	0	11	5	4	5	2	3	3	2	8	3	1	0	2	10	6	6	14	2	Protein coding	B-cell receptor-associated 31-like [Theobroma cacao] gi|508710325|gb|EOY02222.1|
Lj2g3v0636860	686	581	532	409	735	718	775	774	808	848	748	877	696	776	957	738	789	1237	1007	1438	1502	1474	Protein coding	B-cell receptor-associated 31-like [Theobroma cacao] gi|508774195|gb|EOY21451.1|
Lj1g3v3556980	80	62	59	58	99	109	84	80	75	62	82	92	69	60	63	52	78	105	65	172	128	198	Protein coding	B-cell receptor-associated protein 31-like [Theobroma cacao] gi|508701984|gb|EOX93880.1|
Lj0g3v0143639	0	0	0	0	0	0	0	0	0	0	0	0	0	0	0	0	0	0	0	5	0	0	Protein coding	beclin 1 [Saccharomyces bayanus] gi|73476195|emb|CAJ26342.1|
Lj1g3v2264750	0	0	0	0	0	0	0	0	4	0	0	0	0	0	0	0	0	0	0	0	0	0	Protein coding	Beclin 1 protein [Medicago truncatula] gi|357456731|ref|XP_003598646.1|
Lj0g3v0261969	92	125	100	62	42	96	123	98	88	83	88	85	90	37	119	46	65	93	101	104	98	80	Protein coding	Beclin 1 protein [Medicago truncatula] gi|357456733|ref|XP_003598647.1|
Lj1g3v0913110	0	0	0	0	0	0	0	0	0	0	0	0	0	0	0	0	0	0	0	0	0	0	Protein coding	beclin 1 protein [Medicago truncatula] gi|73587482|emb|CAJ27523.1|
Lj2g3v3121070	21	23	14	30	32	22	20	50	25	38	51	16	28	19	37	34	16	34	10	62	36	56	Protein coding	BED finger-nbs resistance protein [Medicago truncatula] gi|357494365|ref|XP_003617471.1|
Lj0g3v0125559	93	87	68	71	45	122	146	126	85	108	126	113	115	99	123	105	80	121	116	119	204	104	Protein coding	BED zinc fingerhAT family dimerization domain [Theobroma cacao] gi|508701084|gb|EOX92980.1|
Lj0g3v0006249	0	1	0	0	0	0	0	0	0	0	0	0	0	0	6	0	0	0	0	0	0	3	Protein coding	BED zinc fingerhAT family dimerization domain [Theobroma cacao] gi|508711602|gb|EOY03499.1|
Lj1g3v3835570	0	0	0	0	0	0	0	0	0	0	0	0	0	0	0	0	0	0	4	1	2	0	Protein coding	BED zinc fingerhAT family dimerization domain [Theobroma cacao] gi|508711602|gb|EOY03499.1|
Lj0g3v0358949	0	8	3	1	0	4	0	10	4	0	6	0	11	3	3	1	3	1	0	0	1	0	Protein coding	BED zinc fingerhAT family dimerization domain [Theobroma cacao] gi|508773663|gb|EOY20919.1|
Lj3g3v0044250	10	1	2	1	0	8	3	16	2	12	6	23	13	15	8	6	13	13	10	12	14	21	Protein coding	BED zinc fingerhAT family dimerization domain [Theobroma cacao] gi|508778642|gb|EOY25898.1|
Lj0g3v0188699	28	19	20	11	4	22	24	38	29	28	36	29	55	29	30	31	26	37	51	26	56	55	Protein coding	BED zinc fingerhAT family dimerization domain isoform 1 [Theobroma cacao] gi|508721626|gb|EOY13523.1|
Lj0g3v0089849	0	0	0	1	2	0	1	0	0	1	4	4	0	1	0	0	1	3	0	0	1	1	Protein coding	BED zinc fingerhAT family dimerization domain isoform 2 [Theobroma cacao] gi|508783898|gb|EOY31154.1|
Lj3g3v2185860	0	0	0	0	0	0	0	5	0	0	0	0	0	0	0	0	0	0	0	0	0	1	Protein coding	BED zinc fingerhAT family dimerization domain isoform 2 [Theobroma cacao] gi|508783898|gb|EOY31154.1|
Lj0g3v0083979	45	64	42	30	47	51	60	33	34	44	21	18	35	17	61	33	18	26	32	46	39	33	Protein coding	BED zinc fingerhAT family dimerization domain isoform 5 [Theobroma cacao] gi|508721630|gb|EOY13527.1|
Lj0g3v0057839	215	161	159	96	131	187	165	158	187	121	125	172	148	80	148	135	185	194	191	269	209	285	Protein coding	BEL1-like homeodomain protein [Medicago truncatula] gi|357438117|ref|XP_003589334.1|
Lj1g3v2740220	2	4	2	3	0	3	2	3	2	1	2	9	4	0	1	8	2	4	2	8	1	8	Protein coding	BEL1-like homeodomain protein [Medicago truncatula] gi|357438117|ref|XP_003589334.1|
Lj3g3v2095960	1899	1981	1280	666	1136	2279	2607	2320	1065	612	942	1077	1506	2013	905	1033	1732	2708	2802	2722	4122	3712	Protein coding	Benzoyl coenzyme A benzyl alcohol benzoyl transferase [Medicago truncatula] gi|357441525|ref|XP_003591040.1|
Lj4g3v2881970	0	0	2	0	0	0	0	0	0	0	0	0	0	0	0	0	0	1	5	0	0	2	Protein coding	Benzoyl coenzyme A benzyl alcohol benzoyl transferase [Medicago truncatula] gi|357512189|ref|XP_003626383.1|
Lj0g3v0346709	9	8	8	6	20	12	12	15	4	16	20	13	18	16	13	11	12	24	11	14	26	18	Protein coding	Benzoyl coenzyme A benzyl alcohol benzoyl transferase [Medicago truncatula] gi|357512201|ref|XP_003626389.1|
Lj2g3v1803080	15	8	14	11	8	14	10	18	16	21	10	11	18	16	18	10	8	13	10	8	8	8	Protein coding	BES1/BZR1-like protein [Medicago truncatula] gi|357483295|ref|XP_003611934.1|
Lj2g3v1803070	806	706	560	492	884	870	1022	998	979	828	1010	937	946	1297	1056	968	891	1161	1106	1154	1399	1187	Protein coding	BES1/BZR1-like protein [Medicago truncatula] gi|357483297|ref|XP_003611935.1|
Lj0g3v0098579	57	8	9	10	17	5	22	7	0	19	19	5	16	12	19	16	54	67	23	32	88	71	Protein coding	bet protein [Simian foamy virus] gi|425856937|gb|AFX98086.1|
Lj1g3v4483380	86	92	51	59	102	97	108	135	155	114	104	156	172	258	222	173	142	147	121	230	210	270	Protein coding	bet1-like snare 1-1 [Malus domestica] gi|188529683|gb|ACD62528.1|
Lj6g3v0813360	80	87	54	53	96	88	121	115	83	129	95	128	114	161	128	125	73	105	137	165	176	191	Protein coding	Beta 1 2 xylosyltransferase [Medicago truncatula] gi|357459889|ref|XP_003600225.1|
Lj3g3v3200810	159	136	118	90	138	201	224	326	96	162	147	106	180	140	136	140	186	224	174	296	307	436	Protein coding	beta actin [Medicago sativa] gi|187736658|gb|ACD31684.1|
Lj5g3v0134260	1	1	1	1	0	1	1	8	0	4	1	0	6	0	3	0	7	4	5	6	11	2	Protein coding	beta galactosidase [Vigna radiata] gi|7682680|gb|AAF67342.1|
Lj0g3v0171049	3	9	0	3	0	3	4	1	6	0	5	6	0	0	1	1	0	5	0	0	0	0	Protein coding	Beta Galactosidase-like protein [Medicago truncatula] gi|357515121|ref|XP_003627849.1|
Lj0g3v0120239	0	0	0	0	0	0	0	0	0	0	0	0	0	0	0	0	0	0	0	0	0	0	Protein coding	beta subunit of RNA polymerase partial [Arcanobacterium canis] gi|485459674|emb|CCW28866.1|
Lj5g3v1600680	21	14	4	1	63	8	18	12	16	9	14	17	17	15	7	4	29	29	20	12	49	30	Protein coding	Beta xylosidase [Medicago truncatula] gi|357442285|ref|XP_003591420.1|
Lj3g3v0718350	71	87	109	57	86	38	69	91	33	38	79	26	46	47	30	21	69	175	147	54	84	79	Protein coding	Beta-1 3-glucanase [Medicago truncatula] gi|357513321|ref|XP_003626949.1|
Lj0g3v0316559	1	1	0	0	10	0	2	1	7	1	3	0	8	3	6	1	3	2	4	5	6	2	Protein coding	Beta-13-galactosyl-O-glycosyl-glycoprotein beta-16-N-acetylglucosaminyltransferase [Medicago truncatula] gi|358345115|ref|XP_003636628.1|
Lj0g3v0363169	0	0	0	0	0	0	4	0	0	0	0	0	0	0	0	0	0	0	0	0	0	0	Protein coding	Beta-13-galactosyl-O-glycosyl-glycoprotein beta-16-N-acetylglucosaminyltransferase [Medicago truncatula] gi|358345115|ref|XP_003636628.1|
Lj3g3v2862400	69	38	43	15	64	38	67	79	46	56	75	49	93	43	45	48	65	66	96	116	94	119	Protein coding	Beta-13-galactosyl-O-glycosyl-glycoprotein beta-16-N-acetylglucosaminyltransferase [Medicago truncatula] gi|358345115|ref|XP_003636628.1|
Lj2g3v1277780	115	103	109	95	68	77	103	89	109	64	74	109	91	89	49	65	80	143	125	86	83	59	Protein coding	Beta-13-galactosyltransferase [Medicago truncatula] gi|357487041|ref|XP_003613808.1|
Lj6g3v0485180	0	0	0	0	0	0	0	0	0	0	0	0	0	0	0	0	0	0	0	0	0	0	Protein coding	beta-13-glucanase [Arachis hypogaea] gi|431983623|gb|AGA95870.1|
Lj0g3v0278459	123	20	68	51	46	21	46	28	912	699	652	835	1616	647	1426	672	112	641	49	5	22	1	Protein coding	beta-13-glucanase [Lotus japonicus] gi|189047086|dbj|BAG34628.1|
Lj0g3v0213009	33	30	28	34	27	29	41	42	76	171	107	144	203	104	225	82	5	3	5	1	0	0	Protein coding	beta-13-glucanase [Sesbania rostrata] gi|82949442|dbj|BAE53382.1|
Lj2g3v2124640	39	27	23	19	19	31	50	44	41	29	48	49	46	34	44	46	36	61	33	42	60	92	Protein coding	Beta-13-glucosyltransferase [Medicago truncatula] gi|357481189|ref|XP_003610880.1|
Lj0g3v0064649	8	7	10	10	10	6	8	20	22	10	9	15	20	2	12	9	8	8	18	28	14	8	Protein coding	Beta-13-glucosyltransferase [Theobroma cacao] gi|508777574|gb|EOY24830.1|
Lj0g3v0270989	9	8	3	7	1	4	4	5	7	0	1	0	4	5	0	2	6	5	9	14	2	16	Protein coding	Beta-13-glucosyltransferase [Theobroma cacao] gi|508777574|gb|EOY24830.1|
Lj4g3v2976890	70	82	64	41	10	96	96	123	48	68	77	86	72	80	59	70	90	104	116	144	168	176	Protein coding	Beta-13-glucosyltransferase [Theobroma cacao] gi|508777574|gb|EOY24830.1|
Lj4g3v2976900	21	18	12	12	6	20	22	27	16	10	25	36	26	22	8	13	24	20	26	30	26	34	Protein coding	Beta-13-glucosyltransferase [Theobroma cacao] gi|508777574|gb|EOY24830.1|
Lj0g3v0198919	12	8	2	7	8	12	20	6	11	11	9	13	11	20	6	4	8	14	6	10	15	6	Protein coding	beta-13-glucuronosyltransferase [Lotus japonicus] gi|63087716|emb|CAI93173.1|
Lj1g3v2096240	0	1	8	8	25	4	7	1	0	0	13	2	8	0	5	0	1	5	6	11	9	2	Protein coding	beta-13-glucuronosyltransferase [Lotus japonicus] gi|63087716|emb|CAI93173.1|
Lj2g3v2902400	6	7	5	4	8	6	9	8	18	11	8	35	28	46	46	25	19	35	21	29	8	24	Protein coding	beta-13-glucuronosyltransferase [Lotus japonicus] gi|63087716|emb|CAI93173.1|
Lj4g3v2578260	0	0	0	0	0	0	0	0	0	0	0	3	0	0	1	0	0	0	0	3	0	1	Protein coding	beta-13-N-Acetylglucosaminyltransferase family protein [Arabidopsis thaliana] gi|18417944|ref|NP_567887.1|
Lj4g3v2578270	0	0	0	0	0	0	0	0	0	0	0	0	1	0	1	0	0	0	0	0	0	0	Protein coding	beta-13-N-Acetylglucosaminyltransferase family protein [Arabidopsis thaliana] gi|22329072|ref|NP_680754.1|
Lj2g3v1988800	6	4	11	8	30	5	5	16	11	6	9	15	7	17	35	13	24	25	12	181	85	18	Protein coding	beta-amylase [Glycine max] gi|351726184|ref|NP_001236350.1|
Lj0g3v0192669	0	0	0	0	0	0	0	0	0	0	0	0	0	0	0	0	0	0	0	0	0	0	Protein coding	beta-amyrin synthase [Glycyrrhiza uralensis] gi|294488497|gb|ADE88148.1|
Lj3g3v2027430	254	274	200	192	188	252	342	314	76	128	173	94	138	73	85	53	98	210	223	626	723	552	Protein coding	beta-amyrin synthase [Lotus japonicus] gi|83016474|dbj|BAE53429.1|
Lj3g3v2027440	58	54	50	34	30	68	84	67	18	21	21	22	30	13	20	17	32	38	21	118	130	46	Protein coding	beta-amyrin synthase [Lotus japonicus] gi|83016474|dbj|BAE53429.1|
Lj2g3v1902110	7	8	10	14	74	8	8	13	13	4	3	9	9	8	8	7	11	20	13	53	42	53	Protein coding	beta-carotene hydroxylase [Carica papaya] gi|325461582|gb|ADZ14893.1|
Lj0g3v0123929	71	89	60	74	111	58	88	92	94	125	81	96	116	93	101	52	60	104	74	156	133	58	Protein coding	Beta-catenin-like protein [Medicago truncatula] gi|357460647|ref|XP_003600605.1|
Lj0g3v0132459	229	218	174	131	281	366	444	489	302	404	390	346	491	459	422	289	232	409	289	452	397	535	Protein coding	Beta-D-glucosidase [Medicago truncatula] gi|357462137|ref|XP_003601350.1|
Lj0g3v0067759	0	0	0	0	0	0	0	0	0	0	0	0	0	0	0	0	0	0	0	0	0	0	Protein coding	Beta-fructofuranosidase insoluble isoenzyme [Medicago truncatula] gi|357511139|ref|XP_003625858.1|
Lj0g3v0085239	0	0	0	0	0	0	0	0	0	0	0	0	0	0	0	0	1	0	0	0	0	0	Protein coding	Beta-fructofuranosidase insoluble isoenzyme [Medicago truncatula] gi|357511139|ref|XP_003625858.1|
Lj0g3v0314989	0	0	0	0	0	0	0	0	0	0	2	0	0	0	0	0	0	0	0	0	0	0	Protein coding	Beta-fructofuranosidase insoluble isoenzyme [Medicago truncatula] gi|357511139|ref|XP_003625858.1|
Lj0g3v0362009	0	0	0	0	0	0	0	0	0	0	0	0	0	0	0	0	0	0	0	0	0	0	Protein coding	Beta-fructofuranosidase insoluble isoenzyme [Medicago truncatula] gi|357511139|ref|XP_003625858.1|
Lj1g3v1079380	0	0	0	0	0	0	0	0	0	0	0	0	0	0	0	0	0	0	0	0	0	0	Protein coding	beta-galactosidase [Aedes aegypti] gi|157106609|ref|XP_001649402.1|
Lj0g3v0343729	162	163	109	76	222	190	235	208	168	153	131	144	192	155	108	129	122	280	268	144	197	190	Protein coding	beta-galactosidase [Cicer arietinum] gi|3021342|emb|CAA06310.1|
Lj0g3v0343709	7	3	6	5	0	1	0	4	23	2	3	10	3	0	2	1	9	2	3	5	3	3	Protein coding	Beta-galactosidase [Medicago truncatula] gi|357449773|ref|XP_003595163.1|
Lj0g3v0070539	0	0	0	0	0	0	0	0	0	0	0	0	0	0	0	0	0	0	0	0	0	0	Protein coding	Beta-galactosidase [Medicago truncatula] gi|357453875|ref|XP_003597218.1|
Lj0g3v0170709	0	0	0	0	0	0	0	0	0	0	0	0	0	0	0	0	0	0	0	0	0	0	Protein coding	Beta-galactosidase [Medicago truncatula] gi|357453875|ref|XP_003597218.1|
Lj0g3v0190699	0	0	0	0	0	0	0	0	0	0	0	0	0	0	0	0	0	0	0	1	0	0	Protein coding	Beta-galactosidase [Medicago truncatula] gi|357453875|ref|XP_003597218.1|
Lj1g3v2064410	0	0	0	0	0	0	0	0	0	0	0	0	0	0	0	0	0	0	0	0	0	0	Protein coding	Beta-galactosidase [Medicago truncatula] gi|357453875|ref|XP_003597218.1|
Lj0g3v0086549	0	0	0	0	0	0	0	0	0	0	0	0	0	0	0	0	0	0	0	0	0	0	Protein coding	Beta-galactosidase [Medicago truncatula] gi|357455519|ref|XP_003598040.1|
Lj0g3v0285689	0	0	0	0	0	0	0	0	0	0	0	0	0	0	0	0	0	0	0	0	0	0	Protein coding	Beta-galactosidase [Medicago truncatula] gi|357455519|ref|XP_003598040.1|
Lj2g3v0738540	0	0	0	0	0	0	0	0	1	0	1	0	2	7	1	0	0	4	0	0	4	0	Protein coding	beta-galactosidase [Vibrio cholerae] gi|446193532|ref|WP_000271387.1|
Lj0g3v0297529	0	0	0	0	0	0	0	0	0	0	0	0	0	0	0	0	0	0	0	0	0	0	Protein coding	beta-galactosidase 1 [Roseobacter litoralis Och 149] gi|339503109|ref|YP_004690529.1|
Lj3g3v0323160	90	68	89	58	16	81	85	104	31	57	41	37	42	31	55	30	46	67	73	88	42	69	Protein coding	Beta-galactosidase 17 [Theobroma cacao] gi|508779864|gb|EOY27120.1|
Lj3g3v3086090	1	1	0	2	0	0	1	1	0	0	0	0	0	0	0	0	0	0	1	0	3	0	Protein coding	Beta-galactosidase 6 [Aegilops tauschii] gi|475579573|gb|EMT18371.1|
Lj2g3v1012820	1	1	4	4	0	9	0	9	3	4	14	3	3	4	16	8	3	8	4	2	3	4	Protein coding	Beta-galactosidase 9 isoform 1 [Theobroma cacao] gi|508710498|gb|EOY02395.1|
Lj0g3v0167399	0	0	0	0	0	0	0	0	0	0	0	0	0	0	0	0	0	0	0	0	0	0	Protein coding	Beta-galactosidase 9 isoform 4 [Theobroma cacao] gi|508710501|gb|EOY02398.1|
Lj0g3v0067899	3	0	5	3	0	0	0	1	1	2	1	2	13	1	10	7	4	0	1	0	14	2	Protein coding	Beta-glucan-binding protein [Medicago truncatula] gi|358346201|ref|XP_003637159.1|
Lj0g3v0301979	4	6	2	4	2	6	5	6	2	6	4	2	5	2	0	1	6	18	6	12	4	5	Protein coding	Beta-glucan-binding protein [Medicago truncatula] gi|358346201|ref|XP_003637159.1|
Lj6g3v1898070	0	0	1	0	0	0	0	0	0	0	1	0	2	0	0	0	0	0	0	0	0	0	Protein coding	Beta-glucan-binding protein [Medicago truncatula] gi|358346201|ref|XP_003637159.1|
Lj1g3v0579380	0	0	0	0	0	0	0	0	0	0	0	0	0	0	0	0	0	0	0	0	0	0	Protein coding	Beta-glucan-binding protein [Medicago truncatula] gi|358346203|ref|XP_003637160.1|
Lj1g3v3023590	203	213	151	143	285	205	226	262	165	134	165	147	119	209	122	132	175	253	216	284	333	416	Protein coding	beta-glucan-binding protein 2 [Medicago truncatula] gi|81250785|gb|ABB69782.1|
Lj0g3v0301969	46	50	47	22	20	46	72	58	64	57	55	48	64	94	68	65	56	116	44	84	84	93	Protein coding	beta-glucan-binding protein 4 [Medicago truncatula] gi|81250789|gb|ABB69784.1|
Lj0g3v0295619	103	117	98	142	174	207	236	200	687	894	884	865	1369	1630	1574	862	110	183	71	76	58	77	Protein coding	beta-glucan-elicitor receptor [Glycine max] gi|1752734|dbj|BAA11407.1|
Lj0g3v0305189	0	0	0	0	0	0	0	0	0	0	0	0	0	0	0	0	0	0	0	0	0	0	Protein coding	beta-glucosidase [Gordonia polyisoprenivorans] gi|493413492|ref|WP_006369421.1|
Lj0g3v0309069	144	148	127	108	24	149	136	161	35	30	32	44	39	27	59	60	69	106	95	87	58	72	Protein coding	Beta-glucosidase [Medicago truncatula] gi|357468871|ref|XP_003604720.1|
Lj1g3v2359030	0	1	2	4	0	2	8	4	16	4	6	2	12	2	2	2	4	16	12	9	7	7	Protein coding	Beta-glucosidase [Medicago truncatula] gi|357468871|ref|XP_003604720.1|
Lj4g3v1107470	128	219	173	138	115	124	121	173	221	174	139	255	103	118	120	63	99	204	176	171	218	81	Protein coding	Beta-glucosidase [Medicago truncatula] gi|357475017|ref|XP_003607794.1|
Lj1g3v2156590	0	0	0	0	0	0	1	1	0	0	0	0	0	0	0	0	0	0	7	0	0	1	Protein coding	Beta-glucosidase [Medicago truncatula] gi|357475019|ref|XP_003607795.1|
Lj4g3v1107520	0	3	3	1	0	0	3	1	8	1	10	4	0	0	5	2	2	8	0	4	3	0	Protein coding	Beta-glucosidase [Medicago truncatula] gi|357475019|ref|XP_003607795.1|
Lj0g3v0342849	0	0	1	0	0	0	0	2	0	0	0	0	0	0	0	0	0	0	0	0	0	0	Protein coding	Beta-glucosidase [Medicago truncatula] gi|357499861|ref|XP_003620219.1|
Lj0g3v0221529	0	0	0	0	0	0	0	0	0	0	2	0	0	0	0	0	0	0	0	0	0	0	Protein coding	Beta-glucosidase [Medicago truncatula] gi|358344112|ref|XP_003636137.1|
Lj1g3v2359020	34	27	19	8	8	6	12	13	40	36	60	31	82	71	59	63	54	42	42	46	52	56	Protein coding	Beta-glucosidase [Medicago truncatula] gi|358345707|ref|XP_003636917.1|
Lj0g3v0058639	0	0	0	0	0	0	1	0	0	0	0	0	0	0	0	0	0	0	0	0	0	2	Protein coding	beta-glucosidase [Paenibacillus sp. oral taxon 786] gi|496514640|ref|WP_009222923.1|
Lj0g3v0237099	0	2	1	0	0	1	0	0	0	0	0	1	0	9	0	0	0	0	0	0	1	0	Protein coding	beta-glucosidase [Rheinheimera nanhaiensis] gi|495493794|ref|WP_008218455.1|
Lj5g3v1003150	1	0	3	0	0	0	0	0	0	0	0	0	0	0	0	0	0	0	0	0	0	0	Protein coding	beta-glucosidase [Rhizoctonia solani AG-1 IA] gi|443923703|gb|ELU42868.1|
Lj6g3v0920640	0	0	0	0	0	0	0	0	0	0	0	0	0	0	0	0	0	0	0	0	0	0	Protein coding	beta-glucosidase [Rhizoctonia solani AG-1 IA] gi|443923703|gb|ELU42868.1|
Lj0g3v0362549	0	0	0	0	0	0	0	0	0	0	0	0	0	0	0	0	0	0	0	1	3	0	Protein coding	beta-glucosidase D2 [Lotus japonicus] gi|188573185|gb|ACD65510.1|
Lj5g3v0391400	0	0	0	0	0	0	0	0	0	0	1	0	0	0	0	0	0	0	0	0	0	0	Protein coding	beta-glucosidase D4 [Lotus japonicus] gi|208081617|gb|ACD65509.2|
Lj5g3v0391410	0	0	0	0	0	0	0	0	0	0	1	0	0	0	0	0	0	0	0	0	0	0	Protein coding	beta-glucosidase D4 [Lotus japonicus] gi|208081617|gb|ACD65509.2|
Lj0g3v0015149	7	3	3	1	0	2	5	9	14	26	25	41	44	25	50	29	2	0	6	20	6	5	Protein coding	beta-glucosidase D7 [Lotus japonicus] gi|188573187|gb|ACD65511.1|
Lj0g3v0015159	1	1	3	2	4	0	2	0	12	26	5	12	8	2	10	0	0	3	1	0	4	1	Protein coding	beta-glucosidase D7 [Lotus japonicus] gi|188573187|gb|ACD65511.1|
Lj0g3v0081719	15	8	1	9	4	13	24	19	27	27	39	46	14	66	31	31	17	3	8	12	15	13	Protein coding	beta-glucosidase D7 [Lotus japonicus] gi|188573187|gb|ACD65511.1|
Lj0g3v0153809	6	4	1	5	0	3	18	14	82	92	103	54	173	259	198	86	16	30	11	56	42	53	Protein coding	beta-glucosidase D7 [Lotus japonicus] gi|188573187|gb|ACD65511.1|
Lj0g3v0274469	6	4	4	0	0	3	5	4	28	16	23	26	26	15	42	10	4	8	1	8	10	6	Protein coding	beta-glucosidase D7 [Lotus japonicus] gi|188573187|gb|ACD65511.1|
Lj0g3v0164469	56	33	36	33	8	47	48	50	55	53	36	77	47	94	108	66	52	38	56	71	80	88	Protein coding	beta-ketoacyl synthase [Methylovorus sp. MP688] gi|313201011|ref|YP_004039669.1|
Lj0g3v0253549	22	24	35	11	4	35	45	33	31	22	51	42	58	66	28	49	34	49	49	39	57	61	Protein coding	Beta-ketoacyl-ACP reductase-like protein [Medicago truncatula] gi|357475583|ref|XP_003608077.1|
Lj4g3v2214840	2	2	3	2	14	3	9	0	0	0	5	0	2	0	0	0	0	7	5	5	1	0	Protein coding	beta-ketoacyl-ACP synthase II-1 [Arachis hypogaea] gi|210110425|gb|ACJ07142.1|
Lj0g3v0075349	245	310	264	192	307	348	333	388	199	200	219	147	209	165	216	240	226	357	367	653	652	735	Protein coding	beta-ketoacyl-ACP synthetase I [Glycine max] gi|351724925|ref|NP_001238610.1|
Lj1g3v1798600	0	0	0	0	0	0	0	0	0	0	0	0	0	0	0	0	0	0	0	0	0	0	Protein coding	beta-ketoacyl-CoA synthase [Arabidopsis thaliana] gi|62318951|dbj|BAD94049.1|
Lj2g3v0856540	0	0	0	0	0	0	0	0	0	0	0	0	0	0	0	0	0	0	0	0	2	0	Protein coding	beta-ketoacyl-CoA synthase [Arabidopsis thaliana] gi|62318951|dbj|BAD94049.1|
Lj1g3v1914960	0	0	0	0	0	0	0	0	0	0	0	0	0	0	0	0	1	0	0	2	11	8	Protein coding	beta-ketoacyl-coa synthase family protein [Populus trichocarpa] gi|224089128|ref|XP_002308642.1|
Lj0g3v0327879	0	0	0	0	0	0	0	0	0	0	0	0	0	0	0	0	0	0	0	0	0	0	Protein coding	beta-lactamase [Phaeobacter gallaeciensis 2.10] gi|400753341|ref|YP_006561709.1|
Lj2g3v3220800	0	0	1	0	0	0	0	0	0	0	0	2	2	0	0	0	1	2	0	0	0	1	Protein coding	beta-lactamase [Streptomyces sp. AA4] gi|496375822|ref|WP_009084812.1|
Lj0g3v0078849	0	0	0	1	0	0	0	0	0	0	0	0	0	0	0	0	0	0	0	0	0	0	Protein coding	beta-lactamase [Vibrio ichthyoenteri] gi|493765815|ref|WP_006714416.1|
Lj0g3v0106199	35	32	20	18	32	46	47	77	30	26	18	26	29	24	32	33	44	74	52	64	58	79	Protein coding	beta-lactamase domain-containing protein [Granulicella tundricola MP5ACTX9] gi|322435913|ref|YP_004218125.1|
Lj0g3v0269219	451	378	275	186	331	541	610	738	396	250	286	290	344	270	264	352	448	842	632	528	588	675	Protein coding	beta-lactamase domain-containing protein [Granulicella tundricola MP5ACTX9] gi|322435913|ref|YP_004218125.1|
Lj5g3v1811410	253	249	206	136	141	276	270	428	148	141	97	120	108	64	110	117	98	295	146	205	233	215	Protein coding	beta-lactamase domain-containing protein [Granulicella tundricola MP5ACTX9] gi|322435913|ref|YP_004218125.1|
Lj2g3v0370420	0	0	0	0	0	0	0	0	0	0	0	0	0	0	0	0	0	0	0	0	0	0	Protein coding	beta-lactamase domain-containing protein [Polaromonas naphthalenivorans CJ2] gi|121583422|ref|YP_973853.1|
Lj1g3v1300610	9	6	5	6	3	7	9	10	7	14	5	24	11	7	15	9	11	10	11	4	16	17	Protein coding	beta-lactamase family protein [Trichomonas vaginalis G3] gi|123498907|ref|XP_001327505.1|
Lj3g3v1728980	0	0	0	0	0	0	0	0	0	0	0	0	0	0	0	0	0	0	0	0	0	0	Protein coding	beta-lactamase precursor [Xanthomonas campestris pv. vesicatoria str. 85-10] gi|78048523|ref|YP_364698.1|
Lj5g3v2182540	8	0	0	2	4	1	7	2	2	0	8	4	0	0	3	5	1	2	9	2	1	3	Protein coding	Beta-lactamase-like protein [Medicago truncatula] gi|357444701|ref|XP_003592628.1|
Lj0g3v0185409	66	15	22	8	38	21	23	17	128	66	76	77	46	33	96	76	24	16	15	19	22	20	Protein coding	Beta-lactamase-like protein ENSP00000383859 [Theobroma cacao] gi|508780741|gb|EOY27997.1|
Lj4g3v2604650	15	4	10	7	9	18	11	6	26	21	35	16	21	2	13	18	6	11	9	0	4	0	Protein coding	Beta-lactamase-like protein ENSP00000383859 [Theobroma cacao] gi|508780741|gb|EOY27997.1|
Lj2g3v0661570	341	316	384	276	85	163	124	209	52	50	43	69	35	36	30	20	124	188	446	36	74	32	Protein coding	beta-tubulin 16 [Salix arbutifolia] gi|460240332|gb|AGH08237.1|
Lj4g3v0385850	38	61	41	47	18	44	84	80	35	67	37	51	65	87	87	65	42	60	59	63	93	63	Protein coding	Beta-ureidopropionase [Medicago truncatula] gi|357476203|ref|XP_003608387.1|
Lj1g3v3217930	177	152	160	154	184	155	230	214	276	199	275	234	321	180	306	220	148	279	263	238	208	200	Protein coding	beta-xylosidase [Bacteroides finegoldii] gi|495032122|ref|WP_007757665.1|
Lj1g3v4862960	79	82	73	42	70	120	175	173	188	198	181	152	208	176	201	167	99	102	116	99	143	156	Protein coding	Beta-xylosidase [Medicago truncatula] gi|357511337|ref|XP_003625957.1|
Lj1g3v0683930	0	2	0	0	0	0	2	2	0	1	3	2	0	0	2	1	5	3	1	0	1	4	Protein coding	b-glycosyltransferase [Ramlibacter tataouinensis TTB310] gi|337278720|ref|YP_004618191.1|
Lj4g3v2963430	59	51	47	114	23	50	61	52	26	55	37	53	51	30	88	55	31	63	49	62	69	62	Protein coding	bHLH transcription factor [Lotus japonicus] gi|300117045|dbj|BAJ10680.1|
Lj3g3v0030630	0	0	2	1	0	0	0	2	0	2	0	0	1	0	3	0	0	1	2	0	1	0	Protein coding	BHLH transcription factor [Medicago truncatula] gi|357455385|ref|XP_003597973.1|
Lj4g3v2882120	9	5	3	6	0	6	9	4	41	32	21	33	30	32	47	37	5	10	3	16	0	4	Protein coding	BHLH transcription factor [Medicago truncatula] gi|357520555|ref|XP_003630566.1|
Lj3g3v2330790	222	171	108	89	199	113	222	123	320	286	247	310	381	205	217	235	152	178	154	103	146	150	Protein coding	bHLH transcription factor LjTAN1 [Lotus japonicus] g3vi|300117047|dbj|BAJ10681.1|
Lj5g3v0975560	1	0	0	0	0	0	2	0	0	0	0	0	0	0	0	0	0	0	0	0	0	0	Protein coding	bHLH transcription factor LjTT8 [Lotus japonicus] g3vi|224994136|dbj|BAH28881.1|
Lj5g3v0975570	0	1	1	1	0	0	3	0	0	0	0	0	0	0	0	0	0	0	0	0	0	0	Protein coding	bHLH transcription factor LjTT8 [Lotus japonicus] g3vi|224994136|dbj|BAH28881.1|
Lj5g3v0975580	25	18	17	8	27	23	23	16	5	0	2	13	4	14	4	1	0	6	10	0	4	1	Protein coding	bHLH transcription factor LjTT8 [Lotus japonicus] g3vi|224994136|dbj|BAH28881.1|
Lj3g3v1339010	30	22	47	20	44	36	26	56	8	14	6	5	24	5	2	21	18	11	17	21	29	6	Protein coding	BI1-like protein [Medicago truncatula] gi|357440615|ref|XP_003590585.1|
Lj5g3v1003620	596	478	630	442	379	608	659	833	281	210	258	262	299	338	302	194	271	395	382	260	306	317	Protein coding	BI1-like protein [Medicago truncatula] gi|357440615|ref|XP_003590585.1|
Lj1g3v1464140	5	0	0	1	0	0	2	0	4	1	0	0	0	0	2	0	0	2	0	0	0	0	Protein coding	Bicaudal C-like protein [Medicago truncatula] gi|357520541|ref|XP_003630559.1|
Lj4g3v0147780	24	25	25	24	16	53	40	52	35	20	37	34	50	24	39	37	57	43	43	39	48	59	Protein coding	Bicaudal C-like protein [Medicago truncatula] gi|357520541|ref|XP_003630559.1|
Lj4g3v2882140	2	6	2	1	3	2	0	2	3	14	14	4	10	6	13	8	6	11	10	4	10	18	Protein coding	Bicaudal C-like protein [Medicago truncatula] gi|357520541|ref|XP_003630559.1|
Lj4g3v2882150	16	44	16	13	10	42	54	37	30	40	45	32	53	32	57	46	30	46	40	56	38	50	Protein coding	Bicaudal C-like protein [Medicago truncatula] gi|357520541|ref|XP_003630559.1|
Lj0g3v0343259	0	0	0	0	0	0	0	0	0	0	0	0	0	0	0	0	0	0	0	0	0	0	Protein coding	bifunctional acetaldehyde-CoA/alcohol dehydrogenase [Sporolactobacillus vineae] gi|498317281|ref|WP_010631437.1|
Lj6g3v0961570	0	0	0	0	0	0	0	0	0	0	0	0	0	0	0	0	0	0	0	0	0	0	Protein coding	bifunctional biotin--[acetyl-CoA-carboxylase] gi|78045046|ref|YP_361168.1|
Lj0g3v0173489	42	46	33	45	48	49	47	60	56	49	68	61	95	41	59	62	43	111	71	90	51	124	Protein coding	Bifunctional dihydroflavonol 4-reductase/flavanone 4-reductase isoform 1 [Theobroma cacao] gi|508712421|gb|EOY04318.1|
Lj2g3v0167090	0	4	1	0	0	0	0	0	0	0	0	0	0	1	3	0	0	0	3	0	1	0	Protein coding	Bifunctional dihydroflavonol 4-reductase/flavanone 4-reductase isoform 1 [Theobroma cacao] gi|508712421|gb|EOY04318.1|
Lj2g3v0621250	0	0	0	0	0	0	0	0	0	0	0	0	0	0	0	0	0	0	0	0	0	0	Protein coding	bifunctional flagellar biosynthesis proteins FliR/FlhB [Candidatus Arthromitus sp. SFB-rat-Yit] gi|347542803|ref|YP_004857440.1|
Lj2g3v1988580	0	0	0	0	0	0	0	0	0	0	0	0	0	0	0	0	0	0	0	0	0	0	Protein coding	bifunctional flagellar biosynthesis proteins FliR/FlhB [Candidatus Arthromitus sp. SFB-rat-Yit] gi|347542803|ref|YP_004857440.1|
Lj4g3v1894390	0	0	0	0	0	0	0	0	0	0	0	0	0	0	0	0	0	0	0	0	0	0	Protein coding	bifunctional flagellar biosynthesis proteins FliR/FlhB [Candidatus Arthromitus sp. SFB-rat-Yit] gi|347542803|ref|YP_004857440.1|
Lj5g3v0085050	0	0	0	0	0	0	0	0	0	0	0	0	0	0	0	0	0	0	0	0	0	0	Protein coding	bifunctional flagellar biosynthesis proteins FliR/FlhB [Candidatus Arthromitus sp. SFB-rat-Yit] gi|347542803|ref|YP_004857440.1|
Lj3g3v1602750	4	1	0	6	0	10	11	13	0	0	7	1	1	10	4	3	11	10	5	2	5	1	Protein coding	bifunctional glutamine-synthetase adenylyltransferase/deadenyltransferase [Alteromonas sp. SN2] gi|333892182|ref|YP_004466057.1|
Lj0g3v0218279	56	75	56	82	44	73	104	64	90	95	65	84	76	96	80	36	74	80	65	63	90	77	Protein coding	bifunctional glutamine-synthetase adenylyltransferase/deadenyltransferase [Vibrio harveyi] gi|491592830|ref|WP_005450395.1|
Lj3g3v1475660	0	0	0	0	0	0	0	0	0	0	0	0	0	0	0	0	0	0	0	0	0	0	Protein coding	bifunctional glycosyltransferase [Sinorhizobium meliloti 1021] gi|16264637|ref|NP_437429.1|
Lj0g3v0299689	2	3	0	0	0	1	0	0	4	0	1	0	4	0	3	5	2	0	5	9	7	10	Protein coding	Bifunctional inhibitor/lipid-transfer protein/seed storage 2S albumin superfamily protein [Theobroma cacao] gi|508704389|gb|EOX96285.1|
Lj0g3v0062829	109	133	56	62	81	105	163	133	172	104	103	141	148	154	141	122	146	137	196	236	363	361	Protein coding	Bifunctional inhibitor/lipid-transfer protein/seed storage 2S albumin superfamily protein [Theobroma cacao] gi|508704884|gb|EOX96780.1|
Lj0g3v0318849	0	0	0	0	0	0	0	0	0	0	0	0	0	0	0	0	0	0	0	0	0	0	Protein coding	bifunctional phosphopantothenoylcysteine decarboxylase/phosphopantothenate synthase [Helicobacter pylori Shi169] gi|386752824|ref|YP_006226043.1|
Lj0g3v0180989	2	6	0	1	0	6	4	3	2	1	2	0	5	21	5	2	6	1	1	1	11	8	Protein coding	Bifunctional protein aas [Medicago truncatula] gi|357454395|ref|XP_003597478.1|
Lj0g3v0205559	198	448	676	396	33	80	23	49	117	69	82	171	12	2	5	3	254	363	1268	2	0	3	Protein coding	Bifunctional protein aas [Medicago truncatula] gi|357454395|ref|XP_003597478.1|
Lj0g3v0205579	317	590	746	363	24	43	26	83	139	124	120	255	39	25	17	12	640	752	2611	0	0	5	Protein coding	Bifunctional protein aas [Medicago truncatula] gi|357454395|ref|XP_003597478.1|
Lj3g3v3271550	393	849	1124	609	43	27	21	14	2	6	7	4	8	3	5	8	85	94	413	7	4	3	Protein coding	Bifunctional protein aas [Medicago truncatula] gi|357454395|ref|XP_003597478.1|
Lj5g3v1599650	12	0	0	3	0	1	0	0	2	3	4	6	7	1	5	3	6	11	13	0	0	11	Protein coding	Bifunctional protein FolC [Propionibacterium acidipropionici ATCC 4875] gi|410865889|ref|YP_006980500.1|
Lj1g3v1318140	0	0	0	0	0	0	0	0	0	0	0	0	0	0	0	0	0	0	0	0	0	0	Protein coding	Biglycan precursor [Giardia intestinalis ATCC 50581] gi|253744368|gb|EET00588.1|
Lj4g3v2742930	0	0	0	0	0	0	0	0	0	0	0	0	0	0	0	0	0	0	0	0	0	0	Protein coding	Biglycan precursor [Giardia intestinalis ATCC 50581] gi|253744368|gb|EET00588.1|
Lj4g3v1802300	96	87	75	101	45	138	119	141	74	65	68	20	91	82	91	75	119	156	169	372	304	444	Protein coding	Bile acid Na+ symporter family protein [Medicago truncatula] gi|357477833|ref|XP_003609202.1|
Lj0g3v0340409	7	3	5	2	0	4	9	8	3	11	3	13	3	14	7	14	2	14	8	6	15	16	Protein coding	binding protein [Arabidopsis lyrata subsp. lyrata] gi|297791163|ref|XP_002863466.1|
Lj5g3v0013180	9	3	5	2	0	14	18	6	4	9	4	2	6	5	4	5	4	13	8	6	2	12	Protein coding	binding protein [Arabidopsis lyrata subsp. lyrata] gi|297802544|ref|XP_002869156.1|
Lj1g3v4730370	36	29	27	14	71	30	48	46	35	50	56	41	41	46	64	40	31	56	46	82	65	93	Protein coding	binding protein [Arabidopsis lyrata subsp. lyrata] gi|297806659|ref|XP_002871213.1|
Lj1g3v4277590	32	15	5	7	20	32	19	22	7	21	6	23	19	8	16	12	13	5	22	20	26	22	Protein coding	binding protein [Arabidopsis lyrata subsp. lyrata] gi|297817084|ref|XP_002876425.1|
Lj0g3v0015749	0	0	0	0	0	0	0	0	0	0	0	0	0	0	0	0	0	0	0	0	0	0	Protein coding	binding protein [Arabidopsis lyrata subsp. lyrata] gi|297819316|ref|XP_002877541.1|
Lj2g3v2724450	0	0	0	0	0	0	3	2	0	0	0	0	9	0	0	0	7	1	8	18	13	13	Protein coding	binding protein [Arabidopsis lyrata subsp. lyrata] gi|297819316|ref|XP_002877541.1|
Lj1g3v3218050	165	195	173	146	152	178	224	226	140	188	134	165	198	153	292	215	135	213	178	232	182	221	Protein coding	binding protein [Arabidopsis lyrata subsp. lyrata] gi|297823849|ref|XP_002879807.1|
Lj4g3v0423130	191	169	189	227	295	219	227	292	213	135	147	191	167	177	207	170	159	190	148	180	150	112	Protein coding	binding protein [Arabidopsis lyrata subsp. lyrata] gi|297837269|ref|XP_002886516.1|
Lj4g3v2666320	28	32	17	26	110	56	27	34	9	20	24	17	24	27	24	14	24	46	50	46	59	67	Protein coding	binding protein [Arabidopsis lyrata subsp. lyrata] gi|297847910|ref|XP_002891836.1|
Lj0g3v0166069	2	5	0	0	7	8	4	0	0	1	0	4	2	1	2	3	0	0	0	0	0	0	Protein coding	binding-protein-dependent transport system inner membrane protein [Paenibacillus mucilaginosus KNP414] gi|337748708|ref|YP_004642870.1|
Lj0g3v0166079	2	0	0	0	7	2	2	0	2	1	0	4	2	1	2	0	0	0	0	3	0	0	Protein coding	binding-protein-dependent transport system inner membrane protein [Paenibacillus mucilaginosus KNP414] gi|337748708|ref|YP_004642870.1|
Lj3g3v2692970	0	0	0	5	0	0	3	0	0	0	0	0	0	0	0	0	0	0	0	0	0	0	Protein coding	binding-protein-dependent transport system inner membrane protein [Rahnella sp. Y9602] gi|322835420|ref|YP_004215446.1|
Lj0g3v0301789	2	2	3	0	0	0	4	2	4	0	6	5	2	9	7	0	6	1	3	4	2	6	Protein coding	binding-protein-dependent transporter inner membrane component [Streptosporangium roseum DSM 43021] gi|271966333|ref|YP_003340529.1|
Lj1g3v4515950	0	0	0	0	0	0	0	0	0	0	0	0	0	0	0	0	1	0	0	0	0	0	Protein coding	binding-protein-dependent transporter inner membrane component [Streptosporangium roseum DSM 43021] gi|271966333|ref|YP_003340529.1|
Lj0g3v0344589	0	0	0	0	0	0	0	0	0	0	0	0	0	0	0	0	0	0	0	0	0	0	Protein coding	binding-protein-dependent transporter system inner membrane protein [Thauera sp. 63] gi|490371742|ref|WP_004251346.1|
Lj3g3v0669030	0	0	0	0	0	0	0	0	0	0	0	0	0	0	0	0	0	0	0	0	0	0	Protein coding	binding-protein-dependent transporters inner membrane component [Dickeya dadantii Ech703] gi|242238151|ref|YP_002986332.1|
Lj0g3v0139639	1	0	0	1	0	0	0	0	0	2	2	0	4	2	0	1	0	0	0	0	2	0	Protein coding	binding-protein-dependent transporters inner membrane component [Tsukamurella paurometabola DSM 20162] gi|296140821|ref|YP_003648064.1|
Lj3g3v2809320	0	0	0	0	0	0	0	0	0	0	0	0	0	0	0	0	0	0	0	0	0	0	Protein coding	biopolymertransporter ExbD/TolR [Burkholderia sp. CCGE1002] gi|295700975|ref|YP_003608868.1|
Lj1g3v3008790	75	118	130	79	7	54	109	87	109	113	188	194	133	84	151	68	228	317	571	183	217	272	Protein coding	biotin carboxyl carrier protein subunit [Glycine max] gi|351721795|ref|NP_001235174.1|
Lj3g3v3599460	233	173	168	122	183	200	224	252	211	199	190	130	164	144	227	187	154	243	226	310	334	445	Protein coding	Biotin synthase [Medicago truncatula] gi|357474135|ref|XP_003607352.1|
Lj0g3v0305399	0	0	0	0	0	0	0	0	0	0	0	0	0	0	0	0	0	0	0	0	0	0	Protein coding	biotin synthase [Schizosaccharomyces japonicus yFS275] gi|213404790|ref|XP_002173167.1|
Lj0g3v0142009	0	7	3	6	8	10	7	1	5	4	4	4	1	5	16	3	1	9	8	0	6	2	Protein coding	Biotin synthase mitochondrial [Wickerhamomyces ciferrii] gi|406604723|emb|CCH43858.1|
Lj0g3v0327079	0	0	0	0	0	0	0	0	0	0	0	0	0	0	0	0	0	0	0	0	0	0	Protein coding	biotin/lipoyl attachment domain-containing protein [Turneriella parva DSM 21527] gi|392403433|ref|YP_006440045.1|
Lj0g3v0134809	25	21	17	13	27	31	29	55	51	89	100	58	75	115	99	126	19	9	9	16	34	15	Protein coding	BIP1 [Medicago truncatula] gi|357452975|ref|XP_003596764.1|
Lj1g3v0395740	6	17	10	14	0	11	17	7	19	15	17	2	16	11	17	18	9	16	22	16	13	10	Protein coding	Bis(5'-nucleosyl)-tetraphosphatase (asymmetrical) [Dehalobacter sp. DCA] gi|410659191|ref|YP_006911562.1|
Lj3g3v1341610	304	327	368	312	540	635	789	1015	113	139	160	127	130	147	146	181	209	402	247	716	551	824	Protein coding	Blue copper protein [Medicago truncatula] gi|357453527|ref|XP_003597041.1|
Lj4g3v1881060	0	0	0	0	0	0	0	0	0	0	0	0	0	0	0	0	0	0	0	0	0	0	Protein coding	Blue copper protein [Medicago truncatula] gi|357478161|ref|XP_003609366.1|
Lj4g3v1881230	6	4	11	4	1	5	15	9	4	8	1	6	2	6	6	4	3	9	5	9	20	8	Protein coding	Blue copper protein [Medicago truncatula] gi|357478161|ref|XP_003609366.1|
Lj4g3v1881240	2	0	0	0	0	0	0	0	0	0	0	0	0	0	0	0	0	0	0	0	2	0	Protein coding	Blue copper protein [Medicago truncatula] gi|357478161|ref|XP_003609366.1|
Lj4g3v1881300	145	200	106	129	342	226	331	416	174	138	249	223	257	319	207	182	380	682	574	877	744	1059	Protein coding	Blue copper protein [Medicago truncatula] gi|357478161|ref|XP_003609366.1|
Lj4g3v1881310	2153	2314	2316	2421	3306	3039	2947	3928	1650	1008	1289	1214	1356	1703	1508	1458	2062	3891	2981	5696	4774	5063	Protein coding	Blue copper protein [Medicago truncatula] gi|357478161|ref|XP_003609366.1|
Lj5g3v1062410	40	23	16	38	50	27	17	15	15	5	7	15	13	0	3	17	2	22	11	8	9	4	Protein coding	Blue copper protein [Medicago truncatula] gi|357478161|ref|XP_003609366.1|
Lj2g3v0621070	95	70	53	43	121	142	138	160	65	73	71	49	75	83	47	75	75	86	59	92	145	122	Protein coding	Blue copper protein [Medicago truncatula] gi|357500017|ref|XP_003620297.1|
Lj5g3v2099700	0	0	0	0	0	0	0	0	0	0	0	0	0	0	0	0	0	0	0	0	0	0	Protein coding	Bm8 interacting protein precursor [Bombyx mori] gi|300068967|ref|NP_001177769.1|
Lj0g3v0022289	0	0	0	0	0	0	0	0	0	0	0	0	0	0	0	0	0	0	0	0	0	0	Protein coding	BNR repeat domain protein [Cystobacter fuscus] gi|488698037|ref|WP_002622066.1|
Lj6g3v0217190	0	0	0	0	0	0	0	0	0	0	0	0	0	0	0	0	0	0	0	0	0	0	Protein coding	BNR repeat-containing glycosyl hydrolase [Acidothermus cellulolyticus 11B] gi|117928702|ref|YP_873253.1|
Lj4g3v2035070	23	14	13	7	18	48	43	28	24	23	8	23	24	41	31	27	20	40	35	53	60	54	Protein coding	BNR/Asp-box repeat family protein isoform 1 [Theobroma cacao] gi|508784374|gb|EOY31630.1|
Lj4g3v2754440	36	57	37	41	74	40	59	103	51	42	59	56	76	79	99	49	64	91	94	100	73	89	Protein coding	BolA-like protein [Medicago truncatula] gi|357519787|ref|XP_003630182.1|
Lj0g3v0103269	0	0	0	2	0	0	0	4	0	0	4	5	0	0	0	0	1	1	0	0	2	3	Protein coding	bone morphogenetic protein 5/7 bmp5/7 [Aedes aegypti] gi|157137998|ref|XP_001664112.1|
Lj0g3v0112839	47	68	29	24	90	66	42	45	20	5	18	18	22	16	17	32	141	295	234	798	947	496	Protein coding	Bowman-Birk type protease inhibitor-like precursor [Glycine max] gi|351722763|ref|NP_001237767.1|
Lj0g3v0097809	2	0	0	0	0	2	0	0	0	0	0	0	0	0	0	0	0	0	0	2	1	2	Protein coding	branched amino acid transaminase [Vigna unguiculata] gi|457866473|dbj|BAM93581.1|
Lj0g3v0136769	0	0	0	0	0	0	0	0	0	0	0	0	0	0	0	0	0	0	0	0	0	0	Protein coding	branched-chain alpha-keto acid dehydrogenase subunit E2 [Bacillus sp. SG-1] gi|493890872|ref|WP_006836897.1|
Lj0g3v0218649	12	16	18	8	0	12	17	11	6	7	8	17	8	0	9	8	8	2	4	13	21	10	Protein coding	branched-chain amino acid ABC transporter [Mesorhizobium amorphae] gi|493226551|ref|WP_006204625.1|
Lj0g3v0257229	5	3	5	1	0	13	15	19	8	8	26	11	11	52	23	17	21	40	31	39	36	33	Protein coding	branched-chain amino acid aminotransferase [Nocardiopsis alba ATCC BAA-2165] gi|403510451|ref|YP_006642089.1|
Lj4g3v1335310	0	0	0	0	0	0	0	0	0	0	0	0	0	0	0	0	0	0	0	0	0	1	Protein coding	branched-chain amino acid aminotransferase [Vibrionales bacterium SWAT-3] gi|490877311|ref|WP_004739309.1|
Lj2g3v1983990	162	151	121	118	184	238	238	297	269	213	276	247	249	299	271	267	264	431	358	447	412	609	Protein coding	Branched-chain-amino-acid aminotransferase [Medicago truncatula] gi|357482487|ref|XP_003611530.1|
Lj4g3v0696580	966	895	811	594	1010	1077	1263	1367	881	789	796	814	893	1202	1089	956	1026	1315	1049	1560	1598	1489	Protein coding	branched-chain-amino-acid aminotransferase 5 [Arabidopsis thaliana] gi|334188655|ref|NP_001190627.1|
Lj1g3v1222380	145	126	118	94	207	182	208	225	138	159	136	130	151	152	164	110	154	174	163	276	260	230	Protein coding	Brassinosteroid receptor [Medicago truncatula] gi|357464445|ref|XP_003602504.1|
Lj1g3v4764370	0	0	0	0	0	0	0	0	0	0	0	0	0	0	0	0	0	0	0	0	0	0	Protein coding	BRCT domain-containing DNA repair-like protein isoform 2 [Theobroma cacao] gi|508703023|gb|EOX94919.1|
Lj5g3v1600740	68	59	48	32	42	90	78	92	25	47	38	57	22	27	33	42	43	74	64	112	134	94	Protein coding	BRCT domain-containing protein [Medicago truncatula] gi|357442293|ref|XP_003591424.1|
Lj4g3v1736170	0	0	0	0	0	0	0	0	0	0	0	0	0	0	0	0	0	0	0	0	0	0	Protein coding	breaking of asymmetry in the stomatal lineage protein [Arabidopsis thaliana] gi|15239464|ref|NP_200896.1|
Lj6g3v1898060	0	0	0	0	0	0	0	0	0	0	0	0	0	0	0	0	0	0	0	0	0	0	Protein coding	breaking of asymmetry in the stomatal lineage protein [Arabidopsis thaliana] gi|15239464|ref|NP_200896.1|
Lj1g3v1786350	3	1	0	0	0	2	1	1	2	4	0	1	0	7	0	3	0	3	3	0	0	0	Protein coding	Brefeldin A-inhibited guanine nucleotide-exchange protein [Medicago truncatula] gi|357479277|ref|XP_003609924.1|
Lj3g3v2928410	216	150	189	94	185	175	206	207	151	172	182	256	277	225	265	262	208	248	270	312	262	401	Protein coding	BRI1 suppressor 1 (BSU1)-like 2 isoform 1 [Theobroma cacao] gi|508786020|gb|EOY33276.1|
Lj1g3v4552380	836	746	692	527	963	933	1140	1013	1500	1141	1101	1412	1355	2420	1635	1569	977	1452	1393	1265	1252	1522	Protein coding	BRI1-KD interacting protein [Medicago truncatula] gi|357510441|ref|XP_003625509.1|
Lj1g3v4554490	114	58	82	106	102	102	164	180	102	110	126	142	98	108	138	124	74	108	88	96	126	134	Protein coding	BRI1-KD interacting protein [Medicago truncatula] gi|357510441|ref|XP_003625509.1|
Lj2g3v2661620	0	0	0	0	0	0	0	0	0	0	0	0	0	0	0	0	3	4	0	0	0	0	Protein coding	BRI1-KD interacting protein [Medicago truncatula] gi|357510441|ref|XP_003625509.1|
Lj5g3v0614540	99	49	53	71	68	99	108	122	96	90	83	89	111	84	136	107	83	80	82	68	106	149	Protein coding	BRI1-KD interacting protein [Medicago truncatula] gi|357510441|ref|XP_003625509.1|
Lj0g3v0305439	14	9	12	10	20	26	7	15	13	4	18	16	21	18	32	17	15	16	14	28	31	37	Protein coding	Bric-a-brac 1 [Theobroma cacao] gi|508716484|gb|EOY08381.1|
Lj4g3v2820110	0	4	5	0	0	0	1	2	1	0	3	0	1	0	2	3	1	0	2	34	21	34	Protein coding	bristled-like protein [Trifolium repens] gi|289540945|gb|ADD09615.1|
Lj1g3v3902600	41	26	5	25	19	65	62	73	45	68	60	62	34	44	67	75	21	38	26	100	37	77	Protein coding	BRO1 domain-containing protein BROX [Medicago truncatula] gi|357508279|ref|XP_003624428.1|
Lj4g3v2962340	43	34	24	19	38	46	48	68	42	26	36	42	40	28	47	43	42	51	26	57	53	48	Protein coding	Bromo-adjacent domain-containing protein [Theobroma cacao] gi|508777475|gb|EOY24731.1|
Lj1g3v2035300	52	70	46	41	50	75	66	56	43	63	82	75	69	48	77	78	64	93	58	118	114	108	Protein coding	bromo-adjacent homology (BAH) domain-containing protein [Arabidopsis thaliana] gi|334187617|ref|NP_196708.5|
Lj3g3v0200830	17	6	9	3	7	12	9	7	9	3	8	7	13	5	13	9	10	6	5	16	17	5	Protein coding	bromo-adjacent homology (BAH) domain-containing protein [Arabidopsis thaliana] gi|334187617|ref|NP_196708.5|
Lj3g3v1261050	10	9	6	2	6	12	8	13	33	23	21	10	53	16	26	10	2	6	3	1	0	0	Protein coding	Bromodomain adjacent to zinc finger domain protein 2A [Heterocephalus glaber] gi|351703610|gb|EHB06529.1|
Lj0g3v0263869	0	0	0	0	0	0	0	0	0	0	0	0	0	0	1	0	0	1	1	0	0	0	Protein coding	Bromodomain adjacent to zinc finger domain protein 2B [Medicago truncatula] gi|357478061|ref|XP_003609316.1|
Lj0g3v0344449	0	0	0	0	0	0	0	0	0	5	1	2	1	0	1	0	0	2	0	0	0	2	Protein coding	Bromodomain adjacent to zinc finger domain protein 2B [Medicago truncatula] gi|357478061|ref|XP_003609316.1|
Lj1g3v0117800	65	64	68	52	24	52	101	113	73	74	59	90	67	89	83	85	91	79	61	54	75	58	Protein coding	Bromodomain adjacent to zinc finger domain protein 2B [Medicago truncatula] gi|357481033|ref|XP_003610802.1|
Lj6g3v2078010	69	78	51	76	11	53	98	81	161	101	87	117	91	140	177	126	56	113	75	52	67	66	Protein coding	Bromodomain protein [Medicago truncatula] gi|357446403|ref|XP_003593479.1|
Lj3g3v0916990	80	89	66	73	51	77	100	104	75	81	54	69	99	120	68	93	76	104	77	108	106	111	Protein coding	Bromodomain protein [Medicago truncatula] gi|357451009|ref|XP_003595781.1|
Lj6g3v2275090	446	391	364	499	593	314	460	449	382	386	381	352	416	255	500	383	234	437	399	646	699	472	Protein coding	Bromodomain-containing protein [Medicago truncatula] gi|357445295|ref|XP_003592925.1|
Lj6g3v0857780	140	132	154	89	94	170	193	147	148	167	127	165	114	178	165	140	102	173	163	171	197	190	Protein coding	Bromodomain-containing protein [Medicago truncatula] gi|357459703|ref|XP_003600132.1|
Lj2g3v2449300	0	0	0	0	0	0	0	2	0	0	0	0	0	0	0	0	0	0	0	2	0	0	Protein coding	Bromodomain-containing protein [Medicago truncatula] gi|357491589|ref|XP_003616082.1|
Lj0g3v0253079	234	158	129	132	81	184	222	288	165	163	132	159	168	172	232	215	169	217	259	212	216	272	Protein coding	Bromodomain-containing protein [Medicago truncatula] gi|357494567|ref|XP_003617572.1|
Lj1g3v3384650	15	9	9	6	0	13	4	12	12	14	14	12	24	9	14	8	8	31	22	11	22	14	Protein coding	bromodomain-containing protein [Ricinus communis] gi|255539242|ref|XP_002510686.1|
Lj1g3v1498450	18	6	3	5	2	9	18	12	26	21	9	31	13	22	17	25	18	27	13	33	20	20	Protein coding	bromodomain-containing protein 8 partial [Clonorchis sinensis] gi|358332776|dbj|GAA51393.1|
Lj0g3v0178029	0	0	0	0	0	0	0	0	0	0	0	0	0	0	0	0	0	0	0	0	0	0	Protein coding	Bromodomain-containing RNA-binding protein [Medicago truncatula] gi|357518619|ref|XP_003629598.1|
Lj0g3v0212999	0	0	0	0	0	0	0	0	0	0	0	0	0	0	0	0	0	0	0	0	0	0	Protein coding	brorin precursor [Danio rerio] gi|167830429|ref|NP_001108100.1|
Lj0g3v0236979	0	1	0	1	0	0	0	0	8	14	5	0	2	0	14	10	4	2	5	15	8	40	Protein coding	brother of FT and TFL1 protein [Glycine max] gi|351725915|ref|NP_001236597.1|
Lj1g3v2268460	16	6	5	7	0	8	9	12	5	7	3	7	2	0	10	11	6	4	7	8	7	10	Protein coding	BR-signaling kinase 1 [Theobroma cacao] gi|508723317|gb|EOY15214.1|
Lj2g3v1981830	418	362	258	265	230	388	482	490	356	379	287	279	474	371	477	423	274	437	477	419	482	536	Protein coding	BSD domain containing protein [Medicago truncatula] gi|357482523|ref|XP_003611548.1|
Lj1g3v1755620	106	66	82	86	31	64	114	146	68	81	40	70	96	50	99	147	96	80	97	76	98	208	Protein coding	BSD domain containing protein [Zea mays] gi|226530759|ref|NP_001147842.1|
Lj1g3v1755630	140	138	110	114	106	172	174	184	140	178	136	208	228	192	220	190	185	222	230	258	277	256	Protein coding	BSD domain containing protein [Zea mays] gi|226530759|ref|NP_001147842.1|
Lj1g3v2375850	109	75	111	100	82	74	99	120	61	85	43	55	65	52	58	56	27	46	55	43	63	40	Protein coding	BSD domain-containing protein [Arabidopsis lyrata subsp. lyrata] gi|297845572|ref|XP_002890667.1|
Lj2g3v1204560	244	227	158	125	212	215	302	325	264	197	245	305	273	410	286	229	292	363	298	462	479	526	Protein coding	BSD domain-containing protein [Arabidopsis lyrata subsp. lyrata] gi|297845572|ref|XP_002890667.1|
Lj4g3v1881970	6	4	2	2	0	3	11	4	12	15	17	10	22	31	30	25	9	13	27	13	12	20	Protein coding	BSD domain-containing protein [Arabidopsis thaliana] gi|18396945|ref|NP_565349.1|
Lj0g3v0100879	21	32	31	24	26	35	38	42	69	44	38	32	35	38	33	40	26	22	33	59	43	45	Protein coding	BSD domain-containing protein [Arabidopsis thaliana] gi|18404344|ref|NP_566755.1|
Lj2g3v1369270	289	294	261	247	309	279	335	381	266	199	239	309	313	341	374	354	243	352	349	300	438	406	Protein coding	BSD domain-containing protein [Medicago truncatula] gi|357447603|ref|XP_003594077.1|
Lj1g3v4154950	15	10	2	20	22	14	22	12	56	64	45	26	92	56	56	64	21	10	17	14	7	29	Protein coding	BTB/POZ ankyrin repeat protein [Lotus japonicus] gi|343794556|gb|AEM62768.1|
Lj1g3v4155980	2	0	0	1	0	1	1	1	0	8	4	0	1	0	1	2	0	1	0	0	0	0	Protein coding	BTB/POZ ankyrin repeat protein [Lotus japonicus] gi|343794556|gb|AEM62768.1|
Lj4g3v1200890	16	17	17	0	0	19	21	3	25	64	52	45	39	43	38	40	16	9	8	22	18	20	Protein coding	BTB/POZ ankyrin repeat protein [Lotus japonicus] gi|343794556|gb|AEM62768.1|
Lj4g3v1399920	332	309	255	481	395	409	401	371	429	535	293	476	802	1361	2027	1362	289	484	585	746	604	619	Protein coding	BTB/POZ domain-containing protein [Lotus japonicus] gi|283132373|dbj|BAI63592.1|
Lj0g3v0110849	2	4	0	0	0	4	0	1	0	0	0	0	0	0	0	0	2	2	0	0	4	0	Protein coding	BTB/POZ domain-containing protein [Medicago truncatula] gi|357450437|ref|XP_003595495.1|
Lj0g3v0163429	66	72	36	42	24	80	78	110	75	86	61	64	82	103	116	100	36	89	38	105	125	125	Protein coding	BTB/POZ domain-containing protein [Medicago truncatula] gi|357482641|ref|XP_003611607.1|
Lj2g3v1438400	44	26	45	24	0	81	47	46	18	33	20	25	21	14	52	31	109	127	115	120	122	143	Protein coding	BTB/POZ domain-containing protein [Medicago truncatula] gi|357485631|ref|XP_003613103.1|
Lj2g3v1068860	0	0	0	0	0	0	0	3	1	0	0	0	6	2	5	0	3	1	3	2	0	5	Protein coding	BTB/POZ domain-containing protein TNFAIP1 isoform 1 [Theobroma cacao] gi|508700774|gb|EOX92670.1|
Lj4g3v2826840	0	0	0	3	0	0	2	0	0	0	0	0	5	7	3	0	0	0	2	0	0	1	Protein coding	BTB/POZ domain-containing protein TNFAIP1 isoform 1 [Theobroma cacao] gi|508700774|gb|EOX92670.1|
Lj4g3v1330880	1	0	0	0	0	0	0	0	0	0	0	0	0	0	0	0	0	0	0	0	0	0	Protein coding	B-type subunit of proteasome [Scheffersomyces stipitis CBS 6054] gi|126136501|ref|XP_001384774.1|
Lj4g3v2581410	118	100	93	87	149	109	175	142	177	90	113	141	179	170	149	167	154	212	214	233	213	229	Protein coding	BUD31-like protein [Medicago truncatula] gi|357518649|ref|XP_003629613.1|
Lj1g3v2036410	610	398	316	270	330	300	330	228	399	308	446	362	884	703	379	492	319	673	779	165	359	189	Protein coding	BURP domain protein precursor [Glycine max] gi|351722000|ref|NP_001235949.1|
Lj3g3v3338520	4	5	7	7	4	4	7	10	6	3	10	5	6	14	10	5	6	12	13	9	14	28	Protein coding	BURP domain-containing protein [Medicago truncatula] gi|357473173|ref|XP_003606871.1|
Lj3g3v3338530	723	756	501	424	568	766	861	1008	596	467	574	582	852	696	692	643	803	1059	959	1981	2112	2766	Protein coding	BURP domain-containing protein [Medicago truncatula] gi|357473173|ref|XP_003606871.1|
Lj5g3v1599640	12	8	4	6	0	0	0	1	4	7	2	2	3	0	6	0	4	12	8	3	0	8	Protein coding	Bv80 partial [Babesia bovis] gi|399240765|gb|AFP43194.1|
Lj0g3v0204789	5	3	3	2	13	8	3	16	8	4	4	2	15	4	4	11	7	10	15	18	24	34	Protein coding	BY-inesin-like protein [Medicago truncatula] gi|357454965|ref|XP_003597763.1|
Lj1g3v4691490	3	0	0	0	0	2	2	3	0	0	10	0	0	0	0	2	3	2	8	2	3	14	Protein coding	BY-inesin-like protein [Medicago truncatula] gi|357454965|ref|XP_003597763.1|
Lj1g3v2924210	255	217	183	130	352	281	324	350	286	236	231	280	360	354	321	260	246	371	318	260	333	302	Protein coding	BZIP domain class transcription factor [Malus domestica] gi|302398613|gb|ADL36601.1|
Lj3g3v0549700	47	36	26	18	27	50	23	47	27	42	67	34	49	47	37	53	74	55	68	80	92	88	Protein coding	BZIP domain class transcription factor [Malus domestica] gi|302398613|gb|ADL36601.1|
Lj1g3v1650270	277	295	262	255	205	196	264	322	223	208	193	180	194	300	268	226	144	188	199	229	213	107	Protein coding	bZIP transcription factor [Caragana korshinskii] gi|110749701|gb|ABG90380.1|
Lj0g3v0202689	1	3	3	1	0	1	7	2	0	0	1	0	7	0	1	0	3	3	5	7	0	1	Protein coding	BZIP transcription factor [Gaeumannomyces graminis var. tritici R3-111a-1] gi|402085837|gb|EJT80735.1|
Lj0g3v0321359	0	0	0	0	0	0	0	0	0	0	0	0	1	0	0	0	0	0	0	0	0	2	Protein coding	bZIP transcription factor [Malus domestica] gi|427191153|dbj|BAM71071.1|
Lj3g3v2385360	25	14	19	28	3	20	36	21	32	18	22	35	15	14	24	21	3	10	7	9	16	13	Protein coding	bZip transcription factor [Psophocarpus tetragonolobus] gi|51870705|dbj|BAD42432.1|
Lj1g3v4979990	31	24	34	58	55	12	18	27	121	126	106	122	178	180	359	127	68	93	59	220	106	52	Protein coding	bZIP transcription factor bZIP105 [Glycine max] gi|351726040|ref|NP_001237113.1|
Lj2g3v3351910	46	49	41	46	42	48	84	66	83	85	58	84	78	114	138	79	57	92	79	78	95	93	Protein coding	BZIP transcription factor bZIP107 [Medicago truncatula] gi|357495621|ref|XP_003618099.1|
Lj0g3v0348759	180	186	136	115	179	225	238	263	240	273	286	285	305	258	379	230	200	333	295	408	314	382	Protein coding	bZIP transcription factor bZIP109 [Glycine max] gi|351726570|ref|NP_001237131.1|
Lj2g3v1338840	64	49	34	32	69	44	63	100	81	74	109	123	86	77	118	78	77	119	119	92	120	121	Protein coding	bZIP transcription factor bZIP109 [Glycine max] gi|351726570|ref|NP_001237131.1|
Lj0g3v0007459	0	0	0	0	0	0	0	0	0	0	0	0	0	0	0	0	0	0	0	0	0	0	Protein coding	BZIP transcription factor bZIP11 [Medicago truncatula] gi|357438229|ref|XP_003589390.1|
Lj0g3v0170449	0	0	0	0	0	0	0	0	0	0	0	0	0	0	0	0	0	0	0	0	0	0	Protein coding	BZIP transcription factor bZIP11 [Medicago truncatula] gi|357438229|ref|XP_003589390.1|
Lj2g3v2972750	33	26	21	12	43	45	92	37	38	45	42	43	36	31	30	33	39	52	48	50	67	44	Protein coding	BZIP transcription factor bZIP114 [Medicago truncatula] gi|357493587|ref|XP_003617082.1|
Lj3g3v3440330	406	313	319	296	474	435	484	592	565	476	485	540	652	791	711	574	552	542	540	602	560	695	Protein coding	bZIP transcription factor bZIP121 [Glycine max] gi|395980473|ref|NP_001237296.1|
Lj1g3v3381340	134	87	49	48	143	117	154	218	269	138	144	201	207	442	337	414	241	229	152	237	217	443	Protein coding	bZIP transcription factor bZIP124 [Glycine max] gi|351724635|ref|NP_001238344.1|
Lj1g3v4897980	0	0	2	0	8	1	0	0	0	0	1	0	2	0	0	0	0	0	0	0	0	0	Protein coding	bZIP transcription factor bZIP124 [Glycine max] gi|351724635|ref|NP_001238344.1|
Lj3g3v3374620	252	196	154	100	89	197	210	149	466	414	278	402	461	368	530	496	245	222	198	152	252	140	Protein coding	bZIP transcription factor bZIP124 [Glycine max] gi|351724635|ref|NP_001238344.1|
Lj3g3v3374640	404	280	224	162	163	256	306	197	576	576	396	508	570	477	689	625	282	296	256	186	340	195	Protein coding	bZIP transcription factor bZIP124 [Glycine max] gi|351724635|ref|NP_001238344.1|
Lj0g3v0236609	97	55	60	51	59	67	106	87	89	49	67	76	93	90	106	105	70	114	106	114	124	132	Protein coding	bZIP transcription factor bZIP131 [Glycine max] gi|351720971|ref|NP_001237194.1|
Lj4g3v2820130	4	6	4	8	2	2	12	7	17	2	3	0	7	0	7	14	7	3	14	8	9	9	Protein coding	BZIP transcription factor bZIP133 [Medicago truncatula] gi|357519523|ref|XP_003630050.1|
Lj2g3v0704980	0	0	0	0	0	0	0	0	0	0	0	0	0	0	0	0	0	0	0	0	0	0	Protein coding	bZIP transcription factor bZIP35 [Glycine max] gi|351721340|ref|NP_001236950.1|
Lj1g3v4703010	11	0	0	1	0	0	3	0	5	0	1	2	0	0	3	0	2	1	4	0	2	2	Protein coding	BZIP transcription factor bZIP39 [Medicago truncatula] gi|357510985|ref|XP_003625781.1|
Lj1g3v2216450	579	460	458	301	609	608	645	445	1394	1165	964	1301	1245	1737	1841	1865	652	913	752	764	678	990	Protein coding	bZIP transcription factor bZIP46 [Glycine max] gi|351721722|ref|NP_001236963.1|
Lj1g3v4864250	18	13	3	6	16	22	15	8	7	18	5	15	13	9	23	6	18	16	23	8	8	22	Protein coding	bZIP transcription factor bZIP56 precursor [Glycine max] gi|407970990|ref|NP_001236992.1|
Lj5g3v1602270	30	13	21	4	1	23	28	20	22	24	51	32	21	21	18	22	22	21	38	34	22	40	Protein coding	bZIP transcription factor bZIP56 precursor [Glycine max] gi|407970990|ref|NP_001236992.1|
Lj1g3v3101560	26	12	19	18	9	15	32	11	43	46	18	34	28	8	33	10	22	22	34	2	13	18	Protein coding	bZIP transcription factor bZIP73A [Glycine max] gi|351724609|ref|NP_001235016.1|
Lj4g3v0934560	72	61	55	83	60	59	44	45	56	56	56	76	69	81	83	65	52	84	73	113	51	44	Protein coding	bZIP transcriptional repressor ROM1 [Phaseolus vulgaris] gi|1354857|gb|AAB36514.1|
Lj6g3v0937020	64	85	68	61	66	101	84	113	115	92	62	105	131	116	167	123	48	106	45	235	183	274		bZIP with a Ring-finger motif [Lotus japonicus] gi|23496517|dbj|BAC20318.1|
Lj0g3v0337209	0	0	0	0	0	0	0	0	0	0	0	0	0	0	0	0	0	0	0	0	0	0	Protein coding	bZIP-like protein [Oryza sativa Japonica Group] gi|33465891|gb|AAQ19327.1|
Lj4g3v0632210	0	0	0	0	0	0	0	0	0	0	0	0	0	0	0	0	0	0	0	0	0	0	Protein coding	C. briggsae CBR-ACL-11 protein [Caenorhabditis briggsae] gi|268562132|ref|XP_002646612.1|
[truncated: 81,153 more rows]

## Sheet: Sheet 2 Normalized read counts
Gene ID	WT AM Solv rep 1	WT AM Solv rep 2	WT AM Solv rep 3	WT AM Solv rep 4	WT Mock Solv rep 1	WT Mock Solv rep 2	WT Mock Solv rep 3	WT Mock Solv rep 4	WT AM Ethe rep 1	WT AM Ethe rep 2	WT AM Ethe rep 3	WT AM Ethe rep 4	WT Mock Ethe rep 1	WT Mock Ethe rep 2	WT Mock Ethe rep 3	WT Mock Ethe rep 4	ein2a ein2bAM Solv rep 1	ein2a ein2bAM Solv rep 2	ein2a ein2bAM Solv rep 3	ein2a ein2bMock Solv rep 1	ein2a ein2bMock Solv rep 2	ein2a ein2bMock Solv rep 3	Sequence type	Annotation
Lj0g3v0116739	5.42	6.15	6.1	5.56	3.17	3.75	3.66	3.98	2.43	1.37	0.55	1.85	0.83	0	0	0	2.01	2.49	4.23	0.42	0	0.16	Protein coding	(+)-delta-cadinene synthase isozyme C2 [Medicago truncatula] gi|357452561|ref|XP_003596557.1|
Lj0g3v0168849	1.87	2.23	1.07	1.61	0	0.63	0.45	0.49	0	0	0	0.87	0	0	0	0	0.42	0.58	1.12	0	0	0	Protein coding	(+)-delta-cadinene synthase isozyme C2 [Medicago truncatula] gi|357452577|ref|XP_003596565.1|
Lj0g3v0185159	0	0	0	0	0	0	0	0	0	0	0	0	0	0	0.77	0	0	0	0	0.29	0	0	Protein coding	(+)-delta-cadinene synthase isozyme C2 [Medicago truncatula] gi|357452577|ref|XP_003596565.1|
Lj0g3v0210429	0.2	0	0.21	0	0	0.19	0.17	0.49	0	0	0	0	0	0	0	0	0.22	0	0.18	0	0	0	Protein coding	(+)-neomenthol dehydrogenase [Medicago truncatula] gi|357460053|ref|XP_003600308.1|
Lj0g3v0101689	0.79	1.34	1.18	0.89	0	0	0	0.18	0.37	0	0	0	0	0	0.3	0	1	0	0.72	0	0.84	0	Protein coding	(+)-neomenthol dehydrogenase [Medicago truncatula] gi|357489423|ref|XP_003614999.1|
Lj0g3v0163209	0.79	1.15	0	0	0	0	0	0	0	0	0	0.97	0	0	0	0	0	0	0.18	0.64	0.15	0	Protein coding	(+)-neomenthol dehydrogenase [Medicago truncatula] gi|357489423|ref|XP_003614999.1|
Lj0g3v0163199	0.53	0.21	1.07	0	0	1.74	0.69	0	0	0.95	0	1.25	0.6	0	0	0	0.22	1.08	0.72	0	0	0	Protein coding	(+)-neomenthol dehydrogenase [Medicago truncatula] gi|357514609|ref|XP_003627593.1|
Lj0g3v0168079	1.98	2.4	1.88	0.75	0.21	1.85	1.63	1.98	2.13	1.3	1.51	1.74	1.03	1.93	2.1	1.55	0.88	1.58	1.12	1	1.55	1.49	Protein coding	(+)-neomenthol dehydrogenase [Medicago truncatula] gi|357514615|ref|XP_003627596.1|
Lj0g3v0107839	3.53	4.2	3.95	3.9	3.98	3.88	4.21	3.94	3.33	3.01	3.28	3	4.15	4.58	4.15	3.91	4.46	4.43	4.22	3.21	3.41	3.75	Protein coding	(2Fe-2S)-binding protein [gamma proteobacterium HIMB55] gi|497104707|ref|WP_009471815.1|
Lj4g3v3113650	0	0	0	0	0	0	0	0	0	0	0	0	0	0	0	0	0	0	0	0	0	0	Protein coding	(4Fe-4S)-binding protein [Porphyromonas uenonis] gi|494607531|ref|WP_007365778.1|
Lj4g3v1107620	0	0	0	0	0	0	0	0	0	0	0	0	0	0	0	0	0	0	0	0	0	0	Protein coding	(4Fe-4S)-binding protein [Sphingomonas sp. SKA58] gi|497506089|ref|WP_009820287.1|
Lj3g3v3653420	0	0	0	0	0	0	0	0	0	0	0	0	0	0	0	0	0	0	0	0	0	0	Protein coding	(E E)-alpha-farnesene synthase [Medicago truncatula] gi|357501877|ref|XP_003621227.1|
Lj0g3v0067039	4.5	4.84	5.07	4.64	4.46	4.02	3.9	3.63	3.43	3.44	3.5	4.14	3.26	2.79	3.11	3.37	4.63	4.5	5.25	4.13	4.53	4.56	Protein coding	(iso)flavonoid glycosyltransferase [Medicago truncatula] gi|115334821|gb|ABI94026.1|
Lj0g3v0231499	0.2	0.21	0	0	0	0	0	0	0.79	0.73	0	0.87	1.2	1.13	0.16	0	0.59	0	0	0	0.15	0.44	Protein coding	(iso)flavonoid glycosyltransferase [Medicago truncatula] gi|115334821|gb|ABI94026.1|
Lj2g3v1277760	1.22	1.65	0.56	1.35	1.61	1.48	1.07	1.38	1.21	0	1.58	1.07	1.03	1.62	0.3	0.85	2.18	1.24	1.43	1.83	1.43	1.55	Protein coding	(R)-mandelonitrile lyase [Medicago truncatula] gi|357487063|ref|XP_003613819.1|
Lj0g3v0307399	3.04	2.77	2.39	1.97	0	2.7	2.19	3.02	3.51	3.33	3.43	3.77	3.46	3.67	3.56	3.63	3.53	3.55	3.39	3.21	3.18	3.65	Protein coding	(RAP Annotation release2) Galactose-binding like domain containing protein [Medicago truncatula] gi|357439939|ref|XP_003590247.1|
Lj2g3v2001720	0	0	0	0	0	0	0	0	0	0	0	0	0	0	0	0.22	0	0	0	0	0	0	Protein coding	(RAP Annotation release2) Glycosyl transferase [Medicago truncatula] gi|357482041|ref|XP_003611306.1|
Lj4g3v1273410	0	0	0	0.75	0	0.63	0.17	0	0.2	0	0	0	0	0	0	0	0	0	0	0	0	0	Protein coding	(RAP Annotation release2) Glycosyl transferase [Medicago truncatula] gi|357482041|ref|XP_003611306.1|
Lj1g3v3608330	0	0	0.4	0.6	0	0	0	0.34	0.2	0.34	0.82	0.19	0	1.03	0.16	0.72	1.33	0.32	0.72	0	0.42	0.88	Protein coding	[FeFe] gi|410991572|dbj|BAM65865.1|
Lj1g3v4105870	0.79	1.34	0.21	0.43	1.68	0.63	1.07	1.59	1.61	2.11	2.87	1.85	2.63	3.55	1.53	1.55	3.31	3.28	2.77	3.08	3.38	3.72	Protein coding	10 kDa chaperonin [Medicago truncatula] gi|357509315|ref|XP_003624946.1|
Lj1g3v1930240	0	0	0	0	0.21	0	0.32	0	0	0	0	0	0.18	0	0	0.57	0	0	0	0	0	0.16	Protein coding	10 kDa chaperonin [Medicago truncatula] gi|357513033|ref|XP_003626805.1|
Lj4g3v0643840	3.01	2.8	2.48	1.97	4.25	3.55	4.15	4.36	3.35	3.23	4.39	4.06	4.09	4.36	3.94	3.5	5.05	4.69	5.14	5.03	4.99	5.95	Protein coding	10 kDa chaperonin [Medicago truncatula] gi|358344787|ref|XP_003636468.1|
Lj0g3v0223379	0	0	0	0	0	0	0	0	0	0	0	0	0	0	0	0	0	0	0	0	0	0	Protein coding	10 kDa chaperonin [Wolbachia endosymbiont of Drosophila simulans wNo] gi|482888241|ref|YP_007885408.1|
Lj4g3v2820170	2.47	1.72	1.61	1.14	1.68	2.1	1.84	2.73	1.12	1.76	2.13	1.55	1.28	1.13	0.77	1.55	2.12	2.12	1.79	2.59	2.44	2.95	Protein coding	117M18_10 [Brassica rapa] gi|72255611|gb|AAZ66929.1|
Lj3g3v1953530	0.67	1.05	0.4	0	0	0.63	0.69	0.62	0.52	0.61	0	0	0	0	0	0.22	0	0	0	0	0	0	Protein coding	11S seed storage globulin B [Chenopodium quinoa] gi|115343513|gb|ABI94736.1|
Lj1g3v5020900	4.38	4.62	4.03	4.11	3.98	4.57	4.38	4.67	4.21	4.04	4.44	4.11	4.76	4.38	4.06	4.99	4.83	4.33	4.59	4.74	4.91	5.3		121F-specific p53 inducible RNA [Lotus japonicus] gi|221272636|emb|CAQ17049.1|
Lj1g3v5020990	0.67	1.34	1.07	1.25	0.21	1.25	1.38	1.65	1.12	1.64	0.69	0.63	0.72	1.47	1.12	1.38	1.23	0.9	1.49	1.29	0.75	1.36	Protein coding	121F-specific p53 inducible RNA [Lotus japonicus] gi|221272636|emb|CAQ17049.1|
Lj1g3v0115350	4.72	3.73	3.25	3.93	3.15	3.21	2.89	3.04	6.78	6.08	6.35	6.42	7.01	6.76	7.17	6.61	2.07	2.92	1.95	2.67	2.24	3.2	Protein coding	12-oxophytodienoate reductase [Lotus japonicus] gi|283132371|dbj|BAI63591.1|
Lj1g3v0114240	2.13	1.43	2	2.26	4.13	1.33	3.23	2.67	2.71	2.39	3.31	2.06	2.04	1.22	2.06	2.08	1.74	1.58	2.25	3.24	3.33	3.92	Protein coding	12-oxophytodienoic acid 1010-reductase [Astragalus sinicus] gi|238909261|gb|ACR77749.1|
Lj1g3v3974810	0.37	0	0	0.43	2.05	0	2.73	0	0	0.85	0.39	1.33	0.18	0	0.44	0.57	0	0.17	0	1	1.24	0.31	Protein coding	12-oxophytodienoic acid 1010-reductase [Astragalus sinicus] gi|238909261|gb|ACR77749.1|
Lj0g3v0068369	1.47	1.58	1.18	1.25	1.07	2.19	1.57	2.08	1.97	1.7	2.9	1.68	2.33	3.15	2.73	3.01	2.18	1.9	2.57	3.49	3.48	3.83	Protein coding	13-hydroperoxide lyase [Lotus japonicus] gi|323575355|dbj|BAJ78217.1|
Lj0g3v0068459	0	0.21	0	0	0	0	0	0	0	0.18	0	0	0.47	0	0	0	0	0	0	0	0	0.31	Protein coding	13-hydroperoxide lyase [Lotus japonicus] gi|323575355|dbj|BAJ78217.1|
Lj3g3v1297180	0	0	0	0	0	0	0	0	0	0	0	0	0	0.37	0	0	0	0	0	0	0	0	Protein coding	13-hydroperoxide lyase [Lotus japonicus] gi|323575355|dbj|BAJ78217.1|
Lj3g3v1297260	0	0	0	0	0	0	0.58	0	0	0	0	0	0	0	0	0.57	0	0	0	0	0	0	Protein coding	13-hydroperoxide lyase [Lotus japonicus] gi|323575355|dbj|BAJ78217.1|
Lj1g3v1888500	0	0	0	0	0	0	0	0	0	0	0	0	0	0	0	0	0	0	0	0	0	0	Protein coding	14 kDa proline-rich protein DC2.15 [Medicago truncatula] gi|357437017|ref|XP_003588784.1|
Lj6g3v1720560	0	0	0	0	0	0.19	0.17	0	0	0	0.69	0	0	0	0	0.22	0	0	0	0	0	0	Protein coding	14 kDa proline-rich protein DC2.15 [Medicago truncatula] gi|357448007|ref|XP_003594279.1|
Lj0g3v0346339	7.96	7.8	7.6	7.32	8.23	8.38	8.87	9.08	6.09	6.22	6.44	5.45	5.81	5.27	4.72	5.45	8.43	8.45	8.02	7.72	7.78	7.88	Protein coding	14 kDa proline-rich protein DC2.15 [Medicago truncatula] gi|357476925|ref|XP_003608748.1|
Lj4g3v1285050	11.24	11.32	10.93	10.51	11.28	11.56	11.7	12.12	10.02	9.85	10.63	9.82	9.81	9.98	8.66	9.59	11.45	11.43	11.82	10.71	11.19	11.04	Protein coding	14 kDa proline-rich protein DC2.15 [Medicago truncatula] gi|357476925|ref|XP_003608748.1|
Lj4g3v0654380	1.54	1.91	1.61	0.43	2.63	1.55	2.11	2.03	1.68	0.18	1.34	1.74	1.2	1.93	1.27	1.09	2.33	2.58	2.44	2.53	2.5	2.54	Protein coding	14 kDa zinc-binding protein [Medicago truncatula] gi|357475225|ref|XP_003607898.1|
Lj5g3v0309100	1.12	1.43	0.96	0.43	0.21	1.4	1.68	1.31	0.37	0.73	0	0.35	0.33	1.03	0.77	0.57	2.18	1.52	1.79	1.79	1.89	2.65	Protein coding	14 kDa zinc-binding protein [Medicago truncatula] gi|357475225|ref|XP_003607898.1|
Lj4g3v0669830	2.65	2.92	3.1	2.58	3.34	3.5	2.98	3.53	2.61	3.05	2.36	3.15	1.79	2.66	2.36	2.28	3.75	3.33	3.6	3	3.38	3.96	Protein coding	14-3-3 protein SGF14e [Glycine max] gi|351726936|ref|NP_001238423.1|
Lj2g3v1252820	4.37	4.88	4.38	3.93	4.6	5.04	5.11	5.3	5.24	4.92	5.3	5.01	5.05	5.77	4.62	5.04	5.42	5.25	5.12	5.58	5.51	5.96	Protein coding	14-3-3 protein SGF14f [Glycine max] gi|351726463|ref|NP_001238407.1|
Lj4g3v0548760	0.2	0.21	0	0	0	0	0	0.18	0	0	0	0	0	0	0.16	0	0	0	0	0	0	0	Protein coding	14-3-3 protein SGF14n [Glycine max] gi|351724401|ref|NP_001238592.1|
Lj0g3v0113379	8.52	8.66	8.7	8.85	8.34	8.85	8.72	9.08	8.73	8.56	8.75	8.81	8.95	9.27	8.85	9	8.76	9.22	8.66	8.21	8.39	8.52	Protein coding	14-3-3-like protein [Pisum sativum] gi|4850247|emb|CAB42546.2|
Lj0g3v0239159	1.02	2.08	2.21	1.14	2.35	1.85	2.84	2.92	2.54	3.1	4.62	3.41	4.5	4.06	3.54	2.5	3.82	4.58	4.23	3.6	4	4.94	Protein coding	14-3-3-like protein [Pisum sativum] gi|4850247|emb|CAB42546.2|
Lj0g3v0082379	0	0	0	0	0	0	0	0	0	0	0	0	0	0	0	0	0	0	0	0	0	0	Protein coding	14-alpha-glucan-branching enzyme [Aspergillus oryzae RIB40] gi|169786013|ref|XP_001827467.1|
Lj0g3v0169819	0.2	0	0	0	0.21	0.63	0	0	0	0	0	0	0	0	0.3	0	0	0.17	0.47	0.15	0.15	0.44	Protein coding	15.4 kDa class V heat shock protein [Medicago truncatula] gi|357508747|ref|XP_003624662.1|
Lj1g3v3975730	0.67	0.39	0.84	0.75	0	0.87	1.16	0.62	0.2	0	0.21	0.5	0	1.31	0.44	0.57	0.88	0.7	0.6	0.74	0.54	1.42	Protein coding	15.4 kDa class V heat shock protein [Medicago truncatula] gi|357508747|ref|XP_003624662.1|
Lj0g3v0243599	0.2	0.55	0.96	0.43	0	0.35	0.17	0.34	0	0	0.39	0.19	0	0	0	0.72	0.59	0.8	0.33	1.15	0	0	Protein coding	15-hydroxyprostaglandin dehydrogenase [Medicago truncatula] gi|357475423|ref|XP_003607997.1|
Lj4g3v0585740	4.68	5.01	4.76	4.25	4.02	4.64	4.61	4.88	4.92	4.86	4.85	4.75	5.02	5.41	4.83	5.03	5.28	5.25	5.48	5.03	5.43	5.27	Protein coding	15-hydroxyprostaglandin dehydrogenase [Medicago truncatula] gi|357475423|ref|XP_003607997.1|
Lj1g3v0451230	1.74	1.85	1.27	1.02	1.81	1.25	2.07	2.37	1.21	0.18	0.69	1.41	1.03	0	0.44	0.57	1.51	1.9	1.68	1.96	2.73	2.13	Protein coding	16.6 kDa heat shock protein [Medicago truncatula] gi|357477445|ref|XP_003609008.1|
Lj4g3v1614770	0	0.21	0.71	0.89	0	0.35	0.45	0.49	0	0	0	0	0	0	0	0.72	1.12	0.17	0.72	0.15	0.93	0.44	Protein coding	16.6 kDa heat shock protein [Medicago truncatula] gi|357477445|ref|XP_003609008.1|
Lj0g3v0201309	0	0	0	0	0	0	0	0.49	0	0.34	0	0.35	0.33	0	0.3	0	0.59	0.32	0.47	0	0	0	Protein coding	16S rRNA methyltransferase [Pseudoalteromonas agarivorans] gi|490725513|ref|WP_004588039.1|
Lj2g3v1068350	0	0	0	0	0	0	0	0	0	0	0	0	0	0	0	0	0.59	0	0.18	0.42	0	0	Protein coding	16S rRNA methyltransferase [Pseudoalteromonas agarivorans] gi|490725513|ref|WP_004588039.1|
Lj0g3v0345609	0	0	0	0	0	0	0	0	0	0	0	0	0	0	0	0	0	0	0	0	0	0	Protein coding	16S rRNA methyltransferase [Streptococcus sp. oral taxon 056] gi|497440707|ref|WP_009754905.1|
Lj3g3v1261020	0	0	0	0	0	0	0	0	0	0	0	0	0	0	0	0	0	0	0	0	0	0	Protein coding	16S rRNA pseudouridylate 516 synthase partial [Acinetobacter baumannii] gi|489210834|ref|WP_003119651.1|
Lj5g3v1949720	0	0	0	0	0	0	0	0	0	0	0	0	0	0	0	0	0	0	0	0	0	0	Protein coding	17.6 kDa class I heat shock protein [Medicago truncatula] gi|357443643|ref|XP_003592099.1|
Lj3g3v0807630	0.79	0.82	1.45	0.6	2.16	2.05	1.51	1.46	0.52	0	0.39	0.35	1.28	0	0.16	0.85	0.59	0.58	1.49	0.42	1.94	1.49	Protein coding	17.6 kDa class I heat shock protein [Medicago truncatula] gi|357455709|ref|XP_003598135.1|
Lj1g3v0095230	5.82	5.64	5.84	5.33	5.87	5.97	5.76	5.83	6.05	5.6	6.04	5.96	5.86	6.5	5.91	6.09	5.58	5.79	5.8	5.72	5.83	5.96	Protein coding	17.6 kDa class II heat shock protein [Theobroma cacao] gi|508713811|gb|EOY05708.1|
Lj5g3v2045960	0.37	0	0.56	1.35	0	0.35	0.32	0.62	0.52	0.34	0	0.19	0.83	0	0.44	1.38	0.59	0.32	0.72	0.29	0.54	0.57	Protein coding	17.6 kDa class II heat shock protein [Theobroma cacao] gi|508713811|gb|EOY05708.1|
Lj1g3v2612690	2.22	2.23	2.11	2.09	2.67	2.19	2.3	2.12	3.76	3.03	2.56	3.1	2.95	2.91	2.57	2.62	3.1	3.26	2.88	2.19	3.06	1.82	Protein coding	177 protein [Medicago truncatula] gi|357452175|ref|XP_003596364.1|
Lj3g3v1063630	3.78	3.06	3.07	2.85	3.55	3.31	3.68	3.66	3.53	3.72	4.55	4.29	3.75	4.09	3.33	3.25	3.96	3.44	3.96	3.43	3.93	3.59	Protein coding	177 protein [Medicago truncatula] gi|357452175|ref|XP_003596364.1|
Lj0g3v0229079	3.9	3.78	3.61	2.91	1.88	3.46	3.34	3.58	3.53	4.09	4.18	3.62	3.82	3.58	3.44	3.07	3.8	4.05	3.28	1.53	2.81	2.09	Protein coding	177 protein [Medicago truncatula] gi|357453693|ref|XP_003597127.1|
Lj2g3v1215580	3.94	3.79	3.9	2.98	3.96	4.24	4.41	4.21	4.05	4.23	3.93	3.88	4.6	4.74	5.06	4.58	4.11	4.5	4.25	4.67	4.73	4.75	Protein coding	18S pre-ribosomal assembly protein gar2-related protein [Arabidopsis thaliana] gi|30678079|ref|NP_178475.2|
Lj1g3v3809440	0	0	0	0	0	0	0	0	0	0	0	0	0	0	0	0	0	0	0	0	0	0	Protein coding	1-acyl-sn-glycerol-3-phosphate acyltransferase [Cyanothece sp. PCC 7424] gi|218437463|ref|YP_002375792.1|
Lj6g3v1789900	8.49	8.43	8.45	8.25	7.95	8.19	7.98	8.41	10.39	10.05	10.45	10.7	10.83	11.13	10.84	10.92	6.97	7.19	7.27	5.34	6.44	6.36	Protein coding	1-aminocyclopropane-1-carboxylate oxidase [Medicago truncatula] gi|357447771|ref|XP_003594161.1|
Lj0g3v0149959	0.67	0.69	1.18	0	0	0.5	0.69	0.34	0.37	0.95	1.43	0.5	0.33	2.19	0.87	0.85	0.42	0.8	0.47	0	0.42	0.68	Protein coding	1-aminocyclopropane-1-carboxylate oxidase [Medicago truncatula] gi|357484317|ref|XP_003612446.1|
Lj2g3v1573020	0.37	0.21	0.56	0	0	0.19	0.69	0.18	0	0	0.82	0.63	0.47	0	0.16	0.22	0	0.58	0.18	0.15	0.29	0.44	Protein coding	1-aminocyclopropane-1-carboxylate oxidase [Medicago truncatula] gi|357484317|ref|XP_003612446.1|
Lj2g3v1573110	0	0.39	0	0	0	0	0	0	0	0	0.21	0	0	0	0	0	0.42	0.7	0.33	3.96	3.96	4.35	Protein coding	1-aminocyclopropane-1-carboxylate oxidase [Medicago truncatula] gi|357484317|ref|XP_003612446.1|
Lj2g3v2948520	1.47	1.05	1.37	1.91	3.04	1.48	1.23	1.77	0.37	0.18	2.13	0.5	1.9	1.88	1.84	0.4	0.59	0.9	1.12	0.64	0.84	0.88	Protein coding	1-aminocyclopropane-1-carboxylate oxidase-like protein [Medicago truncatula] gi|357451771|ref|XP_003596162.1|
Lj3g3v0787300	2.75	3.09	3.13	2.77	2.05	2.79	3.19	3.04	2.54	2.77	3.17	3.32	2.88	2.79	2.54	3.15	3.49	3.61	3.97	3.64	2.92	3.85	Protein coding	1-aminocyclopropane-1-carboxylate oxidase-like protein [Medicago truncatula] gi|357451771|ref|XP_003596162.1|
Lj5g3v1135100	2.35	2.18	1.37	2.36	2.05	2.39	2.44	3.24	2.78	2.93	3.14	2.43	3.4	3.7	3.31	3.39	3.49	3.28	3.02	3.16	3.25	3.44	Protein coding	1-aminocyclopropane-1-carboxylate oxidase-like protein [Medicago truncatula] gi|357451781|ref|XP_003596167.1|
Lj5g3v1145180	0	0	0	0	0	0	0.32	0.18	0	0	0	0	0	0	0	0	0.42	0	0	0	0	0	Protein coding	1-aminocyclopropane-1-carboxylate oxidase-like protein [Medicago truncatula] gi|357451781|ref|XP_003596167.1|
Lj5g3v0528840	2.87	2.02	1.82	2.36	3.34	2.5	2.68	2.95	3.37	3.63	3.84	3.86	4.29	3.81	4.34	3.79	3.55	3.28	3.63	3.4	3.58	3.68	Protein coding	1-aminocyclopropane-1-carboxylate oxidase-like protein [Medicago truncatula] gi|357451795|ref|XP_003596174.1|
Lj5g3v0528850	1.02	0.94	0.96	1.02	0	0.87	1.16	1.23	1.86	2.24	1.97	1.91	2.47	3.02	3.13	2.08	1.81	1.69	1.85	1.48	1.55	1.96	Protein coding	1-aminocyclopropane-1-carboxylate oxidase-like protein [Medicago truncatula] gi|357451795|ref|XP_003596174.1|
Lj4g3v0561880	0	0	0	0	0	0	0	0	0	0.18	0	0	0	0	0	0	0	0.32	0	0	0	0	Protein coding	1-aminocyclopropane-1-carboxylate oxidase-like protein [Medicago truncatula] gi|357478703|ref|XP_003609637.1|
Lj1g3v1930150	0	0	0.71	0.75	0	0.19	0.17	0	0	0	0	0.19	0.47	0.53	0.44	1.29	0	0.32	0.33	0.29	0.29	0.31	Protein coding	1-aminocyclopropane-1-carboxylate oxidase-like protein [Medicago truncatula] gi|357512997|ref|XP_003626787.1|
Lj3g3v0614720	0.2	1.15	0.96	0	0	0.63	0.99	0.34	1.3	2.28	1.91	1.68	2.25	2.14	2.71	2.08	0.59	1.64	0.93	1.42	0.75	1.66	Protein coding	1-aminocyclopropane-1-carboxylate oxidase-like protein [Medicago truncatula] gi|357512997|ref|XP_003626787.1|
Lj1g3v1930210	0	0	0.21	0	0	0.35	0	0	0.79	0	0.94	0.19	0.47	2.37	1.69	1.19	0.22	0	0.47	0	0.29	0.68	Protein coding	1-aminocyclopropane-1-carboxylate oxidase-like protein [Medicago truncatula] gi|357512999|ref|XP_003626788.1|
Lj3g3v0614780	0.53	0	0	0.23	0	0.35	0	0	1.68	1.82	1.58	1.62	2.13	2.99	2.78	2.86	0.42	0.58	0	0.74	1.49	0.68	Protein coding	1-aminocyclopropane-1-carboxylate oxidase-like protein [Medicago truncatula] gi|357512999|ref|XP_003626788.1|
Lj2g3v1982940	2.78	0.21	2.93	2.7	3.71	2.01	2.59	2.87	0.66	1.3	0	0.76	0.6	0	0.3	1.7	4.14	1.58	2.63	2.76	3.55	2.57	Protein coding	1-aminocyclopropane-1-carboxylate synthase [Medicago truncatula] gi|357482497|ref|XP_003611535.1|
Lj0g3v0243559	0	0	0	0	0	0	0.32	0	0	0	0	0	0	0	0	0	0.59	0.32	0.18	0.15	0	0	Protein coding	1-aminocyclopropane-1-carboxylic acid synthase [Vigna radiata] gi|5231127|gb|AAD41083.1|AF151961_1
Lj4g3v0706600	0	0	0.56	0	0	0.63	0.45	0.34	0	0	0	0	0	0	0	0	0.74	0.58	1.9	0.42	1.49	0	Protein coding	1-aminocyclopropane-1-carboxylic acid synthase [Vigna radiata] gi|5231127|gb|AAD41083.1|AF151961_1
Lj2g3v2136020	0	0	0	0	0	0	0	0	0	0	0	0	0	0	0	0	0	0	0	0	0	0	Protein coding	1-deoxy-d-xylulose 5-phosphate reductoisomerase [Asticcacaulis excentricus CB 48] gi|315499835|ref|YP_004088638.1|
Lj4g3v1511450	4.68	4.83	4.73	4.46	3.51	4.04	3.86	4.16	4.87	4.02	4.39	4.35	4.55	4.92	4.46	4.52	4.78	5.16	5.76	3.48	3.85	4.35	Protein coding	1-deoxy-D-xylulose 5-phosphate reductoisomerase chloroplastic-like [Glycine max] gi|358248074|ref|NP_001240062.1|
Lj0g3v0269879	0	0	0	0	0	0	0	0	0	0	0	0	0	0	0	0	0	0	0	0	0	0	Protein coding	1-deoxy-D-xylulose-5-phosphate synthase [gamma proteobacterium HTCC5015] gi|495558718|ref|WP_008283297.1|
Lj4g3v1316140	0	0	0	0	0	0	0	0	0	0	0	0	0	0	0	0	0	0	0	0	0	0	Protein coding	1-deoxy-D-xylulose-5-phosphate synthase [marine gamma proteobacterium HTCC2143] gi|494427017|ref|WP_007223445.1|
Lj0g3v0109899	0.91	1.65	0.56	1.02	1.17	1.9	1.23	1.93	0.66	1.13	0.39	1.48	0.6	0.92	1.53	1.55	1.12	2.16	1.43	1.79	1.6	1.49	Protein coding	1H-3-hydroxy-4-oxoquinaldine 24-dioxygenase [Candidatus Caldiarchaeum subterraneum] gi|315426379|dbj|BAJ48018.1|
Lj6g3v1954170	0.2	0	0	0	0	0	0	0	0.37	0	0	0.19	0	0	0.16	0.22	0	0	0.18	0	0	0.31	Protein coding	1-O-acylglucose:anthocyanin-O-acyltransferase [Clitoria ternatea] gi|165994488|dbj|BAF99694.1|
Lj0g3v0274809	1.47	1.51	0.96	1.25	2.3	1.33	0	0.95	2.17	0.61	0.82	0.97	0.47	1.47	2.18	2.08	2.07	1.24	1.12	1.42	0.75	1.49	Protein coding	1-phosphatidylinositol-3-phosphate 5-kinase-like protein [Medicago truncatula] gi|357479311|ref|XP_003609941.1|
Lj4g3v1237990	0.67	0.39	1.18	0.23	0	0.5	0.32	0.49	0.79	0.73	0.39	0.35	0.72	0	0.67	0.72	0.42	0	1.03	0	0.75	0.31	Protein coding	1-phosphatidylinositol-45-bisphosphate phosphodiesterase delta-1 [Theobroma cacao] gi|508777046|gb|EOY24302.1|
Lj0g3v0216179	0	0	0	0	0	0	0	0	0	0	0	0	0	0	0	0	0	0	0	0	0	0	Protein coding	1-phosphatidylinositol-45-bisphosphate phosphodiesterase delta-4 [Heterocephalus glaber] gi|351699527|gb|EHB02446.1|
Lj5g3v1402640	0	0	0	0	0	0	0	0	0	0	0	0	0	0	0	0	0	0	0	0	0	0	Protein coding	1-phosphatidylinositol-45-bisphosphate phosphodiesterase epsilon-1 [Theobroma cacao] gi|508719146|gb|EOY11043.1|
Lj5g3v2240990	6.18	6.21	5.98	5.97	6.28	6.35	6.23	6.5	6.14	5.72	6.24	5.84	6.03	6.15	5.92	6.46	6.38	6.48	6.25	6.69	6.74	7.19	Protein coding	20S proteasome alpha subunit E2 isoform 2 [Theobroma cacao] gi|508780133|gb|EOY27389.1|
Lj0g3v0363779	5.37	5.26	5.06	5.15	4.85	5.38	5.39	6.05	5.46	5.29	5.76	5.47	5.71	5.5	5.51	5.9	6.01	6.05	6.02	6.33	6.2	6.65	Protein coding	20S proteasome alpha subunit G1 [Theobroma cacao] gi|508785767|gb|EOY33023.1|
Lj0g3v0070749	2.18	1.51	0.96	0.6	1.88	1.79	1.38	1.38	1.74	2.11	2.77	0.97	1.9	2.56	2.39	2.66	2.12	0.7	1.79	2.81	2.81	2.41	Protein coding	21 kDa protein [Medicago truncatula] gi|357455903|ref|XP_003598232.1|
Lj0g3v0070759	7.86	7.49	6.99	6.62	8.5	7.74	7.88	7.71	8.22	8.18	8.42	8.16	8.2	8.5	7.96	8.56	8.87	8.34	8.56	9.05	9.23	9.17	Protein coding	21 kDa protein [Medicago truncatula] gi|357455917|ref|XP_003598239.1|
Lj0g3v0116649	3.69	4.44	3.47	2.95	3.43	4.17	4.79	4.89	3.76	4.26	4.04	3.57	3.35	4.02	2.92	3.98	4.64	4.96	3.79	5.62	5.29	5.98	Protein coding	21 kDa seed protein [Medicago truncatula] gi|357499767|ref|XP_003620172.1|
Lj2g3v2926310	3.74	2.95	3.15	3.36	3.53	3.77	3.78	4.07	1.97	2.24	1.85	1.48	2.93	1.4	1.53	3.18	3.61	3.61	2.85	3.19	3.75	4.33	Protein coding	22.0 kDa heat shock protein [Medicago truncatula] gi|357493539|ref|XP_003617058.1|
Lj2g3v2926320	1.3	1.34	1.37	0	0	1.16	1.23	1.59	0.52	0	0	0.97	1.42	1.75	0.77	0.85	1.12	1.58	1.28	1	1.49	1.49	Protein coding	22.0 kDa heat shock protein [Medicago truncatula] gi|357493539|ref|XP_003617058.1|
Lj0g3v0197289	2.4	2.67	2.39	2.09	0.84	2.87	3.09	2.84	1.46	0.95	1.91	1.48	1.62	0.67	1.64	1.96	2.82	2.32	2.75	2.69	2.94	3.32	Protein coding	22.7 kDa class IV heat shock protein [Medicago truncatula] gi|357493537|ref|XP_003617057.1|
Lj0g3v0079919	1.47	2.56	1.75	1.91	3.2	2.81	2.19	2.67	1.21	0.61	0.82	0.97	0.83	0	0.67	0.85	2.28	2.32	1.49	1.23	2.02	2.86	Protein coding	22.7 kDa class IV heat shock protein [Medicago truncatula] gi|357495825|ref|XP_003618201.1|
Lj0g3v0197499	0.37	0.21	0.21	0.6	0	0.19	0.58	0.18	0	0	0	0	0	0	0	0	0	0.32	0	0.15	0.54	0	Protein coding	22.7 kDa class IV heat shock protein [Medicago truncatula] gi|357495825|ref|XP_003618201.1|
Lj3g3v3006180	0.67	0	0	0.23	0	0.97	0.32	0.18	0.66	0.18	0.21	0	0.18	0.37	0.44	0.85	0.59	0.46	1.12	1.23	1.24	0.44	Protein coding	23-bisphosphoglycerate-dependent phosphoglycerate mutase [Medicago truncatula] gi|357471937|ref|XP_003606253.1|
Lj0g3v0212449	5.24	5.06	5.98	5.97	6.08	5.13	5	6.09	3.51	2.86	3.21	4.12	1.62	3.43	2.65	2.95	4.72	5.19	4.12	4.74	5.2	4.73	Protein coding	23-bisphosphoglycerate-dependent phosphoglycerate mutase [Medicago truncatula] gi|357518595|ref|XP_003629586.1|
Lj1g3v4578910	0.37	0.21	0.4	0	0	0	0	0	0	0.18	0.94	0	0	0.53	0.3	0.22	0.88	0	0	1.79	1.3	1.42	Protein coding	23-bisphosphoglycerate-independent phosphoglycerate mutase [Theobroma cacao] gi|508715818|gb|EOY07715.1|
Lj4g3v2400680	0	0	0	0	0	0	0	0	0	0	0	0	0	0	0	0	0	0	0	0	0	0	Protein coding	2'3'-cyclic-nucleotide 2'-phosphodiesterase [Haloarcula vallismortis] gi|490653006|ref|WP_004518000.1|
Lj0g3v0027069	0	0	0	0	0	0	0	0	0	0	0	0	0	0	0	0	0	0	0	0	0	0	Protein coding	23-dimethylmalate lyase [Sagittula stellata] gi|492487360|ref|WP_005861602.1|
Lj0g3v0321339	0	0	0	0	0	0	0	0	0	0	0	0	0	0	0	0	0	0	0	0	0	0	Protein coding	23-dimethylmalate lyase [Sagittula stellata] gi|492487360|ref|WP_005861602.1|
Lj2g3v3337840	1.22	0.21	0.4	0.6	0	0.5	0.58	0	2.03	0	0.69	0.76	1.2	1.93	1.4	1.7	0.42	0.32	0.33	1	0.75	0.57	Protein coding	23S rRNA (Uracil-5-) -methyltransferase RumA [Agarivorans albus] gi|511824013|ref|WP_016402846.1|
Lj3g3v0290440	1.54	1.51	1.18	1.25	0.7	1.61	1.51	1.98	1.92	1.13	0.21	1.07	1.68	2.37	2.83	2.73	2.33	1.24	1.85	2.67	2.31	2.78	Protein coding	23S rRNA (uracil-5-)-methyltransferase rumA [Medicago truncatula] gi|357454725|ref|XP_003597643.1|
Lj3g3v2718810	0.2	0	0.56	0	0	0	0.32	0	0	0	0	0.19	0	0.2	0	0.22	0	0	0	0.42	0	0.16	Protein coding	23S rRNA (uracil-5-)-methyltransferase rumA [Medicago truncatula] gi|357454725|ref|XP_003597643.1|
Lj0g3v0275459	0	0	0	0	0	0	0	0	0	0	0	0	0	0	0	0	0	0	0	0	0.15	0	Protein coding	23S rRNA (uracil-5-)-methyltransferase RumA [Thermomicrobium roseum DSM 5159] gi|221632250|ref|YP_002521471.1|
Lj0g3v0244229	1.47	2.13	1.07	1.53	0	2.01	1.57	1.52	2.31	1.52	2.23	2.11	2.85	2.91	2.57	1.7	2.23	2.83	2.72	2.56	2.31	2.95	Protein coding	23S rRNA methyltransferase [Paenibacillus sp. HGF5] gi|497278474|ref|WP_009592691.1|
Lj0g3v0147409	0	0	0	0	0	0	0	0	0	0	0	0	0	0	0	0	0	0	0	0	0	0	Protein coding	24-dienoyl-CoA reductase [Cryptococcus neoformans var. grubii H99] gi|405122193|gb|AFR96960.1|
Lj4g3v1108010	0	0	0	0	0	0	0	0	0	0	0	0	0	0	0	0	0	0	0	0	0	0	Protein coding	24-dienoyl-CoA reductase [Cryptococcus neoformans var. grubii H99] gi|405122193|gb|AFR96960.1|
Lj0g3v0034789	0	0	0	0	0	0	0	0	0	0	0	0	0	0	0	0	0	0	0	0	0	0	Protein coding	25.7 kDa protein [Cicer arietinum] gi|7271117|emb|CAB81546.1|
Lj1g3v0786290	0	0	0	0	0	0	0.32	0	0	0	0	0	0	0.8	0	0	0	0	0	0	0	0	Protein coding	25.7 kDa protein [Cicer arietinum] gi|7271117|emb|CAB81546.1|
Lj3g3v3362000	0	0	0	0	0	0.19	0	0	0	0	0	0	0	0	0	0.4	0	0	0	0	0	0	Protein coding	26S protease regulatory subunit 6 [Cicer arietinum] gi|3135751|emb|CAA06853.1|
Lj1g3v1720090	4	3.66	3.75	3.21	3.43	4.06	3.88	4.08	3.75	3.51	4.17	3.7	4	4.27	4.04	4.04	3.59	3.83	3.99	3.75	3.84	4.22	Protein coding	26S protease regulatory subunit 8 [Entamoeba histolytica HM-1:IMSS] gi|183237345|ref|XP_001914603.1|
Lj0g3v0265709	4.44	4.29	3.83	3.96	4.79	4.43	4.06	4.78	4.28	4.33	4.22	4.03	4.12	4.01	3.88	4.21	4.38	4.32	4.67	5.12	4.98	5.17	Protein coding	26S proteasome non-ATPase regulatory subunit [Medicago truncatula] gi|357447037|ref|XP_003593794.1|
Lj6g3v1966950	2.84	3.45	3.2	3.31	3.66	2.9	3.45	3.95	3.43	3.03	4	3.32	3.37	3.72	2.78	3.81	3.45	3.8	4.05	4.24	4.08	4.47	Protein coding	26S proteasome non-ATPase regulatory subunit [Medicago truncatula] gi|357447037|ref|XP_003593794.1|
Lj3g3v0429130	3.38	2.86	2.77	2.58	1.99	2.73	2.81	3.18	3.56	3.57	3.5	3.21	3.4	3.07	4.13	3.97	3.75	3.28	3.46	4.07	3.28	4.44	Protein coding	26S proteasome non-ATPase regulatory subunit [Medicago truncatula] gi|357516527|ref|XP_003628552.1|
Lj3g3v3118700	0	0	0	0	0	0	0	0	0	0	0	0	0	0	0	0	0	0	0	0	0	0	Protein coding	26S proteasome non-ATPase regulatory subunit [Medicago truncatula] gi|357516527|ref|XP_003628552.1|
Lj0g3v0079039	5.1	4.88	4.84	4.56	4.57	4.85	4.68	5.28	4.58	4.88	4.63	4.84	4.86	3.73	4.45	4.58	4.67	5	4.67	4.77	4.93	4.21	Protein coding	26S proteasome non-ATPase regulatory subunit 11 [Theobroma cacao] gi|508709931|gb|EOY01828.1|
Lj1g3v2035090	5.22	5.38	4.55	4.71	5.84	5.59	5.7	5.68	5.58	5.4	5.76	5.7	5.6	6.32	5.49	5.79	6.08	6.13	6.05	6.21	6.27	6.58	Protein coding	26S proteasome non-ATPase regulatory subunit 11 [Theobroma cacao] gi|508709931|gb|EOY01828.1|
Lj4g3v0486340	4.62	4.73	4.34	3.74	4.17	4.55	4.46	4.73	4.67	4.35	4.55	4.86	4.64	4.95	5.19	5.06	4.96	5.01	5.22	4.71	5.05	5.51	Protein coding	28 kDa heat- and acid-stable phosphoprotein [Medicago truncatula] gi|357446809|ref|XP_003593680.1|
Lj1g3v4528510	1.47	1.15	1.45	1.14	1.99	1.25	2.11	1.52	1.97	1.04	1.97	1.25	1.49	0.37	0.56	1.19	1.81	1.52	2.25	1.29	1.55	1.82	Protein coding	28 kDa ribonucleoprotein chloroplastic [Triticum urartu] gi|473744246|gb|EMS45461.1|
Lj0g3v0069769	0	0	0	0	0	0	0	0.18	0	0	0	0.63	0.18	0	0	0	0	0.17	0	0	0	0	Protein coding	28S ribosomal protein S29 [Medicago truncatula] gi|357458023|ref|XP_003599292.1|
Lj0g3v0279229	0	0.21	0	0	0	0	0	0	0	0	0	0	0	0	0	0	0	0	0	0	0	0.16	Protein coding	2-acylglycerol O-acyltransferase 1 [Rana catesbeiana] gi|226372392|gb|ACO51821.1|
Lj1g3v3976010	1.39	1.79	1.82	0.89	0.96	1.96	2.03	2.21	2.31	2.66	2.52	1.68	1.56	0.53	0.67	0.57	6.33	6.2	6.65	4.51	5.15	3.1	Protein coding	2-aminoethanethiol dioxygenase [Medicago truncatula] gi|357508797|ref|XP_003624687.1|
Lj1g3v2156630	0	0	0	0	0	0	0	0	0	0	0	0	0	0	0	0	0	0	0	0	0	0	Protein coding	2C protein [Hepatitis A virus] gi|23307153|dbj|BAC16565.1|
Lj3g3v1132610	0	0	0	0	0	0	0	0	0	0	0	0	0	0	0	0	0	0	0	0	0	0	Protein coding	2-carboxy-D-arabinitol 1-phosphate (CA1P) phosphatase [Phaseolus vulgaris] gi|353227769|emb|CCE25834.1|
Lj1g3v0261770	0.67	0.82	0.4	0.75	0	0.75	0.58	0.85	0.52	0.48	0.21	0	0.18	0.53	0.16	0	0.59	0.17	0.47	0.42	0.29	0.31	Protein coding	2-dehydro-3-deoxyphosphoheptonate aldolase (3-deoxy-d-arabino-heptulosonate 7-phosphate synthase) [Medicago truncatula] gi|357489731|ref|XP_003615153.1|
Lj1g3v2898480	3.66	3.35	3.05	2.5	4.45	3.21	4.22	4.17	3.25	3.63	3.8	3.96	3.82	3.94	3.01	3.12	3.55	3.8	3.9	3.8	4.39	4.16	Protein coding	2-dehydro-3-deoxyphosphooctonate aldolase [Medicago truncatula] gi|357507985|ref|XP_003624281.1|
Lj0g3v0152139	2.4	2.32	2.31	2.54	2.43	2.7	1.98	1.83	2.43	1.7	1.43	1.33	1.9	1.99	1.53	2.46	1.51	2.16	2.29	2.33	1.49	1.96	Protein coding	2-deoxy-D-gluconate 3-dehydrogenase [Clostridium bolteae] gi|488641295|ref|WP_002577953.1|
Lj4g3v2690750	0.37	0.69	0.21	1.25	0.21	0.75	1.38	0.18	1.12	1.04	2.49	0.19	2.33	3.15	3.38	3.23	1.42	1.24	1.99	4.21	3.51	3.27	Protein coding	2Fe-2S ferredoxin-like superfamily protein AATFD2 [Theobroma cacao] gi|508706205|gb|EOX98101.1|
Lj2g3v1252770	0.53	0.69	0.71	1.25	0	1.25	0.45	0	1.02	1.45	1.25	0.87	1.03	0	1.34	1.38	0	1	0.18	0.64	0.15	0.16	Protein coding	2-hydroxy-6-oxo-6-phenylhexa-24-dienoate hydrolase [Medicago truncatula] gi|357487589|ref|XP_003614082.1|
Lj2g3v1757170	0	0	0	0	0	0	0	0	0	0	0	0	0	0	0	0	0	0	0	0	0	0	Protein coding	2-hydroxy-6-oxononadienedioate/2-hydroxy-6-oxononatrienedioate hydrolase [Medicago truncatula] gi|357483439|ref|XP_003612006.1|
Lj0g3v0129579	1.87	2.7	1.27	2.03	2.43	1.55	1.57	2.21	1.61	2.83	2.74	1.48	2.85	2.76	2.36	2.28	2.23	2.16	1.9	1.92	1.71	2.2	Protein coding	2-hydroxyacid dehydrongenase [Medicago truncatula] gi|357504391|ref|XP_003622484.1|
Lj0g3v0072089	0	0	0	0	0	0	0	0	0	0	0	0	0	0	0	0	0	0	0	0	0	0	Protein coding	2-hydroxyglutaryl-CoA dehydratase [Bacteroides sp. D2] gi|496287981|ref|WP_009000019.1|
Lj5g3v2057510	5.54	4.96	4.8	5.21	4.83	5.26	5.22	5.37	6.18	5.42	6	6.01	6.08	7.14	6.19	6.23	5.34	6.02	5.15	5.48	5.48	5.62	Protein coding	2-Hydroxyisoflavanone dehydratase [Glycyrrhiza echinata] gi|56692178|dbj|BAD80839.1|
Lj4g3v0485980	3.75	2.63	3.3	3.15	2.05	3.02	2.89	3.04	3.65	3.79	3.55	3.8	4.07	3.19	4.11	3.52	1.67	3.33	2.88	1.36	1.71	1.14	Protein coding	2-hydroxyisoflavanone synthase [Lotus japonicus] gi|148839039|dbj|BAF64284.1|
Lj4g3v0486150	7	3.66	4.45	5.36	3.09	3.66	4.13	4.11	6.45	6.29	6.14	5.95	7.06	6.72	7.4	6.52	3.51	5.16	3.76	1.64	2.47	2.28	Protein coding	2-hydroxyisoflavanone synthase [Lotus japonicus] gi|148839039|dbj|BAF64284.1|
Lj0g3v0019489	0	0	0	0	0	0	0	0	0	0	0	0	0	0	0	0	0	0	0	0	0	0	Protein coding	2-isopropylmalate synthase leua [Rhodococcus equi 103S] gi|312137917|ref|YP_004005253.1|
Lj4g3v1329940	0	0	0	0	0	0	0	0	0	0	0	0	0	0	0	0	0	0	0	0	0	0	Protein coding	2-isopropylmalate synthase leua [Rhodococcus equi 103S] gi|312137917|ref|YP_004005253.1|
Lj0g3v0255349	3.4	3.06	3.2	3.04	3.51	3.44	3.42	3.77	3.91	3.44	3.55	3.86	3.54	4.15	3.8	4.07	3.95	3.95	3.42	3.85	3.93	4.28	Protein coding	2-keto-3-deoxygluconate permease [Subdoligranulum variabile] gi|494107443|ref|WP_007048229.1|
Lj0g3v0133819	1.22	0.55	0.71	1.35	0.21	1.07	1.38	1.46	2.17	1.52	0.55	2.01	1.42	1.69	1.34	1.84	1.33	0.58	0.72	1.15	0.93	0.44	Protein coding	2-nitropropane dioxygenase-like protein [Medicago truncatula] gi|357460979|ref|XP_003600771.1|
Lj4g3v0341230	3.16	3.11	2.99	1.91	3.55	3.35	3.5	3.62	3.27	2.46	2.92	3.19	2.6	2.6	3.48	4.04	2.88	2.92	3	3.42	2.85	3.68	Protein coding	2-nitropropane dioxygenase-like protein [Medicago truncatula] gi|357460979|ref|XP_003600771.1|
Lj0g3v0196109	2.22	1.97	1.75	0.6	0.21	1.48	1.38	1.23	3.47	2.69	3.12	3.17	2.17	2.37	2.29	2.83	2.33	2.42	3.22	1.42	1.49	0.57	Protein coding	2-nonaprenyl-3-methyl-6-methoxy-14-benzoquinol hydroxylase [Theobroma cacao] gi|508720873|gb|EOY12770.1|
Lj1g3v1596880	1.02	0.55	0	0	0	0.19	0.32	0.34	0.2	0.34	0.21	0.19	0.33	0.37	0	0.22	3.51	2.72	3.52	1.64	2.63	0.16	Protein coding	2-nonaprenyl-3-methyl-6-methoxy-14-benzoquinol hydroxylase [Theobroma cacao] gi|508720873|gb|EOY12770.1|
Lj1g3v1596890	1.98	1.43	1.53	1.02	0.21	1.33	1.16	1.65	1.54	1.04	1.58	1.33	0.83	0	0.87	1.19	3.99	3.55	3.91	2	3.26	1.06	Protein coding	2-nonaprenyl-3-methyl-6-methoxy-14-benzoquinol hydroxylase [Theobroma cacao] gi|508720873|gb|EOY12770.1|
Lj3g3v0681680	5.62	5.21	5.13	4.22	4.68	4.6	4.23	4.77	4.82	4.75	5.51	5.77	3.63	4.71	3.71	4.12	8.78	8.21	8.82	6.23	7.62	5.2	Protein coding	2-nonaprenyl-3-methyl-6-methoxy-14-benzoquinol hydroxylase [Theobroma cacao] gi|508720873|gb|EOY12770.1|
Lj3g3v0681690	5.13	4.27	5.12	3.63	3.43	4.25	4.02	4.23	3.72	3.59	3.89	3.65	2.74	3.15	2.9	3.12	9.41	8.44	9.1	6.84	8.11	5.05	Protein coding	2-nonaprenyl-3-methyl-6-methoxy-14-benzoquinol hydroxylase [Theobroma cacao] gi|508720873|gb|EOY12770.1|
Lj3g3v2744030	3.62	3.11	2.21	1.14	2.8	1.9	1.16	2.54	2.58	3.31	3.06	2.9	2.69	2.7	2.1	3.41	7.34	7.03	7.38	4.81	6.03	3.44	Protein coding	2-nonaprenyl-3-methyl-6-methoxy-14-benzoquinol hydroxylase [Theobroma cacao] gi|508720873|gb|EOY12770.1|
Lj3g3v2873670	1.39	0.69	0.71	0	0	0.19	0.58	1.23	3.49	2.75	3.63	2.98	2.13	2.37	1.84	2.69	5.07	5.18	5.02	3.52	5.11	1.96	Protein coding	2-nonaprenyl-3-methyl-6-methoxy-14-benzoquinol hydroxylase [Theobroma cacao] gi|508720873|gb|EOY12770.1|
Lj3g3v2873680	0.2	0.21	0	0	0	0	0.17	0.34	1.68	1.3	2.18	1.07	0.6	1.4	0.56	1.19	3.23	3.37	3.56	1.69	2.87	0.57	Protein coding	2-nonaprenyl-3-methyl-6-methoxy-14-benzoquinol hydroxylase [Theobroma cacao] gi|508720873|gb|EOY12770.1|
Lj3g3v2873690	2.27	2.27	2.05	1.14	2.39	1.96	0.8	1.05	4.75	3.95	4.78	4.59	3.91	3.35	3.8	4.5	6.87	6.05	6.19	4.07	5.84	2.28	Protein coding	2-nonaprenyl-3-methyl-6-methoxy-14-benzoquinol hydroxylase [Theobroma cacao] gi|508720873|gb|EOY12770.1|
Lj1g3v2513730	0.37	0.39	0	0.23	0	0.63	1.23	0.49	1.54	0.34	1.43	0.87	0.47	1.47	0.87	1.47	0.59	1.17	1.03	1.15	1.8	1.06	Protein coding	2-oxoglutarate (2OG) and Fe(II)-dependent oxygenase superfamily protein [Arabidopsis thaliana] gi|30687540|ref|NP_181384.2|
Lj3g3v1339030	1.74	2.02	1.94	1.35	2.39	1.9	1.68	2.21	2.51	2.02	2.64	2.24	2.53	2.66	2.25	2.89	3.07	2.88	2.17	2.64	2.21	2.65	Protein coding	2-oxoglutarate (2OG) and Fe(II)-dependent oxygenase superfamily protein [Arabidopsis thaliana] gi|30695767|ref|NP_191888.2|
Lj4g3v2406420	0	0.21	0.4	0	0	0.5	0.69	0.49	0.52	0	0.21	0	0	0.53	0.16	0	0.22	0.9	0.47	0.53	0.84	1.14	Protein coding	2-oxoglutarate (2OG) and Fe(II)-dependent oxygenase superfamily protein [Arabidopsis thaliana] gi|79375455|ref|NP_176975.2|
Lj3g3v0965880	2.03	2.44	2.9	1.53	3.25	2.92	2.41	2.7	1.74	2.2	2.18	2.57	2.77	2.66	2.32	2.46	1.67	2.49	2.25	3.02	2.63	2.86	Protein coding	2-oxoglutarate (2OG) and Fe(II)-dependent oxygenase superfamily protein isoform 1 [Theobroma cacao] gi|508721881|gb|EOY13778.1|
Lj3g3v0476960	2.18	2.36	1.68	1.53	2.96	2.64	2.89	2.44	2.54	2.77	2.67	2.11	2.6	1.93	2.18	2.66	2.33	1.8	2.44	2.53	2.63	3.04	Protein coding	2-oxoglutarate and Fe(II)-dependent oxygenase superfamily protein [Theobroma cacao] gi|508704845|gb|EOX96741.1|
Lj5g3v2029560	3.18	2.6	2.93	2.4	0.21	3.02	2.73	2.95	3.06	2.86	3.26	2.85	3.54	2.45	2.65	3.04	2.85	2.97	2.25	3.37	3.28	3.49	Protein coding	2-oxoglutarate and Fe(II)-dependent oxygenase superfamily protein isoform 1 [Theobroma cacao] gi|508775787|gb|EOY23043.1|
Lj0g3v0163879	3.82	3.7	3.53	3.04	3.32	3.58	3.98	3.86	3.79	3.84	3.95	4.11	4.06	3.8	3.75	3.89	4.07	4.06	4.02	4.11	3.88	4.12	Protein coding	2-oxoglutarate and Fe(II)-dependent oxygenase superfamily protein isoform 1 [Theobroma cacao] gi|508778273|gb|EOY25529.1|
Lj3g3v3689910	1.02	1.05	0.84	0.43	0.21	0.35	0.17	0.62	1.12	0.85	1.43	0.76	1.84	1.69	2.18	1.47	1.33	1.45	1.03	1.83	1.8	1.55	Protein coding	2-oxoglutarate and Fe(II)-dependent oxygenase superfamily protein isoform 1 [Theobroma cacao] gi|508783620|gb|EOY30876.1|
Lj5g3v2169580	2.08	1.34	2.6	2.2	0.96	2.19	1.89	2.47	1.74	2.24	1.72	1.16	1.74	1.22	2.06	1.84	2.71	1.52	2.69	2.51	2.41	1.71	Protein coding	2-oxoglutarate and Fe(II)-dependent oxygenase superfamily protein isoform 3 [Theobroma cacao] gi|508778275|gb|EOY25531.1|
Lj4g3v3002460	0	0	0	0	0	0	0	0	0	0	0	0	0	0	0	0	0	0	0	0	0	0	Protein coding	2-oxoglutarate ferredoxin oxidoreductase subunit alpha [Campylobacter gracilis] gi|492509117|ref|WP_005870516.1|
Lj6g3v2204740	5.31	5.2	5.3	4.79	4.49	4.56	4.66	5.03	4.89	4.53	4.77	4.51	4.09	4.49	4.1	4.7	5.41	5.58	6.43	5.59	5.76	5.94	Protein coding	2-oxoglutarate/malate translocator [Medicago truncatula] gi|357445913|ref|XP_003593234.1|
Lj1g3v1929100	0	0	0	0	0	0	0	0	0	0	0	0	0	0	0	0	0	0	0	0	0	0	Protein coding	2-oxoglutarate-dependent dioxygenase [Medicago truncatula] gi|357436837|ref|XP_003588694.1|
Lj1g3v1340510	2.87	3.09	2.93	3.21	3.2	3.25	3.56	3.48	3.37	3.54	2.87	2.95	3.11	3.02	3.44	3.84	3.38	3.24	3.47	4	3.45	3.32	Protein coding	2-oxoisovalerate dehydrogenase subunit alpha [Medicago truncatula] gi|357464693|ref|XP_003602628.1|
Lj4g3v2267410	0	0	0.4	0	0	0	0	0	0	0	0	0	0	0	0	0	0	0	0	0	0	0.44	Protein coding	2-polyprenyl-6-methoxyphenol hydroxylase [Mycobacterium tusciae] gi|493283972|ref|WP_006241717.1|
Lj1g3v1911800	0	0	0	0	0	0	0	0	0	0	0	0	0	0	0	0	0	0	0	0	0	0	Protein coding	2-polyprenyl-6-methoxyphenol hydroxylase related FAD-dependent oxidoreductase [Myroides injenensis] gi|497940178|ref|WP_010254334.1|
Lj0g3v0002239	4.81	4.74	4.63	4.61	5.07	4.74	4.44	4.93	4.21	3.94	3.86	3.55	4	4.17	3.51	3.95	4.49	4.69	4.84	4.54	4.69	5	Protein coding	2-succinylbenzoate-CoA ligase [Medicago truncatula] gi|357458549|ref|XP_003599555.1|
Lj0g3v0002229	5.28	5.14	5.1	5.09	5.22	5.11	5.04	5.49	4.73	4.61	4.73	4.22	4.57	4.65	4.2	4.61	5.17	5.15	5.35	5.13	5.15	5.46	Protein coding	2-succinylbenzoate-CoA ligase [Medicago truncatula] gi|357458551|ref|XP_003599556.1|
Lj0g3v0112059	3.23	3.11	3.3	3.96	5.88	2.84	3.84	4.38	0.2	0.34	0	0.19	0	0	0.3	0	1.67	1.75	3.02	2.26	2.37	2.04	Protein coding	2-succinylbenzoate-CoA ligase [Medicago truncatula] gi|357460691|ref|XP_003600627.1|
Lj0g3v0188849	1.92	1.91	2.16	3.07	3.01	1.9	2.84	3.32	0.91	1.04	0.69	0.76	0.33	1.82	0.77	0.22	2.55	2.92	2.44	3.29	2.78	2.65	Protein coding	2-succinylbenzoate-CoA ligase [Medicago truncatula] gi|357460691|ref|XP_003600627.1|
Lj6g3v0378000	5.41	5.79	5.61	5.85	6.15	6.73	6.79	7.16	4.43	4.58	4.72	4.63	4.88	4.47	4.33	4.37	6.52	6.99	5.97	7.32	7.12	7.35	Protein coding	2-succinylbenzoate-CoA ligase [Medicago truncatula] gi|357460691|ref|XP_003600627.1|
Lj4g3v2269810	0.53	1.15	0.56	0.6	3.69	0.35	0.9	0.49	0.2	0	0.21	0.5	0	1.55	1.04	0.97	1	0	0.72	1.36	0.84	0.16	Protein coding	2-succinylbenzoate-CoA ligase [Medicago truncatula] gi|357478905|ref|XP_003609738.1|
Lj4g3v2270890	2.72	2.13	2.6	2.09	0.56	1.79	2.73	2.73	1.8	1.82	3.17	2.7	3	3.22	2.57	2.95	3.49	2.95	3.24	2.12	2.73	2.97	Protein coding	2-succinylbenzoate-CoA ligase [Medicago truncatula] gi|357478905|ref|XP_003609738.1|
Lj6g3v1549210	3.8	3.09	2.35	2.58	2.59	2.7	3.15	2.7	3.88	3.31	4.22	3.27	3.89	4.35	4.06	4.52	3.76	3.5	3.54	3.37	3.55	3.9	Protein coding	2-succinylbenzoate-CoA ligase [Medicago truncatula] gi|357478905|ref|XP_003609738.1|
Lj0g3v0312949	2.96	3.01	2.96	2.45	2.98	3.07	2.89	2.79	3.33	2.69	3.17	3.8	3.69	3.58	3.44	3.01	3.71	3.14	2.54	2.67	2.68	2.99	Protein coding	2-succinylbenzoate-CoA ligase [Medicago truncatula] gi|357517755|ref|XP_003629166.1|
Lj0g3v0312959	1.02	0.69	1.07	0	2.21	1.25	0.9	0.49	0.52	0.95	1.51	0.76	0.33	1.62	1.8	0.97	1.59	1.8	2.04	1.64	1.09	0.97	Protein coding	2-succinylbenzoate-CoA ligase [Medicago truncatula] gi|357517755|ref|XP_003629166.1|
Lj2g3v0484920	0	0.21	0	0	0	0	0	0.34	0	0.34	0	0.5	0	0	0	0	0.42	0.46	0	0.15	0.15	0	Protein coding	30S ribosomal protein S11 [Medicago truncatula] gi|357455123|ref|XP_003597842.1|
Lj1g3v0762230	3.36	3.14	2.52	2.09	0.96	3.29	3.58	2.92	3.49	3.19	3.95	3.1	4.39	4.31	3.63	3.32	4.14	3.68	3.82	4.37	4.53	4.83	Protein coding	30S ribosomal protein S13 [Medicago truncatula] gi|357461657|ref|XP_003601110.1|
Lj2g3v2676970	0	0	0	0	0	0	0	0	0	0	0	0	0	0	0	0	0	0	0	0	0	0.44	Protein coding	30S ribosomal protein s13 rpsm [Rhodococcus equi 103S] gi|312140892|ref|YP_004008228.1|
Lj3g3v2171540	4.15	4.34	3.72	3.24	4.27	3.89	4.35	4.47	3.78	3.93	3.89	4.1	3.87	3.97	3.79	4.19	4.46	4.17	4.32	4.64	4.69	4.75	Protein coding	30S ribosomal protein S15 [Medicago truncatula] gi|357468029|ref|XP_003604299.1|
Lj6g3v1239530	4.1	4.07	3.78	3.39	4.47	4.41	4.1	4.08	4.36	4.22	4.22	4.04	4.19	4.66	4.09	4	4.74	4.71	4.68	4.79	4.86	5.11	Protein coding	30S ribosomal protein S16 [Medicago truncatula] gi|357449871|ref|XP_003595212.1|
Lj3g3v1603880	0	0	0	0	0	0	0	0	0	0	0	0	0	0	0	0	0	0	0	0	0	0	Protein coding	30S ribosomal protein S17 [Collinsella tanakaei] gi|496433070|ref|WP_009141917.1|
Lj3g3v0247260	5.79	5.83	5.74	6.01	5.74	5.78	5.89	5.9	5.64	5.55	5.57	5.37	5.56	6.16	5.66	6.26	6.5	6.3	6.37	7.78	7.12	8.09	Protein coding	30S ribosomal protein S17 [Medicago truncatula] gi|357454921|ref|XP_003597741.1|
Lj3g3v1381530	4.62	4.63	4.29	3.8	5.05	4.92	4.94	5.07	5.24	4.76	5.17	5.04	5.33	5.78	5.14	5.23	5.33	5.51	5.63	5.67	5.86	6.22	Protein coding	30S ribosomal protein S17 [Medicago truncatula] gi|357495711|ref|XP_003618144.1|
Lj0g3v0282969	0.67	0.82	0.4	0.43	0	1.33	0.32	0.62	0.2	0.61	1.05	1.41	0.93	1.47	0.77	0.57	0.42	0.8	0.72	1.29	0.42	0.88	Protein coding	30S ribosomal protein S18 [Aegilops tauschii] gi|475592641|gb|EMT22147.1|
Lj0g3v0287549	0.53	0.55	0.21	0.23	0	0.87	0.32	0.34	0.52	1.37	0.82	0	0	0.2	0.96	0.85	0	0.8	0.83	0.15	0.84	0	Protein coding	30S ribosomal protein S18 [Medicago truncatula] gi|357468961|ref|XP_003604765.1|
Lj0g3v0162369	0	0	0	0	0	0	0	0	0	0	0	0	0	0	0	0	0	0	0	0	0	0	Protein coding	30S ribosomal protein S4 [Polymorphum gilvum SL003B-26A1] gi|328543189|ref|YP_004303298.1|
Lj0g3v0109549	0	0	0	0	0	0	0	0	0	0	0	0	0	0	0	0	0	0	0	0	0	0	Protein coding	30S ribosomal protein S4 [uncultured bacterium] gi|406904062|gb|EKD45954.1|
Lj3g3v0139450	4.5	4.29	4.07	4.56	4.5	4.68	4.48	4.47	4.67	4.92	5.28	4.66	5.04	4.86	4.86	4.62	4.88	4.58	4.71	5.1	4.92	5	Protein coding	30S ribosomal protein S5 [Medicago truncatula] gi|357519961|ref|XP_003630269.1|
Lj6g3v1918200	3.62	4	3.63	3.24	3.99	3.75	3.65	3.88	3.55	4.25	4.15	4.09	4.26	4.65	3.73	4.27	4.55	4.24	4.4	4.39	4.48	4.33	Protein coding	30S ribosomal protein S5 [Medicago truncatula] gi|357519961|ref|XP_003630269.1|
Lj0g3v0205889	2.08	1.85	1.27	1.97	0.96	1.85	1.57	1.83	1.68	1.76	2.13	1.62	1.9	0	1.84	1.9	1.67	2.61	2.25	2.19	2.85	2.83	Protein coding	30S ribosomal protein S6 [Medicago truncatula] gi|357448827|ref|XP_003594689.1|
Lj6g3v0084360	1.68	1.34	1.27	1.02	0.21	1.25	0.9	0.34	1.12	1.22	1.05	1.16	1.68	2.6	2.6	2.46	2.33	1.8	2.17	3.12	2.68	2.88	Protein coding	31 kDa ribonucleoprotein [Medicago truncatula] gi|357439793|ref|XP_003590174.1|
Lj0g3v0306359	3.3	3.31	3.13	2.54	2.7	3.42	3.95	3.85	3.85	3.27	3.7	3.54	3.71	4.38	3.59	3.89	4.18	3.91	4.02	3.55	4.2	4.11	Protein coding	31 kDa ribonucleoprotein chloroplastic [Aegilops tauschii] gi|475586512|gb|EMT20313.1|
Lj6g3v1823210	0	0	0	0	0	0	0	0	0	0	0	0	0	0	0	0	0	0	0	0	0	0	Protein coding	31 kDa salivary protein [Phlebotomus duboscqi] gi|112497620|gb|ABI20187.1|
Lj2g3v0636070	0.67	0.21	0.21	0	0	0	0.32	0	0	0	0	0.97	0	0	0	0.22	0.42	0	0	0	0	0	Protein coding	34-dihydroxy-2-butanone kinase [Zea mays] gi|226509698|ref|NP_001148575.1|
Lj0g3v0357369	0.91	1.43	0	0	1.88	0	0.32	0	1.12	0	0.55	0.76	0.83	0.37	0.67	1.38	0	0.9	0	0.92	0.75	0.16	Protein coding	3-5 exonuclease/ nucleic acid binding protein [Medicago truncatula] gi|357448871|ref|XP_003594711.1|
Lj0g3v0107789	0	0	0	0	0	0.19	0	0	0	0	0	0	0	0	0	0	0	0	0	0	0	0	Protein coding	37S ribosomal protein MRP4 [Paracoccidioides brasiliensis Pb03] gi|225679004|gb|EEH17288.1|
Lj2g3v0178220	0	0	0	0	0	0	0	0	0	0	0	0	0	0	0	0	0	0	0	0	0	0	Protein coding	3D [Human parechovirus 1] gi|154466476|gb|ABS82465.1|
Lj0g3v0048789	0	0	0	0	0	0	0	0	0	0	0	0	0	0	0	0	0	0	0	0	0	0	Protein coding	3D-(35/4)-trihydroxycyclohexane-12-dione hydrolase [Actinomyces sp. oral taxon 448] gi|497434785|ref|WP_009748983.1|
Lj1g3v0261750	1.12	1.43	1.18	1.61	0.39	1.4	1.44	1.05	1.12	0.95	1.34	0.87	1.42	1.31	0.56	0.4	0.59	0.7	0.93	1.08	0.93	1.14	Protein coding	3-deoxy-7-phosphoheptulonate synthase [Lactuca sativa] gi|73912412|dbj|BAE20405.1|
Lj1g3v3833720	0	0	0	0	0	0	0	0	0	0	0	0	0	0	0	0	0.22	0	0.18	0	0	0.44	Protein coding	3-deoxy-manno-octulosonate cytidylyltransferase [Sulfuricella denitrificans] gi|496496359|ref|WP_009204895.1|
Lj2g3v1022380	0	0	0	0	0	0	0	0	0	0	0	0	0	0	0	0	0	0	0	0	0	0	Protein coding	3-hydroxy-3-methylglutaryl-coenzyme A reductase [Fusarium oxysporum f. sp. cubense race 1] gi|477517252|gb|ENH69501.1|
Lj3g3v1669350	0	0	0	0	0	0	0	0	0	0	0	0	0	0	0.16	0	0	0	0	0	0	0	Protein coding	3-hydroxy-3-methylglutaryl-coenzyme A reductase [Fusarium oxysporum f. sp. cubense race 1] gi|477517252|gb|ENH69501.1|
Lj4g3v2094890	0.79	0.39	0.84	0.43	0	0	0.58	1.05	0.52	1.3	0.39	0.97	1.2	0	0.3	0.57	0.22	1	0	1.36	1.3	0.16	Protein coding	3-hydroxy-3-methylglutaryl-coenzyme A reductase [Medicago truncatula] gi|357479689|ref|XP_003610130.1|
Lj0g3v0208219	6.31	6.39	6.09	5.84	5.76	7.03	6.18	6.61	1.02	0.18	2.08	0.76	3.05	3.39	1.89	3.37	4.74	4.03	5.16	2.51	1.94	3.16	Protein coding	3-hydroxyacyl-CoA dehydrogenase [Pseudomonas sp. G5(2012)] gi|510313349|gb|EPA98367.1|
Lj4g3v3096040	4.21	4.33	4.11	3.96	3.53	5.09	4.2	4.29	0.66	0	0.39	0.19	1.79	1.69	0.67	1.47	2.78	2.2	3.07	1	1.09	0.88	Protein coding	3-hydroxyacyl-CoA dehydrogenase [Pseudomonas sp. G5(2012)] gi|510313349|gb|EPA98367.1|
Lj3g3v0509640	0.37	0.39	0.4	0.43	0	0.63	0.45	0.18	0	0.61	0	0.76	0.33	1.31	0.87	0.72	0.22	0.58	0.33	0.92	0.84	0.78	Protein coding	3-hydroxyisobutyryl-CoA hydrolase-like protein [Medicago truncatula] gi|357512815|ref|XP_003626696.1|
Lj0g3v0286429	9.3	8.88	7.63	7.81	8.41	8.45	8.46	7.88	5.82	5.33	5.87	5.3	6.2	6.36	5.4	5.82	8.65	9.33	8.5	8.83	9.09	9.82	Protein coding	3'-hydroxy-N-methyl-(S)-coclaurine 4'-O-methyltransferase-like [Glycine max] gi|371502138|ref|NP_001243073.1|
Lj1g3v0672660	0	0	0	0	0	0	0	0	0	0	0	0	0	0	0	0	0	0	0	0	0	0	Protein coding	3-isopropylmalate dehydratase large subunit [Salmonella enterica] gi|447063381|ref|WP_001140637.1|
Lj3g3v2995670	0	1.15	0	0	0	0.63	0.8	0	0.2	0	0	0.19	0.83	0	0.3	0.57	0.74	0.7	0.18	0.64	0.15	0.44	Protein coding	3-isopropylmalate dehydratase small subunit [Cryptobacterium curtum DSM 15641] gi|256826884|ref|YP_003150843.1|
Lj0g3v0179299	0.2	0	0	0	0	0	0	0	0	0	0	0	0	0	0	0	0	0	0	0	0	0	Protein coding	3-isopropylmalate dehydratase small subunit [Thermoanaerobacterium thermosaccharolyticum M0795] gi|433653759|ref|YP_007297467.1|
Lj0g3v0074609	0	0	0	0	0	0	0	0	0	0	0	0	0	0	0.56	0	0	0	0	0	0	0	Protein coding	3-ketoacyl-CoA reductase [Medicago truncatula] gi|357518603|ref|XP_003629590.1|
Lj2g3v1154110	0.2	0	0	0	0	0.19	0.69	0	0	0	0	0	0	0	0	0	0	0	0	0.92	1.66	0.16	Protein coding	3-ketoacyl-CoA synthase [Arachis hypogaea] gi|269854053|gb|ACZ51240.1|
Lj5g3v2203980	0.37	0.21	0	0	2.05	0.19	0.32	0.49	0	0	0	0	0	0	0	0.4	0	0	0	4.14	3.72	1.14	Protein coding	3-ketoacyl-CoA synthase [Arachis hypogaea] gi|269854053|gb|ACZ51240.1|
Lj0g3v0216389	0	0.21	0.56	0.43	0	0.5	0	0.18	0	0	0	0	0	0	0	0	0.42	0.46	0.47	0	0.15	0.16	Protein coding	3-ketoacyl-CoA synthase [Medicago truncatula] gi|357472603|ref|XP_003606586.1|
Lj1g3v5060470	2.44	2.6	2.93	2.45	2.8	3.07	3.13	3.32	3.41	0.85	2.67	2.32	2.98	1.55	1.27	2.46	2.92	3.18	2.33	4.3	4.59	5.07	Protein coding	3-ketoacyl-CoA synthase [Medicago truncatula] gi|357512625|ref|XP_003626601.1|
Lj3g3v0719950	0	0	0	0	0	0	0	0	0	0	0	0	0	0	0	0	0	0	0	0	0	0	Protein coding	3-methyl-2-oxobutanoate hydroxymethyltransferase [Azoarcus sp. KH32C] gi|470171838|ref|YP_007552724.1|
Lj0g3v0084829	2.44	1.15	0.84	1.02	2.93	1.48	1.51	1.65	2.26	0.61	1.16	1.68	1.79	0.92	1.59	1.63	1.12	1.17	1.62	1.36	1.49	1.36	Protein coding	3-methyl-2-oxobutanoate hydroxymethyltransferase [Medicago truncatula] gi|357504415|ref|XP_003622496.1|
Lj0g3v0175729	0	0	0	0	0	0	0	0	0	0	0	0	0	0	0	0	0	0	0	0	0	0	Protein coding	3-methyladenine DNA glycosylase [Desulfosporosinus meridiei DSM 13257] gi|402572309|ref|YP_006621652.1|
Lj0g3v0178869	0	0	0	0	0	0	0	0	0	0	0	0	0	0	0	0	0	0	0	0	0	0	Protein coding	3-methyladenine DNA glycosylase [Desulfosporosinus meridiei DSM 13257] gi|402572309|ref|YP_006621652.1|
Lj4g3v0619950	4.11	4.13	3.66	3.98	3.45	3.92	4.28	4.3	5	4.94	4.9	4.63	5.04	5.49	5.51	5.13	4.66	4.37	4.17	5.61	4.74	4.77	Protein coding	3-methylcrotonyl-CoA carboxylase [Medicago truncatula] gi|357475341|ref|XP_003607956.1|
Lj3g3v3337760	0	0	0	0	0	0	0	0	0	0	0	0	0	0	0	0	0	0	0	0	0	0	Protein coding	3-octaprenyl-4-hydroxybenzoate carboxy-lyase [Picrophilus torridus DSM 9790] gi|48477237|ref|YP_022943.1|
[truncated: 82,923 more rows]

## Sheet: Sheet 3 Total expression
Gene ID	ein2a ein2b vs WT AM Solv Log2FC	ein2a ein2b vs WT AM Solv Adj p-val	ein2a ein2b vs WT Mock Solv Log2FC	ein2a ein2b vs WT Mock Solv Adj p-val	AM Ethe vs Solv WT Log2FC	AM Ethe vs Solv WT Adj p-val	Mock Ethe vs Solv WT Log2FC	Mock Ethe vs Solv WT Adj p-val	WT AM vs Mock Solv Log2FC	WT AM vs Mock Solv Adj p-val	WT AM vs Mock Ethe Log2FC	WT AM vs Mock Ethe Adj p-val	ein2a ein2bAM vs Mock Solv Log2FC	ein2a ein2bAM vs Mock Solv Adj p-val	Sequence type	Annotation
[truncated: 53,191 more rows]
