# Supplementary material for: Ethylene promotes SMAX1 accumulation to inhibit arbuscular mycorrhiza symbiosis
Source: Nat Commun. 2025 Feb 27;16:2025. doi: 10.1038/s41467-025-57222-w (PMC11868565; doi:10.1038/s41467-025-57222-w)
Supplement: Supplementary file 5 — Supplementary Data 2 [file 41467_2025_57222_MOESM5_ESM.xlsx]

## Sheet: DESCRIPTION
Supp Data 2. RNA-seq based differentially expressed genes (DEGs) in solvent or ethephon treated mock- or AM-inoculated WT roots and in solvent treated mock- or AM-inoculated ein2a-2 ein2b-1 (referred to as ein2D in the sheet names) roots.
Each sheet provides the expression data (log2fold change, Log2FC and adjusted p-value, Adj p-val) for Up- and Down-regulated DEGs in indicated comparisons between samples in the RNASeq.
Cut-off used for DEGs identification were Log2FC >= 0.585 & Adj p-val <= 0.05 for Upregulated DEGs and Log2FC <= -0.585 & Adj p-val <= 0.05 for Downregulated DEGs.

## Sheet: AM Ethe vs Solv WT Up
Gene ID	Log2FC	Adj p-val	Sequence type	Annotation
Lj0g3v0000049	2.99	0	Protein coding	PREDICTED: alpha-13/16-mannosyltransferase ALG2-like [Cicer arietinum] gi|502119860|ref|XP_004496759.1|
Lj0g3v0000709	6.12	0	Protein coding	hypothetical protein SPAPADRAFT_64676 [Spathaspora passalidarum NRRL Y-27907] gi|344305338|gb|EGW35570.1|
Lj0g3v0001739	0.74	0	Protein coding	NAD(P)H-dependent 6'-deoxychalcone synthase [Medicago truncatula] gi|357462577|ref|XP_003601570.1|
Lj0g3v0002259	1.86	0.01	Non-coding	NoHit
Lj0g3v0002839	1.68	0	Protein coding	PREDICTED: probable calcium-binding protein CML16-like [Cicer arietinum] gi|502154088|ref|XP_004509579.1|
Lj0g3v0003729	4.57	0.04	Protein coding	Hypothetical protein [Oryza sativa Japonica Group] gi|14018052|gb|AAK52115.1|AC079936_11
Lj0g3v0004189	1.55	0	Protein coding	PREDICTED: vacuolar protein sorting-associated protein 36-like [Cicer arietinum] gi|502158471|ref|XP_004511164.1|
Lj0g3v0004629	0.81	0	Non-coding	NoHit
Lj0g3v0005419	0.77	0.01	Non-coding	NoHit
Lj0g3v0005829	1.23	0	Protein coding	NoHit
Lj0g3v0005839	1.23	0	repeat	NoHit
Lj0g3v0006669	0.91	0	Protein coding	QueT transporter [Clostridium sp. MSTE9] gi|496351556|ref|WP_009060732.1|
Lj0g3v0007289	1.08	0	repeat	NoHit
Lj0g3v0007419	1.03	0	Protein coding	Histone H3.3 [Arabidopsis thaliana] gi|15236103|ref|NP_195713.1|
Lj0g3v0007809	1.31	0	Non-coding	NoHit
Lj0g3v0008369	0.74	0.01	Non-coding	NoHit
Lj0g3v0008709	0.77	0.01	Protein coding	PREDICTED: 21 kDa protein-like [Cicer arietinum] gi|502180339|ref|XP_004516616.1|
Lj0g3v0008829	5.45	0	Protein coding	PREDICTED: ubiquitin carboxyl-terminal hydrolase 20-like [Cicer arietinum] gi|502154518|ref|XP_004509729.1|
Lj0g3v0008899	1.04	0	Non-coding	NoHit
Lj0g3v0008929	1.1	0.03	Protein coding	transcriptional regulator [Aurantimonas manganoxydans] gi|496502102|ref|WP_009210385.1|
Lj0g3v0009029	1.89	0.03	repeat	NoHit
Lj0g3v0009069	3.49	0.05	Non-coding	NoHit
Lj0g3v0009099	1.62	0	Protein coding	PREDICTED: probable serine/threonine-protein kinase WNK5-like [Glycine max] gi|356496301|ref|XP_003517007.1|
Lj0g3v0009829	1.41	0.03	Protein coding	PREDICTED: leucine aminopeptidase 3 chloroplastic-like [Cicer arietinum] gi|502149990|ref|XP_004507738.1|
Lj0g3v0009989	2.55	0.01	Protein coding	PREDICTED: transmembrane 9 superfamily member 4-like [Glycine max] gi|356516998|ref|XP_003527177.1|
Lj0g3v0010229	2.36	0.03	Non-coding	NoHit
Lj0g3v0011279	3.96	0
Lj0g3v0011519	2.91	0	Protein coding	Transport protein particle (TRAPP) component [Theobroma cacao] gi|508782330|gb|EOY29586.1|
Lj0g3v0011979	2.21	0.01	Non-coding	NoHit
Lj0g3v0012529	2.73	0	Protein coding	PREDICTED: cationic peroxidase 1-like [Cicer arietinum] gi|502129543|ref|XP_004500339.1|
Lj0g3v0013429	2.71	0	Protein coding	expansin [Melilotus albus] gi|33324609|gb|AAQ08016.1|
Lj0g3v0014109	5.03	0	Non-coding	NoHit
Lj0g3v0014819	0.88	0.02	Protein coding	PREDICTED: acyl-protein thioesterase 2-like [Glycine max] gi|356516949|ref|XP_003527153.1|
Lj0g3v0015149	2.53	0	Protein coding	beta-glucosidase D7 [Lotus japonicus] gi|188573187|gb|ACD65511.1|
Lj0g3v0015159	2.45	0.04	Protein coding	beta-glucosidase D7 [Lotus japonicus] gi|188573187|gb|ACD65511.1|
Lj0g3v0015509	2.55	0.03	repeat	NoHit
Lj0g3v0015929	2.78	0	Non-coding	NoHit
Lj0g3v0017329	0.88	0	Protein coding	F-box protein PP2-B1 [Medicago truncatula] gi|357441225|ref|XP_003590890.1|
Lj0g3v0018319	2.27	0.04	Non-coding	NoHit
Lj0g3v0019309	0.88	0	Protein coding	PREDICTED: protein COBRA-like [Glycine max] gi|356568809|ref|XP_003552600.1|
Lj0g3v0019719	1.14	0	Non-coding	NoHit
Lj0g3v0019839	2.21	0	Non-coding	NoHit
Lj0g3v0020069	0.63	0	Protein coding	Arginine/serine-rich splicing factor [Medicago truncatula] gi|357462657|ref|XP_003601610.1|
Lj0g3v0020189	2.03	0	Protein coding	PREDICTED: receptor-like protein 12-like [Cicer arietinum] gi|502147282|ref|XP_004506724.1|
Lj0g3v0020279	0.96	0	Protein coding	ACT-like superfamily protein isoform 1 [Theobroma cacao] gi|508716051|gb|EOY07948.1|
Lj0g3v0020319	0.76	0	Non-coding	NoHit
Lj0g3v0020349	2.41	0	Non-coding	NoHit
Lj0g3v0020849	0.93	0	Protein coding	PREDICTED: splicing factor 3B subunit 2-like [Glycine max] gi|356546253|ref|XP_003541544.1|
Lj0g3v0022569	1.03	0.01	Protein coding	PREDICTED: ataxin-7-like protein 3-like [Cucumis sativus] gi|449455011|ref|XP_004145247.1|
Lj0g3v0022679	2.13	0	Non-coding	NoHit
Lj0g3v0023119	2.12	0	Non-coding	NoHit
Lj0g3v0023209	2.91	0	fragmented	NoHit
Lj0g3v0023849	1.46	0.03	Protein coding	triosephosphate isomerase [Glycine max] gi|77540216|gb|ABA86966.1|
Lj0g3v0024139	0.6	0.04	Protein coding	hypothetical protein WUBG_00828 [Wuchereria bancrofti] gi|402594329|gb|EJW88255.1|
Lj0g3v0026799	1.44	0	Non-coding	NoHit
Lj0g3v0031189	6.54	0	Protein coding	putative Linear gramicidin synthase subunit C [Streptomyces aurantiacus JA 4570] gi|514331773|gb|EPH44536.1|
Lj0g3v0031939	1.64	0	repeat	NoHit
Lj0g3v0033139	1.06	0	Non-coding	NoHit
Lj0g3v0034869	0.97	0.02	Protein coding	PREDICTED: isoliquiritigenin 2'-O-methyltransferase-like [Glycine max] gi|356532221|ref|XP_003534672.1|
Lj0g3v0035939	2.99	0.05	Protein coding	Integrase catalytic region [Medicago truncatula] gi|87240899|gb|ABD32757.1|
Lj0g3v0036429	0.92	0.02	Non-coding	NoHit
Lj0g3v0037369	4.87	0.03	repeat	NoHit
Lj0g3v0037449	3.12	0	Non-coding	NoHit
Lj0g3v0037539	0.95	0	Non-coding	NoHit
Lj0g3v0037999	3.23	0	repeat	NoHit
Lj0g3v0038119	1.28	0	repeat	NoHit
Lj0g3v0038179	2.86	0	Protein coding	MTD2 [Medicago truncatula] gi|9294812|gb|AAF86688.1|
Lj0g3v0038519	1.06	0.01	Protein coding	DNA-directed RNA polymerase isoform 1 [Theobroma cacao] gi|508709656|gb|EOY01553.1|
Lj0g3v0038999	0.74	0	Protein coding	PREDICTED: transmembrane protein 115-like [Glycine max] gi|356498564|ref|XP_003518120.1|
Lj0g3v0040139	1.4	0	Protein coding	PREDICTED: indole-3-acetic acid-induced protein ARG7-like [Glycine max] gi|356545069|ref|XP_003540968.1|
Lj0g3v0040539	1.78	0.03	Protein coding	Trichome birefringence-like 18 isoform 1 [Theobroma cacao] gi|508775713|gb|EOY22969.1|
Lj0g3v0040919	1.64	0	Protein coding	Uncharacterized protein TCM_046898 [Theobroma cacao] gi|508781891|gb|EOY29147.1|
Lj0g3v0041069	1.56	0	Non-coding	NoHit
Lj0g3v0041539	6.16	0	Protein coding	PREDICTED: transmembrane and TPR repeat-containing protein 4-like [Maylandia zebra] gi|499034690|ref|XP_004568026.1|
Lj0g3v0041619	3.27	0	Non-coding	NoHit
Lj0g3v0041679	1.02	0	Non-coding	NoHit
Lj0g3v0042719	0.75	0.02	Protein coding	PREDICTED: RING-box protein 1a-like [Glycine max] gi|356517622|ref|XP_003527486.1|
Lj0g3v0042749	4.09	0.03	Protein coding	OSIGBa0117N13.7 [Oryza sativa Indica Group] gi|116312006|emb|CAJ86363.1|
Lj0g3v0043659	9.05	0	repeat	NoHit
Lj0g3v0043909	0.93	0.05	Protein coding	PREDICTED: phosphoserine phosphatase chloroplastic-like [Glycine max] gi|356508496|ref|XP_003522992.1|
Lj0g3v0043989	2.11	0	Protein coding	RNA binding protein [Medicago truncatula] gi|357437873|ref|XP_003589212.1|
Lj0g3v0045209	1.03	0	Non-coding	NoHit
Lj0g3v0045529	1.42	0	Protein coding	PREDICTED: probable salt tolerance-like protein At1g78600-like [Cicer arietinum] gi|502089695|ref|XP_004488990.1|
Lj0g3v0045849	1.26	0	Protein coding	DNA methyltransferase [Populus trichocarpa] gi|224144433|ref|XP_002325288.1|
Lj0g3v0046139	3	0.01
Lj0g3v0046169	1.12	0	Non-coding	NoHit
Lj0g3v0046749	2.72	0.04	Non-coding	NoHit
Lj0g3v0046759	2.72	0.04	Non-coding	NoHit
Lj0g3v0046899	1.02	0.05	Non-coding	NoHit
Lj0g3v0047059	2.29	0	Protein coding	PHD finger-related protein [Medicago truncatula] gi|357481401|ref|XP_003610986.1|
Lj0g3v0047539	1.85	0.01	Non-coding	NoHit
Lj0g3v0047859	0.8	0	Protein coding	Cell division cycle protein-like protein [Medicago truncatula] gi|357456087|ref|XP_003598324.1|
Lj0g3v0048469	3.32	0.05	repeat	NoHit
Lj0g3v0048539	0.93	0	Protein coding	PREDICTED: protein argonaute 10-like [Cicer arietinum] gi|502123080|ref|XP_004497991.1|
Lj0g3v0048599	0.91	0.04	Protein coding	PREDICTED: 50S ribosomal protein L28 chloroplastic-like [Cicer arietinum] gi|502123083|ref|XP_004497992.1|
Lj0g3v0049109	3.94	0	Protein coding	putative urea active transporter 3 [Wickerhamomyces ciferrii] gi|406603832|emb|CCH44664.1|
Lj0g3v0049219	1.4	0	Protein coding	Pinus taeda anonymous locus 0_11531_01 genomic sequence_x0001_gi|383169258|gb|AFG67774.1| Pinus taeda anonymous locus 0_11531_01 genomic sequence_x0001_gi|383169260|gb|AFG67775.1| Pinus taeda anonymous locus 0_11531_01 genomic sequence_x0001_gi|383169266|gb|AFG67778.1| Pinus taeda anonymous locus 0_11531_01 genomic sequence] gi|383169252|gb|AFG67771.1|
Lj0g3v0050659	2.11	0.05	Protein coding	Transcriptional regulator STERILE APETALA [Medicago truncatula] gi|357495283|ref|XP_003617930.1|
Lj0g3v0051069	0.95	0.02	fragmented	NoHit
Lj0g3v0054179	2	0	Non-coding	NoHit
Lj0g3v0054469	1.06	0.02	Protein coding	PREDICTED: 50S ribosomal protein L17 chloroplastic-like [Cicer arietinum] gi|502129724|ref|XP_004500404.1|
Lj0g3v0054619	1.06	0.02	Protein coding	Amino acid transporter [Medicago truncatula] gi|357492901|ref|XP_003616739.1|
Lj0g3v0054719	1.01	0	fragmented	NoHit
Lj0g3v0054959	0.88	0	fragmented	NoHit
Lj0g3v0055569	1.4	0	Non-coding	NoHit
Lj0g3v0055579	3.67	0	Protein coding	PREDICTED: F-box/kelch-repeat protein At3g27150-like [Glycine max] gi|356558716|ref|XP_003547649.1|
Lj0g3v0055859	0.92	0.02	Protein coding	AT DNA binding protein (Thy28) [Aspergillus niger CBS 513.88] gi|145257371|ref|XP_001401706.1|
Lj0g3v0056029	2.07	0	Protein coding	PREDICTED: protease HtpX homolog 1-like [Cicer arietinum] gi|502165589|ref|XP_004513628.1|
Lj0g3v0056109	0.65	0.02	Non-coding	NoHit
Lj0g3v0056139	1.09	0	Protein coding	PREDICTED: B2 protein-like isoform X2 [Cicer arietinum] gi|502164886|ref|XP_004513311.1|
Lj0g3v0056209	1.91	0	Protein coding	PREDICTED: LOW QUALITY PROTEIN: peroxidase 55-like [Cicer arietinum] gi|502164894|ref|XP_004513315.1|
Lj0g3v0056989	2.67	0
Lj0g3v0056999	0.66	0	Protein coding	PREDICTED: mediator of RNA polymerase II transcription subunit 17-like isoform X1 [Cicer arietinum] gi|502151589|ref|XP_004508515.1|
Lj0g3v0057119	1.02	0.01	Non-coding	NoHit
Lj0g3v0057289	1.04	0	Protein coding	PREDICTED: F-box protein At1g55000-like [Cicer arietinum] gi|502117167|ref|XP_004495726.1|
Lj0g3v0057549	0.85	0	Non-coding	NoHit
Lj0g3v0057749	0.83	0	Protein coding	PREDICTED: glutamate-rich WD repeat-containing protein 1-like [Cicer arietinum] gi|502141015|ref|XP_004504409.1|
Lj0g3v0058389	1.12	0.05	Protein coding	Uncharacterized protein TCM_001884 [Theobroma cacao] gi|508701133|gb|EOX93029.1|
Lj0g3v0058429	0.78	0.01	Protein coding	PREDICTED: probable WRKY transcription factor 28-like [Glycine max] gi|356553607|ref|XP_003545146.1|
Lj0g3v0058679	1.29	0	Protein coding	Ribosomal protein L18ae/LX family protein [Theobroma cacao] gi|508701244|gb|EOX93140.1|
Lj0g3v0059169	2.86	0.01	Protein coding	Ethylene-responsive transcription factor [Medicago truncatula] gi|357502687|ref|XP_003621632.1|
Lj0g3v0059359	1.42	0	Protein coding	Short internode related sequence [Medicago truncatula] gi|357483599|ref|XP_003612086.1|
Lj0g3v0059439	1.47	0
Lj0g3v0059549	0.77	0	Protein coding	PREDICTED: flavoprotein wrbA-like [Glycine max] gi|356543333|ref|XP_003540116.1|
Lj0g3v0059569	1.55	0.02	Protein coding	PREDICTED: flavoprotein wrbA-like [Glycine max] gi|356543333|ref|XP_003540116.1|
Lj0g3v0059659	0.61	0	Protein coding	PREDICTED: nucleolar protein 10-like [Glycine max] gi|356529461|ref|XP_003533310.1|
Lj0g3v0060259	0.77	0.02	Non-coding	NoHit
Lj0g3v0060289	0.96	0	Protein coding	PREDICTED: topless-related protein 3-like [Glycine max] gi|356576819|ref|XP_003556527.1|
Lj0g3v0060329	1.42	0	Protein coding	PREDICTED: probable protein phosphatase 2C 73-like [Glycine max] gi|356576817|ref|XP_003556526.1|
Lj0g3v0060349	0.96	0.02	Protein coding	ABC transporter I family member 1 [Arabidopsis thaliana] gi|15221728|ref|NP_176516.1|
Lj0g3v0060749	1.03	0	Protein coding	PREDICTED: mini-ribonuclease 3-like isoform X2 [Cicer arietinum] gi|502081294|ref|XP_004486823.1|
Lj0g3v0060939	0.96	0.03	Protein coding	sieve element occlusion protein 1 [Nicotiana tabacum] gi|393191327|gb|AFN06072.1|
Lj0g3v0061909	3.06	0.05	Non-coding	NoHit
Lj0g3v0062039	1.7	0	Non-coding	NoHit
Lj0g3v0062399	0.73	0.01	Protein coding	Uncharacterized protein isoform 1 [Theobroma cacao] gi|508787037|gb|EOY34293.1|
Lj0g3v0062589	1.91	0	Protein coding	PREDICTED: probable acyl-activating enzyme 17 peroxisomal-like isoform X2 [Cicer arietinum] gi|502086856|ref|XP_004488348.1|
Lj0g3v0062669	1.65	0	Non-coding	NoHit
Lj0g3v0063189	1.81	0	Protein coding	hypothetical protein [Staphylococcus simulans] gi|488410311|ref|WP_002479696.1|
Lj0g3v0063379	1.54	0	Non-coding	NoHit
Lj0g3v0063389	1.07	0.04	Protein coding	GCN5 family N-acetyltransferase [Pseudoalteromonas sp. BSi20495] gi|494617354|ref|WP_007375593.1|
Lj0g3v0063449	0.97	0.04	Non-coding	NoHit
Lj0g3v0063499	0.92	0	Protein coding	PREDICTED: transcription factor HBP-1b(c1)-like [Glycine max] gi|356500467|ref|XP_003519053.1|
Lj0g3v0063919	1.5	0	Protein coding	PREDICTED: methylglutaconyl-CoA hydratase mitochondrial [Glycine max] gi|356563366|ref|XP_003549935.1|
Lj0g3v0064079	1.19	0	Protein coding	PREDICTED: probable serine/threonine-protein kinase WNK4-like [Glycine max] gi|356570080|ref|XP_003553219.1|
Lj0g3v0064269	3.22	0	Protein coding	PREDICTED: MADS-box protein FBP24-like [Glycine max] gi|356576957|ref|XP_003556596.1|
Lj0g3v0064369	1.28	0.02	Protein coding	PREDICTED: cystinosin homolog isoform 2 [Glycine max] gi|356570367|ref|XP_003553361.1|
Lj0g3v0064719	0.76	0.01	Protein coding	Uncharacterized protein isoform 1 [Theobroma cacao] gi|508782128|gb|EOY29384.1|
Lj0g3v0064739	0.75	0.04	Non-coding	NoHit
Lj0g3v0065009	1.62	0.01	Protein coding	Uncharacterized protein isoform 1 [Theobroma cacao] gi|508706716|gb|EOX98612.1|
Lj0g3v0065059	0.99	0	Protein coding	Ubiquitin domain-containing protein [Medicago truncatula] gi|357452077|ref|XP_003596315.1|
Lj0g3v0065229	0.75	0.01	Protein coding	Monoglyceride lipase [Medicago truncatula] gi|357443267|ref|XP_003591911.1|
Lj0g3v0065309	1.1	0.03	Protein coding	hypothetical protein Cp1002_1360 [Corynebacterium pseudotuberculosis 1002] gi|384504957|ref|YP_005681627.1|
Lj0g3v0065529	1.4	0.04	Non-coding	NoHit
Lj0g3v0065729	0.81	0	Protein coding	PREDICTED: 60S ribosomal protein L35-like [Glycine max] gi|356537397|ref|XP_003537214.1|
Lj0g3v0065879	0.96	0.02	Non-coding	NoHit
Lj0g3v0065889	0.76	0	Protein coding	NoHit
Lj0g3v0065959	1.83	0	Protein coding	Tetratricopeptide repeat-like superfamily protein [Theobroma cacao] gi|508708726|gb|EOY00623.1|
Lj0g3v0066279	1.98	0.01	Protein coding	PREDICTED: guanine deaminase-like isoform X1 [Cicer arietinum] gi|502086321|ref|XP_004488180.1|
Lj0g3v0066299	1.01	0.05	Protein coding	Esterase ydiI [Medicago truncatula] gi|357450257|ref|XP_003595405.1|
Lj0g3v0066329	0.71	0	Protein coding	PREDICTED: leucine-rich repeat protein lrrA-like [Glycine max] gi|356563459|ref|XP_003549980.1|
Lj0g3v0066429	2.92	0.04	Protein coding	PREDICTED: transaldolase-like [Glycine max] gi|356523949|ref|XP_003530596.1|
Lj0g3v0066539	0.82	0	Protein coding	PREDICTED: lysine histidine transporter-like 8-like [Cicer arietinum] gi|502161666|ref|XP_004512243.1|
Lj0g3v0066979	0.96	0	Protein coding	PREDICTED: 60S ribosomal protein L28-2 [Glycine max] gi|356550472|ref|XP_003543611.1|
Lj0g3v0067409	1.57	0	Protein coding	PREDICTED: trans-23-enoyl-CoA reductase-like [Glycine max] gi|356499538|ref|XP_003518596.1|
Lj0g3v0067419	0.82	0	Non-coding	NoHit
Lj0g3v0067819	0.96	0	Protein coding	F-box protein SKIP5 [Medicago truncatula] gi|357456703|ref|XP_003598632.1|
Lj0g3v0067889	0.63	0.01	Protein coding	PREDICTED: proline-rich receptor-like protein kinase PERK1-like [Glycine max] gi|356521887|ref|XP_003529582.1|
Lj0g3v0068039	1.02	0	Protein coding	PREDICTED: actin-related protein 6-like isoform 2 [Glycine max] gi|356507778|ref|XP_003522641.1|
Lj0g3v0068309	0.95	0.02	Protein coding	NoHit
Lj0g3v0068369	0.82	0.05	Protein coding	13-hydroperoxide lyase [Lotus japonicus] gi|323575355|dbj|BAJ78217.1|
Lj0g3v0069469	0.84	0.05	Protein coding	PREDICTED: tetratricopeptide repeat protein 33-like [Cicer arietinum] gi|502124029|ref|XP_004498353.1|
Lj0g3v0069619	1.7	0	Protein coding	AT-hook protein of GA feedback 2 [Theobroma cacao] gi|508726183|gb|EOY18080.1|
Lj0g3v0069629	1.66	0	Protein coding	AT-hook protein of GA feedback 2 [Theobroma cacao] gi|508726183|gb|EOY18080.1|
Lj0g3v0069889	1.63	0	Protein coding	uncharacterized protein [Arabidopsis thaliana] gi|15235184|ref|NP_195122.1|
Lj0g3v0070319	1.08	0	Protein coding	Hydroxyproline-rich glycoprotein family protein [Theobroma cacao] gi|508699953|gb|EOX91849.1|
Lj0g3v0070429	2.14	0	Protein coding	Superoxide dismutase [Medicago truncatula] gi|357497317|ref|XP_003618947.1|
Lj0g3v0070499	2.14	0	Protein coding	PREDICTED: MLO-like protein 12-like [Glycine max] gi|356515124|ref|XP_003526251.1|
Lj0g3v0070509	0.91	0.03	repeat	NoHit
Lj0g3v0070589	0.63	0.03	Protein coding	RING/U-box superfamily protein [Theobroma cacao] gi|508784049|gb|EOY31305.1|
Lj0g3v0070669	1.65	0	repeat	NoHit
Lj0g3v0070759	0.71	0	Protein coding	21 kDa protein [Medicago truncatula] gi|357455917|ref|XP_003598239.1|
Lj0g3v0071289	1	0	Non-coding	NoHit
Lj0g3v0071329	3.62	0.01	Protein coding	PREDICTED: alcohol dehydrogenase class-3-like [Cicer arietinum] gi|502114773|ref|XP_004495047.1|
Lj0g3v0071409	4.35	0.04	Protein coding	CRISPR-associated helicase Cas3 [Yersinia pseudotuberculosis IP 31758] gi|153947144|ref|YP_001400514.1|
Lj0g3v0071549	1.04	0.02
Lj0g3v0071849	0.7	0	Protein coding	PREDICTED: SPX domain-containing membrane protein At4g22990-like [Cicer arietinum] gi|502180691|ref|XP_004516695.1|
Lj0g3v0072069	1.99	0.03	Protein coding	Uncharacterized protein TCM_001654 [Theobroma cacao] gi|508700878|gb|EOX92774.1|
Lj0g3v0072079	1.13	0.04	Protein coding	PREDICTED: homeobox-leucine zipper protein ATHB-7-like [Glycine max] gi|356520247|ref|XP_003528775.1|
Lj0g3v0072209	1.41	0.01
Lj0g3v0072519	0.89	0.01	Protein coding	PREDICTED: protein kinase APK1B chloroplastic-like [Glycine max] gi|356506672|ref|XP_003522100.1|
Lj0g3v0072929	1.21	0	Non-coding	NoHit
Lj0g3v0072979	0.77	0	Protein coding	Uncharacterized protein TCM_015808 [Theobroma cacao] gi|508776867|gb|EOY24123.1|
Lj0g3v0073339	0.87	0	Protein coding	PREDICTED: EIN3-binding F-box protein 1-like isoform 1 [Glycine max] gi|356507724|ref|XP_003522614.1|
Lj0g3v0073349	1.61	0	Protein coding	PREDICTED: 60S ribosomal protein L22-2-like [Glycine max] gi|356535057|ref|XP_003536065.1|
Lj0g3v0073629	1.33	0	Protein coding	PREDICTED: probable L-type lectin-domain containing receptor kinase S.5-like [Glycine max] gi|356498420|ref|XP_003518050.1|
Lj0g3v0073649	3.83	0	repeat	NoHit
Lj0g3v0074359	1.53	0.03	Protein coding	photosystem I subunit X precursor [Retama raetam] gi|16930767|gb|AAL32043.1|AF439284_1
Lj0g3v0074439	1.22	0.02	Non-coding	NoHit
Lj0g3v0074469	4.85	0	Protein coding	unknown [Lotus japonicus] gi|388515127|gb|AFK45625.1|
Lj0g3v0074749	0.89	0.04	Non-coding	NoHit
Lj0g3v0076189	1.17	0	Protein coding	PREDICTED: methyltransferase-like protein 7A-like [Glycine max] gi|356499831|ref|XP_003518740.1|
Lj0g3v0076489	2.64	0.05	Protein coding	PREDICTED: U-box domain-containing protein 13-like [Cicer arietinum] gi|502174874|ref|XP_004515619.1|
Lj0g3v0076639	1.28	0	Non-coding	NoHit
Lj0g3v0076849	1.54	0.01	Protein coding	F-box protein [Medicago truncatula] gi|357516793|ref|XP_003628685.1|
Lj0g3v0077149	1.64	0	Protein coding	PREDICTED: hybrid signal transduction histidine kinase A-like [Cicer arietinum] gi|502170560|ref|XP_004514858.1|
Lj0g3v0077289	3.55	0	Protein coding	Uncharacterized protein TCM_011844 [Theobroma cacao] gi|508710214|gb|EOY02111.1|
Lj0g3v0077489	1.61	0	Protein coding	Auxin-induced protein 6B [Medicago truncatula] gi|357466563|ref|XP_003603566.1|
Lj0g3v0078179	1.09	0	Protein coding	Calcium-dependent lipid-binding family protein isoform 1 [Theobroma cacao] gi|508720260|gb|EOY12157.1|
Lj0g3v0078339	0.85	0.04	Protein coding	hAT family dimerization domain-containing protein [Arabidopsis thaliana] gi|240256365|ref|NP_680299.4|
Lj0g3v0078349	0.59	0	Protein coding	Uncharacterized protein TCM_036068 [Theobroma cacao] gi|508725085|gb|EOY16982.1|
Lj0g3v0078359	0.81	0	Protein coding	Uncharacterized protein TCM_036068 [Theobroma cacao] gi|508725085|gb|EOY16982.1|
Lj0g3v0078469	0.74	0	Protein coding	PREDICTED: eukaryotic translation initiation factor 4G-like [Glycine max] gi|356503216|ref|XP_003520407.1|
Lj0g3v0078569	2.55	0	Non-coding	NoHit
Lj0g3v0078779	0.71	0.02	Non-coding	NoHit
Lj0g3v0078879	1.38	0.04	Non-coding	NoHit
Lj0g3v0079219	0.76	0	Non-coding	NoHit
Lj0g3v0079289	1.93	0.04	Non-coding	NoHit
Lj0g3v0079419	0.84	0	Non-coding	NoHit
Lj0g3v0079589	1.33	0	Protein coding	sodium/sulfate symporter [Eubacterium limosum KIST612] gi|310829826|ref|YP_003962183.1|
Lj0g3v0079939	2.2	0.04	Protein coding	PREDICTED: LMBR1 domain-containing protein 2 homolog A-like isoform X2 [Cicer arietinum] gi|502142163|ref|XP_004504822.1|
Lj0g3v0079969	1.27	0.04	Non-coding	NoHit
Lj0g3v0080219	0.86	0	Protein coding	Oligoribonuclease [Medicago truncatula] gi|357493709|ref|XP_003617143.1|
Lj0g3v0080529	1.28	0.01	Protein coding	Cu/Zn-superoxide dismutase copper chaperone [Glycine max] gi|351722110|ref|NP_001235441.1|
Lj0g3v0080709	2.68	0	Protein coding	Nucleotide-diphospho-sugar transferase family protein [Theobroma cacao] gi|508709315|gb|EOY01212.1|
Lj0g3v0081139	0.96	0	Protein coding	PREDICTED: 60S ribosomal protein L23a-like isoform X1 [Cicer arietinum] gi|502145131|ref|XP_004505894.1|
Lj0g3v0081409	1.34	0	Protein coding	PREDICTED: probable alphaalpha-trehalose-phosphate synthase [UDP-forming] gi|502154799|ref|XP_004509840.1|
Lj0g3v0081719	1.68	0	Protein coding	beta-glucosidase D7 [Lotus japonicus] gi|188573187|gb|ACD65511.1|
Lj0g3v0082089	1.37	0	Protein coding	Uncharacterized protein TCM_007728 [Theobroma cacao] gi|508707220|gb|EOX99116.1|
Lj0g3v0082299	2.52	0.04	Protein coding	NoHit
Lj0g3v0082619	0.93	0.01	Protein coding	PREDICTED: DNA-directed RNA polymerase III subunit RPC10-like [Cucumis sativus] gi|449446776|ref|XP_004141147.1|
Lj0g3v0082709	4.93	0.01	Non-coding	NoHit
Lj0g3v0083039	0.82	0	Protein coding	homeobox protein knotted-1-like 2-like [Glycine max] gi|388556558|ref|NP_001253999.1|
Lj0g3v0083209	1.71	0.01	Protein coding	PREDICTED: E3 ubiquitin-protein ligase SDIR1-like [Cucumis sativus] gi|449441410|ref|XP_004138475.1|
Lj0g3v0083409	0.62	0.04	Non-coding	NoHit
Lj0g3v0083919	0.98	0	Non-coding	NoHit
Lj0g3v0083969	1.09	0.01	Protein coding	Protein TRANSPARENT TESTA [Medicago truncatula] gi|357485623|ref|XP_003613099.1|
Lj0g3v0084029	1.07	0.03	Protein coding	PREDICTED: LOW QUALITY PROTEIN: wall-associated receptor kinase 2-like [Cicer arietinum] gi|502136069|ref|XP_004502549.1|
Lj0g3v0084819	0.99	0.05	Non-coding	NoHit
Lj0g3v0084839	1.82	0	Non-coding	NoHit
Lj0g3v0084999	1.71	0.03	Non-coding	NoHit
Lj0g3v0085479	0.97	0.01	Protein coding	unknown [Lotus japonicus] gi|388522449|gb|AFK49286.1|
Lj0g3v0085529	1.6	0	Non-coding	NoHit
Lj0g3v0085709	5.35	0	Non-coding	NoHit
Lj0g3v0085779	1.17	0	Non-coding	NoHit
Lj0g3v0085789	0.97	0.05	repeat	NoHit
Lj0g3v0085909	3.92	0.05	Protein coding	PREDICTED: bet1-like SNARE 1-2-like [Cicer arietinum] gi|502122662|ref|XP_004497854.1|
Lj0g3v0086199	0.84	0.02	Protein coding	PREDICTED: gibberellin 20 oxidase 1-like [Glycine max] gi|356519411|ref|XP_003528366.1|
Lj0g3v0086339	1.14	0.01	Non-coding	NoHit
Lj0g3v0086379	1.42	0.02	Protein coding	unknown [Medicago truncatula] gi|388493108|gb|AFK34620.1|
Lj0g3v0086439	1.02	0	Protein coding	conserved hypothetical protein [Capsaspora owczarzaki ATCC 30864] gi|470298098|ref|XP_004346071.1|
Lj0g3v0086659	2.14	0	Protein coding	B3 domain-containing protein REM20 [Medicago truncatula] gi|357511467|ref|XP_003626022.1|
Lj0g3v0086889	0.96	0.02	Protein coding	F-box/LRR-repeat protein [Medicago truncatula] gi|357469105|ref|XP_003604837.1|
Lj0g3v0086919	0.66	0.02	Protein coding	F3H9.20 protein [Theobroma cacao] gi|508707715|gb|EOX99611.1|
Lj0g3v0087139	0.95	0	Protein coding	Uncharacterized protein TCM_040556 [Theobroma cacao] gi|508785308|gb|EOY32564.1|
Lj0g3v0087229	0.59	0.02	Protein coding	PREDICTED: protein SRG1-like [Glycine max] gi|356512273|ref|XP_003524845.1|
Lj0g3v0087269	1.51	0	Non-coding	NoHit
Lj0g3v0087349	2.13	0	Protein coding	PREDICTED: protein yippee-like At4g27745 isoform 1 [Vitis vinifera] gi|225426633|ref|XP_002280984.1|
Lj0g3v0088309	2.22	0	Protein coding	PREDICTED: 21 kDa protein-like [Glycine max] gi|356565333|ref|XP_003550896.1|
Lj0g3v0088809	4.34	0.02	Protein coding	PREDICTED: serine/threonine-protein phosphatase 7 long form homolog [Fragaria vesca subsp. vesca] gi|470111066|ref|XP_004291774.1|
Lj0g3v0089219	0.97	0	Protein coding	PREDICTED: serine/threonine-protein kinase WNK8-like isoform X2 [Cicer arietinum] gi|502134290|ref|XP_004502065.1|
Lj0g3v0089749	1.4	0.04	Non-coding	NoHit
Lj0g3v0090049	0.59	0	Protein coding	Glutamyl-tRNA reductase [Medicago truncatula] gi|357466815|ref|XP_003603692.1|
Lj0g3v0090059	0.62	0	Protein coding	Glutamyl-tRNA reductase [Medicago truncatula] gi|357466815|ref|XP_003603692.1|
Lj0g3v0090069	1.02	0.01	Non-coding	NoHit
Lj0g3v0090639	0.7	0.02	Protein coding	PREDICTED: serine-rich adhesin for platelets-like [Cicer arietinum] gi|502086623|ref|XP_004488275.1|
Lj0g3v0090719	1	0	Protein coding	Lateral signaling target protein-like protein [Medicago truncatula] gi|357493985|ref|XP_003617281.1|
Lj0g3v0091499	0.81	0	Protein coding	NoHit
Lj0g3v0092029	3.19	0	Protein coding	Uncharacterized protein isoform 2 [Theobroma cacao] gi|508775881|gb|EOY23137.1|
Lj0g3v0092339	1.17	0	Protein coding	PREDICTED: probable folate-biopterin transporter 2-like isoform X2 [Cicer arietinum] gi|502125088|ref|XP_004498793.1|
Lj0g3v0093159	1.05	0	Non-coding	NoHit
Lj0g3v0093169	2.93	0	Protein coding	aluminum induced protein with YGL and LRDR motifs [Arabidopsis thaliana] gi|18416995|ref|NP_567775.1|
Lj0g3v0093209	0.61	0.02	Protein coding	F-box/FBD/LRR-repeat protein [Medicago truncatula] gi|357458673|ref|XP_003599617.1|
Lj0g3v0093219	0.68	0.01	Protein coding	F-box/FBD/LRR-repeat protein [Medicago truncatula] gi|357458673|ref|XP_003599617.1|
Lj0g3v0093229	1.23	0	Protein coding	PREDICTED: mitochondrial thiamine pyrophosphate carrier-like [Cicer arietinum] gi|502151096|ref|XP_004508276.1|
Lj0g3v0093459	0.77	0.01	Protein coding	Uncharacterized protein TCM_035898 [Theobroma cacao] gi|508725012|gb|EOY16909.1|
Lj0g3v0093549	3	0	Protein coding	Early nodulin [Medicago truncatula] gi|357438603|ref|XP_003589577.1|
Lj0g3v0093639	1.02	0	Non-coding	NoHit
Lj0g3v0093819	0.59	0.03	Non-coding	NoHit
Lj0g3v0094309	0.8	0.01	Protein coding	PREDICTED: anthranilate synthase component I-1 chloroplastic-like [Glycine max] gi|356569313|ref|XP_003552847.1|
Lj0g3v0094469	0.86	0	Protein coding	Phosphatase methylesterase 1 [Theobroma cacao] gi|508715058|gb|EOY06955.1|
Lj0g3v0094649	1.03	0	Non-coding	NoHit
Lj0g3v0095559	1.65	0	Non-coding	NoHit
Lj0g3v0096239	0.73	0	Protein coding	ethylene-responsive factor 2 [Halimodendron halodendron] gi|223038250|gb|ACM79120.1|
Lj0g3v0096659	3.41	0	Non-coding	NoHit
Lj0g3v0096809	1.45	0	Protein coding	PREDICTED: snakin-1-like [Cicer arietinum] gi|502125661|ref|XP_004499015.1|
Lj0g3v0096849	3.02	0.02	Protein coding	Guanine nucleotide-binding protein G(I)/G(S)/G(T) subunit beta-2 [Medicago truncatula] gi|357438041|ref|XP_003589296.1|
Lj0g3v0096909	0.87	0.01	Non-coding	NoHit
Lj0g3v0097129	0.77	0	Non-coding	NoHit
Lj0g3v0097539	1.36	0	Non-coding	NoHit
Lj0g3v0097739	2.08	0.01	Protein coding	EFR3-like protein [Medicago truncatula] gi|357454465|ref|XP_003597513.1|
Lj0g3v0097919	1.27	0.01	Protein coding	Ribosomal RNA small subunit methyltransferase B [Medicago truncatula] gi|357494215|ref|XP_003617396.1|
Lj0g3v0098189	0.66	0	Protein coding	PREDICTED: auxin-responsive protein IAA9-like [Glycine max] gi|356552993|ref|XP_003544843.1|
Lj0g3v0099649	1.49	0.04	Protein coding	PREDICTED: Werner Syndrome-like exonuclease-like [Vitis vinifera] gi|225450557|ref|XP_002277523.1|
Lj0g3v0099739	1.99	0.02	Protein coding	PREDICTED: probable pectinesterase/pectinesterase inhibitor 33-like [Cicer arietinum] gi|502180962|ref|XP_004516727.1|
Lj0g3v0099919	2.47	0	Protein coding	PREDICTED: probable protein phosphatase 2C 74-like [Glycine max] gi|356514577|ref|XP_003525982.1|
Lj0g3v0100099	1.6	0.04	Protein coding	acid phosphatase class IIIB protein [Arabidopsis thaliana] gi|18405204|ref|NP_565918.1|
Lj0g3v0100519	3.92	0.01	Protein coding	PREDICTED: probable protein phosphatase 2C 65-like [Cicer arietinum] gi|502104349|ref|XP_004492511.1|
Lj0g3v0100619	0.79	0	Protein coding	PREDICTED: phospholipase A1-IIdelta-like partial [Glycine max] gi|356545104|ref|XP_003540985.1|
Lj0g3v0100639	1.44	0.02	Non-coding	NoHit
Lj0g3v0101029	0.79	0	Non-coding	NoHit
Lj0g3v0101099	5.88	0	Protein coding	Dimethylaniline monooxygenase [Medicago truncatula] gi|357436843|ref|XP_003588697.1|
Lj0g3v0101119	1.02	0.04	Protein coding	PREDICTED: transcription factor BEE 3-like [Cicer arietinum] gi|502150102|ref|XP_004507789.1|
Lj0g3v0101129	4.22	0.03	Protein coding	Replication factor A protein [Medicago truncatula] gi|357491997|ref|XP_003616287.1|
Lj0g3v0101149	1.15	0.05	Protein coding	Replication factor A protein [Medicago truncatula] gi|357491997|ref|XP_003616287.1|
Lj0g3v0101279	1.35	0	Protein coding	PREDICTED: katanin p80 WD40 repeat-containing subunit B1 homolog 1-like [Glycine max] gi|356549389|ref|XP_003543076.1|
Lj0g3v0101599	0.95	0	Protein coding	PREDICTED: NF-X1-type zinc finger protein NFXL1-like [Glycine max] gi|356527906|ref|XP_003532547.1|
Lj0g3v0101729	3.12	0	Non-coding	NoHit
Lj0g3v0102619	1.6	0	fragmented	NoHit
Lj0g3v0102839	0.74	0	Non-coding	NoHit
Lj0g3v0102869	0.85	0.04	Protein coding	PREDICTED: NAC domain-containing protein 8-like isoform X1 [Cicer arietinum] gi|502142771|ref|XP_004505101.1|
Lj0g3v0102879	1.06	0	Protein coding	PREDICTED: zinc finger protein 593-like [Cucumis sativus] gi|449451052|ref|XP_004143276.1|
Lj0g3v0103069	1.38	0	Protein coding	Senescence-associated protein SAG102 [Medicago truncatula] gi|357440677|ref|XP_003590616.1|
Lj0g3v0103249	0.85	0	Protein coding	PREDICTED: serine carboxypeptidase-like 49-like isoform 1 [Glycine max] gi|356534720|ref|XP_003535900.1|
Lj0g3v0103359	4.15	0	Protein coding	PREDICTED: annexin D1-like isoform X1 [Cicer arietinum] gi|502178085|ref|XP_004516176.1|
Lj0g3v0103569	3.88	0	Non-coding	NoHit
Lj0g3v0103619	1.85	0	Protein coding	PREDICTED: TMV resistance protein N-like partial [Glycine max] gi|356560717|ref|XP_003548635.1|
Lj0g3v0103749	2.38	0.05	Protein coding	PREDICTED: protein NtpR-like isoform X1 [Cicer arietinum] gi|502106503|ref|XP_004492963.1|
Lj0g3v0103919	0.71	0.01	Protein coding	Uncharacterized protein isoform 1 [Theobroma cacao] gi|508786603|gb|EOY33859.1|
Lj0g3v0103959	0.85	0	Protein coding	PREDICTED: polyadenylate-binding protein 2-like [Glycine max] gi|356512681|ref|XP_003525045.1|
Lj0g3v0104019	1.9	0.04	Non-coding	NoHit
Lj0g3v0104049	1.63	0.01	Protein coding	GDSL esterase/lipase [Medicago truncatula] gi|357494569|ref|XP_003617573.1|
Lj0g3v0104519	4.07	0.04	Protein coding	laccase [Mycobacterium tusciae] gi|493283098|ref|WP_006240850.1|
Lj0g3v0104539	1.06	0.04	Protein coding	PREDICTED: pentatricopeptide repeat-containing protein At3g57430 chloroplastic-like isoform X1 [Cicer arietinum] gi|502127210|ref|XP_004499603.1|
Lj0g3v0104549	0.85	0	Protein coding	Uncharacterized protein isoform 2 [Theobroma cacao] gi|508727562|gb|EOY19459.1|
Lj0g3v0104979	1.76	0	Protein coding	nuclear distribution protein nudE [Pyrenophora tritici-repentis Pt-1C-BFP] gi|189191822|ref|XP_001932250.1|
Lj0g3v0104989	1.95	0	Protein coding	NoHit
Lj0g3v0105139	1.21	0.02	Protein coding	PREDICTED: outer membrane lipoprotein blc-like [Cicer arietinum] gi|502149930|ref|XP_004507714.1|
Lj0g3v0105289	0.93	0.04	Protein coding	PREDICTED: snurportin-1-like [Glycine max] gi|356518893|ref|XP_003528111.1|
Lj0g3v0105339	1.07	0.05	Non-coding	NoHit
Lj0g3v0105589	0.75	0.04	Protein coding	PREDICTED: synaptotagmin-4-like isoform X2 [Cicer arietinum] gi|502104829|ref|XP_004492658.1|
Lj0g3v0106359	1.71	0.01	Protein coding	PREDICTED: probable galactinol--sucrose galactosyltransferase 2-like [Cicer arietinum] gi|502108889|ref|XP_004493512.1|
Lj0g3v0106439	2.63	0	Protein coding	PREDICTED: probable leucine-rich repeat receptor-like protein kinase At5g49770-like [Glycine max] gi|356559110|ref|XP_003547844.1|
Lj0g3v0106839	1.7	0.01	repeat	NoHit
Lj0g3v0107179	3.7	0	Protein coding	Os03g0184100 [Oryza sativa Japonica Group] gi|115451173|ref|NP_001049187.1|
Lj0g3v0107189	4.79	0.02	Non-coding	NoHit
Lj0g3v0107279	1.94	0.01
Lj0g3v0107489	0.98	0.05	Protein coding	PREDICTED: polyvinylalcohol dehydrogenase-like [Cicer arietinum] gi|502090215|ref|XP_004489158.1|
Lj0g3v0107719	1.66	0	Non-coding	NoHit
Lj0g3v0107809	0.79	0	Non-coding	NoHit
Lj0g3v0107979	0.62	0.04	Protein coding	Plastid movement impaired 2 [Theobroma cacao] gi|508712106|gb|EOY04003.1|
Lj0g3v0108079	0.61	0.05	Protein coding	PREDICTED: 21.7 kDa class VI heat shock protein-like [Glycine max] gi|356543958|ref|XP_003540425.1|
Lj0g3v0108279	1.15	0.02	Protein coding	PREDICTED: isoprenylcysteine alpha-carbonyl methylesterase ICME-like [Cicer arietinum] gi|502168643|ref|XP_004514435.1|
Lj0g3v0108589	0.84	0	Non-coding	NoHit
Lj0g3v0109399	0.68	0.04	Protein coding	PREDICTED: glucan endo-13-beta-glucosidase 11-like [Glycine max] gi|356535268|ref|XP_003536170.1|
Lj0g3v0110029	4.03	0	Protein coding	endonuclease [Flavobacterium sp. CF136] gi|495079196|ref|WP_007804020.1|
Lj0g3v0110049	2.93	0	Non-coding	NoHit
Lj0g3v0110529	2.22	0.02	Protein coding	PREDICTED: probable LRR receptor-like serine/threonine-protein kinase At1g63430-like [Glycine max] gi|356540452|ref|XP_003538703.1|
Lj0g3v0110649	3.01	0	Non-coding	NoHit
Lj0g3v0110749	1.6	0.01	Protein coding	PREDICTED: probable pectinesterase/pectinesterase inhibitor 46-like [Cicer arietinum] gi|502158426|ref|XP_004511148.1|
Lj0g3v0110759	1.89	0.03	Protein coding	PREDICTED: probable pectinesterase/pectinesterase inhibitor 46-like [Cicer arietinum] gi|502158426|ref|XP_004511148.1|
Lj0g3v0111069	1.41	0.04	Protein coding	PREDICTED: pentatricopeptide repeat-containing protein At5g42450 mitochondrial-like [Glycine max] gi|356561520|ref|XP_003549029.1|
Lj0g3v0111219	1.42	0	Protein coding	PREDICTED: beta-carotene hydroxylase 2 chloroplastic-like isoform X2 [Cicer arietinum] gi|502164617|ref|XP_004513182.1|
Lj0g3v0111729	1.26	0.01	Non-coding	NoHit
Lj0g3v0111829	2.72	0	Protein coding	PREDICTED: nitrate transporter 1.1-like [Cicer arietinum] gi|502181584|ref|XP_004516839.1|
Lj0g3v0112029	0.69	0	Non-coding	NoHit
Lj0g3v0112219	0.93	0	Protein coding	Transcription factor bHLH14 [Theobroma cacao] gi|508708496|gb|EOY00393.1|
Lj0g3v0112279	4.17	0	Protein coding	Defensin-like protein [Medicago truncatula] gi|357452899|ref|XP_003596726.1|
Lj0g3v0112349	2	0.05	Non-coding	NoHit
Lj0g3v0112419	1.25	0	Protein coding	NAD-glutamate dehydrogenase [Thalassospira profundimaris] gi|496164035|ref|WP_008888542.1|
Lj0g3v0112429	1.75	0	Protein coding	NIF3 1 [Alcanivorax hongdengensis] gi|496210313|ref|WP_008927634.1|
Lj0g3v0112689	0.91	0.01	Non-coding	NoHit
Lj0g3v0112879	0.73	0.03	Protein coding	PREDICTED: G-type lectin S-receptor-like serine/threonine-protein kinase At4g27290-like [Glycine max] gi|356530645|ref|XP_003533891.1|
Lj0g3v0113169	1.08	0.01	Protein coding	PREDICTED: cysteine-rich receptor-like protein kinase 25-like [Glycine max] gi|356575773|ref|XP_003556011.1|
Lj0g3v0113289	1.05	0	Protein coding	Embryo defective 1303 [Theobroma cacao] gi|508721895|gb|EOY13792.1|
Lj0g3v0113409	0.73	0.05	Protein coding	PREDICTED: F-box/FBD/LRR-repeat protein At4g26340-like [Glycine max] gi|356527370|ref|XP_003532284.1|
Lj0g3v0113489	0.86	0.01	Protein coding	PREDICTED: methenyltetrahydrofolate synthase domain-containing protein-like [Cicer arietinum] gi|502164511|ref|XP_004513147.1|
Lj0g3v0113659	1.01	0	Protein coding	NDR1/HIN1-like 1 [Theobroma cacao] gi|508716551|gb|EOY08448.1|
Lj0g3v0113829	0.95	0	Non-coding	NoHit
Lj0g3v0114109	1.23	0.02	Non-coding	NoHit
Lj0g3v0114339	1.43	0.04	Protein coding	Lupus brain antigen 1-like protein [Aegilops tauschii] gi|475599628|gb|EMT24290.1|
Lj0g3v0114459	1.73	0	Protein coding	NoHit
Lj0g3v0114629	0.63	0	Protein coding	PREDICTED: clustered mitochondria protein-like isoform X1 [Cicer arietinum] gi|502170858|ref|XP_004514933.1|
Lj0g3v0114949	0.59	0	Protein coding	Os04g0663300 [Oryza sativa Japonica Group] gi|115461126|ref|NP_001054163.1|
Lj0g3v0115159	1.17	0.03	Protein coding	PREDICTED: probable receptor-like protein kinase At4g39110-like [Glycine max] gi|356542359|ref|XP_003539634.1|
Lj0g3v0115189	1.11	0	Protein coding	Uncharacterized protein TCM_006837 [Theobroma cacao] gi|508706047|gb|EOX97943.1|
Lj0g3v0115199	0.62	0	Protein coding	PREDICTED: chaperone protein dnaJ 10-like isoform X1 [Cicer arietinum] gi|502158031|ref|XP_004511002.1|
Lj0g3v0115479	0.76	0.05	Protein coding	high affinity ammonium transporter [Lotus japonicus] gi|232782268|gb|ACQ91094.1|
Lj0g3v0115529	5.02	0.01	Non-coding	NoHit
Lj0g3v0115689	1.76	0	repeat	NoHit
Lj0g3v0115899	0.78	0.02	Protein coding	Uncharacterized protein isoform 1 [Theobroma cacao] gi|508708178|gb|EOY00075.1|
Lj0g3v0115929	0.79	0.03	Protein coding	PREDICTED: cyclin-D1-1-like [Glycine max] gi|356501290|ref|XP_003519458.1|
Lj0g3v0116009	2.74	0.02	repeat	NoHit
Lj0g3v0116049	0.72	0.01	Protein coding	PREDICTED: chaperone protein dnaJ 1 mitochondrial-like [Glycine max] gi|356557132|ref|XP_003546872.1|
Lj0g3v0116819	5.17	0	Protein coding	Carbonic anhydrase [Medicago truncatula] gi|357489981|ref|XP_003615278.1|
Lj0g3v0117199	2.5	0.01	repeat	NoHit
Lj0g3v0117559	1.85	0.03	Protein coding	hypothetical protein LEMA_P067450.1 [Leptosphaeria maculans JN3] gi|396459980|ref|XP_003834602.1|
Lj0g3v0117889	2.09	0	Non-coding	NoHit
Lj0g3v0118349	1.02	0	Protein coding	PREDICTED: protection of telomeres protein 1a-like [Cucumis sativus] gi|449439461|ref|XP_004137504.1|
Lj0g3v0118489	1.06	0	Non-coding	NoHit
Lj0g3v0118779	1.88	0	Non-coding	NoHit
Lj0g3v0119049	1.22	0	Protein coding	60S ribosomal protein L23 [Zea mays] gi|413956981|gb|AFW89630.1|
Lj0g3v0119139	1.49	0	Protein coding	PREDICTED: transcription factor MYB86-like [Glycine max] gi|356573440|ref|XP_003554868.1|
Lj0g3v0119149	1.37	0	Protein coding	PREDICTED: transcription factor MYB86-like [Glycine max] gi|356573440|ref|XP_003554868.1|
Lj0g3v0119529	2.3	0	Protein coding	PREDICTED: multidrug and toxin extrusion protein 2-like [Glycine max] gi|356529294|ref|XP_003533230.1|
Lj0g3v0120029	0.92	0	Protein coding	Polyadenylate-binding protein 2-A [Medicago truncatula] gi|357457685|ref|XP_003599123.1|
Lj0g3v0120279	3.28	0.03	Protein coding	PREDICTED: LOW QUALITY PROTEIN: cysteine-rich receptor-like protein kinase 15-like [Glycine max] gi|356574376|ref|XP_003555324.1|
Lj0g3v0120439	0.68	0	Protein coding	glutathione S-transferase GST 12 [Glycine max] gi|351727779|ref|NP_001238708.1|
Lj0g3v0120619	1.26	0.01	Protein coding	PREDICTED: F-box/FBD/LRR-repeat protein At4g26340-like [Glycine max] gi|356527370|ref|XP_003532284.1|
Lj0g3v0120869	1.46	0	Protein coding	PREDICTED: ubiquitin-60S ribosomal protein L40-like [Cucumis sativus] gi|449483218|ref|XP_004156525.1|
Lj0g3v0120989	0.93	0	Protein coding	PREDICTED: NHP2-like protein 1-like [Cicer arietinum] gi|502087441|ref|XP_004488534.1|
Lj0g3v0121089	1.27	0.05	Non-coding	NoHit
Lj0g3v0121149	2.19	0	Protein coding	Acyl-CoA N-acyltransferases (NAT) superfamily protein [Theobroma cacao] gi|508699759|gb|EOX91655.1|
Lj0g3v0121259	1.13	0	Protein coding	integral membrane sensor signal transduction histidine kinase [Geobacter uraniireducens Rf4] gi|148262836|ref|YP_001229542.1|
Lj0g3v0121629	0.94	0	Protein coding	PREDICTED: transcription factor bHLH66-like [Cicer arietinum] gi|502149955|ref|XP_004507723.1|
Lj0g3v0122049	0.61	0.03	Protein coding	TATA-binding protein-associated phosphoprotein Dr1 protein [Phaseolus vulgaris] gi|413968350|gb|AFW90513.1|
Lj0g3v0122329	1.02	0.01	Protein coding	PREDICTED: DNA-directed RNA polymerase II subunit RPB4-like [Cicer arietinum] gi|502153857|ref|XP_004509486.1|
Lj0g3v0123009	0.87	0.04	Protein coding	PREDICTED: mitochondrial inner membrane protease ATP23-like [Glycine max] gi|356510664|ref|XP_003524056.1|
Lj0g3v0123999	1.1	0.05	Protein coding	F-box family protein [Medicago truncatula] gi|357483771|ref|XP_003612172.1|
Lj0g3v0124489	1.01	0	Protein coding	RNA binding protein [Medicago truncatula] gi|357437873|ref|XP_003589212.1|
Lj0g3v0124769	2.09	0	Protein coding	stigma-specific stig1-like protein [Arabidopsis thaliana] gi|15223631|ref|NP_175487.1|
Lj0g3v0124949	2.54	0	Protein coding	DNA methyltransferase [Populus trichocarpa] gi|224144433|ref|XP_002325288.1|
Lj0g3v0125259	1.24	0.02	Non-coding	NoHit
Lj0g3v0126049	1.4	0.02	Protein coding	PREDICTED: probable DEAD-box ATP-dependent RNA helicase 48-like [Cicer arietinum] gi|502139411|ref|XP_004503757.1|
Lj0g3v0126099	0.92	0.01	Protein coding	Uncharacterized protein TCM_039106 [Theobroma cacao] gi|508784575|gb|EOY31831.1|
Lj0g3v0126289	0.76	0	Protein coding	autophagy-related protein 2 [Arabidopsis thaliana] gi|316995369|gb|ADU79134.1|
Lj0g3v0126479	4.87	0	Non-coding	NoHit
Lj0g3v0126909	1.19	0	Non-coding	NoHit
Lj0g3v0127329	0.6	0.01	Protein coding	Trichome birefringence-like 27 [Theobroma cacao] gi|508708544|gb|EOY00441.1|
Lj0g3v0127339	0.59	0.01	Protein coding	Trichome birefringence-like 27 [Theobroma cacao] gi|508708544|gb|EOY00441.1|
Lj0g3v0127459	3.6	0.01	Protein coding	PREDICTED: ethylene-responsive transcription factor ERF106-like [Cicer arietinum] gi|502118070|ref|XP_004496086.1|
Lj0g3v0127599	5.04	0.03	Protein coding	Uncharacterized protein TCM_001251 [Theobroma cacao] gi|508700385|gb|EOX92281.1|
Lj0g3v0127899	3.89	0	Protein coding	Receptor-like protein kinase FERONIA [Aegilops tauschii] gi|475613368|gb|EMT28751.1|
Lj0g3v0127919	0.7	0.03	Non-coding	NoHit
Lj0g3v0128319	1.4	0	Non-coding	NoHit
Lj0g3v0128379	1.71	0.03	Non-coding	NoHit
Lj0g3v0128559	1.67	0	Protein coding	PREDICTED: FBD-associated F-box protein At3g49020-like [Cicer arietinum] gi|502087930|ref|XP_004488685.1|
Lj0g3v0128829	0.7	0.05	Protein coding	Enhancer of polycomb-like transcription factor protein [Arabidopsis thaliana] gi|15238266|ref|NP_196087.1|
Lj0g3v0128889	4.36	0.01
Lj0g3v0128989	0.66	0	Protein coding	L-lactate dehydrogenase [Medicago truncatula] gi|357476891|ref|XP_003608731.1|
Lj0g3v0129219	3.33	0	Protein coding	Two-component response regulator ARR1 [Medicago truncatula] gi|357483025|ref|XP_003611799.1|
Lj0g3v0129389	1.04	0	Protein coding	NoHit
Lj0g3v0129419	0.61	0	Protein coding	PREDICTED: GDP-L-galactose phosphorylase 1-like [Cicer arietinum] gi|502099201|ref|XP_004491414.1|
Lj0g3v0129499	1.74	0	repeat	NoHit
Lj0g3v0129619	1.22	0	Protein coding	PREDICTED: 40S ribosomal protein S3-3-like [Cicer arietinum] gi|502122563|ref|XP_004497806.1|
Lj0g3v0130529	0.66	0	Protein coding	Small nuclear ribonucleoprotein Sm D1 [Medicago truncatula] gi|357440765|ref|XP_003590660.1|
Lj0g3v0130969	1.12	0	Protein coding	PREDICTED: d-3-phosphoglycerate dehydrogenase-like isoform X2 [Cicer arietinum] gi|502127464|ref|XP_004499721.1|
Lj0g3v0131039	2.23	0.02	Protein coding	B3 domain-containing protein [Medicago truncatula] gi|357504749|ref|XP_003622663.1|
Lj0g3v0131229	1.32	0.01	Protein coding	PREDICTED: folylpolyglutamate synthase-like partial [Cicer arietinum] gi|502183285|ref|XP_004517104.1|
Lj0g3v0131489	0.92	0	Protein coding	Elicitor-responsive protein [Medicago truncatula] gi|357514677|ref|XP_003627627.1|
Lj0g3v0131499	0.59	0.01	Protein coding	PREDICTED: acyl-coenzyme A thioesterase 13 [Vitis vinifera] gi|225453708|ref|XP_002271066.1|
Lj0g3v0131909	0.88	0.05	Protein coding	PREDICTED: transcription factor bHLH130-like [Glycine max] gi|356500459|ref|XP_003519049.1|
Lj0g3v0131959	0.66	0.04	Protein coding	PREDICTED: protein kinase G11A-like isoform X1 [Cicer arietinum] gi|502173556|ref|XP_004515357.1|
Lj0g3v0132099	5.49	0.01	Protein coding	PREDICTED: cystinosin homolog [Cicer arietinum] gi|502089534|ref|XP_004488939.1|
Lj0g3v0132239	1.76	0	Protein coding	NtPRp27-like protein [Solanum tuberosum] gi|27803890|gb|AAO22065.1|
Lj0g3v0132479	0.82	0	Protein coding	Flowering time control protein FPA [Medicago truncatula] gi|357462061|ref|XP_003601312.1|
Lj0g3v0132629	4.07	0.05	repeat	NoHit
Lj0g3v0132639	4.24	0.03	Non-coding	NoHit
Lj0g3v0133199	0.86	0.02	Protein coding	PREDICTED: gibberellin 2-beta-dioxygenase 8-like [Cicer arietinum] gi|502129372|ref|XP_004500277.1|
Lj0g3v0133289	0.86	0	Protein coding	Pyrroline-5-carboxylate reductase 1 [Theobroma cacao] gi|508707540|gb|EOX99436.1|
Lj0g3v0133529	2.71	0.05	Protein coding	PREDICTED: bidirectional sugar transporter SWEET1-like [Glycine max] gi|356515971|ref|XP_003526670.1|
Lj0g3v0133709	0.67	0	Protein coding	PREDICTED: aldehyde dehydrogenase family 2 member B7 mitochondrial-like [Glycine max] gi|356497822|ref|XP_003517756.1|
Lj0g3v0134359	0.85	0.01	Protein coding	PREDICTED: N-glycosylase/DNA lyase OGG1-like isoform X1 [Cicer arietinum] gi|502135915|ref|XP_004502497.1|
Lj0g3v0134489	1.57	0	Protein coding	hypothetical protein E5Q_04964 [Mixia osmundae IAM 14324] gi|358055936|dbj|GAA98281.1|
Lj0g3v0134729	0.87	0.01	Protein coding	PREDICTED: xylosyltransferase 2-like isoform X2 [Cicer arietinum] gi|502084552|ref|XP_004487713.1|
Lj0g3v0134779	1.35	0.03	Protein coding	Stigma-specific Stig1 family protein [Arabidopsis thaliana] gi|15219205|ref|NP_175721.1|
Lj0g3v0134809	1.59	0	Protein coding	BIP1 [Medicago truncatula] gi|357452975|ref|XP_003596764.1|
Lj0g3v0134829	0.78	0	Protein coding	PREDICTED: F-box protein At5g39250-like [Cicer arietinum] gi|502091289|ref|XP_004489503.1|
Lj0g3v0134889	2.38	0	Protein coding	Receptor-like kinase [Medicago truncatula] gi|357493297|ref|XP_003616937.1|
Lj0g3v0135079	0.77	0.01	Protein coding	PREDICTED: peroxidase 47-like [Glycine max] gi|356530973|ref|XP_003534053.1|
Lj0g3v0135459	2.01	0	Protein coding	glutamine amidotransferase [Pedobacter agri] gi|498286744|ref|WP_010600900.1|
Lj0g3v0135589	0.71	0	Non-coding	NoHit
Lj0g3v0135729	1.59	0.01	repeat	NoHit
Lj0g3v0135819	1.75	0	Protein coding	PREDICTED: auxin-induced protein X15-like [Glycine max] gi|356556995|ref|XP_003546804.1|
Lj0g3v0135979	1.3	0	Non-coding	NoHit
Lj0g3v0136229	1.04	0	Non-coding	NoHit
Lj0g3v0136479	0.76	0.03	Non-coding	NoHit
Lj0g3v0136579	0.81	0.03	Protein coding	NoHit
Lj0g3v0138769	0.76	0	Protein coding	xylitol oxidase [Streptomyces avermitilis MA-4680] gi|29828632|ref|NP_823266.1|
Lj0g3v0139089	1.18	0.02	Protein coding	PREDICTED: mRNA-capping enzyme-like isoform X3 [Cicer arietinum] gi|502170911|ref|XP_004514945.1|
Lj0g3v0139149	2.28	0	Non-coding	NoHit
Lj0g3v0140129	1.28	0	Protein coding	Uncharacterized protein TCM_035327 [Theobroma cacao] gi|508724633|gb|EOY16530.1|
Lj0g3v0140179	3.17	0.01	Protein coding	PREDICTED: expansin-A8-like [Glycine max] gi|356500942|ref|XP_003519289.1|
Lj0g3v0140269	1.54	0	Protein coding	PREDICTED: DNA polymerase alpha subunit B-like [Glycine max] gi|356569195|ref|XP_003552790.1|
Lj0g3v0140429	1.96	0	Protein coding	Pathogenesis-related protein PR10 [Medicago truncatula] gi|357449105|ref|XP_003594829.1|
Lj0g3v0140619	0.9	0.01	Protein coding	Uncharacterized protein isoform 1 [Theobroma cacao] gi|508707899|gb|EOX99795.1|
Lj0g3v0140739	0.65	0.02	Protein coding	Disease resistance protein [Medicago truncatula] gi|357513689|ref|XP_003627133.1|
Lj0g3v0141779	2.53	0.05	Non-coding	NoHit
Lj0g3v0141839	3.61	0.01	Protein coding	Transcription factor HEC2 [Medicago truncatula] gi|357465537|ref|XP_003603053.1|
Lj0g3v0141879	2.35	0	Protein coding	PREDICTED: 4-hydroxyphenylpyruvate dioxygenase-like [Cicer arietinum] gi|502098788|ref|XP_004491317.1|
Lj0g3v0142139	0.67	0.01	Protein coding	NoHit
Lj0g3v0142159	0.65	0.02	Protein coding	Uncharacterized protein isoform 1 [Theobroma cacao] gi|508702062|gb|EOX93958.1|
Lj0g3v0142349	1.3	0	Protein coding	PREDICTED: kinase D-interacting substrate of 220 kDa-like [Glycine max] gi|356511548|ref|XP_003524487.1|
Lj0g3v0142759	1.72	0.03	Protein coding	Os11g0109966 [Oryza sativa Japonica Group] gi|297727891|ref|NP_001176309.1|
Lj0g3v0143209	0.62	0.05	Protein coding	PREDICTED: gamma-glutamyltranspeptidase 1-like [Glycine max] gi|356567852|ref|XP_003552129.1|
Lj0g3v0145909	0.68	0.05	Protein coding	PREDICTED: serine/threonine-protein kinase AtPK7-like [Glycine max] gi|356550127|ref|XP_003543441.1|
Lj0g3v0146719	0.67	0	Protein coding	PREDICTED: xylem serine proteinase 1-like [Cucumis sativus] gi|449529750|ref|XP_004171861.1|
Lj0g3v0146749	2.84	0.03	Non-coding	NoHit
Lj0g3v0146809	0.74	0.01	Protein coding	PREDICTED: zinc finger RNA-binding protein-like [Cicer arietinum] gi|502126918|ref|XP_004499491.1|
Lj0g3v0146999	2.01	0	Protein coding	PREDICTED: organ-specific protein P4-like [Cicer arietinum] gi|502149167|ref|XP_004507418.1|
Lj0g3v0147469	4.65	0	Protein coding	PREDICTED: polygalacturonase-like [Glycine max] gi|356498258|ref|XP_003517970.1|
Lj0g3v0147489	0.91	0	Protein coding	PREDICTED: mitochondrial inner membrane organizing system protein 1-like isoform X3 [Cicer arietinum] gi|502126508|ref|XP_004499334.1|
Lj0g3v0147649	0.73	0	Non-coding	NoHit
Lj0g3v0147709	0.87	0.04	Protein coding	P-type ATPase [Aspergillus fumigatus Af293] gi|70998712|ref|XP_754078.1|
Lj0g3v0147739	1.08	0.01	repeat	NoHit
Lj0g3v0147829	1.65	0.01	Protein coding	R2R3MYB transcription factor partial [Lotus japonicus] gi|388330304|gb|AFK29430.1|
Lj0g3v0148289	1.16	0.01	Protein coding	PREDICTED: CASP-like protein 12-like [Cicer arietinum] gi|502102623|ref|XP_004492135.1|
Lj0g3v0149329	1.33	0	Non-coding	NoHit
Lj0g3v0149929	4.69	0.04	Non-coding	NoHit
Lj0g3v0150509	0.76	0.01	Protein coding	hypothetical protein BRAFLDRAFT_128236 [Branchiostoma floridae] gi|260801907|ref|XP_002595836.1|
Lj0g3v0150519	0.77	0.01	Protein coding	hypothetical protein BRAFLDRAFT_128236 [Branchiostoma floridae] gi|260801907|ref|XP_002595836.1|
Lj0g3v0150859	1.13	0	Protein coding	PREDICTED: glutathione reductase cytosolic-like [Cicer arietinum] gi|502169810|ref|XP_004514690.1|
Lj0g3v0150919	0.8	0.01	Protein coding	pol protein [Human immunodeficiency virus 1] gi|259379082|gb|ACW57749.1|
Lj0g3v0151119	1.42	0	Protein coding	PREDICTED: LOW QUALITY PROTEIN: transcription factor bHLH25-like [Glycine max] gi|356512000|ref|XP_003524709.1|
Lj0g3v0151289	1.04	0.03	Non-coding	NoHit
Lj0g3v0151489	1.22	0.03	Protein coding	PREDICTED: tubby-like protein 8-like [Cicer arietinum] gi|502080542|ref|XP_004486597.1|
Lj0g3v0151509	0.83	0	Protein coding	RAD23 protein [Medicago truncatula] gi|358346471|ref|XP_003637291.1|
Lj0g3v0151889	2	0.05	Non-coding	NoHit
Lj0g3v0151959	1.26	0.03	Protein coding	PREDICTED: isoflavone reductase homolog [Vitis vinifera] gi|225440211|ref|XP_002283648.1|
Lj0g3v0151999	1.03	0.01	Protein coding	PREDICTED: diphthamide biosynthesis protein 4-like [Glycine max] gi|356540996|ref|XP_003538970.1|
Lj0g3v0152909	0.94	0	Protein coding	PREDICTED: LOW QUALITY PROTEIN: F-box protein SKP2B-like [Glycine max] gi|356507616|ref|XP_003522560.1|
Lj0g3v0152989	3.73	0	Protein coding	PREDICTED: LOW QUALITY PROTEIN: dynein light chain LC6 flagellar outer arm-like [Glycine max] gi|356543152|ref|XP_003540027.1|
Lj0g3v0153279	1.96	0.01	Protein coding	Uncharacterized protein TCM_014589 [Theobroma cacao] gi|508775161|gb|EOY22417.1|
Lj0g3v0153579	0.68	0	Non-coding	NoHit
Lj0g3v0153809	3.94	0	Protein coding	beta-glucosidase D7 [Lotus japonicus] gi|188573187|gb|ACD65511.1|
Lj0g3v0154049	1.2	0	repeat	NoHit
Lj0g3v0154459	4.5	0	Protein coding	Peroxidase [Medicago truncatula] gi|357448445|ref|XP_003594498.1|
Lj0g3v0154469	4.05	0	Protein coding	PREDICTED: peroxidase 15-like [Glycine max] gi|356555861|ref|XP_003546248.1|
Lj0g3v0155109	1.06	0.02	Non-coding	NoHit
Lj0g3v0155139	1.59	0.01	Non-coding	NoHit
Lj0g3v0155489	5.44	0	repeat	NoHit
Lj0g3v0155509	4.86	0	Protein coding	Two component regulator three Y motif family [Microscilla marina] gi|488791355|ref|WP_002703761.1|
Lj0g3v0156069	4.23	0.04	Non-coding	NoHit
Lj0g3v0157879	1.88	0	Non-coding	NoHit
Lj0g3v0157959	0.68	0	Protein coding	ATPase [Reinekea blandensis] gi|495318904|ref|WP_008043651.1|
Lj0g3v0158259	1.21	0	Protein coding	Zinc finger protein-like protein [Medicago truncatula] gi|357466287|ref|XP_003603428.1|
Lj0g3v0158689	0.8	0	Protein coding	Metal transporter [Medicago truncatula] gi|357463543|ref|XP_003602053.1|
Lj0g3v0158829	0.64	0.01	Non-coding	NoHit
Lj0g3v0158889	0.7	0	Protein coding	PREDICTED: UPF0329 protein ECU05_1680/ECU11_0050-like isoform X1 [Cicer arietinum] gi|502175236|ref|XP_004515694.1|
Lj0g3v0159209	1.35	0	Non-coding	NoHit
Lj0g3v0159849	1.42	0.02	Protein coding	PREDICTED: pentatricopeptide repeat-containing protein At5g15010 mitochondrial-like [Cicer arietinum] gi|502107026|ref|XP_004493133.1|
Lj0g3v0160299	1.14	0.01	Non-coding	NoHit
Lj0g3v0160329	0.85	0	Protein coding	PREDICTED: aspartic proteinase PCS1-like [Cicer arietinum] gi|502137709|ref|XP_004503158.1|
Lj0g3v0160499	0.79	0	Protein coding	Auxin-responsive protein IAA [Medicago truncatula] gi|357454869|ref|XP_003597715.1|
Lj0g3v0160519	0.94	0	Protein coding	PREDICTED: RING-H2 finger protein ATL8-like [Cicer arietinum] gi|502161794|ref|XP_004512286.1|
Lj0g3v0160639	0.99	0	Non-coding	NoHit
Lj0g3v0160709	0.67	0	Protein coding	PREDICTED: leucine-rich repeat extensin-like protein 3-like [Cicer arietinum] gi|502123917|ref|XP_004498310.1|
Lj0g3v0160719	2.35	0.05	Non-coding	NoHit
Lj0g3v0160939	1.34	0	Non-coding	NoHit
Lj0g3v0161439	2.73	0	Protein coding	PREDICTED: WD repeat-containing protein 25-like [Solanum lycopersicum] gi|460382205|ref|XP_004236830.1|
Lj0g3v0161469	1.39	0	Non-coding	NoHit
Lj0g3v0161579	2.33	0.05	Non-coding	NoHit
Lj0g3v0161599	1.01	0	Protein coding	PREDICTED: DCC family protein At1g52590 chloroplastic-like [Cicer arietinum] gi|502080787|ref|XP_004486677.1|
Lj0g3v0161719	1.81	0.02	Protein coding	PREDICTED: cytochrome P450 71D8-like [Glycine max] gi|356522069|ref|XP_003529672.1|
Lj0g3v0161989	1.8	0	Protein coding	Ocs element-binding factor [Medicago truncatula] gi|357476543|ref|XP_003608557.1|
Lj0g3v0162049	0.9	0.05	Protein coding	hypothetical protein AND_13191 [Anopheles darlingi] gi|312376073|gb|EFR23270.1|
Lj0g3v0162389	0.93	0.01	Protein coding	conserved hypothetical protein [Aspergillus fumigatus Af293] gi|71000032|ref|XP_754733.1|
Lj0g3v0162479	0.91	0	Protein coding	PREDICTED: U-box domain-containing protein 7-like [Glycine max] gi|356555412|ref|XP_003546026.1|
Lj0g3v0162589	0.67	0.01	Non-coding	NoHit
Lj0g3v0163069	4.79	0.02	Protein coding	WW domain containing protein expressed [Medicago truncatula] gi|357489625|ref|XP_003615100.1|
Lj0g3v0163479	1.66	0	Protein coding	PREDICTED: ethylene receptor 2-like [Cicer arietinum] gi|502115883|ref|XP_004495309.1|
Lj0g3v0163749	1.08	0.02	Non-coding	NoHit
Lj0g3v0163789	0.91	0.01	Non-coding	NoHit
Lj0g3v0163859	0.95	0	Protein coding	PREDICTED: poly(A) polymerase-like [Cicer arietinum] gi|502163575|ref|XP_004512881.1|
Lj0g3v0163899	0.7	0.02	Non-coding	NoHit
Lj0g3v0164019	2.01	0	Protein coding	PREDICTED: N-alpha-acetyltransferase 15 NatA auxiliary subunit [Vitis vinifera] gi|225442715|ref|XP_002284882.1|
Lj0g3v0164339	1.18	0.05	Protein coding	PREDICTED: TMV resistance protein N-like [Glycine max] gi|356497814|ref|XP_003517752.1|
Lj0g3v0164439	1.35	0.01	Protein coding	Ulp1 protease family C-terminal catalytic domain containing protein [Medicago truncatula] gi|357505667|ref|XP_003623122.1|
Lj0g3v0164519	0.61	0.03	Protein coding	PREDICTED: actin-11-like [Cicer arietinum] gi|502102663|ref|XP_004492147.1|
Lj0g3v0164699	1.09	0.05	Non-coding	NoHit
Lj0g3v0164819	1.07	0	Protein coding	PREDICTED: 60S ribosomal protein L26-1-like [Glycine max] gi|356555056|ref|XP_003545855.1|
Lj0g3v0165859	0.91	0	Protein coding	PREDICTED: actin-depolymerizing factor 6-like [Glycine max] gi|356518048|ref|XP_003527696.1|
Lj0g3v0166689	2.14	0	Non-coding	NoHit
Lj0g3v0166699	2.52	0	Non-coding	NoHit
Lj0g3v0166889	1.53	0.04	Protein coding	PREDICTED: tryptophanyl-tRNA synthetase-like [Glycine max] gi|356518366|ref|XP_003527850.1|
Lj0g3v0166949	1.14	0	Protein coding	PREDICTED: zinc finger protein JACKDAW-like [Glycine max] gi|356541292|ref|XP_003539112.1|
Lj0g3v0167249	0.72	0.04	Protein coding	Uncharacterized protein isoform 1 [Theobroma cacao] gi|508716429|gb|EOY08326.1|
Lj0g3v0167289	1.59	0	Non-coding	NoHit
Lj0g3v0167299	0.86	0.04	Protein coding	F17L21.8 [Arabidopsis thaliana] gi|9802526|gb|AAF99728.1|AC004557_7
Lj0g3v0167659	1.25	0	Protein coding	8-amino-7-oxononanoate synthase [Theobroma cacao] gi|508715394|gb|EOY07291.1|
Lj0g3v0167779	0.65	0	Non-coding	NoHit
Lj0g3v0167849	0.9	0.05	Protein coding	Uncharacterized protein TCM_005055 [Theobroma cacao] gi|508703713|gb|EOX95609.1|
Lj0g3v0168089	0.72	0	Non-coding	NoHit
Lj0g3v0168099	0.87	0	Non-coding	NoHit
Lj0g3v0168159	2.6	0.03	Non-coding	NoHit
Lj0g3v0168449	0.9	0.01	Protein coding	PREDICTED: centriolar coiled-coil protein of 110 kDa isoform 4 [Canis lupus familiaris] gi|73958753|ref|XP_861885.1|
Lj0g3v0168879	4.12	0	Protein coding	N3 like protein [Medicago truncatula] gi|14715258|emb|CAC44123.1|
Lj0g3v0168889	3.4	0	Non-coding	NoHit
Lj0g3v0168999	1.39	0	Protein coding	PREDICTED: ubiquitin-conjugating enzyme E2 7-like [Fragaria vesca subsp. vesca] gi|470116820|ref|XP_004294573.1|
Lj0g3v0169209	1.26	0.04	Protein coding	NoHit
Lj0g3v0169799	1.55	0.02	Protein coding	PREDICTED: molybdopterin biosynthesis protein CNX1-like [Cicer arietinum] gi|502184006|ref|XP_004517264.1|
Lj0g3v0169939	1.68	0.02	Protein coding	PREDICTED: small glutamine-rich tetratricopeptide repeat-containing protein-like [Glycine max] gi|356554597|ref|XP_003545631.1|
Lj0g3v0169979	5.3	0.02	Non-coding	NoHit
Lj0g3v0169989	0.87	0.02	Protein coding	glycerophosphodiester phosphodiesterase [Lactobacillus gasseri] gi|489750338|ref|WP_003654347.1|
Lj0g3v0170129	1.46	0	Non-coding	NoHit
Lj0g3v0170279	1.58	0	Protein coding	PREDICTED: RING-H2 finger protein ATL80-like [Cicer arietinum] gi|502153789|ref|XP_004509462.1|
Lj0g3v0170299	4.79	0.05	Non-coding	NoHit
Lj0g3v0170329	2.26	0	Non-coding	NoHit
Lj0g3v0170419	1.33	0	Protein coding	PREDICTED: N-alpha-acetyltransferase 38 NatC auxiliary subunit [Vitis vinifera] gi|225454559|ref|XP_002263175.1|
Lj0g3v0170609	2.62	0	Protein coding	PREDICTED: MLO-like protein 12-like [Glycine max] gi|356515124|ref|XP_003526251.1|
Lj0g3v0170929	1.22	0.03	Protein coding	At2g41030 [Arabidopsis thaliana] gi|32815909|gb|AAP88339.1|
Lj0g3v0171409	2.87	0	Protein coding	PREDICTED: G-type lectin S-receptor-like serine/threonine-protein kinase At4g27290-like [Glycine max] gi|356514935|ref|XP_003526157.1|
Lj0g3v0171479	1.56	0	Protein coding	PREDICTED: NAC domain-containing protein 100-like [Glycine max] gi|356512034|ref|XP_003524726.1|
Lj0g3v0172659	3.21	0.01	Non-coding	NoHit
Lj0g3v0172749	0.88	0.02	Protein coding	PREDICTED: inosine triphosphate pyrophosphatase-like [Cicer arietinum] gi|502122466|ref|XP_004497758.1|
Lj0g3v0173349	1.89	0.01	Protein coding	MTD1 [Medicago truncatula] gi|357437351|ref|XP_003588951.1|
Lj0g3v0173509	1	0.02	Non-coding	NoHit
Lj0g3v0174019	0.65	0	Protein coding	rac GTPase activating protein 3 [Lotus japonicus] gi|3695063|gb|AAC62626.1|
Lj0g3v0174149	2.33	0	Protein coding	Miraculin [Medicago truncatula] gi|357499797|ref|XP_003620187.1|
Lj0g3v0174199	2.3	0.04	Protein coding	PREDICTED: miraculin-like [Glycine max] gi|356531023|ref|XP_003534078.1|
Lj0g3v0175939	1.12	0.02	Protein coding	NoHit
Lj0g3v0176049	3.01	0.01	Non-coding	NoHit
Lj0g3v0176109	1.15	0	Protein coding	heat shock transcription factor HSFB2a [Glycine max] gi|402715727|gb|AFQ93677.1|
Lj0g3v0176239	1.43	0.03	Non-coding	NoHit
Lj0g3v0176339	2.72	0.04	Non-coding	NoHit
Lj0g3v0176959	2.2	0	Protein coding	histidine kinase [Rivularia sp. PCC 7116] gi|427739404|ref|YP_007058948.1|
Lj0g3v0177189	1.4	0.02	Non-coding	NoHit
Lj0g3v0177209	1.86	0.03	Protein coding	Uncharacterized protein TCM_041515 [Theobroma cacao] gi|508786314|gb|EOY33570.1|
Lj0g3v0177309	1.18	0.01	Non-coding	NoHit
Lj0g3v0177389	4.59	0.02	repeat	NoHit
Lj0g3v0177419	1.01	0	Non-coding	NoHit
Lj0g3v0178529	4.22	0	Protein coding	sulfatase-modifying factor protein [Nitrosomonas sp. Is79A3] gi|339483051|ref|YP_004694837.1|
Lj0g3v0178539	3.06	0	Protein coding	sulfatase-modifying factor protein [Nitrosomonas sp. Is79A3] gi|339483051|ref|YP_004694837.1|
Lj0g3v0178669	1.8	0	Protein coding	E3 ubiquitin-protein ligase RNF25 [Theobroma cacao] gi|508707133|gb|EOX99029.1|
Lj0g3v0179319	1.51	0.01	Non-coding	NoHit
Lj0g3v0179779	4.2	0.03	Non-coding	NoHit
Lj0g3v0180239	1.03	0	Non-coding	NoHit
Lj0g3v0180599	0.98	0	Protein coding	Disease resistance protein [Medicago truncatula] gi|357468563|ref|XP_003604566.1|
Lj0g3v0180679	1.36	0.01	Non-coding	NoHit
Lj0g3v0181059	1.86	0.04	Non-coding	NoHit
Lj0g3v0181279	0.8	0	Protein coding	PREDICTED: 40S ribosomal protein S19-1-like [Cicer arietinum] gi|502180159|ref|XP_004516579.1|
Lj0g3v0181519	0.72	0.04	Protein coding	PREDICTED: peptide chain release factor 2-like partial [Cucumis sativus] gi|449485390|ref|XP_004157153.1|
Lj0g3v0182009	0.94	0.05	Protein coding	PREDICTED: acetylornithine aminotransferase mitochondrial-like [Glycine max] gi|356520746|ref|XP_003529021.1|
Lj0g3v0182389	1.48	0.01	fragmented	NoHit
Lj0g3v0182399	1.68	0	fragmented	NoHit
Lj0g3v0183479	3.24	0	fragmented	NoHit
Lj0g3v0184669	1.59	0	Non-coding	NoHit
Lj0g3v0184939	1.84	0	repeat	NoHit
Lj0g3v0185409	1.33	0	Protein coding	Beta-lactamase-like protein ENSP00000383859 [Theobroma cacao] gi|508780741|gb|EOY27997.1|
Lj0g3v0186219	4.67	0.04	Protein coding	Ribonuclease III family protein [Theobroma cacao] gi|508699738|gb|EOX91634.1|
Lj0g3v0186289	3.39	0	Protein coding	hypothetical protein MGL_1695 [Malassezia globosa CBS 7966] gi|164660778|ref|XP_001731512.1|
Lj0g3v0186649	4.59	0.02	Protein coding	PREDICTED: ABC transporter G family member 11-like [Glycine max] gi|356524824|ref|XP_003531028.1|
Lj0g3v0187749	3.06	0.03	Non-coding	NoHit
Lj0g3v0188089	0.6	0.03	Protein coding	PREDICTED: F-box/kelch-repeat protein At3g06240-like [Glycine max] gi|356519966|ref|XP_003528639.1|
Lj0g3v0188099	0.79	0	repeat	NoHit
Lj0g3v0188369	1.63	0.02	Protein coding	ABC transporter [Cyanothece sp. PCC 7425] gi|220909251|ref|YP_002484562.1|
Lj0g3v0188769	0.83	0	repeat	NoHit
Lj0g3v0189669	0.97	0	Non-coding	NoHit
Lj0g3v0189699	3.67	0.01	Non-coding	NoHit
Lj0g3v0190179	2	0	Protein coding	natural killer cell receptor LY49M [Mus musculus] gi|13021834|gb|AAK11559.1|AF283252_1
Lj0g3v0190469	2.46	0.05	Non-coding	NoHit
Lj0g3v0190549	0.88	0.02	Non-coding	NoHit
Lj0g3v0191049	3.3	0	Non-coding	NoHit
Lj0g3v0191059	3.35	0	repeat	NoHit
Lj0g3v0191399	3.98	0	Non-coding	NoHit
Lj0g3v0191409	1.81	0.02	Protein coding	PREDICTED: vomeronasal type-2 receptor 26-like [Xenopus (Silurana) tropicalis] gi|512845499|ref|XP_002941797.2|
Lj0g3v0191599	4.87	0	Protein coding	Uncharacterized protein TCM_034686 [Theobroma cacao] gi|508723803|gb|EOY15700.1|
Lj0g3v0191619	1.59	0.02	Protein coding	gag polyprotein [Small ruminant lentivirus] gi|213390437|gb|ACJ46165.1|
Lj0g3v0192379	2.35	0	Protein coding	PREDICTED: probably inactive leucine-rich repeat receptor-like protein kinase IMK2-like [Cicer arietinum] gi|502134366|ref|XP_004502093.1|
Lj0g3v0192689	2.75	0	Protein coding	non-specific lipid transfer-like protein [Phaseolus vulgaris] gi|1420887|gb|AAC49370.1|
Lj0g3v0192699	2.73	0	Protein coding	non-specific lipid transfer-like protein [Phaseolus vulgaris] gi|1420887|gb|AAC49370.1|
Lj0g3v0192749	0.85	0	Protein coding	PREDICTED: dolichyl-diphosphooligosaccharide--protein glycosyltransferase 48 kDa subunit-like [Cicer arietinum] gi|502149153|ref|XP_004507412.1|
Lj0g3v0192819	0.8	0.02	Non-coding	NoHit
Lj0g3v0193619	2.55	0.01	Protein coding	Uncharacterized protein TCM_021578 [Theobroma cacao] gi|508715148|gb|EOY07045.1|
Lj0g3v0193999	4.36	0.04	Non-coding	NoHit
Lj0g3v0194319	2.94	0.03	Non-coding	NoHit
Lj0g3v0194439	2	0	Non-coding	NoHit
Lj0g3v0195339	1.66	0	Protein coding	PREDICTED: two-component response regulator ARR11-like [Glycine max] gi|356538109|ref|XP_003537547.1|
Lj0g3v0196019	0.94	0.03	Non-coding	NoHit
Lj0g3v0196109	1.47	0	Protein coding	2-nonaprenyl-3-methyl-6-methoxy-14-benzoquinol hydroxylase [Theobroma cacao] gi|508720873|gb|EOY12770.1|
Lj0g3v0196629	0.62	0	Protein coding	RAN GTPase 3 [Theobroma cacao] gi|508783701|gb|EOY30957.1|
Lj0g3v0196639	0.62	0	Protein coding	NoHit
Lj0g3v0197179	0.6	0.02	Non-coding	NoHit
Lj0g3v0197519	1.51	0	Protein coding	Inter-alpha-trypsin inhibitor heavy chain H3 [Medicago truncatula] gi|357472157|ref|XP_003606363.1|
Lj0g3v0197749	1.15	0	Protein coding	conserved hypothetical protein [Leishmania mexicana MHOM/GT/2001/U1103] gi|401426668|ref|XP_003877818.1|
Lj0g3v0198169	1.26	0	Protein coding	NoHit
Lj0g3v0198259	0.84	0	Protein coding	polysugar degrading enzyme [Bacillus thuringiensis MC28] gi|407705206|ref|YP_006828791.1|
Lj0g3v0198389	1.24	0	Protein coding	Molybdopterin synthase sulfur carrier subunit [Medicago truncatula] gi|357455873|ref|XP_003598217.1|
Lj0g3v0198659	2.2	0	Non-coding	NoHit
Lj0g3v0198979	0.75	0	repeat	NoHit
Lj0g3v0199599	3.91	0.03	Non-coding	NoHit
Lj0g3v0199799	2.8	0	Protein coding	F-box/LRR-repeat protein [Medicago truncatula] gi|357466215|ref|XP_003603392.1|
Lj0g3v0200359	1.45	0.01	Protein coding	BAHD acyltransferase DCR [Medicago truncatula] gi|357461157|ref|XP_003600860.1|
Lj0g3v0200579	1.53	0.04	Protein coding	S-adenosyl-L-methionine-dependent methyltransferases superfamily protein [Theobroma cacao] gi|508703951|gb|EOX95847.1|
Lj0g3v0200679	1.43	0	Protein coding	Pectinesterase [Medicago truncatula] gi|357456165|ref|XP_003598363.1|
Lj0g3v0200689	2.38	0	Protein coding	Uncharacterized protein TCM_008722 [Theobroma cacao] gi|508707894|gb|EOX99790.1|
Lj0g3v0200859	0.97	0	Protein coding	protease inhibitor/seed storage/LTP family protein [Arabidopsis thaliana] gi|145332667|ref|NP_001078199.1|
Lj0g3v0201089	0.99	0.03	Protein coding	Uncharacterized protein TCM_022209 [Theobroma cacao] gi|508715995|gb|EOY07892.1|
Lj0g3v0201839	0.76	0	Non-coding	NoHit
Lj0g3v0201959	4.96	0.01	Non-coding	NoHit
Lj0g3v0201989	1.89	0	Protein coding	PREDICTED: probable phosphatidylinositol 4-kinase type 2-beta At1g26270-like [Glycine max] gi|356495721|ref|XP_003516722.1|
Lj0g3v0202539	2.38	0	Protein coding	PREDICTED: glucan endo-13-beta-glucosidase-like [Cicer arietinum] gi|502084830|ref|XP_004487771.1|
Lj0g3v0202959	1.43	0.04	Non-coding	NoHit
Lj0g3v0203099	0.77	0	Protein coding	PREDICTED: SUMO-conjugating enzyme SCE1-like [Cicer arietinum] gi|502160781|ref|XP_004511894.1|
Lj0g3v0203419	0.63	0.03	Protein coding	PREDICTED: annexin-like protein RJ4-like [Cicer arietinum] gi|502158067|ref|XP_004511018.1|
Lj0g3v0203679	1.09	0.04	Non-coding	NoHit
Lj0g3v0203939	2.16	0.02	Non-coding	NoHit
Lj0g3v0205019	2.19	0.05	Protein coding	Homeodomain-like superfamily protein isoform 2 partial [Theobroma cacao] gi|508701203|gb|EOX93099.1|
Lj0g3v0205069	0.77	0.03	Non-coding	NoHit
Lj0g3v0205249	4.23	0.03	Non-coding	NoHit
Lj0g3v0205329	0.99	0.04	Non-coding	NoHit
Lj0g3v0205419	1.05	0.04	Protein coding	PREDICTED: 1-aminocyclopropane-1-carboxylate oxidase homolog 4-like [Cicer arietinum] gi|502123789|ref|XP_004498259.1|
Lj0g3v0205739	4.85	0.01	repeat	NoHit
Lj0g3v0205979	1.27	0	Non-coding	NoHit
Lj0g3v0206079	2.36	0.03	Non-coding	NoHit
Lj0g3v0206129	1.85	0	Protein coding	Hop-interacting protein THI012 [Solanum lycopersicum] gi|365222866|gb|AEW69785.1|
Lj0g3v0206369	1.05	0.01	Protein coding	PREDICTED: MATE efflux family protein DTX1-like [Glycine max] gi|356531168|ref|XP_003534150.1|
Lj0g3v0206399	1.39	0	Non-coding	NoHit
Lj0g3v0206609	3.17	0.03	Non-coding	NoHit
Lj0g3v0206949	1.13	0	Protein coding	NoHit
Lj0g3v0206979	1.29	0.01	Protein coding	DNA-directed RNA polymerase III subunit RPC2 [Medicago truncatula] gi|357514369|ref|XP_003627473.1|
Lj0g3v0207169	2.37	0.03	Non-coding	NoHit
Lj0g3v0207209	0.82	0.03	Protein coding	Oxygen-evolving enhancer protein partial [Medicago truncatula] gi|358346398|ref|XP_003637255.1|
Lj0g3v0207219	1.32	0	Non-coding	NoHit
Lj0g3v0207649	1.42	0.01	Protein coding	PREDICTED: 7-ethoxycoumarin O-deethylase-like [Glycine max] gi|356576337|ref|XP_003556289.1|
Lj0g3v0207669	2.29	0.01	Protein coding	Gibberellin 20 oxidase [Medicago truncatula] gi|357464719|ref|XP_003602641.1|
Lj0g3v0207749	3.6	0	Non-coding	NoHit
Lj0g3v0207759	1.31	0.01	Protein coding	Uncharacterized protein TCM_004330 [Theobroma cacao] gi|508702822|gb|EOX94718.1|
Lj0g3v0208479	0.81	0	Protein coding	PREDICTED: geraniol 8-hydroxylase-like [Cicer arietinum] gi|502144144|ref|XP_004505593.1|
Lj0g3v0208569	1.64	0.02	Non-coding	NoHit
Lj0g3v0208709	2.01	0	Protein coding	PREDICTED: serine/threonine-protein kinase AFC2-like [Cicer arietinum] gi|502135581|ref|XP_004502382.1|
Lj0g3v0209409	0.78	0.01	Non-coding	NoHit
Lj0g3v0209599	1.03	0	Protein coding	PREDICTED: maestro heat-like repeat-containing protein family member 1-like isoform X2 [Cicer arietinum] gi|502111308|ref|XP_004494016.1|
Lj0g3v0209609	1.28	0	Protein coding	Uncharacterized protein TCM_034955 [Theobroma cacao] gi|508724176|gb|EOY16073.1|
Lj0g3v0209619	1.18	0	Protein coding	Uncharacterized protein TCM_034955 [Theobroma cacao] gi|508724176|gb|EOY16073.1|
Lj0g3v0210019	1.5	0.01	Non-coding	NoHit
Lj0g3v0210049	0.79	0.02	Non-coding	NoHit
Lj0g3v0210629	3.74	0.04	Non-coding	NoHit
Lj0g3v0211419	1.48	0.04	Non-coding	NoHit
Lj0g3v0212169	1.99	0	Protein coding	PREDICTED: cellulose synthase-like protein E1-like [Cicer arietinum] gi|502123509|ref|XP_004498142.1|
Lj0g3v0212509	5.12	0.02	Non-coding	NoHit
Lj0g3v0212519	0.83	0.01	Protein coding	PREDICTED: polygalacturonase At1g48100-like [Glycine max] gi|356532486|ref|XP_003534803.1|
Lj0g3v0213009	1.57	0	Protein coding	beta-13-glucanase [Sesbania rostrata] gi|82949442|dbj|BAE53382.1|
Lj0g3v0213909	0.75	0	Protein coding	Abscisic acid receptor PYL8 [Medicago truncatula] gi|357463847|ref|XP_003602205.1|
Lj0g3v0213919	3.19	0	Non-coding	NoHit
Lj0g3v0213999	1.39	0.01	Protein coding	unknown [Lotus japonicus] gi|388515959|gb|AFK46041.1|
Lj0g3v0214119	1.38	0.03	Protein coding	NoHit
Lj0g3v0214249	2.84	0	Protein coding	hypothetical protein [Trypanosoma brucei brucei strain 927/4 GUTat10.1] gi|71745568|ref|XP_827414.1|
Lj0g3v0214619	0.88	0	Non-coding	NoHit
Lj0g3v0215249	0.71	0.03	Non-coding	NoHit
Lj0g3v0215559	0.94	0.04	Protein coding	Flavonol sulfotransferase-like protein [Medicago truncatula] gi|357515301|ref|XP_003627939.1|
Lj0g3v0215599	3.34	0.03	Protein coding	PREDICTED: cystinosin homolog [Cicer arietinum] gi|502089534|ref|XP_004488939.1|
Lj0g3v0215729	4.56	0.03	Non-coding	NoHit
Lj0g3v0215879	0.71	0	Protein coding	Nucleotide binding protein 35 [Theobroma cacao] gi|508719197|gb|EOY11094.1|
Lj0g3v0216279	0.7	0.03	Protein coding	PREDICTED: probable UDP-3-O-[3-hydroxymyristoyl] gi|502123766|ref|XP_004498250.1|
Lj0g3v0216469	3.99	0	Protein coding	pathogenesis-related protein class 10 [Oxytropis splendens] gi|359754793|gb|AEV59586.1|
Lj0g3v0216839	1.02	0.05	Protein coding	PREDICTED: probable LRR receptor-like serine/threonine-protein kinase At1g51880-like [Glycine max] gi|356556621|ref|XP_003546622.1|
Lj0g3v0217229	2.92	0	Protein coding	PREDICTED: cation/H(+) antiporter 20-like [Cicer arietinum] gi|502111253|ref|XP_004494000.1|
Lj0g3v0217239	2.14	0	Protein coding	K(+)/H(+) antiporter [Medicago truncatula] gi|357510413|ref|XP_003625495.1|
Lj0g3v0217299	2.1	0.02	Non-coding	NoHit
Lj0g3v0217309	0.94	0	Non-coding	NoHit
Lj0g3v0217939	1.57	0.02	Non-coding	NoHit
Lj0g3v0218199	0.96	0	Non-coding	NoHit
Lj0g3v0218549	1.3	0	Protein coding	Nicotinamidase 1 isoform 2 [Theobroma cacao] gi|508700040|gb|EOX91936.1|
Lj0g3v0219219	0.63	0.01	Protein coding	S-RNase binding protein [Medicago truncatula] gi|357451829|ref|XP_003596191.1|
Lj0g3v0219539	4.47	0.01	Protein coding	glycosyl transferase family protein [Novosphingobium sp. PP1Y] gi|334140348|ref|YP_004533550.1|
Lj0g3v0220729	4.44	0	Non-coding	NoHit
Lj0g3v0221279	0.92	0.04	repeat	NoHit
Lj0g3v0221909	0.73	0.01	Non-coding	NoHit
Lj0g3v0222839	1.13	0	Non-coding	NoHit
Lj0g3v0222849	4.21	0.04	Non-coding	NoHit
Lj0g3v0222859	5.2	0	Protein coding	RecName: Full=Kunitz-type trypsin inhibitor-like 2 protein, AltName: Full=Protease inhibitor from pea 2, Flags: Precursor_x0001_gi|3650368|emb|CAA09607.1| profucosidase [Pisum sativum] gi|75220301|sp|O82711.1|PIP22_PEA
Lj0g3v0223189	0.7	0.03	Protein coding	NAC domain protein [Medicago truncatula] gi|357453161|ref|XP_003596857.1|
Lj0g3v0223199	1.07	0.01	Protein coding	PREDICTED: RNA pseudourine synthase 6 chloroplastic-like [Glycine max] gi|356546416|ref|XP_003541622.1|
Lj0g3v0223509	1.73	0	Protein coding	P-loop containing nucleoside triphosphate hydrolases superfamily protein isoform 2 [Theobroma cacao] gi|508709082|gb|EOY00979.1|
Lj0g3v0223929	1.75	0.02	Non-coding	NoHit
Lj0g3v0224229	1.47	0.03	Protein coding	Encodes a chloroplast protein that induces tolerance to multiple environmental stresses and reduces photooxidative damage [Theobroma cacao] gi|508704914|gb|EOX96810.1|
Lj0g3v0224239	2.23	0	Protein coding	Uncharacterized protein TCM_001178 [Theobroma cacao] gi|508700290|gb|EOX92186.1|
Lj0g3v0224369	6.67	0	Protein coding	PREDICTED: proline-rich receptor-like protein kinase PERK8-like [Cicer arietinum] gi|502179965|ref|XP_004516537.1|
Lj0g3v0225619	1.76	0	Protein coding	EXORDIUM like 2 [Theobroma cacao] gi|508706849|gb|EOX98745.1|
Lj0g3v0225899	0.89	0.05	repeat	NoHit
Lj0g3v0226699	2.36	0.01	repeat	NoHit
Lj0g3v0227259	1.47	0.01	Non-coding	NoHit
Lj0g3v0228039	1.15	0.04	Non-coding	NoHit
Lj0g3v0228369	1.82	0.01	Protein coding	RecName: Full=Cytochrome P450 85A, AltName: Full=C6-oxidase] gi|68565030|sp|Q69F95.2|C85A_PHAVU
Lj0g3v0229459	1.76	0.04	Non-coding	NoHit
Lj0g3v0229579	5.54	0	Protein coding	nodulin [Glycine max] gi|351722212|ref|NP_001237748.1|
Lj0g3v0230109	1.01	0.04	Non-coding	NoHit
Lj0g3v0230449	1.75	0	Protein coding	PREDICTED: membrane-bound transcription factor site-2 protease-like [Glycine max] gi|356560965|ref|XP_003548756.1|
Lj0g3v0230489	0.96	0.02	Protein coding	Retinol dehydrogenase [Medicago truncatula] gi|357463463|ref|XP_003602013.1|
Lj0g3v0230639	0.59	0.01	Protein coding	ACT-like superfamily protein isoform 1 [Theobroma cacao] gi|508716051|gb|EOY07948.1|
Lj0g3v0230919	1.46	0	Non-coding	NoHit
Lj0g3v0231049	0.62	0.02	Protein coding	PREDICTED: ATP-dependent Clp protease ATP-binding subunit ClpX-like [Glycine max] gi|356509253|ref|XP_003523365.1|
Lj0g3v0231499	2.4	0.05	Protein coding	(iso)flavonoid glycosyltransferase [Medicago truncatula] gi|115334821|gb|ABI94026.1|
Lj0g3v0231919	7.51	0	repeat	NoHit
Lj0g3v0232499	1.16	0	Protein coding	PREDICTED: universal stress protein A-like protein-like [Cicer arietinum] gi|502096617|ref|XP_004490794.1|
Lj0g3v0233279	2.8	0	Non-coding	NoHit
Lj0g3v0234039	0.62	0	Protein coding	PREDICTED: bifunctional nuclease 1-like isoform X2 [Cicer arietinum] gi|502131471|ref|XP_004500995.1|
Lj0g3v0234099	2.23	0.01	Protein coding	hypothetical protein Deba_1241 [Desulfarculus baarsii DSM 2075] gi|302342674|ref|YP_003807203.1|
Lj0g3v0234569	1.65	0	Non-coding	NoHit
Lj0g3v0235959	1.28	0.04	Non-coding	NoHit
Lj0g3v0236039	1.53	0	Protein coding	Anthocyanidin 3-O-glucosyltransferase [Medicago truncatula] gi|357515699|ref|XP_003628138.1|
Lj0g3v0236249	1.39	0	Protein coding	Ring finger protein [Medicago truncatula] gi|357484247|ref|XP_003612411.1|
Lj0g3v0236259	1.59	0	Non-coding	NoHit
Lj0g3v0236869	3.41	0
Lj0g3v0236979	3.09	0.02	Protein coding	brother of FT and TFL1 protein [Glycine max] gi|351725915|ref|NP_001236597.1|
Lj0g3v0237299	1.04	0.03	Non-coding	NoHit
Lj0g3v0237409	0.76	0.04	Protein coding	EXORDIUM like 2 [Theobroma cacao] gi|508724068|gb|EOY15965.1|
Lj0g3v0237499	1.49	0	Protein coding	PREDICTED: F-box/LRR-repeat protein 15-like [Glycine max] gi|356552386|ref|XP_003544549.1|
Lj0g3v0239159	2.03	0	Protein coding	14-3-3-like protein [Pisum sativum] gi|4850247|emb|CAB42546.2|
Lj0g3v0239519	1.38	0.02	Non-coding	NoHit
Lj0g3v0239619	1.55	0.01	Protein coding	PREDICTED: asparagine synthetase [glutamine-hydrolyzing] gi|502135702|ref|XP_004502424.1|
Lj0g3v0239719	0.77	0	Protein coding	PREDICTED: transcription factor TGA1-like isoform X3 [Cicer arietinum] gi|502135814|ref|XP_004502462.1|
Lj0g3v0240329	0.82	0.04	Non-coding	NoHit
Lj0g3v0240729	0.75	0	Non-coding	NoHit
Lj0g3v0240859	2.12	0.04	Protein coding	PB1 domain-containing protein [Arabidopsis thaliana] gi|15237703|ref|NP_201248.1|
Lj0g3v0241129	2.52	0	Non-coding	NoHit
Lj0g3v0241139	3.71	0
Lj0g3v0241599	0.74	0.05	Protein coding	PREDICTED: BTB/POZ domain-containing protein At1g55760-like [Glycine max] gi|356566311|ref|XP_003551376.1|
Lj0g3v0241689	2.2	0	Non-coding	NoHit
Lj0g3v0242739	1.39	0	Protein coding	PREDICTED: zinc finger CCCH domain-containing protein 20-like [Cicer arietinum] gi|502138741|ref|XP_004503514.1|
Lj0g3v0242829	2.64	0.01	Protein coding	PREDICTED: pre-mRNA-splicing factor 18-like [Glycine max] gi|356504933|ref|XP_003521247.1|
Lj0g3v0242929	1.09	0	Protein coding	PREDICTED: protein transport protein SEC23-like isoform X1 [Cicer arietinum] gi|502135229|ref|XP_004502262.1|
Lj0g3v0243059	2.1	0.01	Protein coding	Polygalacturonase-like protein [Medicago truncatula] gi|357479389|ref|XP_003609980.1|
Lj0g3v0243129	1.97	0.02	repeat	NoHit
Lj0g3v0243189	1.3	0.03	Protein coding	rhomboid family protein [Arabidopsis thaliana] gi|91806107|gb|ABE65782.1|
Lj0g3v0243539	0.74	0.01	Non-coding	NoHit
Lj0g3v0244049	0.96	0	Protein coding	Amidophosphoribosyltransferase [Medicago truncatula] gi|357473601|ref|XP_003607085.1|
Lj0g3v0244059	1.11	0.01	Non-coding	NoHit
Lj0g3v0244129	1.76	0.04	Protein coding	hypothetical protein SNOG_08700 [Phaeosphaeria nodorum SN15] gi|169611184|ref|XP_001799010.1|
Lj0g3v0244459	0.75	0.03	Protein coding	Hydroquinone glucosyltransferase [Medicago truncatula] gi|357512535|ref|XP_003626556.1|
Lj0g3v0244469	1.33	0.01	Protein coding	PREDICTED: DEAD-box ATP-dependent RNA helicase 31-like [Glycine max] gi|356560282|ref|XP_003548422.1|
Lj0g3v0244489	0.84	0	Protein coding	Glutamyl-tRNA(Gln) amidotransferase subunit A [Medicago truncatula] gi|357441631|ref|XP_003591093.1|
Lj0g3v0245039	0.7	0	Protein coding	PREDICTED: DEAD-box ATP-dependent RNA helicase 7-like [Cicer arietinum] gi|502146038|ref|XP_004506292.1|
Lj0g3v0245739	0.99	0	Protein coding	PREDICTED: DNA polymerase I-like [Glycine max] gi|356500355|ref|XP_003518998.1|
Lj0g3v0246219	1.57	0	Protein coding	PREDICTED: protein LURP-one-related 12-like [Cicer arietinum] gi|502080736|ref|XP_004486664.1|
Lj0g3v0246249	1.61	0	Protein coding	PREDICTED: ABC transporter C family member 13-like [Glycine max] gi|356547472|ref|XP_003542136.1|
Lj0g3v0246729	0.92	0	Non-coding	NoHit
Lj0g3v0246889	1.45	0.05	Protein coding	Putativ eribonuclease P [Medicago truncatula] gi|357486707|ref|XP_003613641.1|
Lj0g3v0246969	1.6	0.04	Protein coding	PREDICTED: protein SRG1-like [Glycine max] gi|356499960|ref|XP_003518803.1|
Lj0g3v0247049	1.66	0	Protein coding	class Ia chitinase [Galega orientalis] gi|33414052|gb|AAP03088.1|
Lj0g3v0247099	4.85	0.01	Non-coding	NoHit
Lj0g3v0248299	0.86	0.03	Protein coding	Peptide transporter PTR3-B [Medicago truncatula] gi|357505729|ref|XP_003623153.1|
Lj0g3v0248569	1.51	0.04	repeat	NoHit
Lj0g3v0248629	1.95	0	Non-coding	NoHit
Lj0g3v0248799	1.66	0.04	Protein coding	PREDICTED: protein FAR1-RELATED SEQUENCE 12-like [Vitis vinifera] gi|359488119|ref|XP_002273089.2|
Lj0g3v0248929	0.73	0.02	Protein coding	zinc-finger domain of monoamine-oxidase A repressor R1 protein [Arabidopsis thaliana] gi|22327451|ref|NP_198685.2|
Lj0g3v0249059	1.33	0	Protein coding	PREDICTED: probable mitochondrial-processing peptidase subunit beta-like [Cicer arietinum] gi|502103363|ref|XP_004492264.1|
Lj0g3v0249499	1.07	0	Protein coding	PREDICTED: F-box protein At5g39450-like [Glycine max] gi|356518785|ref|XP_003528058.1|
Lj0g3v0249779	2.76	0.01	Protein coding	unknown [Lotus japonicus] gi|388514689|gb|AFK45406.1|
Lj0g3v0250489	1.39	0.02	Non-coding	NoHit
Lj0g3v0250499	1.25	0.05	Non-coding	NoHit
Lj0g3v0251009	1.44	0.01	Protein coding	PREDICTED: pentatricopeptide repeat-containing protein At2g29760 chloroplastic-like [Fragaria vesca subsp. vesca] gi|470120462|ref|XP_004296321.1|
Lj0g3v0251369	0.69	0	Protein coding	PREDICTED: probable polygalacturonase-like [Glycine max] gi|356560736|ref|XP_003548644.1|
Lj0g3v0251449	0.75	0.05	Protein coding	PREDICTED: protein abnormal spindle-like [Ceratitis capitata] gi|498952587|ref|XP_004523364.1|
Lj0g3v0251489	2.67	0	Protein coding	Casein kinase I protein [Theobroma cacao] gi|508782527|gb|EOY29783.1|
Lj0g3v0251809	2.12	0.04	Protein coding	PREDICTED: probable serine/threonine-protein kinase DDB_G0280133-like isoform X1 [Cicer arietinum] gi|502134109|ref|XP_004502003.1|
Lj0g3v0251929	0.9	0	Protein coding	PREDICTED: fatty acid amide hydrolase-like [Cicer arietinum] gi|502077377|ref|XP_004485635.1|
Lj0g3v0252079	1.75	0	Protein coding	PREDICTED: beta-glucosidase 18-like [Glycine max] gi|356546883|ref|XP_003541851.1|
Lj0g3v0252219	0.69	0.02	Protein coding	PREDICTED: N-acylphosphatidylethanolamine synthase-like [Cicer arietinum] gi|502153842|ref|XP_004509481.1|
Lj0g3v0252399	2.23	0.05	Protein coding	PREDICTED: multidrug and toxin extrusion protein 1-like [Glycine max] gi|356506460|ref|XP_003522000.1|
Lj0g3v0252529	0.88	0.01	Protein coding	ABC1 family protein [Arabidopsis lyrata subsp. lyrata] gi|297812683|ref|XP_002874225.1|
Lj0g3v0252619	1.26	0.02	Protein coding	urease accessory protein UreD [Glycine max] gi|351727327|ref|NP_001236645.1|
Lj0g3v0252759	0.8	0	Protein coding	40S ribosomal protein S30 [Medicago truncatula] gi|357476845|ref|XP_003608708.1|
Lj0g3v0253209	1.77	0	Protein coding	defensin precursor [Vigna unguiculata] gi|225548306|gb|ACN93800.1|
Lj0g3v0253219	1.12	0.02	Non-coding	NoHit
Lj0g3v0253889	2.34	0.02	Protein coding	PREDICTED: ethylene-responsive transcription factor ERF003-like [Cicer arietinum] gi|502174548|ref|XP_004515544.1|
Lj0g3v0254589	0.7	0	Protein coding	WRKY32 protein [Glycine max] gi|351723051|ref|NP_001237777.1|
Lj0g3v0254989	2.21	0	Protein coding	PREDICTED: peroxidase 7-like [Cicer arietinum] gi|502087539|ref|XP_004488565.1|
Lj0g3v0255029	1.4	0.03	Non-coding	NoHit
Lj0g3v0255039	1.57	0.02	Protein coding	Unknown protein [Arabidopsis thaliana] gi|15451186|gb|AAK96864.1|
Lj0g3v0255279	1.2	0.02	Protein coding	PREDICTED: F-box/kelch-repeat protein At3g06240-like [Glycine max] gi|356561408|ref|XP_003548973.1|
Lj0g3v0255289	1.25	0.02	Protein coding	PREDICTED: F-box/kelch-repeat protein At3g06240-like [Glycine max] gi|356561408|ref|XP_003548973.1|
Lj0g3v0255919	1.94	0	Protein coding	PREDICTED: 3-oxo-Delta(45)-steroid 5-beta-reductase-like [Cicer arietinum] gi|502129325|ref|XP_004500265.1|
Lj0g3v0256159	1.04	0.03	Non-coding	NoHit
Lj0g3v0256369	0.78	0.01	Protein coding	Uncharacterized protein TCM_025809 [Theobroma cacao] gi|508718550|gb|EOY10447.1|
Lj0g3v0256769	1.62	0.02	Protein coding	Cytochrome P450 [Medicago truncatula] gi|357496131|ref|XP_003618354.1|
Lj0g3v0257229	1.52	0.01	Protein coding	branched-chain amino acid aminotransferase [Nocardiopsis alba ATCC BAA-2165] gi|403510451|ref|YP_006642089.1|
Lj0g3v0257279	1.31	0.02	Protein coding	RecName: Full=Papain, AltName: Full=Papaya proteinase I, Short=PPI, AltName: Allergen=Car p 1, Flags: Precursor_x0001_gi|167391|gb|AAB02650.1| papain precursor [Carica papaya] gi|129614|sp|P00784.1|PAPA1_CARPA
Lj0g3v0257289	1.24	0.03	Protein coding	RecName: Full=Papain, AltName: Full=Papaya proteinase I, Short=PPI, AltName: Allergen=Car p 1, Flags: Precursor_x0001_gi|167391|gb|AAB02650.1| papain precursor [Carica papaya] gi|129614|sp|P00784.1|PAPA1_CARPA
Lj0g3v0257549	2.06	0.02	Protein coding	MMS19 nucleotide excision repair protein-like protein [Medicago truncatula] gi|357454787|ref|XP_003597674.1|
Lj0g3v0257739	1.96	0.05	Non-coding	NoHit
Lj0g3v0258139	1.31	0.01	Protein coding	Chaperone protein dnaJ [Medicago truncatula] gi|357438881|ref|XP_003589717.1|
Lj0g3v0258149	1.34	0.01	Protein coding	Chaperone protein dnaJ [Medicago truncatula] gi|357438881|ref|XP_003589717.1|
Lj0g3v0258309	0.67	0.04	Non-coding	NoHit
Lj0g3v0258549	2.36	0	Protein coding	Short internode related sequence [Medicago truncatula] gi|357515113|ref|XP_003627845.1|
Lj0g3v0258889	1.11	0.02	Non-coding	NoHit
Lj0g3v0258899	1.11	0.02	Protein coding	cyclic diguanylate phosphodiesterase [Vibrio rotiferianus] gi|498138797|ref|WP_010452953.1|
Lj0g3v0258929	0.85	0	Protein coding	PREDICTED: GPI-anchor transamidase-like [Glycine max] gi|356516961|ref|XP_003527159.1|
Lj0g3v0259229	0.62	0.01	Protein coding	protein kinase APK1A chloroplastic-like [Glycine max] gi|359807309|ref|NP_001240863.1|
Lj0g3v0259489	2.06	0	Protein coding	Cytochrome P450 [Medicago truncatula] gi|357506985|ref|XP_003623781.1|
Lj0g3v0259709	3.1	0	Protein coding	Proline rich protein [Medicago truncatula] gi|357476913|ref|XP_003608742.1|
Lj0g3v0259989	2.18	0	Protein coding	PREDICTED: caffeoyl-CoA O-methyltransferase-like [Cicer arietinum] gi|502142020|ref|XP_004504753.1|
Lj0g3v0260189	3.18	0	Non-coding	NoHit
Lj0g3v0260199	3.18	0	Non-coding	NoHit
Lj0g3v0260339	1.15	0.01	Non-coding	NoHit
Lj0g3v0260379	1.31	0.01	Protein coding	RecName: Full=Outer envelope pore protein 24 chloroplastic, AltName: Full=Chloroplastic outer envelope pore protein of 24 kDa_x0001_gi|2764574|emb|CAA04468.1| pore protein of 24 kD (OEP24) [Pisum sativum] gi|75098940|sp|O49929.1|OEP24_PEA
Lj0g3v0260529	1.18	0	Protein coding	PREDICTED: G-type lectin S-receptor-like serine/threonine-protein kinase RLK1-like [Fragaria vesca subsp. vesca] gi|470120499|ref|XP_004296339.1|
Lj0g3v0260539	0.77	0.02	Non-coding	NoHit
Lj0g3v0261369	0.91	0.01	Non-coding	NoHit
Lj0g3v0261759	0.87	0.03	Protein coding	PREDICTED: lipid phosphate phosphatase 2-like [Glycine max] gi|356530711|ref|XP_003533924.1|
Lj0g3v0261849	1.66	0	Non-coding	NoHit
Lj0g3v0261869	0.76	0	Protein coding	NADPH:quinone oxidoreductase [Medicago truncatula] gi|357456791|ref|XP_003598676.1|
Lj0g3v0262159	0.72	0	Non-coding	NoHit
Lj0g3v0262839	0.86	0.04	Protein coding	PREDICTED: F-box protein At2g32560-like [Glycine max] gi|356521715|ref|XP_003529497.1|
Lj0g3v0262929	5.37	0.01	Protein coding	NoHit
Lj0g3v0263069	1.46	0	Non-coding	NoHit
Lj0g3v0263719	1.96	0	Protein coding	PREDICTED: myosin-11-like isoform X1 [Cicer arietinum] gi|502137628|ref|XP_004503147.1|
Lj0g3v0263839	0.71	0	Protein coding	Adenine nucleotide alpha hydrolases-like superfamily protein isoform 1 [Theobroma cacao] gi|508720856|gb|EOY12753.1|
Lj0g3v0263889	1.67	0	Protein coding	PREDICTED: E3 ubiquitin-protein ligase RMA1H1-like [Glycine max] gi|356549928|ref|XP_003543342.1|
Lj0g3v0263899	1.49	0	Protein coding	PREDICTED: E3 ubiquitin-protein ligase RMA1H1-like [Glycine max] gi|356549928|ref|XP_003543342.1|
Lj0g3v0263999	0.93	0.04	Protein coding	CM0545.370.nc [Lotus japonicus] gi|164605530|dbj|BAF98596.1|
Lj0g3v0264009	0.91	0	Protein coding	PREDICTED: alphaalpha-trehalose-phosphate synthase [UDP-forming] gi|502123725|ref|XP_004498234.1|
Lj0g3v0264169	0.87	0.01	Protein coding	GPI-anchored wall transfer protein [Medicago truncatula] gi|357517003|ref|XP_003628790.1|
Lj0g3v0264269	1.05	0	Protein coding	hypothetical protein FOC1_g10013389 [Fusarium oxysporum f. sp. cubense race 1] gi|477520599|gb|ENH72725.1|
Lj0g3v0264289	1.2	0	Non-coding	NoHit
Lj0g3v0264439	4.98	0.02	Protein coding	PREDICTED: protein CASC4 isoform 1 [Nomascus leucogenys] gi|332235383|ref|XP_003266883.1|
Lj0g3v0265049	6.74	0	Protein coding	RecName: Full=Kunitz-type trypsin inhibitor-like 2 protein, AltName: Full=Protease inhibitor from pea 2, Flags: Precursor_x0001_gi|3650368|emb|CAA09607.1| profucosidase [Pisum sativum] gi|75220301|sp|O82711.1|PIP22_PEA
Lj0g3v0265059	6.74	0	Protein coding	unknown [Lotus japonicus] gi|388511521|gb|AFK43822.1|
Lj0g3v0265199	1.87	0.02	Protein coding	Ser/Thr protein phosphatase [Trichomonas vaginalis G3] gi|123406449|ref|XP_001302796.1|
Lj0g3v0265489	0.84	0.04	Protein coding	JHL22C18.10 [Jatropha curcas] gi|317106719|dbj|BAJ53217.1|
Lj0g3v0265579	0.76	0	Protein coding	unknown [Lotus japonicus] gi|388498700|gb|AFK37416.1|
Lj0g3v0266019	2.2	0	Non-coding	NoHit
Lj0g3v0266099	1.36	0.02	Protein coding	PREDICTED: cytochrome P450 71D11-like [Cicer arietinum] gi|502146994|ref|XP_004506687.1|
Lj0g3v0266139	0.75	0	Protein coding	VQ motif-containing protein [Arabidopsis thaliana] gi|18411903|ref|NP_565177.1|
Lj0g3v0266349	2.03	0.01	Protein coding	RNA methyltransferase-like protein [Medicago truncatula] gi|357517191|ref|XP_003628884.1|
Lj0g3v0266409	1.42	0	Non-coding	NoHit
Lj0g3v0267119	2.01	0	Protein coding	Uncharacterized protein isoform 1 [Theobroma cacao] gi|508775880|gb|EOY23136.1|
Lj0g3v0267179	1.65	0	Non-coding	NoHit
Lj0g3v0267239	1.63	0.01	Non-coding	NoHit
Lj0g3v0267509	1.41	0.04	Non-coding	NoHit
Lj0g3v0267809	1.11	0	Non-coding	NoHit
Lj0g3v0267829	0.96	0	Non-coding	NoHit
Lj0g3v0268049	3.45	0	Protein coding	PREDICTED: B3 domain-containing transcription factor VRN1-like [Vitis vinifera] gi|225428645|ref|XP_002281517.1|
Lj0g3v0268229	0.73	0.05	Non-coding	NoHit
Lj0g3v0268279	0.86	0.03	Non-coding	NoHit
Lj0g3v0268439	1.47	0.01	Protein coding	delta-1-pyrroline-5-carboxylate dehydrogenase [Mesotoga prima MesG1.Ag.4.2] gi|389844953|ref|YP_006347033.1|
Lj0g3v0268449	1.01	0.02	Protein coding	delta-1-pyrroline-5-carboxylate dehydrogenase [Mesotoga prima MesG1.Ag.4.2] gi|389844953|ref|YP_006347033.1|
Lj0g3v0268599	5.32	0	Non-coding	NoHit
Lj0g3v0268609	4.78	0	Protein coding	Fe-S metabolism protein SufE [Pedosphaera parvula] gi|494655987|ref|WP_007413931.1|
Lj0g3v0268759	2.51	0.02	Non-coding	NoHit
Lj0g3v0269149	2.33	0.01	Protein coding	NoHit
Lj0g3v0269289	1.41	0	Non-coding	NoHit
Lj0g3v0269369	0.67	0.01	Protein coding	PREDICTED: probable disease resistance protein At5g66900-like [Glycine max] gi|356495456|ref|XP_003516593.1|
Lj0g3v0269519	1.02	0	Protein coding	lipid transfer protein [Gossypium hirsutum] gi|383932358|gb|AFH57276.1|
Lj0g3v0270409	1.5	0	Protein coding	NoHit
Lj0g3v0270749	1.78	0.01	Protein coding	PREDICTED: probable pectinesterase/pectinesterase inhibitor 33-like [Cicer arietinum] gi|502127325|ref|XP_004499656.1|
Lj0g3v0271089	0.59	0	Protein coding	Uncharacterized protein isoform 1 [Theobroma cacao] gi|508774643|gb|EOY21899.1|
Lj0g3v0271149	1.65	0	Non-coding	NoHit
Lj0g3v0271169	1.84	0	Protein coding	PREDICTED: PAP-specific phosphatase HAL2-like [Glycine max] gi|356549397|ref|XP_003543080.1|
Lj0g3v0271239	4.97	0.02	Protein coding	PREDICTED: F-box protein At3g62230-like [Vitis vinifera] gi|359494023|ref|XP_002281469.2|
Lj0g3v0271539	1.42	0	Protein coding	Zinc ion binding protein isoform 1 [Theobroma cacao] gi|508704507|gb|EOX96403.1|
Lj0g3v0271569	3.23	0	Protein coding	PREDICTED: ankyrin repeat-containing protein At5g02620-like [Glycine max] gi|356546390|ref|XP_003541609.1|
Lj0g3v0271599	2.21	0	Protein coding	PREDICTED: regulator of ribonuclease-like protein 3-like [Cicer arietinum] gi|502077483|ref|XP_004485665.1|
Lj0g3v0271659	1.8	0	Non-coding	NoHit
Lj0g3v0271799	1.21	0.01	Protein coding	DnaJ/Hsp40 cysteine-rich domain superfamily protein [Theobroma cacao] gi|508782037|gb|EOY29293.1|
Lj0g3v0271889	0.98	0	Protein coding	Uncharacterized protein isoform 2 partial [Theobroma cacao] gi|508703778|gb|EOX95674.1|
Lj0g3v0271989	3.93	0	Protein coding	PREDICTED: agamous-like MADS-box protein AGL80-like [Cicer arietinum] gi|502129895|ref|XP_004500461.1|
Lj0g3v0272009	2.17	0	Protein coding	lipid transfer protein precursor [Pisum sativum] gi|7381207|gb|AAF61436.1|AF137353_1
Lj0g3v0272489	2.47	0	Protein coding	PREDICTED: ABC transporter G family member 21-like [Glycine max] gi|356502704|ref|XP_003520157.1|
Lj0g3v0272779	1.08	0.02	Protein coding	PREDICTED: UDP-glycosyltransferase 88A1-like [Glycine max] gi|356517788|ref|XP_003527568.1|
Lj0g3v0272789	1.37	0	Protein coding	PREDICTED: anthocyanidin 53-O-glucosyltransferase-like [Cicer arietinum] gi|502127412|ref|XP_004499699.1|
Lj0g3v0272879	0.72	0.02	Protein coding	PREDICTED: cytochrome P450 71A1-like [Glycine max] gi|356529591|ref|XP_003533373.1|
Lj0g3v0272889	0.66	0.03	Protein coding	PREDICTED: cytochrome P450 71A1-like [Glycine max] gi|356522743|ref|XP_003530005.1|
Lj0g3v0273199	1.99	0.04	Protein coding	F-box/FBD/LRR-repeat protein [Medicago truncatula] gi|357510183|ref|XP_003625380.1|
Lj0g3v0273289	1.07	0	Protein coding	KTEL motif-containing protein [Medicago truncatula] gi|357497409|ref|XP_003618993.1|
Lj0g3v0273449	1.47	0.04	Protein coding	Uncharacterized protein isoform 1 [Theobroma cacao] gi|508786818|gb|EOY34074.1|
Lj0g3v0273569	1.96	0	Protein coding	PREDICTED: pentatricopeptide repeat-containing protein At1g66345 mitochondrial-like [Cicer arietinum] gi|502080402|ref|XP_004486552.1|
Lj0g3v0274029	0.82	0	Protein coding	PREDICTED: T-complex protein 1 subunit beta-like [Glycine max] gi|356542726|ref|XP_003539816.1|
Lj0g3v0274049	1.39	0	Non-coding	NoHit
Lj0g3v0274469	2.34	0	Protein coding	beta-glucosidase D7 [Lotus japonicus] gi|188573187|gb|ACD65511.1|
Lj0g3v0274609	1.94	0.01	Protein coding	PQ-loop repeat-containing protein [Medicago truncatula] gi|357497257|ref|XP_003618917.1|
Lj0g3v0274829	0.97	0.05	Non-coding	NoHit
Lj0g3v0275039	1.07	0	Protein coding	PREDICTED: uncharacterized protein LOC101509770 isoform X1 [Cicer arietinum] gi|502148673|ref|XP_004507225.1|
Lj0g3v0275229	0.93	0	Protein coding	PREDICTED: probable receptor-like protein kinase At5g39020-like [Glycine max] gi|356573827|ref|XP_003555057.1|
Lj0g3v0275649	3.54	0.02	Non-coding	NoHit
Lj0g3v0275659	1.29	0.02	Protein coding	phytochrome and flowering time protein 1 [Triticum aestivum] gi|123979422|gb|ABM81545.1|
Lj0g3v0276029	0.89	0	Protein coding	PREDICTED: probable LRR receptor-like serine/threonine-protein kinase At4g29180-like isoform X2 [Cicer arietinum] gi|502164208|ref|XP_004513082.1|
Lj0g3v0276109	1.55	0.03	Non-coding	NoHit
Lj0g3v0276669	2.49	0	Protein coding	PREDICTED: auxin-responsive protein IAA30-like [Glycine max] gi|356533499|ref|XP_003535301.1|
Lj0g3v0276849	2	0	Protein coding	NBS-containing resistance-like protein [Medicago truncatula] gi|357460983|ref|XP_003600773.1|
Lj0g3v0277079	1.05	0	Non-coding	NoHit
Lj0g3v0277469	0.83	0.03	Protein coding	Anthranilate N-benzoyltransferase protein [Medicago truncatula] gi|357515383|ref|XP_003627980.1|
Lj0g3v0277539	1.72	0	Non-coding	NoHit
Lj0g3v0277589	0.89	0.05	Protein coding	Dihydroorotase [Medicago truncatula] gi|357474373|ref|XP_003607471.1|
Lj0g3v0277739	1.38	0.01	Protein coding	PREDICTED: GPI ethanolamine phosphate transferase 3-like [Glycine max] gi|356545808|ref|XP_003541326.1|
Lj0g3v0277819	0.94	0	Protein coding	PREDICTED: cytochrome c oxidase assembly factor 5-like [Glycine max] gi|356544094|ref|XP_003540490.1|
Lj0g3v0277869	0.86	0.02	Protein coding	PREDICTED: small RNA degrading nuclease 5-like [Glycine max] gi|356552761|ref|XP_003544731.1|
Lj0g3v0278009	2	0	Protein coding	PREDICTED: probable galactinol--sucrose galactosyltransferase 2-like [Glycine max] gi|356504797|ref|XP_003521181.1|
Lj0g3v0278319	0.93	0.01	Protein coding	Lactoylglutathione lyase / glyoxalase I family protein [Theobroma cacao] gi|508699005|gb|EOX90901.1|
Lj0g3v0278459	3.18	0	Protein coding	beta-13-glucanase [Lotus japonicus] gi|189047086|dbj|BAG34628.1|
Lj0g3v0278599	4.19	0	Protein coding	Uncharacterized protein TCM_014932 [Theobroma cacao] gi|508775642|gb|EOY22898.1|
Lj0g3v0279759	2.83	0	Non-coding	NoHit
Lj0g3v0280569	1.17	0	Protein coding	Os10g0533100 [Oryza sativa Japonica Group] gi|115483120|ref|NP_001065153.1|
Lj0g3v0280619	1.7	0	Protein coding	40S ribosomal protein [Medicago truncatula] gi|357495305|ref|XP_003617941.1|
Lj0g3v0280989	0.79	0	Protein coding	PREDICTED: scarecrow-like protein 6-like [Glycine max] gi|356498250|ref|XP_003517966.1|
Lj0g3v0280999	1.27	0.02	Protein coding	PREDICTED: UPF0406 protein C16orf57-like isoform 1 [Glycine max] gi|356495919|ref|XP_003516818.1|
Lj0g3v0281699	0.93	0.01	Protein coding	PREDICTED: probable leucine-rich repeat receptor-like serine/threonine-protein kinase At3g14840-like [Cicer arietinum] gi|502165279|ref|XP_004513505.1|
Lj0g3v0281779	1.31	0	Protein coding	PREDICTED: organic cation/carnitine transporter 3-like isoform X1 [Cicer arietinum] gi|502168674|ref|XP_004514443.1|
Lj0g3v0281789	2.37	0.01	Protein coding	ATP-dependent DNA helicase PIF1 [Medicago truncatula] gi|357521729|ref|XP_003631153.1|
Lj0g3v0282039	0.8	0	Non-coding	NoHit
Lj0g3v0282229	0.67	0	Protein coding	PREDICTED: carnitinyl-CoA dehydratase-like [Cicer arietinum] gi|502122625|ref|XP_004497837.1|
Lj0g3v0282349	0.59	0	Protein coding	Uncharacterized protein isoform 2 [Theobroma cacao] gi|508705078|gb|EOX96974.1|
Lj0g3v0282449	2.42	0.01	Protein coding	PREDICTED: transcription factor BEE 3-like [Glycine max] gi|356529573|ref|XP_003533364.1|
Lj0g3v0282489	0.84	0	Protein coding	Uncharacterized protein TCM_037491 [Theobroma cacao] gi|508782952|gb|EOY30208.1|
Lj0g3v0282929	2.6	0	Protein coding	PREDICTED: 3-deoxy-manno-octulosonate cytidylyltransferase-like [Glycine max] gi|356543296|ref|XP_003540098.1|
Lj0g3v0282959	0.7	0	Protein coding	PREDICTED: E3 ubiquitin-protein ligase RMA3-like isoform X1 [Cicer arietinum] gi|502168188|ref|XP_004514340.1|
Lj0g3v0283259	1.06	0	Protein coding	ZIP-like zinc transporter [Medicago truncatula] gi|357437427|ref|XP_003588989.1|
Lj0g3v0283399	1.16	0	Non-coding	NoHit
Lj0g3v0283419	2.05	0	Protein coding	Replication factor A protein [Medicago truncatula] gi|357516559|ref|XP_003628568.1|
Lj0g3v0283729	1.76	0	Protein coding	PREDICTED: GDP-mannose 35-epimerase-like isoform X1 [Cicer arietinum] gi|502117369|ref|XP_004495797.1|
Lj0g3v0283929	1.24	0.03	Protein coding	Uncharacterized protein TCM_021567 [Theobroma cacao] gi|508715136|gb|EOY07033.1|
Lj0g3v0284599	0.86	0.04	Non-coding	NoHit
Lj0g3v0285499	1.28	0	repeat	NoHit
Lj0g3v0285609	0.86	0	Protein coding	PREDICTED: elongator complex protein 3-like [Glycine max] gi|356508774|ref|XP_003523129.1|
Lj0g3v0286359	2.45	0	Protein coding	PREDICTED: disease resistance response protein DRRG49-C-like [Cicer arietinum] gi|502084966|ref|XP_004487804.1|
Lj0g3v0286489	1.3	0.01	Protein coding	EMB1273 [Arabidopsis lyrata subsp. lyrata] gi|297847266|ref|XP_002891514.1|
Lj0g3v0286629	0.83	0.01	Protein coding	PREDICTED: arginine/serine-rich-splicing factor RSP41-like [Glycine max] gi|356505098|ref|XP_003521329.1|
Lj0g3v0286759	0.74	0.03	Protein coding	PREDICTED: ADP-ribosylation factor-like protein 8B-like [Cicer arietinum] gi|502096772|ref|XP_004490821.1|
Lj0g3v0287589	2.1	0	Protein coding	PREDICTED: cellulose synthase-like protein E1-like [Glycine max] gi|356527159|ref|XP_003532180.1|
Lj0g3v0288089	0.9	0.03	Protein coding	PREDICTED: carboxylesterase 1-like [Cicer arietinum] gi|502165678|ref|XP_004513655.1|
Lj0g3v0288449	1.01	0	Non-coding	NoHit
Lj0g3v0288759	1.55	0.01	Protein coding	Uncharacterized protein TCM_035811 [Theobroma cacao] gi|508724982|gb|EOY16879.1|
Lj0g3v0290399	1.87	0.01	Protein coding	PREDICTED: cell cycle checkpoint protein RAD1-like [Cucumis sativus] gi|449462759|ref|XP_004149108.1|
Lj0g3v0290429	0.8	0.02	Protein coding	GmCK1p [Glycine max] gi|351724363|ref|NP_001236799.1|
Lj0g3v0290619	3.54	0	Non-coding	NoHit
Lj0g3v0290719	1.64	0.04	Protein coding	PREDICTED: 21 kDa protein-like [Cicer arietinum] gi|502180339|ref|XP_004516616.1|
Lj0g3v0290779	2.23	0.02	Non-coding	NoHit
Lj0g3v0290999	1.03	0.03	Protein coding	Replication factor A protein [Medicago truncatula] gi|357491997|ref|XP_003616287.1|
Lj0g3v0291399	0.76	0.04	Protein coding	unknown protein [Arabidopsis thaliana] gi|26451494|dbj|BAC42845.1|
Lj0g3v0291609	1.41	0.03	Non-coding	NoHit
Lj0g3v0291699	1.31	0.02	Protein coding	HAUS augmin-like complex subunit 6 [Theobroma cacao] gi|508710764|gb|EOY02661.1|
Lj0g3v0292129	1.02	0	Protein coding	Uncharacterized protein TCM_000596 [Theobroma cacao] gi|508699487|gb|EOX91383.1|
Lj0g3v0292169	1.55	0.05	Protein coding	PREDICTED: probable protein phosphatase 2C 25-like [Cucumis sativus] gi|449455017|ref|XP_004145250.1|
Lj0g3v0292389	1.3	0	Protein coding	PREDICTED: zinc finger protein VAR3 chloroplastic-like [Cicer arietinum] gi|502163079|ref|XP_004512718.1|
Lj0g3v0292509	1.05	0	Protein coding	60S ribosomal protein L23 [Arabidopsis thaliana] gi|334185072|ref|NP_001189805.1|
Lj0g3v0292609	1.99	0.04	Protein coding	PREDICTED: olee1-like protein-like [Cicer arietinum] gi|502078272|ref|XP_004485892.1|
Lj0g3v0292699	0.85	0	Non-coding	NoHit
Lj0g3v0293019	0.79	0	repeat	NoHit
Lj0g3v0293439	1.67	0.02	Protein coding	PREDICTED: receptor-like protein 12-like [Glycine max] gi|356566705|ref|XP_003551570.1|
Lj0g3v0294659	1.44	0	Non-coding	NoHit
Lj0g3v0294979	0.73	0.01	Protein coding	global transcription factor group [Populus trichocarpa] gi|224098028|ref|XP_002311109.1|
Lj0g3v0295139	1.08	0.04	Non-coding	NoHit
Lj0g3v0295619	2.41	0	Protein coding	beta-glucan-elicitor receptor [Glycine max] gi|1752734|dbj|BAA11407.1|
Lj0g3v0295819	0.62	0	Protein coding	PREDICTED: aspartic proteinase-like protein 1-like [Glycine max] gi|356548395|ref|XP_003542587.1|
Lj0g3v0296529	0.72	0	Protein coding	PREDICTED: transcription factor ASG4-like isoform X1 [Cicer arietinum] gi|502181705|ref|XP_004516868.1|
Lj0g3v0296539	0.72	0	Protein coding	Uncharacterized protein TCM_007589 [Theobroma cacao] gi|508707028|gb|EOX98924.1|
Lj0g3v0296549	0.93	0.02	Protein coding	PREDICTED: F-box/LRR-repeat protein At4g14103-like isoform X1 [Cicer arietinum] gi|502142314|ref|XP_004504896.1|
Lj0g3v0296659	1.82	0	Protein coding	PREDICTED: probable leucine-rich repeat receptor-like protein kinase At1g35710-like [Cicer arietinum] gi|502148812|ref|XP_004507279.1|
Lj0g3v0297059	0.91	0	repeat	NoHit
Lj0g3v0297369	1.49	0.04	Non-coding	NoHit
Lj0g3v0297459	2.61	0	Protein coding	PREDICTED: cytochrome P450 71A1-like [Cicer arietinum] gi|502101155|ref|XP_004491826.1|
Lj0g3v0297579	0.89	0.03	repeat	NoHit
Lj0g3v0298819	1.97	0	Protein coding	PREDICTED: pseudouridine-5'-monophosphatase-like [Cicer arietinum] gi|502150234|ref|XP_004507854.1|
Lj0g3v0298839	1.32	0.01	Protein coding	PREDICTED: probable small nuclear ribonucleoprotein F [Glycine max] gi|356562363|ref|XP_003549441.1|
Lj0g3v0298929	1.51	0	Protein coding	PREDICTED: S-type anion channel SLAH1-like [Glycine max] gi|356562963|ref|XP_003549737.1|
Lj0g3v0298949	0.61	0.01	Protein coding	PREDICTED: DEAD-box ATP-dependent RNA helicase 32-like [Glycine max] gi|356501519|ref|XP_003519572.1|
Lj0g3v0299469	1.06	0.01	Non-coding	NoHit
Lj0g3v0300229	0.81	0.03	Protein coding	PREDICTED: epsin-3-like [Glycine max] gi|356539012|ref|XP_003537994.1|
Lj0g3v0300259	0.71	0	Protein coding	PREDICTED: scarecrow-like protein 14-like [Cicer arietinum] gi|502145044|ref|XP_004505853.1|
Lj0g3v0300359	0.68	0	Non-coding	NoHit
Lj0g3v0300529	1.19	0	Protein coding	protein phosphatase 1 catalitic subunit [Medicago sativa] gi|3176076|emb|CAA05493.1|
Lj0g3v0300609	1.18	0.05	Protein coding	Abhydrolase domain-containing protein [Medicago truncatula] gi|357438167|ref|XP_003589359.1|
Lj0g3v0300819	1.15	0.05	Protein coding	PREDICTED: high mobility group B protein 9-like [Glycine max] gi|356508987|ref|XP_003523234.1|
Lj0g3v0301519	0.88	0.01	Protein coding	hydroxymyristoyl-ACP dehydratase [Citrobacter sp. 30_2] gi|496061872|ref|WP_008786379.1|
Lj0g3v0301799	0.61	0.05	Protein coding	PREDICTED: F-box/kelch-repeat protein At3g23880-like [Cicer arietinum] gi|502078956|ref|XP_004486107.1|
Lj0g3v0302409	0.66	0.01	Non-coding	NoHit
Lj0g3v0302539	0.8	0.01	Protein coding	C-terminal LisH motif isoform 1 [Theobroma cacao] gi|508699477|gb|EOX91373.1|
Lj0g3v0303019	0.96	0.01	Protein coding	Zinc finger CCHC domain-containing protein [Medicago truncatula] gi|358346605|ref|XP_003637357.1|
Lj0g3v0303229	1.39	0	Non-coding	NoHit
Lj0g3v0303379	1.88	0	Non-coding	NoHit
Lj0g3v0303539	1.46	0.02	Protein coding	PREDICTED: probable isoaspartyl peptidase/L-asparaginase 2-like [Glycine max] gi|356564147|ref|XP_003550318.1|
Lj0g3v0303559	1.24	0	Protein coding	NoHit
Lj0g3v0303619	1.24	0.03	Protein coding	RAB1C [Lotus japonicus] gi|1370166|emb|CAA98160.1|
Lj0g3v0303819	0.68	0	Protein coding	PREDICTED: 60S ribosome subunit biogenesis protein NIP7 homolog [Glycine max] gi|356562795|ref|XP_003549654.1|
Lj0g3v0303879	3.1	0	Protein coding	type II secretion system protein [Pseudomonas sp. GM55] gi|495298876|ref|WP_008023628.1|
Lj0g3v0304109	0.63	0	Protein coding	SnRNP core Sm protein Sm-X5-like protein [Medicago truncatula] gi|357511085|ref|XP_003625831.1|
Lj0g3v0304209	0.96	0	Protein coding	PREDICTED: 60S ribosomal protein L10a-1-like isoform X1 [Cicer arietinum] gi|502083554|ref|XP_004487494.1|
Lj0g3v0304229	1.23	0.01	Protein coding	PREDICTED: indole-3-acetic acid-induced protein ARG7-like [Glycine max] gi|356531553|ref|XP_003534342.1|
Lj0g3v0304269	5.05	0.01	Non-coding	NoHit
Lj0g3v0304329	4.68	0.01	Non-coding	NoHit
Lj0g3v0305039	1.17	0	Non-coding	NoHit
Lj0g3v0305609	0.59	0	Protein coding	PREDICTED: 50S ribosomal protein L14-like [Cicer arietinum] gi|502128525|ref|XP_004499992.1|
Lj0g3v0305639	1.8	0	Non-coding	NoHit
Lj0g3v0305689	1.88	0	Non-coding	NoHit
Lj0g3v0305879	0.88	0.03	repeat	NoHit
Lj0g3v0305959	1.65	0	Protein coding	LRR receptor-like serine/threonine-protein kinase FEI [Medicago truncatula] gi|357458059|ref|XP_003599310.1|
Lj0g3v0306049	0.76	0.02	Protein coding	PREDICTED: TMV resistance protein N-like [Glycine max] gi|356499338|ref|XP_003518498.1|
Lj0g3v0307269	1.45	0.03	Non-coding	NoHit
Lj0g3v0307359	1.29	0	Protein coding	PREDICTED: MATE efflux family protein DTX1-like [Glycine max] gi|356531168|ref|XP_003534150.1|
Lj0g3v0307399	0.81	0.01	Protein coding	(RAP Annotation release2) Galactose-binding like domain containing protein [Medicago truncatula] gi|357439939|ref|XP_003590247.1|
Lj0g3v0307709	2.51	0.05	Protein coding	Oxysterol-binding protein [Macrophomina phaseolina MS6] gi|407921380|gb|EKG14530.1|
Lj0g3v0307899	2.44	0.03	Protein coding	malate dehydrogenase (oxaloacetate-decarboxylating)(NADP+) [Acinetobacter sp. NIPH 2036] gi|514157794|gb|EPG37314.1|
Lj0g3v0308139	5.02	0	Protein coding	PREDICTED: alpha-mannosidase 2-like [Bombus terrestris] gi|340714181|ref|XP_003395610.1|
Lj0g3v0308339	1.23	0.04	Protein coding	PREDICTED: pleckstrin homology domain-containing family A member 8-like [Cicer arietinum] gi|502124104|ref|XP_004498387.1|
Lj0g3v0308349	0.87	0.03	Non-coding	NoHit
Lj0g3v0309259	1.56	0	fragmented	NoHit
Lj0g3v0309879	0.59	0.01	Protein coding	Zinc finger C3HC4 type family protein [Medicago truncatula] gi|357463477|ref|XP_003602020.1|
Lj0g3v0309929	1.17	0	Protein coding	hypothetical protein SCHCODRAFT_231274 [Schizophyllum commune H4-8] gi|302694949|ref|XP_003037153.1|
Lj0g3v0309979	1.09	0.01	Protein coding	Uncharacterized protein TCM_000403 [Theobroma cacao] gi|508699222|gb|EOX91118.1|
Lj0g3v0310039	2.87	0	Non-coding	NoHit
Lj0g3v0310139	1.46	0.01	Non-coding	NoHit
Lj0g3v0310229	1.21	0	repeat	NoHit
Lj0g3v0310909	1.48	0	Protein coding	PREDICTED: glucose-induced degradation protein 4 homolog [Cicer arietinum] gi|502146841|ref|XP_004506631.1|
Lj0g3v0311139	0.72	0.02	Protein coding	T15D22.3 [Arabidopsis thaliana] gi|6899644|gb|AAF31021.1|AC012189_3
Lj0g3v0311169	0.98	0	Protein coding	Uncharacterized protein TCM_005116 [Theobroma cacao] gi|508703771|gb|EOX95667.1|
Lj0g3v0312229	2.36	0.01	Protein coding	Uncharacterized protein TCM_035453 [Theobroma cacao] gi|508724733|gb|EOY16630.1|
Lj0g3v0312309	1.82	0	Protein coding	PREDICTED: 60S ribosomal protein L18-3-like [Glycine max] gi|356576811|ref|XP_003556523.1|
Lj0g3v0312389	0.76	0.02	Protein coding	ATPase E1-E2 type family protein / haloacid dehalogenase-like hydrolase family protein [Theobroma cacao] gi|508710299|gb|EOY02196.1|
Lj0g3v0312559	1.14	0	Protein coding	OSJNBa0039K24.20 [Oryza sativa Japonica Group] gi|38345517|emb|CAE01801.2|
Lj0g3v0312659	1.26	0	Protein coding	Leucine-rich repeat-containing protein 42 [Crassostrea gigas] gi|405966523|gb|EKC31798.1|
Lj0g3v0314209	0.9	0.01	Protein coding	Nucleoporin GLE1 [Medicago truncatula] gi|357463209|ref|XP_003601886.1|
Lj0g3v0314319	1.03	0	Protein coding	Os11g0113300 [Oryza sativa Japonica Group] gi|115483823|ref|NP_001065573.1|
Lj0g3v0314419	0.61	0.01	Non-coding	NoHit
Lj0g3v0314789	1.59	0	Protein coding	Proteasome inhibitor-related [Theobroma cacao] gi|508715476|gb|EOY07373.1|
Lj0g3v0315069	1.47	0	Protein coding	PREDICTED: ABC transporter G family member 11-like [Cicer arietinum] gi|502142153|ref|XP_004504817.1|
Lj0g3v0315209	0.76	0	Non-coding	NoHit
Lj0g3v0315579	0.9	0.02	Protein coding	Uncharacterized protein TCM_034955 [Theobroma cacao] gi|508724176|gb|EOY16073.1|
Lj0g3v0315769	1.27	0.04	Protein coding	PREDICTED: paired amphipathic helix protein Sin3-like 4-like [Cicer arietinum] gi|502182988|ref|XP_004517035.1|
Lj0g3v0315869	3.01	0.03	Protein coding	PREDICTED: R-linalool synthase chloroplastic-like [Glycine max] gi|356543756|ref|XP_003540326.1|
Lj0g3v0316009	2.39	0	Protein coding	hypothetical protein Mic7113_5026 [Microcoleus sp. PCC 7113] gi|428313113|ref|YP_007124090.1|
Lj0g3v0316019	2.39	0	Protein coding	NADH dehydrogenase subunit F partial [Schelhammera undulata] gi|392932760|gb|AFM91847.1|
Lj0g3v0316289	3.31	0	Protein coding	PREDICTED: acid phosphatase 1-like [Cicer arietinum] gi|502178688|ref|XP_004516313.1|
Lj0g3v0316329	1.09	0	repeat	NoHit
Lj0g3v0317039	0.94	0	Protein coding	YbaK/aminoacyl-tRNA synthetase-associated domain isoform 1 [Theobroma cacao] gi|508777121|gb|EOY24377.1|
Lj0g3v0317749	0.9	0	Protein coding	PREDICTED: adenylate cyclase type 5-like isoform X1 [Maylandia zebra] gi|499036732|ref|XP_004569029.1|
Lj0g3v0318099	1.35	0	Protein coding	PREDICTED: glucan 13-beta-glucosidase A-like [Glycine max] gi|356548252|ref|XP_003542517.1|
Lj0g3v0318179	0.75	0.02	Protein coding	PREDICTED: zinc finger HIT domain-containing protein 3-like [Glycine max] gi|356548121|ref|XP_003542452.1|
Lj0g3v0318429	1.78	0.01
Lj0g3v0318639	1.87	0.02	Non-coding	NoHit
Lj0g3v0318739	0.94	0	Protein coding	Uncharacterized protein isoform 3 [Theobroma cacao] gi|508704128|gb|EOX96024.1|
Lj0g3v0318879	1.12	0	Protein coding	PREDICTED: ubiquitin-fold modifier 1-like [Glycine max] gi|356552829|ref|XP_003544765.1|
Lj0g3v0318999	1.58	0	Protein coding	PREDICTED: flavoprotein wrbA-like [Glycine max] gi|356543333|ref|XP_003540116.1|
Lj0g3v0319529	1.56	0	Protein coding	PREDICTED: prohibitin-3 mitochondrial-like isoform X1 [Cicer arietinum] gi|502158387|ref|XP_004511131.1|
Lj0g3v0319629	1.1	0.01	Protein coding	PREDICTED: small ubiquitin-related modifier 2-like [Glycine max] gi|356567836|ref|XP_003552121.1|
Lj0g3v0320399	1.75	0.02	Protein coding	Uncharacterized protein TCM_005893 [Theobroma cacao] gi|508704805|gb|EOX96701.1|
Lj0g3v0320849	1.35	0	Protein coding	auxin efflux carrier protein [Medicago truncatula] gi|25986775|gb|AAM55299.1|
Lj0g3v0321599	1.44	0.04	Protein coding	unknown [Lotus japonicus] gi|388504264|gb|AFK40198.1|
Lj0g3v0321629	1.4	0	Protein coding	PREDICTED: vesicle-associated membrane protein 725-like [Glycine max] gi|356567876|ref|XP_003552141.1|
Lj0g3v0321649	0.66	0.01	Protein coding	PREDICTED: protein SCO1 homolog 1 mitochondrial-like partial [Cucumis sativus] gi|449525297|ref|XP_004169654.1|
Lj0g3v0321999	1.34	0	Protein coding	PREDICTED: cationic peroxidase 1-like [Glycine max] gi|356532187|ref|XP_003534655.1|
Lj0g3v0322209	1.63	0	Protein coding	PREDICTED: myb-related protein 330-like [Cicer arietinum] gi|502080311|ref|XP_004486524.1|
Lj0g3v0322299	0.7	0	Protein coding	PREDICTED: macrophage migration inhibitory factor homolog [Glycine max] gi|356506856|ref|XP_003522191.1|
Lj0g3v0322379	0.87	0.01	Protein coding	PREDICTED: serpin-ZX-like [Fragaria vesca subsp. vesca] gi|470111396|ref|XP_004291934.1|
Lj0g3v0322399	0.84	0.02	Protein coding	PREDICTED: sugar transporter ERD6-like 16-like [Cicer arietinum] gi|502078858|ref|XP_004486078.1|
Lj0g3v0322419	2.83	0.05	Protein coding	PREDICTED: UDP-glycosyltransferase 87A2-like [Cicer arietinum] gi|502129458|ref|XP_004500312.1|
Lj0g3v0322659	2.06	0.02	Protein coding	Pentatricopeptide repeat-containing protein [Medicago truncatula] gi|357482291|ref|XP_003611431.1|
Lj0g3v0322809	2.29	0.01	Non-coding	NoHit
Lj0g3v0322899	4.21	0	Non-coding	NoHit
Lj0g3v0322949	2.19	0.02	Protein coding	F-box protein PP2-B3 [Medicago truncatula] gi|357441795|ref|XP_003591175.1|
Lj0g3v0323179	0.8	0.02	Non-coding	NoHit
Lj0g3v0324159	2.47	0	Protein coding	Uncharacterized protein isoform 1 [Theobroma cacao] gi|508717644|gb|EOY09541.1|
Lj0g3v0324639	0.94	0	Non-coding	NoHit
Lj0g3v0324899	2.09	0.04	Non-coding	NoHit
Lj0g3v0324979	1.04	0.04	repeat	NoHit
Lj0g3v0324999	0.68	0	Protein coding	PREDICTED: trafficking protein particle complex subunit 6B-like [Glycine max] gi|356505902|ref|XP_003521728.1|
Lj0g3v0325079	1.03	0.01	Non-coding	NoHit
Lj0g3v0325979	1.37	0.04	Protein coding	PREDICTED: probable protein phosphatase 2C 26-like [Glycine max] gi|356565978|ref|XP_003551212.1|
Lj0g3v0326079	1.86	0	Non-coding	NoHit
Lj0g3v0326139	1.4	0	Protein coding	PREDICTED: phosphoenolpyruvate/phosphate translocator 2 chloroplastic [Vitis vinifera] gi|225457009|ref|XP_002282424.1|
Lj0g3v0326339	0.6	0	Protein coding	PREDICTED: ER membrane protein complex subunit 6-like isoform X3 [Cicer arietinum] gi|502080345|ref|XP_004486534.1|
Lj0g3v0326619	4.47	0.01	repeat	NoHit
Lj0g3v0326769	1	0	Non-coding	NoHit
Lj0g3v0326819	0.86	0.01	Protein coding	PREDICTED: pantothenate kinase 2-like [Cicer arietinum] gi|502154596|ref|XP_004509755.1|
Lj0g3v0326919	1.28	0	Protein coding	PREDICTED: metallothionein-like protein type 3-like [Cicer arietinum] gi|502158696|ref|XP_004511248.1|
Lj0g3v0326999	0.77	0.04	Protein coding	PREDICTED: phenylalanyl-tRNA synthetase chloroplastic/mitochondrial-like [Glycine max] gi|356569020|ref|XP_003552705.1|
Lj0g3v0327049	1.54	0	Protein coding	PREDICTED: bifunctional dihydroflavonol 4-reductase/flavanone 4-reductase-like isoform X1 [Cicer arietinum] gi|502143680|ref|XP_004505424.1|
Lj0g3v0327109	1.55	0	Protein coding	Replication factor A protein [Medicago truncatula] gi|357491997|ref|XP_003616287.1|
Lj0g3v0327359	1.39	0	Protein coding	PREDICTED: F-box/kelch-repeat protein At3g23880-like [Cicer arietinum] gi|502118852|ref|XP_004496419.1|
Lj0g3v0327439	1.45	0	Protein coding	disease resistance protein/LRR protein-related protein precursor [Glycine max] gi|351724553|ref|NP_001235526.1|
Lj0g3v0327519	0.95	0	Protein coding	WAPL (Wings apart-like protein regulation of heterochromatin) protein [Arabidopsis thaliana] gi|30682037|ref|NP_172573.2|
Lj0g3v0327529	2.32	0.02	Non-coding	NoHit
Lj0g3v0327959	2.14	0.02	Protein coding	PREDICTED: probable WRKY transcription factor 72-like [Glycine max] gi|356519041|ref|XP_003528183.1|
Lj0g3v0328269	1.65	0.04	Protein coding	polyketide reductase [Lotus japonicus] gi|121309832|dbj|BAF44219.1|
Lj0g3v0328299	1.71	0.05	Protein coding	polyketide reductase [Lotus japonicus] gi|121309832|dbj|BAF44219.1|
Lj0g3v0328349	1.84	0	Protein coding	TIR-similar-domain-containing protein TSDC [Medicago truncatula] gi|357494551|ref|XP_003617564.1|
Lj0g3v0328649	0.85	0	Protein coding	PREDICTED: ras-related protein RABC1-like [Cicer arietinum] gi|502124073|ref|XP_004498372.1|
Lj0g3v0328859	2.18	0.05	repeat	NoHit
Lj0g3v0328899	1.46	0	repeat	NoHit
Lj0g3v0329639	0.77	0.03	Protein coding	PREDICTED: pescadillo homolog isoform X2 [Cicer arietinum] gi|502166463|ref|XP_004513900.1|
Lj0g3v0329679	0.8	0	Protein coding	Os09g0344800 [Oryza sativa Japonica Group] gi|115478679|ref|NP_001062933.1|
Lj0g3v0329729	0.95	0	Protein coding	transcription factor bZIP76 partial [Glycine max] gi|145652345|gb|ABP88227.1|
Lj0g3v0329839	0.59	0.01	Protein coding	PREDICTED: 50S ribosomal protein L22 chloroplastic-like [Cicer arietinum] gi|502123376|ref|XP_004498088.1|
Lj0g3v0330169	1.35	0	Protein coding	PREDICTED: F-box/kelch-repeat protein At5g26960-like [Cicer arietinum] gi|502164680|ref|XP_004513213.1|
Lj0g3v0331109	3.87	0.01	Protein coding	PREDICTED: TMV resistance protein N-like [Glycine max] gi|356506778|ref|XP_003522153.1|
Lj0g3v0331159	0.64	0.02	Protein coding	Serine-rich protein-related [Theobroma cacao] gi|508784004|gb|EOY31260.1|
Lj0g3v0331179	2.1	0.01	Non-coding	NoHit
Lj0g3v0331289	0.84	0.03	Protein coding	PREDICTED: U-box domain-containing protein 8-like [Cicer arietinum] gi|502142430|ref|XP_004504954.1|
Lj0g3v0332099	0.64	0	Protein coding	PREDICTED: zinc finger protein ZPR1-like isoform 1 [Glycine max] gi|356576557|ref|XP_003556397.1|
Lj0g3v0332109	0.69	0	Non-coding	NoHit
Lj0g3v0332189	1.38	0.02	Protein coding	H/ACA RNA-protein complex component Cbf5p [Methanococcus maripaludis S2] gi|45359249|ref|NP_988806.1|
Lj0g3v0332359	1.97	0.01	Non-coding	NoHit
Lj0g3v0332419	4.47	0	Protein coding	Uncharacterized protein TCM_005358 [Theobroma cacao] gi|508704103|gb|EOX95999.1|
Lj0g3v0332429	4.86	0
Lj0g3v0332559	1.92	0	Protein coding	PREDICTED: ethylene-responsive transcription factor 1B-like [Glycine max] gi|356536967|ref|XP_003537003.1|
Lj0g3v0332629	0.7	0.01	Protein coding	PREDICTED: splicing factor 3B subunit 2-like [Glycine max] gi|356549367|ref|XP_003543065.1|
Lj0g3v0332769	1.91	0	Protein coding	hypothetical protein AGABI2DRAFT_180549 [Agaricus bisporus var. bisporus H97] gi|426193406|gb|EKV43339.1|
Lj0g3v0333259	1.01	0.05	Protein coding	PREDICTED: acid phosphatase 1-like [Glycine max] gi|356575237|ref|XP_003555748.1|
Lj0g3v0333369	3.07	0.03	Non-coding	NoHit
Lj0g3v0333599	2.87	0.01	Protein coding	MFS transporter [Plautia stali symbiont] gi|498303684|ref|WP_010617840.1|
Lj0g3v0333629	1.06	0.03	Protein coding	PREDICTED: N(6)-adenine-specific DNA methyltransferase 2-like [Cicer arietinum] gi|502141459|ref|XP_004504516.1|
Lj0g3v0333639	6.01	0	Protein coding	PREDICTED: universal stress protein A-like protein-like [Cicer arietinum] gi|502141487|ref|XP_004504522.1|
Lj0g3v0333929	1.03	0	Non-coding	NoHit
Lj0g3v0334039	1.08	0	Protein coding	PREDICTED: probable ethanolamine kinase A-like [Glycine max] gi|356508317|ref|XP_003522904.1|
Lj0g3v0334149	0.74	0	Non-coding	NoHit
Lj0g3v0334469	0.66	0	Protein coding	Uncharacterized protein TCM_028749 [Theobroma cacao] gi|508779539|gb|EOY26795.1|
Lj0g3v0334729	1.54	0	Protein coding	PREDICTED: branched-chain-amino-acid aminotransferase 2 chloroplastic-like [Glycine max] gi|356510642|ref|XP_003524046.1|
Lj0g3v0334789	0.92	0.03	Protein coding	PREDICTED: CRS2-associated factor 2 chloroplastic-like [Cicer arietinum] gi|502154246|ref|XP_004509634.1|
Lj0g3v0334939	3.17	0.03	Protein coding	PREDICTED: UDP-glucose 6-dehydrogenase-like [Glycine max] gi|356499879|ref|XP_003518763.1|
Lj0g3v0335499	2.34	0	Protein coding	PREDICTED: LOW QUALITY PROTEIN: regulatory protein NPR1-like [Glycine max] gi|356532734|ref|XP_003534926.1|
Lj0g3v0335639	4.07	0.03	Non-coding	NoHit
Lj0g3v0335859	4.21	0.02	Protein coding	PREDICTED: calcium-dependent protein kinase 20-like [Glycine max] gi|356537258|ref|XP_003537146.1|
Lj0g3v0336339	1.4	0.05	Non-coding	NoHit
Lj0g3v0336959	3.66	0	Protein coding	PREDICTED: cationic peroxidase 1-like [Glycine max] gi|356532187|ref|XP_003534655.1|
Lj0g3v0337309	1.02	0.05	Non-coding	NoHit
Lj0g3v0337639	1.56	0.01	Protein coding	PREDICTED: acyl-protein thioesterase 2-like [Glycine max] gi|356515462|ref|XP_003526419.1|
Lj0g3v0337829	4.36	0.01	Non-coding	NoHit
Lj0g3v0338579	0.6	0.02	Protein coding	A20/AN1-like zinc finger family protein [Arabidopsis thaliana] gi|15235819|ref|NP_194013.1|
Lj0g3v0338729	0.9	0.05	Protein coding	HAT dimerisation [Medicago truncatula] gi|87240737|gb|ABD32595.1|
Lj0g3v0338909	0.73	0	Protein coding	PREDICTED: ubiquilin-1-like [Glycine max] gi|356501749|ref|XP_003519686.1|
Lj0g3v0339659	1.36	0	Protein coding	Chromodomain-helicase-DNA-binding protein [Medicago truncatula] gi|358346906|ref|XP_003637505.1|
Lj0g3v0339699	2.62	0.01
Lj0g3v0340039	4.6	0	Non-coding	NoHit
Lj0g3v0340049	4.85	0.01	Non-coding	NoHit
Lj0g3v0340539	0.76	0	Protein coding	Phosphoglycolate phosphatase [Medicago truncatula] gi|357440899|ref|XP_003590727.1|
Lj0g3v0340899	2.88	0.02	Protein coding	RagB/SusD domain-containing protein [Niastella koreensis GR20-10] gi|375146531|ref|YP_005008972.1|
Lj0g3v0340969	1.19	0.02	Non-coding	NoHit
Lj0g3v0341039	1.59	0.01	Protein coding	DNA topology modulation protein FlaR [Bacillus isronensis] gi|495679288|ref|WP_008403867.1|
Lj0g3v0341369	1.26	0	Protein coding	PREDICTED: bystin-like [Glycine max] gi|356511772|ref|XP_003524597.1|
Lj0g3v0341459	0.95	0	Protein coding	PGPS/D10 [Medicago truncatula] gi|357517301|ref|XP_003628939.1|
Lj0g3v0341579	0.76	0.01	Non-coding	NoHit
Lj0g3v0341589	1.2	0	Protein coding	PREDICTED: 50S ribosomal protein L13 chloroplastic-like [Cicer arietinum] gi|502177164|ref|XP_004516022.1|
Lj0g3v0341699	1.18	0	Protein coding	Uncharacterized protein TCM_038004 [Theobroma cacao] gi|508783708|gb|EOY30964.1|
Lj0g3v0341889	2.52	0	Protein coding	PREDICTED: probable pectinesterase/pectinesterase inhibitor 41-like [Glycine max] gi|356533561|ref|XP_003535331.1|
Lj0g3v0342079	1.6	0	Protein coding	cold-regulated protein [Glycine max] gi|351725843|ref|NP_001238642.1|
Lj0g3v0342249	0.84	0	Protein coding	HSP20-like chaperones superfamily protein [Theobroma cacao] gi|508715656|gb|EOY07553.1|
Lj0g3v0342519	1.12	0	Protein coding	Late cornified envelope protein 1E [Theobroma cacao] gi|508704464|gb|EOX96360.1|
Lj0g3v0342589	0.72	0	Protein coding	PREDICTED: auxin response factor 5-like [Glycine max] gi|356552071|ref|XP_003544394.1|
Lj0g3v0342739	0.97	0.04	Protein coding	Integrase core domain containing protein [Solanum demissum] gi|113205216|gb|AAT39281.2|
Lj0g3v0343019	4.17	0	Protein coding	MYB transcription factor MYB60 [Glycine max] gi|358248538|ref|NP_001240154.1|
Lj0g3v0343689	0.69	0.02	Protein coding	PREDICTED: ARM REPEAT PROTEIN INTERACTING WITH ABF2-like [Cicer arietinum] gi|502109543|ref|XP_004493669.1|
Lj0g3v0344289	2.05	0	Protein coding	DEAD/DEAH box helicase [Marssonina brunnea f. sp. 'multigermtubi' MB_m1] gi|406868490|gb|EKD21527.1|
Lj0g3v0344779	0.83	0	Protein coding	PREDICTED: zinc finger protein ZAT11-like [Glycine max] gi|356568969|ref|XP_003552680.1|
Lj0g3v0344789	0.97	0.02	Protein coding	Uncharacterized protein isoform 1 [Theobroma cacao] gi|508726345|gb|EOY18242.1|
Lj0g3v0344809	1.29	0.01	Non-coding	NoHit
Lj0g3v0345279	1.77	0	Non-coding	NoHit
Lj0g3v0345809	0.74	0	Protein coding	PREDICTED: enhancer of rudimentary homolog [Cicer arietinum] gi|502125094|ref|XP_004498795.1|
Lj0g3v0345829	1.33	0.01	Protein coding	PREDICTED: exosome complex component RRP42-like [Glycine max] gi|356498705|ref|XP_003518190.1|
Lj0g3v0345919	1.73	0	Protein coding	PREDICTED: CASP-like protein 4-like [Cicer arietinum] gi|502111288|ref|XP_004494011.1|
Lj0g3v0346119	1.16	0	Protein coding	PREDICTED: protein SET-like [Glycine max] gi|356562830|ref|XP_003549671.1|
Lj0g3v0346569	1.5	0	Protein coding	Late embryogenesis abundant (LEA) protein-related [Theobroma cacao] gi|508720930|gb|EOY12827.1|
Lj0g3v0347009	0.92	0	Protein coding	PREDICTED: protein TANC1-like [Cicer arietinum] gi|502166647|ref|XP_004513946.1|
Lj0g3v0347089	0.92	0	Protein coding	Uncharacterized protein TCM_007897 [Theobroma cacao] gi|508707383|gb|EOX99279.1|
Lj0g3v0347229	1.73	0	Protein coding	PREDICTED: LRR repeats and ubiquitin-like domain-containing protein At2g30105-like [Cicer arietinum] gi|502129431|ref|XP_004500301.1|
Lj0g3v0347409	1.81	0	Protein coding	early flowering 4 [Pisum sativum] gi|270356912|gb|AAX47177.2|
Lj0g3v0347429	0.75	0.03	Protein coding	Peptidyl-prolyl cis-trans isomerase [Medicago truncatula] gi|357461217|ref|XP_003600890.1|
Lj0g3v0347469	7.99	0	Non-coding	NoHit
Lj0g3v0347639	0.8	0	Non-coding	NoHit
Lj0g3v0348029	0.71	0	Non-coding	NoHit
Lj0g3v0348319	1.66	0.04	Non-coding	NoHit
Lj0g3v0348389	0.63	0	Protein coding	PREDICTED: potassium transporter 5-like [Cicer arietinum] gi|502152526|ref|XP_004508966.1|
Lj0g3v0348409	1.31	0	Protein coding	NB-ARC domain containing protein expressed [Oryza sativa Japonica Group] gi|77550935|gb|ABA93732.1|
Lj0g3v0348489	2.57	0	Protein coding	Pathogenesis-related protein PR10 [Medicago truncatula] gi|357449115|ref|XP_003594834.1|
Lj0g3v0348509	2.09	0	Protein coding	pathogenesis-related protein class 10 [Oxytropis splendens] gi|359754795|gb|AEV59587.1|
Lj0g3v0348559	2.29	0	Protein coding	Uncharacterized protein TCM_011065 [Theobroma cacao] gi|508709224|gb|EOY01121.1|
Lj0g3v0348679	0.79	0.01	Protein coding	PKD domain-containing protein [Ruegeria pomeroyi DSS-3] gi|56695483|ref|YP_165831.1|
Lj0g3v0348739	0.71	0	Protein coding	WW domain-containing protein [Arabidopsis thaliana] gi|79400098|ref|NP_187930.2|
Lj0g3v0348889	1.44	0.01	Protein coding	Ankyrin repeat-containing protein [Medicago truncatula] gi|357484873|ref|XP_003612724.1|
Lj0g3v0349319	0.96	0	Protein coding	PREDICTED: scarecrow-like protein 6-like [Glycine max] gi|356495143|ref|XP_003516440.1|
Lj0g3v0349979	0.61	0	Protein coding	Transcription factor [Medicago truncatula] gi|357455459|ref|XP_003598010.1|
Lj0g3v0350069	0.81	0.01	Protein coding	adenine nucleotide translocator [Lupinus albus] gi|2780194|emb|CAA05979.1|
Lj0g3v0350149	0.74	0.01	Non-coding	NoHit
Lj0g3v0350409	0.73	0.01	Protein coding	PREDICTED: protein cereblon-like [Glycine max] gi|356510047|ref|XP_003523752.1|
Lj0g3v0351749	1.18	0.04	Protein coding	PREDICTED: cysteine-rich receptor-like protein kinase 10-like [Cicer arietinum] gi|502127646|ref|XP_004499784.1|
Lj0g3v0351809	0.68	0.02	Non-coding	NoHit
Lj0g3v0352319	1.88	0.01	Protein coding	PREDICTED: subtilisin-like protease-like [Glycine max] gi|356500305|ref|XP_003518973.1|
Lj0g3v0352399	0.72	0.05	Protein coding	glutathione S-transferase GST 22 [Glycine max] gi|358248536|ref|NP_001239642.1|
Lj0g3v0353099	4.2	0.03	Non-coding	NoHit
Lj0g3v0353479	1.46	0.04	Non-coding	NoHit
Lj0g3v0353509	0.64	0.05	Non-coding	NoHit
Lj0g3v0353809	0.89	0.02	Protein coding	cyclic nucleotide-binding protein [Burkholderia phymatum STM815] gi|186470572|ref|YP_001861890.1|
Lj0g3v0354269	0.63	0.05	Non-coding	NoHit
Lj0g3v0354359	0.83	0	Protein coding	PREDICTED: isoliquiritigenin 2'-O-methyltransferase-like [Glycine max] gi|356532221|ref|XP_003534672.1|
Lj0g3v0355169	1.13	0.01	Protein coding	PREDICTED: transcription factor UNE10-like [Glycine max] gi|356541324|ref|XP_003539128.1|
Lj0g3v0355229	1.52	0	Protein coding	RING finger family protein [Medicago truncatula] gi|357463473|ref|XP_003602018.1|
Lj0g3v0355549	1.27	0	Non-coding	NoHit
Lj0g3v0355939	1.55	0.01	Protein coding	Trichome birefringence-like 27 [Theobroma cacao] gi|508708544|gb|EOY00441.1|
Lj0g3v0356029	1.4	0.05	Protein coding	PREDICTED: magnesium transporter MRS2-3-like [Cicer arietinum] gi|502120162|ref|XP_004496868.1|
Lj0g3v0356219	1.94	0.03	Non-coding	NoHit
Lj0g3v0356559	2.14	0.05	Protein coding	fructokinase putative [Ricinus communis] gi|255585331|ref|XP_002533363.1|
Lj0g3v0357249	0.92	0.03	Non-coding	NoHit
Lj0g3v0357399	0.66	0	Protein coding	PREDICTED: probable prefoldin subunit 3-like [Cicer arietinum] gi|502080358|ref|XP_004486538.1|
Lj0g3v0357829	1.43	0.05	Protein coding	serine/threonine-protein kinase MRCK alpha [Gallus gallus] gi|313661517|ref|NP_001186372.1|
Lj0g3v0358079	4.32	0	Protein coding	Cytosolic Fe-S cluster assembly factor nbp35 [Medicago truncatula] gi|357437861|ref|XP_003589206.1|
Lj0g3v0358479	2.12	0	Protein coding	Gb:AAF02129.1 isoform 1 [Theobroma cacao] gi|508716516|gb|EOY08413.1|
Lj0g3v0358519	0.6	0	Protein coding	PREDICTED: RNA and export factor-binding protein 2-like [Glycine max] gi|356539036|ref|XP_003538006.1|
Lj0g3v0358829	2.05	0.04	Non-coding	NoHit
Lj0g3v0359049	0.67	0.02	Protein coding	PREDICTED: microtubule-associated protein TORTIFOLIA1-like [Cicer arietinum] gi|502093420|ref|XP_004489938.1|
Lj0g3v0359079	0.76	0.01	Protein coding	PREDICTED: DEAD-box ATP-dependent RNA helicase 16-like [Glycine max] gi|356535071|ref|XP_003536072.1|
Lj0g3v0359129	1.18	0	Protein coding	PREDICTED: isovaleryl-CoA dehydrogenase 1 mitochondrial-like [Glycine max] gi|356539122|ref|XP_003538049.1|
Lj0g3v0359149	0.82	0	Protein coding	PREDICTED: E3 SUMO-protein ligase SIZ1-like isoform X1 [Cicer arietinum] gi|502145281|ref|XP_004505964.1|
Lj0g3v0359289	1.2	0.02	Protein coding	PREDICTED: E3 ubiquitin-protein ligase PUB23-like [Glycine max] gi|356543678|ref|XP_003540287.1|
Lj0g3v0359549	0.79	0	Protein coding	DREB [Glycine max] gi|32480821|gb|AAP83131.1|
Lj0g3v0359559	0.78	0.01	Protein coding	universal stress protein [Arachis hypogaea] gi|194466125|gb|ACF74293.1|
Lj0g3v0359919	0.63	0.03	Protein coding	PREDICTED: PHD finger protein ALFIN-LIKE 1-like [Cicer arietinum] gi|502147358|ref|XP_004506752.1|
Lj0g3v0359929	1.21	0.01	Non-coding	NoHit
Lj0g3v0360079	0.94	0	Protein coding	Uncharacterized protein isoform 1 [Theobroma cacao] gi|508720167|gb|EOY12064.1|
Lj0g3v0360339	0.79	0.01	Protein coding	Alcohol dehydrogenase [Medicago truncatula] gi|357436431|ref|XP_003588491.1|
Lj0g3v0360559	0.86	0	Protein coding	PREDICTED: eukaryotic translation initiation factor 3 subunit G-like [Glycine max] gi|356567603|ref|XP_003552007.1|
Lj0g3v0360659	1.39	0.02	Non-coding	NoHit
Lj0g3v0360789	1.6	0.01	Non-coding	NoHit
Lj0g3v0361309	1.12	0	Non-coding	NoHit
Lj0g3v0361359	1.05	0	Non-coding	NoHit
Lj0g3v0362889	1.52	0	Protein coding	RecName: Full=Peroxidase_x0001_gi|1345541|emb|CAA36066.1| peroxidase [Lupinus polyphyllus] gi|129835|sp|P16147.2|PERX_LUPPO
Lj0g3v0363139	1.43	0.01	Non-coding	NoHit
Lj0g3v0363459	0.93	0.04	Protein coding	PREDICTED: probable inactive purple acid phosphatase 27-like [Glycine max] gi|356529842|ref|XP_003533496.1|
Lj0g3v0364049	4.46	0	Protein coding	PREDICTED: isoliquiritigenin 2'-O-methyltransferase-like [Cicer arietinum] gi|502181060|ref|XP_004516751.1|
Lj0g3v0364369	1.05	0	Protein coding	protein kinase-related protein precursor [Glycine max] gi|351725755|ref|NP_001235056.1|
Lj1g3v0013130	2.36	0	Non-coding	NoHit
Lj1g3v0013140	2.67	0	Non-coding	NoHit
Lj1g3v0013180	2.71	0.01	Non-coding	NoHit
Lj1g3v0013190	2.38	0.05	Non-coding	NoHit
Lj1g3v0013250	1.28	0	Protein coding	Uncharacterized protein TCM_037003 [Theobroma cacao] gi|508782229|gb|EOY29485.1|
Lj1g3v0037710	0.94	0.02	Protein coding	PREDICTED: RNA pseudourine synthase 4 mitochondrial-like [Glycine max] gi|356495831|ref|XP_003516775.1|
Lj1g3v0050930	0.7	0	Protein coding	PREDICTED: upstream activation factor subunit UAF30-like [Cicer arietinum] gi|502158846|ref|XP_004511300.1|
Lj1g3v0050980	0.84	0	Protein coding	PREDICTED: somatic embryogenesis receptor kinase 2-like [Cicer arietinum] gi|502158862|ref|XP_004511305.1|
Lj1g3v0051020	1.34	0.01	Protein coding	PREDICTED: histone deacetylase 6-like isoform X1 [Cicer arietinum] gi|502158868|ref|XP_004511307.1|
Lj1g3v0051030	2.39	0.04	Protein coding	PREDICTED: LOB domain-containing protein 38-like [Glycine max] gi|356574309|ref|XP_003555291.1|
Lj1g3v0052380	0.73	0.05	Protein coding	PREDICTED: zinc finger CCCH domain-containing protein 1-like [Glycine max] gi|356506028|ref|XP_003521790.1|
Lj1g3v0052600	1.27	0	Protein coding	Glycoprotein membrane precursor GPI-anchored [Theobroma cacao] gi|508713696|gb|EOY05593.1|
Lj1g3v0084870	0.87	0.03	Protein coding	putative ATP-dependent endonuclease [Caenispirillum salinarum] gi|497228424|ref|WP_009542686.1|
Lj1g3v0084900	0.61	0	Protein coding	cysteine synthase [Glycine max] gi|351727525|ref|NP_001235628.1|
Lj1g3v0095360	1.26	0	Protein coding	Uncharacterized protein TCM_020647 [Theobroma cacao] gi|508713817|gb|EOY05714.1|
Lj1g3v0098420	1.36	0.01	Protein coding	Acyl-CoA N-acyltransferases superfamily protein isoform 1 [Theobroma cacao] gi|508713827|gb|EOY05724.1|
Lj1g3v0102560	3.53	0.01	Protein coding	PREDICTED: homocysteine S-methyltransferase 3-like [Cicer arietinum] gi|502119666|ref|XP_004496698.1|
Lj1g3v0112640	0.61	0.02	Non-coding	NoHit
Lj1g3v0112980	0.78	0.01	Protein coding	PREDICTED: protein argonaute 10-like [Cicer arietinum] gi|502119558|ref|XP_004496660.1|
Lj1g3v0115350	2.24	0	Protein coding	12-oxophytodienoate reductase [Lotus japonicus] gi|283132371|dbj|BAI63591.1|
Lj1g3v0116510	4.58	0.01	fragmented	NoHit
Lj1g3v0116620	1.12	0	Protein coding	RecName: Full=Chalcone synthase, AltName: Full=Naringenin-chalcone synthase_x0001_gi|19593|emb|CAA48227.1| naregenin-chalcone synthase [Medicago sativa] gi|1705839|sp|P51080.1|CHS7_MEDSA
Lj1g3v0129610	1.78	0	Non-coding	NoHit
Lj1g3v0130050	1.07	0	Protein coding	PREDICTED: hexaprenyldihydroxybenzoate methyltransferase mitochondrial-like [Cicer arietinum] gi|502098936|ref|XP_004491352.1|
Lj1g3v0130110	1.54	0.02	Protein coding	PREDICTED: N-alpha-acetyltransferase 60-like [Glycine max] gi|356538503|ref|XP_003537743.1|
Lj1g3v0130140	0.77	0	Protein coding	Plasma membrane isoform 1 [Theobroma cacao] gi|508718246|gb|EOY10143.1|
Lj1g3v0131270	0.87	0	Protein coding	Serine/threonine-protein kinase WNK-related isoform 1 [Theobroma cacao] gi|508721176|gb|EOY13073.1|
Lj1g3v0177810	1.85	0.05	Protein coding	PREDICTED: G-type lectin S-receptor-like serine/threonine-protein kinase At1g11410-like partial [Vitis vinifera] gi|359497026|ref|XP_003635401.1|
Lj1g3v0177840	0.98	0.04	Protein coding	PREDICTED: XIAP-associated factor 1-like isoform X1 [Cicer arietinum] gi|502131646|ref|XP_004501053.1|
Lj1g3v0178900	2.83	0	Protein coding	NoHit
Lj1g3v0183130	5.55	0	Protein coding	Carbonic anhydrase [Medicago truncatula] gi|357489979|ref|XP_003615277.1|
Lj1g3v0203190	0.97	0.01	Protein coding	RING finger protein 214 isoform 1 [Theobroma cacao] gi|508723519|gb|EOY15416.1|
Lj1g3v0213240	0.68	0.02	Protein coding	NoHit
Lj1g3v0234330	1.53	0	Protein coding	PREDICTED: cyclin-D4-1-like [Glycine max] gi|356552951|ref|XP_003544823.1|
Lj1g3v0268760	5.38	0	Non-coding	NoHit
Lj1g3v0295810	4.45	0.02	Non-coding	NoHit
Lj1g3v0295840	4.45	0.02	Non-coding	NoHit
Lj1g3v0295850	0.67	0.03	Protein coding	PREDICTED: probable Ufm1-specific protease-like [Cicer arietinum] gi|502133631|ref|XP_004501836.1|
Lj1g3v0296910	1.23	0.03	Protein coding	PREDICTED: elongation factor Tu chloroplastic-like [Glycine max] gi|356513781|ref|XP_003525588.1|
Lj1g3v0318160	3.38	0.04	Protein coding	hypothetical protein PRUPE_ppa015597mg [Prunus persica] gi|462421034|gb|EMJ25297.1|
Lj1g3v0318200	1.58	0.01	Protein coding	nucleoporin [Lotus japonicus] gi|123720792|dbj|BAF45348.1|
Lj1g3v0318290	1.42	0.03	Protein coding	PREDICTED: probable glycosyltransferase At5g03795 [Glycine max] gi|356563757|ref|XP_003550126.1|
Lj1g3v0318530	0.95	0.01	Protein coding	ATPase-like protein [Leishmania donovani] gi|398018218|ref|XP_003862290.1|
Lj1g3v0318550	2.39	0.05	repeat	NoHit
Lj1g3v0318800	1.72	0.03	Protein coding	Alliin lyase [Medicago truncatula] gi|357461859|ref|XP_003601211.1|
Lj1g3v0342010	1.66	0	Protein coding	PREDICTED: cell division cycle protein 48 homolog [Glycine max] gi|356508699|ref|XP_003523092.1|
Lj1g3v0362060	0.96	0.01	Protein coding	PREDICTED: cationic amino acid transporter 8 vacuolar-like [Cicer arietinum] gi|502121564|ref|XP_004497371.1|
Lj1g3v0395640	0.63	0	Non-coding	NoHit
Lj1g3v0395760	2.19	0.04	Protein coding	PREDICTED: glutaredoxin-C1-like [Cicer arietinum] gi|502133854|ref|XP_004501914.1|
Lj1g3v0411500	1.78	0.01	Protein coding	Uncharacterized protein TCM_041182 [Theobroma cacao] gi|508785973|gb|EOY33229.1|
Lj1g3v0414980	1.77	0.01	repeat	NoHit
Lj1g3v0415560	1.64	0	Protein coding	PREDICTED: F-box/WD repeat-containing protein sel-10-like [Glycine max] gi|356516706|ref|XP_003527034.1|
Lj1g3v0415900	0.59	0.04	Protein coding	PREDICTED: E2F transcription factor-like E2FE-like [Glycine max] gi|356516714|ref|XP_003527038.1|
Lj1g3v0416160	1.28	0	Protein coding	PREDICTED: UDP-N-acetylglucosamine transferase subunit ALG13 homolog isoform X1 [Cicer arietinum] gi|502181731|ref|XP_004516873.1|
Lj1g3v0426580	2.49	0.02	fragmented	NoHit
Lj1g3v0426760	1.61	0.01	Protein coding	PREDICTED: polynucleotide 5'-hydroxyl-kinase NOL9-like [Glycine max] gi|356513953|ref|XP_003525672.1|
Lj1g3v0437870	0.83	0	Protein coding	PREDICTED: general transcription factor 3C polypeptide 3-like [Glycine max] gi|356544401|ref|XP_003540640.1|
Lj1g3v0453370	1.67	0	Protein coding	SPFH/Band 7/PHB domain-containing membrane-associated protein family isoform 1 [Theobroma cacao] gi|508711477|gb|EOY03374.1|
Lj1g3v0465660	1.85	0	Protein coding	PREDICTED: ubiquitin-conjugating enzyme E2 2-like isoform 1 [Solanum lycopersicum] gi|460391928|ref|XP_004241570.1|
Lj1g3v0514350	2.54	0	Protein coding	PREDICTED: expansin-A15-like [Glycine max] gi|356508543|ref|XP_003523015.1|
Lj1g3v0526570	2.36	0.01	Protein coding	PREDICTED: formin-like protein 20-like [Glycine max] gi|356513519|ref|XP_003525461.1|
Lj1g3v0536740	0.82	0	Protein coding	eukaryotic translation initiation factor 5A3 [Glycine max] gi|351721220|ref|NP_001237458.1|
Lj1g3v0579750	4.22	0.03	Non-coding	NoHit
Lj1g3v0589810	1.68	0	Non-coding	NoHit
Lj1g3v0605120	2.41	0	Protein coding	PREDICTED: sugar transport protein 5-like [Glycine max] gi|356515798|ref|XP_003526585.1|
Lj1g3v0627510	0.84	0.01	Non-coding	NoHit
Lj1g3v0627520	1.47	0	Non-coding	NoHit
Lj1g3v0627680	1.45	0.04	Protein coding	PREDICTED: DNA polymerase lambda-like isoform X1 [Cicer arietinum] gi|502181313|ref|XP_004516776.1|
Lj1g3v0672680	0.91	0	Protein coding	PREDICTED: NHP2-like protein 1-like [Cicer arietinum] gi|502087441|ref|XP_004488534.1|
Lj1g3v0683910	1.37	0	Protein coding	Ubiquitin supergroupRibosomal protein L40e [Theobroma cacao] gi|508776404|gb|EOY23660.1|
Lj1g3v0695030	0.66	0	Non-coding	NoHit
Lj1g3v0726890	1.62	0	Protein coding	C2H2-like zinc finger protein [Theobroma cacao] gi|508724310|gb|EOY16207.1|
Lj1g3v0726920	1.3	0	Protein coding	Chaperone DnaJ-domain superfamily protein isoform 1 [Theobroma cacao] gi|508724229|gb|EOY16126.1|
Lj1g3v0764540	1.24	0	Protein coding	PREDICTED: histone-lysine N-methyltransferase ASHR1-like isoform X2 [Cicer arietinum] gi|502130281|ref|XP_004500596.1|
Lj1g3v0765620	1.03	0	Protein coding	PREDICTED: NAC domain-containing protein 78-like isoform X2 [Cicer arietinum] gi|502118170|ref|XP_004496134.1|
Lj1g3v0775630	0.96	0.02	repeat	NoHit
Lj1g3v0786170	0.63	0.05	Non-coding	NoHit
Lj1g3v0807620	0.83	0.03	Protein coding	PREDICTED: general transcription factor IIH subunit 3-like [Glycine max] gi|356509424|ref|XP_003523449.1|
Lj1g3v0809660	0.63	0	Protein coding	PREDICTED: protein NSP-INTERACTING KINASE 3-like isoform 1 [Glycine max] gi|356501661|ref|XP_003519642.1|
Lj1g3v0816040	0.95	0.02	Protein coding	PREDICTED: TLC domain-containing protein 2-like [Cicer arietinum] gi|502135838|ref|XP_004502470.1|
Lj1g3v0841420	0.86	0	Protein coding	PREDICTED: delta-aminolevulinic acid dehydratase chloroplastic-like [Cucumis sativus] gi|449441790|ref|XP_004138665.1|
Lj1g3v0861790	0.89	0.05	Protein coding	PREDICTED: BTB/POZ domain-containing protein At1g21780-like [Glycine max] gi|356515919|ref|XP_003526644.1|
Lj1g3v0898900	0.71	0.05	Protein coding	PREDICTED: BTB/POZ domain-containing protein At4g08455-like [Cicer arietinum] gi|502136060|ref|XP_004502546.1|
Lj1g3v0912020	2.3	0.01	Protein coding	PREDICTED: 2-oxoisovalerate dehydrogenase subunit alpha mitochondrial-like [Glycine max] gi|356515957|ref|XP_003526663.1|
Lj1g3v0934400	1.85	0	Protein coding	PREDICTED: myosin IB heavy chain-like [Cicer arietinum] gi|502136227|ref|XP_004502607.1|
Lj1g3v0935410	0.96	0	Protein coding	PREDICTED: ubiquitin-conjugating enzyme E2 10-like [Glycine max] gi|356516007|ref|XP_003526688.1|
Lj1g3v0948480	1.71	0	Protein coding	Arabinogalactan peptide [Medicago truncatula] gi|357463821|ref|XP_003602192.1|
Lj1g3v0948590	0.65	0	Protein coding	PREDICTED: group 2 truncated hemoglobin YjbI-like [Cicer arietinum] gi|502124477|ref|XP_004498545.1|
Lj1g3v0948650	0.68	0	Protein coding	N-acetyltransferase NAT13 [Medicago truncatula] gi|357495591|ref|XP_003618084.1|
Lj1g3v0948720	1.27	0.04	Protein coding	nodule-enhanced protein phosphatase type 2C [Lotus japonicus] gi|4336434|gb|AAD17804.1|
Lj1g3v0984440	0.82	0	Protein coding	E3 ubiquitin ligase [Lotus japonicus] gi|379055945|emb|CCG06554.1|
Lj1g3v1034290	2.06	0.02
Lj1g3v1037350	1	0	Protein coding	Homeobox-leucine zipper protein ATHB-7 [Medicago truncatula] gi|357464079|ref|XP_003602321.1|
Lj1g3v1060460	1.09	0	Protein coding	conserved hypothetical protein [Ricinus communis] gi|255570370|ref|XP_002526144.1|
Lj1g3v1073610	0.62	0	Protein coding	Polyadenylate-binding protein [Medicago truncatula] gi|357464159|ref|XP_003602361.1|
Lj1g3v1074620	1.49	0	Protein coding	PREDICTED: 30S ribosomal protein 1 chloroplastic-like [Glycine max] gi|356516154|ref|XP_003526761.1|
Lj1g3v1074630	1.44	0	Protein coding	Reverse transcriptase (RNA-dependent DNA polymerase) [Medicago truncatula] gi|92886087|gb|ABE88097.1|
Lj1g3v1076690	1.15	0	Protein coding	PREDICTED: two-component response regulator-like PRR95-like [Glycine max] gi|356518667|ref|XP_003528000.1|
Lj1g3v1089770	1.61	0.03	Protein coding	expressed protein [Oryza sativa Japonica Group] gi|108706107|gb|ABF93902.1|
Lj1g3v1091030	1.19	0	Protein coding	Peroxidase [Medicago truncatula] gi|357464247|ref|XP_003602405.1|
Lj1g3v1091070	1.52	0	Protein coding	LysM domain-containing receptor-like kinase [Medicago truncatula] gi|357439435|ref|XP_003589994.1|
Lj1g3v1091110	2.43	0	Non-coding	NoHit
Lj1g3v1112850	1.38	0	Protein coding	PREDICTED: quinone oxidoreductase-like protein 2 homolog [Glycine max] gi|356509112|ref|XP_003523296.1|
Lj1g3v1134020	1.1	0.03	Protein coding	PREDICTED: probable RNA-binding protein EIF1AD-like [Cicer arietinum] gi|502163627|ref|XP_004512897.1|
Lj1g3v1147610	1.12	0	Protein coding	Uncharacterized protein TCM_045517 [Theobroma cacao] gi|508728222|gb|EOY20119.1|
Lj1g3v1182170	1.19	0.05	Protein coding	PREDICTED: macro domain-containing protein XCC3184-like [Cicer arietinum] gi|502124370|ref|XP_004498498.1|
Lj1g3v1182240	0.83	0.02	Protein coding	PREDICTED: laforin-like [Glycine max] gi|356516265|ref|XP_003526816.1|
Lj1g3v1183510	1.98	0	Non-coding	NoHit
Lj1g3v1195650	2.9	0.02	Protein coding	pleckstrin-like domain-containing protein [Rhodosporidium toruloides NP11] gi|472581051|gb|EMS18806.1|
Lj1g3v1207720	0.84	0	repeat	NoHit
Lj1g3v1219090	0.72	0	Protein coding	PREDICTED: programmed cell death protein 2-like [Glycine max] gi|356509030|ref|XP_003523255.1|
Lj1g3v1233770	1.04	0	Protein coding	Ribonuclease P protein subunit p25 [Medicago truncatula] gi|357464479|ref|XP_003602521.1|
Lj1g3v1265870	1.07	0.02	Protein coding	Os04g0687300 [Oryza sativa Japonica Group] gi|115461466|ref|NP_001054333.1|
Lj1g3v1290360	0.86	0.02	Protein coding	PREDICTED: uridylate kinase-like [Glycine max] gi|356512819|ref|XP_003525113.1|
Lj1g3v1290380	1.4	0	Protein coding	PREDICTED: protein IDA-LIKE 2-like [Cicer arietinum] gi|502139895|ref|XP_004503958.1|
Lj1g3v1300570	0.71	0.04	Protein coding	PREDICTED: probable pectinesterase/pectinesterase inhibitor 51-like [Cicer arietinum] gi|502136975|ref|XP_004502918.1|
Lj1g3v1303740	0.97	0	Protein coding	PREDICTED: pectinesterase inhibitor-like [Glycine max] gi|356516350|ref|XP_003526858.1|
Lj1g3v1304790	1.17	0	Protein coding	PREDICTED: NAC domain-containing protein 78-like isoform X1 [Cicer arietinum] gi|502137009|ref|XP_004502931.1|
Lj1g3v1316950	0.79	0	Protein coding	PREDICTED: GDP-mannose transporter GONST1-like [Glycine max] gi|356507466|ref|XP_003522487.1|
Lj1g3v1353690	0.9	0.05	Protein coding	PREDICTED: E3 ubiquitin-protein ligase RGLG1-like isoform X3 [Cicer arietinum] gi|502137082|ref|XP_004502961.1|
Lj1g3v1356820	1.09	0.02	Protein coding	PREDICTED: NAD-dependent protein deacetylase SRT2-like [Cicer arietinum] gi|502137108|ref|XP_004502971.1|
Lj1g3v1363380	0.85	0.01	Non-coding	NoHit
Lj1g3v1363430	1.48	0.01	Non-coding	NoHit
Lj1g3v1374560	1.09	0.01	Non-coding	NoHit
Lj1g3v1374570	2.85	0.03	Protein coding	pentatricopeptide repeat-containing protein [Arabidopsis thaliana] gi|15240032|ref|NP_196258.1|
Lj1g3v1385260	1.19	0	Protein coding	PREDICTED: tetratricopeptide repeat protein 27 homolog [Cicer arietinum] gi|502137243|ref|XP_004503019.1|
Lj1g3v1386480	0.67	0	Protein coding	PREDICTED: protein FRIGIDA-like [Glycine max] gi|356507404|ref|XP_003522457.1|
Lj1g3v1386560	2.17	0.05	Non-coding	NoHit
Lj1g3v1387060	0.59	0.01	Non-coding	NoHit
Lj1g3v1388160	1.05	0.01	Protein coding	Succinate dehydrogenase assembly factor [Medicago truncatula] gi|357464909|ref|XP_003602736.1|
Lj1g3v1466220	0.81	0	Protein coding	PREDICTED: ubiquitin-conjugating enzyme E2 27-like isoform 1 [Glycine max] gi|356508845|ref|XP_003523164.1|
Lj1g3v1481670	0.88	0.02	Non-coding	NoHit
Lj1g3v1498450	1.08	0.04	Protein coding	bromodomain-containing protein 8 partial [Clonorchis sinensis] gi|358332776|dbj|GAA51393.1|
Lj1g3v1515810	0.72	0.03	Non-coding	NoHit
Lj1g3v1525850	2.52	0	Non-coding	NoHit
Lj1g3v1525870	0.73	0	Protein coding	PREDICTED: classical arabinogalactan protein 9-like [Cicer arietinum] gi|502133576|ref|XP_004501815.1|
Lj1g3v1525980	0.73	0.05	repeat	NoHit
Lj1g3v1526050	0.83	0.03	Protein coding	PREDICTED: protein TRANSPARENT TESTA 12 [Glycine max] gi|356508053|ref|XP_003522776.1|
Lj1g3v1548730	1.47	0.01	Protein coding	PREDICTED: pentatricopeptide repeat-containing protein At5g60960 mitochondrial-like [Glycine max] gi|356535173|ref|XP_003536123.1|
Lj1g3v1560100	1.27	0	Protein coding	Chaperone protein dnaJ [Medicago truncatula] gi|357465265|ref|XP_003602914.1|
Lj1g3v1561420	0.77	0.03	Protein coding	PREDICTED: WD and tetratricopeptide repeats protein 1-like isoform X1 [Cicer arietinum] gi|502133005|ref|XP_004501615.1|
Lj1g3v1572520	0.61	0	Protein coding	NoHit
Lj1g3v1585840	2.02	0	Protein coding	AT-hook DNA-binding family protein [Theobroma cacao] gi|508723537|gb|EOY15434.1|
Lj1g3v1598120	0.6	0.03	Protein coding	PREDICTED: probable ubiquitin-like-specific protease 2B-like [Glycine max] gi|356518421|ref|XP_003527877.1|
Lj1g3v1602180	1.43	0	Protein coding	Uncharacterized protein TCM_033960 [Theobroma cacao] gi|508722752|gb|EOY14649.1|
Lj1g3v1615290	0.84	0.04	Protein coding	PREDICTED: pyridoxine/pyridoxamine 5'-phosphate oxidase 1 chloroplastic-like [Cicer arietinum] gi|502132996|ref|XP_004501612.1|
Lj1g3v1615300	0.87	0.04	Protein coding	PREDICTED: cytochrome P450 82C4-like [Glycine max] gi|356510322|ref|XP_003523888.1|
Lj1g3v1615310	1.07	0.02	Protein coding	PREDICTED: cytochrome P450 82C4-like [Glycine max] gi|356510322|ref|XP_003523888.1|
Lj1g3v1638550	0.71	0.01	Non-coding	NoHit
Lj1g3v1648930	0.98	0	Protein coding	PREDICTED: patatin group A-3-like [Glycine max] gi|356518083|ref|XP_003527713.1|
Lj1g3v1648960	2.4	0.01	Non-coding	NoHit
Lj1g3v1649050	2.95	0	Protein coding	PREDICTED: BRI1 kinase inhibitor 1-like [Glycine max] gi|356518087|ref|XP_003527715.1|
Lj1g3v1650140	1.62	0	Protein coding	PREDICTED: thioredoxin-like 4 chloroplastic-like isoform X1 [Cicer arietinum] gi|502132867|ref|XP_004501566.1|
Lj1g3v1664440	0.64	0	Protein coding	poly(A)-binding protein [Daucus carota] gi|13560783|gb|AAK30205.1|AF349964_1
Lj1g3v1676620	2.19	0	Protein coding	dehydration responsive element binding protein [Halimodendron halodendron] gi|215401554|gb|ACJ66376.1|
Lj1g3v1676630	2.18	0	Protein coding	dehydration responsive element binding protein [Halimodendron halodendron] gi|215401554|gb|ACJ66376.1|
Lj1g3v1686750	0.93	0.02	Protein coding	PREDICTED: protein DCL chloroplastic-like [Glycine max] gi|356509751|ref|XP_003523609.1|
Lj1g3v1687840	1.08	0	Protein coding	Cysteine-rich receptor-like protein kinase [Medicago truncatula] gi|357465633|ref|XP_003603101.1|
Lj1g3v1719010	3.05	0	Protein coding	Tetratricopeptide repeat protein [Medicago truncatula] gi|358345504|ref|XP_003636817.1|
Lj1g3v1720130	0.94	0	Protein coding	PREDICTED: LOW QUALITY PROTEIN: DNA excision repair protein ERCC-8-like [Glycine max] gi|356514489|ref|XP_003525938.1|
Lj1g3v1720200	1.29	0.01	Protein coding	PREDICTED: adenine phosphoribosyltransferase 1 chloroplastic-like isoform X5 [Cicer arietinum] gi|502132789|ref|XP_004501529.1|
Lj1g3v1721250	1.26	0	Protein coding	PREDICTED: calcium-transporting ATPase 1 chloroplastic-like [Glycine max] gi|356510560|ref|XP_003524005.1|
Lj1g3v1756670	0.65	0	Protein coding	Uncharacterized protein TCM_034666 [Theobroma cacao] gi|508723780|gb|EOY15677.1|
Lj1g3v1784260	1.77	0	Protein coding	Zinc finger CCCH domain-containing protein [Medicago truncatula] gi|357465645|ref|XP_003603107.1|
Lj1g3v1784820	2.03	0	rRNA	NoHit
Lj1g3v1786300	0.94	0	Non-coding	NoHit
Lj1g3v1787450	0.7	0	Protein coding	PREDICTED: NIPA-like protein 2-like [Cicer arietinum] gi|502125273|ref|XP_004498870.1|
Lj1g3v1787470	0.89	0	Protein coding	protease FtsH-like protein 4 [Brachypodium distachyon] gi|255316772|gb|ACU01771.1|
Lj1g3v1788080	1.68	0	Protein coding	Uncharacterized protein TCM_037363 [Theobroma cacao] gi|508782752|gb|EOY30008.1|
Lj1g3v1788160	2.32	0.01	Protein coding	DnaJ domain family [Medicago truncatula] gi|357465833|ref|XP_003603201.1|
Lj1g3v1788280	2.64	0.01
Lj1g3v1788350	1.39	0	Protein coding	PREDICTED: serine/threonine-protein kinase At5g01020-like [Glycine max] gi|356518179|ref|XP_003527759.1|
Lj1g3v1788370	4.23	0.03	Non-coding	NoHit
Lj1g3v1788380	0.98	0	Protein coding	PREDICTED: copper transporter 5.1-like [Cicer arietinum] gi|502132564|ref|XP_004501422.1|
Lj1g3v1812240	0.71	0	Protein coding	Nuclear nucleic acid-binding protein C1D [Medicago truncatula] gi|357466007|ref|XP_003603288.1|
Lj1g3v1815520	1.03	0	repeat	NoHit
Lj1g3v1816560	1.05	0.02	Protein coding	mandelate racemase/muconate lactonizing protein [Dictyostelium fasciculatum] gi|470239952|ref|XP_004351945.1|
Lj1g3v1816570	1.76	0.03	Non-coding	NoHit
Lj1g3v1816600	1.94	0	fragmented	NoHit
Lj1g3v1819850	0.62	0.04	Protein coding	Stromal cell-derived factor 2-like protein [Medicago truncatula] gi|357466039|ref|XP_003603304.1|
Lj1g3v1819880	0.79	0.05
Lj1g3v1820980	0.62	0.01	Protein coding	GTPase-activator protein [Trichomonas vaginalis G3] gi|123479305|ref|XP_001322811.1|
Lj1g3v1821130	0.74	0.01	Protein coding	PREDICTED: UPF0326 protein At4g17486 [Glycine max] gi|356515068|ref|XP_003526223.1|
Lj1g3v1911640	2.15	0	Protein coding	Uncharacterized protein TCM_037003 [Theobroma cacao] gi|508782229|gb|EOY29485.1|
Lj1g3v1911650	4.67	0.01	Non-coding	NoHit
Lj1g3v1911720	1.77	0	Protein coding	PREDICTED: ethylene-responsive transcription factor SHINE 3-like [Glycine max] gi|356515442|ref|XP_003526409.1|
Lj1g3v1911740	1.94	0	Protein coding	unknown [Lotus japonicus] gi|388502670|gb|AFK39401.1|
Lj1g3v1913910	2.35	0.03	Protein coding	PREDICTED: potassium channel AKT1-like [Glycine max] gi|356515474|ref|XP_003526425.1|
Lj1g3v1913920	4.57	0.01	Non-coding	NoHit
Lj1g3v1914950	0.71	0	Protein coding	histone 2 [Populus trichocarpa] gi|224143081|ref|XP_002324843.1|
Lj1g3v1919080	1.8	0.03	Protein coding	Uncharacterized protein TCM_038341 [Theobroma cacao] gi|508784146|gb|EOY31402.1|
Lj1g3v1932560	1.35	0	Non-coding	NoHit
Lj1g3v1955040	0.78	0	Protein coding	Keratin-associated protein 10-6 isoform 1 [Theobroma cacao] gi|508781848|gb|EOY29104.1|
Lj1g3v1966210	1.13	0.03	Protein coding	Uncharacterized protein isoform 2 [Theobroma cacao] gi|508781944|gb|EOY29200.1|
Lj1g3v1968360	1.11	0	Protein coding	PREDICTED: probable serine/threonine-protein kinase kinX-like isoform X1 [Cicer arietinum] gi|502124534|ref|XP_004498568.1|
Lj1g3v1968370	0.65	0.03	Protein coding	PREDICTED: probable serine/threonine-protein kinase kinX-like isoform X2 [Cicer arietinum] gi|502124536|ref|XP_004498569.1|
Lj1g3v1989420	0.61	0	Protein coding	Sarcosine oxidase [Medicago truncatula] gi|357466531|ref|XP_003603550.1|
Lj1g3v1991510	1.48	0	Protein coding	PREDICTED: probable cyclic nucleotide-gated ion channel 14-like [Cicer arietinum] gi|502132108|ref|XP_004501229.1|
Lj1g3v2001850	1.36	0	Protein coding	PREDICTED: proteasome subunit beta type-6-like [Cicer arietinum] gi|502132065|ref|XP_004501214.1|
Lj1g3v2036650	2.03	0	Protein coding	Sulfite exporter TauE/SafE family protein [Arabidopsis thaliana] gi|30682879|ref|NP_850068.1|
Lj1g3v2038800	1.13	0	Protein coding	PREDICTED: la-related protein 7-like [Cicer arietinum] gi|502124330|ref|XP_004498482.1|
Lj1g3v2051920	0.86	0	Non-coding	NoHit
Lj1g3v2068750	1.03	0.02	Protein coding	PREDICTED: UPF0082 protein At2g25830-like isoform 1 [Glycine max] gi|356515611|ref|XP_003526492.1|
Lj1g3v2068840	1.6	0.04	Protein coding	PREDICTED: peroxidase 7-like [Cicer arietinum] gi|502087539|ref|XP_004488565.1|
Lj1g3v2069900	1.48	0.03	Protein coding	PREDICTED: GATA transcription factor 12-like [Cicer arietinum] gi|502131913|ref|XP_004501147.1|
Lj1g3v2093190	1.01	0.01	Non-coding	NoHit
Lj1g3v2095470	0.71	0.02	Protein coding	PREDICTED: receptor-like protein kinase HSL1-like isoform X1 [Cicer arietinum] gi|502131757|ref|XP_004501091.1|
Lj1g3v2095610	0.87	0	Protein coding	inositol phosphate kinase [Glycine max] gi|351721983|ref|NP_001237484.1|
Lj1g3v2096140	0.94	0.01	Protein coding	PREDICTED: receptor-like protein kinase HSL1-like [Glycine max] gi|356510067|ref|XP_003523762.1|
Lj1g3v2097270	1.09	0	Non-coding	NoHit
Lj1g3v2098300	1.52	0	Protein coding	PREDICTED: pre-rRNA-processing protein TSR2-like [Cicer arietinum] gi|502158109|ref|XP_004511033.1|
Lj1g3v2098310	1.63	0	Protein coding	PREDICTED: transcription factor bHLH93-like [Glycine max] gi|356515677|ref|XP_003526525.1|
Lj1g3v2100410	1.09	0.02	Non-coding	NoHit
Lj1g3v2110460	1.28	0.03	Protein coding	PREDICTED: LOW QUALITY PROTEIN: oligopeptide transporter 2-like [Glycine max] gi|356507987|ref|XP_003522744.1|
Lj1g3v2113670	1.08	0.05	Protein coding	PREDICTED: protein RADIALIS-like 1-like [Cicer arietinum] gi|502131511|ref|XP_004501008.1|
Lj1g3v2126130	0.98	0	Protein coding	PREDICTED: glucose-1-phosphate adenylyltransferase large subunit chloroplastic/amyloplastic-like [Glycine max] gi|356518710|ref|XP_003528021.1|
Lj1g3v2126140	2.18	0.01	Protein coding	Uncharacterized protein TCM_019291 [Theobroma cacao] gi|508712139|gb|EOY04036.1|
Lj1g3v2128330	3.45	0	Protein coding	PREDICTED: DDB1- and CUL4-associated factor homolog 1-like [Glycine max] gi|356509964|ref|XP_003523712.1|
Lj1g3v2140880	0.83	0.02	Protein coding	Pentatricopeptide repeat-containing protein [Medicago truncatula] gi|357450985|ref|XP_003595769.1|
Lj1g3v2142170	4.57	0.02
Lj1g3v2155510	1.04	0	Protein coding	S-adenosyl-L-methionine-dependent methyltransferases superfamily protein [Theobroma cacao] gi|508723078|gb|EOY14975.1|
Lj1g3v2155520	0.78	0	Protein coding	S-adenosyl-L-methionine-dependent methyltransferases superfamily protein [Theobroma cacao] gi|508723078|gb|EOY14975.1|
Lj1g3v2172850	0.95	0.02	Protein coding	NoHit
Lj1g3v2173030	2.78	0	Protein coding	Uncharacterized protein TCM_034216 [Theobroma cacao] gi|508723119|gb|EOY15016.1|
Lj1g3v2173100	0.59	0.04	Protein coding	PREDICTED: ER lumen protein retaining receptor-like [Glycine max] gi|356517923|ref|XP_003527635.1|
Lj1g3v2183110	1.49	0	Protein coding	Uncharacterized protein TCM_034228 [Theobroma cacao] gi|508723133|gb|EOY15030.1|
Lj1g3v2195290	1.02	0	Protein coding	PREDICTED: prostaglandin E synthase 2-like [Cicer arietinum] gi|502131257|ref|XP_004500926.1|
Lj1g3v2215390	1.98	0.01	Protein coding	PREDICTED: GDSL esterase/lipase EXL3-like [Vitis vinifera] gi|359492276|ref|XP_003634393.1|
Lj1g3v2216420	1.87	0	Protein coding	PREDICTED: protein PSY1-like [Cicer arietinum] gi|502129366|ref|XP_004500275.1|
Lj1g3v2216430	2.77	0	Protein coding	PREDICTED: protein FD-like [Cicer arietinum] gi|502161460|ref|XP_004512172.1|
Lj1g3v2216440	2.74	0	Protein coding	PREDICTED: protein FD-like [Cicer arietinum] gi|502161460|ref|XP_004512172.1|
Lj1g3v2216450	1.04	0	Protein coding	bZIP transcription factor bZIP46 [Glycine max] gi|351721722|ref|NP_001236963.1|
Lj1g3v2254710	0.65	0	Protein coding	PREDICTED: 24-methylenesterol C-methyltransferase 2-like [Glycine max] gi|356517628|ref|XP_003527489.1|
Lj1g3v2267210	3.19	0	Non-coding	NoHit
Lj1g3v2268360	1.48	0	Protein coding	PREDICTED: enoyl-CoA hydratase 2 peroxisomal-like [Cicer arietinum] gi|502131168|ref|XP_004500898.1|
Lj1g3v2268380	0.9	0	Protein coding	Uncharacterized protein TCM_047068 partial [Theobroma cacao] gi|508723286|gb|EOY15183.1|
Lj1g3v2268400	0.62	0	Protein coding	Uncharacterized protein isoform 1 [Theobroma cacao] gi|508723294|gb|EOY15191.1|
Lj1g3v2268430	0.65	0.02	Protein coding	PREDICTED: probable serine/threonine-protein kinase WNK5-like [Glycine max] gi|356496301|ref|XP_003517007.1|
Lj1g3v2295200	2.89	0	Protein coding	NIN-like protein 1 [Lotus japonicus] gi|33468530|emb|CAE30324.1|
Lj1g3v2296420	1.36	0	Non-coding	NoHit
Lj1g3v2313140	0.98	0.01	Non-coding	NoHit
Lj1g3v2314210	0.63	0.04	Non-coding	NoHit
Lj1g3v2315430	0.71	0.03	Protein coding	PREDICTED: alcohol dehydrogenase-like 3-like isoform X1 [Cicer arietinum] gi|502104095|ref|XP_004492437.1|
Lj1g3v2326710	0.62	0.05	Protein coding	mitochondrial 54S ribosomal protein YmL47 [Sclerotinia sclerotiorum 1980 UF-70] gi|156065803|ref|XP_001598823.1|
Lj1g3v2348940	1.93	0	Protein coding	PREDICTED: zinc finger protein NUTCRACKER-like [Glycine max] gi|356536786|ref|XP_003536915.1|
Lj1g3v2370100	3.91	0	Protein coding	PREDICTED: transcription factor HBP-1b(c1)-like [Glycine max] gi|356523320|ref|XP_003530288.1|
Lj1g3v2371120	1.05	0	Non-coding	NoHit
Lj1g3v2373590	1.86	0	Non-coding	NoHit
Lj1g3v2373600	0.95	0	Non-coding	NoHit
Lj1g3v2374820	1.63	0	Protein coding	PREDICTED: abscisic acid receptor PYL4-like [Cicer arietinum] gi|502104296|ref|XP_004492494.1|
Lj1g3v2379110	2.16	0	Protein coding	PREDICTED: macrophage migration inhibitory factor homolog [Glycine max] gi|356568162|ref|XP_003552282.1|
Lj1g3v2389150	1.52	0	Non-coding	NoHit
Lj1g3v2446010	3.27	0.01	Protein coding	Transcription factor bHLH61 isoform 1 [Theobroma cacao] gi|508710735|gb|EOY02632.1|
Lj1g3v2449150	1.11	0.02	Protein coding	PREDICTED: CBL-interacting protein kinase 2-like [Glycine max] gi|356568210|ref|XP_003552306.1|
Lj1g3v2451210	4.78	0	Protein coding	NoHit
Lj1g3v2482390	1.27	0.01	Protein coding	PREDICTED: elongation factor P-like [Cicer arietinum] gi|502104488|ref|XP_004492556.1|
Lj1g3v2482510	0.84	0.03	Protein coding	transmembrane protein 14C [Arabidopsis thaliana] gi|18404784|ref|NP_565892.1|
Lj1g3v2482520	0.7	0	Protein coding	PREDICTED: vacuolar-sorting receptor 1-like [Cicer arietinum] gi|502104515|ref|XP_004492565.1|
Lj1g3v2512700	1.29	0	Protein coding	Uncharacterized protein TCM_019726 [Theobroma cacao] gi|508712586|gb|EOY04483.1|
Lj1g3v2513730	2.21	0.01	Protein coding	2-oxoglutarate (2OG) and Fe(II)-dependent oxygenase superfamily protein [Arabidopsis thaliana] gi|30687540|ref|NP_181384.2|
Lj1g3v2533760	2.08	0	Non-coding	NoHit
Lj1g3v2533810	0.89	0	Protein coding	PREDICTED: ubiquitin-conjugating enzyme E2 28-like isoform 1 [Glycine max] gi|356532139|ref|XP_003534631.1|
Lj1g3v2534820	4.06	0.05	Protein coding	PREDICTED: serine/threonine-protein kinase STN8 chloroplastic-like [Glycine max] gi|356506624|ref|XP_003522077.1|
Lj1g3v2536060	1.47	0.02	Protein coding	PREDICTED: probable inactive receptor kinase At5g58300-like [Glycine max] gi|356566806|ref|XP_003551618.1|
Lj1g3v2536070	0.67	0.01	Protein coding	PREDICTED: flocculation protein FLO11-like [Cicer arietinum] gi|502104582|ref|XP_004492585.1|
Lj1g3v2580790	0.99	0	Protein coding	vestitone reductase [Glycine max] gi|351723693|ref|NP_001236520.1|
Lj1g3v2580840	2.11	0	Non-coding	NoHit
Lj1g3v2582220	0.99	0	Protein coding	Dihydrodipicolinate synthase [Medicago truncatula] gi|357506881|ref|XP_003623729.1|
Lj1g3v2582250	1.32	0	Protein coding	Uncharacterized protein TCM_016107 [Theobroma cacao] gi|508777268|gb|EOY24524.1|
Lj1g3v2584580	2.77	0.04	Protein coding	PREDICTED: B3 domain-containing protein At5g42700-like [Glycine max] gi|356510383|ref|XP_003523918.1|
Lj1g3v2585770	0.96	0	repeat	NoHit
Lj1g3v2612690	0.94	0.01	Protein coding	177 protein [Medicago truncatula] gi|357452175|ref|XP_003596364.1|
Lj1g3v2612700	0.86	0	Protein coding	cyclin-like F-box [Phaseolus vulgaris] gi|353685486|gb|AER13163.1|
Lj1g3v2624830	1.02	0.04	Protein coding	PREDICTED: ribosomal RNA small subunit methyltransferase A-like [Glycine max] gi|356568329|ref|XP_003552364.1|
Lj1g3v2625890	0.71	0	Protein coding	PREDICTED: F-box/kelch-repeat protein At3g06240-like [Glycine max] gi|356519966|ref|XP_003528639.1|
Lj1g3v2625900	0.59	0.02	Protein coding	PREDICTED: F-box/kelch-repeat protein At3g06240-like [Glycine max] gi|356561408|ref|XP_003548973.1|
Lj1g3v2626240	1.08	0	Protein coding	lipopolysaccharide biosynthesis protein [Rhizobium mesoamericanum] gi|494800777|ref|WP_007536185.1|
Lj1g3v2626310	1.38	0	Protein coding	PREDICTED: SPX domain-containing membrane protein At4g22990-like isoform 1 [Glycine max] gi|356532044|ref|XP_003534584.1|
Lj1g3v2627360	1.44	0	Protein coding	PREDICTED: nucleolin 1-like [Cicer arietinum] gi|502104996|ref|XP_004492695.1|
Lj1g3v2627460	1.5	0.03	Protein coding	PREDICTED: (+)-neomenthol dehydrogenase [Glycine max] gi|356532034|ref|XP_003534579.1|
Lj1g3v2631950	0.97	0	repeat	NoHit
Lj1g3v2635080	2.31	0	Protein coding	Ripening-related protein 1 [Theobroma cacao] gi|508704098|gb|EOX95994.1|
Lj1g3v2660380	1.29	0.01	Protein coding	Uncharacterized protein isoform 2 [Theobroma cacao] gi|508713322|gb|EOY05219.1|
Lj1g3v2671440	0.6	0	Non-coding	NoHit
Lj1g3v2671480	0.67	0.02	Protein coding	Uncharacterized protein TCM_005309 [Theobroma cacao] gi|508704031|gb|EOX95927.1|
Lj1g3v2752330	1.13	0	Protein coding	Protein BPS1 [Medicago truncatula] gi|357507523|ref|XP_003624050.1|
Lj1g3v2807710	1.47	0	Non-coding	NoHit
Lj1g3v2808060	0.76	0.01	Protein coding	PREDICTED: subtilisin-like protease-like [Glycine max] gi|356568457|ref|XP_003552427.1|
Lj1g3v2809270	1.11	0.05	Protein coding	PREDICTED: CBS domain-containing protein CBSX6-like [Glycine max] gi|356568477|ref|XP_003552437.1|
Lj1g3v2809440	0.85	0	Protein coding	PREDICTED: probable UDP-arabinopyranose mutase 5-like [Glycine max] gi|356566937|ref|XP_003551681.1|
Lj1g3v2822820	1.05	0.01	Protein coding	PREDICTED: pentatricopeptide repeat-containing protein At2g26790 mitochondrial-like [Glycine max] gi|356513749|ref|XP_003525573.1|
Lj1g3v2824930	0.95	0	Non-coding	NoHit
Lj1g3v2835980	1.28	0.02	Protein coding	PREDICTED: riboflavin biosynthesis protein RibD-like [Cicer arietinum] gi|502105588|ref|XP_004492842.1|
Lj1g3v2837030	1.56	0.05	Protein coding	PREDICTED: serine carboxypeptidase-like 20-like isoform 1 [Glycine max] gi|356568501|ref|XP_003552449.1|
Lj1g3v2837040	2.78	0	Protein coding	Uncharacterized protein isoform 1 [Theobroma cacao] gi|508717889|gb|EOY09786.1|
Lj1g3v2838130	0.8	0	Protein coding	Uncharacterized protein TCM_002665 [Theobroma cacao] gi|508701851|gb|EOX93747.1|
Lj1g3v2840240	1.38	0.05	Protein coding	PREDICTED: probable receptor-like protein kinase At5g20050-like [Glycine max] gi|356510540|ref|XP_003523995.1|
Lj1g3v2840250	0.95	0	Protein coding	acyl carrier protein [Arachis hypogaea] gi|268527775|gb|ACZ06073.1|
Lj1g3v2841300	3.33	0	Protein coding	PREDICTED: AP2-like ethylene-responsive transcription factor BBM2-like [Glycine max] gi|356568527|ref|XP_003552462.1|
Lj1g3v2872770	1.22	0	Protein coding	Uncharacterized protein TCM_025264 [Theobroma cacao] gi|508718000|gb|EOY09897.1|
Lj1g3v2873800	3.63	0	Protein coding	Replication factor A protein [Medicago truncatula] gi|357516559|ref|XP_003628568.1|
Lj1g3v2883860	1.1	0	Non-coding	NoHit
Lj1g3v2896110	1.36	0	Protein coding	PREDICTED: UDP-glycosyltransferase 74E1-like [Glycine max] gi|356546201|ref|XP_003541519.1|
Lj1g3v2924200	0.76	0	Protein coding	PREDICTED: protein kinase G11A-like [Glycine max] gi|356529977|ref|XP_003533562.1|
Lj1g3v2938380	1.29	0.02	Protein coding	peroxidase2 [Medicago sativa] gi|971564|emb|CAA62228.1|
Lj1g3v2938590	3.32	0.05	Non-coding	NoHit
Lj1g3v2939610	0.59	0.03	Protein coding	PREDICTED: protein ARABIDILLO 1-like [Cicer arietinum] gi|502090026|ref|XP_004489097.1|
Lj1g3v2940670	0.77	0	Protein coding	PREDICTED: cationic amino acid transporter 9 chloroplastic-like isoform X2 [Cicer arietinum] gi|502090017|ref|XP_004489094.1|
Lj1g3v2940710	2.09	0	Protein coding	PREDICTED: mitochondrial respiratory chain complexes assembly protein rca1-like [Glycine max] gi|356531806|ref|XP_003534467.1|
Lj1g3v2941740	1.91	0	Protein coding	PREDICTED: mitochondrial respiratory chain complexes assembly protein rca1-like [Glycine max] gi|356531806|ref|XP_003534467.1|
Lj1g3v2941760	1.97	0	Non-coding	NoHit
Lj1g3v2941900	2.29	0	Protein coding	PREDICTED: actin-11-like [Cicer arietinum] gi|502102663|ref|XP_004492147.1|
Lj1g3v2975940	1.16	0.01	Protein coding	PREDICTED: DCN1-like protein 2-like [Glycine max] gi|356531764|ref|XP_003534446.1|
Lj1g3v2979230	1	0	Protein coding	cystathionine gamma-synthase [Lens culinaris] gi|430736216|gb|AGA60137.1|
Lj1g3v2982420	5.23	0.02	Protein coding	F-box/LRR-repeat protein [Medicago truncatula] gi|357512425|ref|XP_003626501.1|
Lj1g3v2983440	1.06	0.04	Protein coding	PREDICTED: UPF0301 protein BT_1078-like [Glycine max] gi|356568698|ref|XP_003552547.1|
Lj1g3v3006690	0.71	0	Protein coding	PREDICTED: LYR motif-containing protein 4B-like [Cicer arietinum] gi|502101823|ref|XP_004491882.1|
Lj1g3v3008780	0.78	0.04	Non-coding	NoHit
Lj1g3v3023700	2.31	0.05	Protein coding	predicted protein [Laccaria bicolor S238N-H82] gi|170108028|ref|XP_001885223.1|
Lj1g3v3024170	3.46	0.01	Protein coding	PREDICTED: transcription factor TCP13-like [Glycine max] gi|356568770|ref|XP_003552583.1|
Lj1g3v3026200	0.99	0.04	Protein coding	PREDICTED: probable C-terminal domain small phosphatase-like isoform X4 [Cicer arietinum] gi|502170470|ref|XP_004514839.1|
Lj1g3v3028300	0.86	0.03	Protein coding	PREDICTED: 50S ribosomal protein L24-like isoform X1 [Cicer arietinum] gi|502082834|ref|XP_004487287.1|
Lj1g3v3053810	1.52	0	Protein coding	PREDICTED: thylakoid lumenal 19 kDa protein chloroplastic-like [Glycine max] gi|356557150|ref|XP_003546881.1|
Lj1g3v3064000	0.9	0.01	Protein coding	PREDICTED: F-box/kelch-repeat protein At3g06240-like [Glycine max] gi|356561408|ref|XP_003548973.1|
Lj1g3v3064040	0.9	0	Protein coding	PREDICTED: F-box/kelch-repeat protein At3g06240-like [Glycine max] gi|356519966|ref|XP_003528639.1|
Lj1g3v3078240	0.69	0	Protein coding	PREDICTED: transcription factor BIM3-like [Glycine max] gi|356526565|ref|XP_003531887.1|
Lj1g3v3102650	0.8	0	Protein coding	Ribosome biogenesis protein BRX1-like protein [Medicago truncatula] gi|357506041|ref|XP_003623309.1|
Lj1g3v3103900	0.76	0	Protein coding	proline dehydrogenase [Medicago sativa] gi|48525716|gb|AAT45084.1|
Lj1g3v3137730	3.62	0	Protein coding	Ethylene-responsive transcription factor [Medicago truncatula] gi|357502687|ref|XP_003621632.1|
Lj1g3v3137820	2.77	0	Protein coding	Heat shock protein [Medicago truncatula] gi|357490113|ref|XP_003615344.1|
Lj1g3v3150020	1.11	0.03	Protein coding	PREDICTED: two-component response regulator ARR12-like isoform X6 [Cicer arietinum] gi|502157433|ref|XP_004510876.1|
Lj1g3v3170080	1.16	0.01	Protein coding	PREDICTED: eukaryotic translation initiation factor 3 subunit H-like [Glycine max] gi|356568923|ref|XP_003552657.1|
Lj1g3v3182380	0.77	0	Non-coding	NoHit
Lj1g3v3218110	1.25	0	Protein coding	PREDICTED: carnitinyl-CoA dehydratase-like [Glycine max] gi|356568988|ref|XP_003552689.1|
Lj1g3v3219190	0.59	0.03	Protein coding	PREDICTED: geranylgeranyl transferase type-1 subunit beta-like isoform X1 [Cicer arietinum] gi|502102591|ref|XP_004492125.1|
Lj1g3v3221290	4.87	0.01	Non-coding	NoHit
Lj1g3v3231360	1.15	0.01	Non-coding	NoHit
Lj1g3v3244570	1.04	0	Protein coding	PREDICTED: eukaryotic translation initiation factor 5-like [Glycine max] gi|356499628|ref|XP_003518639.1|
Lj1g3v3257720	0.95	0	Protein coding	NoHit
Lj1g3v3257730	0.99	0
Lj1g3v3268810	1.44	0	Protein coding	Lipid phosphate phosphatase [Medicago truncatula] gi|357508201|ref|XP_003624389.1|
Lj1g3v3300010	1.18	0	Protein coding	PREDICTED: LOW QUALITY PROTEIN: plastidic glucose transporter 4-like [Glycine max] gi|356573700|ref|XP_003554995.1|
Lj1g3v3315230	0.69	0	Non-coding	NoHit
Lj1g3v3316260	4.37	0.01	Protein coding	RecName: Full=Ribulose bisphosphate carboxylase small chain 3A chloroplastic, Short=RuBisCO small subunit 3A, Flags: Precursor_x0001_gi|20855|emb|CAA27864.1| ribulose bisphosphate carboxylase [Pisum sativum] gi|132106|sp|P07689.1|RBS3_PEA
Lj1g3v3328600	2	0.02	Protein coding	PREDICTED: LOW QUALITY PROTEIN: synaptonemal complex protein 1-like [Cicer arietinum] gi|502095102|ref|XP_004490374.1|
Lj1g3v3328650	0.63	0	Protein coding	RAD23-like [Solanum tuberosum] gi|77745475|gb|ABB02636.1|
Lj1g3v3329030	1.89	0	Protein coding	NoHit
Lj1g3v3329260	1.67	0.03	Protein coding	PREDICTED: 23-dimethylmalate lyase-like isoform 1 [Glycine max] gi|356569107|ref|XP_003552747.1|
Lj1g3v3329680	0.69	0.04	Protein coding	PREDICTED: signal peptide peptidase-like 2B-like [Glycine max] gi|356527443|ref|XP_003532320.1|
Lj1g3v3329710	1.51	0	Protein coding	SAUR family protein [Theobroma cacao] gi|508707824|gb|EOX99720.1|
Lj1g3v3329850	0.77	0.01	Non-coding	NoHit
Lj1g3v3329960	0.71	0.01	Protein coding	Integral membrane protein hemolysin-III like protein [Arabidopsis thaliana] gi|30689972|ref|NP_182050.2|
Lj1g3v3329980	1.08	0	Protein coding	PREDICTED: sorcin-like isoform 1 [Glycine max] gi|356510600|ref|XP_003524025.1|
Lj1g3v3330040	1.31	0	Protein coding	NAD(P)-binding Rossmann-fold superfamily protein [Theobroma cacao] gi|508705586|gb|EOX97482.1|
Lj1g3v3330050	0.75	0.02	Protein coding	class Ia chitinase [Galega orientalis] gi|33414052|gb|AAP03088.1|
Lj1g3v3330170	0.93	0	Protein coding	PREDICTED: 40S ribosomal protein S3-3-like [Cicer arietinum] gi|502122563|ref|XP_004497806.1|
Lj1g3v3330360	0.62	0.05	Protein coding	PREDICTED: DEAD-box ATP-dependent RNA helicase 50-like [Glycine max] gi|356507351|ref|XP_003522431.1|
Lj1g3v3343770	0.75	0.01	Non-coding	NoHit
Lj1g3v3354000	1.41	0.05	Protein coding	PREDICTED: pentatricopeptide repeat-containing protein At3g12770-like [Glycine max] gi|356509543|ref|XP_003523507.1|
Lj1g3v3354010	2.14	0	Protein coding	Auxin-induced protein 6B [Medicago truncatula] gi|357467463|ref|XP_003604016.1|
Lj1g3v3354030	0.98	0	Protein coding	PREDICTED: indole-3-acetic acid-induced protein ARG7-like [Cicer arietinum] gi|502184177|ref|XP_004517301.1|
Lj1g3v3354070	0.88	0	Protein coding	PREDICTED: RING finger and CHY zinc finger domain-containing protein 1-like [Glycine max] gi|356555553|ref|XP_003546095.1|
Lj1g3v3354300	0.77	0.01	Protein coding	PREDICTED: tRNA-dihydrouridine synthase 3-like [Glycine max] gi|356508136|ref|XP_003522816.1|
Lj1g3v3380990	4.78	0.01	Non-coding	NoHit
Lj1g3v3381220	1.65	0	Protein coding	PREDICTED: F-box protein At5g07610-like [Solanum lycopersicum] gi|460394895|ref|XP_004243025.1|
Lj1g3v3381340	0.89	0.01	Protein coding	bZIP transcription factor bZIP124 [Glycine max] gi|351724635|ref|NP_001238344.1|
Lj1g3v3381390	1.61	0.01	Protein coding	PREDICTED: patellin-3-like [Glycine max] gi|356509557|ref|XP_003523514.1|
Lj1g3v3382460	1.25	0	Protein coding	PREDICTED: 40S ribosomal protein S25-2-like [Glycine max] gi|356538747|ref|XP_003537862.1|
Lj1g3v3384680	1.1	0	Non-coding	NoHit
Lj1g3v3384730	1.53	0	Protein coding	PREDICTED: WUSCHEL-related homeobox 8-like [Glycine max] gi|356508610|ref|XP_003523048.1|
Lj1g3v3386920	3.91	0.04	Protein coding	B3 domain-containing protein [Medicago truncatula] gi|357504749|ref|XP_003622663.1|
Lj1g3v3386930	3.91	0.04	Protein coding	B3 domain-containing protein [Medicago truncatula] gi|357504749|ref|XP_003622663.1|
Lj1g3v3390060	1.28	0	Protein coding	PREDICTED: monosaccharide-sensing protein 2-like isoform X1 [Cicer arietinum] gi|502130974|ref|XP_004500833.1|
Lj1g3v3391170	0.83	0.04	Protein coding	PREDICTED: outer envelope pore protein 21 chloroplastic-like [Cicer arietinum] gi|502130987|ref|XP_004500837.1|
Lj1g3v3392220	0.69	0	Protein coding	PREDICTED: monosaccharide-sensing protein 2-like isoform X1 [Cicer arietinum] gi|502130974|ref|XP_004500833.1|
Lj1g3v3404270	3.03	0	Protein coding	ABC transporter [Methanohalophilus mahii DSM 5219] gi|294495844|ref|YP_003542337.1|
Lj1g3v3404340	0.83	0.03	Protein coding	PREDICTED: SWI/SNF complex subunit SWI3B-like [Glycine max] gi|356517915|ref|XP_003527631.1|
Lj1g3v3404370	0.89	0.05	Protein coding	Uncharacterized protein TCM_034812 [Theobroma cacao] gi|508723983|gb|EOY15880.1|
Lj1g3v3404510	4.21	0.02	Protein coding	PREDICTED: polyol transporter 5-like [Cicer arietinum] gi|502130938|ref|XP_004500821.1|
Lj1g3v3407660	0.6	0	Protein coding	G protein beta subunit [Pisum sativum] gi|5733806|gb|AAD49742.1|AF170921_1
Lj1g3v3438940	1.5	0	Protein coding	pectin methylesterase [Sesbania rostrata] gi|20269071|emb|CAD29733.1|
Lj1g3v3439090	1.93	0.01	Protein coding	pectinmethylesterase [Vigna radiata var. radiata] gi|1149556|emb|CAA64217.1|
Lj1g3v3441450	1.11	0.02	Protein coding	Glutathione S-transferase [Medicago truncatula] gi|357505821|ref|XP_003623199.1|
Lj1g3v3442630	1.63	0	Protein coding	Proteasome inhibitor-related [Theobroma cacao] gi|508715476|gb|EOY07373.1|
Lj1g3v3443850	3.6	0	Protein coding	PREDICTED: wall-associated receptor kinase-like 20-like [Glycine max] gi|356520931|ref|XP_003529113.1|
Lj1g3v3444020	4.16	0	Protein coding	Uncharacterized protein TCM_021877 [Theobroma cacao] gi|508715549|gb|EOY07446.1|
Lj1g3v3444110	1.81	0.01	Non-coding	NoHit
Lj1g3v3444150	0.88	0.02	Protein coding	HLIP/One helix protein [Populus trichocarpa] gi|224090769|ref|XP_002309074.1|
Lj1g3v3458820	5.32	0	Protein coding	PREDICTED: WD repeat-containing protein 44-like [Cicer arietinum] gi|502180523|ref|XP_004516656.1|
Lj1g3v3458830	4.48	0.01	Protein coding	WD repeat-containing protein [Medicago truncatula] gi|357505499|ref|XP_003623038.1|
Lj1g3v3465980	1.02	0	Non-coding	NoHit
Lj1g3v3466060	2.41	0.01	Non-coding	NoHit
Lj1g3v3477220	0.65	0.03	Protein coding	Uncharacterized protein TCM_002274 [Theobroma cacao] gi|508701515|gb|EOX93411.1|
Lj1g3v3542650	1.05	0.05	Protein coding	PREDICTED: pentatricopeptide repeat-containing protein At5g48730 chloroplastic-like [Glycine max] gi|356527376|ref|XP_003532287.1|
Lj1g3v3556870	1.38	0	Protein coding	envelope glycoprotein [Human immunodeficiency virus 1] gi|190352056|gb|ACE76452.1|
Lj1g3v3558160	2.06	0	Protein coding	PREDICTED: dual specificity protein phosphatase 12-like [Cicer arietinum] gi|502171298|ref|XP_004515029.1|
Lj1g3v3559200	2.08	0	Protein coding	Uncharacterized protein TCM_015808 [Theobroma cacao] gi|508776867|gb|EOY24123.1|
Lj1g3v3580290	2.85	0.01	Protein coding	PREDICTED: F-box/kelch-repeat protein At3g23880-like [Cicer arietinum] gi|502078956|ref|XP_004486107.1|
Lj1g3v3580300	1.2	0.01	Protein coding	legume-specific protein [Aeschynomene evenia] gi|426207824|gb|AFY13551.1|
Lj1g3v3580450	0.64	0.01	Non-coding	NoHit
Lj1g3v3580460	0.74	0	Protein coding	PREDICTED: galacturonosyltransferase 8-like [Glycine max] gi|356567810|ref|XP_003552108.1|
Lj1g3v3594890	0.9	0.03	Protein coding	Uncharacterized protein TCM_002687 [Theobroma cacao] gi|508701874|gb|EOX93770.1|
Lj1g3v3597200	0.8	0	Protein coding	PREDICTED: D-amino acid dehydrogenase small subunit-like [Cicer arietinum] gi|502103233|ref|XP_004492233.1|
Lj1g3v3608310	0.6	0.02	Protein coding	Histone H3 K4-specific methyltransferase SET7/9 family protein [Theobroma cacao] gi|508704657|gb|EOX96553.1|
Lj1g3v3608320	1.02	0.01	Protein coding	PREDICTED: metacaspase-1-like [Glycine max] gi|356495863|ref|XP_003516790.1|
Lj1g3v3608410	0.67	0	Protein coding	PREDICTED: dynamin-related protein 1E-like isoform 1 [Glycine max] gi|356527252|ref|XP_003532226.1|
Lj1g3v3641890	0.85	0	Protein coding	PREDICTED: GDSL esterase/lipase At3g27950-like [Cicer arietinum] gi|502090599|ref|XP_004489280.1|
Lj1g3v3643320	1.29	0	Protein coding	PREDICTED: glutaredoxin-C2-like [Cicer arietinum] gi|502100486|ref|XP_004491729.1|
Lj1g3v3646380	1.19	0	Protein coding	Calcineurin-like metallo-phosphoesterase superfamily protein [Theobroma cacao] gi|508712759|gb|EOY04656.1|
Lj1g3v3646450	1.43	0	Protein coding	DNAJ heat shock N-terminal domain-containing protein [Theobroma cacao] gi|508710576|gb|EOY02473.1|
Lj1g3v3646460	0.99	0	Protein coding	PREDICTED: WD repeat-containing protein 82-like [Cicer arietinum] gi|502107731|ref|XP_004493359.1|
Lj1g3v3646470	1.71	0	Protein coding	PREDICTED: P24 oleosin isoform A-like [Cicer arietinum] gi|502107734|ref|XP_004493360.1|
Lj1g3v3646600	0.66	0.01	Non-coding	NoHit
Lj1g3v3690430	2.15	0.03	Protein coding	Os04g0481300 [Oryza sativa Japonica Group] gi|115459018|ref|NP_001053109.1|
Lj1g3v3716330	2.69	0.05	Non-coding	NoHit
Lj1g3v3717050	1	0.05	Non-coding	NoHit
Lj1g3v3729370	3.91	0.04	Protein coding	PREDICTED: epoxide hydrolase 2-like [Glycine max] gi|356548757|ref|XP_003542766.1|
Lj1g3v3750630	2.71	0	Protein coding	PREDICTED: cystinosin homolog [Cicer arietinum] gi|502089540|ref|XP_004488941.1|
Lj1g3v3750660	3.2	0	Protein coding	PREDICTED: cystinosin homolog [Cicer arietinum] gi|502089534|ref|XP_004488939.1|
Lj1g3v3767250	0.73	0	Protein coding	PREDICTED: wall-associated receptor kinase 5-like [Glycine max] gi|356551203|ref|XP_003543967.1|
Lj1g3v3833760	2.15	0	Protein coding	Germin-like protein subfamily 1 member [Medicago truncatula] gi|357468889|ref|XP_003604729.1|
Lj1g3v3833870	1.52	0	Protein coding	PREDICTED: germin-like protein subfamily 1 member 18-like [Cicer arietinum] gi|502165338|ref|XP_004513533.1|
Lj1g3v3833880	2.4	0.01	Protein coding	Germin-like protein subfamily 1 member [Medicago truncatula] gi|357468889|ref|XP_003604729.1|
Lj1g3v3833920	2.02	0	Protein coding	PREDICTED: brain protein 44-like protein-like [Glycine max] gi|356571499|ref|XP_003553914.1|
Lj1g3v3833940	2.82	0.01	Protein coding	PREDICTED: pentatricopeptide repeat-containing protein At5g66520-like [Glycine max] gi|356529553|ref|XP_003533355.1|
Lj1g3v3834120	1.4	0.03	Protein coding	PREDICTED: probable inactive leucine-rich repeat receptor-like protein kinase At3g03770-like [Glycine max] gi|356570123|ref|XP_003553240.1|
Lj1g3v3834180	0.77	0	Protein coding	PREDICTED: probable adenylate kinase 1 chloroplastic-like [Cicer arietinum] gi|502166858|ref|XP_004513998.1|
Lj1g3v3835560	1.39	0.01	Protein coding	PREDICTED: LOW QUALITY PROTEIN: peroxidase 55-like [Cicer arietinum] gi|502164894|ref|XP_004513315.1|
Lj1g3v3835720	0.81	0	Protein coding	Uncharacterized protein TCM_017236 [Theobroma cacao] gi|508710936|gb|EOY02833.1|
Lj1g3v3847150	1.3	0	Protein coding	PREDICTED: squamosa promoter-binding-like protein 16-like [Glycine max] gi|356571559|ref|XP_003553944.1|
Lj1g3v3847230	0.84	0.01	Protein coding	PREDICTED: probable WRKY transcription factor 56-like [Glycine max] gi|356561712|ref|XP_003549123.1|
Lj1g3v3848510	0.68	0	Protein coding	NoHit
Lj1g3v3891780	1.12	0	Protein coding	PREDICTED: membrane-anchored ubiquitin-fold protein 4 [Vitis vinifera] gi|225451517|ref|XP_002272710.1|
Lj1g3v3891930	1.03	0	Protein coding	Rop guanine nucleotide exchange factor [Medicago truncatula] gi|357500637|ref|XP_003620607.1|
Lj1g3v3891960	0.83	0.01	Protein coding	Uncharacterized protein isoform 2 [Theobroma cacao] gi|508710973|gb|EOY02870.1|
Lj1g3v3892160	0.91	0.02	Non-coding	NoHit
Lj1g3v3892330	0.97	0	Protein coding	Uncharacterized protein TCM_017290 [Theobroma cacao] gi|508710993|gb|EOY02890.1|
Lj1g3v3902560	2.11	0	Protein coding	PREDICTED: CASP-like protein RCOM_1446020-like [Cicer arietinum] gi|502106582|ref|XP_004492988.1|
Lj1g3v3902600	0.9	0.03	Protein coding	BRO1 domain-containing protein BROX [Medicago truncatula] gi|357508279|ref|XP_003624428.1|
Lj1g3v3903030	1.48	0	Non-coding	NoHit
Lj1g3v3904290	4.06	0	Protein coding	PREDICTED: light-regulated protein-like [Cicer arietinum] gi|502106837|ref|XP_004493072.1|
Lj1g3v3904450	2.64	0	Protein coding	PREDICTED: ethylene-responsive transcription factor ERF113-like [Glycine max] gi|356561162|ref|XP_003548854.1|
Lj1g3v3905670	0.95	0.04	Protein coding	PREDICTED: pentatricopeptide repeat-containing protein At2g25580-like [Glycine max] gi|356528308|ref|XP_003532746.1|
Lj1g3v3929230	3.51	0.02	fragmented	NoHit
Lj1g3v3929270	3.51	0.02	fragmented	NoHit
Lj1g3v3929280	3.31	0.02	fragmented	NoHit
Lj1g3v3930420	2.35	0	Protein coding	PREDICTED: ethylene-responsive transcription factor LEP-like [Cicer arietinum] gi|502107665|ref|XP_004493337.1|
Lj1g3v3943580	1.37	0	Protein coding	PREDICTED: glyceraldehyde-3-phosphate dehydrogenase A chloroplastic-like [Glycine max] gi|356561064|ref|XP_003548805.1|
Lj1g3v3948170	1.98	0.02	Protein coding	transcriptional factor NAC11 [Glycine max] gi|351727585|ref|NP_001236142.1|
Lj1g3v3964520	0.6	0.01	Protein coding	PREDICTED: GATA transcription factor 9-like [Glycine max] gi|356571686|ref|XP_003554005.1|
Lj1g3v3974800	1.86	0	Non-coding	NoHit
Lj1g3v3975110	1.87	0	Protein coding	PREDICTED: glutamate dehydrogenase 1-like isoform X1 [Cicer arietinum] gi|502107100|ref|XP_004493157.1|
Lj1g3v3975120	1.96	0.05	repeat	NoHit
Lj1g3v3975150	1.89	0	Protein coding	PREDICTED: adenylyl-sulfate kinase 1 chloroplastic-like isoform X1 [Cicer arietinum] gi|502107115|ref|XP_004493162.1|
Lj1g3v3975160	1.53	0.05	Protein coding	PREDICTED: nuclear receptor subfamily 1 group I member 3 isoform 1 [Saimiri boliviensis boliviensis] gi|403294075|ref|XP_003938030.1|
Lj1g3v3975270	1.74	0	Protein coding	Uncharacterized protein isoform 1 [Theobroma cacao] gi|508718698|gb|EOY10595.1|
Lj1g3v3975320	1.36	0.02	repeat	NoHit
Lj1g3v3975330	1.36	0.02
Lj1g3v3975450	2.98	0	Protein coding	PREDICTED: probable glycosyltransferase At5g03795-like [Glycine max] gi|356571729|ref|XP_003554026.1|
Lj1g3v3975770	3.86	0	Non-coding	NoHit
Lj1g3v3979300	0.86	0.02	Protein coding	PREDICTED: 50S ribosomal protein L25-like [Cicer arietinum] gi|502107272|ref|XP_004493212.1|
Lj1g3v3979320	0.79	0	Protein coding	PREDICTED: cationic amino acid transporter 4 vacuolar-like [Cicer arietinum] gi|502107278|ref|XP_004493214.1|
Lj1g3v3979340	2.29	0	Protein coding	Alcohol dehydrogenase class-3 [Medicago truncatula] gi|357487763|ref|XP_003614169.1|
Lj1g3v3979410	1.75	0	Non-coding	NoHit
Lj1g3v3981490	1.35	0	Protein coding	Uncharacterized protein TCM_025809 [Theobroma cacao] gi|508718550|gb|EOY10447.1|
Lj1g3v3992540	3.4	0	Protein coding	PREDICTED: WUSCHEL-related homeobox 11-like [Cicer arietinum] gi|502107348|ref|XP_004493236.1|
Lj1g3v3992560	1.6	0	Protein coding	PREDICTED: transcriptional activator Myb-like isoform X1 [Cicer arietinum] gi|502107352|ref|XP_004493237.1|
Lj1g3v4012800	2.14	0.02	repeat	NoHit
Lj1g3v4026060	0.75	0	Protein coding	Protein TRANSPARENT TESTA [Medicago truncatula] gi|357508985|ref|XP_003624781.1|
Lj1g3v4027070	0.92	0	Protein coding	PREDICTED: ELMO domain-containing protein A-like [Glycine max] gi|356503958|ref|XP_003520766.1|
Lj1g3v4047290	1.3	0.02	Protein coding	cysteine proteinase [Lotus japonicus] gi|144905116|dbj|BAF56430.1|
Lj1g3v4058490	0.63	0	Protein coding	PREDICTED: 14 kDa zinc-binding protein-like [Cicer arietinum] gi|502091782|ref|XP_004489633.1|
Lj1g3v4058520	0.86	0.03	Non-coding	NoHit
Lj1g3v4058560	0.81	0.03	Protein coding	PQ-loop repeat-containing protein [Medicago truncatula] gi|357497257|ref|XP_003618917.1|
Lj1g3v4059180	0.85	0.02	Protein coding	maturase K partial (chloroplast) [Ruppia maritima] gi|407750708|gb|AFU34340.1|
Lj1g3v4079400	1.46	0.01	Protein coding	PREDICTED: E3 ubiquitin protein ligase RIE1-like [Glycine max] gi|356570399|ref|XP_003553376.1|
Lj1g3v4082070	3.43	0	Protein coding	Peptide transporter PTR5 [Medicago truncatula] gi|357509215|ref|XP_003624896.1|
Lj1g3v4093200	1.28	0	Protein coding	R3H domain-containing protein [Medicago truncatula] gi|357509253|ref|XP_003624915.1|
Lj1g3v4093210	5.09	0	Non-coding	NoHit
Lj1g3v4093220	0.96	0	Protein coding	Two-component response regulator ARR1 [Medicago truncatula] gi|357509257|ref|XP_003624917.1|
Lj1g3v4093240	1.31	0.02	Protein coding	PREDICTED: calmodulin-interacting protein 111-like [Cicer arietinum] gi|502107998|ref|XP_004493367.1|
Lj1g3v4103600	1.55	0	Non-coding	NoHit
Lj1g3v4105870	2.08	0	Protein coding	10 kDa chaperonin [Medicago truncatula] gi|357509315|ref|XP_003624946.1|
Lj1g3v4107020	0.91	0.03	Protein coding	General transcription factor IIH subunit [Medicago truncatula] gi|357509341|ref|XP_003624959.1|
Lj1g3v4107150	1.74	0.03	Protein coding	Ubiquitin-associated domain-containing protein [Medicago truncatula] gi|357509361|ref|XP_003624969.1|
Lj1g3v4139340	2.47	0	Protein coding	60S ribosomal protein L35a [Vernicia fordii] gi|209967441|gb|ACJ02349.1|
Lj1g3v4139400	1.09	0.01	Protein coding	acid phosphatase class IIIB protein [Arabidopsis thaliana] gi|18405204|ref|NP_565918.1|
Lj1g3v4139410	2.34	0	Protein coding	Pentatricopeptide repeat-containing protein [Medicago truncatula] gi|357436395|ref|XP_003588473.1|
Lj1g3v4139540	0.74	0.01	Protein coding	MYB transcription factor MYB75 [Glycine max] gi|351723575|ref|NP_001235748.1|
Lj1g3v4139550	0.7	0.01	Protein coding	PREDICTED: coronatine-insensitive protein 1-like [Cicer arietinum] gi|502097266|ref|XP_004490952.1|
Lj1g3v4141790	2.95	0.04	Non-coding	NoHit
Lj1g3v4154950	1.58	0	Protein coding	BTB/POZ ankyrin repeat protein [Lotus japonicus] gi|343794556|gb|AEM62768.1|
Lj1g3v4238000	1.06	0	Protein coding	PREDICTED: zeatin O-glucosyltransferase-like [Glycine max] gi|356504765|ref|XP_003521165.1|
Lj1g3v4241070	1.74	0	Protein coding	PREDICTED: LOW QUALITY PROTEIN: heat stress transcription factor B-3-like [Cicer arietinum] gi|502108702|ref|XP_004493479.1|
Lj1g3v4251230	0.82	0.03	Protein coding	PREDICTED: cytoplasmic tRNA 2-thiolation protein 2-like [Cicer arietinum] gi|502108809|ref|XP_004493493.1|
Lj1g3v4275510	3.52	0	Protein coding	PREDICTED: N-alpha-acetyltransferase 15 NatA auxiliary subunit [Vitis vinifera] gi|225442715|ref|XP_002284882.1|
Lj1g3v4287660	2.25	0	Protein coding	PREDICTED: oligopeptide transporter 5-like [Glycine max] gi|356503458|ref|XP_003520525.1|
Lj1g3v4288730	1.23	0	Protein coding	PREDICTED: protein TRANSPARENT TESTA 1-like [Glycine max] gi|356504819|ref|XP_003521192.1|
Lj1g3v4288970	1.33	0	Protein coding	PREDICTED: zinc finger A20 and AN1 domain-containing stress-associated protein 8-like isoform X1 [Cicer arietinum] gi|502108965|ref|XP_004493535.1|
Lj1g3v4288980	0.64	0.01	Protein coding	PREDICTED: transmembrane protein 18-like [Cicer arietinum] gi|502134014|ref|XP_004501970.1|
Lj1g3v4289000	0.85	0.04	Non-coding	NoHit
Lj1g3v4289030	0.76	0.03	Protein coding	PREDICTED: probably inactive leucine-rich repeat receptor-like protein kinase At5g06940-like [Glycine max] gi|356572056|ref|XP_003554186.1|
Lj1g3v4315320	0.59	0	Protein coding	PREDICTED: 40S ribosomal protein S20-1-like [Glycine max] gi|356504833|ref|XP_003521199.1|
Lj1g3v4315330	3.15	0	Protein coding	PREDICTED: polygalacturonase inhibitor-like [Glycine max] gi|356572074|ref|XP_003554195.1|
Lj1g3v4315340	1.61	0	Protein coding	PREDICTED: transcription factor HBP-1b(c1)-like isoform X1 [Cicer arietinum] gi|502109068|ref|XP_004493558.1|
Lj1g3v4316410	0.84	0	Protein coding	PREDICTED: myoneurin-like [Cicer arietinum] gi|502109110|ref|XP_004493568.1|
Lj1g3v4317480	4.68	0.01	Protein coding	Myb family transcription factor APL [Medicago truncatula] gi|357509909|ref|XP_003625243.1|
Lj1g3v4317520	2.84	0.02	Protein coding	PREDICTED: transcription repressor KAN1-like isoform X1 [Cicer arietinum] gi|502109125|ref|XP_004493572.1|
Lj1g3v4317560	0.7	0.04	Protein coding	Uncharacterized protein TCM_024889 [Theobroma cacao] gi|508717574|gb|EOY09471.1|
Lj1g3v4317710	0.7	0.01	Protein coding	PREDICTED: actin-3-like [Glycine max] gi|356504868|ref|XP_003521216.1|
Lj1g3v4360080	1.2	0	Protein coding	PREDICTED: thioredoxin-like 3-1 chloroplastic-like isoform 2 [Glycine max] gi|356572122|ref|XP_003554219.1|
Lj1g3v4372190	2.67	0	Protein coding	PREDICTED: probable protein kinase At2g41970-like [Glycine max] gi|356570526|ref|XP_003553436.1|
Lj1g3v4407610	0.63	0.04	Protein coding	PREDICTED: exosome complex component rrp4-like [Cicer arietinum] gi|502115055|ref|XP_004495115.1|
Lj1g3v4419770	0.77	0	Protein coding	DNA repair protein RAD5 [Medicago truncatula] gi|357509293|ref|XP_003624935.1|
Lj1g3v4433190	1.01	0	Protein coding	GTP-binding family protein [Theobroma cacao] gi|508702876|gb|EOX94772.1|
Lj1g3v4434250	1.28	0	Non-coding	NoHit
Lj1g3v4435500	1.85	0.04	Protein coding	PREDICTED: ubiquinone biosynthesis protein COQ4 homolog mitochondrial-like isoform X2 [Cicer arietinum] gi|502091990|ref|XP_004489686.1|
Lj1g3v4435540	1.36	0	Protein coding	Uncharacterized protein isoform 1 [Theobroma cacao] gi|508702838|gb|EOX94734.1|
Lj1g3v4446600	1.69	0	Non-coding	NoHit
Lj1g3v4446610	2.83	0	Non-coding	NoHit
Lj1g3v4446640	1.37	0	Protein coding	Uncharacterized protein isoform 1 [Theobroma cacao] gi|508702817|gb|EOX94713.1|
Lj1g3v4446830	0.66	0.03	Protein coding	PREDICTED: non-specific lipid-transfer protein-like protein At2g13820-like [Cicer arietinum] gi|502109641|ref|XP_004493692.1|
Lj1g3v4446910	1.32	0	Protein coding	PREDICTED: sulfate transporter 3.1-like [Glycine max] gi|356504955|ref|XP_003521258.1|
Lj1g3v4447000	1.67	0.02	Protein coding	PREDICTED: BI1-like protein-like [Glycine max] gi|356570594|ref|XP_003553470.1|
Lj1g3v4447020	0.62	0.05	Protein coding	PREDICTED: poly(A) polymerase-like [Cicer arietinum] gi|502139505|ref|XP_004503795.1|
Lj1g3v4449270	1.82	0	Protein coding	Uncharacterized protein isoform 1 [Theobroma cacao] gi|508718017|gb|EOY09914.1|
Lj1g3v4450310	1.12	0.01	Protein coding	PREDICTED: V-type proton ATPase subunit F-like isoform 1 [Solanum lycopersicum] gi|460374930|ref|XP_004233261.1|
Lj1g3v4450420	0.63	0.05	Protein coding	PREDICTED: threonine dehydratase biosynthetic chloroplastic-like [Glycine max] gi|356548297|ref|XP_003542539.1|
Lj1g3v4450490	0.77	0.01	Protein coding	RecName: Full=Auxin-induced protein 22E, AltName: Full=Indole-3-acetic acid-induced protein ARG14_x0001_gi|2224733|dbj|BAA20849.1| Aux22e [Vigna radiata] gi|11131105|sp|O24543.1|AX22E_PHAAU
Lj1g3v4450530	0.67	0.04	Protein coding	PREDICTED: ATP-dependent kinase YFH7-like isoform X1 [Cicer arietinum] gi|502109842|ref|XP_004493740.1|
Lj1g3v4456710	0.96	0.02	Non-coding	NoHit
Lj1g3v4456720	1.77	0	Non-coding	NoHit
Lj1g3v4468000	0.81	0.01	repeat	NoHit
Lj1g3v4469060	1.06	0	Non-coding	NoHit
Lj1g3v4483390	1.81	0	Protein coding	PREDICTED: deoxyhypusine hydroxylase-like [Glycine max] gi|356504995|ref|XP_003521278.1|
Lj1g3v4483440	4.35	0	Protein coding	PREDICTED: LOB domain-containing protein 29-like [Glycine max] gi|356505001|ref|XP_003521281.1|
Lj1g3v4483620	1.96	0.04	Protein coding	PREDICTED: RING-H2 finger protein ATL1-like [Glycine max] gi|356503604|ref|XP_003520597.1|
Lj1g3v4483770	0.64	0.05	Non-coding	NoHit
Lj1g3v4483790	0.79	0.01	Protein coding	PREDICTED: actin-depolymerizing factor-like [Cicer arietinum] gi|502109989|ref|XP_004493773.1|
Lj1g3v4483840	0.88	0	Protein coding	PREDICTED: protodermal factor 1-like [Cicer arietinum] gi|502110008|ref|XP_004493777.1|
Lj1g3v4483960	0.88	0	Protein coding	PREDICTED: target of Myb protein 1-like [Glycine max] gi|356570650|ref|XP_003553498.1|
Lj1g3v4515410	1.58	0.01	Protein coding	IQ motif and SEC7 domain-containing protein 2 [Theobroma cacao] gi|508702538|gb|EOX94434.1|
Lj1g3v4515500	1.65	0.01
Lj1g3v4515560	0.65	0.01	Protein coding	PREDICTED: vacuolar protein sorting-associated protein 2 homolog 3 [Vitis vinifera] gi|225438079|ref|XP_002276413.1|
Lj1g3v4515570	1.81	0.01	Protein coding	RecName: Full=Glutathione gamma-glutamylcysteinyltransferase 1, AltName: Full=LjPCS1-8R, AltName: Full=Phytochelatin synthase 1_x0001_g3vi|33286859|gb|AAQ01752.1| phytochelatin synthase [Lotus japonicus] gi|122208907|sp|Q2TSC7.1|PCS1_LOTJA
Lj1g3v4515790	0.65	0	Non-coding	NoHit
Lj1g3v4515910	0.65	0	Protein coding	Two-component response regulator ARR [Medicago truncatula] gi|357510131|ref|XP_003625354.1|
Lj1g3v4516120	0.97	0	Protein coding	PREDICTED: 60S ribosomal protein L23-like [Fragaria vesca subsp. vesca] gi|470120643|ref|XP_004296407.1|
Lj1g3v4528350	1.83	0.02	Protein coding	Uncharacterized protein TCM_003906 [Theobroma cacao] gi|508702424|gb|EOX94320.1|
Lj1g3v4528360	1.02	0.02	Protein coding	PREDICTED: auxin-responsive protein IAA11-like [Glycine max] gi|356545900|ref|XP_003541371.1|
Lj1g3v4528570	0.67	0	Protein coding	PREDICTED: alcohol dehydrogenase class-3-like [Cicer arietinum] gi|502110273|ref|XP_004493841.1|
Lj1g3v4528740	1.5	0	Protein coding	PREDICTED: flavin-containing monooxygenase YUCCA8-like [Glycine max] gi|356572315|ref|XP_003554314.1|
Lj1g3v4553410	0.91	0	Protein coding	Uncharacterized protein TCM_021992 [Theobroma cacao] gi|508715705|gb|EOY07602.1|
Lj1g3v4554630	0.65	0	Non-coding	NoHit
Lj1g3v4575250	0.8	0	Protein coding	hypothetical protein [Lactobacillus iners] gi|493789817|ref|WP_006738028.1|
Lj1g3v4575260	1.04	0	Protein coding	Plant protein 1589 of Uncharacterized protein function [Theobroma cacao] gi|508715727|gb|EOY07624.1|
Lj1g3v4578720	0.62	0.01	Protein coding	Uncharacterized protein isoform 1 [Theobroma cacao] gi|508715761|gb|EOY07658.1|
Lj1g3v4578790	0.6	0	Protein coding	Uncharacterized protein isoform 1 [Theobroma cacao] gi|508715781|gb|EOY07678.1|
Lj1g3v4578810	1.05	0	Protein coding	PREDICTED: protein IN2-1 homolog B-like [Glycine max] gi|356572385|ref|XP_003554349.1|
Lj1g3v4578960	5.08	0.03	Protein coding	PREDICTED: ethylene-responsive transcription factor RAP2-7-like [Cicer arietinum] gi|502111031|ref|XP_004493938.1|
Lj1g3v4579100	0.83	0	Protein coding	PREDICTED: 40S ribosomal protein S23-like [Cicer arietinum] gi|502121856|ref|XP_004497466.1|
Lj1g3v4579260	0.71	0	Protein coding	PREDICTED: DNA-binding protein S1FA2 [Glycine max] gi|356505202|ref|XP_003521381.1|
Lj1g3v4579310	0.99	0.03	Non-coding	NoHit
Lj1g3v4579390	0.7	0.04	Protein coding	PREDICTED: syntaxin-71-like [Glycine max] gi|356537535|ref|XP_003537282.1|
Lj1g3v4579480	2.09	0	Protein coding	Uncharacterized protein TCM_022133 [Theobroma cacao] gi|508715913|gb|EOY07810.1|
Lj1g3v4579530	2.72	0	Protein coding	Uncharacterized protein TCM_022158 [Theobroma cacao] gi|508715937|gb|EOY07834.1|
Lj1g3v4590690	0.59	0.02	Protein coding	PREDICTED: ethylene-insensitive protein 2-like [Cicer arietinum] gi|502111178|ref|XP_004493976.1|
Lj1g3v4590700	0.88	0.05	Non-coding	NoHit
Lj1g3v4590790	1.36	0.03	repeat	NoHit
Lj1g3v4590920	1.06	0	Protein coding	PREDICTED: indole-3-acetic acid-induced protein ARG7-like [Glycine max] gi|356570761|ref|XP_003553553.1|
Lj1g3v4593270	1.05	0	Protein coding	R2R3MYB transcription factor partial [Lotus japonicus] gi|388330306|gb|AFK29431.1|
Lj1g3v4593290	0.71	0.03	Non-coding	NoHit
Lj1g3v4615500	1.31	0	Non-coding	NoHit
Lj1g3v4616540	0.68	0.01	Protein coding	Uncharacterized protein isoform 1 [Theobroma cacao] gi|508716062|gb|EOY07959.1|
Lj1g3v4646610	0.91	0	Non-coding	NoHit
Lj1g3v4668280	4.58	0.02	repeat	NoHit
Lj1g3v4691640	2.54	0	Protein coding	PREDICTED: pistil-specific extensin-like protein-like [Glycine max] gi|356505291|ref|XP_003521425.1|
Lj1g3v4693040	0.9	0.04	Non-coding	NoHit
Lj1g3v4697600	0.88	0.04	Protein coding	PREDICTED: trihelix transcription factor GT-2-like [Glycine max] gi|356570829|ref|XP_003553586.1|
Lj1g3v4714100	1.81	0	Protein coding	hypothetical protein RBRH_01836 [Burkholderia rhizoxinica HKI 454] gi|312602627|ref|YP_004022472.1|
Lj1g3v4716210	1.64	0	Protein coding	CEN/TFL1-like GTP-associated binding protein [Lotus japonicus] gi|37575147|gb|AAQ93599.1|
Lj1g3v4717250	0.61	0.05	Protein coding	PREDICTED: iron-sulfur assembly protein IscA-like 1 mitochondrial-like [Cicer arietinum] gi|502111353|ref|XP_004494031.1|
Lj1g3v4717280	0.95	0.01	Protein coding	PREDICTED: probable cytosolic iron-sulfur protein assembly protein CIAO1 homolog [Cicer arietinum] gi|502111819|ref|XP_004494174.1|
Lj1g3v4717290	1.22	0.01	Protein coding	Iron-sulfur assembly protein IscA-like protein [Medicago truncatula] gi|357511065|ref|XP_003625821.1|
Lj1g3v4717370	0.64	0	Protein coding	PREDICTED: serine/arginine-rich splicing factor 4-like [Cicer arietinum] gi|502111376|ref|XP_004494037.1|
Lj1g3v4752900	0.73	0.01	Protein coding	F-box protein [Medicago truncatula] gi|357458437|ref|XP_003599499.1|
Lj1g3v4753290	1.18	0.01	Non-coding	NoHit
Lj1g3v4763580	1.27	0	Protein coding	PREDICTED: proton-coupled amino acid transporter 3-like isoform X1 [Cicer arietinum] gi|502112325|ref|XP_004494293.1|
Lj1g3v4763720	1.04	0.01	Protein coding	PREDICTED: 40S ribosomal protein S15a-5-like [Cicer arietinum] gi|502138783|ref|XP_004503527.1|
Lj1g3v4763890	1.24	0.05	Protein coding	Uncharacterized protein TCM_014255 [Theobroma cacao] gi|508774805|gb|EOY22061.1|
Lj1g3v4764180	1.4	0	Protein coding	60S ribosomal protein L21 [Medicago truncatula] gi|358348098|ref|XP_003638086.1|
Lj1g3v4764500	0.85	0.02	Protein coding	PREDICTED: zerumbone synthase-like [Cicer arietinum] gi|502112401|ref|XP_004494319.1|
Lj1g3v4764680	0.76	0	Protein coding	PREDICTED: sorting nexin 2A-like [Fragaria vesca subsp. vesca] gi|470144078|ref|XP_004307692.1|
Lj1g3v4764710	2.02	0	Protein coding	PREDICTED: histidine kinase 3-like [Cicer arietinum] gi|502135293|ref|XP_004502283.1|
Lj1g3v4764980	0.73	0	Protein coding	PREDICTED: LOW QUALITY PROTEIN: protein TRANSPORT INHIBITOR RESPONSE 1-like [Glycine max] gi|356572671|ref|XP_003554490.1|
Lj1g3v4765140	0.71	0	Protein coding	CONSTANS-like zinc finger protein [Medicago truncatula] gi|357511155|ref|XP_003625866.1|
Lj1g3v4790690	2.51	0.01	Protein coding	PREDICTED: ubiquitin-conjugating enzyme E2 34-like [Glycine max] gi|356520176|ref|XP_003528740.1|
Lj1g3v4790750	1.06	0.03	Protein coding	PREDICTED: chloroplast stem-loop binding protein of 41 kDa b chloroplastic-like [Cicer arietinum] gi|502113049|ref|XP_004494526.1|
Lj1g3v4790800	1.56	0	Protein coding	Pre-rRNA-processing protein TSR2-like protein [Medicago truncatula] gi|357515607|ref|XP_003628092.1|
Lj1g3v4794030	2.09	0	Non-coding	NoHit
Lj1g3v4804050	0.62	0.05	Protein coding	PREDICTED: ATP-citrate synthase alpha chain protein 2-like [Glycine max] gi|356505743|ref|XP_003521649.1|
Lj1g3v4804130	1.52	0	Non-coding	NoHit
Lj1g3v4808830	1.15	0	Protein coding	PREDICTED: germin-like protein 5-1-like [Glycine max] gi|356572882|ref|XP_003554594.1|
Lj1g3v4808870	1.04	0.02	Protein coding	Uncharacterized protein TCM_026865 [Theobroma cacao] gi|508719908|gb|EOY11805.1|
Lj1g3v4819950	0.65	0.02	Protein coding	Uncharacterized protein isoform 1 [Theobroma cacao] gi|508718863|gb|EOY10760.1|
Lj1g3v4819970	1.59	0	Protein coding	PREDICTED: cathepsin B-like [Glycine max] gi|356505709|ref|XP_003521632.1|
Lj1g3v4830100	1.13	0.03	Protein coding	Pre-mRNA-splicing factor 38B [Medicago truncatula] gi|357491813|ref|XP_003616194.1|
Lj1g3v4830140	2.98	0	Protein coding	PREDICTED: auxin-responsive protein IAA20-like [Glycine max] gi|356505689|ref|XP_003521622.1|
Lj1g3v4830210	0.95	0.01	Protein coding	PREDICTED: probable WRKY transcription factor 42-like [Glycine max] gi|356571027|ref|XP_003553683.1|
Lj1g3v4830260	4.22	0.01	repeat	NoHit
Lj1g3v4830490	0.71	0	Protein coding	PREDICTED: squamosa promoter-binding-like protein 12-like [Cicer arietinum] gi|502112844|ref|XP_004494461.1|
Lj1g3v4830630	2.13	0	Non-coding	NoHit
Lj1g3v4830640	0.6	0	Protein coding	PREDICTED: S-adenosylmethionine synthase-like [Cicer arietinum] gi|502112841|ref|XP_004494460.1|
Lj1g3v4830650	0.65	0	Protein coding	PREDICTED: S-adenosylmethionine synthase-like [Cicer arietinum] gi|502112841|ref|XP_004494460.1|
Lj1g3v4831700	0.78	0.01	Protein coding	PREDICTED: sex determination protein tasselseed-2-like [Glycine max] gi|356505661|ref|XP_003521608.1|
Lj1g3v4831760	1.42	0	Protein coding	PREDICTED: probable boron transporter 2-like [Glycine max] gi|356572828|ref|XP_003554567.1|
Lj1g3v4838370	1.42	0.05	Protein coding	acid-sensitive ion channel 1.2 [Opsanus tau] gi|32812316|gb|AAP45632.1|
Lj1g3v4850540	0.68	0	Protein coding	PREDICTED: F-box/kelch-repeat protein At3g06240-like [Cicer arietinum] gi|502183807|ref|XP_004517219.1|
Lj1g3v4851620	1.13	0.01	Protein coding	calcineurin transcriptional regulator CRZ1 partial [Zymoseptoria tritici IPO323] gi|398389072|ref|XP_003847997.1|
Lj1g3v4862670	1.02	0	Protein coding	CP12 [Pisum sativum] gi|1617206|emb|CAA96570.1|
Lj1g3v4862870	1.82	0	Protein coding	cyclin-like F-box [Phaseolus vulgaris] gi|270342098|gb|ACZ74681.1|
Lj1g3v4862890	1.44	0	Protein coding	E3 ubiquitin-protein ligase MARCH3 [Medicago truncatula] gi|357511349|ref|XP_003625963.1|
Lj1g3v4862960	1	0	Protein coding	Beta-xylosidase [Medicago truncatula] gi|357511337|ref|XP_003625957.1|
Lj1g3v4863000	0.66	0	Protein coding	Heat shock protein DnaJ with tetratricopeptide repeat isoform 1 [Theobroma cacao] gi|508703337|gb|EOX95233.1|
Lj1g3v4865370	0.72	0	Protein coding	Heat shock protein [Medicago truncatula] gi|357445271|ref|XP_003592913.1|
Lj1g3v4865380	1.6	0	Protein coding	PREDICTED: ethylene response sensor 1-like isoform X1 [Cicer arietinum] gi|502112644|ref|XP_004494397.1|
Lj1g3v4865390	1.16	0	Protein coding	PREDICTED: 60S ribosomal protein L19-1-like [Cicer arietinum] gi|502090057|ref|XP_004489107.1|
Lj1g3v4875650	1.74	0.01	Protein coding	PREDICTED: endoglucanase 17-like [Cicer arietinum] gi|502117774|ref|XP_004495939.1|
Lj1g3v4875770	1.16	0	Protein coding	PREDICTED: 60S ribosomal protein L18-3-like [Glycine max] gi|356576811|ref|XP_003556523.1|
Lj1g3v4885870	1.77	0	Protein coding	PREDICTED: monoglyceride lipase-like [Glycine max] gi|356503902|ref|XP_003520739.1|
Lj1g3v4896940	0.84	0.05	Protein coding	PREDICTED: E3 ubiquitin-protein ligase BAH1-like isoform 1 [Glycine max] gi|356505572|ref|XP_003521564.1|
Lj1g3v4898020	0.75	0.01	Non-coding	NoHit
Lj1g3v4899080	0.78	0.05	Protein coding	510-methylenetetrahydrofolate dehydrogenase-510-methenyltetrahydrofolate cyclohydrolase [Pisum sativum] gi|4103987|gb|AAD01907.1|
Lj1g3v4916340	1.22	0	Protein coding	60S ribosomal protein L19 [Arabidopsis lyrata subsp. lyrata] gi|297830288|ref|XP_002883026.1|
Lj1g3v4918720	0.63	0.03	Protein coding	PREDICTED: annexin D1-like isoform X1 [Cicer arietinum] gi|502178085|ref|XP_004516176.1|
Lj1g3v4918770	0.91	0	Protein coding	Ribosomal protein L18 [Theobroma cacao] gi|508719645|gb|EOY11542.1|
Lj1g3v4919800	1.19	0	Protein coding	Tafazzin [Medicago truncatula] gi|357511839|ref|XP_003626208.1|
Lj1g3v4921060	0.73	0.02	Protein coding	Trypsin family protein with PDZ domain isoform 2 partial [Theobroma cacao] gi|508719582|gb|EOY11479.1|
Lj1g3v4931160	1.39	0.04	Protein coding	PREDICTED: mitochondrial inner membrane organizing system protein 1-like isoform X3 [Cicer arietinum] gi|502126508|ref|XP_004499334.1|
Lj1g3v4931300	1.27	0.01	Protein coding	PREDICTED: protein ALWAYS EARLY 2-like [Glycine max] gi|356533577|ref|XP_003535339.1|
Lj1g3v4931590	1.24	0.01	Protein coding	Chaperone protein dnaJ [Medicago truncatula] gi|357512005|ref|XP_003626291.1|
Lj1g3v4931770	1.12	0	Protein coding	PREDICTED: nuclear transcription factor Y subunit C-9-like [Cicer arietinum] gi|502113373|ref|XP_004494629.1|
Lj1g3v4954920	1.76	0	Protein coding	PREDICTED: transcription factor bHLH96-like [Glycine max] gi|356573022|ref|XP_003554664.1|
Lj1g3v4954950	0.8	0.01	Protein coding	PREDICTED: GDSL esterase/lipase At1g54790-like isoform X1 [Cicer arietinum] gi|502113397|ref|XP_004494637.1|
Lj1g3v4955160	1.38	0	Protein coding	PREDICTED: sugar transporter ERD6-like 5-like [Glycine max] gi|356571144|ref|XP_003553740.1|
Lj1g3v4957650	0.6	0	Protein coding	PREDICTED: cysteine synthase-like [Glycine max] gi|356573072|ref|XP_003554689.1|
Lj1g3v4957710	0.68	0.01	Protein coding	PREDICTED: probable protein phosphatase DDB_G0282105-like [Cicer arietinum] gi|502113519|ref|XP_004494676.1|
Lj1g3v4957830	0.9	0	Protein coding	PREDICTED: DNA-damage-repair/toleration protein DRT102-like [Glycine max] gi|356573087|ref|XP_003554696.1|
Lj1g3v4979990	1.2	0.02	Protein coding	bZIP transcription factor bZIP105 [Glycine max] gi|351726040|ref|NP_001237113.1|
Lj1g3v4984100	1.44	0	Protein coding	PREDICTED: auxin-responsive protein IAA16-like [Cicer arietinum] gi|502117384|ref|XP_004495802.1|
Lj1g3v4994140	3.08	0	Protein coding	PREDICTED: pro-hevein [Glycine max] gi|356573103|ref|XP_003554704.1|
Lj1g3v4997240	0.95	0.01	Protein coding	PREDICTED: insulin-like growth factor 2 mRNA-binding protein 1-like [Glycine max] gi|356573119|ref|XP_003554712.1|
Lj1g3v4998360	0.74	0.04	Protein coding	SSXT family protein isoform 1 [Theobroma cacao] gi|508719100|gb|EOY10997.1|
Lj1g3v4998490	1.4	0.01	Protein coding	PREDICTED: peroxisome biogenesis protein 12-like [Glycine max] gi|356505983|ref|XP_003521768.1|
Lj1g3v4999550	0.6	0.03	Protein coding	Chloroplast J-like domain 1 [Theobroma cacao] gi|508719035|gb|EOY10932.1|
Lj1g3v5000590	2.37	0	Protein coding	Uncharacterized protein isoform 3 [Theobroma cacao] gi|508719023|gb|EOY10920.1|
Lj1g3v5020770	1.09	0	Protein coding	AT hook motif DNA-binding family protein [Theobroma cacao] gi|508719092|gb|EOY10989.1|
Lj1g3v5021040	3.04	0.01	Protein coding	violaxanthin de-epoxidase chloroplastic-like [Glycine max] gi|359806202|ref|NP_001240949.1|
Lj1g3v5031310	0.78	0	Protein coding	PREDICTED: BTB/POZ domain-containing protein POB1-like [Glycine max] gi|356573187|ref|XP_003554745.1|
Lj1g3v5031320	1.47	0.01	Protein coding	GDSL esterase/lipase [Medicago truncatula] gi|357512477|ref|XP_003626527.1|
Lj1g3v5034590	4.62	0	Protein coding	PREDICTED: anthocyanidin reductase-like [Glycine max] gi|356573217|ref|XP_003554760.1|
Lj1g3v5034650	1.33	0.01	Protein coding	PREDICTED: endoribonuclease Dicer homolog 2-like [Glycine max] gi|356571230|ref|XP_003553782.1|
Lj1g3v5034920	1.03	0	Protein coding	PREDICTED: protein ASPARTIC PROTEASE IN GUARD CELL 1-like [Cicer arietinum] gi|502113987|ref|XP_004494825.1|
Lj1g3v5038150	1.08	0.05	Protein coding	NC domain-containing protein-related [Theobroma cacao] gi|508703754|gb|EOX95650.1|
Lj1g3v5038210	0.63	0.03	Protein coding	PREDICTED: DNA-directed RNA polymerase III subunit RPC10-like [Cucumis sativus] gi|449446776|ref|XP_004141147.1|
Lj1g3v5038250	0.72	0.04	Protein coding	ATP synthase delta chain [Medicago truncatula] gi|357512577|ref|XP_003626577.1|
Lj1g3v5060940	1.74	0	Protein coding	PREDICTED: guanine nucleotide-binding protein subunit gamma 2-like [Cicer arietinum] gi|502124605|ref|XP_004498598.1|
Lj1g3v5061100	1.84	0.01	Non-coding	NoHit
Lj1g3v5062490	0.69	0.02	Protein coding	PREDICTED: translation initiation factor eIF-2B subunit alpha-like [Vitis vinifera] gi|359482879|ref|XP_002271332.2|
Lj1g3v5062660	0.6	0	Protein coding	PREDICTED: pumilio homolog 23-like [Glycine max] gi|356506124|ref|XP_003521837.1|
Lj2g3v0000040	4.23	0.03	Non-coding	NoHit
Lj2g3v0000150	0.93	0	Protein coding	NoHit
Lj2g3v0024800	0.87	0	Protein coding	Glioma tumor suppressor candidate region gene 2 protein [Medicago truncatula] gi|357492905|ref|XP_003616741.1|
Lj2g3v0039050	4.22	0.04	Protein coding	PREDICTED: myosin-Va-like [Glycine max] gi|356530241|ref|XP_003533691.1|
Lj2g3v0039310	0.6	0.03	repeat	NoHit
Lj2g3v0040560	1.16	0	Non-coding	NoHit
Lj2g3v0115040	0.63	0.02	Protein coding	Cytochrome P450 [Medicago truncatula] gi|357510191|ref|XP_003625384.1|
Lj2g3v0126340	0.72	0.01	Protein coding	PREDICTED: short-chain dehydrogenase/reductase 2-like [Glycine max] gi|356530738|ref|XP_003533937.1|
Lj2g3v0146770	1.08	0	repeat	NoHit
Lj2g3v0179290	0.89	0.05	Protein coding	Ribulose bisphosphate carboxylase small chain [Medicago truncatula] gi|357496893|ref|XP_003618735.1|
Lj2g3v0205580	1.21	0.04	Non-coding	NoHit
Lj2g3v0227200	1.47	0	Non-coding	NoHit
Lj2g3v0237250	1.13	0	Protein coding	PREDICTED: elongation factor 1-alpha-like [Cicer arietinum] gi|502091438|ref|XP_004489551.1|
Lj2g3v0276790	1.4	0	Protein coding	RING-H2 finger protein ATL3B [Medicago truncatula] gi|357498339|ref|XP_003619458.1|
Lj2g3v0286880	5.97	0	Non-coding	NoHit
Lj2g3v0286900	2	0	Non-coding	NoHit
Lj2g3v0286940	1.96	0.02	Protein coding	PREDICTED: transcription factor LAF1-like [Glycine max] gi|356559815|ref|XP_003548192.1|
Lj2g3v0286950	2.79	0.01	Protein coding	PREDICTED: transcription factor LAF1-like [Glycine max] gi|356559815|ref|XP_003548192.1|
Lj2g3v0286960	1.21	0	repeat	NoHit
Lj2g3v0286970	1.48	0	repeat	NoHit
Lj2g3v0286980	3.9	0.03	repeat	NoHit
Lj2g3v0301310	0.63	0.01	Non-coding	NoHit
Lj2g3v0308710	0.64	0.03	Protein coding	Os10g0533100 [Oryza sativa Japonica Group] gi|115483120|ref|NP_001065153.1|
Lj2g3v0342790	0.61	0	Protein coding	PREDICTED: scarecrow-like protein 8-like [Cicer arietinum] gi|502163429|ref|XP_004512836.1|
Lj2g3v0343880	1.02	0.03	Protein coding	Hydroxyproline-rich glycoprotein family protein isoform 1 [Theobroma cacao] gi|508776010|gb|EOY23266.1|
Lj2g3v0343890	0.62	0	Protein coding	Hydroxyproline-rich glycoprotein family protein isoform 1 [Theobroma cacao] gi|508776010|gb|EOY23266.1|
Lj2g3v0346180	4.07	0.04	Non-coding	NoHit
Lj2g3v0461500	4.49	0.03	Protein coding	Hydroxymethylglutaryl-CoA synthase [Medicago truncatula] gi|357500885|ref|XP_003620731.1|
Lj2g3v0463790	3.15	0.01	Protein coding	PREDICTED: transcription factor bHLH126-like [Glycine max] gi|356530923|ref|XP_003534028.1|
Lj2g3v0499030	1.92	0	Protein coding	Uncharacterized protein TCM_014979 [Theobroma cacao] gi|508775694|gb|EOY22950.1|
Lj2g3v0509050	3.46	0	Non-coding	NoHit
Lj2g3v0561110	1.32	0.01	Protein coding	Plastid DNA-binding protein [Medicago truncatula] gi|357499007|ref|XP_003619792.1|
[truncated: 2,071 more rows]

## Sheet: AM Ethe vs Solv WT Down
Gene ID	Log2FC	Adj p-val	Sequence type	Annotation
gi|197209811|dbj|AB433810.1|.path1	-0.7	0	Protein coding	cytochrome P450 reductase [Lotus japonicus] gi|197209812|dbj|BAG68945.1|
Lj0g3v0000209	-4.49	0.02	Protein coding	PREDICTED: TMV resistance protein N-like [Glycine max] gi|356506581|ref|XP_003522058.1|
Lj0g3v0000499	-0.65	0.01	Non-coding	NoHit
Lj0g3v0000949	-4.06	0.05	fragmented	NoHit
Lj0g3v0001069	-1.09	0.04	fragmented	NoHit
Lj0g3v0001339	-2.48	0.01	fragmented	NoHit
Lj0g3v0001969	-0.9	0	Protein coding	Ubiquitin and WLM domain-containing protein [Medicago truncatula] gi|357469919|ref|XP_003605244.1|
Lj0g3v0002229	-0.86	0	Protein coding	2-succinylbenzoate-CoA ligase [Medicago truncatula] gi|357458551|ref|XP_003599556.1|
Lj0g3v0002239	-1.1	0	Protein coding	2-succinylbenzoate-CoA ligase [Medicago truncatula] gi|357458549|ref|XP_003599555.1|
Lj0g3v0002439	-0.74	0	Protein coding	PREDICTED: protein MOS2-like isoform X1 [Cicer arietinum] gi|502123464|ref|XP_004498120.1|
Lj0g3v0003149	-2.23	0.04	Protein coding	phosphate transporter 5 [Astragalus sinicus] gi|407911912|gb|AFU50504.1|
Lj0g3v0004489	-1.76	0	Protein coding	PREDICTED: transcription factor TCP9-like [Cicer arietinum] gi|502157480|ref|XP_004510891.1|
Lj0g3v0005049	-0.71	0	Protein coding	lipoxygenase [Sesbania rostrata] gi|14589309|emb|CAC43237.1|
Lj0g3v0005309	-3.07	0	Non-coding	NoHit
Lj0g3v0005899	-2.01	0.03	Protein coding	CLE18 protein [Glycine max] gi|321172976|gb|ADW77272.1|
Lj0g3v0005919	-0.98	0.01	Protein coding	PREDICTED: hydroxymethylglutaryl-CoA lyase mitochondrial-like [Glycine max] gi|356521713|ref|XP_003529496.1|
Lj0g3v0006719	-1.22	0	Protein coding	RecName: Full=Nitrate reductase [NADH] gi|730146|sp|P39869.1|NIA_LOTJA
Lj0g3v0006839	-1.45	0	Protein coding	PREDICTED: UDP-glycosyltransferase 74E2-like [Glycine max] gi|356559587|ref|XP_003548080.1|
Lj0g3v0007869	-0.83	0	Protein coding	PREDICTED: biorientation of chromosomes in cell division protein 1-like 1-like [Cicer arietinum] gi|502122199|ref|XP_004497628.1|
Lj0g3v0009119	-2.9	0.02	Protein coding	PREDICTED: probable serine/threonine-protein kinase WNK5-like [Cicer arietinum] gi|502146388|ref|XP_004506432.1|
Lj0g3v0009349	-4.62	0.04	repeat	NoHit
Lj0g3v0009699	-2.65	0.02	Protein coding	f-box family protein [Populus trichocarpa] gi|224082450|ref|XP_002306697.1|
Lj0g3v0010669	-1.73	0.04	Protein coding	UDP-Glycosyltransferase superfamily protein isoform 1 [Theobroma cacao] gi|508727003|gb|EOY18900.1|
Lj0g3v0010709	-2.31	0.02	Protein coding	putative tropomyosin partial [Coptotermes formosanus] gi|506965856|gb|AGM32280.1|
Lj0g3v0011199	-0.69	0	Protein coding	PREDICTED: villin-2-like [Glycine max] gi|356500511|ref|XP_003519075.1|
Lj0g3v0013299	-1.3	0	Non-coding	NoHit
Lj0g3v0013489	-2.13	0	repeat	NoHit
Lj0g3v0013669	-1.16	0.05	Protein coding	Uncharacterized protein TCM_030812 [Theobroma cacao] gi|508720352|gb|EOY12249.1|
Lj0g3v0014269	-0.67	0.01	Protein coding	PREDICTED: ABC transporter I family member 19-like [Cicer arietinum] gi|502114917|ref|XP_004495081.1|
Lj0g3v0015309	-0.73	0.03	repeat	NoHit
Lj0g3v0015439	-1.52	0	repeat	NoHit
Lj0g3v0015569	-2.8	0.01	repeat	NoHit
Lj0g3v0015829	-5.55	0	Protein coding	Aquaporin protein PIP11 [Medicago truncatula] gi|357461165|ref|XP_003600864.1|
Lj0g3v0015949	-5.01	0.05
Lj0g3v0016269	-1.54	0.04	repeat	NoHit
Lj0g3v0017189	-3.82	0.05	Protein coding	Uncharacterized protein TCM_040985 [Theobroma cacao] gi|508785722|gb|EOY32978.1|
Lj0g3v0017249	-2.52	0	Protein coding	Nodulation signaling pathway [Medicago truncatula] gi|357488941|ref|XP_003614758.1|
Lj0g3v0017729	-1.3	0	Protein coding	PREDICTED: molybdenum cofactor sulfurase-like [Cicer arietinum] gi|502165792|ref|XP_004513691.1|
Lj0g3v0018689	-0.67	0.01	repeat	NoHit
Lj0g3v0019189	-0.93	0	Protein coding	PREDICTED: probable inactive receptor kinase RLK902-like [Cicer arietinum] gi|502163215|ref|XP_004512763.1|
Lj0g3v0019209	-1.13	0	Protein coding	PREDICTED: probable inactive receptor kinase RLK902-like [Cicer arietinum] gi|502163215|ref|XP_004512763.1|
Lj0g3v0019349	-4.3	0.03	repeat	NoHit
Lj0g3v0019639	-0.69	0.05
Lj0g3v0019849	-4.06	0	repeat	NoHit
Lj0g3v0019929	-3.15	0	Protein coding	DNA protecting protein DprA [Tannerella forsythia ATCC 43037] gi|375254561|ref|YP_005013728.1|
Lj0g3v0020729	-0.89	0	Protein coding	expansin A5 [Glycine max] gi|359385909|gb|AEV43315.1|
Lj0g3v0021199	-2.49	0.01	Protein coding	PREDICTED: peptide transporter PTR5-like isoform X1 [Cicer arietinum] gi|502129218|ref|XP_004500227.1|
Lj0g3v0021579	-0.76	0	Protein coding	PREDICTED: LOW QUALITY PROTEIN: chlorophyll a-b binding protein CP29.1 chloroplastic-like [Cicer arietinum] gi|502147415|ref|XP_004506774.1|
Lj0g3v0023039	-1.82	0.01	Protein coding	PREDICTED: U-box domain-containing protein 20-like [Glycine max] gi|356553261|ref|XP_003544976.1|
Lj0g3v0023109	-0.67	0.01	Protein coding	unknown [Lotus japonicus] gi|388519475|gb|AFK47799.1|
Lj0g3v0023469	-0.99	0.01	Protein coding	PREDICTED: pentatricopeptide repeat-containing protein At1g14470-like [Glycine max] gi|356498922|ref|XP_003518295.1|
Lj0g3v0023639	-4.46	0.01	Non-coding	NoHit
Lj0g3v0023649	-4.3	0.01	Protein coding	Trichome birefringence-like 19 [Theobroma cacao] gi|508712433|gb|EOY04330.1|
Lj0g3v0023989	-1.35	0.03	Non-coding	NoHit
Lj0g3v0024249	-1.23	0	Protein coding	PREDICTED: alphaalpha-trehalose-phosphate synthase [UDP-forming] gi|356554722|ref|XP_003545692.1|
Lj0g3v0024349	-1.03	0.03	Protein coding	Uncharacterized protein TCM_040863 [Theobroma cacao] gi|508785584|gb|EOY32840.1|
Lj0g3v0024419	-2.27	0	repeat	NoHit
Lj0g3v0025009	-1.79	0.05
Lj0g3v0025599	-1.1	0	rRNA	NoHit
Lj0g3v0026919	-3.87	0.05	Non-coding	NoHit
Lj0g3v0027119	-1.31	0	rRNA	NoHit
Lj0g3v0027549	-1.07	0	rRNA	NoHit
Lj0g3v0027889	-1.27	0.01	rRNA	NoHit
Lj0g3v0028039	-1.42	0	rRNA	NoHit
Lj0g3v0028199	-1.45	0	rRNA	NoHit
Lj0g3v0028689	-0.97	0.01	rRNA	NoHit
Lj0g3v0028699	-0.98	0.01	fragmented	NoHit
Lj0g3v0028729	-0.98	0.01	fragmented	NoHit
Lj0g3v0028759	-0.98	0.01	fragmented	NoHit
Lj0g3v0028909	-0.59	0.04	fragmented	NoHit
Lj0g3v0032249	-4.82	0	Protein coding	PREDICTED: 23-bisphosphoglycerate-dependent phosphoglycerate mutase-like [Glycine max] gi|356548228|ref|XP_003542505.1|
Lj0g3v0032259	-1.79	0.01	Non-coding	NoHit
Lj0g3v0032409	-2.25	0.05	repeat	NoHit
Lj0g3v0033249	-1.46	0	Protein coding	PREDICTED: ABC transporter A family member 2-like [Cicer arietinum] gi|502126773|ref|XP_004499431.1|
Lj0g3v0033949	-0.76	0.01	Non-coding	NoHit
Lj0g3v0034029	-1.11	0.04
Lj0g3v0036379	-1.91	0	Non-coding	NoHit
Lj0g3v0036389	-1.62	0	Non-coding	NoHit
Lj0g3v0036399	-1.97	0.02	Non-coding	NoHit
Lj0g3v0036759	-4.1	0.03	Protein coding	Vacuolar protein sorting [Medicago truncatula] gi|357493205|ref|XP_003616891.1|
Lj0g3v0036769	-1.15	0	repeat	NoHit
Lj0g3v0037029	-2.33	0	Protein coding	glycosyltransferase GT18P15 [Pueraria montana var. lobata] gi|319759272|gb|ADV71372.1|
Lj0g3v0037739	-1.59	0	Protein coding	PREDICTED: type I inositol-145-trisphosphate 5-phosphatase CVP2-like [Glycine max] gi|356528190|ref|XP_003532688.1|
Lj0g3v0039469	-2.97	0	Protein coding	Heavy metal transport/detoxification superfamily protein isoform 1 [Theobroma cacao] gi|508777591|gb|EOY24847.1|
Lj0g3v0039729	-1.97	0	Protein coding	Heavy metal transport/detoxification superfamily protein isoform 1 [Theobroma cacao] gi|508777591|gb|EOY24847.1|
Lj0g3v0040439	-0.94	0	Non-coding	NoHit
Lj0g3v0040549	-2.12	0	Protein coding	PREDICTED: protein LURP-one-related 15-like [Glycine max] gi|356568182|ref|XP_003552292.1|
Lj0g3v0041159	-2.11	0.05	Protein coding	PREDICTED: probable transmembrane ascorbate ferrireductase 3-like [Cicer arietinum] gi|502168355|ref|XP_004514369.1|
Lj0g3v0041279	-2.05	0.01	Protein coding	Uncharacterized protein TCM_025744 [Theobroma cacao] gi|508718478|gb|EOY10375.1|
Lj0g3v0041639	-0.59	0.02	Protein coding	PREDICTED: DNA replication licensing factor mcm5-A-like [Cicer arietinum] gi|502151329|ref|XP_004508387.1|
Lj0g3v0041879	-1.8	0.01	Non-coding	NoHit
Lj0g3v0041949	-1.89	0.01	Protein coding	PREDICTED: calcium-binding protein PBP1-like [Glycine max] gi|356517229|ref|XP_003527291.1|
Lj0g3v0042839	-1.17	0	Protein coding	PREDICTED: transcription factor CPC [Vitis vinifera] gi|225444383|ref|XP_002267669.1|
Lj0g3v0043349	-2.92	0	Non-coding	NoHit
Lj0g3v0043739	-1.96	0	Protein coding	PREDICTED: potassium transporter 8-like [Glycine max] gi|356573392|ref|XP_003554845.1|
Lj0g3v0043749	-0.91	0	Protein coding	PREDICTED: potassium transporter 8-like isoform X1 [Cicer arietinum] gi|502090667|ref|XP_004489302.1|
Lj0g3v0043779	-1.31	0	Protein coding	PREDICTED: RING-H2 finger protein ATL46-like [Fragaria vesca subsp. vesca] gi|470137701|ref|XP_004304601.1|
Lj0g3v0043789	-1.38	0	Protein coding	PREDICTED: RING-H2 finger protein ATL46-like [Fragaria vesca subsp. vesca] gi|470137701|ref|XP_004304601.1|
Lj0g3v0043799	-3.29	0	Protein coding	PREDICTED: LRR receptor-like serine/threonine-protein kinase ERECTA-like [Glycine max] gi|356541594|ref|XP_003539259.1|
Lj0g3v0043819	-1.53	0.04	Protein coding	PREDICTED: auxin-induced protein 5NG4-like [Glycine max] gi|356524437|ref|XP_003530835.1|
Lj0g3v0045019	-1.1	0.04	Protein coding	IgA1 protease [Neisseria meningitidis NMB] gi|13183005|gb|AAK15023.1|
Lj0g3v0046389	-1.4	0.02	Protein coding	Uncharacterized protein isoform 1 [Theobroma cacao] gi|508711104|gb|EOY03001.1|
Lj0g3v0047389	-5.5	0	repeat	NoHit
Lj0g3v0047499	-0.91	0.01	Protein coding	Cc-nbs-lrr resistance protein [Medicago truncatula] gi|357493209|ref|XP_003616893.1|
Lj0g3v0047509	-1.7	0	Protein coding	ER glycerol-phosphate acyltransferase [Medicago truncatula] gi|357492309|ref|XP_003616443.1|
Lj0g3v0047869	-0.72	0	Protein coding	PREDICTED: 65-kDa microtubule-associated protein 6-like [Glycine max] gi|356575136|ref|XP_003555698.1|
Lj0g3v0048129	-1.28	0	Protein coding	starch synthase III [Phaseolus vulgaris] gi|133253467|dbj|BAF49176.1|
Lj0g3v0048629	-1.55	0	Protein coding	PREDICTED: calmodulin-like protein 11-like [Cicer arietinum] gi|502123095|ref|XP_004497995.1|
Lj0g3v0049089	-1.45	0.01	Protein coding	Protein FRIGIDA [Medicago truncatula] gi|357518715|ref|XP_003629646.1|
Lj0g3v0049169	-1.4	0.04	Protein coding	Uncharacterized protein TCM_037882 [Theobroma cacao] gi|508783543|gb|EOY30799.1|
Lj0g3v0049309	-3.54	0.02	repeat	NoHit
Lj0g3v0049599	-1.31	0.02	Protein coding	hermes [Medicago truncatula] gi|261824308|gb|ACX94227.1|
Lj0g3v0050209	-2.16	0.01	Protein coding	PREDICTED: MACPF domain-containing protein At4g24290-like [Cicer arietinum] gi|502139730|ref|XP_004503876.1|
Lj0g3v0050369	-2.46	0	Protein coding	PREDICTED: probable GMP synthase [glutamine-hydrolyzing] gi|502155079|ref|XP_004509952.1|
Lj0g3v0050609	-1.89	0	Protein coding	Cc-nbs-lrr resistance protein [Medicago truncatula] gi|357493209|ref|XP_003616893.1|
Lj0g3v0050689	-1.11	0.02	Protein coding	PREDICTED: glucose-1-phosphate adenylyltransferase small subunit chloroplastic-like isoform 1 [Glycine max] gi|356501685|ref|XP_003519654.1|
Lj0g3v0050739	-4.81	0	Protein coding	psbA [Amaranthus hybridus] gi|336306|gb|AAA84445.1|
Lj0g3v0051199	-0.88	0.02	fragmented	NoHit
Lj0g3v0052609	-1.81	0	fragmented	NoHit
Lj0g3v0052749	-3.13	0.01	fragmented	NoHit
Lj0g3v0053709	-1.31	0.02	Protein coding	orf114a gene product (mitochondrion) [Beta vulgaris subsp. vulgaris] gi|9838364|ref|NP_063976.1|
Lj0g3v0053769	-1.36	0.02	repeat	NoHit
Lj0g3v0053779	-1.59	0.04	Protein coding	YCF2 protein [Prunus dulcis] gi|4378661|gb|AAD19611.1|
Lj0g3v0053789	-0.99	0	repeat	NoHit
Lj0g3v0053839	-4.57	0.01	repeat	NoHit
Lj0g3v0053909	-0.71	0	Protein coding	RNA polymerase beta subunit [Lotus japonicus] gi|13518436|ref|NP_084796.1|
Lj0g3v0054169	-2.66	0	Protein coding	photosystem I P700 chlorophyll a apoprotein A1 [Lotus japonicus] gi|13518428|ref|NP_084788.1|
Lj0g3v0054319	-1.19	0.01	Protein coding	ribulose-15-bisphosphate carboxylase/oxygenase large subunit [Lotus japonicus] gi|13518420|ref|NP_084780.1|
Lj0g3v0054409	-1.22	0	Protein coding	Protein phosphatase 1 regulatory subunit [Medicago truncatula] gi|357450407|ref|XP_003595480.1|
Lj0g3v0054639	-1.87	0.05	Protein coding	Alpha-soluble NSF attachment protein [Medicago truncatula] gi|357492899|ref|XP_003616738.1|
Lj0g3v0055659	-1.82	0.01	Protein coding	nucleotide-diphospho-sugar transferase domain-containing protein [Arabidopsis thaliana] gi|186498694|ref|NP_001118253.1|
Lj0g3v0055669	-1.44	0	Protein coding	PREDICTED: chloride channel protein CLC-b-like [Glycine max] gi|356571521|ref|XP_003553925.1|
Lj0g3v0055849	-4.39	0	Protein coding	PREDICTED: phospholipase A1-Ibeta2 chloroplastic-like [Cicer arietinum] gi|502152496|ref|XP_004508952.1|
Lj0g3v0055949	-1.87	0	Protein coding	PREDICTED: cytochrome P450 94A1-like [Glycine max] gi|356570149|ref|XP_003553253.1|
Lj0g3v0056089	-1.68	0.02	Protein coding	Cytochrome P450 family 81 subfamily D polypeptide 8 [Theobroma cacao] gi|508712036|gb|EOY03933.1|
Lj0g3v0056379	-1.2	0	Protein coding	PREDICTED: auxin-responsive protein IAA16-like isoform 2 [Glycine max] gi|356573107|ref|XP_003554706.1|
Lj0g3v0056779	-1.9	0	Protein coding	D-alanine--D-alanine ligase [Medicago truncatula] gi|357506461|ref|XP_003623519.1|
Lj0g3v0057179	-4.73	0.01	Protein coding	PREDICTED: F-box/FBD/LRR-repeat protein At4g26340-like [Glycine max] gi|356527370|ref|XP_003532284.1|
Lj0g3v0057229	-1.1	0	Protein coding	PREDICTED: phospholipase D beta 1-like [Cicer arietinum] gi|502157483|ref|XP_004510892.1|
Lj0g3v0057269	-1.93	0.01	Non-coding	NoHit
Lj0g3v0057319	-1.19	0.05	Protein coding	Lin-9-like protein [Medicago truncatula] gi|357441687|ref|XP_003591121.1|
Lj0g3v0057569	-1.08	0	Protein coding	PREDICTED: F-box protein At1g67340-like [Glycine max] gi|356525160|ref|XP_003531195.1|
Lj0g3v0057859	-1.16	0	Protein coding	PREDICTED: beta-galactosidase 5-like [Cicer arietinum] gi|502126169|ref|XP_004499206.1|
Lj0g3v0057889	-0.86	0.03	Protein coding	PREDICTED: GTPase obg-like [Glycine max] gi|356551819|ref|XP_003544271.1|
Lj0g3v0058099	-1.91	0.02	repeat	NoHit
Lj0g3v0058469	-0.93	0.01	Protein coding	Uncharacterized protein TCM_029517 [Theobroma cacao] gi|508780487|gb|EOY27743.1|
Lj0g3v0058809	-2.82	0	Protein coding	Olfactory receptor 5B2 partial [Bos grunniens mutus] gi|440894305|gb|ELR46798.1|
Lj0g3v0058999	-0.9	0.01	Non-coding	NoHit
Lj0g3v0059599	-3.1	0	Protein coding	PREDICTED: protein SRG1-like [Cicer arietinum] gi|502086496|ref|XP_004488237.1|
Lj0g3v0059669	-0.87	0	Protein coding	PREDICTED: transcription factor GTE1-like [Cicer arietinum] gi|502086469|ref|XP_004488228.1|
Lj0g3v0060409	-2.17	0.02	Protein coding	PREDICTED: RNA exonuclease 4-like [Glycine max] gi|356556710|ref|XP_003546666.1|
Lj0g3v0061149	-0.84	0	Protein coding	LATD/NIP [Medicago truncatula] gi|357436681|ref|XP_003588616.1|
Lj0g3v0061379	-2.84	0.05	repeat	NoHit
Lj0g3v0061789	-4.34	0.05	repeat	NoHit
Lj0g3v0061859	-0.81	0.04	Protein coding	PREDICTED: probable receptor-like protein kinase At5g47070-like [Cicer arietinum] gi|502152552|ref|XP_004508979.1|
Lj0g3v0062229	-0.64	0.02	Non-coding	NoHit
Lj0g3v0062299	-1.16	0.01	Protein coding	IQ calmodulin-binding motif family protein [Theobroma cacao] gi|508716278|gb|EOY08175.1|
Lj0g3v0062329	-3.63	0	Protein coding	PREDICTED: GDSL esterase/lipase At5g03610-like [Glycine max] gi|356572536|ref|XP_003554424.1|
Lj0g3v0062409	-1.28	0.03
Lj0g3v0062419	-1.23	0
Lj0g3v0062429	-0.74	0	Protein coding	NADH-UQ dehydrogenase subunit 3 [Lupinus luteus] gi|2665687|gb|AAB88455.1|
Lj0g3v0062479	-4.51	0.02
Lj0g3v0062499	-0.81	0.01
Lj0g3v0062519	-1.84	0
Lj0g3v0062809	-0.84	0	Protein coding	Glutaredoxin family protein [Theobroma cacao] gi|508727980|gb|EOY19877.1|
Lj0g3v0062999	-0.85	0.01	Protein coding	PREDICTED: zeaxanthin epoxidase chloroplastic-like [Cicer arietinum] gi|502160849|ref|XP_004511928.1|
Lj0g3v0063059	-1.3	0	Protein coding	PREDICTED: probable LRR receptor-like serine/threonine-protein kinase At2g28960-like [Glycine max] gi|356565948|ref|XP_003551197.1|
Lj0g3v0064029	-2.75	0.01	Protein coding	Disease resistance response protein [Medicago truncatula] gi|357468459|ref|XP_003604514.1|
Lj0g3v0064119	-0.64	0	Protein coding	PREDICTED: TMV resistance protein N-like [Glycine max] gi|356561802|ref|XP_003549167.1|
Lj0g3v0064459	-4.69	0	Protein coding	PREDICTED: 3-epi-6-deoxocathasterone 23-monooxygenase-like [Cicer arietinum] gi|502153397|ref|XP_004509326.1|
Lj0g3v0064539	-3.28	0
Lj0g3v0064629	-1.3	0.03	Protein coding	PREDICTED: LOW QUALITY PROTEIN: salutaridinol 7-O-acetyltransferase-like [Glycine max] gi|356522592|ref|XP_003529930.1|
Lj0g3v0064779	-1.39	0.01	Protein coding	Uncharacterized protein TCM_037215 [Theobroma cacao] gi|508782525|gb|EOY29781.1|
Lj0g3v0065089	-2.16	0	Protein coding	PREDICTED: 3-ketoacyl-CoA synthase 11-like [Glycine max] gi|356535335|ref|XP_003536202.1|
Lj0g3v0065209	-0.75	0	Protein coding	aquaporin 2 [Samanea saman] gi|3158476|gb|AAC17529.1|
Lj0g3v0065219	-1.96	0	Protein coding	integrase [Rhodobacter sphaeroides] gi|488812337|ref|WP_002724743.1|
Lj0g3v0066379	-1.53	0	Protein coding	late embryogenesis abundant hydroxyproline-rich glycoprotein [Arabidopsis thaliana] gi|18401372|ref|NP_565642.1|
Lj0g3v0066719	-2.32	0	Protein coding	peroxidase 1 precursor [Phaseolus vulgaris] gi|5002342|gb|AAD37427.1|AF149277_1
Lj0g3v0066729	-2.43	0	Protein coding	peroxidase 1 precursor [Phaseolus vulgaris] gi|5002342|gb|AAD37427.1|AF149277_1
Lj0g3v0067039	-1.46	0	Protein coding	(iso)flavonoid glycosyltransferase [Medicago truncatula] gi|115334821|gb|ABI94026.1|
Lj0g3v0068109	-1.98	0.04	Protein coding	PREDICTED: DNA-binding protein SMUBP-2-like [Glycine max] gi|356501783|ref|XP_003519703.1|
Lj0g3v0068319	-4.32	0.01	Non-coding	NoHit
Lj0g3v0068569	-7.62	0
Lj0g3v0068599	-1.79	0	Protein coding	O-methyltransferase [Medicago truncatula] gi|357462673|ref|XP_003601618.1|
Lj0g3v0068869	-5.7	0	Protein coding	PREDICTED: F-box/kelch-repeat protein At3g06240-like [Glycine max] gi|356571461|ref|XP_003553895.1|
Lj0g3v0068899	-4.06	0.03	Non-coding	NoHit
Lj0g3v0070149	-1.4	0	Protein coding	PREDICTED: ABC transporter C family member 10-like [Glycine max] gi|356561462|ref|XP_003549000.1|
Lj0g3v0070739	-2.36	0.03	Non-coding	NoHit
Lj0g3v0071479	-1.69	0	Protein coding	PREDICTED: gibberellin 20 oxidase 2-like [Glycine max] gi|356574452|ref|XP_003555361.1|
Lj0g3v0071749	-0.63	0.04
Lj0g3v0071769	-1.14	0
Lj0g3v0071969	-2.21	0	Protein coding	PREDICTED: low affinity cationic amino acid transporter 2-like [Glycine max] gi|356514041|ref|XP_003525716.1|
Lj0g3v0072059	-0.69	0	Protein coding	Resistance protein MG13 [Medicago truncatula] gi|357494453|ref|XP_003617515.1|
Lj0g3v0072889	-1.99	0	Protein coding	Sodium/calcium exchanger family protein / calcium-binding EF hand family protein isoform 1 [Theobroma cacao] gi|508721276|gb|EOY13173.1|
Lj0g3v0073059	-0.59	0.02	Protein coding	PREDICTED: glucan endo-13-beta-glucosidase 8-like [Glycine max] gi|356560973|ref|XP_003548760.1|
Lj0g3v0073129	-1.36	0.04	Protein coding	PREDICTED: carotenoid 910(9'10')-cleavage dioxygenase-like [Glycine max] gi|356518342|ref|XP_003527838.1|
Lj0g3v0073809	-2.66	0.04
Lj0g3v0073829	-2.5	0.02
Lj0g3v0073849	-1.65	0
Lj0g3v0074119	-4.31	0.01	Protein coding	PREDICTED: agamous-like MADS-box protein AGL18-like [Cicer arietinum] gi|502166348|ref|XP_004513865.1|
Lj0g3v0074229	-1.3	0	Protein coding	PREDICTED: probable ADP-ribosylation factor GTPase-activating protein AGD5-like isoform X3 [Cicer arietinum] gi|502179540|ref|XP_004516449.1|
Lj0g3v0074239	-0.71	0.05	Protein coding	PREDICTED: glucan endo-13-beta-glucosidase 8-like [Glycine max] gi|356560973|ref|XP_003548760.1|
Lj0g3v0074289	-6.6	0	Protein coding	PREDICTED: benzyl alcohol O-benzoyltransferase-like [Glycine max] gi|356500043|ref|XP_003518844.1|
Lj0g3v0075119	-3.04	0	Protein coding	PREDICTED: 12-oxophytodienoate reductase 3-like [Glycine max] gi|356547929|ref|XP_003542357.1|
Lj0g3v0075349	-0.8	0	Protein coding	beta-ketoacyl-ACP synthetase I [Glycine max] gi|351724925|ref|NP_001238610.1|
Lj0g3v0075379	-0.88	0	Protein coding	PREDICTED: extended synaptotagmin-3-like [Glycine max] gi|356538638|ref|XP_003537808.1|
Lj0g3v0075609	-3.13	0	Protein coding	Transcription factor [Theobroma cacao] gi|508720731|gb|EOY12628.1|
Lj0g3v0075649	-1.05	0.01	Protein coding	Resistance protein MG13 [Medicago truncatula] gi|357494453|ref|XP_003617515.1|
Lj0g3v0075699	-1.11	0	Protein coding	Receptor-like protein kinase [Medicago truncatula] gi|358346449|ref|XP_003637280.1|
Lj0g3v0075799	-0.82	0.03	Protein coding	RING-H2 finger protein ATL5F [Medicago truncatula] gi|357517389|ref|XP_003628983.1|
Lj0g3v0076249	-1.01	0.03	Protein coding	PREDICTED: peroxidase 11-like [Cicer arietinum] gi|502094865|ref|XP_004490316.1|
Lj0g3v0077349	-0.6	0.05	repeat	NoHit
Lj0g3v0077409	-4.58	0.02	Protein coding	PREDICTED: LOW QUALITY PROTEIN: calcium-dependent protein kinase 13-like [Glycine max] gi|356566682|ref|XP_003551559.1|
Lj0g3v0077529	-1.13	0	Non-coding	NoHit
Lj0g3v0077779	-2.66	0	Protein coding	PREDICTED: pleiotropic drug resistance protein 1-like [Cicer arietinum] gi|502147693|ref|XP_004506879.1|
Lj0g3v0078309	-4.43	0	Protein coding	Uncharacterized protein TCM_033363 [Theobroma cacao] gi|508722212|gb|EOY14109.1|
Lj0g3v0078389	-3.38	0.02	Protein coding	hAT dimerisation domain-containing protein-like [Oryza sativa Japonica Group] gi|55297521|dbj|BAD68478.1|
Lj0g3v0078509	-1.74	0	Protein coding	unknown [Lotus japonicus] gi|388522097|gb|AFK49110.1|
Lj0g3v0078649	-0.69	0	Protein coding	PREDICTED: monocopper oxidase-like protein SKU5-like [Glycine max] gi|356563298|ref|XP_003549901.1|
Lj0g3v0079069	-1.68	0	Protein coding	PREDICTED: probable WRKY transcription factor 70-like [Glycine max] gi|356516231|ref|XP_003526799.1|
Lj0g3v0079239	-1.79	0.01	Protein coding	PREDICTED: hydrophobic protein LTI6B-like [Cicer arietinum] gi|502112982|ref|XP_004494505.1|
Lj0g3v0079269	-8.28	0	repeat	NoHit
Lj0g3v0079849	-0.76	0	Protein coding	expansin A5 [Glycine max] gi|359385909|gb|AEV43315.1|
Lj0g3v0079899	-0.79	0.02	Protein coding	Uncharacterized protein isoform 1 [Theobroma cacao] gi|508720879|gb|EOY12776.1|
Lj0g3v0079909	-1.08	0.02	Protein coding	PREDICTED: acid phosphatase 1-like [Cicer arietinum] gi|502158378|ref|XP_004511128.1|
Lj0g3v0079919	-1.97	0	Protein coding	22.7 kDa class IV heat shock protein [Medicago truncatula] gi|357495825|ref|XP_003618201.1|
Lj0g3v0079959	-4.01	0	repeat	NoHit
Lj0g3v0080059	-5.92	0	repeat	NoHit
Lj0g3v0080599	-0.82	0.04	Protein coding	sterol glucosyltransferase 1 [Lotus japonicus] gi|371753857|gb|AEX55299.1|
Lj0g3v0080799	-2.51	0.01	Protein coding	PREDICTED: RNA-dependent RNA polymerase 1-like [Glycine max] gi|356519367|ref|XP_003528344.1|
Lj0g3v0080869	-0.98	0.01	Protein coding	PREDICTED: probable amino acid permease 7-like [Glycine max] gi|356569591|ref|XP_003552982.1|
Lj0g3v0081039	-2.28	0	Protein coding	heat shock protein 70 [Saussurea medusa] gi|30962610|gb|AAP42157.1|AF509339_1
Lj0g3v0081169	-1.62	0.05	Protein coding	sensor histidine kinase GAF domain-containing [Geobacter sulfurreducens PCA] gi|39998238|ref|NP_954189.1|
Lj0g3v0081239	-0.86	0.02	Protein coding	Uncharacterized protein TCM_000586 [Theobroma cacao] gi|508699471|gb|EOX91367.1|
Lj0g3v0081299	-2.1	0.04	repeat	NoHit
Lj0g3v0081509	-1.69	0	Protein coding	Uncharacterized protein TCM_029854 [Theobroma cacao] gi|508780969|gb|EOY28225.1|
Lj0g3v0081669	-3.05	0	Protein coding	PREDICTED: calcium-binding protein PBP1-like [Cicer arietinum] gi|502083083|ref|XP_004487354.1|
Lj0g3v0082249	-0.74	0.05	Protein coding	Uncharacterized protein TCM_020826 [Theobroma cacao] gi|508714071|gb|EOY05968.1|
Lj0g3v0082369	-1.23	0.04	Protein coding	PREDICTED: mitogen-activated protein kinase kinase kinase 3-like [Glycine max] gi|356514005|ref|XP_003525698.1|
Lj0g3v0082839	-3.26	0	Protein coding	class II small heat shock protein Le-HSP17.6 [Arachis hypogaea] gi|194466081|gb|ACF74271.1|
Lj0g3v0083029	-4.41	0.01	Protein coding	PREDICTED: F-box/FBD/LRR-repeat protein At3g14710-like [Cicer arietinum] gi|502087927|ref|XP_004488684.1|
Lj0g3v0083059	-1.28	0	Protein coding	Ser/Thr protein kinase [Lotus japonicus] gi|62857012|dbj|BAD95891.1|
Lj0g3v0083259	-1.43	0.01	Protein coding	PREDICTED: RING-H2 finger protein ATL73-like [Cicer arietinum] gi|502141813|ref|XP_004504651.1|
Lj0g3v0083399	-1.15	0.02	Protein coding	Exocyst complex component [Medicago truncatula] gi|357437557|ref|XP_003589054.1|
Lj0g3v0083519	-0.59	0.05	Protein coding	PREDICTED: probable receptor-like protein kinase At5g15080-like [Cicer arietinum] gi|502155065|ref|XP_004509947.1|
Lj0g3v0083979	-1.01	0	Protein coding	BED zinc fingerhAT family dimerization domain isoform 5 [Theobroma cacao] gi|508721630|gb|EOY13527.1|
Lj0g3v0084449	-3.3	0	Protein coding	PREDICTED: probable disease resistance protein At5g66900-like [Glycine max] gi|356565670|ref|XP_003551061.1|
Lj0g3v0084579	-2.92	0	Protein coding	Uncharacterized protein TCM_041937 [Theobroma cacao] gi|508786936|gb|EOY34192.1|
Lj0g3v0084619	-8.35	0	Protein coding	Histidine decarboxylase [Medicago truncatula] gi|357443697|ref|XP_003592126.1|
Lj0g3v0085739	-2.56	0.05	Protein coding	NoHit
Lj0g3v0085959	-1.82	0	repeat	NoHit
Lj0g3v0086149	-1.73	0.01	Protein coding	NoHit
Lj0g3v0086159	-2.09	0.04	Non-coding	NoHit
Lj0g3v0086299	-1.35	0	Protein coding	VDAC1.3 [Lotus japonicus] gi|36957198|gb|AAQ87021.1|
Lj0g3v0086309	-1.2	0	Protein coding	VDAC1.3 [Lotus japonicus] gi|36957198|gb|AAQ87021.1|
Lj0g3v0086619	-2.01	0.03	Non-coding	NoHit
Lj0g3v0086839	-1.42	0	Protein coding	PREDICTED: UDP-glycosyltransferase 74E2-like [Glycine max] gi|356559587|ref|XP_003548080.1|
Lj0g3v0087099	-1.49	0	Protein coding	Lipase class 3 family protein [Theobroma cacao] gi|508701884|gb|EOX93780.1|
Lj0g3v0087169	-2.6	0.04	repeat	NoHit
Lj0g3v0087399	-0.87	0	Protein coding	GDSL esterase/lipase [Medicago truncatula] gi|357512477|ref|XP_003626527.1|
Lj0g3v0087419	-1.67	0	Protein coding	PREDICTED: phytoene dehydrogenase chloroplastic/chromoplastic-like [Cicer arietinum] gi|502135246|ref|XP_004502268.1|
Lj0g3v0087909	-1.24	0	Non-coding	NoHit
Lj0g3v0087979	-1.76	0.02	Non-coding	NoHit
Lj0g3v0088019	-1.98	0	Protein coding	Lectin receptor-like kinase Tg-20 [Medicago truncatula] gi|357517167|ref|XP_003628872.1|
Lj0g3v0088179	-1.34	0.05	Protein coding	PREDICTED: probable amino acid permease 7-like [Glycine max] gi|356527198|ref|XP_003532199.1|
Lj0g3v0088379	-0.99	0	Non-coding	NoHit
Lj0g3v0088429	-1.01	0	Protein coding	PREDICTED: RNA polymerase sigma factor rpoD-like [Glycine max] gi|356516017|ref|XP_003526693.1|
Lj0g3v0088569	-1.06	0.04	Protein coding	ACT domain repeat 3 isoform 1 [Theobroma cacao] gi|508724613|gb|EOY16510.1|
Lj0g3v0088829	-1.3	0
Lj0g3v0088849	-0.89	0	Protein coding	orf170 gene product (mitochondrion) [Beta vulgaris subsp. vulgaris] gi|9838421|ref|NP_064034.1|
Lj0g3v0088989	-1.9	0	Protein coding	PREDICTED: UDP-glycosyltransferase 71D1-like [Cicer arietinum] gi|502095988|ref|XP_004490589.1|
Lj0g3v0089299	-4.14	0.05	repeat	NoHit
Lj0g3v0089719	-1.57	0	Protein coding	Ubiquitin and WLM domain-containing protein [Medicago truncatula] gi|357469919|ref|XP_003605244.1|
Lj0g3v0089939	-0.91	0	Protein coding	sieve element occlusion by forisomes 3 [Medicago truncatula] gi|307101678|gb|ADN32804.1|
Lj0g3v0090239	-3.84	0	Protein coding	phosphate transporter 5 [Astragalus sinicus] gi|407911912|gb|AFU50504.1|
Lj0g3v0090439	-1.78	0.04	Protein coding	PREDICTED: probable leucine-rich repeat receptor-like protein kinase At1g35710-like [Cicer arietinum] gi|502148812|ref|XP_004507279.1|
Lj0g3v0091189	-0.63	0.01	Protein coding	serine palmitoyltransferase [Lotus japonicus] gi|27753609|dbj|BAC55228.1|
Lj0g3v0091679	-0.59	0	Protein coding	PREDICTED: peptidyl-prolyl isomerase PASTICCINO1-like [Glycine max] gi|356504332|ref|XP_003520950.1|
Lj0g3v0092139	-0.82	0	Protein coding	PREDICTED: trichohyalin-like [Cicer arietinum] gi|502089928|ref|XP_004489065.1|
Lj0g3v0092229	-1.04	0	Protein coding	Putative disease-resistance protein SR1 [Medicago truncatula] gi|357494485|ref|XP_003617531.1|
Lj0g3v0092539	-1.01	0.01	Protein coding	PREDICTED: cytochrome P450 85A-like [Glycine max] gi|356551287|ref|XP_003544008.1|
Lj0g3v0093329	-4.84	0.04	repeat	NoHit
Lj0g3v0093349	-1.1	0	Protein coding	spliceosome associated protein-like [Arabidopsis thaliana] gi|4455274|emb|CAB36810.1|
Lj0g3v0093739	-1.02	0.01	Protein coding	TNP1 [Medicago truncatula] gi|357439237|ref|XP_003589895.1|
Lj0g3v0093909	-1.79	0.01	Non-coding	NoHit
Lj0g3v0094079	-0.66	0	Non-coding	NoHit
Lj0g3v0094349	-2.01	0	Protein coding	PREDICTED: zinc finger protein 4-like [Glycine max] gi|356575452|ref|XP_003555855.1|
Lj0g3v0094579	-1.51	0	Protein coding	PREDICTED: G2/mitotic-specific cyclin-2-like [Cicer arietinum] gi|502081685|ref|XP_004486936.1|
Lj0g3v0094589	-0.78	0	Protein coding	Hypothetical protein CBG05841 [Caenorhabditis briggsae] gi|268536014|ref|XP_002633142.1|
Lj0g3v0095019	-4.4	0	Non-coding	NoHit
Lj0g3v0095159	-2.87	0	Protein coding	Non-LTR retroelement reverse transcriptase-like [Theobroma cacao] gi|508712382|gb|EOY04279.1|
Lj0g3v0095529	-4.69	0.01	repeat	NoHit
Lj0g3v0095619	-0.88	0.05	Protein coding	chloroplast thioredoxin M-type [Arachis hypogaea] gi|83776783|gb|ABC46707.1|
Lj0g3v0095939	-0.69	0.03	Protein coding	PREDICTED: pantothenate kinase 2-like isoform X1 [Cicer arietinum] gi|502133886|ref|XP_004501924.1|
Lj0g3v0097519	-4.04	0	Non-coding	NoHit
Lj0g3v0097699	-0.76	0	Non-coding	NoHit
Lj0g3v0097779	-2.55	0	Protein coding	TIR-NBS-LRR RCT1-like resistance protein [Medicago sativa] gi|193584702|gb|ACF19651.1|
Lj0g3v0097999	-5.5	0	repeat	NoHit
Lj0g3v0098019	-4.5	0.04	Non-coding	NoHit
Lj0g3v0098199	-4.14	0.05	Non-coding	NoHit
Lj0g3v0098319	-0.62	0.04	Protein coding	PREDICTED: probable methyltransferase PMT15-like [Cicer arietinum] gi|502157387|ref|XP_004510859.1|
Lj0g3v0098579	-1.23	0.05	Protein coding	bet protein [Simian foamy virus] gi|425856937|gb|AFX98086.1|
Lj0g3v0098779	-0.95	0.01	Non-coding	NoHit
Lj0g3v0098989	-1.09	0.01	Protein coding	PREDICTED: O-acyltransferase WSD1-like [Glycine max] gi|356531786|ref|XP_003534457.1|
Lj0g3v0099189	-4.18	0	Protein coding	PREDICTED: peptide transporter PTR1-like isoform X1 [Cicer arietinum] gi|502131373|ref|XP_004500964.1|
Lj0g3v0099239	-2.66	0.04	Protein coding	Uncharacterized protein TCM_035251 [Theobroma cacao] gi|508724581|gb|EOY16478.1|
Lj0g3v0099699	-0.88	0	Protein coding	PREDICTED: WEB family protein At2g40480-like [Cicer arietinum] gi|502130150|ref|XP_004500548.1|
Lj0g3v0099729	-1.39	0	Protein coding	Plastid movement impaired 2 [Theobroma cacao] gi|508712106|gb|EOY04003.1|
Lj0g3v0099829	-2.3	0.02	Protein coding	Uncharacterized protein TCM_020954 [Theobroma cacao] gi|508714237|gb|EOY06134.1|
Lj0g3v0099839	-2.3	0.02	Protein coding	Uncharacterized protein TCM_020954 [Theobroma cacao] gi|508714237|gb|EOY06134.1|
Lj0g3v0099849	-2.51	0	Non-coding	NoHit
Lj0g3v0099859	-2.23	0	Protein coding	PREDICTED: gibberellin 2-beta-dioxygenase 2-like [Glycine max] gi|356536677|ref|XP_003536863.1|
Lj0g3v0099889	-3.78	0	Protein coding	PREDICTED: LOW QUALITY PROTEIN: probable pectinesterase 53-like [Vitis vinifera] gi|359479965|ref|XP_003632380.1|
Lj0g3v0100029	-2.24	0.01	Non-coding	NoHit
Lj0g3v0100659	-2.11	0	Protein coding	PREDICTED: probable disease resistance protein At5g66900-like [Cicer arietinum] gi|502152977|ref|XP_004509177.1|
Lj0g3v0100769	-1.9	0	Protein coding	PREDICTED: U-box domain-containing protein 33-like [Glycine max] gi|356506214|ref|XP_003521882.1|
Lj0g3v0100779	-2.55	0	Protein coding	PREDICTED: U-box domain-containing protein 33-like [Glycine max] gi|356522608|ref|XP_003529938.1|
Lj0g3v0101259	-1.33	0	Protein coding	Solute carrier family 22 member 15-like protein [Medicago truncatula] gi|357452551|ref|XP_003596552.1|
Lj0g3v0101439	-0.64	0.01	Protein coding	TMV resistance protein N [Medicago truncatula] gi|357509247|ref|XP_003624912.1|
Lj0g3v0101519	-1.45	0.05	Protein coding	PREDICTED: glycine--tRNA ligase 2 chloroplastic/mitochondrial-like isoform X2 [Cicer arietinum] gi|502173505|ref|XP_004515345.1|
Lj0g3v0101689	-3.89	0.01	Protein coding	(+)-neomenthol dehydrogenase [Medicago truncatula] gi|357489423|ref|XP_003614999.1|
Lj0g3v0101839	-2.68	0	Protein coding	Uncharacterized protein TCM_000126 [Theobroma cacao] gi|508698844|gb|EOX90740.1|
Lj0g3v0102069	-0.66	0.05	Protein coding	PREDICTED: blue copper protein-like [Cicer arietinum] gi|502091663|ref|XP_004489604.1|
Lj0g3v0102139	-2.07	0	Protein coding	Os01g0498200 [Oryza sativa Japonica Group] gi|115436738|ref|NP_001043124.1|
Lj0g3v0102179	-2.59	0	Protein coding	PREDICTED: lysM domain receptor-like kinase 4-like [Cicer arietinum] gi|502123143|ref|XP_004498011.1|
Lj0g3v0102229	-1.41	0	Protein coding	PREDICTED: cytochrome P450 86A1-like [Cicer arietinum] gi|502129244|ref|XP_004500237.1|
Lj0g3v0102449	-2.31	0	Protein coding	PREDICTED: fatty acyl-CoA reductase 3-like [Glycine max] gi|356543580|ref|XP_003540238.1|
Lj0g3v0102549	-1.48	0.01	Protein coding	Leucine-rich repeat-containing protein [Medicago truncatula] gi|357466437|ref|XP_003603503.1|
Lj0g3v0102749	-0.59	0	Protein coding	Subtilisin-like serine protease [Medicago truncatula] gi|357514271|ref|XP_003627424.1|
Lj0g3v0103019	-2.76	0	Non-coding	NoHit
Lj0g3v0103059	-1.28	0.01	Protein coding	PREDICTED: homogentisate phytyltransferase 1 chloroplastic-like [Glycine max] gi|356523912|ref|XP_003530578.1|
Lj0g3v0103419	-0.77	0	Protein coding	PREDICTED: delta(7)-sterol-C5(6)-desaturase-like [Cicer arietinum] gi|502091398|ref|XP_004489538.1|
Lj0g3v0103499	-1.21	0	Non-coding	NoHit
Lj0g3v0104129	-4.14	0	Protein coding	Photosystem Q(B) protein [Medicago truncatula] gi|357502807|ref|XP_003621692.1|
Lj0g3v0104309	-1.97	0.05	Protein coding	PREDICTED: heavy metal-associated isoprenylated plant protein 26-like [Cicer arietinum] gi|502174981|ref|XP_004515645.1|
Lj0g3v0104399	-0.8	0	Protein coding	NHL domain-containing protein isoform 2 [Theobroma cacao] gi|508708508|gb|EOY00405.1|
Lj0g3v0104529	-1.04	0	Protein coding	PREDICTED: phospholipid-transporting ATPase 1-like [Cicer arietinum] gi|502127216|ref|XP_004499606.1|
Lj0g3v0105269	-0.62	0.05	Protein coding	Uncharacterized protein isoform 1 [Theobroma cacao] gi|508782377|gb|EOY29633.1|
Lj0g3v0105329	-1.05	0.05	repeat	NoHit
Lj0g3v0105409	-1.79	0	Protein coding	PREDICTED: glyceraldehyde-3-phosphate dehydrogenase cytosolic-like [Cicer arietinum] gi|502135422|ref|XP_004502328.1|
Lj0g3v0105629	-0.98	0.03	Protein coding	PREDICTED: transcription factor bHLH68-like isoform 1 [Glycine max] gi|356523767|ref|XP_003530506.1|
Lj0g3v0105729	-0.59	0.05	Protein coding	PREDICTED: serine carboxypeptidase-like 48-like isoform X2 [Cicer arietinum] gi|502145515|ref|XP_004506061.1|
Lj0g3v0105939	-3.71	0	Protein coding	PREDICTED: 23-bisphosphoglycerate-dependent phosphoglycerate mutase-like [Glycine max] gi|356508122|ref|XP_003522809.1|
Lj0g3v0105949	-1.04	0	Protein coding	PREDICTED: random slug protein 5-like isoform X1 [Cicer arietinum] gi|502166215|ref|XP_004513825.1|
Lj0g3v0105959	-0.82	0.03	Protein coding	PREDICTED: probable beta-D-xylosidase 7-like [Cicer arietinum] gi|502166228|ref|XP_004513829.1|
Lj0g3v0105999	-5.38	0.02	Protein coding	PREDICTED: vinorine synthase-like [Cicer arietinum] gi|502118535|ref|XP_004496315.1|
Lj0g3v0106299	-0.61	0.01	Protein coding	PREDICTED: probable lysine-specific demethylase ELF6-like [Glycine max] gi|356533957|ref|XP_003535524.1|
Lj0g3v0106329	-1.65	0	Protein coding	Interferon-induced GTP-binding protein Mx [Medicago truncatula] gi|357519157|ref|XP_003629867.1|
Lj0g3v0106549	-0.74	0.01	Protein coding	Pyridoxal phosphate-dependent transferases superfamily protein [Theobroma cacao] gi|508699383|gb|EOX91279.1|
Lj0g3v0106579	-0.8	0.01	Protein coding	PTS system glucose-specific IIABC component [Mycoplasma synoviae 53] gi|71894170|ref|YP_278278.1|
Lj0g3v0106659	-0.85	0	Protein coding	PREDICTED: kinesin-3-like [Glycine max] gi|356549817|ref|XP_003543287.1|
Lj0g3v0106729	-1.96	0.01	Protein coding	Auxin-induced protein 5NG4 [Medicago truncatula] gi|357461547|ref|XP_003601055.1|
Lj0g3v0106749	-1.43	0.04	Protein coding	hypothetical protein BEWA_007150 [Babesia equi] gi|510904931|ref|XP_004830972.1|
Lj0g3v0106869	-0.63	0.02	Protein coding	PREDICTED: cleavage and polyadenylation specificity factor subunit 2-like isoform 2 [Glycine max] gi|356530858|ref|XP_003533996.1|
Lj0g3v0107049	-0.81	0.04	Protein coding	PREDICTED: RING-H2 finger protein ATL54-like [Glycine max] gi|356551725|ref|XP_003544224.1|
Lj0g3v0107369	-2.74	0	Protein coding	PREDICTED: serine/threonine-protein kinase OXI1-like [Glycine max] gi|356503073|ref|XP_003520336.1|
Lj0g3v0107409	-1.3	0	Protein coding	PREDICTED: 125 kDa kinesin-related protein-like isoform 1 [Glycine max] gi|356558395|ref|XP_003547492.1|
Lj0g3v0107839	-1.1	0	Protein coding	(2Fe-2S)-binding protein [gamma proteobacterium HIMB55] gi|497104707|ref|WP_009471815.1|
Lj0g3v0108299	-2.61	0.01	Non-coding	NoHit
Lj0g3v0108379	-0.89	0	Protein coding	PREDICTED: LOW QUALITY PROTEIN: basic blue protein-like [Glycine max] gi|356509342|ref|XP_003523409.1|
Lj0g3v0108439	-1.24	0	repeat	NoHit
Lj0g3v0108489	-1.73	0	Protein coding	PREDICTED: methionine gamma-lyase-like [Cicer arietinum] gi|502116597|ref|XP_004495508.1|
Lj0g3v0108599	-1.08	0	Protein coding	PREDICTED: eukaryotic translation initiation factor 3 subunit C-like [Cicer arietinum] gi|502076739|ref|XP_004485443.1|
Lj0g3v0108729	-1.94	0.03	Protein coding	histidine kinase 1 [Lotus japonicus] gi|113911570|gb|ABI48271.1|
Lj0g3v0109219	-1.86	0	Protein coding	PREDICTED: 1-aminocyclopropane-1-carboxylate oxidase-like [Glycine max] gi|356554521|ref|XP_003545594.1|
Lj0g3v0109229	-1.63	0	Protein coding	MYB-type transcription factor [Lotus japonicus] gi|283132363|dbj|BAI63587.1|
Lj0g3v0109249	-0.89	0	Protein coding	PREDICTED: gibberellin 3-beta-dioxygenase 1-like [Glycine max] gi|356552539|ref|XP_003544624.1|
Lj0g3v0109269	-1.47	0	Protein coding	PREDICTED: probable inactive purple acid phosphatase 29-like [Glycine max] gi|356573279|ref|XP_003554790.1|
Lj0g3v0109299	-0.73	0.01	Protein coding	PREDICTED: dentin sialophosphoprotein-like [Cicer arietinum] gi|502092161|ref|XP_004489726.1|
Lj0g3v0110259	-3.27	0	Protein coding	PREDICTED: taxadien-5-alpha-ol O-acetyltransferase-like [Cicer arietinum] gi|502145702|ref|XP_004506141.1|
Lj0g3v0110289	-1.1	0.05	Protein coding	GDSL esterase/lipase [Medicago truncatula] gi|357517837|ref|XP_003629207.1|
Lj0g3v0110329	-3.42	0.02	Protein coding	Heat shock protein [Medicago truncatula] gi|357449951|ref|XP_003595252.1|
Lj0g3v0110349	-1.19	0	Non-coding	NoHit
Lj0g3v0110359	-0.64	0.01
Lj0g3v0110479	-0.59	0.01	Protein coding	PREDICTED: UDP-glycosyltransferase 71D1-like [Cicer arietinum] gi|502095988|ref|XP_004490589.1|
Lj0g3v0110489	-1.42	0	Protein coding	cytochrome P450 reductase [Lotus japonicus] gi|197209812|dbj|BAG68945.1|
Lj0g3v0110939	-1.83	0	Protein coding	PREDICTED: salt tolerance protein-like isoform 1 [Glycine max] gi|356538889|ref|XP_003537933.1|
Lj0g3v0111179	-1.02	0.03	Protein coding	PREDICTED: probable disease resistance protein At5g66900-like [Glycine max] gi|356565670|ref|XP_003551061.1|
Lj0g3v0111419	-0.65	0.01	Protein coding	Remorin [Medicago truncatula] gi|357437795|ref|XP_003589173.1|
Lj0g3v0111639	-2.5	0	Protein coding	rubisco activase [Glycine max] gi|290766481|gb|ADD60243.1|
Lj0g3v0111739	-1.15	0.01	Protein coding	PREDICTED: extensin-2-like [Cicer arietinum] gi|502124916|ref|XP_004498723.1|
Lj0g3v0112059	-6.24	0	Protein coding	2-succinylbenzoate-CoA ligase [Medicago truncatula] gi|357460691|ref|XP_003600627.1|
Lj0g3v0112109	-2.14	0.01	Protein coding	Chain A Lotus Tetragonolobus Seed Lectin (Isoform)_x0001_gi|169404520|pdb|2EIG|B Chain B Lotus Tetragonolobus Seed Lectin (Isoform)_x0001_gi|169404521|pdb|2EIG|C Chain C Lotus Tetragonolobus Seed Lectin (Isoform)_x0001_gi|169404522|pdb|2EIG|D Chain D Lotus Tetragonolobus Seed Lectin (Isoform)] gi|169404519|pdb|2EIG|A
Lj0g3v0112549	-1.11	0.05	Protein coding	Acidic leucine-rich nuclear phosphoprotein 32-related protein 2 [Theobroma cacao] gi|508714258|gb|EOY06155.1|
Lj0g3v0112609	-1.15	0	Protein coding	Uncharacterized protein TCM_034016 [Theobroma cacao] gi|508722829|gb|EOY14726.1|
Lj0g3v0112629	-1.13	0.02	Protein coding	PREDICTED: galactose oxidase-like [Glycine max] gi|356494873|ref|XP_003516307.1|
Lj0g3v0112719	-1.62	0	Protein coding	Delta-6-desaturase [Medicago truncatula] gi|357437417|ref|XP_003588984.1|
Lj0g3v0112799	-2.25	0	Protein coding	unknown [Glycine max] gi|255638013|gb|ACU19322.1|
Lj0g3v0112809	-0.64	0	Protein coding	PREDICTED: WD repeat-containing protein 26-like [Bombyx mori] gi|512909528|ref|XP_004926943.1|
Lj0g3v0112839	-1.82	0	Protein coding	Bowman-Birk type protease inhibitor-like precursor [Glycine max] gi|351722763|ref|NP_001237767.1|
Lj0g3v0112859	-1.16	0	Protein coding	Kunitz-type trypsin inhibitor-like 1 protein [Medicago truncatula] gi|357498565|ref|XP_003619571.1|
Lj0g3v0112999	-1.1	0	Non-coding	NoHit
Lj0g3v0113179	-1.11	0.01	Non-coding	NoHit
Lj0g3v0113989	-1.06	0	Protein coding	PREDICTED: vacuolar iron transporter homolog 4-like [Cucumis sativus] gi|449444935|ref|XP_004140229.1|
Lj0g3v0114149	-0.83	0	Protein coding	PREDICTED: TMV resistance protein N-like [Glycine max] gi|356561214|ref|XP_003548878.1|
Lj0g3v0114209	-0.9	0	Protein coding	PREDICTED: E3 ubiquitin-protein ligase COP1-like [Glycine max] gi|356554527|ref|XP_003545597.1|
Lj0g3v0114849	-0.97	0	Protein coding	PREDICTED: probable protein phosphatase 2C 5-like [Glycine max] gi|356535037|ref|XP_003536055.1|
Lj0g3v0114929	-2.66	0	Protein coding	Uncharacterized protein TCM_021609 [Theobroma cacao] gi|508715200|gb|EOY07097.1|
Lj0g3v0115049	-1.66	0	Protein coding	PREDICTED: formin-like protein 8-like [Glycine max] gi|356524087|ref|XP_003530664.1|
Lj0g3v0115579	-0.85	0.03	Protein coding	delta-pyrroline-5-carboxylate synthetase [Lespedeza potaninii] gi|411117725|gb|AFW04294.1|
Lj0g3v0115709	-1.25	0	Protein coding	PREDICTED: probable inactive receptor kinase At5g58300-like [Glycine max] gi|356537708|ref|XP_003537367.1|
Lj0g3v0116259	-2.12	0	Protein coding	PREDICTED: probable peptide/nitrate transporter At3g53960-like [Glycine max] gi|356496092|ref|XP_003516904.1|
Lj0g3v0116589	-2.37	0	Protein coding	recombination activating protein 1 [Leiothrix argentauris] gi|253971663|gb|ACT37574.1|
Lj0g3v0116739	-4.91	0	Protein coding	(+)-delta-cadinene synthase isozyme C2 [Medicago truncatula] gi|357452561|ref|XP_003596557.1|
Lj0g3v0117039	-1.38	0	Protein coding	Sigma factor sigB regulation protein rsbQ [Medicago truncatula] gi|357476343|ref|XP_003608457.1|
Lj0g3v0117429	-1.51	0	Protein coding	Proteasome inhibitor-related [Theobroma cacao] gi|508715476|gb|EOY07373.1|
Lj0g3v0118409	-0.76	0.03	Non-coding	NoHit
Lj0g3v0118899	-2.67	0	Protein coding	PREDICTED: UDP-glycosyltransferase 85A3-like partial [Cicer arietinum] gi|502134100|ref|XP_004502000.1|
Lj0g3v0119119	-1.48	0.01	Protein coding	Matrix metalloprotease [Medicago truncatula] gi|357486209|ref|XP_003613392.1|
Lj0g3v0119389	-2.83	0	Non-coding	NoHit
Lj0g3v0119679	-1.64	0	Non-coding	NoHit
Lj0g3v0119729	-0.93	0
Lj0g3v0120219	-4.05	0.04	repeat	NoHit
Lj0g3v0120399	-0.81	0.01	repeat	NoHit
Lj0g3v0120729	-1.76	0	Protein coding	Uncharacterized protein TCM_004461 [Theobroma cacao] gi|508702953|gb|EOX94849.1|
Lj0g3v0121549	-1.37	0	Protein coding	phenylalanine ammonia-lyase [Lotus japonicus] gi|118142392|dbj|BAF36971.1|
Lj0g3v0122409	-4.27	0.03	Non-coding	NoHit
Lj0g3v0122529	-0.72	0.01	Protein coding	PREDICTED: 26S proteasome regulatory subunit 4 homolog A-like [Glycine max] gi|356505102|ref|XP_003521331.1|
Lj0g3v0122739	-0.96	0.02	Protein coding	F-box/LRR-repeat protein [Medicago truncatula] gi|357488837|ref|XP_003614706.1|
Lj0g3v0123269	-1.34	0.01	Protein coding	PREDICTED: S-type anion channel SLAH3-like [Glycine max] gi|356561468|ref|XP_003549003.1|
Lj0g3v0123289	-0.88	0.02	Protein coding	PREDICTED: ankyrin repeat-containing protein At3g12360-like [Vitis vinifera] gi|225425076|ref|XP_002271486.1|
Lj0g3v0123459	-3.08	0	Protein coding	RNA-binding region RNP-1 (RNA recognition motif) [Medicago truncatula] gi|124360677|gb|ABN08666.1|
Lj0g3v0123579	-0.86	0	Non-coding	NoHit
Lj0g3v0124229	-2.85	0	Protein coding	PREDICTED: heterodimeric geranylgeranyl pyrophosphate synthase small subunit chloroplastic-like [Cicer arietinum] gi|502099160|ref|XP_004491403.1|
Lj0g3v0124299	-3.98	0.05	Protein coding	ATPase AAA [Thioalkalimicrobium aerophilum] gi|493506311|ref|WP_006460735.1|
Lj0g3v0124419	-1.5	0	repeat	NoHit
Lj0g3v0124439	-0.82	0.01	Protein coding	Vascular protein [Medicago truncatula] gi|358345857|ref|XP_003636991.1|
Lj0g3v0124999	-0.6	0	Protein coding	PREDICTED: probable receptor-like protein kinase At1g49730-like [Glycine max] gi|356499893|ref|XP_003518770.1|
Lj0g3v0125209	-3.14	0	Non-coding	NoHit
Lj0g3v0125239	-0.7	0.03	Protein coding	PREDICTED: DEAD-box ATP-dependent RNA helicase 28-like [Vitis vinifera] gi|225457931|ref|XP_002273443.1|
Lj0g3v0125299	-1.04	0	Protein coding	PREDICTED: multiple C2 and transmembrane domain-containing protein 2-like [Glycine max] gi|356520422|ref|XP_003528861.1|
Lj0g3v0125439	-2.64	0.02	Non-coding	NoHit
Lj0g3v0125619	-2.71	0	Non-coding	NoHit
Lj0g3v0126039	-1.26	0.02	Protein coding	Pyrophosphatase ppaX [Medicago truncatula] gi|357520439|ref|XP_003630508.1|
Lj0g3v0126089	-4.16	0.04	Non-coding	NoHit
Lj0g3v0126229	-0.85	0	Non-coding	NoHit
Lj0g3v0126279	-1.54	0	repeat	NoHit
Lj0g3v0126429	-1.03	0	Protein coding	PREDICTED: copper-transporting ATPase RAN1-like isoform X1 [Cicer arietinum] gi|502141829|ref|XP_004504659.1|
Lj0g3v0126529	-3.18	0	Protein coding	lipoxygenase [Cicer arietinum] gi|7208773|emb|CAB76909.1|
Lj0g3v0126899	-1.59	0.03	Protein coding	PREDICTED: transcription factor bHLH62-like [Glycine max] gi|356566230|ref|XP_003551337.1|
Lj0g3v0127139	-0.84	0.01	Protein coding	Uncharacterized protein TCM_010371 [Theobroma cacao] gi|508708593|gb|EOY00490.1|
Lj0g3v0127469	-1.36	0.01	Protein coding	PREDICTED: probable purple acid phosphatase 20-like [Glycine max] gi|356503803|ref|XP_003520692.1|
Lj0g3v0127649	-0.63	0	Protein coding	TPA: histone H4.3 [Zea mays] gi|414589551|tpg|DAA40122.1|
Lj0g3v0127719	-1.51	0	Protein coding	Aldose 1-epimerase [Medicago truncatula] gi|357501747|ref|XP_003621162.1|
Lj0g3v0128059	-1.51	0.01	Protein coding	PREDICTED: anthocyanidin 3-O-glucosyltransferase 5-like [Glycine max] gi|356506424|ref|XP_003521983.1|
Lj0g3v0128219	-0.61	0.03	Protein coding	PREDICTED: photosystem II 5 kDa protein chloroplastic-like [Glycine max] gi|356557172|ref|XP_003546892.1|
Lj0g3v0128279	-0.94	0	Protein coding	Uncharacterized protein TCM_011355 [Theobroma cacao] gi|508709587|gb|EOY01484.1|
Lj0g3v0128589	-0.65	0	Protein coding	PREDICTED: chaperone protein ClpB-like [Glycine max] gi|356551867|ref|XP_003544294.1|
Lj0g3v0128619	-4.08	0.04	Protein coding	Sieve element-occluding protein [Medicago truncatula] gi|357440971|ref|XP_003590763.1|
Lj0g3v0129059	-0.7	0.01	Protein coding	PREDICTED: glutamate synthase [NADH] gi|356571346|ref|XP_003553839.1|
Lj0g3v0129149	-1.51	0	Protein coding	PREDICTED: cell wall protein AWA1-like isoform X1 [Cicer arietinum] gi|502132152|ref|XP_004501243.1|
Lj0g3v0129459	-9.2	0	Non-coding	NoHit
Lj0g3v0129629	-2.05	0.01	Protein coding	Chain A Crystal Structure Of Tamarind Chitinase Like Lectin (tcll)_x0001_gi|512125378|pdb|4B16|A Chain A Crystal Structure Of Tamarind Chitinase Like Lectin (tcll) Complexed With N-acetyl Glucosamine (glcnac)] gi|512125377|pdb|4B15|A
Lj0g3v0129799	-1.02	0.04	Protein coding	Nucleoporin NUP188-like protein [Medicago truncatula] gi|357473981|ref|XP_003607275.1|
Lj0g3v0129849	-0.86	0.04	Protein coding	PREDICTED: salicylate O-methyltransferase-like [Glycine max] gi|356499923|ref|XP_003518785.1|
Lj0g3v0129909	-2.17	0.04	Protein coding	PREDICTED: probable beta-13-galactosyltransferase 10-like [Cicer arietinum] gi|502124992|ref|XP_004498753.1|
Lj0g3v0130149	-4.28	0.02	Non-coding	NoHit
Lj0g3v0130299	-5.82	0	Protein coding	PREDICTED: myb-related protein 308-like [Glycine max] gi|356519735|ref|XP_003528525.1|
Lj0g3v0130489	-0.74	0.03	Non-coding	NoHit
Lj0g3v0130569	-4.75	0.03	Protein coding	WRKY transcription factor [Medicago truncatula] gi|357437105|ref|XP_003588828.1|
Lj0g3v0130599	-0.64	0.01	Protein coding	S-adenosyl-L-methionine-dependent methyltransferase domain-containing protein [Arabidopsis thaliana] gi|334182209|ref|NP_171626.2|
Lj0g3v0130889	-1.12	0.04	Protein coding	PREDICTED: protein kinase and PP2C-like domain-containing protein-like [Glycine max] gi|356500335|ref|XP_003518988.1|
Lj0g3v0130899	-0.7	0.02	Protein coding	Oxysterol-binding protein-related protein [Medicago truncatula] gi|357463185|ref|XP_003601874.1|
Lj0g3v0131119	-1.99	0.03	Non-coding	NoHit
Lj0g3v0131139	-1.68	0	Protein coding	PREDICTED: glutaredoxin-C6-like [Cicer arietinum] gi|502125283|ref|XP_004498874.1|
Lj0g3v0131409	-2.81	0.02
Lj0g3v0131419	-2.24	0	Protein coding	PREDICTED: UDP-glycosyltransferase 85A3-like partial [Cicer arietinum] gi|502134100|ref|XP_004502000.1|
Lj0g3v0131519	-0.68	0	Protein coding	protein RAP [Arabidopsis thaliana] gi|30685105|ref|NP_850176.1|
Lj0g3v0131739	-1.63	0.03	Protein coding	phage replication protein [Pseudomonas amygdali] gi|492133273|ref|WP_005757935.1|
Lj0g3v0131749	-7.22	0	Protein coding	PREDICTED: cytochrome P450 716B1-like [Glycine max] gi|356561205|ref|XP_003548874.1|
Lj0g3v0131769	-7.1	0	Protein coding	PREDICTED: aluminum-activated malate transporter 12-like [Fragaria vesca subsp. vesca] gi|470131626|ref|XP_004301694.1|
Lj0g3v0131779	-7.54	0	Protein coding	PREDICTED: aluminum-activated malate transporter 12-like [Fragaria vesca subsp. vesca] gi|470131626|ref|XP_004301694.1|
Lj0g3v0132009	-1.52	0	repeat	NoHit
Lj0g3v0132189	-1.47	0	Protein coding	PREDICTED: UDP-sugar-dependent glycosyltransferase 52-like [Glycine max] gi|356499534|ref|XP_003518594.1|
Lj0g3v0132469	-1.12	0.02	Protein coding	PREDICTED: TMV resistance protein N-like [Glycine max] gi|356497765|ref|XP_003517729.1|
Lj0g3v0132539	-1.15	0	Protein coding	Uncharacterized protein TCM_024813 [Theobroma cacao] gi|508717481|gb|EOY09378.1|
Lj0g3v0132679	-3.04	0	Protein coding	Aldose 1-epimerase [Medicago truncatula] gi|357501747|ref|XP_003621162.1|
Lj0g3v0132879	-1.08	0	Protein coding	PREDICTED: cytochrome P450 86A1-like [Glycine max] gi|356553060|ref|XP_003544876.1|
Lj0g3v0133049	-1.01	0.01	Protein coding	PREDICTED: transcription factor RF2b-like [Glycine max] gi|356542311|ref|XP_003539612.1|
Lj0g3v0133059	-1.76	0	Protein coding	Sodium/calcium exchanger family protein / calcium-binding EF hand family protein isoform 2 [Theobroma cacao] gi|508721277|gb|EOY13174.1|
Lj0g3v0133129	-3.07	0.05	Non-coding	NoHit
Lj0g3v0133139	-1.67	0	Protein coding	NoHit
Lj0g3v0133149	-1.93	0	Protein coding	NoHit
Lj0g3v0134189	-0.69	0.02	Protein coding	Small glutamine-rich tetratricopeptide repeat-containing protein [Medicago truncatula] gi|357489549|ref|XP_003615062.1|
Lj0g3v0134279	-0.8	0.01	Protein coding	lectin [Robinia pseudoacacia] gi|4115547|dbj|BAA36415.1|
Lj0g3v0134289	-4.14	0	Protein coding	Uncharacterized protein TCM_035113 [Theobroma cacao] gi|508724396|gb|EOY16293.1|
Lj0g3v0135649	-0.8	0	Protein coding	PREDICTED: F-box/kelch-repeat protein At1g23390-like [Glycine max] gi|356565984|ref|XP_003551215.1|
Lj0g3v0136069	-3.85	0	Protein coding	PREDICTED: transcription factor MYC2-like [Glycine max] gi|356520239|ref|XP_003528771.1|
Lj0g3v0136189	-3.31	0	Non-coding	NoHit
Lj0g3v0136449	-1.09	0	Non-coding	NoHit
Lj0g3v0136559	-2.93	0	Protein coding	PREDICTED: G-type lectin S-receptor-like serine/threonine-protein kinase At1g11330-like [Glycine max] gi|356560807|ref|XP_003548678.1|
Lj0g3v0137079	-1.84	0	Protein coding	PREDICTED: proline-rich extensin-like protein EPR1-like [Cicer arietinum] gi|502088101|ref|XP_004488730.1|
Lj0g3v0137439	-2.92	0	Protein coding	PREDICTED: serine carboxypeptidase-like 35-like [Glycine max] gi|356544386|ref|XP_003540633.1|
Lj0g3v0138439	-3.19	0	Protein coding	Flotillin-like protein 2 [Theobroma cacao] gi|508717314|gb|EOY09211.1|
Lj0g3v0138929	-1.08	0.01	Protein coding	PREDICTED: serine/threonine-protein phosphatase PP2A catalytic subunit-like [Cicer arietinum] gi|502093455|ref|XP_004489948.1|
Lj0g3v0139039	-3.9	0	Protein coding	multidrug resistance protein [Lactococcus lactis subsp. cremoris MG1363] gi|125624038|ref|YP_001032521.1|
Lj0g3v0139669	-1.46	0.01	Non-coding	NoHit
Lj0g3v0139899	-1.4	0	Protein coding	cytochrome P450 reductase [Lotus japonicus] gi|197209812|dbj|BAG68945.1|
Lj0g3v0139949	-1.14	0	Protein coding	Polygalacturonase inhibitor [Medicago truncatula] gi|357509859|ref|XP_003625218.1|
Lj0g3v0139989	-2.64	0	Protein coding	PREDICTED: probable 1-deoxy-D-xylulose-5-phosphate synthase chloroplastic-like [Glycine max] gi|356523939|ref|XP_003530591.1|
Lj0g3v0140069	-6.84	0	Protein coding	PREDICTED: transcription factor bHLH25-like [Glycine max] gi|356514380|ref|XP_003525884.1|
Lj0g3v0140149	-4.09	0.02	Protein coding	PREDICTED: vignain-like [Cucumis sativus] gi|449450419|ref|XP_004142960.1|
Lj0g3v0140509	-0.62	0.01	Protein coding	Cytokinin-O-glucosyltransferase [Medicago truncatula] gi|357489701|ref|XP_003615138.1|
Lj0g3v0140769	-0.74	0.03	Protein coding	Toll interleukin receptor [Medicago truncatula] gi|357494449|ref|XP_003617513.1|
Lj0g3v0140849	-2.74	0	Protein coding	Hypothetical protein [Arabidopsis thaliana] gi|3540190|gb|AAC34340.1|
Lj0g3v0142149	-0.75	0.02	Protein coding	Vesicle-associated membrane protein [Medicago truncatula] gi|357469411|ref|XP_003604990.1|
Lj0g3v0143149	-2.35	0	Protein coding	PREDICTED: squamous cell carcinoma antigen recognized by T-cells 3-like [Glycine max] gi|356541840|ref|XP_003539380.1|
Lj0g3v0143769	-3.87	0	Protein coding	PREDICTED: dehydration-responsive element-binding protein 3-like [Glycine max] gi|356529647|ref|XP_003533400.1|
Lj0g3v0145189	-3.55	0	Protein coding	PREDICTED: receptor-like protein kinase-like [Glycine max] gi|356555936|ref|XP_003546285.1|
Lj0g3v0145339	-2.92	0	Protein coding	PREDICTED: leucine-rich repeat receptor protein kinase EXS-like [Glycine max] gi|356562319|ref|XP_003549419.1|
Lj0g3v0145609	-4.84	0	Protein coding	Uncharacterized protein TCM_035018 [Theobroma cacao] gi|508724277|gb|EOY16174.1|
Lj0g3v0146109	-1.69	0.01	repeat	NoHit
Lj0g3v0146129	-1.67	0	repeat	NoHit
Lj0g3v0146169	-0.94	0.02	Protein coding	PREDICTED: elongation factor G mitochondrial-like [Glycine max] gi|356495893|ref|XP_003516805.1|
Lj0g3v0146209	-2.85	0	Protein coding	CCD7-like protein [Lotus japonicus] gi|306450597|gb|ADM88552.1|
Lj0g3v0146639	-1.34	0.01	Protein coding	PREDICTED: probable pectate lyase 5-like [Cicer arietinum] gi|502091451|ref|XP_004489554.1|
Lj0g3v0147049	-1.18	0	Protein coding	phospholipase [Citrullus lanatus] gi|49532972|dbj|BAD26587.1|
Lj0g3v0147519	-2.83	0	Protein coding	PREDICTED: U-box domain-containing protein 33-like [Glycine max] gi|356506214|ref|XP_003521882.1|
Lj0g3v0147799	-3.22	0	Protein coding	Flavonol sulfotransferase-like protein [Medicago truncatula] gi|357515389|ref|XP_003627983.1|
Lj0g3v0148139	-5.43	0	repeat	NoHit
Lj0g3v0148179	-2.71	0	Protein coding	PREDICTED: sugar transport protein 5-like [Glycine max] gi|356550781|ref|XP_003543762.1|
Lj0g3v0148689	-5.66	0	Protein coding	cytochrome P450 monooxygenase [Cicer arietinum] gi|6002283|emb|CAB56743.1|
Lj0g3v0149359	-0.95	0.01	Non-coding	NoHit
Lj0g3v0149369	-2.67	0
Lj0g3v0149759	-4.03	0	Protein coding	PREDICTED: COBRA-like protein 7-like [Glycine max] gi|356532537|ref|XP_003534828.1|
Lj0g3v0150249	-2.18	0.03	Protein coding	Uncharacterized protein isoform 1 [Theobroma cacao] gi|508722623|gb|EOY14520.1|
Lj0g3v0150389	-2.25	0.01	Protein coding	PREDICTED: receptor-like protein 12-like [Cicer arietinum] gi|502177349|ref|XP_004516063.1|
Lj0g3v0150399	-1.73	0.01	Protein coding	PREDICTED: probable beta-13-galactosyltransferase 19-like [Glycine max] gi|356507194|ref|XP_003522355.1|
Lj0g3v0150549	-3.23	0	Protein coding	PREDICTED: UPF0481 protein At3g47200-like [Glycine max] gi|356503275|ref|XP_003520436.1|
Lj0g3v0150599	-1.38	0.04	Non-coding	NoHit
Lj0g3v0150839	-1.37	0	Protein coding	Anthocyanidin 3-O-glucosyltransferase [Medicago truncatula] gi|357505859|ref|XP_003623218.1|
Lj0g3v0150879	-1.64	0.03	repeat	NoHit
Lj0g3v0150959	-0.94	0.01	Non-coding	NoHit
Lj0g3v0151129	-2.63	0	Protein coding	Trichome birefringence-like 19 [Theobroma cacao] gi|508712433|gb|EOY04330.1|
Lj0g3v0151459	-1.36	0	Protein coding	PREDICTED: ent-kaurene oxidase chloroplastic-like [Glycine max] gi|356550677|ref|XP_003543711.1|
Lj0g3v0151469	-3.25	0	Protein coding	AP2 domain-containing transcription factor [Medicago truncatula] gi|357479951|ref|XP_003610261.1|
Lj0g3v0151479	-2.26	0	Non-coding	NoHit
Lj0g3v0151529	-1.07	0.05	Protein coding	OSJNBa0011F23.6-like protein [Hyacinthus orientalis] gi|42565375|gb|AAS20964.1|
Lj0g3v0151539	-1.35	0.04	Protein coding	Uncharacterized protein TCM_034727 [Theobroma cacao] gi|508723861|gb|EOY15758.1|
Lj0g3v0151869	-3.21	0	Protein coding	Calcium-binding EF-hand family protein [Theobroma cacao] gi|508701502|gb|EOX93398.1|
Lj0g3v0152139	-1.07	0.02	Protein coding	2-deoxy-D-gluconate 3-dehydrogenase [Clostridium bolteae] gi|488641295|ref|WP_002577953.1|
Lj0g3v0152239	-0.7	0.04	Non-coding	NoHit
Lj0g3v0152269	-1.01	0	Non-coding	NoHit
Lj0g3v0152419	-1.9	0	Non-coding	NoHit
Lj0g3v0153829	-0.81	0	Protein coding	PREDICTED: protein ABIL1-like [Cicer arietinum] gi|502156939|ref|XP_004510703.1|
Lj0g3v0153869	-0.66	0	Protein coding	Glycosyl transferase family 1 protein isoform 1 [Theobroma cacao] gi|508703928|gb|EOX95824.1|
Lj0g3v0154059	-0.91	0.01	Protein coding	PREDICTED: hydroxycinnamoyl-Coenzyme A shikimate/quinate hydroxycinnamoyltransferase-like [Glycine max] gi|356524202|ref|XP_003530720.1|
Lj0g3v0154309	-0.69	0.02	repeat	NoHit
Lj0g3v0154719	-1.65	0.04	Protein coding	Uncharacterized protein TCM_025568 [Theobroma cacao] gi|508718317|gb|EOY10214.1|
Lj0g3v0155009	-1.04	0.03	Non-coding	NoHit
Lj0g3v0155559	-0.89	0.05	Protein coding	PREDICTED: zinc finger A20 and AN1 domain-containing stress-associated protein 3-like [Cicer arietinum] gi|502083598|ref|XP_004487507.1|
Lj0g3v0155789	-3.12	0	Protein coding	PREDICTED: gibberellin 20 oxidase 3-like [Glycine max] gi|356570431|ref|XP_003553391.1|
Lj0g3v0155809	-1.66	0	Protein coding	PREDICTED: gibberellin 20 oxidase 1-B-like [Glycine max] gi|356573843|ref|XP_003555065.1|
Lj0g3v0156059	-4.2	0.04	repeat	NoHit
Lj0g3v0156149	-2.03	0.01	Protein coding	PREDICTED: CASP-like protein At2g38480-like [Glycine max] gi|356566744|ref|XP_003551589.1|
Lj0g3v0156449	-1	0	Protein coding	PREDICTED: cytochrome P450 71D10-like [Glycine max] gi|356520583|ref|XP_003528941.1|
Lj0g3v0157019	-2.06	0.02	Protein coding	PREDICTED: cathepsin W [Sarcophilus harrisii] gi|395545396|ref|XP_003774588.1|
Lj0g3v0157109	-0.77	0.04	Protein coding	Cc-nbs-lrr resistance protein [Medicago truncatula] gi|357493209|ref|XP_003616893.1|
Lj0g3v0157269	-1.47	0	Protein coding	Uncharacterized protein TCM_009683 [Theobroma cacao] gi|508708238|gb|EOY00135.1|
Lj0g3v0157379	-4.96	0	Protein coding	PREDICTED: C-factor-like [Oryzias latipes] gi|432959366|ref|XP_004086258.1|
Lj0g3v0157409	-2.45	0	Non-coding	NoHit
Lj0g3v0157689	-0.67	0	Protein coding	PREDICTED: serine/threonine-protein kinase AtPK2/AtPK19-like isoform X1 [Cicer arietinum] gi|502104533|ref|XP_004492571.1|
Lj0g3v0158029	-3.09	0.04	repeat	NoHit
Lj0g3v0158209	-6.88	0	Protein coding	PREDICTED: benzyl alcohol O-benzoyltransferase-like [Glycine max] gi|356500043|ref|XP_003518844.1|
Lj0g3v0158269	-0.81	0	Protein coding	Epsin N-terminal domain-containing protein / clathrin assembly protein-related [Theobroma cacao] gi|508783866|gb|EOY31122.1|
Lj0g3v0158279	-2.48	0	Protein coding	epsin N-terminal homology (ENTH) domain-containing protein [Medicago truncatula] gi|357466187|ref|XP_003603378.1|
Lj0g3v0158719	-2.02	0	Protein coding	Uncharacterized protein TCM_035118 [Theobroma cacao] gi|508724400|gb|EOY16297.1|
Lj0g3v0159069	-1.09	0	Protein coding	PREDICTED: phosphomannomutase-like [Cicer arietinum] gi|502105029|ref|XP_004492705.1|
Lj0g3v0159149	-0.71	0.02	Non-coding	NoHit
Lj0g3v0159369	-0.86	0.04	Protein coding	Baculoviral IAP repeat-containing protein [Medicago truncatula] gi|357482255|ref|XP_003611413.1|
Lj0g3v0159429	-2.64	0	Protein coding	Uncharacterized protein TCM_037801 [Theobroma cacao] gi|508783418|gb|EOY30674.1|
Lj0g3v0159589	-0.65	0.01	Protein coding	Uncharacterized protein isoform 1 [Theobroma cacao] gi|508774107|gb|EOY21363.1|
Lj0g3v0159709	-1.84	0.04	Protein coding	expansin precursor [Glycine max] gi|351725149|ref|NP_001237850.1|
Lj0g3v0160039	-3.46	0	repeat	NoHit
Lj0g3v0160079	-6.2	0	Protein coding	PREDICTED: transcription repressor MYB6-like [Glycine max] gi|356515230|ref|XP_003526304.1|
Lj0g3v0160649	-1.15	0.04	Protein coding	NoHit
Lj0g3v0160809	-1.15	0.01	Protein coding	hypothetical protein DOTSEDRAFT_125260 [Dothistroma septosporum NZE10] gi|452844229|gb|EME46163.1|
Lj0g3v0160869	-7.78	0	Protein coding	PREDICTED: transcription repressor MYB6-like [Glycine max] gi|356515230|ref|XP_003526304.1|
Lj0g3v0160879	-0.95	0	Protein coding	PREDICTED: two-component response regulator ARR2-like [Glycine max] gi|356521815|ref|XP_003529546.1|
Lj0g3v0161109	-1.29	0.05	Protein coding	Receptor-like protein kinase [Medicago truncatula] gi|357493511|ref|XP_003617044.1|
Lj0g3v0161479	-3.54	0	Protein coding	Phosphate-responsive 1 family protein [Theobroma cacao] gi|508724070|gb|EOY15967.1|
Lj0g3v0161589	-1.43	0.01	Protein coding	PREDICTED: signal peptidase complex catalytic subunit SEC11C-like [Cucumis sativus] gi|449468994|ref|XP_004152206.1|
Lj0g3v0161619	-3.09	0	Protein coding	PREDICTED: peroxidase 53-like [Glycine max] gi|356533121|ref|XP_003535116.1|
Lj0g3v0161699	-3.72	0.02	Non-coding	NoHit
Lj0g3v0161709	-0.59	0.03	Protein coding	PREDICTED: serpin-ZX-like [Glycine max] gi|356510338|ref|XP_003523896.1|
Lj0g3v0162139	-1.25	0.05	Protein coding	Zinc finger protein-related isoform 2 [Theobroma cacao] gi|508708207|gb|EOY00104.1|
Lj0g3v0162149	-3.4	0.01	Protein coding	PREDICTED: probable inorganic phosphate transporter 1-7-like [Glycine max] gi|356505011|ref|XP_003521286.1|
Lj0g3v0162419	-1.66	0	Protein coding	PREDICTED: jasmonate O-methyltransferase-like isoform X1 [Cicer arietinum] gi|502106916|ref|XP_004493097.1|
Lj0g3v0163139	-1.88	0	Protein coding	PREDICTED: boron transporter 4-like [Cicer arietinum] gi|502080839|ref|XP_004486699.1|
Lj0g3v0163319	-2.94	0	Protein coding	PREDICTED: sugar transporter ERD6-like 7-like [Cicer arietinum] gi|502109384|ref|XP_004493632.1|
Lj0g3v0164069	-0.66	0.04	Protein coding	PREDICTED: UPF0496 protein 4-like [Glycine max] gi|356502356|ref|XP_003519985.1|
Lj0g3v0164269	-1.97	0.01	Protein coding	PREDICTED: GATA transcription factor 25-like [Cicer arietinum] gi|502133138|ref|XP_004501661.1|
Lj0g3v0164769	-1.64	0	Protein coding	Protease inhibitor/seed storage/LTP family protein [Medicago truncatula] gi|357505755|ref|XP_003623166.1|
Lj0g3v0165089	-4.15	0.03	repeat	NoHit
Lj0g3v0165099	-2.03	0.05	Protein coding	F27F5.19 [Arabidopsis thaliana] gi|7767664|gb|AAF69161.1|AC007915_13
Lj0g3v0165109	-3.97	0	Protein coding	PREDICTED: phosphoenolpyruvate carboxylase 4-like isoform X2 [Cicer arietinum] gi|502094727|ref|XP_004490285.1|
Lj0g3v0165519	-1.16	0	Protein coding	PREDICTED: paladin-like [Cicer arietinum] gi|502117477|ref|XP_004495834.1|
Lj0g3v0165789	-0.62	0.03	Non-coding	NoHit
Lj0g3v0165909	-1.03	0.05	Protein coding	PREDICTED: cullin-3-like [Cicer arietinum] gi|502133226|ref|XP_004501689.1|
Lj0g3v0165929	-1.51	0	Protein coding	F16A14.13 [Arabidopsis thaliana] gi|8778390|gb|AAF79398.1|AC068197_8
Lj0g3v0165999	-1.49	0	Non-coding	NoHit
Lj0g3v0166369	-1.83	0.01	Non-coding	NoHit
Lj0g3v0167369	-1.37	0	Protein coding	PREDICTED: cytochrome P450 71D11-like [Glycine max] gi|356521096|ref|XP_003529194.1|
Lj0g3v0167639	-1.14	0.01	Non-coding	NoHit
Lj0g3v0167879	-0.73	0.02	Protein coding	PREDICTED: scarecrow-like protein 14-like [Cicer arietinum] gi|502145044|ref|XP_004505853.1|
Lj0g3v0168319	-0.86	0.02	Protein coding	UNC93-like protein C922.05c [Medicago truncatula] gi|357464297|ref|XP_003602430.1|
Lj0g3v0168689	-0.95	0.01	Protein coding	PREDICTED: TMV resistance protein N-like [Glycine max] gi|356573485|ref|XP_003554889.1|
Lj0g3v0168699	-0.96	0.03	Protein coding	UDP-glucose glucosyltransferase [Medicago truncatula] gi|357494123|ref|XP_003617350.1|
Lj0g3v0168849	-3.61	0	Protein coding	(+)-delta-cadinene synthase isozyme C2 [Medicago truncatula] gi|357452577|ref|XP_003596565.1|
Lj0g3v0169559	-1.45	0
Lj0g3v0169769	-0.86	0	Protein coding	Haloacid dehalogenase-like hydrolase (HAD) superfamily protein [Theobroma cacao] gi|508715596|gb|EOY07493.1|
Lj0g3v0170459	-1.18	0.01	Protein coding	PREDICTED: protein lava lamp-like isoform X1 [Cicer arietinum] gi|502126228|ref|XP_004499227.1|
Lj0g3v0170729	-2.74	0.01	Protein coding	PREDICTED: ganglioside-induced differentiation-associated protein 2-like [Cicer arietinum] gi|502161649|ref|XP_004512237.1|
Lj0g3v0170779	-2.49	0	Protein coding	disease resistance protein [Brassica rapa subsp. pekinensis] gi|227438217|gb|ACP30598.1|
Lj0g3v0171639	-2.43	0	Protein coding	PREDICTED: protease 4-like [Glycine max] gi|356562658|ref|XP_003549586.1|
Lj0g3v0171769	-1.03	0	Protein coding	PREDICTED: vacuolar-sorting receptor 7-like [Glycine max] gi|356532605|ref|XP_003534862.1|
Lj0g3v0171779	-5.5	0	Protein coding	cytochrome P450 [Pisum sativum] gi|37726104|gb|AAO31712.1|
Lj0g3v0172069	-1.26	0	Protein coding	RAB11F [Lotus japonicus] gi|1370152|emb|CAA98182.1|
Lj0g3v0172099	-1.69	0	Non-coding	NoHit
Lj0g3v0172299	-1.18	0	Protein coding	PREDICTED: proline-rich receptor-like protein kinase PERK15-like isoform 2 [Solanum lycopersicum] gi|460379830|ref|XP_004235663.1|
Lj0g3v0172469	-0.77	0	Protein coding	PREDICTED: protein TPX2-like [Cicer arietinum] gi|502144034|ref|XP_004505557.1|
Lj0g3v0172669	-1.51	0	Protein coding	PREDICTED: aspartic proteinase nepenthesin-1-like [Glycine max] gi|356539555|ref|XP_003538263.1|
Lj0g3v0172709	-4.75	0	Protein coding	NoHit
Lj0g3v0172879	-1.47	0	fragmented	NoHit
Lj0g3v0173689	-1.51	0.01	Protein coding	PREDICTED: wall-associated receptor kinase 5-like [Glycine max] gi|356551203|ref|XP_003543967.1|
Lj0g3v0173839	-2.78	0	Non-coding	NoHit
Lj0g3v0173949	-5.12	0.01	Protein coding	PREDICTED: LOW QUALITY PROTEIN: cleavage stimulation factor subunit 3-like [Cicer arietinum] gi|502091797|ref|XP_004489637.1|
Lj0g3v0175899	-1.16	0.02	Protein coding	mitochondrial cytochrome c oxidase subunit II (mitochondrion) [Vicia faba] gi|442803102|gb|AGC78837.1|
Lj0g3v0175949	-4.82	0.01	Non-coding	NoHit
Lj0g3v0176099	-2.46	0	Protein coding	Cysteine/Histidine-rich C1 domain family protein [Theobroma cacao] gi|508707055|gb|EOX98951.1|
Lj0g3v0176119	-5.4	0	Protein coding	PREDICTED: (-)-germacrene D synthase-like [Cicer arietinum] gi|502084145|ref|XP_004487631.1|
Lj0g3v0176819	-0.85	0.05	repeat	NoHit
Lj0g3v0176829	-0.85	0.05	repeat	NoHit
Lj0g3v0177589	-3.27	0.01	Non-coding	NoHit
Lj0g3v0178059	-0.9	0.01	Protein coding	PREDICTED: protein slowmo homolog 2-like isoform X1 [Cicer arietinum] gi|502081729|ref|XP_004486950.1|
Lj0g3v0178309	-1.46	0	Protein coding	Uncharacterized protein TCM_001236 [Theobroma cacao] gi|508700367|gb|EOX92263.1|
Lj0g3v0178399	-1.27	0	Non-coding	NoHit
Lj0g3v0178429	-4.55	0.02	Protein coding	polyketide synthase [Sorangium cellulosum] gi|133737083|emb|CAL58685.1|
Lj0g3v0178739	-2.11	0	Protein coding	PREDICTED: F-box protein At2g26850-like [Glycine max] gi|356537561|ref|XP_003537295.1|
Lj0g3v0178779	-0.84	0	Protein coding	Disease resistance-like protein [Medicago truncatula] gi|357486935|ref|XP_003613755.1|
Lj0g3v0178959	-3.14	0.02	Protein coding	Ss-RNase [Pyrus communis] gi|116744185|dbj|BAF35964.1|
Lj0g3v0178969	-3.14	0.02	Protein coding	PREDICTED: ribonuclease MC-like [Cucumis sativus] gi|449459526|ref|XP_004147497.1|
Lj0g3v0179239	-3.26	0	Protein coding	Armadillo repeat-containing kinesin-like protein [Medicago truncatula] gi|357506879|ref|XP_003623728.1|
Lj0g3v0179259	-0.6	0	Protein coding	PREDICTED: armadillo repeat-containing kinesin-like protein 2-like [Glycine max] gi|356532089|ref|XP_003534606.1|
Lj0g3v0180199	-4.73	0	Protein coding	PREDICTED: (+)-neomenthol dehydrogenase-like [Cicer arietinum] gi|502157292|ref|XP_004510823.1|
Lj0g3v0180559	-3.67	0	Protein coding	cyochrome P450 monooxygenase CYP701A16 [Glycine max] gi|148613345|gb|ABQ96188.1|
Lj0g3v0180889	-0.88	0.02	repeat	NoHit
Lj0g3v0181779	-2.13	0.02	repeat	NoHit
Lj0g3v0182089	-0.62	0.04	Protein coding	PREDICTED: nodulation-signaling pathway 2 protein-like [Glycine max] gi|356523346|ref|XP_003530301.1|
Lj0g3v0183899	-0.63	0.01	Protein coding	Uncharacterized protein TCM_026764 [Theobroma cacao] gi|508719756|gb|EOY11653.1|
Lj0g3v0184659	-1.76	0	Protein coding	PREDICTED: chaperone protein ClpB-like [Glycine max] gi|356551867|ref|XP_003544294.1|
Lj0g3v0184729	-1.24	0	Protein coding	PREDICTED: phytoene synthase chloroplastic-like [Glycine max] gi|356526962|ref|XP_003532084.1|
Lj0g3v0185029	-2.6	0	Protein coding	C4-dicarboxylate transporter/malic acid transport protein [Medicago truncatula] gi|357497905|ref|XP_003619241.1|
Lj0g3v0185429	-0.65	0.01	Protein coding	PREDICTED: probably inactive leucine-rich repeat receptor-like protein kinase At5g06940-like [Solanum lycopersicum] gi|460378070|ref|XP_004234802.1|
Lj0g3v0185859	-1.27	0.01	Protein coding	PREDICTED: cyclic nucleotide-gated ion channel 4-like isoform X1 [Cicer arietinum] gi|502155450|ref|XP_004510076.1|
Lj0g3v0186209	-1.31	0.03	Non-coding	NoHit
Lj0g3v0186229	-1.17	0.02	Protein coding	PREDICTED: casein kinase II subunit alpha-2-like [Glycine max] gi|356511951|ref|XP_003524685.1|
Lj0g3v0186669	-4.1	0.04	Protein coding	PREDICTED: kidney mitochondrial carrier protein 1-like [Vitis vinifera] gi|359496740|ref|XP_003635319.1|
Lj0g3v0186939	-1.48	0.01	Protein coding	PREDICTED: transcription factor bHLH25-like [Cicer arietinum] gi|502174517|ref|XP_004515538.1|
Lj0g3v0187099	-0.8	0.01	Protein coding	ABC1 family protein [Theobroma cacao] gi|508781897|gb|EOY29153.1|
Lj0g3v0187179	-0.79	0	Protein coding	PREDICTED: serine/threonine protein phosphatase 2A 59 kDa regulatory subunit B' gamma isoform-like [Glycine max] gi|356571427|ref|XP_003553878.1|
Lj0g3v0187919	-1.05	0	Protein coding	PREDICTED: probable F-box protein At1g60180-like [Glycine max] gi|356570871|ref|XP_003553607.1|
Lj0g3v0188229	-0.94	0	Protein coding	Nuclear receptor corepressor [Medicago truncatula] gi|357443347|ref|XP_003591951.1|
Lj0g3v0188379	-0.6	0.04
Lj0g3v0188409	-0.69	0.02
Lj0g3v0188619	-5.2	0.01
Lj0g3v0188849	-2.61	0	Protein coding	2-succinylbenzoate-CoA ligase [Medicago truncatula] gi|357460691|ref|XP_003600627.1|
Lj0g3v0189009	-5.34	0	Protein coding	PREDICTED: benzyl alcohol O-benzoyltransferase-like [Glycine max] gi|356500043|ref|XP_003518844.1|
Lj0g3v0189089	-1.14	0.03	Non-coding	NoHit
Lj0g3v0189239	-1.18	0
Lj0g3v0190619	-3.17	0.02	Non-coding	NoHit
Lj0g3v0190879	-0.73	0	Protein coding	PREDICTED: serine-rich adhesin for platelets-like [Cicer arietinum] gi|502121474|ref|XP_004497334.1|
Lj0g3v0190949	-1.16	0	Protein coding	plastidic aldolase [Solanum palustre] gi|27368033|gb|AAN87356.1|
Lj0g3v0190979	-1.14	0.01	Protein coding	Tripeptidyl-peptidase [Medicago truncatula] gi|357443997|ref|XP_003592276.1|
Lj0g3v0191189	-6.15	0	Protein coding	RecName: Full=Asparagine synthetase [glutamine-hydrolyzing] gi|1351983|sp|P49092.2|ASNS1_LOTJA
Lj0g3v0191579	-4.25	0.05	Non-coding	NoHit
Lj0g3v0191819	-0.75	0	Protein coding	PREDICTED: pollen-specific protein SF21-like [Cicer arietinum] gi|502138801|ref|XP_004503533.1|
Lj0g3v0192339	-1.52	0	Protein coding	Abscisic acid 8'-hydroxylase [Medicago truncatula] gi|357518225|ref|XP_003629401.1|
Lj0g3v0192349	-1.21	0	Protein coding	PREDICTED: elongation of fatty acids protein A-like [Cicer arietinum] gi|502153157|ref|XP_004509237.1|
Lj0g3v0192369	-1.4	0	Protein coding	PREDICTED: probable calcium-binding protein CML41-like [Cicer arietinum] gi|502153148|ref|XP_004509234.1|
Lj0g3v0192499	-3.72	0.02	Protein coding	cytosolic phosphoglucomutase [Citrus cv. Murcott x Citrus aurantium] gi|21586064|gb|AAM55493.1|
Lj0g3v0193039	-1.32	0	Protein coding	hAT family dimerization domain-containing protein [Arabidopsis thaliana] gi|240256365|ref|NP_680299.4|
Lj0g3v0194539	-4.57	0.03	repeat	NoHit
Lj0g3v0194619	-2.16	0	Protein coding	PREDICTED: adiponectin receptor protein 1-like isoform X3 [Cicer arietinum] gi|502160632|ref|XP_004511821.1|
Lj0g3v0194719	-2.8	0.01	Non-coding	NoHit
Lj0g3v0194729	-3.08	0	Protein coding	Trichome birefringence-like 27 [Theobroma cacao] gi|508708544|gb|EOY00441.1|
Lj0g3v0194759	-2.81	0.05	repeat	NoHit
Lj0g3v0194809	-4.79	0.01	Protein coding	PREDICTED: monoglyceride lipase-like [Cicer arietinum] gi|502158479|ref|XP_004511168.1|
Lj0g3v0194899	-0.65	0.02	Protein coding	PREDICTED: formin-like protein 3-like [Cicer arietinum] gi|502102022|ref|XP_004491943.1|
Lj0g3v0195529	-1.5	0
Lj0g3v0196209	-1.35	0.02	Protein coding	PREDICTED: intracellular protein transport protein USO1-like isoform X1 [Cicer arietinum] gi|502147707|ref|XP_004506884.1|
Lj0g3v0196229	-1.37	0.03	Protein coding	PREDICTED: probable LRR receptor-like serine/threonine-protein kinase At5g48740-like [Glycine max] gi|356559015|ref|XP_003547797.1|
Lj0g3v0196349	-1.14	0	Protein coding	Ser/Thr protein kinase [Lotus japonicus] gi|62857020|dbj|BAD95895.1|
Lj0g3v0196839	-1.56	0.01	rRNA	NoHit
Lj0g3v0197289	-1.52	0	Protein coding	22.7 kDa class IV heat shock protein [Medicago truncatula] gi|357493537|ref|XP_003617057.1|
Lj0g3v0197499	-4.16	0.05	Protein coding	22.7 kDa class IV heat shock protein [Medicago truncatula] gi|357495825|ref|XP_003618201.1|
Lj0g3v0197929	-3.56	0.05	Non-coding	NoHit
Lj0g3v0198029	-4.1	0.01	Protein coding	PREDICTED: probable splicing factor 3A subunit 1-like isoform 1 [Glycine max] gi|356575640|ref|XP_003555946.1|
Lj0g3v0198139	-1.2	0	Protein coding	PREDICTED: ABC transporter C family member 3-like [Glycine max] gi|356553519|ref|XP_003545103.1|
Lj0g3v0198289	-1.13	0	Protein coding	phosphoenolpyruvate carboxylase [Glycine max] gi|351726780|ref|NP_001237394.1|
Lj0g3v0198629	-4.24	0.03	Protein coding	PREDICTED: serine carboxypeptidase-like 31-like [Glycine max] gi|356548767|ref|XP_003542771.1|
Lj0g3v0199099	-3.77	0	Protein coding	PREDICTED: pectinesterase 2-like [Glycine max] gi|356496344|ref|XP_003517028.1|
Lj0g3v0199109	-2.36	0	Protein coding	PREDICTED: pectinesterase 2-like [Glycine max] gi|356496344|ref|XP_003517028.1|
Lj0g3v0199199	-0.76	0	Protein coding	PREDICTED: probable leucine-rich repeat receptor-like protein kinase At1g35710-like [Cicer arietinum] gi|502148812|ref|XP_004507279.1|
Lj0g3v0199849	-1.69	0	Protein coding	PREDICTED: clustered mitochondria protein-like [Cicer arietinum] gi|502147896|ref|XP_004506958.1|
Lj0g3v0200079	-2.03	0.02	Protein coding	Uncharacterized protein isoform 4 [Theobroma cacao] gi|508783327|gb|EOY30583.1|
Lj0g3v0200159	-3.93	0	Protein coding	PREDICTED: organic cation/carnitine transporter 4-like [Cicer arietinum] gi|502084151|ref|XP_004487632.1|
Lj0g3v0201049	-1.2	0.02	Protein coding	Ketose-bisphosphate aldolase class-II family protein isoform 3 [Theobroma cacao] gi|508774098|gb|EOY21354.1|
Lj0g3v0201269	-1.9	0	Protein coding	multi-sensor signal transduction histidine kinase [Haloterrigena salina] gi|496168326|ref|WP_008892833.1|
Lj0g3v0201579	-2.41	0.01	Protein coding	PREDICTED: DDB1- and CUL4-associated factor homolog 1-like [Cicer arietinum] gi|502132195|ref|XP_004501259.1|
Lj0g3v0201629	-1.74	0	Protein coding	PREDICTED: heavy metal-associated isoprenylated plant protein 26-like [Cicer arietinum] gi|502166304|ref|XP_004513852.1|
Lj0g3v0201709	-1.96	0	Protein coding	CCP [Medicago truncatula] gi|357494181|ref|XP_003617379.1|
Lj0g3v0202329	-5.19	0	Protein coding	PREDICTED: transcription factor ORG2-like [Glycine max] gi|356504732|ref|XP_003521149.1|
Lj0g3v0202459	-0.96	0	Non-coding	NoHit
Lj0g3v0202519	-2.04	0.04	Protein coding	PREDICTED: membrin-11-like [Cicer arietinum] gi|502098641|ref|XP_004491283.1|
Lj0g3v0202569	-6.59	0	Protein coding	Histidine decarboxylase [Medicago truncatula] gi|357443697|ref|XP_003592126.1|
Lj0g3v0202629	-2.83	0.03	repeat	NoHit
Lj0g3v0202759	-1.39	0.01	Protein coding	PREDICTED: serine/threonine-protein phosphatase 2A regulatory subunit B'' subunit alpha-like [Cicer arietinum] gi|502113763|ref|XP_004494751.1|
Lj0g3v0203269	-2.42	0.01	Protein coding	PREDICTED: LOW QUALITY PROTEIN: amino acid permease 2-like [Glycine max] gi|356541032|ref|XP_003538987.1|
Lj0g3v0203309	-1.48	0.05	Protein coding	expressed protein [Oryza sativa Japonica Group] gi|108706010|gb|ABF93805.1|
Lj0g3v0203569	-0.92	0.02	Protein coding	Tetratricopeptide repeat (TPR)-like superfamily protein isoform 1 [Theobroma cacao] gi|508779010|gb|EOY26266.1|
Lj0g3v0203609	-0.93	0.01	Protein coding	PREDICTED: receptor-like cytosolic serine/threonine-protein kinase RBK2-like [Glycine max] gi|356535678|ref|XP_003536371.1|
Lj0g3v0203789	-0.69	0.01	Non-coding	NoHit
Lj0g3v0203839	-4.69	0.02	Protein coding	PREDICTED: cytochrome P450 716B1-like [Cicer arietinum] gi|502140416|ref|XP_004504209.1|
Lj0g3v0203979	-1.15	0	Protein coding	Cc-nbs-lrr resistance protein [Medicago truncatula] gi|357494411|ref|XP_003617494.1|
Lj0g3v0204109	-4.47	0.04	repeat	NoHit
Lj0g3v0205029	-1	0.02	Protein coding	PREDICTED: membrin-11-like [Glycine max] gi|356567466|ref|XP_003551940.1|
Lj0g3v0205119	-4.9	0.02	Non-coding	NoHit
Lj0g3v0205299	-0.83	0.01	Protein coding	PREDICTED: pre-mRNA-splicing factor ATP-dependent RNA helicase PRP16-like [Glycine max] gi|356557396|ref|XP_003547002.1|
Lj0g3v0205339	-1.45	0.04	Protein coding	PREDICTED: wall-associated receptor kinase-like 8-like [Glycine max] gi|356532449|ref|XP_003534785.1|
Lj0g3v0205399	-4.29	0.03	Protein coding	NADH dehydrogenase subunit F [Strychnopsis thouarsii] gi|156181584|gb|ABU54989.1|
Lj0g3v0205559	-2.44	0	Protein coding	Bifunctional protein aas [Medicago truncatula] gi|357454395|ref|XP_003597478.1|
Lj0g3v0205579	-2.1	0	Protein coding	Bifunctional protein aas [Medicago truncatula] gi|357454395|ref|XP_003597478.1|
Lj0g3v0205729	-1.15	0	Protein coding	Leucine-rich repeat-containing protein [Medicago truncatula] gi|357489671|ref|XP_003615123.1|
Lj0g3v0205749	-6.62	0	Non-coding	NoHit
Lj0g3v0205819	-1.17	0.02	Protein coding	PREDICTED: golgin candidate 1-like [Glycine max] gi|356560629|ref|XP_003548593.1|
Lj0g3v0205919	-4.94	0	Protein coding	Uncharacterized protein TCM_021424 [Theobroma cacao] gi|508714903|gb|EOY06800.1|
Lj0g3v0206119	-1.97	0.05	Protein coding	Uncharacterized protein TCM_021950 [Theobroma cacao] gi|508715646|gb|EOY07543.1|
Lj0g3v0206279	-0.66	0.03	Protein coding	PREDICTED: alanine--tRNA ligase-like [Cicer arietinum] gi|502144716|ref|XP_004505726.1|
Lj0g3v0206449	-0.93	0	Protein coding	PREDICTED: serine-rich adhesin for platelets-like [Cicer arietinum] gi|502122476|ref|XP_004497763.1|
Lj0g3v0206779	-1.62	0.04	Protein coding	PREDICTED: probable serine incorporator-like [Cicer arietinum] gi|502122484|ref|XP_004497767.1|
Lj0g3v0206969	-1.36	0	Protein coding	PREDICTED: E3 ubiquitin-protein ligase RHA2A-like [Cicer arietinum] gi|502120606|ref|XP_004497019.1|
Lj0g3v0207429	-0.7	0.05	Non-coding	NoHit
Lj0g3v0207609	-0.72	0.01	Protein coding	Uncharacterized protein TCM_024813 [Theobroma cacao] gi|508717481|gb|EOY09378.1|
Lj0g3v0207869	-0.88	0
Lj0g3v0208069	-3.66	0.04	Protein coding	PREDICTED: 3-oxoacyl-[acyl-carrier-protein] gi|356500313|ref|XP_003518977.1|
Lj0g3v0208219	-6.11	0	Protein coding	3-hydroxyacyl-CoA dehydrogenase [Pseudomonas sp. G5(2012)] gi|510313349|gb|EPA98367.1|
Lj0g3v0208279	-0.72	0.05	Protein coding	Magnesium and cobalt efflux protein corC [Medicago truncatula] gi|357494865|ref|XP_003617721.1|
Lj0g3v0208379	-2.79	0	Protein coding	PREDICTED: trehalose-phosphate phosphatase-like [Glycine max] gi|356518491|ref|XP_003527912.1|
Lj0g3v0208599	-1.98	0	Protein coding	PREDICTED: heat shock protein 83-like [Glycine max] gi|356530818|ref|XP_003533977.1|
Lj0g3v0208649	-2.86	0	Non-coding	NoHit
Lj0g3v0209179	-0.63	0.03	Protein coding	PREDICTED: deoxyuridine 5'-triphosphate nucleotidohydrolase-like [Glycine max] gi|356553208|ref|XP_003544950.1|
Lj0g3v0209669	-1.6	0.04	Protein coding	Heat shock protein 70-3 [Medicago truncatula] gi|357503375|ref|XP_003621976.1|
Lj0g3v0209699	-9.74	0	Protein coding	PREDICTED: histidine decarboxylase-like [Glycine max] gi|356534053|ref|XP_003535572.1|
Lj0g3v0209819	-5.07	0.01	Protein coding	Cytochrome P450 [Medicago truncatula] gi|358345537|ref|XP_003636833.1|
Lj0g3v0209829	-0.89	0	Protein coding	PREDICTED: probable peroxygenase 4-like [Cicer arietinum] gi|502123798|ref|XP_004498263.1|
Lj0g3v0209959	-4.46	0.01	Protein coding	Nuclear factor NF-kappa-B p105 subunit [Medicago truncatula] gi|357493197|ref|XP_003616887.1|
Lj0g3v0210279	-3.8	0	Protein coding	PREDICTED: capsanthin/capsorubin synthase chromoplast-like [Glycine max] gi|356547120|ref|XP_003541965.1|
Lj0g3v0211009	-1.34	0	Protein coding	PREDICTED: beta-galactosidase-like [Glycine max] gi|356556286|ref|XP_003546457.1|
Lj0g3v0211129	-1.93	0	repeat	NoHit
Lj0g3v0211479	-2.58	0	Protein coding	heat shock protein 70 partial [Ziziphus jujuba] gi|410369164|gb|AFV66576.1|
Lj0g3v0211489	-2.46	0	Protein coding	heat shock protein 70 partial [Ziziphus jujuba] gi|410369164|gb|AFV66576.1|
Lj0g3v0211609	-4.22	0.04	Protein coding	protein binding protein [Arabidopsis lyrata subsp. lyrata] gi|297821411|ref|XP_002878588.1|
Lj0g3v0211819	-1.76	0	Non-coding	NoHit
Lj0g3v0211939	-0.68	0.03	Protein coding	PREDICTED: kinesin-related protein 6-like [Cicer arietinum] gi|502163859|ref|XP_004512973.1|
Lj0g3v0212309	-1.26	0	Protein coding	PREDICTED: proliferating cell nuclear antigen-like [Cicer arietinum] gi|502129176|ref|XP_004500211.1|
Lj0g3v0212369	-1.56	0	Protein coding	PREDICTED: kinesin-4-like [Glycine max] gi|356537103|ref|XP_003537070.1|
Lj0g3v0212449	-2.54	0	Protein coding	23-bisphosphoglycerate-dependent phosphoglycerate mutase [Medicago truncatula] gi|357518595|ref|XP_003629586.1|
Lj0g3v0212799	-0.68	0.02	Protein coding	Haloacid dehalogenase-like hydrolase superfamily protein [Theobroma cacao] gi|508782861|gb|EOY30117.1|
Lj0g3v0212879	-3.09	0	Protein coding	PREDICTED: cytochrome P450 71A1-like [Cicer arietinum] gi|502101155|ref|XP_004491826.1|
Lj0g3v0212969	-1.6	0.02	Non-coding	NoHit
Lj0g3v0213059	-1.58	0	repeat	NoHit
Lj0g3v0213289	-2.41	0	Protein coding	PREDICTED: BON1-associated protein 2-like [Cicer arietinum] gi|502157374|ref|XP_004510853.1|
Lj0g3v0213419	-3.28	0	Protein coding	Uncharacterized protein isoform 1 [Theobroma cacao] gi|508773836|gb|EOY21092.1|
Lj0g3v0213509	-5.51	0	Protein coding	PREDICTED: LOW QUALITY PROTEIN: histidine decarboxylase-like [Glycine max] gi|356534051|ref|XP_003535571.1|
Lj0g3v0213759	-1.38	0.04	Protein coding	PREDICTED: serine/threonine-protein kinase PBS1-like isoform X2 [Cicer arietinum] gi|502083819|ref|XP_004487574.1|
Lj0g3v0214159	-10.66	0	Non-coding	NoHit
Lj0g3v0214199	-1.56	0	Protein coding	PREDICTED: alphaalpha-trehalose-phosphate synthase [UDP-forming] gi|356544138|ref|XP_003540512.1|
Lj0g3v0214479	-1.87	0.05	Protein coding	PREDICTED: probable ADP-ribosylation factor GTPase-activating protein AGD13-like isoform X1 [Cicer arietinum] gi|502080093|ref|XP_004486456.1|
Lj0g3v0214529	-1.42	0	Protein coding	Methyl jasmonate esterase [Medicago truncatula] gi|357512899|ref|XP_003626738.1|
Lj0g3v0214629	-2.3	0	Protein coding	RecName: Full=UDP-sugar pyrophospharylase, Short=PsUSP_x0001_gi|54650280|dbj|BAD66876.1| UDP-sugar pyrophospharylase [Pisum sativum] gi|75110834|sp|Q5W915.1|USP_PEA
Lj0g3v0214639	-3.21	0	Protein coding	PREDICTED: F-box/kelch-repeat protein At3g23880-like [Cicer arietinum] gi|502078956|ref|XP_004486107.1|
Lj0g3v0214719	-4.47	0	Protein coding	PREDICTED: beta-fructofuranosidase insoluble isoenzyme 1-like [Glycine max] gi|356570859|ref|XP_003553601.1|
Lj0g3v0214779	-1.86	0.03	Protein coding	TIR-NBS-LRR type disease resistance protein [Medicago truncatula] gi|357452805|ref|XP_003596679.1|
Lj0g3v0214789	-3.96	0.03	Non-coding	NoHit
Lj0g3v0214849	-1.62	0.03	repeat	NoHit
Lj0g3v0214929	-1.79	0.01	Non-coding	NoHit
Lj0g3v0215059	-1.13	0	Protein coding	Aldehyde dehydrogenase [Medicago truncatula] gi|357518719|ref|XP_003629648.1|
Lj0g3v0215109	-0.91	0	Non-coding	NoHit
Lj0g3v0215329	-0.65	0.03	Protein coding	PREDICTED: signal peptidase complex catalytic subunit SEC11C-like [Glycine max] gi|356561967|ref|XP_003549247.1|
Lj0g3v0215929	-2.27	0	Protein coding	PREDICTED: flavoprotein WrbA-like [Cicer arietinum] gi|502084173|ref|XP_004487638.1|
Lj0g3v0215999	-1.19	0	Protein coding	heat shock protein 70 cognate [Salix gilgiana] gi|3986110|dbj|BAA34919.1|
Lj0g3v0216389	-3.97	0.04	Protein coding	3-ketoacyl-CoA synthase [Medicago truncatula] gi|357472603|ref|XP_003606586.1|
Lj0g3v0216949	-0.63	0	Protein coding	cytochrome P450 monooxygenase [Lotus japonicus] gi|371940462|dbj|BAL45205.1|
Lj0g3v0217099	-2.03	0.01	Protein coding	PREDICTED: phenolic glucoside malonyltransferase 1-like [Cicer arietinum] gi|502126840|ref|XP_004499461.1|
Lj0g3v0218449	-3.12	0	Protein coding	cyochrome P450 monooxygenase CYP701A16 [Glycine max] gi|148613345|gb|ABQ96188.1|
Lj0g3v0218509	-1.08	0	Protein coding	RecName: Full=Uncharacterized protein At4g38062] gi|257096919|sp|P0CB23.1|Y4862_ARATH
Lj0g3v0218689	-1.34	0.01	Protein coding	RRNA intron-encoded homing endonuclease [Medicago truncatula] gi|357488203|ref|XP_003614389.1|
Lj0g3v0219149	-3.97	0	Protein coding	PREDICTED: zeatin O-glucosyltransferase-like [Glycine max] gi|356537475|ref|XP_003537252.1|
Lj0g3v0219699	-5.19	0	Non-coding	NoHit
Lj0g3v0219709	-3.94	0.05	Protein coding	Uncharacterized protein TCM_001028 [Theobroma cacao] gi|508700100|gb|EOX91996.1|
Lj0g3v0220289	-1.6	0	Protein coding	PREDICTED: GDSL esterase/lipase At1g29670-like [Glycine max] gi|356515130|ref|XP_003526254.1|
Lj0g3v0220749	-1.66	0	Non-coding	NoHit
Lj0g3v0221149	-1.3	0.01	Non-coding	NoHit
Lj0g3v0221189	-1.27	0.01	Protein coding	PREDICTED: ribokinase-like isoform X2 [Cicer arietinum] gi|502114755|ref|XP_004495042.1|
Lj0g3v0221259	-1.39	0.05	Protein coding	RXT3-like protein [Medicago truncatula] gi|357504161|ref|XP_003622369.1|
Lj0g3v0221309	-1.07	0	Protein coding	PREDICTED: TMV resistance protein N-like [Glycine max] gi|356542397|ref|XP_003539653.1|
Lj0g3v0221339	-1.49	0	Protein coding	NBS-containing resistance-like protein [Medicago truncatula] gi|357469529|ref|XP_003605049.1|
Lj0g3v0223059	-8.92	0	Protein coding	transcription factor AP2-EREBP [Lotus japonicus] gi|193237569|dbj|BAG50061.1|
Lj0g3v0223849	-1.58	0.04	repeat	NoHit
Lj0g3v0224489	-1.45	0.01	repeat	NoHit
Lj0g3v0225139	-5.21	0	repeat	NoHit
Lj0g3v0225369	-4.53	0.05	Protein coding	PREDICTED: kinetochore protein NDC80 homolog [Cicer arietinum] gi|502076996|ref|XP_004485518.1|
Lj0g3v0226019	-2.05	0.05	Protein coding	Uncharacterized protein TCM_001722 [Theobroma cacao] gi|508700965|gb|EOX92861.1|
Lj0g3v0226289	-5.11	0	Protein coding	PREDICTED: gibberellin 20 oxidase 1-like [Glycine max] gi|356534616|ref|XP_003535849.1|
Lj0g3v0226939	-6.07	0	repeat	NoHit
Lj0g3v0227289	-0.61	0.03	repeat	NoHit
Lj0g3v0227339	-1.72	0.02	Protein coding	Disease resistance protein RPM1 [Medicago truncatula] gi|357515045|ref|XP_003627811.1|
Lj0g3v0227349	-2.66	0.03	Protein coding	Disease resistance protein RPM1 [Medicago truncatula] gi|357515045|ref|XP_003627811.1|
Lj0g3v0227359	-1.1	0.02	Protein coding	PREDICTED: chlorophyll a-b binding protein 13 chloroplastic-like [Cicer arietinum] gi|502084262|ref|XP_004487657.1|
Lj0g3v0227369	-1.05	0.04	Protein coding	PREDICTED: chlorophyll a-b binding protein 13 chloroplastic-like [Vitis vinifera] gi|225461315|ref|XP_002284493.1|
Lj0g3v0227489	-1.65	0.01	Non-coding	NoHit
Lj0g3v0228259	-1.42	0	Protein coding	PREDICTED: ankyrin repeat-containing protein At2g01680-like [Glycine max] gi|356545932|ref|XP_003541387.1|
Lj0g3v0228979	-1.85	0.04	Protein coding	PREDICTED: NADP-dependent alkenal double bond reductase P1-like [Cicer arietinum] gi|502086897|ref|XP_004488361.1|
Lj0g3v0229819	-1.36	0.02	Protein coding	PREDICTED: probable carboxylesterase 6-like [Glycine max] gi|356517686|ref|XP_003527517.1|
Lj0g3v0230189	-1.46	0	Protein coding	PREDICTED: septum-promoting GTP-binding protein 1-like [Glycine max] gi|356501505|ref|XP_003519565.1|
Lj0g3v0230399	-1.98	0.01	Non-coding	NoHit
Lj0g3v0230519	-1.16	0.05	Protein coding	Photosystem I P700 chlorophyll a apoprotein [Medicago truncatula] gi|357463453|ref|XP_003602008.1|
Lj0g3v0231139	-0.9	0.01	Protein coding	PREDICTED: protein IFH1-like isoform X2 [Cicer arietinum] gi|502115864|ref|XP_004495304.1|
Lj0g3v0231469	-3.79	0.03	repeat	NoHit
Lj0g3v0231569	-1.26	0.01	Protein coding	Uncharacterized protein isoform 1 [Theobroma cacao] gi|508707228|gb|EOX99124.1|
Lj0g3v0231689	-2.15	0	Protein coding	NoHit
Lj0g3v0232099	-4.21	0	Protein coding	Uncharacterized protein TCM_034360 [Theobroma cacao] gi|508723320|gb|EOY15217.1|
Lj0g3v0233399	-4.18	0.03	Protein coding	hypothetical protein CRES_2044 [Corynebacterium resistens DSM 45100] gi|336326595|ref|YP_004606561.1|
Lj0g3v0233449	-4.84	0	Non-coding	NoHit
Lj0g3v0233459	-0.78	0	Protein coding	NBS resistance protein [Medicago truncatula] gi|357506453|ref|XP_003623515.1|
Lj0g3v0233849	-1.25	0	Protein coding	ABC transporter family protein [Medicago truncatula] gi|357462361|ref|XP_003601462.1|
Lj0g3v0235359	-3.41	0.01	Non-coding	NoHit
Lj0g3v0235389	-1.24	0.04	Protein coding	PREDICTED: E3 ubiquitin ligase BIG BROTHER-like [Glycine max] gi|356552703|ref|XP_003544702.1|
Lj0g3v0235549	-1.12	0	Protein coding	aquaporin PIP2-7 [Zea mays] gi|162457846|ref|NP_001105639.1|
Lj0g3v0235809	-0.99	0.03	Protein coding	Glucan endo-13-beta-glucosidase [Medicago truncatula] gi|357467255|ref|XP_003603912.1|
Lj0g3v0236629	-4.93	0.01	Non-coding	NoHit
Lj0g3v0236759	-0.91	0	Non-coding	NoHit
Lj0g3v0236829	-0.9	0
Lj0g3v0236849	-1.69	0.03	repeat	NoHit
Lj0g3v0236909	-2.63	0	Protein coding	primosomal protein N' [Lactobacillus pasteurii] gi|497246081|ref|WP_009560298.1|
Lj0g3v0237329	-2.33	0.03	Protein coding	Calcium-dependent lipid-binding family protein isoform 3 [Theobroma cacao] gi|508714945|gb|EOY06842.1|
Lj0g3v0237369	-4.3	0.03	Protein coding	RNA binding protein [Medicago truncatula] gi|357479531|ref|XP_003610051.1|
Lj0g3v0237619	-5.56	0	Protein coding	Hypothetical Protein RTG_02684 [Rhodotorula glutinis ATCC 204091] gi|342319285|gb|EGU11234.1|
Lj0g3v0238459	-2.87	0	repeat	NoHit
Lj0g3v0238589	-1.09	0	Protein coding	AGAP009655-PA [Anopheles gambiae str. PEST] gi|158298518|ref|XP_318692.4|
Lj0g3v0239469	-1.45	0.03	Protein coding	PREDICTED: pentatricopeptide repeat-containing protein At5g56310-like [Cicer arietinum] gi|502112518|ref|XP_004494357.1|
Lj0g3v0239709	-5.52	0	Protein coding	Uncharacterized protein TCM_019359 [Theobroma cacao] gi|508712195|gb|EOY04092.1|
Lj0g3v0240199	-2.85	0.01
Lj0g3v0240669	-0.74	0.01	Protein coding	expansin A5 [Glycine max] gi|359385909|gb|AEV43315.1|
Lj0g3v0240899	-1.53	0	Protein coding	metal ion binding protein [Cucumis melo subsp. melo] gi|307135910|gb|ADN33773.1|
Lj0g3v0240909	-1.91	0	Non-coding	NoHit
Lj0g3v0241319	-1.15	0	Protein coding	PREDICTED: myosin-11-like isoform X1 [Cicer arietinum] gi|502137628|ref|XP_004503147.1|
Lj0g3v0241389	-0.89	0.02	Protein coding	PREDICTED: ABC transporter G family member 23-like [Glycine max] gi|356577612|ref|XP_003556918.1|
Lj0g3v0241459	-1.37	0	Protein coding	PREDICTED: (+)-neomenthol dehydrogenase-like [Glycine max] gi|356506282|ref|XP_003521915.1|
Lj0g3v0241819	-1.75	0	Protein coding	PREDICTED: probable serine/threonine-protein kinase At1g09600-like [Cicer arietinum] gi|502118923|ref|XP_004496442.1|
Lj0g3v0241969	-0.93	0	Protein coding	PREDICTED: ABC transporter G family member 21-like [Cicer arietinum] gi|502118333|ref|XP_004496215.1|
Lj0g3v0242759	-0.7	0.01	Protein coding	respiratory burst oxidase 1 [Medicago truncatula] gi|58532639|gb|AAW78863.1|
Lj0g3v0243069	-4.38	0	Protein coding	PREDICTED: protein TIFY 10A-like [Glycine max] gi|356547952|ref|XP_003542368.1|
Lj0g3v0243169	-0.77	0	repeat	NoHit
Lj0g3v0243489	-1.34	0	Protein coding	PREDICTED: GDSL esterase/lipase At2g23540-like [Glycine max] gi|356498499|ref|XP_003518088.1|
Lj0g3v0243599	-2.23	0.03	Protein coding	15-hydroxyprostaglandin dehydrogenase [Medicago truncatula] gi|357475423|ref|XP_003607997.1|
Lj0g3v0244439	-1.6	0.02	Protein coding	transcription factor WRKY [Lotus japonicus] gi|193237581|dbj|BAG50067.1|
Lj0g3v0244679	-0.6	0.04	Protein coding	Phospholipase D alpha [Medicago truncatula] gi|357468269|ref|XP_003604419.1|
Lj0g3v0244709	-0.82	0.02	Protein coding	PREDICTED: septum-promoting GTP-binding protein 1-like [Glycine max] gi|356501505|ref|XP_003519565.1|
Lj0g3v0245029	-0.73	0	Protein coding	PREDICTED: mitochondrial metalloendopeptidase OMA1 [Vitis vinifera] gi|225455604|ref|XP_002269952.1|
Lj0g3v0245539	-0.77	0	Protein coding	PREDICTED: cellulose synthase A catalytic subunit 3 [UDP-forming] gi|356530659|ref|XP_003533898.1|
Lj0g3v0245759	-1.88	0	Protein coding	PREDICTED: prolycopene isomerase chloroplastic-like [Cicer arietinum] gi|502122189|ref|XP_004497623.1|
Lj0g3v0245819	-2.32	0.05	fragmented	NoHit
Lj0g3v0245869	-2.05	0.02	fragmented	NoHit
Lj0g3v0245889	-2.03	0.02	fragmented	NoHit
Lj0g3v0245909	-1.69	0.02	Protein coding	phenylalanine ammonia-lyase [Lotus japonicus] gi|118142384|dbj|BAF36967.1|
Lj0g3v0245939	-1.07	0	Non-coding	NoHit
Lj0g3v0245959	-1.86	0	fragmented	NoHit
Lj0g3v0246179	-1.24	0.02	Protein coding	PREDICTED: coatomer subunit beta'-2-like isoform X1 [Cicer arietinum] gi|502080914|ref|XP_004486718.1|
Lj0g3v0246259	-1.4	0.04	Protein coding	Epidermal growth factor receptor substrate 15-like protein [Medicago truncatula] gi|357495659|ref|XP_003618118.1|
Lj0g3v0246309	-1.1	0.01	Non-coding	NoHit
Lj0g3v0247029	-1.36	0	Protein coding	RecName: Full=Carotenoid 910(9'10')-cleavage dioxygenase 1, AltName: Full=PsCCD1, AltName: Full=PsNCED1_x0001_gi|22335695|dbj|BAC10549.1| nine-cis-epoxycarotenoid dioxygenase1 [Pisum sativum] gi|75157294|sp|Q8LP17.1|CCD1_PEA
Lj0g3v0247339	-1.81	0	Protein coding	PREDICTED: arabinogalactan peptide 20-like [Glycine max] gi|356520850|ref|XP_003529073.1|
Lj0g3v0247399	-0.98	0	Protein coding	resistance protein MG63 [Glycine max] gi|9965107|gb|AAG09953.1|AF175398_1
Lj0g3v0247409	-1.17	0	Protein coding	PREDICTED: TMV resistance protein N-like [Glycine max] gi|356561802|ref|XP_003549167.1|
Lj0g3v0248249	-1.72	0.02	Non-coding	NoHit
Lj0g3v0248949	-5.78	0	Non-coding	NoHit
Lj0g3v0249049	-6.78	0	Protein coding	Os11g0437600 [Oryza sativa Japonica Group] gi|297728309|ref|NP_001176518.1|
Lj0g3v0249509	-0.78	0.04	Protein coding	PREDICTED: F-box protein At5g39450-like [Glycine max] gi|356518785|ref|XP_003528058.1|
Lj0g3v0249659	-1.12	0	Protein coding	PREDICTED: probable VAMP-like protein At1g33475-like [Cicer arietinum] gi|502136366|ref|XP_004502660.1|
Lj0g3v0249709	-1.33	0.04	repeat	NoHit
Lj0g3v0250219	-0.69	0	Protein coding	S-adenosyl-L-methionine-dependent methyltransferases superfamily protein [Theobroma cacao] gi|508723078|gb|EOY14975.1|
Lj0g3v0250229	-0.68	0.01	Protein coding	S-adenosyl-L-methionine-dependent methyltransferases superfamily protein [Theobroma cacao] gi|508723078|gb|EOY14975.1|
Lj0g3v0250259	-0.71	0	Protein coding	PREDICTED: auxin response factor 9-like [Glycine max] gi|356504356|ref|XP_003520962.1|
Lj0g3v0250439	-0.64	0	Protein coding	PREDICTED: disease resistance response protein 206-like [Cicer arietinum] gi|502167803|ref|XP_004514253.1|
Lj0g3v0250469	-1.45	0	Protein coding	Uncharacterized protein TCM_002928 [Theobroma cacao] gi|508702033|gb|EOX93929.1|
Lj0g3v0250539	-6.83	0	Protein coding	PREDICTED: ethylene-responsive transcription factor 2-like [Glycine max] gi|356520778|ref|XP_003529037.1|
Lj0g3v0250669	-2.63	0	Protein coding	PREDICTED: calcium-binding protein CML38-like [Cicer arietinum] gi|502130435|ref|XP_004500649.1|
Lj0g3v0250699	-2.07	0	Protein coding	Dihydroflavonol reductase [Medicago truncatula] gi|357458089|ref|XP_003599325.1|
Lj0g3v0250739	-0.83	0	Protein coding	PREDICTED: ent-kaur-16-ene synthase chloroplastic-like [Cicer arietinum] gi|502087483|ref|XP_004488548.1|
Lj0g3v0250989	-0.87	0.01	Protein coding	PREDICTED: serine/threonine-protein kinase Nek5-like isoform X1 [Cicer arietinum] gi|502165636|ref|XP_004513642.1|
Lj0g3v0251229	-0.97	0.01	Protein coding	PREDICTED: long chain acyl-CoA synthetase 2-like [Glycine max] gi|356523415|ref|XP_003530335.1|
Lj0g3v0251469	-2.74	0	Protein coding	PREDICTED: microtubule-associated protein 1B-like [Cicer arietinum] gi|502111232|ref|XP_004493993.1|
Lj0g3v0251619	-1.84	0.01	Protein coding	PREDICTED: ent-copalyl diphosphate synthase chloroplastic-like [Glycine max] gi|356503551|ref|XP_003520571.1|
Lj0g3v0251759	-1.55	0.01	Protein coding	Anaphase-promoting complex subunit [Medicago truncatula] gi|357474951|ref|XP_003607761.1|
Lj0g3v0252559	-1.51	0.05	Protein coding	stress-induced receptor-like kinase precursor [Glycine max] gi|351725323|ref|NP_001238112.1|
Lj0g3v0252569	-1.6	0.02	repeat	NoHit
Lj0g3v0252699	-1.13	0	Protein coding	PREDICTED: pleiotropic drug resistance protein 2-like [Cicer arietinum] gi|502174313|ref|XP_004515482.1|
Lj0g3v0252729	-1.03	0.04	Protein coding	RecName: Full=Cytochrome P450 82A1, AltName: Full=CYPLXXXII_x0001_gi|4874244|gb|AAC49188.2| cytochrome P450 monooxygenase [Pisum sativum] gi|18314355|sp|Q43068.2|C82A1_PEA
Lj0g3v0252959	-0.91	0	Protein coding	p-hydroxybenzoic acid efflux pump subunit aaeB [Medicago truncatula] gi|357454145|ref|XP_003597353.1|
Lj0g3v0252979	-2.41	0	Non-coding	NoHit
Lj0g3v0253089	-0.86	0.01	Protein coding	hypothetical protein [Lactobacillus pasteurii] gi|497245013|ref|WP_009559230.1|
Lj0g3v0253109	-1.14	0.04	Protein coding	PREDICTED: auxin response factor 2-like [Glycine max] gi|356513463|ref|XP_003525433.1|
Lj0g3v0253589	-1.67	0.02	Non-coding	NoHit
Lj0g3v0253609	-5.14	0
Lj0g3v0253689	-1.57	0.03
Lj0g3v0253939	-0.73	0	Protein coding	PREDICTED: rae1-like protein At1g80670-like [Cicer arietinum] gi|502118278|ref|XP_004496188.1|
Lj0g3v0254189	-0.68	0.03	Protein coding	PREDICTED: BTB/POZ domain-containing protein At5g48800-like [Glycine max] gi|356504266|ref|XP_003520918.1|
Lj0g3v0254309	-2.86	0.02	Protein coding	Toll interleukin receptor [Medicago truncatula] gi|357494427|ref|XP_003617502.1|
Lj0g3v0254319	-2.11	0.03	Protein coding	Toll interleukin receptor [Medicago truncatula] gi|357494427|ref|XP_003617502.1|
Lj0g3v0254609	-0.89	0	Protein coding	PREDICTED: aspartic proteinase-like [Cicer arietinum] gi|502117401|ref|XP_004495808.1|
Lj0g3v0254679	-1.13	0	Protein coding	Uncharacterized protein TCM_037329 [Theobroma cacao] gi|508782705|gb|EOY29961.1|
Lj0g3v0254689	-1.16	0	Protein coding	Uncharacterized protein TCM_037329 [Theobroma cacao] gi|508782705|gb|EOY29961.1|
Lj0g3v0254709	-2.21	0.03	Protein coding	PREDICTED: blue copper protein-like [Glycine max] gi|356576407|ref|XP_003556323.1|
Lj0g3v0254749	-4.27	0.01	Non-coding	NoHit
Lj0g3v0255159	-1.14	0	Protein coding	PREDICTED: probable polygalacturonase non-catalytic subunit JP650-like [Cicer arietinum] gi|502154756|ref|XP_004509821.1|
Lj0g3v0255209	-0.68	0	Protein coding	Tyrosine specific protein phosphatase family protein [Medicago truncatula] gi|357493185|ref|XP_003616881.1|
Lj0g3v0255469	-1.37	0.02	Protein coding	PREDICTED: transcription factor TCP9-like [Cicer arietinum] gi|502157480|ref|XP_004510891.1|
Lj0g3v0255499	-0.89	0.03	Protein coding	PREDICTED: ATPase ASNA1 homolog [Cicer arietinum] gi|502157463|ref|XP_004510885.1|
Lj0g3v0255549	-1.31	0	Non-coding	NoHit
Lj0g3v0256479	-1.27	0.01	Protein coding	Heat shock protein [Medicago truncatula] gi|357503433|ref|XP_003622005.1|
Lj0g3v0256519	-1.5	0	Protein coding	PREDICTED: probable WRKY transcription factor 42-like isoform X1 [Cicer arietinum] gi|502086327|ref|XP_004488182.1|
Lj0g3v0256599	-0.87	0.01	repeat	NoHit
Lj0g3v0256609	-1.86	0	Protein coding	PREDICTED: beta-hexosaminidase 2-like [Cicer arietinum] gi|502087608|ref|XP_004488586.1|
Lj0g3v0256639	-0.88	0.01	Protein coding	sieve element occlusion a [Solanum phureja] gi|307101690|gb|ADN32810.1|
Lj0g3v0256849	-0.6	0.01	Protein coding	PREDICTED: steroid 5-alpha-reductase DET2-like [Cicer arietinum] gi|502169150|ref|XP_004514547.1|
Lj0g3v0256879	-0.86	0	Protein coding	alpha-carboxyltransferase 2 [Arachis hypogaea] gi|226425243|gb|ACO53621.1|
Lj0g3v0258069	-1.2	0.03	Protein coding	Uncharacterized protein TCM_022558 [Theobroma cacao] gi|508716319|gb|EOY08216.1|
Lj0g3v0258299	-4.31	0	Protein coding	PREDICTED: beta-fructofuranosidase soluble isoenzyme I-like [Cicer arietinum] gi|502127341|ref|XP_004499664.1|
Lj0g3v0258529	-2.04	0.02	Non-coding	NoHit
Lj0g3v0258629	-1.1	0.01	Protein coding	PREDICTED: protein KIAA0664 homolog [Glycine max] gi|356508390|ref|XP_003522940.1|
Lj0g3v0258689	-3.29	0.03	Protein coding	B3 domain-containing protein [Medicago truncatula] gi|357460331|ref|XP_003600447.1|
Lj0g3v0258829	-1.71	0.01	Non-coding	NoHit
Lj0g3v0258869	-4.12	0.02	Protein coding	Uncharacterized protein TCM_035327 [Theobroma cacao] gi|508724633|gb|EOY16530.1|
Lj0g3v0258939	-0.71	0.03	Protein coding	Uncharacterized protein isoform 3 partial [Theobroma cacao] gi|508700855|gb|EOX92751.1|
Lj0g3v0258989	-0.82	0	Protein coding	6-phosphofructokinase [Medicago truncatula] gi|357517251|ref|XP_003628914.1|
Lj0g3v0258999	-0.72	0.03	Protein coding	PREDICTED: scarecrow-like protein 9-like [Glycine max] gi|356506678|ref|XP_003522103.1|
Lj0g3v0259069	-2.29	0.02	Non-coding	NoHit
Lj0g3v0259119	-1.01	0	Protein coding	PREDICTED: 3-ketoacyl-CoA thiolase 2 peroxisomal-like [Cicer arietinum] gi|502146749|ref|XP_004506590.1|
Lj0g3v0259279	-2.59	0.01	Protein coding	NoHit
Lj0g3v0259409	-1.86	0.01	Protein coding	conserved hypothetical protein [Ricinus communis] gi|255566876|ref|XP_002524421.1|
Lj0g3v0259429	-0.92	0.01	Protein coding	StAR-related lipid transfer protein [Medicago truncatula] gi|357464181|ref|XP_003602372.1|
Lj0g3v0259619	-0.59	0.05	Protein coding	PREDICTED: serine/threonine-protein kinase SAPK2-like [Glycine max] gi|356512678|ref|XP_003525044.1|
Lj0g3v0259759	-0.8	0	Protein coding	secreted protein [Beggiatoa sp. PS] gi|495750709|ref|WP_008475288.1|
Lj0g3v0259819	-0.6	0	Protein coding	PREDICTED: transcription factor-like protein DPB-like [Glycine max] gi|356497355|ref|XP_003517526.1|
Lj0g3v0259849	-1.58	0.04	Protein coding	sucrose-phosphatase [Medicago truncatula] gi|11127759|gb|AAG31076.1|AF283566_1
Lj0g3v0260169	-2.02	0	Protein coding	Mitochondrial transcription termination factor family protein [Theobroma cacao] gi|508706657|gb|EOX98553.1|
Lj0g3v0260249	-1.02	0	Protein coding	Disease resistance-responsive (dirigent-like protein) family protein [Theobroma cacao] gi|508713525|gb|EOY05422.1|
Lj0g3v0260289	-1.61	0.01	Protein coding	PREDICTED: serine incorporator 3-like [Glycine max] gi|356577580|ref|XP_003556902.1|
Lj0g3v0260479	-1.54	0.03	Non-coding	NoHit
Lj0g3v0261099	-2.29	0	fragmented	NoHit
Lj0g3v0261119	-1.96	0.03	fragmented	NoHit
Lj0g3v0261379	-3.21	0	Protein coding	galactose oxidase [Trifolium repens] gi|289540889|gb|ADD09566.1|
Lj0g3v0261389	-2.56	0	Protein coding	galactose oxidase [Trifolium repens] gi|289540889|gb|ADD09566.1|
Lj0g3v0261669	-3.42	0.05	Protein coding	PREDICTED: tyrosine-protein kinase TXK-like [Glycine max] gi|356509608|ref|XP_003523539.1|
Lj0g3v0261839	-0.87	0	Protein coding	U-box domain-containing protein [Medicago truncatula] gi|357456825|ref|XP_003598693.1|
Lj0g3v0261939	-1.22	0.02	Protein coding	PREDICTED: annexin-like protein RJ4-like [Glycine max] gi|356508416|ref|XP_003522953.1|
Lj0g3v0261999	-3.42	0	Non-coding	NoHit
Lj0g3v0262119	-0.95	0	Protein coding	EDS1-2 [Glycine max] gi|288310310|gb|ADC45394.1|
Lj0g3v0262309	-0.7	0.05	Non-coding	NoHit
Lj0g3v0262399	-0.67	0.02	Protein coding	Uncharacterized protein TCM_042158 [Theobroma cacao] gi|508787237|gb|EOY34493.1|
Lj0g3v0262619	-1.34	0.02	Protein coding	Root phototropism protein [Medicago truncatula] gi|357491537|ref|XP_003616056.1|
Lj0g3v0263509	-0.93	0	Protein coding	TPA: NAD-dependent epimerase/dehydratase [Zea mays] gi|414873669|tpg|DAA52226.1|
Lj0g3v0263879	-0.81	0.03	Protein coding	PREDICTED: pentatricopeptide repeat-containing protein At2g20710 mitochondrial-like [Cicer arietinum] gi|502168689|ref|XP_004514446.1|
Lj0g3v0264599	-1.37	0.02	Protein coding	PREDICTED: chaperonin CPN60-2 mitochondrial-like [Cicer arietinum] gi|502118056|ref|XP_004496079.1|
Lj0g3v0265009	-1.38	0	Protein coding	Glycoprotein membrane precursor GPI-anchored [Theobroma cacao] gi|508713696|gb|EOY05593.1|
Lj0g3v0265379	-1.87	0	Protein coding	PREDICTED: trans-23-enoyl-CoA reductase-like [Glycine max] gi|356499538|ref|XP_003518596.1|
Lj0g3v0265559	-1.19	0.01	Protein coding	PREDICTED: microtubule-associated protein RP/EB family member 1B-like [Cicer arietinum] gi|502126762|ref|XP_004499427.1|
Lj0g3v0265999	-1.49	0	Protein coding	PREDICTED: protein SHORT-ROOT-like [Glycine max] gi|356550396|ref|XP_003543573.1|
Lj0g3v0266379	-1.33	0	Protein coding	PREDICTED: cytochrome P450 93A3-like [Cicer arietinum] gi|502122987|ref|XP_004497961.1|
Lj0g3v0266549	-2.01	0	Protein coding	PREDICTED: tricalbin-2-like [Glycine max] gi|356535625|ref|XP_003536345.1|
Lj0g3v0266589	-0.85	0	Protein coding	Notum-like protein [Medicago truncatula] gi|357517413|ref|XP_003628995.1|
Lj0g3v0266729	-3.23	0	Protein coding	PREDICTED: probable glycosyltransferase At5g03795-like [Glycine max] gi|356570806|ref|XP_003553575.1|
Lj0g3v0266789	-0.68	0	Protein coding	PREDICTED: villin-4-like [Glycine max] gi|356530312|ref|XP_003533726.1|
Lj0g3v0267019	-0.98	0.01	Protein coding	PREDICTED: U-box domain-containing protein 20-like [Glycine max] gi|356553261|ref|XP_003544976.1|
Lj0g3v0267169	-1.62	0	Protein coding	PREDICTED: reticuline oxidase-like protein-like [Cicer arietinum] gi|502080207|ref|XP_004486493.1|
Lj0g3v0267759	-1.89	0.05	Non-coding	NoHit
Lj0g3v0267769	-1.49	0	Protein coding	PREDICTED: beta-galactosidase 8-like [Glycine max] gi|356539454|ref|XP_003538213.1|
Lj0g3v0268069	-0.76	0	Protein coding	PREDICTED: peptidyl-prolyl cis-trans isomerase G-like isoform X1 [Cicer arietinum] gi|502183408|ref|XP_004517131.1|
Lj0g3v0268429	-3.39	0.01	Protein coding	ferric reductase [Lotus japonicus] gi|331271992|gb|AED02590.1|
Lj0g3v0268519	-1	0.04	repeat	NoHit
Lj0g3v0268529	-1.18	0.03	repeat	NoHit
Lj0g3v0268619	-1.18	0	Protein coding	Uncharacterized protein TCM_038276 [Theobroma cacao] gi|508784066|gb|EOY31322.1|
Lj0g3v0268649	-1.97	0	Protein coding	stress induced protein [Morella rubra] gi|427199330|gb|AFY26888.1|
Lj0g3v0268789	-1.38	0	Protein coding	PREDICTED: pyruvate kinase isozyme G chloroplastic-like [Glycine max] gi|356559692|ref|XP_003548131.1|
Lj0g3v0268939	-2.61	0.02	Protein coding	PREDICTED: 3-hydroxy-3-methylglutaryl-coenzyme A reductase 3-like [Cicer arietinum] gi|502153809|ref|XP_004509470.1|
Lj0g3v0268949	-0.96	0	Protein coding	Os09g0413600 [Oryza sativa Japonica Group] gi|115479143|ref|NP_001063165.1|
Lj0g3v0268999	-1.69	0.03	Protein coding	PREDICTED: chitin-inducible gibberellin-responsive protein 1-like [Glycine max] gi|356514974|ref|XP_003526176.1|
Lj0g3v0269299	-1.15	0.04	Protein coding	hypothetical protein [Pongo abelii] gi|56403648|emb|CAI29622.1|
Lj0g3v0269349	-0.94	0	Protein coding	chromatin remodeling complex subunit [Populus trichocarpa] gi|224122872|ref|XP_002318937.1|
Lj0g3v0269609	-1.49	0.02
Lj0g3v0269689	-3.39	0	Protein coding	PREDICTED: 8-hydroxyquercetin 8-O-methyltransferase-like [Glycine max] gi|356577865|ref|XP_003557042.1|
Lj0g3v0269819	-0.91	0	Non-coding	NoHit
Lj0g3v0270319	-1.97	0.03	Non-coding	NoHit
Lj0g3v0270369	-0.97	0.01	Protein coding	PREDICTED: nitric oxide synthase brain [Orcinus orca] gi|466066626|ref|XP_004281524.1|
Lj0g3v0270519	-0.6	0.03	fragmented	NoHit
Lj0g3v0270539	-0.74	0.01	fragmented	NoHit
Lj0g3v0270549	-0.93	0	fragmented	NoHit
Lj0g3v0270569	-0.82	0.01	Non-coding	NoHit
Lj0g3v0270829	-4.06	0.04	Protein coding	Serine/threonine protein kinase/endoribonuclease IRE1 partial [Medicago truncatula] gi|357475747|ref|XP_003608159.1|
Lj0g3v0270919	-0.71	0	Protein coding	PREDICTED: elongation factor G chloroplastic-like [Glycine max] gi|356563292|ref|XP_003549898.1|
Lj0g3v0270939	-1.69	0	Protein coding	RecName: Full=Legumain, AltName: Full=Asparaginyl endopeptidase, Flags: Precursor_x0001_gi|499294|dbj|BAA06596.1| asparaginyl endopeptidase [Canavalia ensiformis] gi|1346432|sp|P49046.1|LEGU_CANEN
Lj0g3v0270989	-2.08	0.02	Protein coding	Beta-13-glucosyltransferase [Theobroma cacao] gi|508777574|gb|EOY24830.1|
Lj0g3v0271639	-0.69	0	repeat	NoHit
Lj0g3v0272309	-1.87	0.04	Non-coding	NoHit
Lj0g3v0272519	-3.93	0	Protein coding	Uncharacterized protein TCM_033965 [Theobroma cacao] gi|508722757|gb|EOY14654.1|
Lj0g3v0272529	-1.01	0	Protein coding	PREDICTED: probable exonuclease mut-7 homolog isoform X2 [Cicer arietinum] gi|502124374|ref|XP_004498500.1|
Lj0g3v0273059	-2.57	0	Non-coding	NoHit
Lj0g3v0273269	-0.95	0	Protein coding	SD04095p partial [Drosophila melanogaster] gi|28316831|gb|AAO39439.1|
Lj0g3v0273329	-2	0	Protein coding	Heat shock protein [Medicago truncatula] gi|357503367|ref|XP_003621972.1|
Lj0g3v0273499	-0.7	0	Protein coding	PREDICTED: pre-mRNA-splicing factor ATP-dependent RNA helicase PRP16-like [Cicer arietinum] gi|502082664|ref|XP_004487236.1|
Lj0g3v0274069	-1.22	0.04	Protein coding	PREDICTED: zinc finger protein 598-like [Cicer arietinum] gi|502112835|ref|XP_004494458.1|
Lj0g3v0274529	-3.63	0	Protein coding	PREDICTED: E3 ubiquitin-protein ligase HERC2-like partial [Cucumis sativus] gi|449522972|ref|XP_004168499.1|
Lj0g3v0275019	-1.39	0.01	Non-coding	NoHit
Lj0g3v0275209	-1.88	0	Protein coding	PREDICTED: probable receptor-like protein kinase At1g67000-like [Cicer arietinum] gi|502124155|ref|XP_004498409.1|
Lj0g3v0275219	-5.61	0	Protein coding	PREDICTED: probable receptor-like protein kinase At1g67000-like [Vitis vinifera] gi|359490131|ref|XP_002279967.2|
Lj0g3v0275419	-0.63	0.03	Protein coding	NBS resistance protein-like protein [Medicago truncatula] gi|357469163|ref|XP_003604866.1|
Lj0g3v0275539	-1.56	0	Protein coding	PREDICTED: ubiquitin carboxyl-terminal hydrolase 19-like [Vitis vinifera] gi|359476454|ref|XP_002271840.2|
Lj0g3v0276019	-3.01	0	Protein coding	Zinc finger protein CONSTANS-like protein [Medicago truncatula] gi|357453581|ref|XP_003597068.1|
Lj0g3v0276259	-4.29	0.02	repeat	NoHit
Lj0g3v0276309	-0.64	0	Protein coding	Uncharacterized protein TCM_035293 [Theobroma cacao] gi|508724605|gb|EOY16502.1|
Lj0g3v0276429	-2.71	0.05	Protein coding	WD repeat-containing protein 1 [Myotis davidii] gi|432098310|gb|ELK28112.1|
Lj0g3v0276469	-2.07	0.02	Non-coding	NoHit
Lj0g3v0276489	-1.65	0.01	Non-coding	NoHit
Lj0g3v0276689	-1.62	0	Protein coding	class II chitinase [Arachis hypogaea] gi|295291568|gb|ADF87393.1|
Lj0g3v0277629	-1.32	0.03	Protein coding	Uncharacterized protein TCM_005005 [Theobroma cacao] gi|508703633|gb|EOX95529.1|
Lj0g3v0278049	-1.48	0	Protein coding	PREDICTED: peroxidase 3-like [Glycine max] gi|356500246|ref|XP_003518944.1|
Lj0g3v0278159	-3.31	0.02	Protein coding	nodule-specific protein NLj70 [Lotus japonicus] g3vi|3329366|gb|AAC39500.1|
Lj0g3v0278809	-0.82	0	Protein coding	PREDICTED: CBL-interacting serine/threonine-protein kinase 7-like [Cicer arietinum] gi|502123125|ref|XP_004498005.1|
Lj0g3v0278839	-1.12	0	Protein coding	PREDICTED: protein MKS1-like [Cicer arietinum] gi|502136208|ref|XP_004502599.1|
Lj0g3v0278879	-1.92	0	Protein coding	Phytoene synthase [Medicago truncatula] gi|357462675|ref|XP_003601619.1|
Lj0g3v0278949	-4.73	0.01	Protein coding	PREDICTED: homeobox-leucine zipper protein ATHB-8-like [Glycine max] gi|356507931|ref|XP_003522716.1|
Lj0g3v0280129	-1.28	0	repeat	NoHit
Lj0g3v0280349	-2.68	0	Protein coding	Kinase-like protein [Medicago truncatula] gi|357497897|ref|XP_003619237.1|
Lj0g3v0280689	-2.13	0.03	Protein coding	PREDICTED: G-box-binding factor 1-like [Cicer arietinum] gi|502123622|ref|XP_004498193.1|
Lj0g3v0280889	-0.83	0.01	Protein coding	CW14 protein isoform 1 [Theobroma cacao] gi|508708350|gb|EOY00247.1|
Lj0g3v0281009	-3.09	0	Protein coding	Acid beta-fructofuranosidase [Medicago truncatula] gi|357476945|ref|XP_003608758.1|
Lj0g3v0282109	-2.04	0	Non-coding	NoHit
Lj0g3v0282979	-0.64	0.01	Protein coding	PREDICTED: UDP-glycosyltransferase 71D1-like [Cicer arietinum] gi|502095988|ref|XP_004490589.1|
Lj0g3v0283089	-0.6	0.01	Protein coding	PREDICTED: telomere repeat-binding protein 4-like [Glycine max] gi|356539862|ref|XP_003538412.1|
Lj0g3v0283759	-0.74	0	Protein coding	PREDICTED: serpin-ZX-like [Glycine max] gi|356510338|ref|XP_003523896.1|
Lj0g3v0283859	-1.67	0	Protein coding	PREDICTED: scarecrow-like protein 32-like [Glycine max] gi|356542103|ref|XP_003539510.1|
Lj0g3v0284089	-2.06	0.03	Non-coding	NoHit
Lj0g3v0284109	-1.73	0	Protein coding	PREDICTED: probable C-terminal domain small phosphatase-like isoform X4 [Cicer arietinum] gi|502170470|ref|XP_004514839.1|
Lj0g3v0284229	-1.63	0	Protein coding	plant cell wall protein SlTFR88 [Solanum lycopersicum] gi|350534998|ref|NP_001233914.1|
Lj0g3v0284449	-0.84	0.03	Protein coding	Ethylene responsive transcription factor 1a [Medicago truncatula] gi|357463809|ref|XP_003602186.1|
Lj0g3v0284549	-1.53	0	Protein coding	PREDICTED: subtilisin-like protease-like [Cicer arietinum] gi|502106343|ref|XP_004492921.1|
Lj0g3v0284579	-1.56	0	Protein coding	Receptor protein kinase-like protein [Medicago truncatula] gi|357508031|ref|XP_003624304.1|
Lj0g3v0284939	-1.68	0	Protein coding	glutaredoxin-related protein [Arabidopsis thaliana] gi|18399411|ref|NP_566405.1|
Lj0g3v0285159	-1.04	0	Protein coding	PREDICTED: beta-galactosidase 3-like [Glycine max] gi|356502950|ref|XP_003520277.1|
Lj0g3v0285219	-1.23	0.04	repeat	NoHit
Lj0g3v0285269	-3.59	0.01	Non-coding	NoHit
Lj0g3v0285299	-0.72	0.02	Protein coding	PREDICTED: UPF0392 protein RCOM_0530710-like [Glycine max] gi|356501958|ref|XP_003519790.1|
Lj0g3v0285319	-2.73	0	Protein coding	PREDICTED: probable 2-oxoglutarate/Fe(II)-dependent dioxygenase-like [Glycine max] gi|356495151|ref|XP_003516444.1|
Lj0g3v0285839	-1.89	0	Protein coding	PREDICTED: MADS-box protein SOC1-like [Glycine max] gi|356522682|ref|XP_003529975.1|
Lj0g3v0285959	-0.6	0.02	Protein coding	Sieve element-occluding protein [Medicago truncatula] gi|357441005|ref|XP_003590780.1|
Lj0g3v0285989	-1.75	0	Protein coding	ABC transporter B family member [Medicago truncatula] gi|357463203|ref|XP_003601883.1|
Lj0g3v0286239	-1.92	0.04	repeat	NoHit
Lj0g3v0286419	-4.19	0	Non-coding	NoHit
Lj0g3v0286429	-3.22	0	Protein coding	3'-hydroxy-N-methyl-(S)-coclaurine 4'-O-methyltransferase-like [Glycine max] gi|371502138|ref|NP_001243073.1|
Lj0g3v0286449	-1.15	0	Protein coding	PREDICTED: probable LRR receptor-like serine/threonine-protein kinase At1g51880-like [Glycine max] gi|356556621|ref|XP_003546622.1|
Lj0g3v0286499	-1.56	0	Protein coding	Lipaseshydrolases acting on ester bonds isoform 1 [Theobroma cacao] gi|508723738|gb|EOY15635.1|
Lj0g3v0286559	-1.54	0.04	Protein coding	TMV resistance protein N [Medicago truncatula] gi|357469545|ref|XP_003605057.1|
Lj0g3v0286659	-0.68	0	Protein coding	PREDICTED: peroxisomal 24-dienoyl-CoA reductase-like [Cicer arietinum] gi|502183985|ref|XP_004517259.1|
Lj0g3v0286679	-4.75	0	Protein coding	PREDICTED: (-)-germacrene D synthase-like [Cicer arietinum] gi|502084145|ref|XP_004487631.1|
Lj0g3v0286789	-0.92	0	Protein coding	PREDICTED: limonoid UDP-glucosyltransferase-like [Glycine max] gi|356575668|ref|XP_003555960.1|
Lj0g3v0287209	-1.37	0.05	Protein coding	PREDICTED: sister chromatid cohesion protein DCC1-like [Cicer arietinum] gi|502100504|ref|XP_004491735.1|
Lj0g3v0287559	-2.59	0.02	Protein coding	Replication factor A protein [Medicago truncatula] gi|357491997|ref|XP_003616287.1|
Lj0g3v0288269	-2.63	0	Protein coding	PREDICTED: bidirectional sugar transporter SWEET3-like [Glycine max] gi|356516019|ref|XP_003526694.1|
Lj0g3v0288329	-1.52	0	Protein coding	PREDICTED: probable glutathione S-transferase-like [Glycine max] gi|356504338|ref|XP_003520953.1|
Lj0g3v0288599	-2.18	0.03	Protein coding	NoHit
Lj0g3v0288919	-2.64	0	Protein coding	PREDICTED: NADP-dependent alkenal double bond reductase P1-like [Cicer arietinum] gi|502086897|ref|XP_004488361.1|
Lj0g3v0288979	-1.4	0.03	Protein coding	PREDICTED: auxin response factor 6-like [Glycine max] gi|356510873|ref|XP_003524158.1|
Lj0g3v0289499	-2	0.02	Protein coding	ATPase E1-E2 type family protein / haloacid dehalogenase-like hydrolase family protein isoform 3 [Theobroma cacao] gi|508774997|gb|EOY22253.1|
Lj0g3v0289579	-2.18	0	Protein coding	PREDICTED: basic leucine zipper 63-like [Cicer arietinum] gi|502160605|ref|XP_004511808.1|
Lj0g3v0289809	-4.1	0	Protein coding	Uncharacterized protein TCM_010889 [Theobroma cacao] gi|508709094|gb|EOY00991.1|
Lj0g3v0289879	-0.98	0	Protein coding	PREDICTED: geraniol 8-hydroxylase-like [Cicer arietinum] gi|502147285|ref|XP_004506725.1|
Lj0g3v0290259	-5.72	0	Protein coding	PREDICTED: GDSL esterase/lipase At1g29670-like [Glycine max] gi|356515130|ref|XP_003526254.1|
Lj0g3v0290549	-1.79	0	Protein coding	Os10g0487200 [Oryza sativa Japonica Group] gi|297727703|ref|NP_001176215.1|
Lj0g3v0290579	-3.14	0	Protein coding	Phosphate-responsive 1 family protein [Theobroma cacao] gi|508724069|gb|EOY15966.1|
Lj0g3v0290889	-2.84	0	Protein coding	PREDICTED: wall-associated receptor kinase 2-like [Glycine max] gi|356554681|ref|XP_003545672.1|
Lj0g3v0291509	-0.77	0.01	fragmented	NoHit
Lj0g3v0291639	-0.82	0	Protein coding	PREDICTED: alphaalpha-trehalose-phosphate synthase [UDP-forming] gi|356575586|ref|XP_003555920.1|
Lj0g3v0291869	-0.75	0	Protein coding	Exocyst complex component [Medicago truncatula] gi|357477099|ref|XP_003608835.1|
Lj0g3v0292149	-1.5	0	Protein coding	Uncharacterized protein TCM_000598 [Theobroma cacao] gi|508699492|gb|EOX91388.1|
Lj0g3v0292239	-1.58	0	Protein coding	PREDICTED: UDP-glycosyltransferase 71D1-like [Cicer arietinum] gi|502095988|ref|XP_004490589.1|
Lj0g3v0292279	-1.47	0	Protein coding	Methyltransferases [Theobroma cacao] gi|508715155|gb|EOY07052.1|
Lj0g3v0292309	-0.72	0	Protein coding	PREDICTED: nucleobase-ascorbate transporter 12-like [Glycine max] gi|356565691|ref|XP_003551071.1|
Lj0g3v0292439	-0.69	0	Protein coding	oxysterol-binding protein [Glycine max] gi|351725709|ref|NP_001236590.1|
Lj0g3v0292459	-0.72	0	Protein coding	PREDICTED: transcription factor-like protein DPB-like [Cucumis sativus] gi|449438797|ref|XP_004137174.1|
Lj0g3v0292489	-1.03	0.01	Non-coding	NoHit
Lj0g3v0292619	-1.14	0	Protein coding	PREDICTED: cyclic dof factor 4-like [Cicer arietinum] gi|502078275|ref|XP_004485893.1|
Lj0g3v0292739	-2.6	0	Protein coding	PREDICTED: protein LONGIFOLIA 1-like [Cicer arietinum] gi|502091187|ref|XP_004489470.1|
Lj0g3v0292769	-2.35	0	Protein coding	PREDICTED: trihelix transcription factor GT-3b-like [Cicer arietinum] gi|502147363|ref|XP_004506754.1|
Lj0g3v0293059	-7.26	0	Protein coding	PREDICTED: SH2 domain-containing protein 5 isoform X3 [Gallus gallus] gi|513220357|ref|XP_004947600.1|
Lj0g3v0293069	-8.62	0	Non-coding	NoHit
Lj0g3v0293529	-3.12	0	Protein coding	PREDICTED: ethylene-responsive transcription factor 4-like [Glycine max] gi|356522656|ref|XP_003529962.1|
Lj0g3v0293599	-1.43	0	Non-coding	NoHit
Lj0g3v0293709	-0.68	0.02	Protein coding	PREDICTED: chloride channel protein CLC-f-like isoform X1 [Cicer arietinum] gi|502127375|ref|XP_004499681.1|
Lj0g3v0293729	-1.1	0	Protein coding	Pectate lyase [Medicago truncatula] gi|358348969|ref|XP_003638513.1|
Lj0g3v0293749	-0.66	0.01	Protein coding	PREDICTED: probable protein phosphatase 2C 58-like [Glycine max] gi|356542975|ref|XP_003539939.1|
Lj0g3v0293939	-2.83	0	Protein coding	PREDICTED: enolase-like [Glycine max] gi|356559925|ref|XP_003548246.1|
Lj0g3v0294579	-2.09	0	Protein coding	Acetoin:26-dichlorophenolindophenol oxidoreductase subunit beta [Theobroma cacao] gi|508717284|gb|EOY09181.1|
Lj0g3v0294739	-0.63	0.02	Protein coding	Os12g0488700 [Oryza sativa Japonica Group] gi|297613188|ref|NP_001066790.2|
Lj0g3v0294939	-3.52	0.05	Non-coding	NoHit
Lj0g3v0295769	-1.94	0	Protein coding	PREDICTED: probable inactive purple acid phosphatase 1-like [Glycine max] gi|356567597|ref|XP_003552004.1|
Lj0g3v0296059	-1.55	0	Protein coding	PREDICTED: branched-chain-amino-acid aminotransferase-like protein 3 chloroplastic-like [Cicer arietinum] gi|502088132|ref|XP_004488745.1|
Lj0g3v0296159	-2.82	0.04	Protein coding	JHL10I11.4 [Jatropha curcas] gi|317106654|dbj|BAJ53158.1|
Lj0g3v0296229	-0.59	0.01	Protein coding	PREDICTED: transcription initiation factor TFIID subunit 11-like isoform X3 [Cicer arietinum] gi|502174106|ref|XP_004515437.1|
Lj0g3v0296819	-0.87	0	Protein coding	PREDICTED: lipid transfer-like protein VAS-like [Glycine max] gi|356514192|ref|XP_003525790.1|
Lj0g3v0296919	-5.23	0	Protein coding	PREDICTED: nudix hydrolase 17 mitochondrial-like [Glycine max] gi|356502376|ref|XP_003519995.1|
Lj0g3v0297309	-0.62	0	Protein coding	PREDICTED: ankyrin repeat domain-containing protein 13A-like [Glycine max] gi|356535198|ref|XP_003536135.1|
Lj0g3v0297339	-0.59	0.02	Non-coding	NoHit
Lj0g3v0297649	-2.27	0	Non-coding	NoHit
Lj0g3v0298029	-5.42	0	Protein coding	PREDICTED: bark storage protein A-like [Glycine max] gi|356515599|ref|XP_003526486.1|
Lj0g3v0298199	-0.66	0	Non-coding	NoHit
Lj0g3v0298499	-1.15	0.02	Protein coding	PREDICTED: extensin-2-like [Cicer arietinum] gi|502124916|ref|XP_004498723.1|
Lj0g3v0298519	-1.86	0	Protein coding	PREDICTED: cinnamoyl-CoA reductase 1-like [Cicer arietinum] gi|502129455|ref|XP_004500311.1|
Lj0g3v0298529	-0.88	0.01	Protein coding	Chain A Lotus Tetragonolobus Seed Lectin (Isoform)_x0001_gi|169404520|pdb|2EIG|B Chain B Lotus Tetragonolobus Seed Lectin (Isoform)_x0001_gi|169404521|pdb|2EIG|C Chain C Lotus Tetragonolobus Seed Lectin (Isoform)_x0001_gi|169404522|pdb|2EIG|D Chain D Lotus Tetragonolobus Seed Lectin (Isoform)] gi|169404519|pdb|2EIG|A
Lj0g3v0298769	-3.48	0	Protein coding	PREDICTED: probable WRKY transcription factor 41-like [Glycine max] gi|356509299|ref|XP_003523388.1|
Lj0g3v0298899	-1.96	0	Protein coding	PREDICTED: phosphoglucomutase cytoplasmic-like [Glycine max] gi|356513072|ref|XP_003525238.1|
Lj0g3v0298909	-3.35	0.01	Non-coding	NoHit
Lj0g3v0298919	-4.31	0	Non-coding	NoHit
Lj0g3v0299609	-1.07	0	Protein coding	PREDICTED: glucose-6-phosphate isomerase 1 chloroplastic-like isoform X1 [Cicer arietinum] gi|502095323|ref|XP_004490427.1|
Lj0g3v0299619	-1.77	0.01	Non-coding	NoHit
Lj0g3v0299789	-0.91	0.04	Protein coding	Uncharacterized protein TCM_035439 [Theobroma cacao] gi|508724721|gb|EOY16618.1|
Lj0g3v0299829	-2.41	0	Protein coding	Leucoanthocyanidin dioxygenase [Medicago truncatula] gi|357468779|ref|XP_003604674.1|
Lj0g3v0299949	-4.43	0.02	Protein coding	PREDICTED: death-associated protein kinase 1-like [Glycine max] gi|356545491|ref|XP_003541175.1|
Lj0g3v0300239	-1.39	0	Protein coding	PREDICTED: mRNA-decapping enzyme subunit 2-like isoform X1 [Cicer arietinum] gi|502169822|ref|XP_004514693.1|
Lj0g3v0300549	-3.8	0	Protein coding	PREDICTED: citrate-binding protein-like [Cicer arietinum] gi|502146724|ref|XP_004506579.1|
Lj0g3v0300579	-2.38	0	Protein coding	9-cis-epoxycarotenoid dioxygenase [Caragana korshinskii] gi|256561143|gb|ACU86971.1|
Lj0g3v0300949	-1.05	0	Protein coding	PREDICTED: ABC transporter C family member 3-like [Glycine max] gi|356566246|ref|XP_003551345.1|
Lj0g3v0301029	-0.66	0	Protein coding	AraC family transcriptional regulator [Prevotella maculosa] gi|495839636|ref|WP_008564215.1|
Lj0g3v0301649	-1.13	0	Non-coding	NoHit
Lj0g3v0301889	-1.03	0.03	Protein coding	Lipase class 3 family protein [Theobroma cacao] gi|508701884|gb|EOX93780.1|
Lj0g3v0301999	-0.91	0.03	Protein coding	PREDICTED: probable metal-nicotianamine transporter YSL7-like [Glycine max] gi|356560021|ref|XP_003548294.1|
Lj0g3v0302029	-1.09	0	Protein coding	PREDICTED: F-box/kelch-repeat protein At1g22040-like [Glycine max] gi|356515826|ref|XP_003526599.1|
Lj0g3v0302099	-2.71	0	Protein coding	PREDICTED: cytochrome P450 71D9-like [Cicer arietinum] gi|502147257|ref|XP_004506715.1|
Lj0g3v0302309	-3.11	0.05	repeat	NoHit
Lj0g3v0302489	-0.69	0.04	Protein coding	PREDICTED: TMV resistance protein N-like [Glycine max] gi|356561802|ref|XP_003549167.1|
Lj0g3v0302529	-3.44	0	Protein coding	PREDICTED: TMV resistance protein N-like [Glycine max] gi|356573485|ref|XP_003554889.1|
Lj0g3v0303329	-0.97	0.01	Non-coding	NoHit
Lj0g3v0303399	-1.51	0.03	Non-coding	NoHit
Lj0g3v0303419	-2.36	0	Protein coding	PREDICTED: GDP-mannose-dependent alpha-mannosyltransferase-like [Glycine max] gi|356496170|ref|XP_003516943.1|
Lj0g3v0303429	-2.54	0	Protein coding	PREDICTED: GDP-mannose-dependent alpha-mannosyltransferase-like [Glycine max] gi|356496170|ref|XP_003516943.1|
Lj0g3v0303529	-1.54	0	Protein coding	PREDICTED: probable carbohydrate esterase At4g34215-like [Glycine max] gi|356510499|ref|XP_003523975.1|
Lj0g3v0303549	-3.82	0	Protein coding	Receptor protein kinase-like protein [Medicago truncatula] gi|357516993|ref|XP_003628785.1|
Lj0g3v0304149	-0.79	0	Protein coding	PREDICTED: auxin transporter-like protein 2-like [Glycine max] gi|356568064|ref|XP_003552233.1|
Lj0g3v0304309	-1.54	0.03	Protein coding	PREDICTED: pheophorbidase-like [Glycine max] gi|356516217|ref|XP_003526792.1|
Lj0g3v0304339	-2.73	0.05	repeat	NoHit
Lj0g3v0304349	-4.02	0.01	Protein coding	DDB1-CUL4 associated factor 1 [Theobroma cacao] gi|508781842|gb|EOY29098.1|
Lj0g3v0304469	-3.08	0.01	Protein coding	PREDICTED: F-box protein SKIP23-like [Glycine max] gi|356509606|ref|XP_003523538.1|
Lj0g3v0305019	-1.76	0	Protein coding	Uncharacterized protein TCM_040942 [Theobroma cacao] gi|508785660|gb|EOY32916.1|
Lj0g3v0305069	-1.83	0	Non-coding	NoHit
Lj0g3v0305289	-0.65	0	Protein coding	cellulose synthase A [Leucaena leucocephala] gi|243010644|gb|ACS94418.1|
Lj0g3v0305359	-0.85	0.01	Protein coding	PREDICTED: leucine-rich repeat receptor-like serine/threonine/tyrosine-protein kinase SOBIR1-like [Glycine max] gi|356508750|ref|XP_003523117.1|
Lj0g3v0305419	-3.59	0.01	Non-coding	NoHit
Lj0g3v0305619	-1.44	0.02	Protein coding	PREDICTED: gibberellin 20 oxidase 1-like [Fragaria vesca subsp. vesca] gi|470108023|ref|XP_004290335.1|
Lj0g3v0306379	-1.22	0	Protein coding	PREDICTED: ABC transporter C family member 5-like [Glycine max] gi|356545904|ref|XP_003541373.1|
Lj0g3v0307039	-2.15	0.04	Non-coding	NoHit
Lj0g3v0307159	-1.05	0	Protein coding	Uncharacterized protein TCM_007801 [Theobroma cacao] gi|508707304|gb|EOX99200.1|
Lj0g3v0307289	-1.33	0	Protein coding	PREDICTED: probable phosphatidylinositol 4-kinase type 2-beta At1g26270-like [Glycine max] gi|356495721|ref|XP_003516722.1|
Lj0g3v0307829	-0.81	0.05	Non-coding	NoHit
Lj0g3v0307999	-1.01	0.05	Non-coding	NoHit
Lj0g3v0308239	-2.87	0	Non-coding	NoHit
Lj0g3v0309039	-1.46	0.02	Protein coding	Uncharacterized protein TCM_021670 [Theobroma cacao] gi|508715266|gb|EOY07163.1|
Lj0g3v0309069	-2.3	0	Protein coding	Beta-glucosidase [Medicago truncatula] gi|357468871|ref|XP_003604720.1|
Lj0g3v0310179	-6.31	0	Protein coding	PREDICTED: SPX domain-containing protein 3-like [Glycine max] gi|356496328|ref|XP_003517020.1|
Lj0g3v0310289	-1.18	0	Protein coding	PREDICTED: BAG family molecular chaperone regulator 1-like isoform X1 [Cicer arietinum] gi|502178049|ref|XP_004516168.1|
Lj0g3v0310299	-2.51	0	Non-coding	NoHit
Lj0g3v0310469	-0.6	0.01	Protein coding	cobalt ABC transporter [Treponema denticola] gi|488746944|ref|WP_002670266.1|
Lj0g3v0310989	-2.01	0	Protein coding	Cytochrome P450 [Medicago truncatula] gi|357480589|ref|XP_003610580.1|
Lj0g3v0311049	-1.29	0.01	Protein coding	PREDICTED: probable calcium-binding protein CML45-like [Glycine max] gi|356531760|ref|XP_003534444.1|
Lj0g3v0311249	-6.75	0	Protein coding	peptide transporter PTR2-A [Pyrenophora tritici-repentis Pt-1C-BFP] gi|189211307|ref|XP_001941984.1|
Lj0g3v0311279	-0.94	0	Protein coding	Lateral signaling target protein-like protein [Medicago truncatula] gi|357443735|ref|XP_003592145.1|
Lj0g3v0311359	-1.54	0	Protein coding	Cc-nbs-lrr resistance protein [Medicago truncatula] gi|357494411|ref|XP_003617494.1|
Lj0g3v0311419	-0.91	0	Protein coding	PREDICTED: DNA double-strand break repair Rad50 ATPase-like [Cicer arietinum] gi|502136692|ref|XP_004502790.1|
Lj0g3v0311429	-0.93	0	Non-coding	NoHit
Lj0g3v0311659	-0.91	0.01	Protein coding	B12D protein [Medicago truncatula] gi|357463095|ref|XP_003601829.1|
Lj0g3v0312339	-0.94	0	Protein coding	PREDICTED: oxidation resistance protein 1-like [Cicer arietinum] gi|502131894|ref|XP_004501139.1|
Lj0g3v0312359	-0.64	0	Protein coding	Galactosyl transferase GMA12/MNN10 family protein [Theobroma cacao] gi|508774678|gb|EOY21934.1|
Lj0g3v0312429	-0.74	0.01	Protein coding	PREDICTED: callose synthase 10-like [Cicer arietinum] gi|502133618|ref|XP_004501831.1|
Lj0g3v0312569	-1.2	0	Protein coding	mitogen-activated protein kinase kinase kinase 2-like [Glycine max] gi|359806525|ref|NP_001241003.1|
Lj0g3v0312579	-1.19	0	Protein coding	mitogen-activated protein kinase kinase kinase 2-like [Glycine max] gi|359806525|ref|NP_001241003.1|
Lj0g3v0312609	-0.87	0.01	Protein coding	Kinase superfamily protein [Theobroma cacao] gi|508773823|gb|EOY21079.1|
Lj0g3v0312739	-1.89	0.01	Non-coding	NoHit
Lj0g3v0313119	-0.8	0.01	Protein coding	Serine/threonine-protein phosphatase PP-Z [Theobroma cacao] gi|508712491|gb|EOY04388.1|
Lj0g3v0313469	-1.33	0	Protein coding	PREDICTED: LRR receptor-like serine/threonine-protein kinase RCH1-like [Glycine max] gi|356566445|ref|XP_003551442.1|
Lj0g3v0313609	-1.02	0.05	Protein coding	PREDICTED: aminoacylase-1-like [Glycine max] gi|356550846|ref|XP_003543794.1|
Lj0g3v0313849	-1.46	0.01	Protein coding	PREDICTED: cucumisin-like [Glycine max] gi|356551582|ref|XP_003544153.1|
Lj0g3v0313959	-1.48	0	fragmented	NoHit
Lj0g3v0313979	-1.5	0	fragmented	NoHit
Lj0g3v0314399	-1.36	0	repeat	NoHit
Lj0g3v0314729	-1.64	0.04	Protein coding	PREDICTED: aspartic proteinase nepenthesin-1-like [Glycine max] gi|356508308|ref|XP_003522900.1|
Lj0g3v0314829	-1.48	0	Protein coding	PREDICTED: chitin-inducible gibberellin-responsive protein 1-like [Cicer arietinum] gi|502084134|ref|XP_004487630.1|
Lj0g3v0314969	-1.18	0	Protein coding	Uncharacterized protein TCM_010255 [Theobroma cacao] gi|508708490|gb|EOY00387.1|
Lj0g3v0315379	-6.36	0	Protein coding	PREDICTED: benzyl alcohol O-benzoyltransferase-like [Glycine max] gi|356500043|ref|XP_003518844.1|
Lj0g3v0315589	-6.31	0	Protein coding	PREDICTED: histidine decarboxylase-like [Glycine max] gi|356534053|ref|XP_003535572.1|
Lj0g3v0315619	-3.24	0	Non-coding	NoHit
Lj0g3v0315629	-5.33	0	Protein coding	Serine/threonine-protein kinase TAO3 [Theobroma cacao] gi|508708472|gb|EOY00369.1|
Lj0g3v0315789	-1.25	0	Protein coding	PREDICTED: zinc finger protein NUTCRACKER-like [Glycine max] gi|356574629|ref|XP_003555448.1|
Lj0g3v0315829	-1.04	0	Protein coding	PREDICTED: phosphatidylinositol transfer protein CSR1-like [Glycine max] gi|356499583|ref|XP_003518618.1|
Lj0g3v0315899	-0.66	0.01	Protein coding	Octicosapeptide/Phox/Bem1p family protein [Theobroma cacao] gi|508773624|gb|EOY20880.1|
Lj0g3v0316079	-1.5	0.03	Non-coding	NoHit
Lj0g3v0316099	-0.99	0.01	Protein coding	NoHit
Lj0g3v0316209	-0.84	0.04	Protein coding	Uncharacterized protein TCM_000919 [Theobroma cacao] gi|508699960|gb|EOX91856.1|
Lj0g3v0316639	-4.14	0.05	Protein coding	PREDICTED: glutamate receptor 2.7-like [Glycine max] gi|356519637|ref|XP_003528477.1|
Lj0g3v0316759	-2	0.04	Protein coding	PREDICTED: E3 ubiquitin-protein ligase SINAT3-like [Cicer arietinum] gi|502156841|ref|XP_004510666.1|
Lj0g3v0317519	-0.81	0	Protein coding	PREDICTED: nudC domain-containing protein 2-like [Cicer arietinum] gi|502129292|ref|XP_004500252.1|
Lj0g3v0317539	-1.25	0	Non-coding	NoHit
Lj0g3v0318189	-0.84	0	Protein coding	PREDICTED: transcription factor PIF1-like [Glycine max] gi|356545930|ref|XP_003541386.1|
Lj0g3v0318349	-2.26	0	Non-coding	NoHit
Lj0g3v0318419	-1.59	0.04	Protein coding	PREDICTED: 45-DOPA dioxygenase extradiol-like protein-like [Glycine max] gi|356559959|ref|XP_003548263.1|
Lj0g3v0318719	-1.56	0	Protein coding	PREDICTED: K(+) efflux antiporter 2 chloroplastic-like [Cicer arietinum] gi|502157280|ref|XP_004510819.1|
Lj0g3v0319769	-5.55	0	Protein coding	PREDICTED: inorganic pyrophosphatase 2-like [Glycine max] gi|356522610|ref|XP_003529939.1|
Lj0g3v0319959	-0.62	0.05	repeat	NoHit
Lj0g3v0320379	-2.69	0	Non-coding	NoHit
Lj0g3v0320429	-2.03	0	Non-coding	NoHit
Lj0g3v0320689	-0.67	0.01	Protein coding	auxin influx carrier partial [Malus domestica] gi|148608685|gb|ABQ95667.1|
Lj0g3v0320719	-1.35	0	Protein coding	PREDICTED: probable sugar phosphate/phosphate translocator At3g11320-like [Glycine max] gi|356551544|ref|XP_003544134.1|
Lj0g3v0321099	-1.46	0.04	Non-coding	NoHit
Lj0g3v0321429	-0.8	0	Protein coding	PREDICTED: G-type lectin S-receptor-like serine/threonine-protein kinase At2g19130-like [Cicer arietinum] gi|502083045|ref|XP_004487351.1|
Lj0g3v0322169	-1.16	0.05	Protein coding	NoHit
Lj0g3v0322239	-0.81	0.05	Protein coding	PREDICTED: zinc finger Ran-binding domain-containing protein 3-like [Glycine max] gi|356519100|ref|XP_003528212.1|
Lj0g3v0322519	-0.98	0	Protein coding	PREDICTED: trans-resveratrol di-O-methyltransferase-like [Cicer arietinum] gi|502144238|ref|XP_004505627.1|
Lj0g3v0322719	-2.27	0.02	Non-coding	NoHit
Lj0g3v0323589	-0.99	0	Protein coding	Heavy metal transport/detoxification superfamily protein isoform 1 [Theobroma cacao] gi|508777591|gb|EOY24847.1|
Lj0g3v0323769	-0.95	0	Protein coding	PREDICTED: probable folate-biopterin transporter 8 chloroplastic-like [Cicer arietinum] gi|502178864|ref|XP_004516336.1|
Lj0g3v0324079	-2.09	0	Protein coding	Heavy metal transport/detoxification superfamily protein isoform 1 [Theobroma cacao] gi|508777591|gb|EOY24847.1|
Lj0g3v0324239	-0.69	0.03	Protein coding	PREDICTED: rRNA-processing protein FCF1 homolog [Glycine max] gi|356543662|ref|XP_003540279.1|
Lj0g3v0324289	-3.57	0.03	Protein coding	Myb family protein-like protein [Medicago truncatula] gi|357451079|ref|XP_003595816.1|
Lj0g3v0324319	-1.09	0	Protein coding	PREDICTED: vacuolar protein sorting-associated protein 8 homolog [Glycine max] gi|356560233|ref|XP_003548398.1|
Lj0g3v0324799	-3.37	0	Protein coding	PREDICTED: CBL-interacting serine/threonine-protein kinase 11-like [Cicer arietinum] gi|502096347|ref|XP_004490706.1|
Lj0g3v0324949	-1.1	0	Protein coding	PREDICTED: enolase-phosphatase E1-like [Cicer arietinum] gi|502093804|ref|XP_004490058.1|
Lj0g3v0325449	-1.21	0	Protein coding	PREDICTED: haloacid dehalogenase-like hydrolase domain-containing protein 3-like [Cicer arietinum] gi|502108258|ref|XP_004493428.1|
Lj0g3v0325579	-1.17	0	Protein coding	Ser/Thr protein kinase [Lotus japonicus] gi|62857020|dbj|BAD95895.1|
Lj0g3v0325749	-1.93	0.01	Protein coding	Avr9/Cf-9 rapidly elicited protein [Medicago truncatula] gi|357497631|ref|XP_003619104.1|
Lj0g3v0325829	-1.18	0	Protein coding	PREDICTED: SURP and G-patch domain-containing protein 1-like protein-like [Glycine max] gi|356557138|ref|XP_003546875.1|
Lj0g3v0325889	-1.12	0	Protein coding	PREDICTED: 125 kDa kinesin-related protein-like isoform 1 [Glycine max] gi|356558395|ref|XP_003547492.1|
Lj0g3v0327219	-2.11	0	Protein coding	PREDICTED: REF/SRPP-like protein At1g67360-like isoform 1 [Glycine max] gi|356566130|ref|XP_003551288.1|
Lj0g3v0327269	-1.2	0	Protein coding	Zinc finger CCCH-type with G patch domain-containing protein [Medicago truncatula] gi|357478467|ref|XP_003609519.1|
Lj0g3v0327279	-1.2	0	Protein coding	Zinc finger CCCH-type with G patch domain-containing protein [Medicago truncatula] gi|357478467|ref|XP_003609519.1|
Lj0g3v0327399	-3.43	0	Non-coding	NoHit
Lj0g3v0327409	-2.35	0	Non-coding	NoHit
Lj0g3v0327589	-0.96	0	Protein coding	PREDICTED: SUN domain-containing protein 1-like [Cicer arietinum] gi|502158438|ref|XP_004511152.1|
Lj0g3v0328679	-1.35	0	Protein coding	PREDICTED: mitogen-activated protein kinase kinase kinase 1-like [Glycine max] gi|356509460|ref|XP_003523467.1|
Lj0g3v0328919	-2.44	0.01	Protein coding	Uncharacterized protein TCM_000585 [Theobroma cacao] gi|508699470|gb|EOX91366.1|
Lj0g3v0328989	-0.82	0	Protein coding	Atypical receptor-like kinase MARK [Medicago truncatula] gi|357521691|ref|XP_003631134.1|
Lj0g3v0329079	-0.73	0.02	Protein coding	Nodulin-like protein [Medicago truncatula] gi|357443695|ref|XP_003592125.1|
Lj0g3v0329499	-0.64	0	Protein coding	RecName: Full=Aconitate hydratase cytoplasmic, Short=Aconitase, AltName: Full=Citrate hydro-lyase_x0001_gi|7437043|pir||T10101 aconitate hydratase (EC 4.2.1.3) - cucurbit_x0001_gi|868003|dbj|BAA06108.1| aconitase [Cucurbita cv. Kurokawa Amakuri] gi|1351856|sp|P49608.1|ACOC_CUCMA
Lj0g3v0329949	-1.18	0	repeat	NoHit
Lj0g3v0330259	-0.76	0.02	Protein coding	PREDICTED: coatomer subunit alpha-1-like [Glycine max] gi|356576353|ref|XP_003556297.1|
Lj0g3v0330269	-0.93	0	Protein coding	CM0216.440.nc [Lotus japonicus] gi|164605514|dbj|BAF98580.1|
Lj0g3v0330459	-2.1	0	Protein coding	PREDICTED: probable sodium/metabolite cotransporter BASS3 chloroplastic-like [Cicer arietinum] gi|502103317|ref|XP_004492253.1|
Lj0g3v0331049	-1.02	0.01	Protein coding	PREDICTED: probable leucine-rich repeat receptor-like protein kinase At1g35710-like [Cicer arietinum] gi|502148812|ref|XP_004507279.1|
Lj0g3v0331139	-1.6	0	repeat	NoHit
Lj0g3v0331219	-2.1	0	Protein coding	PREDICTED: spindle and kinetochore-associated protein 3 [Callithrix jacchus] gi|390463958|ref|XP_003733140.1|
Lj0g3v0331239	-2.47	0	Protein coding	glutathione S-transferase [Caragana korshinskii] gi|294992077|gb|ABG90381.2|
Lj0g3v0331249	-2.44	0.03	Protein coding	tau class glutathione transferase GSTU33 [Populus trichocarpa] gi|283135866|gb|ADB11324.1|
Lj0g3v0331259	-6.34	0	Protein coding	PREDICTED: probable glutathione S-transferase parA-like [Cicer arietinum] gi|502088031|ref|XP_004488708.1|
Lj0g3v0331839	-1.08	0	Protein coding	PREDICTED: 3-oxoacyl-[acyl-carrier-protein] gi|356540173|ref|XP_003538564.1|
Lj0g3v0331879	-2.01	0	Protein coding	PREDICTED: probable serine/threonine-protein kinase dyrk1-like [Cicer arietinum] gi|502135729|ref|XP_004502433.1|
Lj0g3v0332509	-0.73	0	Non-coding	NoHit
Lj0g3v0332859	-0.9	0	Protein coding	PREDICTED: cysteine-rich receptor-like protein kinase 25-like [Glycine max] gi|356561745|ref|XP_003549139.1|
Lj0g3v0333519	-2.34	0	Protein coding	PREDICTED: expansin-B3-like [Cicer arietinum] gi|502168726|ref|XP_004514453.1|
Lj0g3v0333529	-2.22	0	Protein coding	expansin-B3-like precursor [Glycine max] gi|388556556|ref|NP_001253998.1|
Lj0g3v0333859	-1.38	0	Protein coding	Uncharacterized protein TCM_045761 [Theobroma cacao] gi|508728404|gb|EOY20301.1|
Lj0g3v0333919	-0.9	0	Protein coding	PREDICTED: 1-acylglycerophosphocholine O-acyltransferase 1-like [Cicer arietinum] gi|502157486|ref|XP_004510893.1|
Lj0g3v0334489	-0.74	0.02	Protein coding	Rac GTPase activating protein partial [Medicago truncatula] gi|357514407|ref|XP_003627492.1|
Lj0g3v0334549	-0.79	0	Protein coding	PREDICTED: enolase 1 chloroplastic-like [Glycine max] gi|356519186|ref|XP_003528254.1|
Lj0g3v0335109	-5.73	0	Non-coding	NoHit
Lj0g3v0335699	-0.64	0	Protein coding	PREDICTED: dof zinc finger protein DOF5.3-like [Glycine max] gi|356555121|ref|XP_003545886.1|
Lj0g3v0336129	-1.07	0	Protein coding	PREDICTED: BAG family molecular chaperone regulator 4-like [Cicer arietinum] gi|502146919|ref|XP_004506660.1|
Lj0g3v0336269	-1.21	0.02	Protein coding	PREDICTED: transcription factor TGA7-like [Glycine max] gi|356552851|ref|XP_003544776.1|
Lj0g3v0336369	-1.1	0	Non-coding	NoHit
Lj0g3v0336829	-0.9	0.01	Protein coding	PREDICTED: probable phosphatidylinositol 4-kinase type 2-beta At1g26270-like [Glycine max] gi|356495721|ref|XP_003516722.1|
Lj0g3v0337029	-0.76	0.05	repeat	NoHit
Lj0g3v0337039	-0.72	0.02	repeat	NoHit
Lj0g3v0337259	-1.69	0	Protein coding	Type I inositol-145-trisphosphate 5-phosphatase [Medicago truncatula] gi|357515611|ref|XP_003628094.1|
Lj0g3v0337339	-2.76	0.02	Non-coding	NoHit
Lj0g3v0337519	-1.19	0.01	Protein coding	RecName: Full=GTP-binding nuclear protein Ran1A_x0001_gi|1370203|emb|CAA98187.1| RAN1A [Lotus japonicus] gi|1710007|sp|P54765.1|RAN1A_LOTJA
Lj0g3v0337569	-1.22	0.01	Non-coding	NoHit
Lj0g3v0337679	-0.68	0.04	Protein coding	Os06g0601000 [Oryza sativa Japonica Group] gi|115468806|ref|NP_001058002.1|
Lj0g3v0338069	-1.33	0.03	Protein coding	hypothetical protein MTR_2g075480 [Medicago truncatula] gi|357452011|ref|XP_003596282.1|
Lj0g3v0338969	-1.05	0.01	Protein coding	Uncharacterized protein TCM_012072 [Theobroma cacao] gi|508773471|gb|EOY20727.1|
Lj0g3v0339229	-0.66	0	Protein coding	PREDICTED: subtilisin-like protease-like [Glycine max] gi|356500305|ref|XP_003518973.1|
Lj0g3v0340609	-0.96	0	Protein coding	Peroxisomal fatty acid beta-oxidation multifunctional protein [Medicago truncatula] gi|357500631|ref|XP_003620604.1|
Lj0g3v0340769	-0.79	0.05	Non-coding	NoHit
Lj0g3v0341069	-6.63	0	Non-coding	NoHit
Lj0g3v0341109	-0.62	0.03	Protein coding	PREDICTED: adenine phosphoribosyltransferase 2-like [Cicer arietinum] gi|502132410|ref|XP_004501346.1|
Lj0g3v0341349	-1.13	0	Protein coding	AT-hook DNA-binding family protein [Theobroma cacao] gi|508776764|gb|EOY24020.1|
Lj0g3v0341529	-1	0	Protein coding	PREDICTED: transcription factor bHLH123-like [Glycine max] gi|356546916|ref|XP_003541866.1|
Lj0g3v0341599	-1.5	0.01	Protein coding	Extra-large G-protein 1 [Theobroma cacao] gi|508699367|gb|EOX91263.1|
Lj0g3v0341679	-1.16	0	Protein coding	PREDICTED: probable serine/threonine-protein kinase nek3-like [Cicer arietinum] gi|502158265|ref|XP_004511085.1|
Lj0g3v0342279	-3.18	0	repeat	NoHit
Lj0g3v0342389	-4.57	0.02	Non-coding	NoHit
Lj0g3v0342399	-1.23	0	Protein coding	PREDICTED: ankyrin repeat-containing protein At3g12360-like [Vitis vinifera] gi|225446327|ref|XP_002273773.1|
Lj0g3v0342439	-4.69	0.02	Protein coding	Flavonol synthase [Theobroma cacao] gi|508724323|gb|EOY16220.1|
Lj0g3v0343369	-0.96	0	repeat	NoHit
Lj0g3v0343719	-1.95	0	Protein coding	penicillin-binding protein beta-lactamase class C [Singulisphaera acidiphila DSM 18658] gi|430745113|ref|YP_007204242.1|
Lj0g3v0343829	-1.64	0.03	Non-coding	NoHit
Lj0g3v0344009	-0.72	0	Protein coding	Uncharacterized protein TCM_027333 [Theobroma cacao] gi|508778709|gb|EOY25965.1|
Lj0g3v0344519	-1.18	0.03	Protein coding	PREDICTED: kinesin-like protein Klp10A-like isoform X1 [Cicer arietinum] gi|502085138|ref|XP_004487846.1|
Lj0g3v0344549	-1.4	0	Protein coding	PREDICTED: 4-coumarate--CoA ligase-like 9-like [Glycine max] gi|356508790|ref|XP_003523137.1|
Lj0g3v0344619	-4.59	0.04	Protein coding	PREDICTED: histidine kinase 5-like [Cicer arietinum] gi|502132528|ref|XP_004501404.1|
Lj0g3v0344769	-1.45	0.03	Protein coding	PREDICTED: eukaryotic translation initiation factor 2 subunit 3 [Glycine max] gi|356525780|ref|XP_003531501.1|
Lj0g3v0344839	-2.02	0.05	Protein coding	Cytochrome P450 [Medicago truncatula] gi|357517739|ref|XP_003629158.1|
Lj0g3v0344949	-1.22	0
Lj0g3v0344969	-5.42	0
Lj0g3v0345019	-1.31	0
Lj0g3v0345049	-2.55	0.01
Lj0g3v0345269	-1.33	0.01	Protein coding	PREDICTED: condensin complex subunit 1-like [Cicer arietinum] gi|502169956|ref|XP_004514724.1|
Lj0g3v0345469	-2.18	0.01	Protein coding	PREDICTED: poly [ADP-ribose] gi|502109943|ref|XP_004493762.1|
Lj0g3v0345909	-1.59	0	Protein coding	PREDICTED: cyclin-U2-2-like [Cicer arietinum] gi|502167736|ref|XP_004514236.1|
Lj0g3v0346019	-2.9	0	Protein coding	PREDICTED: isoliquiritigenin 2'-O-methyltransferase-like [Glycine max] gi|356532221|ref|XP_003534672.1|
Lj0g3v0346099	-1.66	0	Protein coding	PREDICTED: probable inactive receptor kinase At2g26730-like [Fragaria vesca subsp. vesca] gi|470101852|ref|XP_004287382.1|
Lj0g3v0346339	-1.87	0	Protein coding	14 kDa proline-rich protein DC2.15 [Medicago truncatula] gi|357476925|ref|XP_003608748.1|
Lj0g3v0346399	-9.74	0	Protein coding	PREDICTED: cytochrome P450 716B1-like [Glycine max] gi|356561205|ref|XP_003548874.1|
Lj0g3v0346469	-0.59	0.01	Protein coding	PREDICTED: protein SRG1-like [Glycine max] gi|356512273|ref|XP_003524845.1|
Lj0g3v0346539	-0.79	0	Protein coding	PREDICTED: biotin carboxyl carrier protein of acetyl-CoA carboxylase 1 chloroplastic-like [Cicer arietinum] gi|502130085|ref|XP_004500525.1|
Lj0g3v0346619	-0.99	0.01	Protein coding	PREDICTED: mitochondrial substrate carrier family protein Y-like [Cicer arietinum] gi|502145147|ref|XP_004505900.1|
Lj0g3v0346869	-2.62	0.03	Protein coding	DVL9 [Medicago truncatula] gi|357472831|ref|XP_003606700.1|
Lj0g3v0346879	-2.84	0	Protein coding	Laccase [Medicago truncatula] gi|357472833|ref|XP_003606701.1|
Lj0g3v0347239	-1.2	0.02	Protein coding	NoHit
Lj0g3v0347439	-1.37	0	Protein coding	PREDICTED: low affinity cationic amino acid transporter 2-like [Glycine max] gi|356525397|ref|XP_003531311.1|
Lj0g3v0347519	-2.57	0	Protein coding	PREDICTED: scarecrow-like protein 14-like [Glycine max] gi|356541231|ref|XP_003539083.1|
Lj0g3v0347709	-1.09	0	Protein coding	Resistance protein MG13 [Medicago truncatula] gi|357494453|ref|XP_003617515.1|
Lj0g3v0347759	-4.51	0	Non-coding	NoHit
Lj0g3v0348019	-0.68	0.02	Protein coding	Transcription factor [Medicago truncatula] gi|357455459|ref|XP_003598010.1|
Lj0g3v0348069	-4.44	0.03	Non-coding	NoHit
Lj0g3v0348199	-4.25	0.02	Non-coding	NoHit
Lj0g3v0348309	-4.67	0.03	Protein coding	PREDICTED: 3-oxoacyl-[acyl-carrier-protein] gi|356500313|ref|XP_003518977.1|
Lj0g3v0349069	-0.78	0.01	Non-coding	NoHit
Lj0g3v0349149	-3.77	0.05	Protein coding	Rop guanine nucleotide exchange factor [Medicago truncatula] gi|357492475|ref|XP_003616526.1|
Lj0g3v0349589	-0.61	0	Protein coding	transcription factor C2H2 [Lotus japonicus] gi|193237563|dbj|BAG50058.1|
Lj0g3v0350449	-0.99	0.05	Non-coding	NoHit
Lj0g3v0350589	-2.8	0	Protein coding	PREDICTED: NADP-dependent glyceraldehyde-3-phosphate dehydrogenase-like [Glycine max] gi|356562585|ref|XP_003549550.1|
Lj0g3v0350649	-1.57	0.02	Protein coding	PREDICTED: probable exocyst complex component 6-like [Glycine max] gi|356504422|ref|XP_003520995.1|
Lj0g3v0350799	-0.93	0.01	Protein coding	PREDICTED: probable methyltransferase PMT20-like [Glycine max] gi|356496447|ref|XP_003517079.1|
Lj0g3v0350889	-3.49	0	Protein coding	phenylalanine ammonia-lyase [Lotus japonicus] gi|118142394|dbj|BAF36972.1|
Lj0g3v0351799	-0.61	0	Protein coding	NBS resistance protein [Medicago truncatula] gi|357456269|ref|XP_003598415.1|
Lj0g3v0351829	-1.31	0	repeat	NoHit
Lj0g3v0352159	-0.59	0	Protein coding	Early nodulin-like protein 17 isoform 2 [Theobroma cacao] gi|508778817|gb|EOY26073.1|
Lj0g3v0352499	-0.68	0	Protein coding	Defective in exine formation [Medicago truncatula] gi|357468635|ref|XP_003604602.1|
Lj0g3v0352539	-1.44	0	Protein coding	Uncharacterized protein TCM_034025 [Theobroma cacao] gi|508722845|gb|EOY14742.1|
Lj0g3v0352979	-4.4	0.04	Protein coding	PREDICTED: zinc finger protein ZAT11-like [Glycine max] gi|356545945|ref|XP_003541393.1|
Lj0g3v0353009	-4.69	0.01	Protein coding	Uncharacterized protein TCM_016708 [Theobroma cacao] gi|508778126|gb|EOY25382.1|
Lj0g3v0353069	-1.8	0.01	Non-coding	NoHit
Lj0g3v0354209	-4.83	0.04	Protein coding	NoHit
Lj0g3v0354739	-4.1	0	Protein coding	PREDICTED: 17.9 kDa class II heat shock protein-like [Glycine max] gi|356564017|ref|XP_003550253.1|
Lj0g3v0355899	-1.68	0	Protein coding	F-box family protein [Medicago truncatula] gi|357469505|ref|XP_003605037.1|
Lj0g3v0356699	-1.18	0	repeat	NoHit
Lj0g3v0356829	-0.64	0	Protein coding	PREDICTED: PRA1 family protein B4-like [Cicer arietinum] gi|502147519|ref|XP_004506814.1|
Lj0g3v0357169	-2.02	0.05	Protein coding	PREDICTED: dehydration-responsive element-binding protein 1F-like isoform 1 [Glycine max] gi|356497210|ref|XP_003517455.1|
Lj0g3v0357329	-1.21	0	Protein coding	Uncharacterized protein isoform 1 [Theobroma cacao] gi|508714882|gb|EOY06779.1|
Lj0g3v0357379	-1.29	0	Protein coding	PREDICTED: probable WRKY transcription factor 48-like [Glycine max] gi|356558117|ref|XP_003547354.1|
Lj0g3v0357689	-2.58	0.01	Protein coding	RecName: Full=Cytochrome P450 94A1, AltName: Full=P450-dependent fatty acid omega-hydroxylase_x0001_gi|4204095|gb|AAD10204.1| CYP94A1 [Vicia sativa] gi|17366212|sp|O81117.2|C94A1_VICSA
Lj0g3v0358329	-1.7	0	Protein coding	PREDICTED: purple acid phosphatase 22-like [Cicer arietinum] gi|502111775|ref|XP_004494164.1|
Lj0g3v0359209	-0.94	0	Protein coding	P-loop containing nucleoside triphosphate hydrolases superfamily protein [Theobroma cacao] gi|508776121|gb|EOY23377.1|
Lj0g3v0359259	-1.96	0	Protein coding	RING finger protein [Medicago truncatula] gi|357488913|ref|XP_003614744.1|
Lj0g3v0359269	-2.67	0	Protein coding	PREDICTED: calcium-binding protein PBP1-like [Glycine max] gi|356517229|ref|XP_003527291.1|
Lj0g3v0359489	-0.6	0.01	Protein coding	Ser/Thr protein kinase [Lotus japonicus] gi|62857016|dbj|BAD95893.1|
Lj0g3v0359809	-0.66	0.03	Non-coding	NoHit
Lj0g3v0359909	-5.16	0.01	Non-coding	NoHit
Lj0g3v0359959	-0.63	0.03	Non-coding	NoHit
Lj0g3v0359999	-2.14	0	Protein coding	PREDICTED: expansin-A15-like [Cicer arietinum] gi|502143644|ref|XP_004505412.1|
Lj0g3v0360049	-0.98	0.02	Protein coding	PREDICTED: auxin-induced protein 5NG4-like [Glycine max] gi|356515312|ref|XP_003526345.1|
Lj0g3v0360239	-1.11	0	Protein coding	PREDICTED: alpha-14 glucan phosphorylase L-2 isozyme chloroplastic/amyloplastic-like [Glycine max] gi|356577161|ref|XP_003556696.1|
Lj0g3v0360359	-0.71	0	Protein coding	Tetratricopeptide repeat-like superfamily protein [Theobroma cacao] gi|508786510|gb|EOY33766.1|
Lj0g3v0360389	-0.89	0.02	Protein coding	PREDICTED: homeobox-leucine zipper protein ANTHOCYANINLESS 2-like [Glycine max] gi|356520461|ref|XP_003528880.1|
Lj0g3v0360449	-5.01	0.01	Non-coding	NoHit
Lj0g3v0360539	-4.94	0	Non-coding	NoHit
Lj0g3v0361119	-0.75	0	Protein coding	PREDICTED: probable diacylglycerol kinase 3-like [Glycine max] gi|356547779|ref|XP_003542286.1|
Lj0g3v0361169	-5.21	0	repeat	NoHit
Lj0g3v0361519	-1.56	0	Protein coding	Dihydroflavonol-4-reductase [Medicago truncatula] gi|357516625|ref|XP_003628601.1|
Lj0g3v0361729	-2.14	0	Protein coding	glycosyltransferase GT10J15 [Pueraria montana var. lobata] gi|319759260|gb|ADV71366.1|
Lj0g3v0361859	-0.76	0.01	Protein coding	Resistance protein MG13 [Medicago truncatula] gi|357494453|ref|XP_003617515.1|
Lj0g3v0362349	-0.82	0.05	Protein coding	Cytochrome P450 [Medicago truncatula] gi|358344476|ref|XP_003636315.1|
Lj0g3v0362599	-1.12	0.05	Protein coding	PREDICTED: GDSL esterase/lipase CPRD49-like [Cicer arietinum] gi|502104135|ref|XP_004492450.1|
Lj0g3v0362779	-1.23	0	Protein coding	PREDICTED: elongation of fatty acids protein A-like [Cicer arietinum] gi|502153157|ref|XP_004509237.1|
Lj0g3v0362789	-0.75	0.02	Protein coding	Coiled-coil domain-containing protein [Medicago truncatula] gi|357518415|ref|XP_003629496.1|
Lj0g3v0362919	-1.53	0	Protein coding	PREDICTED: glutathione S-transferase-like [Glycine max] gi|356502854|ref|XP_003520230.1|
Lj0g3v0362949	-1.06	0	Protein coding	glutathione S-transferase [Medicago sativa] gi|16416392|dbj|BAB70616.1|
Lj0g3v0363059	-0.75	0	Protein coding	PREDICTED: F-box protein At1g78280-like [Glycine max] gi|356515772|ref|XP_003526572.1|
Lj0g3v0363569	-5.91	0	Protein coding	PREDICTED: benzyl alcohol O-benzoyltransferase-like [Glycine max] gi|356500043|ref|XP_003518844.1|
Lj0g3v0363739	-1.11	0	Protein coding	Speckle-type POZ protein-like protein [Medicago truncatula] gi|357461485|ref|XP_003601024.1|
Lj0g3v0363819	-5.38	0
Lj0g3v0363829	-0.7	0.04	Protein coding	ARM repeat superfamily protein [Theobroma cacao] gi|508725730|gb|EOY17627.1|
Lj0g3v0364379	-3.78	0	Protein coding	p90 autoantigen [Danio rerio] gi|167555176|ref|NP_001107893.1|
Lj1g3v0013440	-1.84	0	Protein coding	UDP-glucose glucosyltransferase [Lotus japonicus] gi|283132367|dbj|BAI63589.1|
Lj1g3v0016520	-0.86	0.04	Protein coding	PREDICTED: probable receptor protein kinase TMK1-like [Glycine max] gi|356507449|ref|XP_003522479.1|
Lj1g3v0026680	-1.44	0	Protein coding	Elicitor-responsive protein [Medicago truncatula] gi|358343839|ref|XP_003636003.1|
Lj1g3v0052100	-2.17	0.01	Protein coding	PREDICTED: DNA polymerase kappa-like [Cicer arietinum] gi|502158892|ref|XP_004511315.1|
Lj1g3v0052300	-0.69	0.01	Protein coding	Formin-like protein 18 [Theobroma cacao] gi|508723716|gb|EOY15613.1|
Lj1g3v0052610	-3.01	0	Protein coding	PREDICTED: protein FANTASTIC FOUR 3-like [Cicer arietinum] gi|502158954|ref|XP_004511343.1|
Lj1g3v0098430	-0.65	0	Protein coding	PREDICTED: interaptin-like [Cicer arietinum] gi|502159036|ref|XP_004511372.1|
Lj1g3v0101550	-1.03	0.02	Protein coding	PREDICTED: type I inositol-145-trisphosphate 5-phosphatase CVP2-like [Glycine max] gi|356535991|ref|XP_003536524.1|
Lj1g3v0112850	-2.96	0	Non-coding	NoHit
Lj1g3v0112880	-1.5	0.02	Protein coding	PREDICTED: transmembrane emp24 domain-containing protein p24beta3-like [Cicer arietinum] gi|502119581|ref|XP_004496668.1|
Lj1g3v0114040	-0.67	0.01	Protein coding	transcription factor CPP [Lotus japonicus] gi|193237591|dbj|BAG50072.1|
Lj1g3v0114230	-1.49	0	Protein coding	PREDICTED: ATP-dependent RNA helicase SUPV3L1 mitochondrial-like [Glycine max] gi|356538244|ref|XP_003537614.1|
Lj1g3v0116450	-1.18	0	Protein coding	Non-specific lipid-transfer protein [Medicago truncatula] gi|357480991|ref|XP_003610781.1|
Lj1g3v0116460	-1.18	0	Protein coding	Non-specific lipid-transfer protein [Medicago truncatula] gi|357480991|ref|XP_003610781.1|
Lj1g3v0117770	-1.75	0.01	Protein coding	UDP-glucose glucosyltransferase [Lotus japonicus] gi|283132367|dbj|BAI63589.1|
Lj1g3v0128930	-4.72	0	fragmented	NoHit
Lj1g3v0128950	-3.38	0	fragmented	NoHit
Lj1g3v0129010	-0.85	0.01	fragmented	NoHit
Lj1g3v0129030	-0.85	0.02	fragmented	NoHit
Lj1g3v0129860	-1.02	0	Protein coding	4-coumarate:CoA ligase isoenzyme 3 [Glycine max] gi|351723189|ref|NP_001237270.1|
Lj1g3v0130060	-0.69	0	Protein coding	PREDICTED: cellulose synthase-like protein D3-like [Glycine max] gi|356538575|ref|XP_003537778.1|
Lj1g3v0173680	-1.12	0.01	Protein coding	PREDICTED: serine hydroxymethyltransferase mitochondrial-like [Glycine max] gi|356500779|ref|XP_003519208.1|
Lj1g3v0175780	-0.71	0	Protein coding	PREDICTED: MADS-box transcription factor 27-like [Glycine max] gi|356552982|ref|XP_003544838.1|
Lj1g3v0180960	-0.95	0.01	Protein coding	Transcription initiation factor IIA subunit [Medicago truncatula] gi|357501375|ref|XP_003620976.1|
Lj1g3v0183010	-1.63	0	Protein coding	Thioredoxin superfamily protein [Theobroma cacao] gi|508709654|gb|EOY01551.1|
Lj1g3v0203160	-5.87	0	Protein coding	PREDICTED: cytochrome P450 716B1-like [Cicer arietinum] gi|502153330|ref|XP_004509304.1|
Lj1g3v0203200	-0.75	0	Protein coding	Uncharacterized protein isoform 1 [Theobroma cacao] gi|508723516|gb|EOY15413.1|
Lj1g3v0234320	-4.9	0	Non-coding	NoHit
Lj1g3v0244530	-0.67	0.04	Protein coding	PREDICTED: 18.2 kDa class I heat shock protein [Glycine max] gi|356501111|ref|XP_003519372.1|
Lj1g3v0244620	-0.69	0	Protein coding	PREDICTED: transport inhibitor response 1-like protein-like [Cicer arietinum] gi|502095246|ref|XP_004490408.1|
Lj1g3v0244690	-5.73	0	repeat	NoHit
Lj1g3v0244700	-4.5	0.01	repeat	NoHit
Lj1g3v0244710	-2.33	0	Protein coding	PREDICTED: rhodanese-like domain-containing protein 6-like [Cicer arietinum] gi|502095190|ref|XP_004490394.1|
Lj1g3v0244730	-1.61	0	Protein coding	PREDICTED: bet1-like protein At4g14600-like [Cicer arietinum] gi|502095261|ref|XP_004490412.1|
Lj1g3v0246790	-1.05	0	Protein coding	PREDICTED: bet1-like protein At4g14600-like [Cicer arietinum] gi|502095261|ref|XP_004490412.1|
Lj1g3v0246840	-0.68	0.02	Protein coding	PREDICTED: probable pectinesterase/pectinesterase inhibitor 12-like [Glycine max] gi|356556434|ref|XP_003546531.1|
Lj1g3v0246870	-0.94	0	Protein coding	ethylene-responsive transciptional coactivator-like protein [Retama raetam] gi|19225065|gb|AAL32037.2|AF439278_1
Lj1g3v0248930	-1.51	0	Protein coding	Phosphate-responsive 1 family protein [Theobroma cacao] gi|508724070|gb|EOY15967.1|
Lj1g3v0261650	-0.86	0	Non-coding	NoHit
Lj1g3v0261700	-1.5	0	fragmented	NoHit
Lj1g3v0263110	-1.75	0.01	Protein coding	PREDICTED: phospho-2-dehydro-3-deoxyheptonate aldolase 1 chloroplastic-like [Cicer arietinum] gi|502177864|ref|XP_004516132.1|
Lj1g3v0264200	-2.21	0	Protein coding	PREDICTED: acyl-[acyl-carrier-protein] gi|502124091|ref|XP_004498381.1|
Lj1g3v0268540	-1.11	0.02	repeat	NoHit
Lj1g3v0268550	-1.71	0.03	repeat	NoHit
Lj1g3v0268560	-1.67	0.01	Protein coding	PREDICTED: probable calcium-binding protein CML44-like [Glycine max] gi|356547218|ref|XP_003542013.1|
Lj1g3v0318030	-2.9	0.03	Non-coding	NoHit
Lj1g3v0318140	-5.9	0	Protein coding	Serine/Threonine protein kinase [Reinekea blandensis] gi|495317052|ref|WP_008041799.1|
Lj1g3v0385330	-1.47	0.03	repeat	NoHit
Lj1g3v0385340	-1.73	0	Non-coding	NoHit
Lj1g3v0410200	-0.93	0	Protein coding	Fibroblast growth factor receptor [Medicago truncatula] gi|357461999|ref|XP_003601281.1|
Lj1g3v0411530	-1.18	0	Protein coding	PREDICTED: probable polygalacturonase non-catalytic subunit JP650-like [Cicer arietinum] gi|502133928|ref|XP_004501939.1|
Lj1g3v0415000	-0.87	0	Protein coding	Potassium transporter [Medicago truncatula] gi|358347137|ref|XP_003637618.1|
Lj1g3v0415020	-3.81	0	Protein coding	PREDICTED: exosome complex exonuclease RRP46 homolog isoform X1 [Cicer arietinum] gi|502105061|ref|XP_004492714.1|
Lj1g3v0415090	-6.7	0	Protein coding	PREDICTED: probable inactive receptor kinase At2g26730-like [Glycine max] gi|356518991|ref|XP_003528158.1|
Lj1g3v0415650	-1.34	0	Protein coding	PREDICTED: alpha-N-acetylglucosaminidase-like [Cicer arietinum] gi|502134464|ref|XP_004502129.1|
Lj1g3v0415660	-1.11	0	Protein coding	predicted protein [Naegleria gruberi] gi|290974341|ref|XP_002669904.1|
Lj1g3v0415780	-4.24	0	repeat	NoHit
Lj1g3v0416320	-1.93	0	Protein coding	PREDICTED: formin-like protein 8-like [Glycine max] gi|356519005|ref|XP_003528165.1|
Lj1g3v0416340	-1.24	0	Protein coding	enhanced disease susceptibility 1 protein [Solanum tuberosum] gi|50841444|gb|AAT84084.1|
Lj1g3v0416350	-0.7	0	Protein coding	EDS1-2 [Glycine max] gi|288310310|gb|ADC45394.1|
Lj1g3v0416380	-0.78	0	Protein coding	EDS1-2 [Glycine max] gi|288310310|gb|ADC45394.1|
Lj1g3v0416400	-1.53	0.04	Protein coding	MYB transcription factor MYB143 [Glycine max] gi|351723925|ref|NP_001236016.1|
Lj1g3v0451230	-1.24	0.02	Protein coding	16.6 kDa heat shock protein [Medicago truncatula] gi|357477445|ref|XP_003609008.1|
Lj1g3v0465620	-1.33	0.01	Protein coding	PREDICTED: probable WRKY transcription factor 72-like [Glycine max] gi|356519041|ref|XP_003528183.1|
Lj1g3v0466690	-0.77	0	Non-coding	NoHit
Lj1g3v0488900	-0.71	0.01	Protein coding	PREDICTED: probable methyltransferase PMT2-like isoform X1 [Cicer arietinum] gi|502126746|ref|XP_004499421.1|
Lj1g3v0513130	-2.97	0	Protein coding	PREDICTED: dof zinc finger protein DOF3.3-like [Glycine max] gi|356516810|ref|XP_003527086.1|
Lj1g3v0514170	-0.65	0.04	Protein coding	PREDICTED: chlorophyll a-b binding protein P4 chloroplastic-like [Glycine max] gi|356516812|ref|XP_003527087.1|
Lj1g3v0579620	-4.23	0	Non-coding	NoHit
Lj1g3v0606220	-4.06	0.05	Non-coding	NoHit
Lj1g3v0627670	-1.28	0.01	Protein coding	Resistance protein [Medicago truncatula] gi|357486075|ref|XP_003613325.1|
Lj1g3v0638730	-0.88	0	Protein coding	PREDICTED: 23-bisphosphoglycerate-dependent phosphoglycerate mutase-like [Glycine max] gi|356508122|ref|XP_003522809.1|
Lj1g3v0672100	-4.27	0	Protein coding	PREDICTED: SPX domain-containing protein 2-like [Glycine max] gi|356548579|ref|XP_003542678.1|
Lj1g3v0705350	-4.95	0	Protein coding	Flavonol synthase/flavanone 3-hydroxylase [Medicago truncatula] gi|357488985|ref|XP_003614780.1|
Lj1g3v0715600	-1.38	0	Protein coding	PREDICTED: receptor-like protein kinase THESEUS 1-like [Cicer arietinum] gi|502153617|ref|XP_004509405.1|
Lj1g3v0725870	-0.78	0	Protein coding	ENBP1 [Medicago truncatula] gi|3492803|emb|CAA05489.1|
Lj1g3v0725880	-0.96	0	Protein coding	Lysine-specific demethylase 3B [Medicago truncatula] gi|357436481|ref|XP_003588516.1|
Lj1g3v0764410	-3.42	0.01	repeat	NoHit
Lj1g3v0765560	-2.66	0
Lj1g3v0775770	-4.68	0.01	Protein coding	CrcB-like protein [Medicago truncatula] gi|357461601|ref|XP_003601082.1|
Lj1g3v0785930	-1.16	0		transcription initiator for nodulation [Lotus japonicus] gi|84570611|dbj|BAE72690.1|
Lj1g3v0786150	-2.7	0.02	Non-coding	NoHit
Lj1g3v0786360	-1.88	0	Protein coding	PREDICTED: ethylene-responsive transcription factor ERF014-like [Cicer arietinum] gi|502130202|ref|XP_004500566.1|
Lj1g3v0806600	-0.82	0.04	Protein coding	PREDICTED: WAT1-related protein At4g08290-like [Cicer arietinum] gi|502130195|ref|XP_004500563.1|
Lj1g3v0811910	-1.85	0.03	Protein coding	PREDICTED: cytochrome P450 78A3-like [Glycine max] gi|356564944|ref|XP_003550706.1|
Lj1g3v0814960	-0.68	0	Protein coding	PREDICTED: long chain acyl-CoA synthetase 9 chloroplastic-like [Cicer arietinum] gi|502135825|ref|XP_004502465.1|
Lj1g3v0841430	-2.5	0	Protein coding	PREDICTED: IAA-amino acid hydrolase ILR1-like 6-like [Glycine max] gi|356515913|ref|XP_003526641.1|
Lj1g3v0862800	-3.35	0.01	repeat	NoHit
Lj1g3v0862920	-0.59	0.03	Non-coding	NoHit
Lj1g3v0874130	-1.87	0	Protein coding	PREDICTED: replication factor C subunit 4-like [Cicer arietinum] gi|502135976|ref|XP_004502518.1|
Lj1g3v0885540	-1.55	0.03	Non-coding	NoHit
Lj1g3v0898680	-1.32	0	Protein coding	PREDICTED: 8-hydroxyquercetin 8-O-methyltransferase-like [Glycine max] gi|356577865|ref|XP_003557042.1|
Lj1g3v0898860	-1.01	0.02	Non-coding	NoHit
Lj1g3v0901970	-0.59	0.02	Protein coding	Uncharacterized protein TCM_035293 [Theobroma cacao] gi|508724605|gb|EOY16502.1|
Lj1g3v0912030	-3.04	0	Protein coding	PREDICTED: proline-rich receptor-like protein kinase PERK14-like [Cicer arietinum] gi|502136109|ref|XP_004502563.1|
Lj1g3v0913270	-1.12	0	Protein coding	alcohol dehydrogenase [Lotus japonicus] gi|356582742|gb|AET21261.1|
Lj1g3v0913280	-1.31	0	Protein coding	alcohol dehydrogenase [Lotus japonicus] gi|356582742|gb|AET21261.1|
Lj1g3v0948470	-0.84	0.04	Protein coding	AM-induced phosphate transporter [Lotus japonicus] gi|205277480|dbj|BAG71408.1|
Lj1g3v0948550	-1.93	0	Protein coding	PREDICTED: bidirectional sugar transporter SWEET3-like [Cicer arietinum] gi|502124125|ref|XP_004498397.1|
Lj1g3v0948600	-1.45	0	Protein coding	PREDICTED: chlorophyll a-b binding protein 3 chloroplastic-like [Glycine max] gi|356501755|ref|XP_003519689.1|
Lj1g3v0968890	-1.64	0	Protein coding	Phosphatase 2C 66 isoform 1 [Theobroma cacao] gi|508727093|gb|EOY18990.1|
Lj1g3v0983060	-1.19	0.03	Protein coding	PREDICTED: nuclear migration protein nudC-like [Glycine max] gi|356516049|ref|XP_003526709.1|
Lj1g3v0984180	-0.62	0.04	Protein coding	PREDICTED: probable pectinesterase/pectinesterase inhibitor 34-like [Cicer arietinum] gi|502136316|ref|XP_004502642.1|
Lj1g3v0984190	-0.7	0.03	Protein coding	Phosphatidylinositol 4-kinase type 2-beta [Medicago truncatula] gi|357463917|ref|XP_003602240.1|
Lj1g3v0985630	-0.66	0.02	Protein coding	PREDICTED: kinesin light chain 4-like isoform X2 [Cicer arietinum] gi|502136407|ref|XP_004502675.1|
Lj1g3v1030170	-0.86	0	Protein coding	PREDICTED: major facilitator superfamily domain-containing protein 5-like [Cicer arietinum] gi|502136467|ref|XP_004502700.1|
Lj1g3v1079170	-3.39	0.03	Non-coding	NoHit
Lj1g3v1079520	-0.71	0	Protein coding	WD40 repeats protein LjTTg3v1 [Lotus japonicus] gi|224994134|dbj|BAH28880.1|
Lj1g3v1091120	-1.19	0	Protein coding	NAC domain-containing protein [Medicago truncatula] gi|357464263|ref|XP_003602413.1|
Lj1g3v1091460	-5.62	0	repeat	NoHit
Lj1g3v1092740	-0.63	0	Protein coding	PREDICTED: serine-rich adhesin for platelets-like [Cicer arietinum] gi|502137361|ref|XP_004503059.1|
Lj1g3v1112760	-5.73	0	Non-coding	NoHit
Lj1g3v1112810	-2.71	0	Protein coding	PREDICTED: LOW QUALITY PROTEIN: cytokinin hydroxylase-like [Glycine max] gi|356509114|ref|XP_003523297.1|
Lj1g3v1134010	-2.52	0.04	Protein coding	Uncharacterized protein TCM_045567 [Theobroma cacao] gi|508728294|gb|EOY20191.1|
Lj1g3v1134110	-2.16	0.04	Protein coding	PREDICTED: probable WRKY transcription factor 70-like [Glycine max] gi|356516231|ref|XP_003526799.1|
Lj1g3v1147540	-1.22	0	Protein coding	PREDICTED: probably inactive leucine-rich repeat receptor-like protein kinase At3g28040-like [Glycine max] gi|356507516|ref|XP_003522510.1|
Lj1g3v1147550	-0.9	0	Protein coding	PREDICTED: probably inactive leucine-rich repeat receptor-like protein kinase At3g28040-like [Glycine max] gi|356507516|ref|XP_003522510.1|
Lj1g3v1169720	-2.01	0	Non-coding	NoHit
Lj1g3v1180810	-4.77	0.04	Non-coding	NoHit
Lj1g3v1207870	-1.08	0	Protein coding	PREDICTED: probable inactive receptor kinase At5g10020-like isoform X1 [Cicer arietinum] gi|502136840|ref|XP_004502857.1|
Lj1g3v1219020	-0.78	0	Protein coding	AT5G09960-like protein [Arabidopsis arenosa] gi|217426823|gb|ACK44531.1|
Lj1g3v1219030	-0.78	0.01	Protein coding	PREDICTED: ABC transporter F family member 5-like [Glycine max] gi|356509032|ref|XP_003523256.1|
Lj1g3v1289240	-1.18	0	Protein coding	TLD-domain containing nucleolar protein isoform 1 [Theobroma cacao] gi|508723073|gb|EOY14970.1|
Lj1g3v1290350	-0.96	0	Protein coding	PREDICTED: protein MKS1-like [Cicer arietinum] gi|502139883|ref|XP_004503952.1|
Lj1g3v1290460	-1.65	0	Protein coding	GRAS family transcription factor [Medicago truncatula] gi|357519857|ref|XP_003630217.1|
Lj1g3v1290470	-0.94	0	Protein coding	Autophagy-related protein [Medicago truncatula] gi|357519853|ref|XP_003630215.1|
Lj1g3v1290550	-4.08	0.04	Non-coding	NoHit
Lj1g3v1316860	-1.73	0.04	Protein coding	PREDICTED: callose synthase 5-like [Cicer arietinum] gi|502137024|ref|XP_004502937.1|
Lj1g3v1378690	-0.79	0.01	Protein coding	PREDICTED: ATP synthase delta chain chloroplastic-like [Cicer arietinum] gi|502176166|ref|XP_004515812.1|
Lj1g3v1379740	-0.65	0	Protein coding	PREDICTED: aspartic proteinase nepenthesin-1-like [Cicer arietinum] gi|502137193|ref|XP_004503002.1|
Lj1g3v1382070	-0.73	0.01	Protein coding	MYB transcription factor MYB56 [Glycine max] gi|375298666|ref|NP_001235662.1|
Lj1g3v1382080	-0.87	0	Protein coding	MYB transcription factor MYB56 [Glycine max] gi|375298666|ref|NP_001235662.1|
Lj1g3v1386650	-1.71	0	Protein coding	Respiratory burst oxidase-like protein [Medicago truncatula] gi|357464889|ref|XP_003602726.1|
Lj1g3v1387030	-0.62	0	Protein coding	PREDICTED: calnexin homolog [Glycine max] gi|356508884|ref|XP_003523183.1|
Lj1g3v1388080	-1.48	0	Protein coding	Viral A-type inclusion protein repeat containing protein expressed [Medicago truncatula] gi|357491507|ref|XP_003616041.1|
Lj1g3v1388090	-1.29	0	Protein coding	Viral A-type inclusion protein repeat containing protein expressed [Medicago truncatula] gi|357491507|ref|XP_003616041.1|
Lj1g3v1388150	-3.45	0	repeat	NoHit
Lj1g3v1441360	-1.03	0	Protein coding	PREDICTED: fasciclin-like arabinogalactan protein 1-like [Glycine max] gi|356527155|ref|XP_003532178.1|
Lj1g3v1442550	-5.01	0	fragmented	NoHit
Lj1g3v1442770	-0.59	0	Protein coding	Thioredoxin-like protein [Medicago truncatula] gi|357443639|ref|XP_003592097.1|
Lj1g3v1453970	-0.59	0.01	Protein coding	PREDICTED: chaperone protein ClpC chloroplastic-like [Glycine max] gi|356516495|ref|XP_003526929.1|
Lj1g3v1454040	-0.84	0	Protein coding	PREDICTED: serine carboxypeptidase-like 45-like [Cicer arietinum] gi|502133380|ref|XP_004501743.1|
Lj1g3v1476250	-4.15	0	Protein coding	PREDICTED: bidirectional sugar transporter SWEET12-like [Glycine max] gi|356516515|ref|XP_003526939.1|
Lj1g3v1486360	-1.41	0	Protein coding	PREDICTED: HVA22-like protein e-like isoform X1 [Cicer arietinum] gi|502133318|ref|XP_004501718.1|
Lj1g3v1487390	-0.69	0.01	Protein coding	PREDICTED: low affinity cationic amino acid transporter 2-like [Glycine max] gi|356514041|ref|XP_003525716.1|
Lj1g3v1497420	-1.3	0	Protein coding	gp15 minor tail protein [Corynebacterium phage BFK20] gi|157168388|ref|YP_001456745.1|
Lj1g3v1497430	-1.3	0	Protein coding	gp15 minor tail protein [Corynebacterium phage BFK20] gi|157168388|ref|YP_001456745.1|
Lj1g3v1498440	-0.94	0.01	Protein coding	Myristoyl-acyl carrier protein thioesterase [Medicago truncatula] gi|357465015|ref|XP_003602789.1|
Lj1g3v1513760	-1.01	0	Protein coding	Molybdenum cofactor sulfurase [Medicago truncatula] gi|357465051|ref|XP_003602807.1|
Lj1g3v1526040	-2.35	0	Protein coding	fiber protein Fb19 [Gossypium barbadense] gi|30841458|gb|AAP34366.1|
Lj1g3v1526180	-1.86	0.05	Protein coding	HAT family dimerization domain containing protein [Medicago truncatula] gi|357515439|ref|XP_003628008.1|
Lj1g3v1548770	-2.86	0.02	Protein coding	PREDICTED: serine/threonine-protein kinase CTR1-like [Glycine max] gi|356510128|ref|XP_003523792.1|
Lj1g3v1560340	-0.83	0	Protein coding	PREDICTED: RNA polymerase II transcriptional coactivator KELP-like [Cucumis sativus] gi|449462521|ref|XP_004148989.1|
Lj1g3v1560350	-0.9	0	Protein coding	integrase [Citreicella sp. SE45] gi|496163529|ref|WP_008888036.1|
Lj1g3v1561390	-0.64	0	Protein coding	PREDICTED: serine/threonine-protein kinase-like protein At1g28390-like [Cicer arietinum] gi|502133011|ref|XP_004501618.1|
Lj1g3v1582560	-1.74	0	Protein coding	Mitochondrial 2-oxoglutarate/malate carrier protein [Medicago truncatula] gi|357465309|ref|XP_003602936.1|
Lj1g3v1585710	-1.33	0	Protein coding	PREDICTED: ubiquitin carboxyl-terminal hydrolase 16-like [Glycine max] gi|356518408|ref|XP_003527871.1|
Lj1g3v1638760	-4.84	0.03	Protein coding	PREDICTED: ZF-HD homeobox protein At4g24660-like [Glycine max] gi|356515706|ref|XP_003526539.1|
Lj1g3v1649070	-0.75	0	Protein coding	PREDICTED: protein TIC 22 chloroplastic-like [Cicer arietinum] gi|502132881|ref|XP_004501572.1|
Lj1g3v1650090	-1.06	0.01	Protein coding	PREDICTED: protein WEAK CHLOROPLAST MOVEMENT UNDER BLUE LIGHT 1-like [Cicer arietinum] gi|502132875|ref|XP_004501570.1|
Lj1g3v1650270	-0.86	0	Protein coding	bZIP transcription factor [Caragana korshinskii] gi|110749701|gb|ABG90380.1|
Lj1g3v1664460	-5.81	0	Protein coding	N-hydroxycinnamoyl/benzoyltransferase [Medicago truncatula] gi|357465575|ref|XP_003603072.1|
Lj1g3v1666490	-0.66	0.01	Protein coding	N-hydroxycinnamoyl/benzoyltransferase [Medicago truncatula] gi|357465575|ref|XP_003603072.1|
Lj1g3v1686650	-0.71	0	Protein coding	PREDICTED: chromosome-associated kinesin KIF4A-like isoform X1 [Cicer arietinum] gi|502132841|ref|XP_004501554.1|
Lj1g3v1686680	-3.64	0	Protein coding	Homeodomain-like [Medicago truncatula] gi|87240806|gb|ABD32664.1|
Lj1g3v1686770	-5.11	0.01	Protein coding	PREDICTED: protein DCL chloroplastic-like [Glycine max] gi|356509751|ref|XP_003523609.1|
Lj1g3v1697890	-4.48	0	Protein coding	Uncharacterized protein TCM_034774 [Theobroma cacao] gi|508723916|gb|EOY15813.1|
Lj1g3v1720110	-2.76	0	Protein coding	PREDICTED: cytochrome b5-like [Glycine max] gi|356510537|ref|XP_003523994.1|
Lj1g3v1720190	-1.35	0	Protein coding	PREDICTED: zinc finger protein ZAT10-like [Glycine max] gi|356514469|ref|XP_003525928.1|
Lj1g3v1731270	-1.41	0	Protein coding	PREDICTED: interferon-related developmental regulator 1-like [Glycine max] gi|356514485|ref|XP_003525936.1|
Lj1g3v1732310	-1.12	0	Protein coding	protein ZCF37 [Arabidopsis thaliana] gi|18406390|ref|NP_564747.1|
Lj1g3v1755620	-0.81	0.02	Protein coding	BSD domain containing protein [Zea mays] gi|226530759|ref|NP_001147842.1|
Lj1g3v1784220	-1.29	0	repeat	NoHit
Lj1g3v1785490	-2.91	0.01	Protein coding	Myb family protein-like protein [Medicago truncatula] gi|357451079|ref|XP_003595816.1|
Lj1g3v1785770	-2.24	0.02	Protein coding	DNA-directed RNA polymerase [Medicago truncatula] gi|357437519|ref|XP_003589035.1|
Lj1g3v1785990	-1.07	0	Protein coding	PREDICTED: fe(2+) transport protein 3 chloroplastic-like isoform X1 [Cicer arietinum] gi|502132665|ref|XP_004501470.1|
Lj1g3v1786040	-1.07	0	Protein coding	PREDICTED: protein NDR1-like [Glycine max] gi|356514629|ref|XP_003526008.1|
Lj1g3v1786080	-3.1	0	Protein coding	PREDICTED: beta-fructofuranosidase insoluble isoenzyme CWINV1-like [Glycine max] gi|356552366|ref|XP_003544539.1|
Lj1g3v1786360	-3.93	0	Protein coding	PREDICTED: cytochrome P450 711A1-like isoform X1 [Cicer arietinum] gi|502132644|ref|XP_004501462.1|
Lj1g3v1786390	-2.05	0	Protein coding	PREDICTED: mitochondrial substrate carrier family protein B-like isoform X2 [Cicer arietinum] gi|502132638|ref|XP_004501459.1|
Lj1g3v1787530	-1.43	0.04	Protein coding	Uncharacterized protein TCM_037325 [Theobroma cacao] gi|508782697|gb|EOY29953.1|
Lj1g3v1787630	-2.56	0	Protein coding	PREDICTED: probable WRKY transcription factor 50-like [Glycine max] gi|356507032|ref|XP_003522275.1|
Lj1g3v1787650	-2.83	0	Protein coding	PREDICTED: 17.9 kDa class II heat shock protein-like [Glycine max] gi|356507036|ref|XP_003522277.1|
Lj1g3v1787760	-3.46	0	repeat	NoHit
Lj1g3v1787780	-4.03	0	repeat	NoHit
Lj1g3v1798550	-4.97	0	Protein coding	Ethylene-responsive transcription factor RAP2-9 [Medicago truncatula] gi|357465925|ref|XP_003603247.1|
Lj1g3v1798650	-4.16	0.05	Non-coding	NoHit
Lj1g3v1798740	-2.6	0.02
Lj1g3v1798840	-0.79	0.03	Non-coding	NoHit
Lj1g3v1814290	-2.82	0	Protein coding	lectin protein partial [Sophora japonica] gi|431837890|gb|AGA94529.1|
Lj1g3v1815340	-0.67	0.04	Protein coding	PREDICTED: phospholipase D Z-like [Cicer arietinum] gi|502132491|ref|XP_004501386.1|
Lj1g3v1815380	-3.03	0	Non-coding	NoHit
Lj1g3v1815390	-3.35	0	Protein coding	PREDICTED: dehydration-responsive protein RD22-like [Glycine max] gi|356508653|ref|XP_003523069.1|
Lj1g3v1815420	-3.45	0	Non-coding	NoHit
Lj1g3v1815430	-4.28	0	Non-coding	NoHit
Lj1g3v1815450	-4.07	0.03	Non-coding	NoHit
Lj1g3v1815460	-7.18	0	Non-coding	NoHit
Lj1g3v1815500	-0.76	0.01	Protein coding	protein POLAR [Arabidopsis thaliana] gi|18417879|ref|NP_567883.1|
Lj1g3v1815540	-3.71	0	Protein coding	PREDICTED: LOW QUALITY PROTEIN: probable WRKY transcription factor 40-like [Glycine max] gi|356507254|ref|XP_003522384.1|
Lj1g3v1817720	-3.24	0	Non-coding	NoHit
Lj1g3v1817730	-2.98	0	Protein coding	PREDICTED: dehydration-responsive protein RD22-like [Glycine max] gi|356508653|ref|XP_003523069.1|
Lj1g3v1817740	-4.52	0	Non-coding	NoHit
Lj1g3v1817760	-3.84	0	Non-coding	NoHit
Lj1g3v1817770	-5.56	0	Non-coding	NoHit
Lj1g3v1818790	-0.67	0	Protein coding	PREDICTED: chaperone protein ClpB4 mitochondrial-like [Cicer arietinum] gi|502132470|ref|XP_004501376.1|
Lj1g3v1854340	-1.23	0.03	Protein coding	nodulin [Glycine max] gi|351722212|ref|NP_001237748.1|
Lj1g3v1889550	-0.75	0	Protein coding	Epsin N-terminal domain-containing protein / clathrin assembly protein-related isoform 1 [Theobroma cacao] gi|508782208|gb|EOY29464.1|
Lj1g3v1900590	-2.84	0.02	Protein coding	SYNC1 protein [Medicago truncatula] gi|357466213|ref|XP_003603391.1|
Lj1g3v1911690	-1.57	0.05	Protein coding	Phospholipase D alpha [Medicago truncatula] gi|357466245|ref|XP_003603407.1|
Lj1g3v1914990	-2.87	0	Protein coding	PREDICTED: pleiotropic drug resistance protein 1-like [Glycine max] gi|356515478|ref|XP_003526427.1|
Lj1g3v1929130	-2.76	0	Protein coding	PREDICTED: gibberellin 3-beta-dioxygenase 1-like [Glycine max] gi|356507772|ref|XP_003522638.1|
Lj1g3v1930230	-1.5	0.04	Protein coding	Ferredoxin-related [Theobroma cacao] gi|508704672|gb|EOX96568.1|
Lj1g3v1930250	-2.04	0.01	Non-coding	NoHit
Lj1g3v1932740	-0.76	0.05	Non-coding	NoHit
Lj1g3v1943900	-1.24	0.03	Protein coding	PREDICTED: DDB1- and CUL4-associated factor homolog 1-like [Cicer arietinum] gi|502132195|ref|XP_004501259.1|
Lj1g3v1944020	-1.57	0.01	Protein coding	PREDICTED: DDB1- and CUL4-associated factor homolog 1-like [Cicer arietinum] gi|502132195|ref|XP_004501259.1|
Lj1g3v1967300	-0.61	0	Protein coding	PREDICTED: cell wall protein AWA1-like isoform X1 [Cicer arietinum] gi|502132152|ref|XP_004501243.1|
Lj1g3v1991520	-1.94	0	Protein coding	PREDICTED: probable xyloglucan glycosyltransferase 5-like [Glycine max] gi|356507837|ref|XP_003522670.1|
Lj1g3v1991560	-3.28	0	Protein coding	skeleton-binding protein 1 [Plasmodium falciparum 3D7] gi|124505949|ref|XP_001351572.1|
Lj1g3v1991600	-2.6	0	Protein coding	PREDICTED: probable nucleoredoxin 3-like [Glycine max] gi|356515549|ref|XP_003526462.1|
Lj1g3v2011920	-3.13	0	Protein coding	PREDICTED: cytochrome P450 78A3-like [Cicer arietinum] gi|502094387|ref|XP_004490206.1|
Lj1g3v2012980	-3.44	0	Protein coding	Nucleotide binding site leucine-rich repeat disease resistance protein [Medicago truncatula] gi|357463129|ref|XP_003601846.1|
Lj1g3v2035110	-0.98	0	Protein coding	PREDICTED: probable calcium-binding protein CML43-like [Cicer arietinum] gi|502132042|ref|XP_004501206.1|
Lj1g3v2035290	-0.89	0.05	Protein coding	Golgin subfamily A member 4 [Theobroma cacao] gi|508782391|gb|EOY29647.1|
Lj1g3v2035320	-4.85	0.03	repeat	NoHit
Lj1g3v2036610	-1.76	0	repeat	NoHit
Lj1g3v2038790	-0.75	0.02	Protein coding	PREDICTED: myb-related protein 3R-1-like [Glycine max] gi|356554525|ref|XP_003545596.1|
Lj1g3v2064300	-3.04	0	Protein coding	PREDICTED: bark storage protein A-like [Glycine max] gi|356515599|ref|XP_003526486.1|
Lj1g3v2064370	-3.24	0.04	Protein coding	metallophosphoesterase [Aciduliprofundum boonei T469] gi|289596529|ref|YP_003483225.1|
Lj1g3v2065450	-0.79	0.05	Protein coding	Uncharacterized protein TCM_037177 [Theobroma cacao] gi|508782470|gb|EOY29726.1|
Lj1g3v2066520	-3.41	0	Protein coding	PREDICTED: carotenoid 910(9'10')-cleavage dioxygenase-like [Glycine max] gi|356518342|ref|XP_003527838.1|
Lj1g3v2067530	-4.31	0	Protein coding	PREDICTED: carotenoid 910(9'10')-cleavage dioxygenase-like [Glycine max] gi|356518342|ref|XP_003527838.1|
Lj1g3v2068680	-1.6	0.01	Protein coding	Mitogen-activated protein kinase kinase kinase [Medicago truncatula] gi|357466667|ref|XP_003603618.1|
Lj1g3v2068720	-1.49	0	Protein coding	Uncharacterized protein isoform 1 [Theobroma cacao] gi|508782497|gb|EOY29753.1|
Lj1g3v2068730	-1.04	0.05	repeat	NoHit
Lj1g3v2068760	-3.57	0	Protein coding	Dioxygenase RAMOSUS1 [Medicago truncatula] gi|357466651|ref|XP_003603610.1|
Lj1g3v2095740	-0.78	0	Protein coding	PREDICTED: protein FAM71D-like [Anolis carolinensis] gi|327280342|ref|XP_003224911.1|
Lj1g3v2098320	-0.71	0.03	Protein coding	Uncharacterized protein TCM_021804 [Theobroma cacao] gi|508715449|gb|EOY07346.1|
Lj1g3v2100390	-1.75	0	Protein coding	phosphoglycerate mutase-like protein [Glycine max] gi|351721195|ref|NP_001237969.1|
Lj1g3v2114680	-2.47	0	Non-coding	NoHit
Lj1g3v2114700	-5.08	0	Protein coding	PREDICTED: ethylene-responsive transcription factor ERF026-like [Cicer arietinum] gi|502119418|ref|XP_004496613.1|
Lj1g3v2126120	-0.91	0.02	Protein coding	PREDICTED: mannan endo-14-beta-mannosidase 7-like [Glycine max] gi|356518722|ref|XP_003528027.1|
Lj1g3v2126180	-0.88	0	Protein coding	PREDICTED: abscisic acid 8'-hydroxylase 4-like [Cicer arietinum] gi|502131849|ref|XP_004501123.1|
Lj1g3v2138370	-1.74	0.01	Protein coding	PREDICTED: beta-galactosidase 3-like isoform 1 [Glycine max] gi|356509960|ref|XP_003523710.1|
Lj1g3v2139510	-3.1	0.03	Protein coding	PREDICTED: protein RTE1-HOMOLOG-like [Cicer arietinum] gi|502161225|ref|XP_004512083.1|
Lj1g3v2139520	-2.65	0	Non-coding	NoHit
Lj1g3v2140860	-0.63	0.04	Protein coding	PREDICTED: cysteine proteinase RD19a-like [Glycine max] gi|356509908|ref|XP_003523684.1|
Lj1g3v2143330	-1.71	0.01	Protein coding	PREDICTED: abhydrolase domain-containing protein 4-like [Glycine max] gi|356509809|ref|XP_003523638.1|
Lj1g3v2155480	-0.75	0	Protein coding	PREDICTED: protein IQ-DOMAIN 32-like [Glycine max] gi|356509638|ref|XP_003523553.1|
Lj1g3v2158710	-0.66	0.02	Protein coding	PREDICTED: filament-like plant protein 4-like isoform X1 [Cicer arietinum] gi|502131334|ref|XP_004500951.1|
Lj1g3v2162760	-0.62	0	Protein coding	PREDICTED: endoglucanase 24-like [Glycine max] gi|356518028|ref|XP_003527686.1|
Lj1g3v2173040	-1.96	0	Non-coding	NoHit
Lj1g3v2184160	-1.3	0	Protein coding	Uncharacterized protein TCM_034234 [Theobroma cacao] gi|508723140|gb|EOY15037.1|
Lj1g3v2251620	-0.83	0.02	Protein coding	Pentatricopeptide repeat-containing protein [Medicago truncatula] gi|357467093|ref|XP_003603831.1|
Lj1g3v2251630	-5.11	0	Protein coding	Syringolide-induced protein 14-1-1 [Medicago truncatula] gi|357467101|ref|XP_003603835.1|
Lj1g3v2253690	-1.37	0	Protein coding	Syringolide-induced protein 14-1-1 [Medicago truncatula] gi|357467101|ref|XP_003603835.1|
Lj1g3v2264830	-1.39	0	Protein coding	PREDICTED: probable calcium-binding protein CML18-like [Cicer arietinum] gi|502150824|ref|XP_004508142.1|
Lj1g3v2264900	-1.29	0.02	Protein coding	ornithine decarboxylase [Lotus japonicus] gi|34495197|emb|CAE02644.1|
Lj1g3v2264910	-1.49	0	Protein coding	ornithine decarboxylase [Lotus japonicus] gi|34495197|emb|CAE02644.1|
Lj1g3v2268370	-0.84	0	Protein coding	PREDICTED: L-ascorbate oxidase homolog [Cicer arietinum] gi|502131162|ref|XP_004500896.1|
Lj1g3v2280630	-0.9	0	Protein coding	Uncharacterized protein isoform 1 [Theobroma cacao] gi|508723326|gb|EOY15223.1|
Lj1g3v2294860	-0.82	0	Protein coding	PREDICTED: 14-alpha-glucan-branching enzyme-like [Glycine max] gi|356508675|ref|XP_003523080.1|
Lj1g3v2295270	-2.06	0	Protein coding	PREDICTED: probable serine/threonine-protein kinase Cx32 chloroplastic-like isoform X1 [Cicer arietinum] gi|502131084|ref|XP_004500869.1|
Lj1g3v2296500	-4.22	0	Protein coding	PREDICTED: 3-ketoacyl-CoA synthase 4-like [Vitis vinifera] gi|359475340|ref|XP_003631663.1|
Lj1g3v2297620	-0.68	0.02	Protein coding	PREDICTED: syntaxin-81-like [Cicer arietinum] gi|502163736|ref|XP_004512932.1|
Lj1g3v2300730	-0.66	0.05	Protein coding	PREDICTED: transcription factor DIVARICATA-like [Cicer arietinum] gi|502104025|ref|XP_004492415.1|
Lj1g3v2300840	-0.66	0.02	Non-coding	NoHit
Lj1g3v2313050	-2.46	0.05	Non-coding	NoHit
Lj1g3v2315380	-1.39	0.03	repeat	NoHit
Lj1g3v2325590	-1.29	0	Protein coding	LMBR1-like membrane protein isoform 1 [Theobroma cacao] gi|508715310|gb|EOY07207.1|
Lj1g3v2327880	-2.21	0	Protein coding	PREDICTED: trihelix transcription factor GT-3b-like [Cicer arietinum] gi|502167679|ref|XP_004514215.1|
Lj1g3v2337910	-0.69	0.03	Protein coding	chloroplast omega-3 fatty acid desaturase [Vigna unguiculata] gi|164521896|gb|ABY60737.1|
Lj1g3v2338920	-4.38	0.02	Protein coding	NAD(P) transhydrogenase subunit beta [Sinorhizobium fredii USDA 257] gi|398355144|ref|YP_006400608.1|
Lj1g3v2372140	-0.68	0.02	Protein coding	PREDICTED: chlorophyll synthase chloroplastic-like isoform X2 [Cicer arietinum] gi|502104212|ref|XP_004492466.1|
Lj1g3v2372290	-0.8	0.04	Protein coding	PREDICTED: dnaJ homolog subfamily C member 10-like [Glycine max] gi|356566692|ref|XP_003551564.1|
Lj1g3v2372310	-0.9	0	Non-coding	NoHit
Lj1g3v2373670	-4.85	0.02	Protein coding	PREDICTED: proteasome subunit alpha type-4-like [Cicer arietinum] gi|502134137|ref|XP_004502013.1|
Lj1g3v2375850	-1.12	0	Protein coding	BSD domain-containing protein [Arabidopsis lyrata subsp. lyrata] gi|297845572|ref|XP_002890667.1|
Lj1g3v2391170	-1.14	0.05	Protein coding	PREDICTED: disease resistance response protein 206-like [Cicer arietinum] gi|502104337|ref|XP_004492507.1|
Lj1g3v2405410	-1.91	0	Protein coding	Methyltransferases [Theobroma cacao] gi|508715155|gb|EOY07052.1|
Lj1g3v2416590	-4.27	0	Protein coding	PREDICTED: UDP-glycosyltransferase 73B3-like [Glycine max] gi|356568168|ref|XP_003552285.1|
Lj1g3v2418700	-1.13	0	Protein coding	D-alanine--D-alanine ligase [Medicago truncatula] gi|357506461|ref|XP_003623519.1|
Lj1g3v2432880	-1.02	0.01	Protein coding	PREDICTED: protein LURP-one-related 15-like [Glycine max] gi|356568182|ref|XP_003552292.1|
Lj1g3v2432900	-0.7	0.01	Protein coding	PREDICTED: TOM1-like protein 2-like [Glycine max] gi|356530201|ref|XP_003533672.1|
Lj1g3v2482340	-0.78	0	Protein coding	PREDICTED: TMV resistance protein N-like isoform X1 [Cicer arietinum] gi|502104179|ref|XP_004492462.1|
Lj1g3v2534830	-4.91	0.04	Protein coding	PREDICTED: mannan endo-14-beta-mannosidase 6-like [Glycine max] gi|356506646|ref|XP_003522088.1|
Lj1g3v2534950	-5.3	0	Protein coding	PREDICTED: thioredoxin H9-like isoform X1 [Cicer arietinum] gi|502155500|ref|XP_004510093.1|
Lj1g3v2535000	-1.81	0	Protein coding	Syringolide-induced protein B15-3-5 [Medicago truncatula] gi|357512727|ref|XP_003626652.1|
Lj1g3v2535010	-1.15	0.05	Non-coding	NoHit
Lj1g3v2536080	-1.35	0.05	Protein coding	PREDICTED: 4-hydroxybenzoate polyprenyltransferase mitochondrial-like isoform X1 [Cicer arietinum] gi|502104585|ref|XP_004492586.1|
Lj1g3v2546260	-1.17	0	Protein coding	Uncharacterized protein TCM_011920 [Theobroma cacao] gi|508710336|gb|EOY02233.1|
Lj1g3v2582300	-1.41	0	Protein coding	PREDICTED: fasciclin-like arabinogalactan protein 10-like [Cicer arietinum] gi|502104783|ref|XP_004492650.1|
Lj1g3v2583440	-1.06	0.02	Protein coding	PREDICTED: 50S ribosomal protein L33-like [Glycine max] gi|356552533|ref|XP_003544621.1|
Lj1g3v2583450	-1.35	0.02	Non-coding	NoHit
Lj1g3v2584510	-0.74	0.02	Non-coding	NoHit
Lj1g3v2584520	-1.49	0	Protein coding	Phosphatidate phosphatase LPIN3 [Medicago truncatula] gi|357465493|ref|XP_003603031.1|
Lj1g3v2596960	-0.7	0	Protein coding	PREDICTED: alpha-14-galacturonosyltransferase 1-like [Glycine max] gi|356530121|ref|XP_003533632.1|
Lj1g3v2608130	-0.83	0.01	Protein coding	PREDICTED: xylem serine proteinase 1-like [Cicer arietinum] gi|502104881|ref|XP_004492669.1|
Lj1g3v2611330	-1.8	0	Protein coding	PREDICTED: shaggy-related protein kinase theta-like [Glycine max] gi|356568314|ref|XP_003552357.1|
Lj1g3v2611530	-1.42	0.01	Protein coding	PREDICTED: G-type lectin S-receptor-like serine/threonine-protein kinase At1g11330-like [Glycine max] gi|356524497|ref|XP_003530865.1|
Lj1g3v2611620	-1.24	0	Protein coding	Rpp4 candidate R5 [Glycine max] gi|328447250|gb|AEB06128.1|
Lj1g3v2623740	-3.03	0	Protein coding	PREDICTED: ethylene-responsive transcription factor 4-like [Glycine max] gi|356522656|ref|XP_003529962.1|
Lj1g3v2627400	-2.29	0	Protein coding	Uncharacterized protein isoform 1 [Theobroma cacao] gi|508704155|gb|EOX96051.1|
Lj1g3v2627640	-0.88	0	Protein coding	PREDICTED: K(+) efflux antiporter 2 chloroplastic-like [Cicer arietinum] gi|502105038|ref|XP_004492708.1|
Lj1g3v2628710	-1	0	Protein coding	PREDICTED: remorin-like [Glycine max] gi|356532022|ref|XP_003534573.1|
Lj1g3v2629780	-1.07	0	Protein coding	Extended synaptotagmin-2 [Medicago truncatula] gi|357507239|ref|XP_003623908.1|
Lj1g3v2635100	-0.66	0.02	Protein coding	AT hook motif DNA-binding family protein isoform 1 [Theobroma cacao] gi|508704093|gb|EOX95989.1|
Lj1g3v2646150	-0.83	0	Protein coding	nucleic acid binding protein [Arabidopsis lyrata subsp. lyrata] gi|297802752|ref|XP_002869260.1|
Lj1g3v2656170	-1.02	0	Protein coding	PREDICTED: probable serine/threonine-protein kinase At5g41260-like [Cicer arietinum] gi|502157222|ref|XP_004510799.1|
Lj1g3v2661410	-1.71	0	Protein coding	Protein kinase, U box [Medicago truncatula] gi|87240964|gb|ABD32822.1|
Lj1g3v2692560	-0.66	0.04	Protein coding	PREDICTED: AT-rich interactive domain-containing protein 2-like isoform X1 [Cicer arietinum] gi|502105266|ref|XP_004492764.1|
Lj1g3v2693760	-2.58	0.03	Protein coding	PREDICTED: aspartic proteinase-like protein 1-like [Glycine max] gi|356567798|ref|XP_003552102.1|
Lj1g3v2727080	-0.61	0	Protein coding	NBS-containing resistance-like protein [Medicago truncatula] gi|357460983|ref|XP_003600773.1|
Lj1g3v2727110	-1.48	0.03	Protein coding	Cc-nbs resistance protein [Medicago truncatula] gi|357459895|ref|XP_003600228.1|
Lj1g3v2738190	-0.79	0	Protein coding	PREDICTED: probable receptor-like protein kinase At5g24010-like [Cicer arietinum] gi|502105313|ref|XP_004492776.1|
Lj1g3v2765520	-1.91	0	Protein coding	PREDICTED: FK506-binding protein 4-like [Cicer arietinum] gi|502105398|ref|XP_004492796.1|
Lj1g3v2766570	-1.6	0	Protein coding	PREDICTED: 1-aminocyclopropane-1-carboxylate synthase 1-like [Cicer arietinum] gi|502105402|ref|XP_004492797.1|
Lj1g3v2806670	-0.95	0.01	Protein coding	WRKY transcription factor [Medicago truncatula] gi|357507579|ref|XP_003624078.1|
Lj1g3v2808120	-1.61	0	Protein coding	PREDICTED: protein LUTEIN DEFICIENT 5 chloroplastic-like [Cicer arietinum] gi|502105485|ref|XP_004492816.1|
Lj1g3v2834940	-1.22	0.01	Protein coding	Trichome birefringence-like 41 [Theobroma cacao] gi|508721578|gb|EOY13475.1|
Lj1g3v2838100	-0.73	0	Protein coding	PREDICTED: glutamine--fructose-6-phosphate aminotransferase [isomerizing] gi|502105634|ref|XP_004492850.1|
Lj1g3v2838150	-0.59	0.04	Protein coding	PREDICTED: biotin carboxyl carrier protein of acetyl-CoA carboxylase chloroplastic-like [Glycine max] gi|356531878|ref|XP_003534503.1|
Lj1g3v2838170	-3.77	0.01	Non-coding	NoHit
[truncated: 2,693 more rows]

## Sheet: Mock Ethe vs Solv WT Up
Gene ID	Log2FC	Adj p-val	Sequence type	Annotation
[truncated: 5,089 more rows]

## Sheet: Mock Ethe vs Solv WT Down
Gene ID	Log2FC	Adj p-val	Sequence type	Annotation
[truncated: 5,729 more rows]

[truncated: 10 more sheets: WT AM vs Mock Solv Up, WT AM vs Mock Solv Down, WT AM vs Mock Ethe Up, WT AM vs Mock Ethe Down, ein2D AM vs Mock Solv Up, ein2D AM vs Mock Solv Down, ein2D vs WT Mock Solv Up, ein2D vs WT Mock Solv Down, ein2D vs WT AM Solv Up, ein2D vs WT AM Solv Down]
