# Supplementary material for: Ethylene promotes SMAX1 accumulation to inhibit arbuscular mycorrhiza symbiosis
Source: Nat Commun. 2025 Feb 27;16:2025. doi: 10.1038/s41467-025-57222-w (PMC11868565; doi:10.1038/s41467-025-57222-w)
Supplement: Supplementary file 6 — Supplementary Data 3 [file 41467_2025_57222_MOESM6_ESM.xlsx]

## Sheet: Description
Supp Data 3: Genes in set I-VII in the Venn diagram shown in Fig. 3A.
Sheet 1 provides genes present in each of the Gene Sets from the Venn intersection presented in Fig. 3A along with the gene annotation and expression values for the three DEGs sets used.
Sheet 2 to Sheet 8 provide Gene Ontologies for the genes present in the Venn Gene Sets I-VII as obtained in Fig. 3A.

## Sheet: 1 Venn intersection gene sets
Venn Gene Set	Venn Gene Set	Mock Ethe vs Solv WT Log2FC	Mock Ethe vs Solv WT Adj p val	WT AM vs Mock Solv Log2FC	WT AM vs Mock Solv Adj p val	ein2a ein2b AM vs Mock Solv Log2FC	ein2a ein2b AM vs Mock Solv Adj p val	Sequence.type	Annotation
I	Lj0g3v0004239	-0.78	0	0.18	0.51	0.84	0.01	Protein coding	PREDICTED: probable inactive leucine-rich repeat receptor-like protein kinase At3g03770-like isoform X1 [Cicer arietinum] gi|502158481|ref|XP_004511169.1|
I	Lj0g3v0006719	-1.58	0	-0.18	0.37	1.06	0	Protein coding	RecName: Full=Nitrate reductase [NADH] gi|730146|sp|P39869.1|NIA_LOTJA
I	Lj0g3v0008749	-2.14	0.04	0.23	0.77	3.54	0.02	repeat	NoHit
I	Lj0g3v0013299	-0.92	0	0.56	0.02	0.88	0	Non-coding	NoHit
I	Lj0g3v0017249	-3.02	0	-0.29	0.38	1.61	0	Protein coding	Nodulation signaling pathway [Medicago truncatula] gi|357488941|ref|XP_003614758.1|
I	Lj0g3v0017849	-1.22	0.03	-1.08	0.06	2.15	0	Non-coding	NoHit
I	Lj0g3v0020719	-1.68	0	0.37	0.48	1.56	0.01	Protein coding	PREDICTED: expansin-A4-like [Glycine max] gi|356558059|ref|XP_003547326.1|
I	Lj0g3v0020729	-1.5	0	0.2	0.38	0.78	0	Protein coding	expansin A5 [Glycine max] gi|359385909|gb|AEV43315.1|
I	Lj0g3v0024249	-2.97	0	-0.28	0.34	1.08	0	Protein coding	PREDICTED: alphaalpha-trehalose-phosphate synthase [UDP-forming] gi|356554722|ref|XP_003545692.1|
I	Lj0g3v0032249	-3.69	0	-0.16	0.69	3.65	0	Protein coding	PREDICTED: 23-bisphosphoglycerate-dependent phosphoglycerate mutase-like [Glycine max] gi|356548228|ref|XP_003542505.1|
I	Lj0g3v0033249	-1.3	0	0.47	0.14	1.06	0.01	Protein coding	PREDICTED: ABC transporter A family member 2-like [Cicer arietinum] gi|502126773|ref|XP_004499431.1|
I	Lj0g3v0035419	-4.29	0.01	0.05	1	2.15	0	Protein coding	PREDICTED: bidirectional sugar transporter SWEET1-like [Glycine max] gi|356515971|ref|XP_003526670.1|
I	Lj0g3v0037739	-2.33	0	-0.57	0.15	1.58	0	Protein coding	PREDICTED: type I inositol-145-trisphosphate 5-phosphatase CVP2-like [Glycine max] gi|356528190|ref|XP_003532688.1|
I	Lj0g3v0039469	-2.71	0	-0.02	0.97	1.35	0.01	Protein coding	Heavy metal transport/detoxification superfamily protein isoform 1 [Theobroma cacao] gi|508777591|gb|EOY24847.1|
I	Lj0g3v0039729	-1.48	0	0.52	0.29	2.14	0	Protein coding	Heavy metal transport/detoxification superfamily protein isoform 1 [Theobroma cacao] gi|508777591|gb|EOY24847.1|
I	Lj0g3v0042829	-4.91	0.01	1.94	0.07	7.65	0	Non-coding	NoHit
I	Lj0g3v0054449	-1.39	0	-0.29	0.51	2.51	0	Protein coding	PREDICTED: bis(5'-adenosyl)-triphosphatase-like [Cicer arietinum] gi|502129731|ref|XP_004500406.1|
I	Lj0g3v0056099	-0.99	0	-0.17	0.52	0.65	0.03	Protein coding	PREDICTED: reticuline oxidase-like protein-like [Cicer arietinum] gi|502141966|ref|XP_004504726.1|
I	Lj0g3v0058719	-2.13	0.01	-1.31	0.1	3.23	0	Protein coding	NoHit
I	Lj0g3v0059599	-3.59	0	-0.43	0.26	0.94	0.04	Protein coding	PREDICTED: protein SRG1-like [Cicer arietinum] gi|502086496|ref|XP_004488237.1|
I	Lj0g3v0062329	-4.16	0	-0.39	0.19	1.62	0	Protein coding	PREDICTED: GDSL esterase/lipase At5g03610-like [Glycine max] gi|356572536|ref|XP_003554424.1|
I	Lj0g3v0062499	-0.89	0	0.27	0.36	1.1	0
I	Lj0g3v0063059	-1.06	0	0.48	0.14	1.19	0	Protein coding	PREDICTED: probable LRR receptor-like serine/threonine-protein kinase At2g28960-like [Glycine max] gi|356565948|ref|XP_003551197.1|
I	Lj0g3v0064389	-1.01	0	-0.69	0.01	0.73	0.02	Protein coding	Glutathione S-transferase [Medicago truncatula] gi|357516231|ref|XP_003628404.1|
I	Lj0g3v0064899	-2.44	0.03	-0.19	1	2.32	0.04	Non-coding	NoHit
I	Lj0g3v0065209	-1.77	0	-0.32	0.21	0.88	0	Protein coding	aquaporin 2 [Samanea saman] gi|3158476|gb|AAC17529.1|
I	Lj0g3v0066379	-1.42	0	0.11	0.65	0.7	0.01	Protein coding	late embryogenesis abundant hydroxyproline-rich glycoprotein [Arabidopsis thaliana] gi|18401372|ref|NP_565642.1|
I	Lj0g3v0066719	-2.67	0	-0.15	0.64	1	0.01	Protein coding	peroxidase 1 precursor [Phaseolus vulgaris] gi|5002342|gb|AAD37427.1|AF149277_1
I	Lj0g3v0066729	-2.82	0	-0.15	0.61	1.11	0	Protein coding	peroxidase 1 precursor [Phaseolus vulgaris] gi|5002342|gb|AAD37427.1|AF149277_1
I	Lj0g3v0072279	-0.86	0	-0.58	0	0.99	0	Non-coding	NoHit
I	Lj0g3v0075699	-1.21	0	-0.12	0.62	0.91	0	Protein coding	Receptor-like protein kinase [Medicago truncatula] gi|358346449|ref|XP_003637280.1|
I	Lj0g3v0076989	-1.13	0.02	-0.67	0.17	1.4	0.02	Protein coding	trichome birefringence-like 43 protein [Arabidopsis thaliana] gi|334184595|ref|NP_180647.2|
I	Lj0g3v0078459	-3.12	0.04	-1.07	0.38	5.06	0.02	Protein coding	PREDICTED: protein notum homolog [Glycine max] gi|356498576|ref|XP_003518126.1|
I	Lj0g3v0079069	-1.02	0.02	0.7	0.11	3.18	0	Protein coding	PREDICTED: probable WRKY transcription factor 70-like [Glycine max] gi|356516231|ref|XP_003526799.1|
I	Lj0g3v0079849	-1.04	0	0.03	0.93	0.98	0	Protein coding	expansin A5 [Glycine max] gi|359385909|gb|AEV43315.1|
I	Lj0g3v0081509	-1.35	0	0.02	0.97	2.04	0	Protein coding	Uncharacterized protein TCM_029854 [Theobroma cacao] gi|508780969|gb|EOY28225.1|
I	Lj0g3v0082839	-4.3	0	-0.08	0.88	2.22	0	Protein coding	class II small heat shock protein Le-HSP17.6 [Arachis hypogaea] gi|194466081|gb|ACF74271.1|
I	Lj0g3v0083059	-0.97	0	0.07	0.69	0.81	0	Protein coding	Ser/Thr protein kinase [Lotus japonicus] gi|62857012|dbj|BAD95891.1|
I	Lj0g3v0083289	-1.97	0	-1.38	0	1.57	0	Protein coding	PREDICTED: probable pectinesterase/pectinesterase inhibitor 7-like [Glycine max] gi|356570974|ref|XP_003553657.1|
I	Lj0g3v0083829	-4.18	0.02	0.04	1	4.86	0.01	Non-coding	NoHit
I	Lj0g3v0087319	-1	0	-0.41	0.24	0.95	0.02	Protein coding	Late cornified envelope protein 1E [Theobroma cacao] gi|508704464|gb|EOX96360.1|
I	Lj0g3v0087979	-2.67	0	-0.11	0.87	1.86	0.03	Non-coding	NoHit
I	Lj0g3v0088379	-0.99	0	-0.03	0.95	1.3	0	Non-coding	NoHit
I	Lj0g3v0088789	-2.5	0.02	-0.85	0.5	2.2	0.04	Non-coding	NoHit
I	Lj0g3v0094579	-2.49	0	0.06	0.91	1.74	0	Protein coding	PREDICTED: G2/mitotic-specific cyclin-2-like [Cicer arietinum] gi|502081685|ref|XP_004486936.1|
I	Lj0g3v0096069	-1.1	0	0.24	0.35	0.76	0.01	Protein coding	PREDICTED: peptide-N4-(N-acetyl-beta-glucosaminyl)asparagine amidase A-like isoform X1 [Cicer arietinum] gi|502169612|ref|XP_004514647.1|
I	Lj0g3v0097519	-2.03	0	-0.28	0.25	2.18	0	Non-coding	NoHit
I	Lj0g3v0099729	-2.57	0	-0.19	0.64	1.09	0.02	Protein coding	Plastid movement impaired 2 [Theobroma cacao] gi|508712106|gb|EOY04003.1|
I	Lj0g3v0100659	-1.97	0	-0.23	0.54	0.96	0.03	Protein coding	PREDICTED: probable disease resistance protein At5g66900-like [Cicer arietinum] gi|502152977|ref|XP_004509177.1|
I	Lj0g3v0102749	-0.7	0	0.12	0.49	0.88	0	Protein coding	Subtilisin-like serine protease [Medicago truncatula] gi|357514271|ref|XP_003627424.1|
I	Lj0g3v0103019	-0.87	0.01	0.47	0.16	0.91	0.03	Non-coding	NoHit
I	Lj0g3v0104999	-1.74	0	-1.08	0	2.03	0	Protein coding	ferric reductase [Lotus japonicus] gi|331271992|gb|AED02590.1|
I	Lj0g3v0105009	-1.76	0	-1.07	0	2.2	0	Protein coding	ferric reductase [Lotus japonicus] gi|331271992|gb|AED02590.1|
I	Lj0g3v0105409	-0.95	0	-0.09	0.74	2.08	0	Protein coding	PREDICTED: glyceraldehyde-3-phosphate dehydrogenase cytosolic-like [Cicer arietinum] gi|502135422|ref|XP_004502328.1|
I	Lj0g3v0105939	-3.56	0	0.15	0.83	2.9	0	Protein coding	PREDICTED: 23-bisphosphoglycerate-dependent phosphoglycerate mutase-like [Glycine max] gi|356508122|ref|XP_003522809.1|
I	Lj0g3v0106749	-1.19	0.04	-0.93	0.14	1.63	0.01	Protein coding	hypothetical protein BEWA_007150 [Babesia equi] gi|510904931|ref|XP_004830972.1|
I	Lj0g3v0107369	-2	0	0.67	0.17	1.72	0.01	Protein coding	PREDICTED: serine/threonine-protein kinase OXI1-like [Glycine max] gi|356503073|ref|XP_003520336.1|
I	Lj0g3v0108379	-1.16	0	-0.16	0.51	1.12	0	Protein coding	PREDICTED: LOW QUALITY PROTEIN: basic blue protein-like [Glycine max] gi|356509342|ref|XP_003523409.1|
I	Lj0g3v0109229	-0.69	0.01	-0.06	0.81	1.4	0	Protein coding	MYB-type transcription factor [Lotus japonicus] gi|283132363|dbj|BAI63587.1|
I	Lj0g3v0109269	-1.26	0	0.09	0.62	0.66	0	Protein coding	PREDICTED: probable inactive purple acid phosphatase 29-like [Glycine max] gi|356573279|ref|XP_003554790.1|
I	Lj0g3v0110259	-8.1	0	-0.3	0.64	3	0	Protein coding	PREDICTED: taxadien-5-alpha-ol O-acetyltransferase-like [Cicer arietinum] gi|502145702|ref|XP_004506141.1|
I	Lj0g3v0114149	-0.93	0	-0.01	0.96	1.04	0	Protein coding	PREDICTED: TMV resistance protein N-like [Glycine max] gi|356561214|ref|XP_003548878.1|
I	Lj0g3v0114839	-3.07	0	-0.51	0.52	3.16	0	Protein coding	PREDICTED: oligopeptide transporter 6-like [Glycine max] gi|356518649|ref|XP_003527991.1|
I	Lj0g3v0117429	-2.05	0	0.1	0.68	0.89	0	Protein coding	Proteasome inhibitor-related [Theobroma cacao] gi|508715476|gb|EOY07373.1|
I	Lj0g3v0118409	-0.7	0.01	-0.51	0.08	1.18	0	Non-coding	NoHit
I	Lj0g3v0118899	-1.97	0	0.22	0.42	1.41	0	Protein coding	PREDICTED: UDP-glycosyltransferase 85A3-like partial [Cicer arietinum] gi|502134100|ref|XP_004502000.1|
I	Lj0g3v0119119	-1.25	0.02	-0.17	0.75	1.69	0.01	Protein coding	Matrix metalloprotease [Medicago truncatula] gi|357486209|ref|XP_003613392.1|
I	Lj0g3v0123269	-1.59	0	-0.39	0.41	1.82	0.01	Protein coding	PREDICTED: S-type anion channel SLAH3-like [Glycine max] gi|356561468|ref|XP_003549003.1|
I	Lj0g3v0125209	-1.02	0	0	0.99	2.84	0	Non-coding	NoHit
I	Lj0g3v0126529	-3.34	0	-1.21	0.03	3.9	0	Protein coding	lipoxygenase [Cicer arietinum] gi|7208773|emb|CAB76909.1|
I	Lj0g3v0129459	-3.23	0	-0.33	0.32	2.95	0	Non-coding	NoHit
I	Lj0g3v0129529	-1.66	0	-1.38	0	0.86	0.04	Protein coding	PREDICTED: kinesin-related protein 4-like isoform X4 [Cicer arietinum] gi|502153443|ref|XP_004509341.1|
I	Lj0g3v0129629	-4.03	0	0.93	0.2	2.1	0.01	Protein coding	Chain A Crystal Structure Of Tamarind Chitinase Like Lectin (tcll)_x0001_gi|512125378|pdb|4B16|A Chain A Crystal Structure Of Tamarind Chitinase Like Lectin (tcll) Complexed With N-acetyl Glucosamine (glcnac)] gi|512125377|pdb|4B15|A
I	Lj0g3v0131409	-2.46	0.05	0.53	0.6	4.83	0.01
I	Lj0g3v0131419	-1.58	0	0.17	0.57	1.68	0	Protein coding	PREDICTED: UDP-glycosyltransferase 85A3-like partial [Cicer arietinum] gi|502134100|ref|XP_004502000.1|
I	Lj0g3v0131749	-4.56	0	0.82	0.09	3.87	0	Protein coding	PREDICTED: cytochrome P450 716B1-like [Glycine max] gi|356561205|ref|XP_003548874.1|
I	Lj0g3v0131769	-3.75	0	0.2	0.61	2.91	0	Protein coding	PREDICTED: aluminum-activated malate transporter 12-like [Fragaria vesca subsp. vesca] gi|470131626|ref|XP_004301694.1|
I	Lj0g3v0131779	-3.39	0	0.11	0.79	2.98	0	Protein coding	PREDICTED: aluminum-activated malate transporter 12-like [Fragaria vesca subsp. vesca] gi|470131626|ref|XP_004301694.1|
I	Lj0g3v0134279	-0.79	0.01	-1.27	0	2.63	0	Protein coding	lectin [Robinia pseudoacacia] gi|4115547|dbj|BAA36415.1|
I	Lj0g3v0139529	-1.06	0	-0.16	0.5	0.8	0	Non-coding	NoHit
I	Lj0g3v0139949	-1.5	0	0.22	0.51	1.84	0	Protein coding	Polygalacturonase inhibitor [Medicago truncatula] gi|357509859|ref|XP_003625218.1|
I	Lj0g3v0140769	-0.9	0.01	0.22	0.51	1.4	0	Protein coding	Toll interleukin receptor [Medicago truncatula] gi|357494449|ref|XP_003617513.1|
I	Lj0g3v0143669	-1.44	0.04	0.36	0.52	3.25	0	Protein coding	PREDICTED: probable nicotinate-nucleotide pyrophosphorylase [carboxylating] gi|502123951|ref|XP_004498323.1|
I	Lj0g3v0145269	-1.38	0	-0.83	0.09	1.98	0	Protein coding	NB-LRR type disease resistance protein Rps1-k-2 [Medicago truncatula] gi|357457003|ref|XP_003598782.1|
I	Lj0g3v0145339	-1.89	0	-0.24	0.37	2.68	0	Protein coding	PREDICTED: leucine-rich repeat receptor protein kinase EXS-like [Glycine max] gi|356562319|ref|XP_003549419.1|
I	Lj0g3v0146209	-4.58	0	0.52	0.06	2.65	0	Protein coding	CCD7-like protein [Lotus japonicus] gi|306450597|gb|ADM88552.1|
I	Lj0g3v0146639	-1.08	0.04	0.77	0.12	1.78	0	Protein coding	PREDICTED: probable pectate lyase 5-like [Cicer arietinum] gi|502091451|ref|XP_004489554.1|
I	Lj0g3v0147519	-1.19	0.01	0.66	0.16	4.15	0	Protein coding	PREDICTED: U-box domain-containing protein 33-like [Glycine max] gi|356506214|ref|XP_003521882.1|
I	Lj0g3v0147799	-1.67	0.03	0.65	0.36	2.9	0.01	Protein coding	Flavonol sulfotransferase-like protein [Medicago truncatula] gi|357515389|ref|XP_003627983.1|
I	Lj0g3v0148179	-2.5	0	0.37	0.57	3.15	0	Protein coding	PREDICTED: sugar transport protein 5-like [Glycine max] gi|356550781|ref|XP_003543762.1|
I	Lj0g3v0151869	-4.75	0	-0.42	0.62	3.39	0	Protein coding	Calcium-binding EF-hand family protein [Theobroma cacao] gi|508701502|gb|EOX93398.1|
I	Lj0g3v0155789	-3.42	0	0.44	0.18	2.1	0	Protein coding	PREDICTED: gibberellin 20 oxidase 3-like [Glycine max] gi|356570431|ref|XP_003553391.1|
I	Lj0g3v0155809	-2.1	0	-0.21	0.51	1.37	0	Protein coding	PREDICTED: gibberellin 20 oxidase 1-B-like [Glycine max] gi|356573843|ref|XP_003555065.1|
I	Lj0g3v0160079	-9.02	0	-0.33	0.61	3.84	0	Protein coding	PREDICTED: transcription repressor MYB6-like [Glycine max] gi|356515230|ref|XP_003526304.1|
I	Lj0g3v0160209	-0.81	0.01	-0.87	0.01	1.19	0	Protein coding	PREDICTED: sex determination protein tasselseed-2-like [Glycine max] gi|356532207|ref|XP_003534665.1|
I	Lj0g3v0160869	-10.28	0	-0.72	0.19	1.47	0.04	Protein coding	PREDICTED: transcription repressor MYB6-like [Glycine max] gi|356515230|ref|XP_003526304.1|
I	Lj0g3v0162189	-1.34	0	-0.36	0.33	0.83	0.05	Protein coding	Uncharacterized protein TCM_034998 [Theobroma cacao] gi|508724235|gb|EOY16132.1|
I	Lj0g3v0162419	-1.91	0	0.32	0.2	1.37	0	Protein coding	PREDICTED: jasmonate O-methyltransferase-like isoform X1 [Cicer arietinum] gi|502106916|ref|XP_004493097.1|
I	Lj0g3v0165709	-2.52	0.02	-0.7	0.5	4.01	0.01	Protein coding	PREDICTED: chaperone protein ClpB4 mitochondrial-like [Glycine max] gi|356507345|ref|XP_003522428.1|
I	Lj0g3v0168689	-1.02	0.01	0.05	0.9	1.17	0.01	Protein coding	PREDICTED: TMV resistance protein N-like [Glycine max] gi|356573485|ref|XP_003554889.1|
I	Lj0g3v0168779	-2.14	0.03	-0.04	1	7.36	0	Non-coding	NoHit
I	Lj0g3v0169559	-1.34	0	0.63	0.14	1.14	0.03
I	Lj0g3v0174599	-1.36	0	-0.63	0.13	1.21	0.02	Protein coding	PREDICTED: transcriptional corepressor LEUNIG-like [Glycine max] gi|356534740|ref|XP_003535910.1|
I	Lj0g3v0176879	-0.97	0	0.04	0.92	1.3	0	Protein coding	PREDICTED: protein OBERON 3-like [Glycine max] gi|356577055|ref|XP_003556645.1|
I	Lj0g3v0180559	-3.79	0	0.1	0.93	2.07	0.03	Protein coding	cyochrome P450 monooxygenase CYP701A16 [Glycine max] gi|148613345|gb|ABQ96188.1|
I	Lj0g3v0187809	-1.9	0.03	0.9	0.15	1.68	0.01	Protein coding	Prolyl 4-hydroxylase subunit alpha-1 [Medicago truncatula] gi|357476355|ref|XP_003608463.1|
I	Lj0g3v0187919	-0.68	0	0.42	0.07	1.06	0	Protein coding	PREDICTED: probable F-box protein At1g60180-like [Glycine max] gi|356570871|ref|XP_003553607.1|
I	Lj0g3v0188379	-1.25	0	0.08	0.8	0.8	0.02
I	Lj0g3v0194899	-1.42	0	0.46	0.09	0.71	0.02	Protein coding	PREDICTED: formin-like protein 3-like [Cicer arietinum] gi|502102022|ref|XP_004491943.1|
I	Lj0g3v0198629	-4.28	0.02	0.25	0.87	2.52	0.02	Protein coding	PREDICTED: serine carboxypeptidase-like 31-like [Glycine max] gi|356548767|ref|XP_003542771.1|
I	Lj0g3v0199549	-0.75	0.03	-0.25	0.48	0.94	0.02	Protein coding	PREDICTED: protein timeless homolog [Glycine max] gi|356574532|ref|XP_003555400.1|
I	Lj0g3v0201629	-1.93	0	0.14	0.6	2.36	0	Protein coding	PREDICTED: heavy metal-associated isoprenylated plant protein 26-like [Cicer arietinum] gi|502166304|ref|XP_004513852.1|
I	Lj0g3v0202289	-7.08	0	-2.89	0	2.93	0.01	Non-coding	NoHit
I	Lj0g3v0202329	-2.85	0	0.11	0.9	2.39	0.01	Protein coding	PREDICTED: transcription factor ORG2-like [Glycine max] gi|356504732|ref|XP_003521149.1|
I	Lj0g3v0205919	-4.66	0	0.22	0.58	2.02	0.02	Protein coding	Uncharacterized protein TCM_021424 [Theobroma cacao] gi|508714903|gb|EOY06800.1|
I	Lj0g3v0206359	-0.62	0.03	0.19	0.51	0.93	0.01	Protein coding	Global transcription factor group [Medicago truncatula] gi|357463691|ref|XP_003602127.1|
I	Lj0g3v0207609	-2.63	0	0.06	0.84	1.08	0	Protein coding	Uncharacterized protein TCM_024813 [Theobroma cacao] gi|508717481|gb|EOY09378.1|
I	Lj0g3v0208219	-3.83	0	-0.08	0.8	2.48	0	Protein coding	3-hydroxyacyl-CoA dehydrogenase [Pseudomonas sp. G5(2012)] gi|510313349|gb|EPA98367.1|
I	Lj0g3v0208379	-4.02	0	0.98	0.24	2.23	0.02	Protein coding	PREDICTED: trehalose-phosphate phosphatase-like [Glycine max] gi|356518491|ref|XP_003527912.1|
I	Lj0g3v0210279	-2.43	0	0.5	0.14	0.93	0.02	Protein coding	PREDICTED: capsanthin/capsorubin synthase chromoplast-like [Glycine max] gi|356547120|ref|XP_003541965.1|
I	Lj0g3v0211819	-1.46	0	0.7	0.15	2.22	0	Non-coding	NoHit
I	Lj0g3v0213289	-1.37	0.01	-0.12	0.82	1.95	0	Protein coding	PREDICTED: BON1-associated protein 2-like [Cicer arietinum] gi|502157374|ref|XP_004510853.1|
I	Lj0g3v0214159	-5.47	0	0.33	0.51	4.45	0	Non-coding	NoHit
I	Lj0g3v0214629	-1.63	0	0.04	0.78	0.94	0	Protein coding	RecName: Full=UDP-sugar pyrophospharylase, Short=PsUSP_x0001_gi|54650280|dbj|BAD66876.1| UDP-sugar pyrophospharylase [Pisum sativum] gi|75110834|sp|Q5W915.1|USP_PEA
I	Lj0g3v0214639	-3.67	0	-0.1	0.76	0.86	0.02	Protein coding	PREDICTED: F-box/kelch-repeat protein At3g23880-like [Cicer arietinum] gi|502078956|ref|XP_004486107.1|
I	Lj0g3v0216199	-0.77	0.02	-0.66	0.05	0.8	0.04	Non-coding	NoHit
I	Lj0g3v0217829	-0.74	0.02	-0.45	0.16	0.79	0.04	Non-coding	NoHit
I	Lj0g3v0218449	-3.37	0	0.63	0.06	1.5	0	Protein coding	cyochrome P450 monooxygenase CYP701A16 [Glycine max] gi|148613345|gb|ABQ96188.1|
I	Lj0g3v0225949	-1.05	0	-0.14	0.61	2.02	0	Protein coding	PREDICTED: protein IQ-DOMAIN 1-like isoform X1 [Cicer arietinum] gi|502089889|ref|XP_004489052.1|
I	Lj0g3v0229679	-0.77	0.02	-0.15	0.65	0.71	0.04	Protein coding	Uncharacterized protein TCM_030654 [Theobroma cacao] gi|508720143|gb|EOY12040.1|
I	Lj0g3v0229819	-1.64	0.01	-0.2	0.73	1.7	0.01	Protein coding	PREDICTED: probable carboxylesterase 6-like [Glycine max] gi|356517686|ref|XP_003527517.1|
I	Lj0g3v0230399	-2.19	0	-1.04	0.07	1.42	0.02	Non-coding	NoHit
I	Lj0g3v0239349	-1.42	0.03	-0.3	0.65	3.96	0	Non-coding	NoHit
I	Lj0g3v0240669	-1.3	0	-0.17	0.51	0.85	0	Protein coding	expansin A5 [Glycine max] gi|359385909|gb|AEV43315.1|
I	Lj0g3v0240899	-1.56	0	-0.02	0.97	1.31	0.01	Protein coding	metal ion binding protein [Cucumis melo subsp. melo] gi|307135910|gb|ADN33773.1|
I	Lj0g3v0240909	-1.1	0.03	-0.07	0.89	1.29	0.03	Non-coding	NoHit
I	Lj0g3v0243819	-4.61	0.01	-1.28	0.38	5.25	0	Protein coding	PREDICTED: sugar transport protein 5-like [Glycine max] gi|356551684|ref|XP_003544204.1|
I	Lj0g3v0245909	-1.85	0.01	0.1	0.88	2.73	0.01	Protein coding	phenylalanine ammonia-lyase [Lotus japonicus] gi|118142384|dbj|BAF36967.1|
I	Lj0g3v0247399	-0.73	0.01	0.27	0.3	0.81	0.01	Protein coding	resistance protein MG63 [Glycine max] gi|9965107|gb|AAG09953.1|AF175398_1
I	Lj0g3v0247409	-0.9	0	0.24	0.38	0.97	0	Protein coding	PREDICTED: TMV resistance protein N-like [Glycine max] gi|356561802|ref|XP_003549167.1|
I	Lj0g3v0249049	-4.09	0	-0.3	0.52	2.68	0.01	Protein coding	Os11g0437600 [Oryza sativa Japonica Group] gi|297728309|ref|NP_001176518.1|
I	Lj0g3v0250259	-0.79	0	-0.23	0.1	0.67	0	Protein coding	PREDICTED: auxin response factor 9-like [Glycine max] gi|356504356|ref|XP_003520962.1|
I	Lj0g3v0250539	-6.61	0	0.52	0.63	2.97	0.03	Protein coding	PREDICTED: ethylene-responsive transcription factor 2-like [Glycine max] gi|356520778|ref|XP_003529037.1|
I	Lj0g3v0251469	-2.97	0	-0.18	0.64	1.04	0.02	Protein coding	PREDICTED: microtubule-associated protein 1B-like [Cicer arietinum] gi|502111232|ref|XP_004493993.1|
I	Lj0g3v0252959	-1.67	0	-0.36	0.21	0.77	0.02	Protein coding	p-hydroxybenzoic acid efflux pump subunit aaeB [Medicago truncatula] gi|357454145|ref|XP_003597353.1|
I	Lj0g3v0254369	-0.61	0	-0.24	0.21	0.63	0.01	Protein coding	Cc-nbs-lrr resistance protein [Medicago truncatula] gi|357494411|ref|XP_003617494.1|
I	Lj0g3v0255579	-4.69	0.01	0.11	1	4.91	0.02
I	Lj0g3v0261999	-4.08	0	0.83	0.07	1.26	0.03	Non-coding	NoHit
I	Lj0g3v0262119	-1.05	0	0.03	0.91	0.85	0.01	Protein coding	EDS1-2 [Glycine max] gi|288310310|gb|ADC45394.1|
I	Lj0g3v0265009	-1.09	0	0	0.98	1.01	0.01	Protein coding	Glycoprotein membrane precursor GPI-anchored [Theobroma cacao] gi|508713696|gb|EOY05593.1|
I	Lj0g3v0266379	-0.96	0	0.53	0.03	0.69	0.02	Protein coding	PREDICTED: cytochrome P450 93A3-like [Cicer arietinum] gi|502122987|ref|XP_004497961.1|
I	Lj0g3v0267769	-2.1	0	0.13	0.69	0.75	0.04	Protein coding	PREDICTED: beta-galactosidase 8-like [Glycine max] gi|356539454|ref|XP_003538213.1|
I	Lj0g3v0270939	-1.16	0	0.15	0.36	1.09	0	Protein coding	RecName: Full=Legumain, AltName: Full=Asparaginyl endopeptidase, Flags: Precursor_x0001_gi|499294|dbj|BAA06596.1| asparaginyl endopeptidase [Canavalia ensiformis] gi|1346432|sp|P49046.1|LEGU_CANEN
I	Lj0g3v0271419	-1.38	0	-0.37	0.44	1.2	0.04	Non-coding	NoHit
I	Lj0g3v0275209	-1.11	0	-0.94	0	1.61	0	Protein coding	PREDICTED: probable receptor-like protein kinase At1g67000-like [Cicer arietinum] gi|502124155|ref|XP_004498409.1|
I	Lj0g3v0276689	-1.98	0	-0.18	0.6	1.01	0.01	Protein coding	class II chitinase [Arachis hypogaea] gi|295291568|gb|ADF87393.1|
I	Lj0g3v0282979	-0.91	0	-0.28	0.21	0.84	0	Protein coding	PREDICTED: UDP-glycosyltransferase 71D1-like [Cicer arietinum] gi|502095988|ref|XP_004490589.1|
I	Lj0g3v0285319	-3.46	0	-0.81	0.06	4.5	0	Protein coding	PREDICTED: probable 2-oxoglutarate/Fe(II)-dependent dioxygenase-like [Glycine max] gi|356495151|ref|XP_003516444.1|
I	Lj0g3v0285839	-2.2	0	-1.08	0.04	2.7	0	Protein coding	PREDICTED: MADS-box protein SOC1-like [Glycine max] gi|356522682|ref|XP_003529975.1|
I	Lj0g3v0286389	-1.18	0.04	-0.99	0.13	1.65	0.01	Non-coding	NoHit
I	Lj0g3v0287649	-0.9	0	-0.05	0.82	0.6	0.02	Protein coding	PREDICTED: peptide methionine sulfoxide reductase-like [Cicer arietinum] gi|502133645|ref|XP_004501840.1|
I	Lj0g3v0287709	-1.48	0	0.38	0.29	1.89	0	Non-coding	NoHit
I	Lj0g3v0289109	-0.96	0	-0.02	1	2.68	0	Protein coding	PREDICTED: extended synaptotagmin-1-like isoform 2 [Glycine max] gi|356562955|ref|XP_003549733.1|
I	Lj0g3v0289579	-1.1	0.02	-0.02	0.98	2.47	0	Protein coding	PREDICTED: basic leucine zipper 63-like [Cicer arietinum] gi|502160605|ref|XP_004511808.1|
I	Lj0g3v0289809	-2.59	0	0.23	0.38	1.81	0	Protein coding	Uncharacterized protein TCM_010889 [Theobroma cacao] gi|508709094|gb|EOY00991.1|
I	Lj0g3v0290189	-1.16	0.01	-0.49	0.3	2.52	0	Protein coding	NBS-containing resistance-like protein [Medicago truncatula] gi|357460983|ref|XP_003600773.1|
I	Lj0g3v0292969	-1.52	0	0.71	0.08	3.37	0	Protein coding	PREDICTED: transcription factor bHLH25-like [Glycine max] gi|356521257|ref|XP_003529273.1|
I	Lj0g3v0293059	-6.48	0	1.08	0.08	2.46	0.01	Protein coding	PREDICTED: SH2 domain-containing protein 5 isoform X3 [Gallus gallus] gi|513220357|ref|XP_004947600.1|
I	Lj0g3v0293069	-4.96	0	0.17	0.79	3.2	0	Non-coding	NoHit
I	Lj0g3v0293939	-1.81	0	0.04	0.82	1.97	0	Protein coding	PREDICTED: enolase-like [Glycine max] gi|356559925|ref|XP_003548246.1|
I	Lj0g3v0298769	-2.56	0	0.46	0.42	1.88	0.02	Protein coding	PREDICTED: probable WRKY transcription factor 41-like [Glycine max] gi|356509299|ref|XP_003523388.1|
I	Lj0g3v0298899	-1.91	0	0.21	0.43	0.94	0	Protein coding	PREDICTED: phosphoglucomutase cytoplasmic-like [Glycine max] gi|356513072|ref|XP_003525238.1|
I	Lj0g3v0302529	-2.66	0	0.16	0.71	1.33	0.01	Protein coding	PREDICTED: TMV resistance protein N-like [Glycine max] gi|356573485|ref|XP_003554889.1|
I	Lj0g3v0303419	-3.15	0	-0.21	0.59	1.49	0	Protein coding	PREDICTED: GDP-mannose-dependent alpha-mannosyltransferase-like [Glycine max] gi|356496170|ref|XP_003516943.1|
I	Lj0g3v0303429	-1.7	0	0.04	0.83	0.93	0	Protein coding	PREDICTED: GDP-mannose-dependent alpha-mannosyltransferase-like [Glycine max] gi|356496170|ref|XP_003516943.1|
I	Lj0g3v0303529	-2.07	0	0.04	0.94	1.42	0.01	Protein coding	PREDICTED: probable carbohydrate esterase At4g34215-like [Glycine max] gi|356510499|ref|XP_003523975.1|
I	Lj0g3v0304899	-1.26	0.01	-0.12	0.84	1.44	0.03	Protein coding	Ser/Thr protein kinase [Lotus japonicus] gi|62867357|dbj|BAD95981.1|
I	Lj0g3v0305469	-0.71	0.01	0.01	1	0.93	0.01	Protein coding	PREDICTED: cyclic nucleotide-gated ion channel 1-like [Glycine max] gi|356516029|ref|XP_003526699.1|
I	Lj0g3v0307599	-2.32	0	-0.99	0.18	1.99	0.02	Protein coding	Rhamnogalacturonate lyase [Medicago truncatula] gi|357517173|ref|XP_003628875.1|
I	Lj0g3v0310179	-3.34	0	0.22	0.68	3.27	0	Protein coding	PREDICTED: SPX domain-containing protein 3-like [Glycine max] gi|356496328|ref|XP_003517020.1|
I	Lj0g3v0310459	-1.19	0	-0.7	0.02	0.71	0.05	Protein coding	PREDICTED: signal recognition particle 54 kDa protein chloroplastic-like [Cicer arietinum] gi|502111902|ref|XP_004494200.1|
I	Lj0g3v0310469	-1.07	0	-0.26	0.25	1.06	0	Protein coding	cobalt ABC transporter [Treponema denticola] gi|488746944|ref|WP_002670266.1|
I	Lj0g3v0311359	-1.17	0	0.27	0.39	0.86	0.02	Protein coding	Cc-nbs-lrr resistance protein [Medicago truncatula] gi|357494411|ref|XP_003617494.1|
I	Lj0g3v0311499	-1.11	0.01	-0.34	0.46	1.08	0.05	Protein coding	PREDICTED: pattern formation protein EMB30-like [Glycine max] gi|356569278|ref|XP_003552830.1|
I	Lj0g3v0311669	-2.9	0.03	-1.19	0.32	1.57	0.03	Protein coding	Short-chain dehydrogenase/reductase [Medicago truncatula] gi|357463161|ref|XP_003601862.1|
I	Lj0g3v0312539	-1.62	0	0.36	0.45	1.77	0	Protein coding	PREDICTED: probable LRR receptor-like serine/threonine-protein kinase At1g67720-like [Cicer arietinum] gi|502135453|ref|XP_004502339.1|
I	Lj0g3v0314969	-0.66	0.02	0.46	0.12	2.07	0	Protein coding	Uncharacterized protein TCM_010255 [Theobroma cacao] gi|508708490|gb|EOY00387.1|
I	Lj0g3v0317379	-0.79	0.01	-0.23	0.46	0.91	0.01	Protein coding	NBS-containing resistance-like protein [Medicago truncatula] gi|357459929|ref|XP_003600246.1|
I	Lj0g3v0318289	-0.91	0.01	-0.53	0.12	1	0.02	Protein coding	PREDICTED: DUF246 domain-containing protein At1g04910-like [Glycine max] gi|356494914|ref|XP_003516326.1|
I	Lj0g3v0318349	-3.26	0	-1.45	0	0.92	0.03	Non-coding	NoHit
I	Lj0g3v0320379	-2.85	0	0.04	0.97	2.32	0.01	Non-coding	NoHit
I	Lj0g3v0323589	-0.81	0.02	0.25	0.47	1.92	0	Protein coding	Heavy metal transport/detoxification superfamily protein isoform 1 [Theobroma cacao] gi|508777591|gb|EOY24847.1|
I	Lj0g3v0324079	-2.04	0	-0.33	0.59	3.61	0	Protein coding	Heavy metal transport/detoxification superfamily protein isoform 1 [Theobroma cacao] gi|508777591|gb|EOY24847.1|
I	Lj0g3v0324319	-1.05	0	0.27	0.3	0.7	0.02	Protein coding	PREDICTED: vacuolar protein sorting-associated protein 8 homolog [Glycine max] gi|356560233|ref|XP_003548398.1|
I	Lj0g3v0327219	-3.13	0	-0.02	0.96	1.7	0	Protein coding	PREDICTED: REF/SRPP-like protein At1g67360-like isoform 1 [Glycine max] gi|356566130|ref|XP_003551288.1|
I	Lj0g3v0327399	-3.96	0	0.05	0.9	2.25	0	Non-coding	NoHit
I	Lj0g3v0327409	-3	0	-0.45	0.27	1.63	0	Non-coding	NoHit
I	Lj0g3v0332289	-1.11	0.01	-1.28	0.01	2.24	0	Protein coding	Thiamine pyrophosphate dependent pyruvate decarboxylase family protein [Theobroma cacao] gi|508715239|gb|EOY07136.1|
I	Lj0g3v0332939	-0.68	0	0.05	0.77	0.65	0	Protein coding	Somatic embryogenesis receptor kinase [Medicago truncatula] gi|357458087|ref|XP_003599324.1|
I	Lj0g3v0338969	-1.28	0	-0.18	0.65	0.84	0.05	Protein coding	Uncharacterized protein TCM_012072 [Theobroma cacao] gi|508773471|gb|EOY20727.1|
I	Lj0g3v0341069	-3.84	0	0.81	0.16	1.56	0.03	Non-coding	NoHit
I	Lj0g3v0341109	-1.04	0	-0.85	0	1.09	0	Protein coding	PREDICTED: adenine phosphoribosyltransferase 2-like [Cicer arietinum] gi|502132410|ref|XP_004501346.1|
I	Lj0g3v0341349	-1.09	0	0.31	0.09	0.71	0	Protein coding	AT-hook DNA-binding family protein [Theobroma cacao] gi|508776764|gb|EOY24020.1|
I	Lj0g3v0342149	-0.75	0	-0.22	0.34	0.73	0	Protein coding	Oleosin [Medicago truncatula] gi|357477595|ref|XP_003609083.1|
I	Lj0g3v0342399	-1.22	0	-0.33	0.28	0.7	0.04	Protein coding	PREDICTED: ankyrin repeat-containing protein At3g12360-like [Vitis vinifera] gi|225446327|ref|XP_002273773.1|
I	Lj0g3v0343719	-1.65	0	0.63	0.21	1.64	0.02	Protein coding	penicillin-binding protein beta-lactamase class C [Singulisphaera acidiphila DSM 18658] gi|430745113|ref|YP_007204242.1|
I	Lj0g3v0343729	-0.73	0	-0.36	0.09	0.72	0	Protein coding	beta-galactosidase [Cicer arietinum] gi|3021342|emb|CAA06310.1|
I	Lj0g3v0345049	-4.44	0.01	1.41	0.11	2.24	0.05
I	Lj0g3v0347759	-3.79	0	-0.6	0.08	2.36	0	Non-coding	NoHit
I	Lj0g3v0351829	-1.16	0.01	0.31	0.49	1.19	0.04	repeat	NoHit
I	Lj0g3v0352539	-1.39	0	0.27	0.47	1.22	0	Protein coding	Uncharacterized protein TCM_034025 [Theobroma cacao] gi|508722845|gb|EOY14742.1|
I	Lj0g3v0353399	-1.34	0	0.64	0.13	1.57	0	Protein coding	alcohol dehydrogenase [Lotus japonicus] gi|356582742|gb|AET21261.1|
I	Lj0g3v0354499	-1.37	0	-0.13	0.82	1.2	0.03	Protein coding	Wall-associated receptor kinase-like protein [Medicago truncatula] gi|357466869|ref|XP_003603719.1|
I	Lj0g3v0354859	-1.49	0.04	-1.18	0.1	2.03	0.01	Protein coding	TashAT2 [Theileria annulata] gi|289597673|gb|ADD12272.1|
I	Lj0g3v0355869	-0.78	0	-0.51	0.02	1.44	0	Protein coding	PREDICTED: cytochrome P450 93A2-like [Glycine max] gi|356537345|ref|XP_003537188.1|
I	Lj0g3v0356699	-1.64	0	0.16	0.68	1.83	0	repeat	NoHit
I	Lj0g3v0357469	-0.76	0.01	-0.05	0.86	1.19	0	Protein coding	PREDICTED: fatty acid desaturase 3-like [Glycine max] gi|356526912|ref|XP_003532059.1|
I	Lj0g3v0359999	-2.13	0	0.22	0.38	0.92	0	Protein coding	PREDICTED: expansin-A15-like [Cicer arietinum] gi|502143644|ref|XP_004505412.1|
I	Lj0g3v0360049	-0.72	0.05	-0.23	0.53	0.97	0.02	Protein coding	PREDICTED: auxin-induced protein 5NG4-like [Glycine max] gi|356515312|ref|XP_003526345.1|
I	Lj0g3v0360539	-1.97	0	0.76	0.11	1.67	0.01	Non-coding	NoHit
I	Lj0g3v0361729	-1.72	0	0.26	0.36	1.06	0	Protein coding	glycosyltransferase GT10J15 [Pueraria montana var. lobata] gi|319759260|gb|ADV71366.1|
I	Lj0g3v0363729	-2.01	0	0.1	0.89	1.37	0.02	Protein coding	Hypoxia-responsive family protein [Theobroma cacao] gi|508728122|gb|EOY20019.1|
I	Lj0g3v0363819	-2.75	0	0.09	0.93	2.98	0.05
I	Lj1g3v0101550	-1.24	0	-0.07	0.87	1.03	0.04	Protein coding	PREDICTED: type I inositol-145-trisphosphate 5-phosphatase CVP2-like [Glycine max] gi|356535991|ref|XP_003536524.1|
I	Lj1g3v0175780	-0.75	0	0.42	0.08	0.73	0.01	Protein coding	PREDICTED: MADS-box transcription factor 27-like [Glycine max] gi|356552982|ref|XP_003544838.1|
I	Lj1g3v0244710	-1.61	0	0.18	0.57	0.91	0.05	Protein coding	PREDICTED: rhodanese-like domain-containing protein 6-like [Cicer arietinum] gi|502095190|ref|XP_004490394.1|
I	Lj1g3v0246790	-0.99	0	-0.08	0.69	1.01	0	Protein coding	PREDICTED: bet1-like protein At4g14600-like [Cicer arietinum] gi|502095261|ref|XP_004490412.1|
I	Lj1g3v0246840	-1.72	0	-0.22	0.42	0.71	0.02	Protein coding	PREDICTED: probable pectinesterase/pectinesterase inhibitor 12-like [Glycine max] gi|356556434|ref|XP_003546531.1|
I	Lj1g3v0318140	-2.77	0	0.28	0.42	2.87	0	Protein coding	Serine/Threonine protein kinase [Reinekea blandensis] gi|495317052|ref|WP_008041799.1|
I	Lj1g3v0385330	-1.74	0	-1.14	0.05	2.21	0	repeat	NoHit
I	Lj1g3v0385340	-1.59	0	-0.54	0.03	1.8	0	Non-coding	NoHit
I	Lj1g3v0415660	-1.35	0	-0.24	0.52	1.05	0.02	Protein coding	predicted protein [Naegleria gruberi] gi|290974341|ref|XP_002669904.1|
I	Lj1g3v0416380	-0.64	0	-0.06	0.77	1.13	0	Protein coding	EDS1-2 [Glycine max] gi|288310310|gb|ADC45394.1|
I	Lj1g3v0579620	-3.66	0	-0.53	0.41	2.67	0	Non-coding	NoHit
I	Lj1g3v0638730	-2.19	0	0.21	0.49	1.99	0	Protein coding	PREDICTED: 23-bisphosphoglycerate-dependent phosphoglycerate mutase-like [Glycine max] gi|356508122|ref|XP_003522809.1|
I	Lj1g3v0672100	-1.83	0	-0.07	0.83	2.8	0	Protein coding	PREDICTED: SPX domain-containing protein 2-like [Glycine max] gi|356548579|ref|XP_003542678.1|
I	Lj1g3v0786360	-1.27	0	0.09	0.84	1.34	0.01	Protein coding	PREDICTED: ethylene-responsive transcription factor ERF014-like [Cicer arietinum] gi|502130202|ref|XP_004500566.1|
I	Lj1g3v0862920	-0.61	0.02	0.05	0.85	0.91	0.01	Non-coding	NoHit
I	Lj1g3v0913270	-1.13	0	0.57	0.01	1.74	0	Protein coding	alcohol dehydrogenase [Lotus japonicus] gi|356582742|gb|AET21261.1|
I	Lj1g3v0948550	-3.27	0	-0.47	0.34	2.39	0	Protein coding	PREDICTED: bidirectional sugar transporter SWEET3-like [Cicer arietinum] gi|502124125|ref|XP_004498397.1|
I	Lj1g3v1075660	-0.91	0	-0.69	0.03	0.68	0.04	Protein coding	PREDICTED: protein NDR1-like [Glycine max] gi|356509153|ref|XP_003523316.1|
I	Lj1g3v1290460	-1.44	0	0.03	0.95	2.24	0	Protein coding	GRAS family transcription factor [Medicago truncatula] gi|357519857|ref|XP_003630217.1|
I	Lj1g3v1300580	-1.78	0	-0.74	0.02	0.67	0.05	Protein coding	PREDICTED: UDP-glucuronate:xylan alpha-glucuronosyltransferase 1-like [Cicer arietinum] gi|502136977|ref|XP_004502919.1|
I	Lj1g3v1487390	-0.62	0.01	-0.17	0.48	0.9	0	Protein coding	PREDICTED: low affinity cationic amino acid transporter 2-like [Glycine max] gi|356514041|ref|XP_003525716.1|
I	Lj1g3v1513760	-0.89	0	-0.05	0.79	0.82	0	Protein coding	Molybdenum cofactor sulfurase [Medicago truncatula] gi|357465051|ref|XP_003602807.1|
I	Lj1g3v1525930	-1.18	0	-0.1	0.6	1.4	0	Protein coding	PREDICTED: transcription factor bHLH96-like [Glycine max] gi|356552929|ref|XP_003544814.1|
I	Lj1g3v1582530	-0.82	0	-0.6	0.04	0.67	0.04	Protein coding	PREDICTED: glucose-6-phosphate isomerase-like [Glycine max] gi|356508007|ref|XP_003522754.1|
I	Lj1g3v1584680	-1.09	0	-0.18	0.43	1.27	0	Protein coding	PREDICTED: aspartic proteinase nepenthesin-1-like [Glycine max] gi|356515690|ref|XP_003526531.1|
I	Lj1g3v1720110	-2.03	0	0.26	0.35	2.77	0	Protein coding	PREDICTED: cytochrome b5-like [Glycine max] gi|356510537|ref|XP_003523994.1|
I	Lj1g3v1768990	-0.92	0	0.25	0.25	1.05	0	Protein coding	PREDICTED: AP2-like ethylene-responsive transcription factor ANT-like [Glycine max] gi|356509795|ref|XP_003523631.1|
I	Lj1g3v1785990	-1.02	0	-0.54	0.12	1	0.01	Protein coding	PREDICTED: fe(2+) transport protein 3 chloroplastic-like isoform X1 [Cicer arietinum] gi|502132665|ref|XP_004501470.1|
I	Lj1g3v1786080	-1.78	0	0.21	0.48	1.69	0	Protein coding	PREDICTED: beta-fructofuranosidase insoluble isoenzyme CWINV1-like [Glycine max] gi|356552366|ref|XP_003544539.1|
I	Lj1g3v1787630	-2.15	0	0.48	0.31	2.18	0	Protein coding	PREDICTED: probable WRKY transcription factor 50-like [Glycine max] gi|356507032|ref|XP_003522275.1|
I	Lj1g3v1814290	-4.89	0	-0.25	0.72	4.19	0	Protein coding	lectin protein partial [Sophora japonica] gi|431837890|gb|AGA94529.1|
I	Lj1g3v1989440	-1.07	0	-0.71	0	1.03	0	Protein coding	resistant specific protein-2 [Vigna radiata] gi|24416618|dbj|BAC22500.1|
I	Lj1g3v2012980	-2.94	0	-0.18	0.65	2.8	0	Protein coding	Nucleotide binding site leucine-rich repeat disease resistance protein [Medicago truncatula] gi|357463129|ref|XP_003601846.1|
I	Lj1g3v2035080	-0.72	0.04	-0.8	0.02	1	0.01	Protein coding	Uncharacterized protein TCM_046898 [Theobroma cacao] gi|508781891|gb|EOY29147.1|
I	Lj1g3v2063270	-3.37	0.01	0.01	1	1.99	0.03	Protein coding	U-box domain-containing protein [Medicago truncatula] gi|358344748|ref|XP_003636449.1|
I	Lj1g3v2067530	-3.97	0	-0.01	0.97	1.05	0	Protein coding	PREDICTED: carotenoid 910(9'10')-cleavage dioxygenase-like [Glycine max] gi|356518342|ref|XP_003527838.1|
I	Lj1g3v2100390	-0.76	0.02	0.13	0.7	0.79	0.04	Protein coding	phosphoglycerate mutase-like protein [Glycine max] gi|351721195|ref|NP_001237969.1|
I	Lj1g3v2126120	-0.84	0.03	0.35	0.36	0.94	0.03	Protein coding	PREDICTED: mannan endo-14-beta-mannosidase 7-like [Glycine max] gi|356518722|ref|XP_003528027.1|
I	Lj1g3v2185240	-0.6	0.04	0.3	0.3	1.26	0	Protein coding	Uncharacterized protein TCM_034254 [Theobroma cacao] gi|508723177|gb|EOY15074.1|
I	Lj1g3v2253690	-0.95	0	0.02	0.94	0.94	0.01	Protein coding	Syringolide-induced protein 14-1-1 [Medicago truncatula] gi|357467101|ref|XP_003603835.1|
I	Lj1g3v2372310	-1.44	0	0.07	0.71	0.82	0	Non-coding	NoHit
I	Lj1g3v2372380	-1.14	0	-0.61	0.06	1.71	0	Protein coding	Ammonium transporter 3 member [Medicago truncatula] gi|357506079|ref|XP_003623328.1|
I	Lj1g3v2373630	-4.31	0	-2.23	0.01	1.62	0.02
I	Lj1g3v2623740	-3.74	0	1.07	0.18	2.34	0.02	Protein coding	PREDICTED: ethylene-responsive transcription factor 4-like [Glycine max] gi|356522656|ref|XP_003529962.1|
I	Lj1g3v2661410	-1.2	0	0.28	0.12	1.11	0	Protein coding	Protein kinase, U box [Medicago truncatula] gi|87240964|gb|ABD32822.1|
I	Lj1g3v2765520	-2.11	0	-0.37	0.15	0.68	0.02	Protein coding	PREDICTED: FK506-binding protein 4-like [Cicer arietinum] gi|502105398|ref|XP_004492796.1|
I	Lj1g3v2786630	-1.45	0.01	-1.45	0.02	1.29	0.05
I	Lj1g3v2808120	-1.71	0	0.29	0.12	0.96	0	Protein coding	PREDICTED: protein LUTEIN DEFICIENT 5 chloroplastic-like [Cicer arietinum] gi|502105485|ref|XP_004492816.1|
I	Lj1g3v2839220	-0.83	0	0.3	0.16	1.47	0	Protein coding	Calreticulin 3 isoform 3 [Theobroma cacao] gi|508712915|gb|EOY04812.1|
I	Lj1g3v2952300	-3.09	0	0.5	0.57	4.63	0	Non-coding	NoHit
I	Lj1g3v2953570	-2.03	0	0.59	0.33	2.13	0	Protein coding	PREDICTED: 2-aminoethanethiol dioxygenase-like [Glycine max] gi|356531790|ref|XP_003534459.1|
I	Lj1g3v2953670	-4.14	0.02	0.44	0.68	2.14	0	Non-coding	NoHit
I	Lj1g3v2976020	-0.82	0.04	0.3	0.45	0.93	0.05	Protein coding	PREDICTED: probable calcium-binding protein CML45-like [Glycine max] gi|356531760|ref|XP_003534444.1|
I	Lj1g3v2982400	-1.9	0	0.09	0.89	1.33	0.01	Protein coding	PREDICTED: probable serine/threonine-protein kinase At1g54610-like [Glycine max] gi|356523580|ref|XP_003530415.1|
I	Lj1g3v3053790	-4.67	0	-0.61	0.31	2.23	0	Protein coding	MADS-box protein [Medicago truncatula] gi|357502465|ref|XP_003621521.1|
I	Lj1g3v3171130	-0.87	0.01	-0.15	0.67	1.06	0	Protein coding	PREDICTED: probably inactive leucine-rich repeat receptor-like protein kinase At3g28040-like [Glycine max] gi|356499695|ref|XP_003518672.1|
I	Lj1g3v3221300	-2.69	0	-1.03	0.03	3.8	0	Protein coding	Calcium-binding EF-hand family protein [Theobroma cacao] gi|508701502|gb|EOX93398.1|
I	Lj1g3v3310060	-0.76	0	0.35	0.04	1.1	0	Protein coding	Uncharacterized protein isoform 1 [Theobroma cacao] gi|508712271|gb|EOY04168.1|
I	Lj1g3v3329920	-0.65	0.01	0.09	0.75	1.31	0	Protein coding	PREDICTED: monosaccharide-sensing protein 2-like isoform X1 [Cicer arietinum] gi|502130538|ref|XP_004500684.1|
I	Lj1g3v3330510	-1.19	0	-0.43	0.1	1.18	0	Protein coding	phospholipase-like protein (PEARLI 4) family [Arabidopsis thaliana] gi|18398247|ref|NP_565397.1|
I	Lj1g3v3330560	-1.37	0	-0.32	0.4	0.95	0.03	Protein coding	Baculoviral IAP repeat-containing protein [Medicago truncatula] gi|357467533|ref|XP_003604051.1|
I	Lj1g3v3343910	-2.25	0	-0.56	0.27	2.04	0	Protein coding	Neutral invertase-like protein [Medicago truncatula] gi|357467483|ref|XP_003604026.1|
I	Lj1g3v3440170	-0.95	0	-0.12	0.7	0.71	0.04	Protein coding	PREDICTED: copper transporter 1-like [Glycine max] gi|356566608|ref|XP_003551522.1|
I	Lj1g3v3441500	-1.73	0	0.1	0.82	1.12	0.01	Non-coding	NoHit
I	Lj1g3v3458500	-3.71	0	-0.1	0.86	2.68	0	Protein coding	Calcium-binding EF-hand family protein [Theobroma cacao] gi|508701502|gb|EOX93398.1|
I	Lj1g3v3458530	-1.32	0.01	-1.28	0.01	1.12	0.05	Protein coding	PREDICTED: probable protein phosphatase 2C 4-like [Glycine max] gi|356523147|ref|XP_003530203.1|
I	Lj1g3v3541590	-0.67	0.01	-0.52	0.06	0.84	0.01	Protein coding	PREDICTED: SEC14 cytosolic factor-like isoform X1 [Cicer arietinum] gi|502167871|ref|XP_004514271.1|
I	Lj1g3v3580390	-1.76	0	0.1	0.77	0.69	0.03	Protein coding	Uncharacterized protein TCM_002832 [Theobroma cacao] gi|508701958|gb|EOX93854.1|
I	Lj1g3v3594930	-1.34	0	0.36	0.28	1.86	0	Protein coding	defective in induced resistance 1 protein [Nicotiana tabacum] gi|328685099|gb|AEB33949.1|
I	Lj1g3v3631760	-2.71	0	-0.08	0.94	1.78	0.05	Protein coding	cytokinin induced message [Glycine max] gi|351726379|ref|NP_001238660.1|
I	Lj1g3v3642200	-3.59	0	0.56	0.07	2.05	0	Protein coding	PREDICTED: protein SRG1-like [Cicer arietinum] gi|502102719|ref|XP_004492163.1|
I	Lj1g3v3646570	-0.82	0	-0.64	0	1.36	0	Protein coding	PREDICTED: girdin-like [Cicer arietinum] gi|502181204|ref|XP_004516762.1|
I	Lj1g3v3646580	-0.96	0	-0.55	0.01	1.39	0	Protein coding	PREDICTED: girdin-like [Cicer arietinum] gi|502181204|ref|XP_004516762.1|
I	Lj1g3v3704780	-2.83	0	-0.14	0.51	0.61	0.01	Non-coding	NoHit
I	Lj1g3v3766050	-2.24	0	-2.46	0	2.17	0.03	Protein coding	PREDICTED: ankyrin-1-like [Glycine max] gi|356560523|ref|XP_003548541.1|
I	Lj1g3v3892190	-2.08	0	0.15	0.56	2.45	0	Protein coding	PREDICTED: glycerophosphodiester phosphodiesterase GDE1-like [Cicer arietinum] gi|502106611|ref|XP_004492997.1|
I	Lj1g3v3947020	-1.99	0	1.02	0.07	3.52	0	Protein coding	disease resistance protein [Phaseolus vulgaris] gi|74231152|gb|ABA00702.1|
I	Lj1g3v3975580	-1.76	0	0.08	0.65	1.39	0	Protein coding	Ankyrin repeat domain-containing protein [Medicago truncatula] gi|357508731|ref|XP_003624654.1|
I	Lj1g3v3976010	-1.71	0	-0.26	0.68	2.09	0	Protein coding	2-aminoethanethiol dioxygenase [Medicago truncatula] gi|357508797|ref|XP_003624687.1|
I	Lj1g3v4058560	-1	0.01	-1.47	0	0.99	0.02	Protein coding	PQ-loop repeat-containing protein [Medicago truncatula] gi|357497257|ref|XP_003618917.1|
I	Lj1g3v4058570	-1.34	0	-1.31	0	1.26	0.01	Non-coding	NoHit
I	Lj1g3v4139440	-2.19	0	-0.59	0.31	1.35	0.05	Protein coding	Laccase [Medicago truncatula] gi|357492551|ref|XP_003616564.1|
I	Lj1g3v4202330	-1.13	0	0.19	0.34	0.87	0	Protein coding	UDP-sulfoquinovose synthase [Medicago truncatula] gi|357509541|ref|XP_003625059.1|
I	Lj1g3v4202340	-0.9	0	0.02	0.92	0.87	0	Protein coding	PREDICTED: enolase-phosphatase E1-like [Cicer arietinum] gi|502108266|ref|XP_004493432.1|
I	Lj1g3v4204470	-0.87	0	0.17	0.51	1.85	0	Protein coding	PREDICTED: 2'-deoxymugineic-acid 2'-dioxygenase-like [Glycine max] gi|356571969|ref|XP_003554143.1|
I	Lj1g3v4205480	-3.71	0	-0.15	0.78	2.79	0	Protein coding	Gibberellin induced protein [Medicago truncatula] gi|357509559|ref|XP_003625068.1|
I	Lj1g3v4226910	-0.64	0.03	-0.36	0.22	0.69	0.03	Protein coding	Uncharacterized protein TCM_024613 [Theobroma cacao] gi|508717311|gb|EOY09208.1|
I	Lj1g3v4288790	-1.11	0	-0.44	0.11	0.78	0.01	Protein coding	Uncharacterized protein TCM_024815 [Theobroma cacao] gi|508717483|gb|EOY09380.1|
I	Lj1g3v4304260	-0.97	0	0.27	0.42	1.72	0	Protein coding	PREDICTED: polygalacturonase inhibitor-like [Cicer arietinum] gi|502109061|ref|XP_004493557.1|
I	Lj1g3v4339020	-4.76	0	-0.21	0.83	2.48	0	Protein coding	chitin synthase B [Aspergillus niger CBS 513.88] gi|145242142|ref|XP_001393717.1|
I	Lj1g3v4446850	-2	0.02	0	1	2.14	0.05	Protein coding	PREDICTED: pentatricopeptide repeat-containing protein At1g03100 mitochondrial-like isoform X1 [Cicer arietinum] gi|502143667|ref|XP_004505419.1|
I	Lj1g3v4467770	-0.77	0	-0.09	0.66	0.88	0	Protein coding	PREDICTED: calcium-binding mitochondrial carrier protein SCaMC-2-like [Glycine max] gi|356511222|ref|XP_003524327.1|
I	Lj1g3v4483780	-0.69	0	0.42	0.04	1.11	0	Protein coding	phosphate transporter [Lotus japonicus] gi|92109218|dbj|BAE93352.1|
I	Lj1g3v4554650	-1.55	0	0.26	0.18	0.83	0	Non-coding	NoHit
I	Lj1g3v4578600	-2.12	0	0.53	0.15	1.01	0.04	Protein coding	PREDICTED: calcium-transporting ATPase 4 endoplasmic reticulum-type-like [Glycine max] gi|356572369|ref|XP_003554341.1|
I	Lj1g3v4579440	-2.12	0	-0.24	0.35	0.74	0.01	Protein coding	PREDICTED: fasciclin-like arabinogalactan protein 11-like [Cicer arietinum] gi|502111132|ref|XP_004493964.1|
I	Lj1g3v4691540	-3.36	0	-0.29	0.58	3.08	0	Non-coding	NoHit
I	Lj1g3v4717500	-0.91	0	-0.46	0.05	1.36	0	Protein coding	PREDICTED: polyadenylate-binding protein cytoplasmic and nuclear-like [Glycine max] gi|356503817|ref|XP_003520699.1|
I	Lj1g3v4719640	-3.91	0	-0.05	0.97	3.26	0.01	Protein coding	PREDICTED: WD repeat-containing protein LWD1-like [Fragaria vesca subsp. vesca] gi|470135453|ref|XP_004303529.1|
I	Lj1g3v4719650	-2.91	0.05	-0.13	1	5.04	0.03	Protein coding	PREDICTED: WD repeat-containing protein LWD1-like [Fragaria vesca subsp. vesca] gi|470135453|ref|XP_004303529.1|
I	Lj1g3v4764700	-1.57	0	0.47	0.22	4.03	0	Protein coding	glycine-rich protein [Gossypium hirsutum] gi|117650693|gb|ABK54296.1|
I	Lj1g3v4790630	-0.69	0.02	-0.96	0	0.93	0.01	Protein coding	nicotianamine synthase [Lotus japonicus] gi|223588270|dbj|BAH22562.1|
I	Lj1g3v4830220	-1.17	0.01	-0.48	0.29	1.29	0.01	Protein coding	PREDICTED: probable polygalacturonase-like [Glycine max] gi|356572848|ref|XP_003554577.1|
I	Lj1g3v4831850	-1.95	0	0.22	0.35	1.23	0	Protein coding	Galactinol synthase [Medicago truncatula] gi|357511433|ref|XP_003626005.1|
I	Lj1g3v4850500	-2.33	0.03	0.67	0.48	2.16	0.05	Protein coding	PREDICTED: DELLA protein GAI1-like [Glycine max] gi|356503932|ref|XP_003520753.1|
I	Lj1g3v4862910	-1.41	0.01	0.56	0.29	2.03	0	Protein coding	Uncharacterized protein TCM_004789 [Theobroma cacao] gi|508703343|gb|EOX95239.1|
I	Lj1g3v4863130	-0.94	0.01	-0.01	1	0.84	0.04	Protein coding	PREDICTED: syntaxin-43-like [Cicer arietinum] gi|502112650|ref|XP_004494399.1|
I	Lj1g3v4898000	-0.69	0.03	0.05	0.88	1.03	0.01	Protein coding	HSP20-like chaperones superfamily protein isoform 1 [Theobroma cacao] gi|508703154|gb|EOX95050.1|
I	Lj1g3v4901110	-0.7	0	0.01	0.95	0.76	0	Protein coding	PREDICTED: cyclin-dependent kinase 12-like [Cicer arietinum] gi|502112524|ref|XP_004494359.1|
I	Lj1g3v4901120	-0.95	0	0.01	0.98	0.74	0.01	Protein coding	PREDICTED: cyclin-dependent kinase 12-like [Cicer arietinum] gi|502112524|ref|XP_004494359.1|
I	Lj1g3v4917440	-2.36	0	0.19	0.73	2.21	0	Protein coding	PREDICTED: monothiol glutaredoxin-S6-like [Glycine max] gi|356570945|ref|XP_003553643.1|
I	Lj1g3v4917460	-4.64	0.01	0.71	0.6	4.41	0.01	Protein coding	glutaredoxin [Phaseolus vulgaris] gi|319428667|gb|ADV56690.1|
I	Lj1g3v4955400	-0.8	0.05	0.16	0.7	3.74	0	Non-coding	NoHit
I	Lj1g3v4997280	-1.34	0	0.21	0.42	0.78	0.01	Protein coding	Flavonol synthase/flavanone 3-hydroxylase [Medicago truncatula] gi|357478365|ref|XP_003609468.1|
I	Lj1g3v5034790	-1.1	0	-0.07	0.81	1	0	Protein coding	Cytochrome b561/ferric reductase transmembrane with DOMON related domain [Arabidopsis thaliana] gi|15233202|ref|NP_191734.1|
I	Lj1g3v5034830	-2.01	0	-0.21	0.45	1.82	0	Protein coding	Acid phosphatase/vanadium-dependent haloperoxidase-related protein [Theobroma cacao] gi|508703807|gb|EOX95703.1|
I	Lj1g3v5035080	-0.68	0.02	-0.15	0.62	0.75	0.04	Protein coding	PREDICTED: auxin response factor 18-like [Glycine max] gi|356504181|ref|XP_003520877.1|
I	Lj2g3v0302320	-1.22	0	0.1	0.8	1.5	0	Non-coding	NoHit
I	Lj2g3v0302330	-1.29	0	0.5	0.2	2.07	0	Non-coding	NoHit
I	Lj2g3v0322770	-0.94	0.05	-0.44	0.36	1.16	0.03	Protein coding	PREDICTED: probable receptor-like protein kinase At5g24010-like partial [Cicer arietinum] gi|502120055|ref|XP_004496832.1|
I	Lj2g3v0415160	-2.28	0	0.17	0.5	1.59	0	Protein coding	PREDICTED: probable methyltransferase PMT16-like [Glycine max] gi|356529267|ref|XP_003533217.1|
I	Lj2g3v0604100	-4.07	0	0.53	0.45	2.22	0.01	Protein coding	Auxin-induced protein 5NG4 [Medicago truncatula] gi|357445679|ref|XP_003593117.1|
I	Lj2g3v0621420	-1.17	0	0.37	0.13	0.97	0	Protein coding	Nucleotide-diphospho-sugar transferase family protein [Theobroma cacao] gi|508709315|gb|EOY01212.1|
I	Lj2g3v0636570	-1.37	0	-0.07	0.84	2.95	0	Protein coding	PREDICTED: purple acid phosphatase 17-like isoform X1 [Cicer arietinum] gi|502164940|ref|XP_004513338.1|
I	Lj2g3v0718100	-4.53	0	-0.45	0.45	2.36	0	Protein coding	protein SAR Deficient 1 [Arabidopsis thaliana] gi|186495165|ref|NP_565074.2|
I	Lj2g3v0720160	-0.59	0.05	-0.32	0.3	0.99	0	Protein coding	Uncharacterized protein TCM_012373 [Theobroma cacao] gi|508773801|gb|EOY21057.1|
I	Lj2g3v0777030	-1.08	0	-0.29	0.27	0.85	0	Protein coding	PREDICTED: probable pectinesterase/pectinesterase inhibitor 12-like [Glycine max] gi|356556434|ref|XP_003546531.1|
I	Lj2g3v0852090	-2.11	0	0.8	0.09	1.93	0	Protein coding	PREDICTED: receptor-like protein kinase HSL1-like [Glycine max] gi|356497583|ref|XP_003517639.1|
I	Lj2g3v0912020	-0.64	0.02	-0.05	0.86	0.71	0.02	Protein coding	Cytidine deaminase [Medicago truncatula] gi|357501295|ref|XP_003620936.1|
I	Lj2g3v0914260	-4.97	0.02	-0.11	1	5.09	0.05	Protein coding	PREDICTED: LOW QUALITY PROTEIN: probable cation transporter HKT6-like [Cicer arietinum] gi|502164358|ref|XP_004513135.1|
I	Lj2g3v0915120	-0.78	0	-0.03	0.86	1.05	0	Protein coding	pyruvate kinase [Glycine max] gi|22296818|gb|AAM94348.1|
I	Lj2g3v0918410	-3.21	0	-0.59	0.16	1.31	0.01	Protein coding	Uncharacterized protein TCM_019323 [Theobroma cacao] gi|508712164|gb|EOY04061.1|
I	Lj2g3v0960420	-2.08	0	0.69	0.17	2.4	0	Protein coding	polygalacturonase PG1 precursor [Glycine max] gi|351724723|ref|NP_001238091.1|
I	Lj2g3v1014480	-1.44	0.05	1.04	0.09	1.19	0.04	Protein coding	PREDICTED: zinc transporter 3-like [Cicer arietinum] gi|502090664|ref|XP_004489301.1|
I	Lj2g3v1014510	-1.37	0	-0.05	0.92	1.32	0.01	repeat	NoHit
I	Lj2g3v1020000	-1.24	0	-0.02	0.92	0.74	0	Protein coding	SAG101 [Medicago truncatula] gi|357496089|ref|XP_003618333.1|
I	Lj2g3v1022330	-0.96	0.05	-0.45	0.35	1.36	0.02	Protein coding	PREDICTED: probable galacturonosyltransferase-like 9-like [Glycine max] gi|356572000|ref|XP_003554158.1|
I	Lj2g3v1022980	-1.28	0	0.47	0.12	2.46	0	Protein coding	Mitochondrial chaperone BCS1 [Medicago truncatula] gi|357496301|ref|XP_003618439.1|
I	Lj2g3v1068840	-1.02	0	-0.19	0.37	1.31	0	Protein coding	PREDICTED: purple acid phosphatase 23-like [Cicer arietinum] gi|502091054|ref|XP_004489427.1|
I	Lj2g3v1080740	-3.71	0	0.3	0.63	2.15	0.01	Protein coding	SYNC1 protein [Medicago truncatula] gi|357466213|ref|XP_003603391.1|
I	Lj2g3v1130620	-1.13	0	0.22	0.32	1.22	0	Protein coding	Nuclease S1 [Medicago truncatula] gi|357488641|ref|XP_003614608.1|
I	Lj2g3v1168830	-0.65	0	0.04	0.87	1.04	0	Protein coding	MYB-type transcription factor [Lotus japonicus] gi|283132363|dbj|BAI63587.1|
I	Lj2g3v1171110	-0.82	0	-0.14	0.53	0.71	0	Protein coding	PREDICTED: AP2/ERF and B3 domain-containing transcription repressor TEM1-like [Glycine max] gi|356495986|ref|XP_003516851.1|
I	Lj2g3v1199950	-1.92	0	0.41	0.52	1.92	0.01	Protein coding	Uncharacterized protein TCM_011399 [Theobroma cacao] gi|508709638|gb|EOY01535.1|
I	Lj2g3v1349310	-1.22	0	-0.06	0.85	1.17	0	Non-coding	NoHit
I	Lj2g3v1364760	-1.4	0	0.11	0.49	0.76	0	Protein coding	MYB transcription factor MYB138 [Glycine max] gi|351722587|ref|NP_001237761.1|
I	Lj2g3v1377650	-1.29	0.04	0.26	0.68	2.15	0.02	Protein coding	Trichome birefringence-like 27 [Theobroma cacao] gi|508708544|gb|EOY00441.1|
I	Lj2g3v1415330	-1.03	0.04	0.19	0.71	1.39	0.02	Protein coding	Lipase [Medicago truncatula] gi|357485767|ref|XP_003613171.1|
I	Lj2g3v1455390	-2.21	0	0.19	0.76	1.86	0.02	Protein coding	PREDICTED: BTB/POZ domain-containing protein 9-like [Papio anubis] gi|402866900|ref|XP_003897609.1|
I	Lj2g3v1455400	-2.51	0	-0.25	0.69	2.31	0.01	Non-coding	NoHit
I	Lj2g3v1468340	-1.05	0.01	0.66	0.11	1.45	0	Protein coding	starch synthase V precursor [Lotus japonicus] gi|187611215|gb|ACD13787.1|
I	Lj2g3v1485060	-0.69	0.01	-0.03	0.92	1.23	0	Protein coding	SNARE associated Golgi protein family [Theobroma cacao] gi|508777880|gb|EOY25136.1|
I	Lj2g3v1499300	-3.59	0	1.38	0.06	3.67	0	Protein coding	PREDICTED: probable receptor-like protein kinase At5g39030-like isoform X2 [Cicer arietinum] gi|502123882|ref|XP_004498297.1|
I	Lj2g3v1499370	-0.83	0	0.11	0.43	0.86	0	Protein coding	Uncharacterized protein TCM_016576 [Theobroma cacao] gi|508777920|gb|EOY25176.1|
I	Lj2g3v1510590	-1.44	0.05	0.47	0.52	2.98	0	Protein coding	PREDICTED: cellulose synthase-like protein D3-like isoform X1 [Cicer arietinum] gi|502162336|ref|XP_004512470.1|
I	Lj2g3v1535100	-1.13	0	0.34	0.27	1.96	0	Protein coding	Disease resistance protein RPP8 [Medicago truncatula] gi|357484807|ref|XP_003612691.1|
I	Lj2g3v1535110	-1.13	0	0.36	0.27	2.03	0	Protein coding	PREDICTED: disease resistance protein RPM1-like [Cicer arietinum] gi|502162289|ref|XP_004512454.1|
I	Lj2g3v1549570	-0.96	0	0.54	0.06	1.1	0	Protein coding	NB-LRR type disease resistance protein Rps1-k-2 [Medicago truncatula] gi|357457003|ref|XP_003598782.1|
I	Lj2g3v1549600	-0.99	0	0	1	1.24	0		CYCLOPS [Lotus japonicus] gi|156447779|gb|ABU63668.1|
I	Lj2g3v1574140	-0.8	0.02	0.01	1	1.11	0	Protein coding	Uncharacterized protein TCM_000023 [Theobroma cacao] gi|508698699|gb|EOX90595.1|
I	Lj2g3v1659240	-0.83	0	-0.51	0	1.01	0	Protein coding	PREDICTED: ganglioside-induced differentiation-associated protein 2-like [Cicer arietinum] gi|502161649|ref|XP_004512237.1|
I	Lj2g3v1728790	-1.04	0	-0.17	0.32	0.96	0	Protein coding	PREDICTED: thioredoxin H-type-like [Cicer arietinum] gi|502161222|ref|XP_004512082.1|
I	Lj2g3v1803110	-2.64	0.03	0.39	0.71	3.08	0	Non-coding	NoHit
I	Lj2g3v1804130	-3.21	0	0.42	0.28	1.65	0	Protein coding	PREDICTED: geranylgeranyl pyrophosphate synthase chloroplastic-like [Glycine max] gi|356559416|ref|XP_003547995.1|
I	Lj2g3v1836090	-0.68	0.01	0.08	0.75	2.11	0	Protein coding	PREDICTED: peroxidase 10-like [Cicer arietinum] gi|502160934|ref|XP_004511960.1|
I	Lj2g3v1903280	-0.85	0	-0.17	0.53	0.59	0.04	Protein coding	PREDICTED: protein IRX15-like [Cicer arietinum] gi|502152827|ref|XP_004509113.1|
I	Lj2g3v1942970	-0.65	0.02	-0.07	0.82	0.86	0.01	Non-coding	NoHit
I	Lj2g3v1984930	-2.15	0	0.56	0.24	2.27	0	Protein coding	Uncharacterized protein TCM_015731 [Theobroma cacao] gi|508776765|gb|EOY24021.1|
I	Lj2g3v1985390	-4.02	0	-1.12	0.02	1.12	0.03	Protein coding	PREDICTED: two-component response regulator-like APRR2-like [Glycine max] gi|356540587|ref|XP_003538769.1|
I	Lj2g3v1987500	-0.93	0	-0.22	0.27	1.1	0	Protein coding	Pyrophosphatase ppaX [Medicago truncatula] gi|357482283|ref|XP_003611427.1|
I	Lj2g3v1988820	-1.02	0.01	-0.1	0.79	0.88	0.04	Protein coding	DNA repair protein rhp54 [Aegilops tauschii] gi|475601294|gb|EMT24776.1|
I	Lj2g3v2001440	-1.83	0	-0.74	0.03	3.02	0	Protein coding	PREDICTED: probable aquaporin TIP2-2-like [Cicer arietinum] gi|502160290|ref|XP_004511697.1|
I	Lj2g3v2002950	-2.29	0	0.67	0.17	2.8	0	Protein coding	anthocyanidin synthase [Onobrychis viciifolia] gi|333102353|gb|AEF14411.1|
I	Lj2g3v2051030	-2.8	0	-0.75	0.17	1.45	0	Protein coding	PREDICTED: protein SPIRAL1-like 5-like [Solanum lycopersicum] gi|460400095|ref|XP_004245571.1|
I	Lj2g3v2051180	-1.11	0	0.14	0.7	1.04	0.01	Protein coding	PREDICTED: transcription factor MYB21-like [Glycine max] gi|356528704|ref|XP_003532939.1|
I	Lj2g3v2084440	-3.08	0	0.65	0.23	3.12	0	Protein coding	flavonoid 3'5'-hydroxylase [Glycine soja] gi|383212996|dbj|BAM09186.1|
I	Lj2g3v2125870	-0.71	0.05	0.09	0.81	0.95	0.02	Protein coding	PREDICTED: TOM1-like protein 2-like [Cicer arietinum] gi|502159182|ref|XP_004511421.1|
I	Lj2g3v2207710	-1.43	0	-0.68	0.1	1.49	0	Protein coding	Heavy metal transport/detoxification superfamily protein [Theobroma cacao] gi|508776473|gb|EOY23729.1|
I	Lj2g3v2315140	-1.16	0	0.34	0.29	0.85	0.03	Protein coding	PREDICTED: ubiquitin-activating enzyme E1 1-like isoform X1 [Cicer arietinum] gi|502096113|ref|XP_004490630.1|
I	Lj2g3v2364710	-0.73	0	-0.24	0.3	0.6	0.03	Protein coding	PREDICTED: exocyst complex component 7-like [Cicer arietinum] gi|502096226|ref|XP_004490667.1|
I	Lj2g3v2560080	-0.8	0.01	0.06	0.85	1.49	0	Protein coding	gibberellic acid-stimulated protein 1 [Glycine soja] gi|323319529|gb|ADX36135.1|
I	Lj2g3v2645150	-0.87	0	-0.42	0.09	1.1	0	Protein coding	PREDICTED: mannose-1-phosphate guanylyltransferase 1-like [Cicer arietinum] gi|502097080|ref|XP_004490906.1|
I	Lj2g3v2661490	-0.69	0	-0.21	0.39	0.69	0.02	Protein coding	PREDICTED: mitochondrial substrate carrier family protein B-like [Glycine max] gi|356551602|ref|XP_003544163.1|
I	Lj2g3v2703390	-4.84	0	-0.12	0.79	0.99	0.05	Protein coding	Aquaporin protein PIP11 [Medicago truncatula] gi|357461163|ref|XP_003600863.1|
I	Lj2g3v2748750	-2.11	0.01	-0.34	0.67	5.11	0	Non-coding	NoHit
I	Lj2g3v2748860	-0.62	0.03	0.19	0.5	0.93	0.01	Protein coding	PREDICTED: zinc finger CCCH domain-containing protein 29-like isoform 1 [Glycine max] gi|356552713|ref|XP_003544707.1|
I	Lj2g3v2794510	-0.61	0.01	-0.04	0.88	0.8	0	Protein coding	PREDICTED: probable LRR receptor-like serine/threonine-protein kinase MRH1-like [Glycine max] gi|356551399|ref|XP_003544063.1|
I	Lj2g3v2843740	-2.63	0	0.05	0.92	1.54	0	Protein coding	PREDICTED: WEB family protein At2g40480-like [Fragaria vesca subsp. vesca] gi|470146720|ref|XP_004308970.1|
I	Lj2g3v2902280	-0.77	0	0.08	0.75	0.7	0.02	Protein coding	PREDICTED: probable serine/threonine-protein kinase At1g09600-like [Cicer arietinum] gi|502144090|ref|XP_004505575.1|
I	Lj2g3v3107350	-0.82	0	0.44	0.08	0.86	0	Protein coding	PREDICTED: mitogen-activated protein kinase 10-like [Glycine max] gi|356567418|ref|XP_003551917.1|
I	Lj2g3v3109480	-6.17	0	0.15	0.82	5.1	0	Protein coding	PREDICTED: uro-adherence factor A-like [Cicer arietinum] gi|502098914|ref|XP_004491346.1|
I	Lj2g3v3164070	-4.78	0	0.87	0.27	1.31	0.05	Protein coding	RING finger family protein [Medicago truncatula] gi|357494513|ref|XP_003617545.1|
I	Lj2g3v3260150	-1.96	0	0.25	0.2	0.87	0	Non-coding	NoHit
I	Lj2g3v3336140	-2.17	0	-0.02	0.95	1.69	0	Protein coding	PREDICTED: neutral ceramidase-like [Cicer arietinum] gi|502099766|ref|XP_004491555.1|
I	Lj2g3v3339580	-2.9	0.01	0.93	0.23	2.06	0.02	Protein coding	Uncharacterized protein TCM_002409 [Theobroma cacao] gi|508701626|gb|EOX93522.1|
I	Lj2g3v3339660	-2.75	0	0.63	0.19	2.72	0	Protein coding	Uncharacterized protein TCM_002397 [Theobroma cacao] gi|508701612|gb|EOX93508.1|
I	Lj3g3v0002210	-1.84	0	0.47	0.09	0.96	0	Protein coding	PREDICTED: ent-kaurene oxidase chloroplastic-like [Cicer arietinum] gi|502080545|ref|XP_004486598.1|
I	Lj3g3v0290220	-1.7	0	0.76	0.11	1.23	0.03	Protein coding	PREDICTED: 6-phosphofructokinase 3-like [Glycine max] gi|356556577|ref|XP_003546601.1|
I	Lj3g3v0381710	-1.45	0	0.22	0.53	0.93	0.03	Protein coding	calcium-binding protein [Lotus japonicus] gi|28301674|emb|CAB63264.3|
I	Lj3g3v0381720	-1.45	0	0.22	0.53	0.93	0.03	Protein coding	calcium-binding protein [Lotus japonicus] gi|28301674|emb|CAB63264.3|
I	Lj3g3v0461060	-3.56	0	0.09	0.8	0.94	0.05	Protein coding	PREDICTED: acid phosphatase 1-like isoform X2 [Cicer arietinum] gi|502155498|ref|XP_004510092.1|
I	Lj3g3v0461070	-2.04	0	-0.09	0.8	1.01	0	Protein coding	Syringolide-induced protein B15-3-5 [Medicago truncatula] gi|357512727|ref|XP_003626652.1|
I	Lj3g3v0461640	-1.34	0	-0.14	0.43	0.65	0	Protein coding	PREDICTED: 23-bisphosphoglycerate-independent phosphoglycerate mutase-like [Glycine max] gi|356568270|ref|XP_003552336.1|
I	Lj3g3v0510910	-1.66	0	0.1	0.76	1.11	0	Protein coding	Ubiquitin carboxyl-terminal hydrolase [Medicago truncatula] gi|357512847|ref|XP_003626712.1|
I	Lj3g3v0512970	-0.64	0.03	0.15	0.65	1.11	0	Protein coding	PREDICTED: UPF0481 protein At3g47200 [Glycine max] gi|356523052|ref|XP_003530156.1|
I	Lj3g3v0512980	-0.7	0.03	0.03	0.96	0.97	0.01	Protein coding	PREDICTED: UPF0481 protein At3g47200 [Glycine max] gi|356523052|ref|XP_003530156.1|
I	Lj3g3v0512990	-1.11	0	-0.97	0	0.76	0	Protein coding	PREDICTED: UPF0481 protein At3g47200-like [Glycine max] gi|356503275|ref|XP_003520436.1|
I	Lj3g3v0513000	-1.11	0	-0.97	0	0.76	0	Protein coding	PREDICTED: UPF0481 protein At3g47200-like [Glycine max] gi|356503275|ref|XP_003520436.1|
I	Lj3g3v0538480	-6.18	0	0.27	0.81	2.54	0.04	Protein coding	PREDICTED: ethylene-responsive transcription factor 2-like [Glycine max] gi|356520778|ref|XP_003529037.1|
I	Lj3g3v0566040	-0.71	0.01	0.12	0.67	0.65	0.05	Protein coding	SAB [Medicago truncatula] gi|357465183|ref|XP_003602873.1|
I	Lj3g3v0652730	-1.86	0	-1.1	0.01	2.34	0	Protein coding	PREDICTED: 1-aminocyclopropane-1-carboxylate oxidase homolog 1 [Glycine max] gi|356522918|ref|XP_003530089.1|
I	Lj3g3v0718300	-0.69	0	-0.11	0.6	0.64	0.01	Protein coding	PREDICTED: MLP-like protein 28-like [Cicer arietinum] gi|502158500|ref|XP_004511176.1|
I	Lj3g3v0730030	-3.13	0	-0.26	0.57	2.94	0	Protein coding	PREDICTED: BAHD acyltransferase At5g47980-like partial [Glycine max] gi|356528236|ref|XP_003532711.1|
I	Lj3g3v0730040	-3.01	0	-0.41	0.31	2.83	0	Protein coding	PREDICTED: BAHD acyltransferase At5g47980-like partial [Glycine max] gi|356528236|ref|XP_003532711.1|
I	Lj3g3v0821240	-2.07	0	0.09	0.74	1.04	0	Protein coding	PREDICTED: probable inactive purple acid phosphatase 16-like [Cicer arietinum] gi|502179076|ref|XP_004516368.1|
I	Lj3g3v0826100	-3.41	0	0.46	0.32	3.36	0	Protein coding	PREDICTED: ent-kaurenoic acid oxidase 2-like partial [Cicer arietinum] gi|502128062|ref|XP_004499923.1|
I	Lj3g3v0838300	-1.28	0.01	0.01	0.99	1.91	0	Protein coding	Ferric reductase defective 3b [Medicago truncatula] gi|357457739|ref|XP_003599150.1|
I	Lj3g3v0935520	-1.19	0.02	-0.46	0.38	2.2	0	Protein coding	Uncharacterized protein TCM_026922 [Theobroma cacao] gi|508778259|gb|EOY25515.1|
I	Lj3g3v0948980	-1.85	0.01	0.53	0.43	1.77	0.04
I	Lj3g3v0950480	-1.02	0	-0.07	0.73	0.68	0	Non-coding	NoHit
I	Lj3g3v0950490	-0.97	0	-0.23	0.22	0.75	0	Protein coding	Phosphoglycerate kinase [Medicago truncatula] gi|357451631|ref|XP_003596092.1|
I	Lj3g3v0950630	-0.92	0	-0.02	0.96	0.91	0	Protein coding	kinase family protein [Arabidopsis lyrata subsp. lyrata] gi|297844550|ref|XP_002890156.1|
I	Lj3g3v0964190	-2.13	0.01	0.6	0.38	6.36	0	repeat	NoHit
I	Lj3g3v1010900	-1.89	0	0.31	0.16	1.63	0	Protein coding	PREDICTED: thiamine thiazole synthase chloroplastic-like [Cicer arietinum] gi|502140800|ref|XP_004504342.1|
I	Lj3g3v1015390	-0.84	0	-0.62	0.02	0.93	0	Protein coding	PREDICTED: interactor of constitutive active ROPs 1-like isoform 1 [Glycine max] gi|356556916|ref|XP_003546766.1|
I	Lj3g3v1048990	-1.61	0	-0.11	0.83	2.34	0	Protein coding	PREDICTED: nicotianamine synthase-like [Cicer arietinum] gi|502088019|ref|XP_004488704.1|
I	Lj3g3v1061390	-1.77	0	0.16	0.46	1.45	0	Protein coding	phosphoenolpyruvate carboxylase [Lotus japonicus] gi|23503556|dbj|BAC20364.1|
I	Lj3g3v1170210	-2.22	0	-0.17	0.59	1.46	0	Protein coding	Alpha/beta-hydrolases family protein isoform 2 [Theobroma cacao] gi|508786204|gb|EOY33460.1|
I	Lj3g3v1293360	-3.85	0	0	1	1.57	0	Protein coding	PREDICTED: protein FAF-like chloroplastic-like [Glycine max] gi|356547103|ref|XP_003541957.1|
I	Lj3g3v1378350	-2.11	0	-0.97	0.17	1.92	0.01
I	Lj3g3v1404080	-2.78	0	-0.4	0.33	2.26	0	Protein coding	Transcription factor bHLH61 isoform 1 [Theobroma cacao] gi|508710735|gb|EOY02632.1|
I	Lj3g3v1451440	-3.15	0	0.32	0.37	3.96	0	Protein coding	PREDICTED: SPX domain-containing protein 3-like [Glycine max] gi|356496328|ref|XP_003517020.1|
I	Lj3g3v1592700	-2.59	0.03	0.41	0.71	2.75	0.01	repeat	NoHit
I	Lj3g3v1592710	-1.58	0	-0.28	0.59	1.29	0.03	Non-coding	NoHit
I	Lj3g3v1602760	-1.58	0	-0.45	0.27	1.58	0	repeat	NoHit
I	Lj3g3v1728970	-1.18	0	-0.43	0.2	1.12	0	Non-coding	NoHit
I	Lj3g3v1833060	-2.44	0	0.56	0.05	1.54	0	Protein coding	Uncharacterized protein TCM_008922 [Theobroma cacao] gi|508708018|gb|EOX99914.1|
I	Lj3g3v2040000	-1.89	0	0.11	0.61	0.87	0	Protein coding	Os04g0658200 [Oryza sativa Japonica Group] gi|297723529|ref|NP_001174128.1|
I	Lj3g3v2188150	-1.84	0	0.65	0.06	2.5	0	Protein coding	tetratricopeptide repeat domain-containing protein [Arabidopsis thaliana] gi|15241290|ref|NP_197519.1|
I	Lj3g3v2261380	-2.39	0	-0.51	0.04	1.18	0	Protein coding	PREDICTED: probable sulfate transporter 3.4-like [Glycine max] gi|356522172|ref|XP_003529722.1|
I	Lj3g3v2296570	-1.33	0	-0.57	0.12	1.06	0.01	Protein coding	Golgin subfamily A member 4 [Theobroma cacao] gi|508782391|gb|EOY29647.1|
I	Lj3g3v2315400	-0.94	0	0.02	0.96	2.22	0	Protein coding	PREDICTED: CASP-like protein POPTRDRAFT_553757-like [Glycine max] gi|356522984|ref|XP_003530122.1|
I	Lj3g3v2317940	-0.65	0	0.4	0.05	0.79	0	Protein coding	PREDICTED: ABC transporter C family member 9-like [Glycine max] gi|356504494|ref|XP_003521031.1|
I	Lj3g3v2330770	-1.41	0	-0.38	0.09	0.96	0	Non-coding	NoHit
I	Lj3g3v2364200	-1.5	0	0.46	0.09	0.88	0.01	Protein coding	Uncharacterized protein TCM_005214 [Theobroma cacao] gi|508703906|gb|EOX95802.1|
I	Lj3g3v2390800	-1.17	0	-0.25	0.15	1.36	0	Protein coding	Ferric-chelate reductase [Medicago truncatula] gi|358346379|ref|XP_003637246.1|
I	Lj3g3v2416340	-1.39	0	-1.1	0.01	2.67	0	Protein coding	Uncharacterized protein TCM_005189 [Theobroma cacao] gi|508703872|gb|EOX95768.1|
I	Lj3g3v2427550	-2.15	0	-0.24	0.57	1.83	0	Protein coding	WRKY55 protein [Glycine max] gi|363807674|ref|NP_001242675.1|
I	Lj3g3v2442040	-0.67	0	-0.33	0.14	0.73	0.01	Protein coding	NoHit
I	Lj3g3v2443140	-7.79	0	-0.56	0.49	4.64	0.03	Protein coding	Uncharacterized protein TCM_005150 [Theobroma cacao] gi|508703812|gb|EOX95708.1|
I	Lj3g3v2443160	-1.75	0	0.39	0.29	1.33	0.01	Protein coding	Acid phosphatase/vanadium-dependent haloperoxidase-related protein [Theobroma cacao] gi|508703807|gb|EOX95703.1|
I	Lj3g3v2466520	-0.77	0	-0.23	0.21	0.61	0	Non-coding	NoHit
I	Lj3g3v2478840	-0.91	0	0.18	0.53	0.98	0	Protein coding	PREDICTED: ras-related protein RABA3-like [Glycine max] gi|356559913|ref|XP_003548240.1|
I	Lj3g3v2515300	-3.82	0	0.07	0.96	2.73	0.02	Protein coding	PREDICTED: probable calcium-binding protein CML31-like [Glycine max] gi|356563192|ref|XP_003549848.1|
I	Lj3g3v2517540	-2.24	0	0.05	0.88	2.74	0	Protein coding	PREDICTED: plasminogen activator inhibitor 1 RNA-binding protein-like [Cicer arietinum] gi|502173509|ref|XP_004515346.1|
I	Lj3g3v2517870	-4.08	0.04	-2.04	0.24	2.95	0.02	Protein coding	PREDICTED: naringenin2-oxoglutarate 3-dioxygenase-like isoform 1 [Glycine max] gi|356520211|ref|XP_003528757.1|
I	Lj3g3v2532270	-2.61	0	0.18	0.54	1.43	0	Protein coding	PREDICTED: ankyrin repeat-containing protein At5g02620-like [Glycine max] gi|356546390|ref|XP_003541609.1|
I	Lj3g3v2575850	-1.23	0	-0.05	0.87	1.24	0	Protein coding	PREDICTED: subtilisin-like protease-like [Cicer arietinum] gi|502156610|ref|XP_004510560.1|
I	Lj3g3v2576020	-1.14	0	-0.76	0.03	1	0	Protein coding	SAUR family protein [Populus trichocarpa] gi|224074081|ref|XP_002304244.1|
I	Lj3g3v2693540	-2.05	0	0.02	0.95	1.56	0	Protein coding	PREDICTED: inorganic pyrophosphatase 2-like [Glycine max] gi|356522610|ref|XP_003529939.1|
I	Lj3g3v2719910	-1.2	0	-1.25	0	0.86	0	Protein coding	RecName: Full=CASP-like protein 1] gi|391738050|sp|P0DI58.1|CSPL1_LOTJA
I	Lj3g3v2721420	-1.23	0.01	-1.73	0	1.64	0.02	Protein coding	Vascular protein [Medicago truncatula] gi|358345857|ref|XP_003636991.1|
I	Lj3g3v2779510	-5.17	0	-0.13	0.73	1.54	0	Protein coding	Uncharacterized protein TCM_031348 [Theobroma cacao] gi|508720932|gb|EOY12829.1|
I	Lj3g3v2807930	-3.76	0	0.15	0.56	1.73	0	Protein coding	PREDICTED: epoxide hydrolase 2-like [Glycine max] gi|356549924|ref|XP_003543340.1|
I	Lj3g3v2807940	-3.58	0	0.14	0.61	1.82	0	Protein coding	PREDICTED: bifunctional epoxide hydrolase 2-like [Cicer arietinum] gi|502082852|ref|XP_004487293.1|
I	Lj3g3v2810120	-0.8	0	-0.15	0.47	0.72	0	Protein coding	PREDICTED: phospholipid-transporting ATPase 2-like [Glycine max] gi|356543847|ref|XP_003540371.1|
I	Lj3g3v2886960	-11.77	0	-0.55	0.44	3.16	0	Protein coding	PREDICTED: transcription repressor MYB6-like [Glycine max] gi|356515230|ref|XP_003526304.1|
I	Lj3g3v2887010	-10.67	0	-0.72	0.29	3.34	0	Protein coding	PREDICTED: myb-related protein Myb4-like isoform X1 [Cicer arietinum] gi|502165389|ref|XP_004513558.1|
I	Lj3g3v2888270	-1	0	0.12	0.55	1.97	0	Protein coding	PREDICTED: G-type lectin S-receptor-like serine/threonine-protein kinase At4g03230-like [Cicer arietinum] gi|502165379|ref|XP_004513553.1|
I	Lj3g3v2921130	-4.85	0	0.14	0.67	1.37	0	Non-coding	NoHit
I	Lj3g3v2926270	-1.28	0	0.17	0.51	0.68	0.02	Protein coding	PREDICTED: probable carboxylesterase 15-like [Cicer arietinum] gi|502145941|ref|XP_004506248.1|
I	Lj3g3v2928440	-1.15	0	0.38	0.14	1.19	0	Protein coding	PREDICTED: protein FAF-like chloroplastic-like [Cicer arietinum] gi|502145889|ref|XP_004506225.1|
I	Lj3g3v3082360	-1.03	0	-0.24	0.48	1.07	0.01	Protein coding	Uncharacterized protein TCM_022188 [Theobroma cacao] gi|508715970|gb|EOY07867.1|
I	Lj3g3v3086130	-1.17	0	0.07	0.79	2.18	0	Protein coding	PREDICTED: fasciclin-like arabinogalactan protein 11-like [Glycine max] gi|356542541|ref|XP_003539725.1|
I	Lj3g3v3155110	-1.84	0	-0.1	0.85	1.38	0.02	Protein coding	PREDICTED: LOW QUALITY PROTEIN: aquaporin TIP1-1-like [Glycine max] gi|356542491|ref|XP_003539700.1|
I	Lj3g3v3200920	-0.97	0	-0.32	0.3	1.01	0.01	Protein coding	PREDICTED: expansin-A4-like [Glycine max] gi|356539004|ref|XP_003537990.1|
I	Lj3g3v3247340	-1.11	0.01	0.74	0.07	0.99	0.05	Protein coding	PREDICTED: ABC transporter C family member 3-like [Glycine max] gi|356553519|ref|XP_003545103.1|
I	Lj3g3v3338170	-1.49	0	0.34	0.25	1.46	0	Protein coding	nonsymbiotic hemoglobin [Lotus japonicus] gi|77799654|dbj|BAE46739.1|
I	Lj3g3v3338440	-2.77	0	-1.03	0	0.7	0	Protein coding	PREDICTED: BURP domain-containing protein 9-like [Cicer arietinum] gi|502149163|ref|XP_004507416.1|
I	Lj3g3v3375780	-0.96	0	0.58	0.03	0.68	0.03		hypernodulation aberrant root formation protein [Lotus japonicus] gi|24940156|emb|CAD42335.1|
I	Lj3g3v3441340	-5.25	0	0.36	0.74	3.18	0	Protein coding	Gibberellin induced protein [Medicago truncatula] gi|357509559|ref|XP_003625068.1|
I	Lj3g3v3451360	-1.54	0	-0.11	0.63	0.84	0	Protein coding	Uncharacterized protein TCM_024470 [Theobroma cacao] gi|508717191|gb|EOY09088.1|
I	Lj3g3v3500040	-1.15	0	0.28	0.47	1.1	0.01	Protein coding	phosphoinositide-specific phospholipase C [Populus tomentosa] gi|407232756|gb|AFT82720.1|
I	Lj3g3v3500050	-1.19	0	0.38	0.29	1.34	0	Protein coding	PREDICTED: 1-phosphatidylinositol phosphodiesterase-like [Glycine max] gi|356516666|ref|XP_003527014.1|
I	Lj3g3v3500120	-0.6	0.04	-0.38	0.19	1.31	0	Protein coding	metacaspase 7 [Arabidopsis thaliana] gi|42563346|ref|NP_178049.2|
I	Lj3g3v3510250	-0.79	0.02	-0.2	0.56	0.88	0.03	Protein coding	PREDICTED: BTB/POZ domain-containing protein At1g50280-like [Glycine max] gi|356544414|ref|XP_003540646.1|
I	Lj3g3v3553930	-1.42	0	-0.21	0.56	1.53	0	Protein coding	PREDICTED: L-ascorbate oxidase homolog [Glycine max] gi|356538526|ref|XP_003537754.1|
I	Lj3g3v3639910	-2.2	0	0.27	0.61	1.86	0	Protein coding	PREDICTED: probable disease resistance RPP8-like protein 2-like [Cicer arietinum] gi|502144957|ref|XP_004505810.1|
I	Lj3g3v3640070	-1.43	0	0.11	0.62	2.17	0	Protein coding	Phosphate starvation-induced gene 3 isoform 1 [Theobroma cacao] gi|508775632|gb|EOY22888.1|
I	Lj3g3v3711300	-1.67	0	0.28	0.59	1.3	0.04	Protein coding	Copper-transporting P-type ATPase [Mesorhizobium metallidurans] gi|496147917|ref|WP_008872424.1|
I	Lj3g3v3711310	-1.68	0	0.09	0.61	1.27	0	Protein coding	purple acid phosphatase 14 [Glycine max] gi|383385895|gb|AFH08750.1|
I	Lj4g3v0119680	-3.15	0	-0.91	0.12	4.06	0	Protein coding	PREDICTED: cytochrome P450 71D8-like [Glycine max] gi|356522069|ref|XP_003529672.1|
I	Lj4g3v0119690	-3.17	0	-0.72	0.21	4.14	0	Protein coding	PREDICTED: cytochrome P450 71D8-like [Glycine max] gi|356522069|ref|XP_003529672.1|
I	Lj4g3v0120400	-1.46	0	-0.15	0.73	1.41	0.01	Protein coding	PREDICTED: probable tyrosine-protein phosphatase At1g05000-like [Glycine max] gi|356522035|ref|XP_003529655.1|
I	Lj4g3v0149010	-1.62	0	0.18	0.67	1.03	0.04	Non-coding	NoHit
I	Lj4g3v0149020	-1.95	0	0.01	0.98	1.4	0.01	rRNA	NoHit
I	Lj4g3v0153800	-1.53	0	0.09	0.67	0.76	0	Protein coding	Uncharacterized protein TCM_030219 [Theobroma cacao] gi|508781431|gb|EOY28687.1|
I	Lj4g3v0213430	-0.91	0	0.04	0.88	0.66	0.05	rRNA	NoHit
I	Lj4g3v0254410	-5.49	0	-0.6	0.53	2.07	0.03	Protein coding	PREDICTED: alphaalpha-trehalose-phosphate synthase [UDP-forming] gi|502089689|ref|XP_004488988.1|
I	Lj4g3v0280830	-0.98	0	0.27	0.37	1.11	0	Non-coding	NoHit
I	Lj4g3v0280840	-1.22	0	0.27	0.38	0.8	0.03	rRNA	NoHit
I	Lj4g3v0287330	-1.55	0	-0.08	0.71	0.98	0	Protein coding	PREDICTED: reticuline oxidase-like protein-like [Glycine max] gi|356512143|ref|XP_003524780.1|
I	Lj4g3v0336650	-0.86	0.01	0.37	0.23	2.07	0	Protein coding	PREDICTED: vacuolar iron transporter homolog 4-like [Cucumis sativus] gi|449444935|ref|XP_004140229.1|
I	Lj4g3v0340650	-2.31	0	-0.27	0.51	1.13	0.04	Protein coding	Non-specific lipid-transfer protein [Medicago truncatula] gi|357490701|ref|XP_003615638.1|
I	Lj4g3v0385780	-0.62	0.03	-0.03	0.94	0.99	0.01	Protein coding	Myocyte-specific enhancer factor 2B [Medicago truncatula] gi|357476283|ref|XP_003608427.1|
I	Lj4g3v0423130	-0.71	0	0.04	0.86	0.59	0.03	Protein coding	binding protein [Arabidopsis lyrata subsp. lyrata] gi|297837269|ref|XP_002886516.1|
I	Lj4g3v0435310	-1.31	0	0.34	0.4	2.16	0	Protein coding	Octicosapeptide/Phox/Bem1p family protein [Arabidopsis thaliana] gi|18412822|ref|NP_567290.1|
I	Lj4g3v0450470	-1.74	0	-0.24	0.33	0.73	0.01	Protein coding	Dof6 transcription factor [Glycine max] gi|351726449|ref|NP_001236615.1|
I	Lj4g3v0450480	-0.99	0.01	-0.59	0.11	0.9	0.02	Protein coding	Dof6 transcription factor [Glycine max] gi|351726449|ref|NP_001236615.1|
I	Lj4g3v0496650	-3	0.01	-3.22	0.01	5.49	0	Protein coding	protein CLAVATA3/ESR-related 1 [Arabidopsis thaliana] gi|22330593|ref|NP_683490.1|
I	Lj4g3v0620740	-1.16	0	-0.42	0.03	1.04	0	Protein coding	leucine-rich repeat-like protein [Stylosanthes hamata] gi|157098061|gb|ABV23277.1|
I	Lj4g3v0668050	-1.65	0	0.41	0.09	1.34	0	Protein coding	Protein argonaute [Medicago truncatula] gi|357475141|ref|XP_003607856.1|
I	Lj4g3v0744870	-0.67	0.03	-0.44	0.22	0.91	0.01	Protein coding	Uncharacterized protein TCM_000814 [Theobroma cacao] gi|508699822|gb|EOX91718.1|
I	Lj4g3v0843090	-1.88	0	0.42	0.31	1.69	0	Protein coding	PREDICTED: polyneuridine-aldehyde esterase-like [Glycine max] gi|356498527|ref|XP_003518102.1|
I	Lj4g3v0843100	-1.75	0	0.52	0.25	1.69	0	Protein coding	PREDICTED: polyneuridine-aldehyde esterase-like [Glycine max] gi|356498541|ref|XP_003518109.1|
I	Lj4g3v0911380	-1.57	0	0.25	0.42	1.57	0	Protein coding	PREDICTED: BEL1-like homeodomain protein 2-like [Glycine max] gi|356502201|ref|XP_003519909.1|
I	Lj4g3v0924530	-2.24	0	0.08	0.78	0.72	0.03	Protein coding	PREDICTED: probable galacturonosyltransferase-like 1-like [Cicer arietinum] gi|502153151|ref|XP_004509235.1|
I	Lj4g3v0986770	-2.25	0	0.28	0.33	1.29	0	Protein coding	PREDICTED: cytochrome P450 716B1-like [Cicer arietinum] gi|502153330|ref|XP_004509304.1|
I	Lj4g3v1154250	-1.34	0	0.43	0.04	1.62	0	Protein coding	PREDICTED: type I inositol-145-trisphosphate 5-phosphatase 2-like [Glycine max] gi|356563443|ref|XP_003549972.1|
I	Lj4g3v1200810	-1.13	0	-0.19	0.65	1.18	0.02	Protein coding	ferredoxin-dependent glutamate synthase [Glycine max] gi|2773270|gb|AAB96761.1|
I	Lj4g3v1215070	-0.7	0.01	-0.19	0.49	1.67	0	Non-coding	NoHit
I	Lj4g3v1274980	-1.16	0	-0.4	0.03	0.61	0	Protein coding	Proline-rich protein [Medicago truncatula] gi|357477499|ref|XP_003609035.1|
I	Lj4g3v1285050	-2.3	0	-0.43	0.04	0.74	0	Protein coding	14 kDa proline-rich protein DC2.15 [Medicago truncatula] gi|357476925|ref|XP_003608748.1|
I	Lj4g3v1287330	-3.18	0	0.79	0.11	3.24	0.02	Protein coding	anthocyanidin synthase [Onobrychis viciifolia] gi|333102353|gb|AEF14411.1|
I	Lj4g3v1289550	-0.84	0.04	-0.14	0.72	1.33	0	Protein coding	PREDICTED: Protein-PII uridylyltransferase [Glycine max] gi|356540171|ref|XP_003538563.1|
I	Lj4g3v1327620	-1.24	0	-0.56	0.19	1.85	0	Protein coding	PREDICTED: agamous-like MADS-box protein AGL19-like isoform X1 [Cicer arietinum] gi|502176043|ref|XP_004515788.1|
I	Lj4g3v1388360	-5.97	0	-0.06	0.93	3.34	0	Protein coding	PREDICTED: probable calcium-binding protein CML31-like [Glycine max] gi|356563192|ref|XP_003549848.1|
I	Lj4g3v1388450	-6.03	0	0.34	0.63	4.21	0	Protein coding	PREDICTED: probable calcium-binding protein CML31-like [Glycine max] gi|356563192|ref|XP_003549848.1|
I	Lj4g3v1389340	-1.02	0	0.11	0.73	1.28	0	Protein coding	PREDICTED: probable pectate lyase 22 isoform 1 [Glycine max] gi|356563159|ref|XP_003549832.1|
I	Lj4g3v1414210	-0.78	0.01	-0.54	0.07	0.97	0.01	Protein coding	PREDICTED: serine/threonine-protein kinase AFC2-like [Cicer arietinum] gi|502176363|ref|XP_004515857.1|
I	Lj4g3v1477230	-0.8	0	0.16	0.56	0.94	0	Protein coding	inositol phosphate kinase [Glycine max] gi|351721472|ref|NP_001237466.1|
I	Lj4g3v1534920	-1.41	0	0.12	0.53	1.17	0	Protein coding	aldehyde dehydrogenase 1 precursor [Lotus corniculatus] gi|29373073|gb|AAO72532.1|
I	Lj4g3v1539340	-1.78	0	0.53	0.03	1.17	0	Protein coding	Uncharacterized protein isoform 1 [Theobroma cacao] gi|508773368|gb|EOY20624.1|
I	Lj4g3v1539400	-1.39	0	0	1	0.78	0.01	Protein coding	Calmodulin binding protein-like isoform 1 [Theobroma cacao] gi|508773358|gb|EOY20614.1|
I	Lj4g3v1720820	-2.5	0	-0.33	0.09	1.45	0	Protein coding	PREDICTED: glycerophosphoryl diester phosphodiesterase-like [Glycine max] gi|356562626|ref|XP_003549570.1|
I	Lj4g3v1880330	-1.94	0	-0.18	0.56	2.7	0	Protein coding	PREDICTED: SPX domain-containing protein 2-like [Glycine max] gi|356548579|ref|XP_003542678.1|
I	Lj4g3v1881390	-0.88	0	-0.17	0.51	1.01	0	Protein coding	epsin N-terminal homology (ENTH) domain-containing protein [Medicago truncatula] gi|357478179|ref|XP_003609375.1|
I	Lj4g3v1896260	-1.28	0	-0.32	0.31	1.43	0	Protein coding	PREDICTED: extended synaptotagmin-1-like isoform 2 [Glycine max] gi|356562955|ref|XP_003549733.1|
I	Lj4g3v1920940	-2.46	0	0.27	0.23	1.33	0	Protein coding	Uncharacterized protein TCM_038176 [Theobroma cacao] gi|508783948|gb|EOY31204.1|
I	Lj4g3v1935520	-2.15	0	-0.11	0.63	2.16	0	Non-coding	NoHit
I	Lj4g3v1935530	-3.44	0	-0.25	0.57	2.91	0	Protein coding	PREDICTED: monogalactosyldiacylglycerol synthase 2 chloroplastic-like [Glycine max] gi|356546136|ref|XP_003541487.1|
I	Lj4g3v1972030	-1.13	0	0.53	0.04	2.79	0	Non-coding	NoHit
I	Lj4g3v2068350	-0.78	0	-0.07	0.79	1.17	0	Protein coding	PREDICTED: pathogenesis-related protein PR-1-like [Glycine max] gi|356564862|ref|XP_003550666.1|
I	Lj4g3v2179280	-0.89	0.01	0.41	0.22	0.92	0.01	Protein coding	PREDICTED: protein Brevis radix-like 4-like [Glycine max] gi|356547921|ref|XP_003542353.1|
I	Lj4g3v2214900	-2.06	0	0.18	0.65	2.9	0	Protein coding	Os09g0438100 [Oryza sativa Japonica Group] gi|115479349|ref|NP_001063268.1|
I	Lj4g3v2215210	-1.14	0	0.43	0.03	1.46	0	Protein coding	sucrose synthase [Arachis hypogaea var. vulgaris] gi|333494282|gb|AEF56625.1|
I	Lj4g3v2250210	-0.84	0	-0.2	0.48	0.86	0.01	Protein coding	Uncharacterized protein isoform 2 [Theobroma cacao] gi|508714975|gb|EOY06872.1|
I	Lj4g3v2263860	-2.92	0.05	1.16	0.25	6.29	0	Non-coding	NoHit
I	Lj4g3v2266260	-1.65	0	-0.2	0.47	0.81	0.01	Protein coding	ATP citrate lyase alpha subunit [Glycyrrhiza uralensis] gi|148872938|gb|ABR15094.1|
I	Lj4g3v2266270	-2.04	0	-0.01	0.98	0.95	0.02	Protein coding	PREDICTED: disease resistance response protein 206-like [Cicer arietinum] gi|502150839|ref|XP_004508149.1|
I	Lj4g3v2266290	-5.07	0	0.61	0.26	2.24	0	Non-coding	NoHit
I	Lj4g3v2364180	-1.37	0.01	-0.09	0.88	1.58	0.01	Protein coding	Mitochondrial transcription termination factor family protein [Theobroma cacao] gi|508703082|gb|EOX94978.1|
I	Lj4g3v2405410	-2.1	0	-0.22	0.57	1.84	0	Protein coding	PREDICTED: purple acid phosphatase 8-like [Glycine max] gi|356525044|ref|XP_003531137.1|
I	Lj4g3v2422640	-1.71	0	-0.05	0.92	1.55	0.01	Protein coding	PREDICTED: l-Ala-D/L-Glu epimerase [Vitis vinifera] gi|225456012|ref|XP_002277056.1|
I	Lj4g3v2436020	-0.72	0	0.05	0.71	0.79	0	Protein coding	CRY [Pisum sativum] gi|113206404|gb|ABI34432.1|
I	Lj4g3v2468440	-1.42	0	-0.44	0.1	1.71	0	Protein coding	PREDICTED: transcription factor TCP2-like [Vitis vinifera] gi|225443918|ref|XP_002271548.1|
I	Lj4g3v2512810	-3.44	0	0.37	0.36	1.86	0	Protein coding	PREDICTED: vinorine synthase-like [Cicer arietinum] gi|502141227|ref|XP_004504492.1|
I	Lj4g3v2526000	-0.98	0	0.23	0.45	1.21	0	Protein coding	PREDICTED: ankyrin-1-like [Glycine max] gi|356538107|ref|XP_003537546.1|
I	Lj4g3v2526050	-1.98	0	-0.55	0.41	2.82	0	Protein coding	Acid phosphatase/vanadium-dependent haloperoxidase-like protein [Medicago truncatula] gi|357463065|ref|XP_003601814.1|
I	Lj4g3v2551470	-1.07	0.01	-0.74	0.07	0.95	0.04	Protein coding	PREDICTED: glucuronoxylan 4-O-methyltransferase 1-like [Cicer arietinum] gi|502135312|ref|XP_004502290.1|
I	Lj4g3v2573880	-1.87	0	0.55	0.03	0.69	0.02	Protein coding	PREDICTED: 15-cis-zeta-carotene isomerase chloroplastic-like [Cicer arietinum] gi|502140974|ref|XP_004504394.1|
I	Lj4g3v2604780	-0.86	0.04	-1.01	0.03	0.98	0.05	Protein coding	AT2G30990 [Arabidopsis thaliana] gi|222423799|dbj|BAH19865.1|
I	Lj4g3v2618300	-0.61	0.03	-0.16	0.58	1.9	0	Protein coding	PREDICTED: fasciclin-like arabinogalactan protein 11-like [Glycine max] gi|356555447|ref|XP_003546043.1|
I	Lj4g3v2628700	-5.8	0	1.48	0.07	4.35	0	Protein coding	PREDICTED: GDSL esterase/lipase At1g29670-like [Glycine max] gi|356510995|ref|XP_003524217.1|
I	Lj4g3v2641090	-1.24	0	-1.22	0	1.49	0	Protein coding	Potassium transporter [Medicago truncatula] gi|357519235|ref|XP_003629906.1|
I	Lj4g3v2666330	-1.69	0	0.13	0.57	1.23	0	Protein coding	PREDICTED: cytochrome P450 716B2-like isoform 1 [Glycine max] gi|356525339|ref|XP_003531282.1|
I	Lj4g3v2717130	-1.18	0	0.53	0.09	0.97	0.01	Protein coding	PREDICTED: myosin heavy chain kinase B-like [Glycine max] gi|356528432|ref|XP_003532807.1|
I	Lj4g3v2765500	-0.62	0.01	-0.5	0.05	0.63	0.03	Protein coding	PREDICTED: auxin-induced protein 5NG4-like [Glycine max] gi|356525576|ref|XP_003531400.1|
I	Lj4g3v2785680	-1.74	0	-0.3	0.52	1.56	0	Protein coding	PREDICTED: TSL-kinase interacting protein 1-like [Glycine max] gi|356528528|ref|XP_003532854.1|
I	Lj4g3v2817870	-1.35	0	0.72	0.08	1.69	0	Protein coding	PREDICTED: L-ascorbate oxidase-like [Cicer arietinum] gi|502140076|ref|XP_004504046.1|
I	Lj4g3v2826710	-0.62	0.01	0.25	0.28	0.7	0.01	Protein coding	PAD4 partial [Medicago truncatula] gi|357520071|ref|XP_003630324.1|
I	Lj4g3v2828960	-1.44	0	0.32	0.39	2.29	0	Protein coding	surface antigen [Trypanosoma cruzi] gi|161958|gb|AAB97874.1|
I	Lj4g3v2846240	-2.7	0	0.18	0.77	2.2	0	Protein coding	Ammonium transporter 3 member [Medicago truncatula] gi|357520195|ref|XP_003630386.1|
I	Lj4g3v2882180	-3.41	0	-0.26	0.5	1.26	0.02	Protein coding	PREDICTED: gelsolin-related protein of 125 kDa-like [Cicer arietinum] gi|502139474|ref|XP_004503782.1|
I	Lj4g3v2916530	-1.15	0.03	-0.71	0.17	1.82	0	Protein coding	PREDICTED: thaumatin-like pathogenesis-related protein 4-like [Cicer arietinum] gi|502139400|ref|XP_004503753.1|
I	Lj4g3v2989050	-0.66	0.03	0.25	0.43	1.84	0	Protein coding	PREDICTED: transcription factor MYB21-like [Glycine max] gi|356528704|ref|XP_003532939.1|
I	Lj4g3v3002610	-0.63	0	-0.15	0.39	0.94	0	Non-coding	NoHit
I	Lj4g3v3002710	-1.35	0.01	0.04	0.93	1.59	0.01	Protein coding	PREDICTED: probable WRKY transcription factor 41-like [Glycine max] gi|356513295|ref|XP_003525349.1|
I	Lj4g3v3014210	-1.16	0	-0.23	0.42	0.64	0.05	Protein coding	PREDICTED: F-box protein SKIP8-like [Glycine max] gi|356511437|ref|XP_003524433.1|
I	Lj4g3v3014280	-1.02	0	-0.01	0.98	0.62	0.03	Protein coding	PREDICTED: B2 protein-like [Cicer arietinum] gi|502138967|ref|XP_004503595.1|
I	Lj4g3v3014670	-0.98	0	0.11	0.68	2.61	0	Protein coding	PREDICTED: cytochrome P450 716B2-like [Glycine max] gi|356513241|ref|XP_003525322.1|
I	Lj4g3v3019450	-4.75	0	0.39	0.49	2.65	0	Protein coding	PREDICTED: probable caffeoyl-CoA O-methyltransferase At4g26220-like [Glycine max] gi|356523822|ref|XP_003530533.1|
I	Lj4g3v3096040	-3.71	0	-0.01	0.97	2.63	0	Protein coding	3-hydroxyacyl-CoA dehydrogenase [Pseudomonas sp. G5(2012)] gi|510313349|gb|EPA98367.1|
I	Lj4g3v3099570	-2.28	0	-0.38	0.35	1.38	0	Protein coding	protein SAR Deficient 1 [Arabidopsis thaliana] gi|186495165|ref|NP_565074.2|
I	Lj4g3v3110650	-3.11	0	-0.49	0.19	1.85	0	Protein coding	PREDICTED: cysteine proteinase inhibitor isoform 3 [Glycine max] gi|356554215|ref|XP_003545444.1|
I	Lj4g3v3111700	-1.03	0.01	0.13	0.75	1.23	0.01	Protein coding	PREDICTED: endoglucanase 8-like [Cicer arietinum] gi|502138381|ref|XP_004503385.1|
I	Lj4g3v3114100	-1.49	0	-0.09	0.67	1.22	0	Protein coding	PREDICTED: MATE efflux family protein DTX1-like [Glycine max] gi|356527876|ref|XP_003532532.1|
I	Lj4g3v3114680	-1.88	0.03	0.08	1	1.42	0.04	Protein coding	PREDICTED: ras-related protein RABA6a-like [Glycine max] gi|356524680|ref|XP_003530956.1|
I	Lj5g3v0122180	-2.17	0	-0.32	0.08	0.62	0	Protein coding	PREDICTED: ocs element-binding factor 1-like [Cicer arietinum] gi|502126134|ref|XP_004499193.1|
I	Lj5g3v0208080	-1.38	0	0.01	0.96	0.82	0	Protein coding	Disease resistance-like protein GS0-1 [Medicago truncatula] gi|357494437|ref|XP_003617507.1|
I	Lj5g3v0228130	-2.11	0	0.68	0.09	1.06	0.05	Protein coding	Uncharacterized protein TCM_034234 [Theobroma cacao] gi|508723140|gb|EOY15037.1|
I	Lj5g3v0228140	-1.32	0	-0.01	0.98	0.8	0	Protein coding	resolvase [Streptococcus agalactiae] gi|446556156|ref|WP_000633502.1|
I	Lj5g3v0243290	-1.99	0	0.12	0.86	2.88	0	Protein coding	PREDICTED: probable cinnamyl alcohol dehydrogenase 6-like [Cicer arietinum] gi|502126421|ref|XP_004499301.1|
I	Lj5g3v0255820	-0.81	0.04	0.2	0.61	1.19	0.01	Protein coding	PREDICTED: probable alpha-amylase 2-like isoform X1 [Cicer arietinum] gi|502126458|ref|XP_004499314.1|
I	Lj5g3v0290490	-1.94	0	-0.13	0.65	2.26	0	Protein coding	PREDICTED: phosphatidate phosphatase LPIN1-like isoform X1 [Cicer arietinum] gi|502125795|ref|XP_004499067.1|
I	Lj5g3v0308430	-0.95	0	0.18	0.24	0.66	0	Protein coding	PREDICTED: acyl-CoA-binding domain-containing protein 3-like [Cicer arietinum] gi|502125647|ref|XP_004499010.1|
I	Lj5g3v0308440	-0.89	0	0.21	0.2	0.71	0	Protein coding	PREDICTED: acyl-CoA-binding domain-containing protein 3-like [Cicer arietinum] gi|502125647|ref|XP_004499010.1|
I	Lj5g3v0310150	-1.16	0	0.34	0.26	1.2	0	Protein coding	PREDICTED: interferon-related developmental regulator 1-like [Glycine max] gi|356564123|ref|XP_003550306.1|
I	Lj5g3v0347610	-1.03	0	0.01	0.95	0.67	0	Protein coding	PREDICTED: squalene monooxygenase-like [Glycine max] gi|356577688|ref|XP_003556956.1|
I	Lj5g3v0473550	-1.41	0.03	-0.24	0.73	2.05	0	Protein coding	PREDICTED: protein GLUTAMINE DUMPER 5-like [Cicer arietinum] gi|502132518|ref|XP_004501399.1|
I	Lj5g3v0527640	-1.23	0	0.22	0.2	0.92	0	Protein coding	aspartate aminotransferase [Lotus corniculatus] gi|2605932|gb|AAC12674.1|
I	Lj5g3v0529330	-1.22	0	-0.37	0.27	0.85	0.03	Protein coding	PREDICTED: 14 kDa proline-rich protein DC2.15-like [Cicer arietinum] gi|502124986|ref|XP_004498751.1|
I	Lj5g3v0540130	-2.57	0	-0.34	0.2	0.62	0.05	Protein coding	PREDICTED: pleiotropic drug resistance protein 1-like [Glycine max] gi|356563840|ref|XP_003550166.1|
I	Lj5g3v0614710	-1.29	0	-0.4	0.23	1.15	0	Non-coding	NoHit
I	Lj5g3v0614830	-2.67	0	0.02	0.97	1.74	0	Protein coding	PREDICTED: type I inositol-145-trisphosphate 5-phosphatase CVP2-like [Glycine max] gi|356536877|ref|XP_003536959.1|
I	Lj5g3v0642670	-4.25	0	0.1	0.93	2.6	0	Protein coding	cytokinin induced message [Glycine max] gi|351726379|ref|NP_001238660.1|
I	Lj5g3v0681010	-2.41	0	0.49	0.08	3.01	0	Protein coding	RecName: Full=Kunitz-type trypsin inhibitor-like 1 protein, AltName: Full=Protease inhibitor from pea 1, Flags: Precursor_x0001_gi|3859063|emb|CAA57931.1| alpha-fucosidase [Pisum sativum] gi|75102445|sp|Q41015.2|PIP21_PEA
I	Lj5g3v0681020	-2.43	0	0.47	0.09	3.07	0	Protein coding	RecName: Full=Kunitz-type trypsin inhibitor-like 1 protein, AltName: Full=Protease inhibitor from pea 1, Flags: Precursor_x0001_gi|3859063|emb|CAA57931.1| alpha-fucosidase [Pisum sativum] gi|75102445|sp|Q41015.2|PIP21_PEA
I	Lj5g3v0681120	-1.85	0	0.23	0.47	1.48	0	Protein coding	Cytokinin-O-glucosyltransferase [Medicago truncatula] gi|357487791|ref|XP_003614183.1|
I	Lj5g3v0710970	-2.81	0	0.59	0.44	2.11	0.05	Non-coding	NoHit
I	Lj5g3v0736800	-4.26	0	-0.29	0.41	1.66	0	Protein coding	PREDICTED: GDSL esterase/lipase At5g03610-like [Glycine max] gi|356572536|ref|XP_003554424.1|
I	Lj5g3v0962840	-1.33	0	0.1	0.58	0.62	0.01	Protein coding	F15K9.15 protein isoform 2 [Theobroma cacao] gi|508702921|gb|EOX94817.1|
I	Lj5g3v0975580	-2.17	0	-0.04	0.97	1.95	0.05	Protein coding	bHLH transcription factor LjTT8 [Lotus japonicus] g3vi|224994136|dbj|BAH28881.1|
I	Lj5g3v1003620	-1.29	0	0.26	0.1	0.66	0	Protein coding	BI1-like protein [Medicago truncatula] gi|357440615|ref|XP_003590585.1|
I	Lj5g3v1171070	-1.67	0	0.5	0.04	1.3	0	Protein coding	phosphate transporter [Lotus japonicus] gi|92109216|dbj|BAE93351.1|
I	Lj5g3v1171090	-1.63	0.04	-1.38	0.09	2.37	0.01	Non-coding	NoHit
I	Lj5g3v1176810	-1.07	0	-0.54	0.08	0.99	0.01	Protein coding	PREDICTED: phosphate transporter PHO1-like [Glycine max] gi|356535386|ref|XP_003536227.1|
I	Lj5g3v1206650	-1.04	0.03	0.13	0.81	1.22	0.03	Protein coding	PREDICTED: ion channel CASTOR-like [Glycine max] gi|356574781|ref|XP_003555523.1|
I	Lj5g3v1206680	-0.64	0	0.46	0.01	1.94	0	Protein coding	PREDICTED: CBL-interacting serine/threonine-protein kinase 7-like [Glycine max] gi|356535343|ref|XP_003536206.1|
I	Lj5g3v1207740	-1.72	0	0.42	0.25	1.19	0.01	Protein coding	PREDICTED: U-box domain-containing protein 44-like [Cicer arietinum] gi|502116379|ref|XP_004495402.1|
I	Lj5g3v1262940	-1	0.03	-0.45	0.32	1.13	0.04
I	Lj5g3v1341920	-1.39	0	-0.71	0.09	2.2	0	Protein coding	phosphoenolpyruvate carboxylase kinase [Lotus japonicus] gi|23503552|dbj|BAC20362.1|
I	Lj5g3v1496730	-1.25	0.03	-1.29	0.03	1.43	0.02	Protein coding	Formin-like protein [Medicago truncatula] gi|357441725|ref|XP_003591140.1|
I	Lj5g3v1500430	-3.09	0	0.17	0.53	2.43	0	Protein coding	PREDICTED: phospholipase D p1-like partial [Cicer arietinum] gi|502117952|ref|XP_004496027.1|
I	Lj5g3v1552060	-1.27	0.02	-0.41	0.44	1.39	0.02	Protein coding	PREDICTED: protein NIM1-INTERACTING 1-like [Cicer arietinum] gi|502117621|ref|XP_004495881.1|
I	Lj5g3v1697630	-1.11	0	0.39	0.19	1.55	0	Protein coding	transcription factor bZIP [Lotus japonicus] gi|193237587|dbj|BAG50070.1|
I	Lj5g3v1697700	-1.17	0.04	-0.69	0.23	3.12	0	Protein coding	Ring finger protein [Medicago truncatula] gi|357442791|ref|XP_003591673.1|
I	Lj5g3v1699460	-0.7	0	0.11	0.64	0.61	0.03	Protein coding	PREDICTED: SEC12-like protein 1-like [Cicer arietinum] gi|502118214|ref|XP_004496156.1|
I	Lj5g3v1701530	-1.16	0	0.39	0.19	1.03	0	Protein coding	Glycosyltransferase family protein 47 [Theobroma cacao] gi|508727038|gb|EOY18935.1|
I	Lj5g3v1853060	-1.69	0.01	-0.83	0.15	1.27	0.04	Protein coding	PREDICTED: LOB domain-containing protein 1-like [Glycine max] gi|356535674|ref|XP_003536369.1|
I	Lj5g3v1853200	-2.52	0.03	1.53	0.15	4.65	0	Protein coding	PREDICTED: protein SCARECROW-like [Glycine max] gi|356574591|ref|XP_003555429.1|
I	Lj5g3v1955070	-0.75	0.01	0.21	0.47	0.98	0	repeat	NoHit
I	Lj5g3v1999050	-0.71	0.03	0.1	0.77	0.82	0.03	Protein coding	PREDICTED: short-chain dehydrogenase TIC 32 chloroplastic-like [Cicer arietinum] gi|502119218|ref|XP_004496543.1|
I	Lj5g3v2012410	-1.97	0	0.24	0.55	0.98	0.03	Protein coding	PREDICTED: protein notum homolog [Glycine max] gi|356534129|ref|XP_003535610.1|
I	Lj5g3v2029500	-5.97	0	0.6	0.23	7.05	0	Non-coding	NoHit
I	Lj5g3v2133780	-1.12	0	-0.07	0.78	1.79	0	Protein coding	PREDICTED: spore coat protein A-like isoform X1 [Cicer arietinum] gi|502120451|ref|XP_004496967.1|
I	Lj5g3v2166250	-2.61	0.04	0.14	0.9	2.38	0.01	Protein coding	PREDICTED: trans-cinnamate 4-monooxygenase-like isoform 1 [Glycine max] gi|356575526|ref|XP_003555891.1|
I	Lj5g3v2183750	-3.91	0	-0.07	0.91	2.16	0.01	Protein coding	Uncharacterized protein TCM_009683 [Theobroma cacao] gi|508708238|gb|EOY00135.1|
I	Lj5g3v2240940	-1.56	0	-0.24	0.27	0.87	0	Protein coding	Trichome birefringence-like 36 [Theobroma cacao] gi|508727349|gb|EOY19246.1|
I	Lj5g3v2240950	-1.47	0	-0.28	0.29	0.88	0	Protein coding	Trichome birefringence-like 36 [Theobroma cacao] gi|508727349|gb|EOY19246.1|
I	Lj5g3v2258440	-0.76	0	0.36	0.11	0.74	0	Protein coding	PREDICTED: lysine-specific demethylase 3B-like [Glycine max] gi|356573855|ref|XP_003555071.1|
I	Lj6g3v0003500	-1.23	0	-0.36	0.1	0.73	0	Protein coding	Pho1-like protein [Medicago truncatula] gi|357452341|ref|XP_003596447.1|
I	Lj6g3v0204630	-1.03	0	0.17	0.6	0.81	0.04	Protein coding	PREDICTED: B2 protein-like [Cicer arietinum] gi|502134303|ref|XP_004502070.1|
I	Lj6g3v0353780	-1.63	0	-0.2	0.44	2.25	0	Protein coding	PREDICTED: cysteine-rich receptor-like protein kinase 2-like [Cicer arietinum] gi|502129947|ref|XP_004500478.1|
I	Lj6g3v0484070	-2.51	0	0.34	0.16	1.44	0	Protein coding	UDP-glucose pyrophosphorylase 3 isoform 5 partial [Theobroma cacao] gi|508725821|gb|EOY17718.1|
I	Lj6g3v0519440	-0.88	0	-0.09	0.7	0.92	0	Protein coding	Chaperone protein clpB [Medicago truncatula] gi|357461271|ref|XP_003600917.1|
I	Lj6g3v0528550	-1.65	0	-0.17	0.68	1.29	0.01	Protein coding	PREDICTED: calmodulin-binding transcription activator 3-like [Glycine max] gi|356511089|ref|XP_003524262.1|
I	Lj6g3v0607250	-4.17	0	0.22	0.89	3.17	0.01	Non-coding	NoHit
I	Lj6g3v0778670	-0.89	0	-0.32	0.24	0.78	0.01	Protein coding	PREDICTED: cytochrome P450 71D11-like [Cicer arietinum] gi|502146994|ref|XP_004506687.1|
I	Lj6g3v0779840	-5.24	0	-0.73	0.54	3.03	0.04	Protein coding	PREDICTED: cytochrome P450 71D11-like [Cicer arietinum] gi|502146994|ref|XP_004506687.1|
I	Lj6g3v0779850	-1.16	0.02	0.04	0.93	1.25	0.02	Protein coding	PREDICTED: cytochrome P450 71D11-like [Cicer arietinum] gi|502146994|ref|XP_004506687.1|
I	Lj6g3v0931320	-2.64	0	0.33	0.52	2.25	0
I	Lj6g3v0933780	-3.12	0	0.39	0.56	5.63	0	Protein coding	PREDICTED: protein TRANSPARENT TESTA 12-like [Cicer arietinum] gi|502098599|ref|XP_004491273.1|
I	Lj6g3v0936950	-2.21	0	0.02	0.96	1.53	0	Protein coding	Disease resistance-like protein GS4-1 [Medicago truncatula] gi|357449965|ref|XP_003595259.1|
I	Lj6g3v0959470	-1.26	0	-0.35	0.21	1.23	0	Protein coding	PREDICTED: DELLA protein RHT-1-like [Cicer arietinum] gi|502149683|ref|XP_004507626.1|
I	Lj6g3v1018360	-8.75	0	0.66	0.16	2.68	0	repeat	NoHit
I	Lj6g3v1051220	-1.16	0.02	0.17	0.73	2.23	0	Protein coding	Mitochondrial chaperone BCS1 [Medicago truncatula] gi|357496301|ref|XP_003618439.1|
I	Lj6g3v1077270	-1.4	0	-0.09	0.68	0.83	0	Protein coding	PREDICTED: cellulose synthase A catalytic subunit 7 [UDP-forming] gi|502154839|ref|XP_004509860.1|
I	Lj6g3v1077640	-2.2	0	0.54	0.21	2.25	0	Protein coding	PREDICTED: serine carboxypeptidase 24-like isoform 1 [Glycine max] gi|356500663|ref|XP_003519151.1|
I	Lj6g3v1162830	-1.54	0	0.03	0.87	0.6	0.01	Protein coding	PREDICTED: sucrose synthase-like isoform X1 [Cicer arietinum] gi|502086199|ref|XP_004488141.1|
I	Lj6g3v1163980	-2.1	0	-0.14	0.6	0.59	0.05	Protein coding	PREDICTED: 21 kDa protein-like [Cicer arietinum] gi|502086147|ref|XP_004488124.1|
I	Lj6g3v1187400	-1.12	0	-0.06	0.85	0.98	0.01	Protein coding	PREDICTED: serine/threonine-protein kinase At5g01020-like [Glycine max] gi|356558419|ref|XP_003547504.1|
I	Lj6g3v1201340	-3.47	0	-0.45	0.33	1.22	0.02	Protein coding	R2R3-MYB transcription factor LjTT2a [Lotus japonicus] g3vi|169881229|dbj|BAG12893.1|
I	Lj6g3v1201350	-2.58	0	-0.39	0.37	1.53	0	Protein coding	R2R3-MYB transcription factor LjTT2a [Lotus japonicus] g3vi|169881229|dbj|BAG12893.1|
I	Lj6g3v1228360	-1.12	0.01	-0.31	0.46	1.14	0.02	Protein coding	Calmodulin-binding protein [Medicago truncatula] gi|357449903|ref|XP_003595228.1|
I	Lj6g3v1392520	-1.66	0	0.31	0.18	1.1	0	Protein coding	Haloacid dehalogenase-like hydrolase domain-containing protein [Medicago truncatula] gi|357449159|ref|XP_003594856.1|
I	Lj6g3v1412730	-0.84	0	-0.29	0.26	1.18	0	Protein coding	cellulose synthase [Betula luminifera] gi|212960417|gb|ACJ38666.1|
I	Lj6g3v1412740	-1.8	0	-0.34	0.16	1.12	0	Protein coding	Cellulose synthase [Medicago truncatula] gi|357449211|ref|XP_003594882.1|
I	Lj6g3v1421120	-1.63	0	0.24	0.4	0.63	0.05	Protein coding	Domain of Uncharacterized protein function (DUF23) isoform 1 [Theobroma cacao] gi|508704915|gb|EOX96811.1|
I	Lj6g3v1444480	-0.65	0	0.05	0.79	1.29	0	Protein coding	PREDICTED: ribonucleoprotein RB97D-like [Cicer arietinum] gi|502085205|ref|XP_004487863.1|
I	Lj6g3v1444530	-1.36	0.03	-0.08	0.95	1.37	0.05	Protein coding	PREDICTED: vesicle-associated membrane protein 724-like [Cicer arietinum] gi|502085197|ref|XP_004487861.1|
I	Lj6g3v1549220	-1.32	0	-0.2	0.35	0.81	0	Protein coding	Endochitinase [Medicago truncatula] gi|357449033|ref|XP_003594792.1|
I	Lj6g3v1603970	-1.66	0	0.49	0.2	2.44	0	Protein coding	PREDICTED: anthocyanin 3'-O-beta-glucosyltransferase-like [Cicer arietinum] gi|502162197|ref|XP_004512424.1|
I	Lj6g3v1629950	-0.88	0.02	-0.4	0.3	1.68	0	Non-coding	NoHit
I	Lj6g3v1706120	-3.3	0	-0.21	0.8	1.83	0.05	Non-coding	NoHit
I	Lj6g3v1706150	-1.57	0	-0.19	0.65	2.02	0	Protein coding	Os09g0479300 [Oryza sativa Japonica Group] gi|115479769|ref|NP_001063478.1|
I	Lj6g3v1707360	-1.56	0	0.11	0.86	2.09	0	Protein coding	PREDICTED: BTB/POZ domain-containing protein At5g47800-like [Glycine max] gi|356532859|ref|XP_003534987.1|
I	Lj6g3v1752890	-1.2	0	0.04	0.89	0.95	0	Protein coding	PREDICTED: scarecrow-like protein 13-like [Glycine max] gi|356555748|ref|XP_003546192.1|
I	Lj6g3v1753250	-1.31	0	-0.44	0.15	0.78	0.03	Protein coding	inositol monophosphatase [Phaseolus vulgaris] gi|227270347|emb|CAX94844.1|
I	Lj6g3v1812110	-2.2	0	-0.1	0.69	3	0	Protein coding	LysM type receptor kinase [Lotus japonicus] gi|290490574|dbj|BAI79274.1|
I	Lj6g3v1874670	-0.95	0	0.2	0.23	0.78	0	Protein coding	starch synthase III [Phaseolus vulgaris] gi|133253467|dbj|BAF49176.1|
I	Lj6g3v1880270	-2.96	0	0.7	0.11	3.48	0	Protein coding	PREDICTED: basic 7S globulin-like [Glycine max] gi|356548993|ref|XP_003542883.1|
I	Lj6g3v1880410	-1.89	0	-0.17	0.52	2.13	0	Protein coding	PREDICTED: basic 7S globulin-like [Cicer arietinum] gi|502079066|ref|XP_004486143.1|
I	Lj6g3v1915830	-1.88	0	-0.51	0.15	0.81	0.03	Protein coding	ATP-citrate lyase subunit B [Arabidopsis thaliana] gi|62318795|dbj|BAD93838.1|
I	Lj6g3v1918260	-2.24	0	0.21	0.74	2.66	0	Non-coding	NoHit
I	Lj6g3v2043210	-2.37	0	0.17	0.48	1.42	0	Protein coding	PREDICTED: CBS domain-containing protein CBSX5-like [Glycine max] gi|356549353|ref|XP_003543058.1|
I	Lj6g3v2085690	-5.55	0	-0.84	0.45	2.94	0.01	Protein coding	Uncharacterized protein TCM_030007 [Theobroma cacao] gi|508781185|gb|EOY28441.1|
I	Lj6g3v2193590	-1.24	0	0.06	0.81	0.95	0	Protein coding	Uncharacterized protein TCM_034490 [Theobroma cacao] gi|508723530|gb|EOY15427.1|
I	Ljchlorog3v0013140	-2.29	0.03	0.81	0.28	4.51	0.02	fragmented	NoHit
I	Ljmitog3v0000060	-1.14	0	0.46	0.07	0.61	0.04	Protein coding	orf185 [Vitis vinifera] gi|224365621|ref|YP_002608349.1|
I	Ljmitog3v0000210	-0.8	0	0.48	0.03	0.74	0.01	Protein coding	succinate dehydrogenase subunit 3 (mitochondrion) [Millettia pinnata] gi|372450255|ref|YP_005090438.1|
I	Ljmitog3v0000510	-1.37	0	0.24	0.34	0.6	0.04	Non-coding	NoHit
I	Ljmitog3v0000700	-1.33	0	0.15	0.61	1.02	0.01	Protein coding	Flp pilus assembly protein TadB [Rhodovulum sp. PH10] gi|495660004|ref|WP_008384583.1|
II	Lj0g3v0006839	-1.58	0	0.85	0.04	0.7	0.14	Protein coding	PREDICTED: UDP-glycosyltransferase 74E2-like [Glycine max] gi|356559587|ref|XP_003548080.1|
II	Lj0g3v0027119	-1.42	0	0.85	0.02	0.76	0.07	rRNA	NoHit
II	Lj0g3v0050739	-2.4	0.01	1.44	0.01	2.02	0.13	Protein coding	psbA [Amaranthus hybridus] gi|336306|gb|AAA84445.1|
II	Lj0g3v0071969	-1.25	0.01	0.94	0.03	-0.21	0.78	Protein coding	PREDICTED: low affinity cationic amino acid transporter 2-like [Glycine max] gi|356514041|ref|XP_003525716.1|
II	Lj0g3v0073849	-1.29	0	0.78	0.05	-0.32	0.49
II	Lj0g3v0124229	-5.17	0	1.72	0.01	0.3	0.79	Protein coding	PREDICTED: heterodimeric geranylgeranyl pyrophosphate synthase small subunit chloroplastic-like [Cicer arietinum] gi|502099160|ref|XP_004491403.1|
II	Lj0g3v0160649	-1.52	0.02	1.11	0.05	-2.18	0.01	Protein coding	NoHit
II	Lj0g3v0178399	-0.64	0.02	0.71	0.01	-0.59	0.05	Non-coding	NoHit
II	Lj0g3v0199849	-1.39	0	0.8	0	0.32	0.15	Protein coding	PREDICTED: clustered mitochondria protein-like [Cicer arietinum] gi|502147896|ref|XP_004506958.1|
II	Lj0g3v0212369	-0.94	0	0.76	0.01	0.25	0.48	Protein coding	PREDICTED: kinesin-4-like [Glycine max] gi|356537103|ref|XP_003537070.1|
II	Lj0g3v0228979	-4.81	0	2.03	0.02	0.78	0.59	Protein coding	PREDICTED: NADP-dependent alkenal double bond reductase P1-like [Cicer arietinum] gi|502086897|ref|XP_004488361.1|
II	Lj0g3v0247029	-0.93	0	1.15	0	-0.03	0.92	Protein coding	RecName: Full=Carotenoid 910(9'10')-cleavage dioxygenase 1, AltName: Full=PsCCD1, AltName: Full=PsNCED1_x0001_gi|22335695|dbj|BAC10549.1| nine-cis-epoxycarotenoid dioxygenase1 [Pisum sativum] gi|75157294|sp|Q8LP17.1|CCD1_PEA
II	Lj0g3v0258989	-0.67	0	0.7	0	0.44	0.09	Protein coding	6-phosphofructokinase [Medicago truncatula] gi|357517251|ref|XP_003628914.1|
II	Lj0g3v0268789	-1.22	0	1.02	0	0.46	0.12	Protein coding	PREDICTED: pyruvate kinase isozyme G chloroplastic-like [Glycine max] gi|356559692|ref|XP_003548131.1|
II	Lj0g3v0284939	-1.09	0.01	1.12	0	0.64	0.17	Protein coding	glutaredoxin-related protein [Arabidopsis thaliana] gi|18399411|ref|NP_566405.1|
II	Lj0g3v0308239	-1.76	0.02	3.27	0	-1.42	0.02	Non-coding	NoHit
II	Lj1g3v0513130	-2.12	0	0.99	0	0.4	0.29	Protein coding	PREDICTED: dof zinc finger protein DOF3.3-like [Glycine max] gi|356516810|ref|XP_003527086.1|
II	Lj1g3v3918040	-2.08	0	1.03	0	-2.92	0	Protein coding	Chalcone synthase [Medicago truncatula] gi|357508471|ref|XP_003624524.1|
II	Lj1g3v3918050	-1.96	0	0.99	0	-2.86	0	Protein coding	Chalcone synthase [Medicago truncatula] gi|357508471|ref|XP_003624524.1|
II	Lj1g3v3948230	-0.67	0.01	0.78	0	0.11	0.72	Protein coding	PREDICTED: NAC domain-containing protein 100-like [Glycine max] gi|356571678|ref|XP_003554001.1|
II	Lj1g3v4251210	-1.62	0	0.74	0.01	-0.96	0	Protein coding	PREDICTED: magnesium-chelatase subunit H-like [Glycine max] gi|356534764|ref|XP_003535922.1|
II	Lj1g3v4434230	-3.4	0	1.26	0.01	0.74	0.16	Protein coding	PREDICTED: LOW QUALITY PROTEIN: patatin group A-3-like [Glycine max] gi|356572190|ref|XP_003554253.1|
II	Lj1g3v4694290	-3.85	0	1.58	0.01	-0.28	0.7	Protein coding	Uncharacterized protein TCM_022422 [Theobroma cacao] gi|508716204|gb|EOY08101.1|
II	Lj1g3v5010630	-1.38	0.01	0.93	0.05	0.1	0.84	repeat	NoHit
II	Lj2g3v0932880	-2.66	0	1.11	0.02	0.59	0.32	Protein coding	PREDICTED: galactinol--sucrose galactosyltransferase-like [Glycine max] gi|356511694|ref|XP_003524558.1|
II	Lj2g3v0932890	-1.36	0	0.87	0	-0.16	0.67	Protein coding	PREDICTED: galactinol--sucrose galactosyltransferase-like [Cicer arietinum] gi|502090435|ref|XP_004489227.1|
II	Lj2g3v0944200	-2.12	0	1.76	0	-0.6	0.22	Protein coding	phosphate transporter [Lotus japonicus] gi|92109220|dbj|BAE93353.1|
II	Lj2g3v1467630	-0.66	0.01	0.59	0.01	-0.49	0.07	Protein coding	PREDICTED: probable mannitol dehydrogenase-like [Cicer arietinum] gi|502162632|ref|XP_004512563.1|
II	Lj2g3v1572000	-0.64	0	0.88	0	0.27	0.21	Protein coding	PREDICTED: kinesin-like calmodulin-binding protein homolog [Glycine max] gi|356540898|ref|XP_003538921.1|
II	Lj2g3v1669700	-1.16	0.01	0.85	0.03	0.64	0.18	repeat	NoHit
II	Lj2g3v2002190	-2.2	0.04	1.72	0.02	0.08	0.93	Protein coding	PREDICTED: nitrate transporter 1.1-like [Glycine max] gi|356497153|ref|XP_003517427.1|
II	Lj2g3v2002640	-1.12	0	0.84	0.01	0.36	0.34	Protein coding	Uncharacterized protein isoform 1 [Theobroma cacao] gi|508777246|gb|EOY24502.1|
II	Lj2g3v2017610	-0.99	0.01	0.9	0.01	0.24	0.58	Protein coding	Heavy metal atpase 5 [Theobroma cacao] gi|508777445|gb|EOY24701.1|
II	Lj2g3v2088140	-0.74	0	0.89	0	0.52	0.06	Protein coding	PREDICTED: transcription factor TRY-like [Cicer arietinum] gi|502159762|ref|XP_004511522.1|
II	Lj3g3v1064840	-1.36	0.01	1.06	0.01	-0.03	1	Protein coding	NHL domain-containing protein isoform 1 [Theobroma cacao] gi|508721539|gb|EOY13436.1|
II	Lj3g3v1739280	-1.32	0	0.71	0	0.52	0.04		RecName: Full=Calcium and calcium/calmodulin-dependent serine/threonine-protein kinase; Short=LjCCaMK g3vi|116634228|emb|CAJ76699.1| calcium calmodulin-dependent protein kinase [Lotus japonicus] gi|122250440|sp|A0AAR7.1|CCAMK_LOTJA
II	Lj3g3v2575530	-1.34	0.02	1.45	0	0.1	0.94	Protein coding	PREDICTED: pectinesterase 3-like [Cicer arietinum] gi|502156632|ref|XP_004510571.1|
II	Lj3g3v2904030	-1.64	0	1.48	0	-1.33	0	Non-coding	NoHit
II	Lj3g3v3067940	-0.72	0.05	0.68	0.05	-0.27	0.5	Protein coding	Uncharacterized protein TCM_042131 [Theobroma cacao] gi|508787196|gb|EOY34452.1|
II	Lj4g3v0109500	-2.53	0	0.97	0	0.37	0.31	Non-coding	NoHit
II	Lj4g3v0149110	-0.6	0.04	0.77	0.01	0.53	0.11	rRNA	NoHit
II	Lj4g3v0149180	-1.14	0	1.51	0	0.77	0.07	rRNA	NoHit
II	Lj4g3v0214630	-1.49	0	0.72	0.04	0.47	0.24	rRNA	NoHit
II	Lj4g3v0340700	-0.89	0.05	1.82	0	0.65	0.17	Protein coding	PREDICTED: (3R)-hydroxymyristoyl-[acyl-carrier-protein] gi|356558645|ref|XP_003547614.1|
II	Lj4g3v0510250	-0.66	0	0.74	0	0.02	0.91	Protein coding	acyl-[acyl-carrier-protein] gi|67633223|gb|AAY78547.1|
II	Lj4g3v0620410	-1.01	0.03	0.92	0.03	-0.78	0.1	Protein coding	PREDICTED: abscisate beta-glucosyltransferase-like [Cicer arietinum] gi|502143186|ref|XP_004505251.1|
II	Lj4g3v0831020	-0.88	0.03	1.45	0	-0.13	0.82	Protein coding	EPR [Populus tomentosa] gi|506954094|gb|AGM20683.1|
II	Lj4g3v1273860	-3	0.02	2.57	0	0.9	0.23	Protein coding	PREDICTED: nitrate transporter 1.1-like [Glycine max] gi|356497153|ref|XP_003517427.1|
II	Lj4g3v1329880	-1.34	0.05	1.18	0.05	-2.73	0	Protein coding	PREDICTED: DNA topoisomerase 6 subunit B-like isoform 1 [Glycine max] gi|356550360|ref|XP_003543555.1|
II	Lj4g3v1388220	-1.32	0	0.8	0.02	0.66	0.13	Protein coding	PREDICTED: probable inactive purple acid phosphatase 27-like [Cicer arietinum] gi|502176175|ref|XP_004515814.1|
II	Lj4g3v2253550	-1.33	0	0.76	0.05	0.7	0.13	Protein coding	PREDICTED: serine carboxypeptidase-like 33-like isoform 1 [Glycine max] gi|356521731|ref|XP_003529505.1|
II	Lj4g3v2468350	-0.79	0	0.66	0	0.12	0.58	Protein coding	Pyruvate dehydrogenase E1 component subunit beta [Medicago truncatula] gi|357461751|ref|XP_003601157.1|
II	Lj5g3v0630270	-2.92	0.01	2.24	0.01	1.01	0.29	Protein coding	PREDICTED: gibberellin 20 oxidase 1-like [Glycine max] gi|356534616|ref|XP_003535849.1|
II	Lj5g3v0805190	-1.02	0.03	1.94	0	0.62	0.18	Protein coding	PREDICTED: HVA22-like protein j-like isoform X2 [Cicer arietinum] gi|502112094|ref|XP_004494238.1|
II	Lj5g3v2241010	-0.69	0	0.74	0	0.28	0.22	Protein coding	PREDICTED: zinc finger protein MAGPIE-like [Glycine max] gi|356536373|ref|XP_003536713.1|
II	Lj5g3v2291190	-1.64	0	0.67	0.03	0.12	0.8	Non-coding	NoHit
II	Lj6g3v0217110	-2.68	0	1.37	0	-0.37	0.45	Protein coding	phosphate transporter [Lotus japonicus] gi|92109220|dbj|BAE93353.1|
II	Ljchlorog3v0000020	-0.85	0.01	0.77	0.03	-0.14	0.74	Protein coding	psbA [Amaranthus hybridus] gi|336306|gb|AAA84445.1|
III	Lj0g3v0000069	1.53	1	8.12	0	8.62	0	Protein coding	cysteine proteinase [Lotus japonicus] gi|144905112|dbj|BAF56429.1|
III	Lj0g3v0008099	-0.58	1	5.76	0	7.73	0	Protein coding	PREDICTED: high affinity cationic amino acid transporter 1-like [Glycine max] gi|356529044|ref|XP_003533107.1|
III	Lj0g3v0008399	0.55	0.35	2.33	0	3.78	0	Protein coding	Uncharacterized protein TCM_020954 [Theobroma cacao] gi|508714237|gb|EOY06134.1|
III	Lj0g3v0017729	0.52	0.17	2.09	0	3.77	0	Protein coding	PREDICTED: molybdenum cofactor sulfurase-like [Cicer arietinum] gi|502165792|ref|XP_004513691.1|
III	Lj0g3v0038119	3.33	0	1.67	0	1.04	0.02	repeat	NoHit
III	Lj0g3v0044349	-0.17	0.53	0.94	0	1.13	0	Protein coding	RecName: Full=Asparagine synthetase [glutamine-hydrolyzing] gi|1351985|sp|P49093.2|ASNS2_LOTJA
III	Lj0g3v0044409	0.63	0.33	1.18	0.04	2.06	0	fragmented	NoHit
III	Lj0g3v0044419	0.4	0.09	0.64	0.01	1.18	0	Non-coding	NoHit
III	Lj0g3v0054959	1.85	0	0.71	0.02	1.11	0	fragmented	NoHit
III	Lj0g3v0057079	1.29	0.16	3.44	0	1.74	0.02	Protein coding	Mitochondrial substrate carrier family protein V [Medicago truncatula] gi|357478051|ref|XP_003609311.1|
III	Lj0g3v0064609	0.7	0.04	0.95	0.01	1.41	0	Protein coding	oxidosqualene cyclase [Lotus japonicus] gi|108743267|dbj|BAE95409.1|
III	Lj0g3v0064629	-0.41	0.63	1.49	0.01	2.47	0	Protein coding	PREDICTED: LOW QUALITY PROTEIN: salutaridinol 7-O-acetyltransferase-like [Glycine max] gi|356522592|ref|XP_003529930.1|
III	Lj0g3v0069039	0.78	0.56	1.98	0.05	3.25	0	Protein coding	cation-translocating ATPase [Methanothermobacter thermautotrophicus str. Delta H] gi|15679019|ref|NP_276136.1|
III	Lj0g3v0069139	-0.28	0.58	1.58	0	0.86	0.05	Protein coding	elongation factor 1-alpha (EF1-a) [Cicer arietinum] gi|3319882|emb|CAA06245.1|
III	Lj0g3v0069449	0.69	0.74	5.62	0	5.92	0	Protein coding	PREDICTED: ankyrin repeat-containing protein At5g02620-like [Glycine max] gi|356546390|ref|XP_003541609.1|
III	Lj0g3v0071919	1.47	0	0.91	0.05	1.31	0.01	repeat	NoHit
III	Lj0g3v0079529	1.23	0.19	3.51	0	2.13	0	Protein coding	PREDICTED: desiccation-related protein PCC13-62-like [Glycine max] gi|356529093|ref|XP_003533131.1|
III	Lj0g3v0083399	0.94	0.26	5.74	0	5.57	0	Protein coding	Exocyst complex component [Medicago truncatula] gi|357437557|ref|XP_003589054.1|
III	Lj0g3v0084579	0	1	8.04	0	6.69	0	Protein coding	Uncharacterized protein TCM_041937 [Theobroma cacao] gi|508786936|gb|EOY34192.1|
III	Lj0g3v0087959	1.82	0	1.33	0.04	1.67	0.01	Protein coding	PREDICTED: F-box/FBD/LRR-repeat protein At3g14710-like [Cicer arietinum] gi|502087927|ref|XP_004488684.1|
III	Lj0g3v0088019	0	1	9.39	0	6.71	0	Protein coding	Lectin receptor-like kinase Tg-20 [Medicago truncatula] gi|357517167|ref|XP_003628872.1|
III	Lj0g3v0088309	5.01	0	1.55	0.01	2.22	0	Protein coding	PREDICTED: 21 kDa protein-like [Glycine max] gi|356565333|ref|XP_003550896.1|
III	Lj0g3v0090429	1.48	0	0.79	0.01	1	0	Protein coding	PREDICTED: probable leucine-rich repeat receptor-like protein kinase At1g35710-like [Cicer arietinum] gi|502148812|ref|XP_004507279.1|
III	Lj0g3v0091169	-0.19	0.54	2.19	0	4.03	0	Non-coding	NoHit
III	Lj0g3v0094349	-0.41	0.52	1.45	0.01	2.01	0	Protein coding	PREDICTED: zinc finger protein 4-like [Glycine max] gi|356575452|ref|XP_003555855.1|
III	Lj0g3v0096369	2.31	0	3.39	0	1.82	0	Non-coding	NoHit
III	Lj0g3v0099189	0.14	1	6.93	0	5.15	0	Protein coding	PREDICTED: peptide transporter PTR1-like isoform X1 [Cicer arietinum] gi|502131373|ref|XP_004500964.1|
III	Lj0g3v0100599	-1.07	0.4	4.93	0	7.63	0	Protein coding	PREDICTED: dihydrodipicolinate synthase 2 chloroplastic-like [Glycine max] gi|356505643|ref|XP_003521599.1|
III	Lj0g3v0100769	-0.18	0.52	1.14	0	3.53	0	Protein coding	PREDICTED: U-box domain-containing protein 33-like [Glycine max] gi|356506214|ref|XP_003521882.1|
III	Lj0g3v0101659	0.16	0.53	0.77	0	0.72	0.01	Protein coding	PREDICTED: 3-oxoacyl-[acyl-carrier-protein] gi|502135409|ref|XP_004502323.1|
III	Lj0g3v0101839	-0.96	0.3	2.13	0	1.38	0.05	Protein coding	Uncharacterized protein TCM_000126 [Theobroma cacao] gi|508698844|gb|EOX90740.1|
III	Lj0g3v0103499	-0.52	0.24	2.74	0	2.47	0	Non-coding	NoHit
III	Lj0g3v0103699	0.15	0.63	0.75	0.01	0.79	0.02	Non-coding	NoHit
III	Lj0g3v0104509	-0.68	0.23	1.27	0.03	5.09	0	Protein coding	unnamed protein product [Vitis vinifera] gi|298204386|emb|CBI16866.3|
III	Lj0g3v0105739	0	1	4.64	0.01	4.05	0.01	Protein coding	PREDICTED: serine carboxypeptidase-like 48-like [Glycine max] gi|356550144|ref|XP_003543449.1|
III	Lj0g3v0106579	-0.21	0.51	0.78	0.01	1.55	0	Protein coding	PTS system glucose-specific IIABC component [Mycoplasma synoviae 53] gi|71894170|ref|YP_278278.1|
III	Lj0g3v0106679	1.9	0.07	2.21	0.03	3.69	0.01	Protein coding	PREDICTED: cystinosin homolog [Cicer arietinum] gi|502091713|ref|XP_004489616.1|
III	Lj0g3v0107979	1.72	0	1.13	0	1.05	0	Protein coding	Plastid movement impaired 2 [Theobroma cacao] gi|508712106|gb|EOY04003.1|
III	Lj0g3v0110289	0.81	0.47	10.11	0	9.27	0	Protein coding	GDSL esterase/lipase [Medicago truncatula] gi|357517837|ref|XP_003629207.1|
III	Lj0g3v0110479	-0.17	0.51	0.93	0	2.18	0	Protein coding	PREDICTED: UDP-glycosyltransferase 71D1-like [Cicer arietinum] gi|502095988|ref|XP_004490589.1|
III	Lj0g3v0111029	0	1	4.83	0	7.11	0	Protein coding	RING-H2 finger protein ATL5F [Medicago truncatula] gi|357517389|ref|XP_003628983.1|
III	Lj0g3v0112999	-0.55	0.1	0.68	0.04	1.23	0	Non-coding	NoHit
III	Lj0g3v0114929	-0.67	0.5	1.92	0.01	2.58	0	Protein coding	Uncharacterized protein TCM_021609 [Theobroma cacao] gi|508715200|gb|EOY07097.1|
III	Lj0g3v0115479	-0.45	0.77	7.38	0	10.47	0	Protein coding	high affinity ammonium transporter [Lotus japonicus] gi|232782268|gb|ACQ91094.1|
III	Lj0g3v0127469	-1.1	0.18	3.52	0	2.23	0	Protein coding	PREDICTED: probable purple acid phosphatase 20-like [Glycine max] gi|356503803|ref|XP_003520692.1|
III	Lj0g3v0128669	0.95	0	0.62	0.01	2.36	0	Protein coding	PREDICTED: disease resistance response protein 206-like [Cicer arietinum] gi|502109352|ref|XP_004493625.1|
III	Lj0g3v0130239	0.99	0	0.88	0	0.71	0.03	Protein coding	Uncharacterized protein TCM_007020 [Theobroma cacao] gi|508706310|gb|EOX98206.1|
III	Lj0g3v0130299	-1.02	0.3	1.62	0.05	5.23	0.01	Protein coding	PREDICTED: myb-related protein 308-like [Glycine max] gi|356519735|ref|XP_003528525.1|
III	Lj0g3v0133349	0.39	1	5.32	0	9.97	0	Protein coding	PREDICTED: probable LRR receptor-like serine/threonine-protein kinase RLK-like [Glycine max] gi|356554450|ref|XP_003545559.1|
III	Lj0g3v0134479	1.4	0	1.09	0	1.46	0	Non-coding	NoHit
III	Lj0g3v0137939	-2.86	0.27	1.95	0.05	2.85	0	Protein coding	PREDICTED: bidirectional sugar transporter SWEET1-like [Glycine max] gi|356515971|ref|XP_003526670.1|
III	Lj0g3v0138439	-1.23	0.08	2.13	0	3.12	0	Protein coding	Flotillin-like protein 2 [Theobroma cacao] gi|508717314|gb|EOY09211.1|
III	Lj0g3v0144159	1.03	0.08	2.39	0	4.49	0	Protein coding	PREDICTED: ankyrin repeat-containing protein At5g02620-like [Glycine max] gi|356546390|ref|XP_003541609.1|
III	Lj0g3v0146169	0.26	0.52	0.84	0.03	0.91	0.04	Protein coding	PREDICTED: elongation factor G mitochondrial-like [Glycine max] gi|356495893|ref|XP_003516805.1|
III	Lj0g3v0149759	-0.61	1	6.53	0	3.92	0	Protein coding	PREDICTED: COBRA-like protein 7-like [Glycine max] gi|356532537|ref|XP_003534828.1|
III	Lj0g3v0149899	1.07	0.19	4.33	0	3	0	Protein coding	H0112G12.8 [Oryza sativa Indica Group] gi|116310040|emb|CAH67063.1|
III	Lj0g3v0150409	1.7	0	1.02	0	2.2	0	Protein coding	PREDICTED: disease resistance response protein 206-like [Cicer arietinum] gi|502147529|ref|XP_004506818.1|
III	Lj0g3v0150959	-0.52	0.26	2.02	0	1.41	0	Non-coding	NoHit
III	Lj0g3v0152549	-0.06	0.94	0.78	0.04	1.18	0.01	Protein coding	NB-LRR type disease resistance protein Rps1-k-2 [Glycine max] gi|62632825|gb|AAX89383.1|
III	Lj0g3v0154319	1.07	0	1.38	0	1.1	0	Protein coding	PREDICTED: serine carboxypeptidase-like 12-like [Glycine max] gi|356546524|ref|XP_003541676.1|
III	Lj0g3v0158139	3.65	0	5.71	0	6.77	0	Protein coding	PREDICTED: UDP-glycosyltransferase 74E2-like [Cicer arietinum] gi|502106747|ref|XP_004493042.1|
III	Lj0g3v0161489	0.62	1	8.11	0	10.62	0	Protein coding	Cytochrome P450 [Medicago truncatula] gi|357460105|ref|XP_003600334.1|
III	Lj0g3v0166369	-0.15	1	1.9	0	2.57	0	Non-coding	NoHit
III	Lj0g3v0168269	-1.21	0.08	5.58	0	7.5	0	Protein coding	Uncharacterized protein TCM_035327 [Theobroma cacao] gi|508724633|gb|EOY16530.1|
III	Lj0g3v0168319	-0.38	0.37	3.26	0	3.32	0	Protein coding	UNC93-like protein C922.05c [Medicago truncatula] gi|357464297|ref|XP_003602430.1|
III	Lj0g3v0169829	2.77	0.27	9.01	0	8.72	0	Protein coding	PREDICTED: blue copper protein-like [Cicer arietinum] gi|502107683|ref|XP_004493343.1|
III	Lj0g3v0169949	-0.93	0.14	2.34	0	2.87	0	Protein coding	PREDICTED: long chain acyl-CoA synthetase 9 chloroplastic-like isoform X3 [Cicer arietinum] gi|502123992|ref|XP_004498339.1|
III	Lj0g3v0170999	0.2	0.78	2.05	0	1.73	0	Protein coding	PREDICTED: acyl-coenzyme A oxidase 3 peroxisomal-like [Glycine max] gi|356517450|ref|XP_003527400.1|
III	Lj0g3v0171769	-0.18	0.46	1	0	1.62	0	Protein coding	PREDICTED: vacuolar-sorting receptor 7-like [Glycine max] gi|356532605|ref|XP_003534862.1|
III	Lj0g3v0178109	0.63	1	5.93	0	9.72	0
III	Lj0g3v0178739	1.54	1	8.32	0	7.83	0	Protein coding	PREDICTED: F-box protein At2g26850-like [Glycine max] gi|356537561|ref|XP_003537295.1|
III	Lj0g3v0181779	2.04	0.05	3.41	0	4.45	0	repeat	NoHit
III	Lj0g3v0182089	0.19	0.57	1.72	0	2.04	0	Protein coding	PREDICTED: nodulation-signaling pathway 2 protein-like [Glycine max] gi|356523346|ref|XP_003530301.1|
III	Lj0g3v0188889	-1.64	1	8.35	0	10.5	0	Protein coding	Cytochrome P450 [Medicago truncatula] gi|357460097|ref|XP_003600330.1|
III	Lj0g3v0188899	-1.71	0.39	6.76	0	8.36	0	Protein coding	Cytochrome P450 [Medicago truncatula] gi|357460097|ref|XP_003600330.1|
III	Lj0g3v0194779	-3.53	0.09	3.51	0	5.15	0	Protein coding	PREDICTED: metalloendoproteinase 1-like [Cicer arietinum] gi|502141260|ref|XP_004504503.1|
III	Lj0g3v0196109	1.63	0	1.13	0.02	2.19	0	Protein coding	2-nonaprenyl-3-methyl-6-methoxy-14-benzoquinol hydroxylase [Theobroma cacao] gi|508720873|gb|EOY12770.1|
III	Lj0g3v0196839	-0.9	0.18	2	0	2.7	0	rRNA	NoHit
III	Lj0g3v0201269	0.78	0.01	3.39	0	1	0	Protein coding	multi-sensor signal transduction histidine kinase [Haloterrigena salina] gi|496168326|ref|WP_008892833.1|
III	Lj0g3v0202459	0.34	0.33	1.14	0	0.92	0.03	Non-coding	NoHit
III	Lj0g3v0205279	-0.12	0.69	0.72	0.01	0.69	0.02	Protein coding	PREDICTED: pre-mRNA-splicing factor ATP-dependent RNA helicase PRP16-like [Glycine max] gi|356547300|ref|XP_003542053.1|
III	Lj0g3v0206139	0.2	0.69	1.07	0.03	1.44	0.03	Protein coding	XB3 in [Theobroma cacao] gi|508786803|gb|EOY34059.1|
III	Lj0g3v0207229	1.59	0.15	2.25	0.03	5.74	0	Protein coding	PREDICTED: probable receptor-like protein kinase At1g67000-like [Glycine max] gi|356562082|ref|XP_003549303.1|
III	Lj0g3v0207309	3.03	0	3.08	0	1.85	0	Protein coding	Wound-responsive family protein [Theobroma cacao] gi|508707406|gb|EOX99302.1|
III	Lj0g3v0208009	0	1	9.31	0	10.7	0	Protein coding	PREDICTED: neutral ceramidase-like [Cicer arietinum] gi|502134043|ref|XP_004501980.1|
III	Lj0g3v0212459	2.3	0.53	5.14	0	6.49	0	Protein coding	PREDICTED: myosin-3-like [Cicer arietinum] gi|502153096|ref|XP_004509215.1|
III	Lj0g3v0213739	1.45	0	1.24	0.01	1.37	0.01	Protein coding	Tir-nbs-lrr resistance protein [Medicago truncatula] gi|357468521|ref|XP_003604545.1|
III	Lj0g3v0214249	5.91	0	2.57	0.01	2.87	0	Protein coding	hypothetical protein [Trypanosoma brucei brucei strain 927/4 GUTat10.1] gi|71745568|ref|XP_827414.1|
III	Lj0g3v0214719	-3.2	0.17	3.01	0	4.37	0	Protein coding	PREDICTED: beta-fructofuranosidase insoluble isoenzyme 1-like [Glycine max] gi|356570859|ref|XP_003553601.1|
III	Lj0g3v0214929	-2.37	0.52	5.17	0	5.02	0	Non-coding	NoHit
III	Lj0g3v0216319	1.01	0.04	1.48	0	1.07	0.04	Protein coding	PREDICTED: probable pectinesterase/pectinesterase inhibitor 41-like [Glycine max] gi|356572750|ref|XP_003554529.1|
III	Lj0g3v0216519	-0.44	0.78	7.64	0	10.05	0	Protein coding	PREDICTED: germin-like protein 9-3-like [Glycine max] gi|356544738|ref|XP_003540804.1|
III	Lj0g3v0216859	0	1	5.73	0	6.09	0
III	Lj0g3v0217099	-0.81	0.64	1.87	0.02	4.22	0	Protein coding	PREDICTED: phenolic glucoside malonyltransferase 1-like [Cicer arietinum] gi|502126840|ref|XP_004499461.1|
III	Lj0g3v0217119	-0.2	1	2.24	0.04	3.87	0.01	Protein coding	PREDICTED: agmatine coumaroyltransferase-like [Glycine max] gi|356568764|ref|XP_003552580.1|
III	Lj0g3v0229079	0.17	0.62	0.66	0.04	1.88	0	Protein coding	177 protein [Medicago truncatula] gi|357453693|ref|XP_003597127.1|
III	Lj0g3v0236619	0	1	7.27	0	7.83	0	Protein coding	PREDICTED: abscisic acid 8'-hydroxylase 3-like [Glycine max] gi|356559677|ref|XP_003548125.1|
III	Lj0g3v0241459	0.79	0	2.89	0	2.32	0	Protein coding	PREDICTED: (+)-neomenthol dehydrogenase-like [Glycine max] gi|356506282|ref|XP_003521915.1|
III	Lj0g3v0241899	1.23	0.05	1.49	0.02	1.67	0.01	Protein coding	somatic embryogenesis receptor kinase 1 [Citrus unshiu] gi|50657183|dbj|BAD32780.1|
III	Lj0g3v0241959	0.79	0.07	1.05	0.01	1.64	0	Protein coding	lipopolysaccharide modification acyltransferase [Mobiluncus mulieris] gi|490114557|ref|WP_004015170.1|
III	Lj0g3v0247049	4.16	0	2.16	0	1.69	0.02	Protein coding	class Ia chitinase [Galega orientalis] gi|33414052|gb|AAP03088.1|
III	Lj0g3v0247459	0.42	0.29	1.23	0	2.08	0	Protein coding	extensin [Brassica napus] gi|22001410|gb|AAM88422.1|AF527384_1
III	Lj0g3v0248619	0.96	0.4	2.97	0	3	0	Protein coding	PREDICTED: cyclin-dependent protein kinase inhibitor SMR3-like [Cicer arietinum] gi|502145073|ref|XP_004505867.1|
III	Lj0g3v0256879	-0.37	0.05	1.2	0	0.59	0.01	Protein coding	alpha-carboxyltransferase 2 [Arachis hypogaea] gi|226425243|gb|ACO53621.1|
III	Lj0g3v0261839	0.31	0.23	0.97	0	0.89	0	Protein coding	U-box domain-containing protein [Medicago truncatula] gi|357456825|ref|XP_003598693.1|
III	Lj0g3v0261939	0.08	1	6.6	0	6.3	0	Protein coding	PREDICTED: annexin-like protein RJ4-like [Glycine max] gi|356508416|ref|XP_003522953.1|
III	Lj0g3v0261949	0	1	5.92	0	7.35	0
III	Lj0g3v0267749	0	1	4.81	0.02	4.83	0.05
III	Lj0g3v0268949	-0.13	0.67	0.82	0.01	1.14	0	Protein coding	Os09g0413600 [Oryza sativa Japonica Group] gi|115479143|ref|NP_001063165.1|
III	Lj0g3v0272729	1.18	0	2.37	0	2.6	0	Protein coding	Lysosomal alpha-mannosidase [Medicago truncatula] gi|357517983|ref|XP_003629280.1|
III	Lj0g3v0276609	0.64	0.04	1.45	0	0.84	0.01	Protein coding	PREDICTED: cytochrome P450 734A1-like [Cicer arietinum] gi|502117527|ref|XP_004495852.1|
III	Lj0g3v0278809	0.3	0.27	0.67	0.01	1.82	0	Protein coding	PREDICTED: CBL-interacting serine/threonine-protein kinase 7-like [Cicer arietinum] gi|502123125|ref|XP_004498005.1|
III	Lj0g3v0278839	-0.12	0.65	0.73	0.01	1.12	0	Protein coding	PREDICTED: protein MKS1-like [Cicer arietinum] gi|502136208|ref|XP_004502599.1|
III	Lj0g3v0279089	1.59	0.08	3.85	0	5.03	0	Non-coding	NoHit
III	Lj0g3v0281529	-0.42	0.5	1.98	0	2.28	0	Protein coding	PREDICTED: serine carboxypeptidase-like 42-like isoform X2 [Cicer arietinum] gi|502096143|ref|XP_004490638.1|
III	Lj0g3v0281839	-0.76	0.18	1.05	0.04	1.79	0	Protein coding	PREDICTED: carboxylesterase 1-like isoform 1 [Glycine max] gi|356530919|ref|XP_003534026.1|
III	Lj0g3v0282429	0.72	0.01	0.61	0.02	0.66	0.03	Protein coding	Electron carriersprotein disulfide oxidoreductases [Theobroma cacao] gi|508724219|gb|EOY16116.1|
III	Lj0g3v0283739	-0.35	0.12	1.06	0	0.6	0.01	Protein coding	PREDICTED: probable peptide/nitrate transporter At1g27040-like [Cicer arietinum] gi|502132975|ref|XP_004501602.1|
III	Lj0g3v0283859	-0.57	0.18	2.18	0	3.2	0	Protein coding	PREDICTED: scarecrow-like protein 32-like [Glycine max] gi|356542103|ref|XP_003539510.1|
III	Lj0g3v0285989	0.37	0.33	2.87	0	3.66	0	Protein coding	ABC transporter B family member [Medicago truncatula] gi|357463203|ref|XP_003601883.1|
III	Lj0g3v0292189	0.19	0.49	0.59	0.03	1.02	0	Protein coding	PREDICTED: probable 1-deoxy-D-xylulose-5-phosphate synthase chloroplastic-like [Cicer arietinum] gi|502132311|ref|XP_004501298.1|
III	Lj0g3v0294419	0.99	0.14	2.59	0	3.72	0	Protein coding	PREDICTED: UDP-arabinopyranose mutase 3-like [Glycine max] gi|356516875|ref|XP_003527118.1|
III	Lj0g3v0295419	-0.11	0.81	0.85	0.01	1.08	0	Non-coding	NoHit
III	Lj0g3v0300549	0.6	0.64	3.75	0	3.39	0	Protein coding	PREDICTED: citrate-binding protein-like [Cicer arietinum] gi|502146724|ref|XP_004506579.1|
III	Lj0g3v0304229	2.37	0	1.01	0.05	1.53	0.02	Protein coding	PREDICTED: indole-3-acetic acid-induced protein ARG7-like [Glycine max] gi|356531553|ref|XP_003534342.1|
III	Lj0g3v0305549	2.95	0.08	3.57	0.04	5.3	0.02
III	Lj0g3v0306299	0.3	0.27	0.82	0	0.86	0.01	Protein coding	PREDICTED: puromycin-sensitive aminopeptidase-like [Cicer arietinum] gi|502156330|ref|XP_004510420.1|
III	Lj0g3v0307059	-0.03	1	3.98	0	2.22	0	Protein coding	PREDICTED: proline-rich receptor-like protein kinase PERK8-like [Glycine max] gi|356524022|ref|XP_003530632.1|
III	Lj0g3v0312609	0.04	0.92	0.76	0.03	2.7	0	Protein coding	Kinase superfamily protein [Theobroma cacao] gi|508773823|gb|EOY21079.1|
III	Lj0g3v0315789	0.03	0.94	1.37	0	0.98	0.03	Protein coding	PREDICTED: zinc finger protein NUTCRACKER-like [Glycine max] gi|356574629|ref|XP_003555448.1|
III	Lj0g3v0316209	0.96	0.02	1.33	0	2.05	0	Protein coding	Uncharacterized protein TCM_000919 [Theobroma cacao] gi|508699960|gb|EOX91856.1|
III	Lj0g3v0317539	-0.1	0.8	1.12	0	1.07	0.01	Non-coding	NoHit
III	Lj0g3v0317599	2.74	0.03	2.98	0.03	3.59	0	Protein coding	Uncharacterized protein TCM_019235 [Theobroma cacao] gi|508712100|gb|EOY03997.1|
III	Lj0g3v0320339	4.35	0	4.01	0	1.1	0.01	Protein coding	PREDICTED: homogentisate phytyltransferase 1 chloroplastic-like [Glycine max] gi|356546075|ref|XP_003541457.1|
III	Lj0g3v0320689	-0.34	0.2	0.7	0.01	0.73	0.02	Protein coding	auxin influx carrier partial [Malus domestica] gi|148608685|gb|ABQ95667.1|
III	Lj0g3v0321439	2.07	0	2.92	0	3.08	0	Protein coding	Uncharacterized protein TCM_007861 [Theobroma cacao] gi|508707365|gb|EOX99261.1|
III	Lj0g3v0323229	0.34	0.53	1.18	0.03	1.81	0	Protein coding	PREDICTED: pentatricopeptide repeat-containing protein At5g50390 chloroplastic-like [Glycine max] gi|356525712|ref|XP_003531467.1|
III	Lj0g3v0328299	2.25	0.53	5.3	0	6.59	0	Protein coding	polyketide reductase [Lotus japonicus] gi|121309832|dbj|BAF44219.1|
III	Lj0g3v0329029	1.55	0	1.18	0	1.24	0	Protein coding	cytochrome P450 monooxygenase [Glycyrrhiza uralensis] gi|371940464|dbj|BAL45206.1|
III	Lj0g3v0329039	-0.13	1	4.17	0	2.66	0	Protein coding	cytochrome P450 monooxygenase [Glycyrrhiza uralensis] gi|371940464|dbj|BAL45206.1|
III	Lj0g3v0329079	0.36	0.25	0.69	0.03	0.89	0.01	Protein coding	Nodulin-like protein [Medicago truncatula] gi|357443695|ref|XP_003592125.1|
III	Lj0g3v0331139	-0.71	0.06	1.23	0	1.74	0	repeat	NoHit
III	Lj0g3v0331179	1.55	1	4.1	0.02	6.24	0	Non-coding	NoHit
III	Lj0g3v0332419	0	1	5.7	0	9.25	0	Protein coding	Uncharacterized protein TCM_005358 [Theobroma cacao] gi|508704103|gb|EOX95999.1|
III	Lj0g3v0332429	0	1	4.62	0	8.62	0
III	Lj0g3v0339029	0.17	0.68	2.17	0	2.86	0	Protein coding	PREDICTED: glycerol-3-phosphate dehydrogenase [NAD+] gi|356570275|ref|XP_003553315.1|
III	Lj0g3v0341299	0.75	0.01	0.6	0.03	0.67	0.04	Protein coding	PREDICTED: transcriptional regulator ATRX homolog isoform X1 [Cicer arietinum] gi|502153735|ref|XP_004509445.1|
III	Lj0g3v0341679	-0.66	0.13	1.88	0	1.75	0	Protein coding	PREDICTED: probable serine/threonine-protein kinase nek3-like [Cicer arietinum] gi|502158265|ref|XP_004511085.1|
III	Lj0g3v0344659	-0.25	0.85	2.43	0.01	2.88	0.03	Protein coding	PREDICTED: extended synaptotagmin-1-like isoform 2 [Glycine max] gi|356562955|ref|XP_003549733.1|
III	Lj0g3v0349169	0.42	0.28	1.71	0	2.27	0	Protein coding	PREDICTED: sulfate transporter 1.3-like [Glycine max] gi|356515816|ref|XP_003526594.1|
III	Lj0g3v0354359	2.04	0	0.82	0.01	2.29	0	Protein coding	PREDICTED: isoliquiritigenin 2'-O-methyltransferase-like [Glycine max] gi|356532221|ref|XP_003534672.1|
III	Lj0g3v0361519	-0.22	0.54	1.28	0	0.77	0.04	Protein coding	Dihydroflavonol-4-reductase [Medicago truncatula] gi|357516625|ref|XP_003628601.1|
III	Lj0g3v0362669	1.2	0.02	1.15	0.03	1.27	0.02	Protein coding	cytochrome P450 monooxygenase [Medicago truncatula] gi|371940452|dbj|BAL45200.1|
III	Lj0g3v0363079	-0.52	0.08	2.07	0	1.21	0	Protein coding	PREDICTED: annexin-like protein RJ4-like isoform X3 [Cicer arietinum] gi|502158052|ref|XP_004511012.1|
III	Lj0g3v0363459	2.15	0	2.24	0	4.45	0	Protein coding	PREDICTED: probable inactive purple acid phosphatase 27-like [Glycine max] gi|356529842|ref|XP_003533496.1|
III	Lj1g3v0052130	1.16	0	0.76	0	0.67	0.01	Protein coding	Magnesium transporter [Medicago truncatula] gi|357480695|ref|XP_003610633.1|
III	Lj1g3v0053670	0	1	6.51	0	8.73	0	Protein coding	Harpin-induced 1 [Medicago truncatula] gi|92896037|gb|ABE93043.1|
III	Lj1g3v0114180	0.52	0.05	0.7	0.01	1.06	0	Protein coding	PREDICTED: serine/threonine-protein kinase HT1-like isoform X1 [Cicer arietinum] gi|502159045|ref|XP_004511375.1|
III	Lj1g3v0116620	2.29	0	0.83	0.02	2.28	0	Protein coding	RecName: Full=Chalcone synthase, AltName: Full=Naringenin-chalcone synthase_x0001_gi|19593|emb|CAA48227.1| naregenin-chalcone synthase [Medicago sativa] gi|1705839|sp|P51080.1|CHS7_MEDSA
III	Lj1g3v0116650	1.09	0	0.7	0.02	2.01	0	Protein coding	chalcone synthase [Glycyrrhiza inflata] gi|197318105|gb|ACH67480.1|
III	Lj1g3v0128950	0.6	0.59	1.88	0.04	4.5	0.01	fragmented	NoHit
III	Lj1g3v0129010	0.49	0.11	1.1	0	2.53	0	fragmented	NoHit
III	Lj1g3v0129030	0.85	0.02	1.17	0	2.88	0	fragmented	NoHit
III	Lj1g3v0130040	1.51	0	0.95	0.02	3.79	0	fragmented	NoHit
III	Lj1g3v0130090	2.08	0	1.17	0	2.39	0	Protein coding	Cytochrome P450 [Medicago truncatula] gi|357481083|ref|XP_003610827.1|
III	Lj1g3v0183010	0.71	0.18	2.79	0	2.21	0	Protein coding	Thioredoxin superfamily protein [Theobroma cacao] gi|508709654|gb|EOY01551.1|
III	Lj1g3v0415090	0	1	6.72	0	6.06	0	Protein coding	PREDICTED: probable inactive receptor kinase At2g26730-like [Glycine max] gi|356518991|ref|XP_003528158.1|
III	Lj1g3v0415650	-0.57	0.09	1.72	0	2.08	0	Protein coding	PREDICTED: alpha-N-acetylglucosaminidase-like [Cicer arietinum] gi|502134464|ref|XP_004502129.1|
III	Lj1g3v0416320	-1.4	0.19	4.8	0	9.76	0	Protein coding	PREDICTED: formin-like protein 8-like [Glycine max] gi|356519005|ref|XP_003528165.1|
III	Lj1g3v0488900	-0.31	0.28	1.37	0	1.27	0	Protein coding	PREDICTED: probable methyltransferase PMT2-like isoform X1 [Cicer arietinum] gi|502126746|ref|XP_004499421.1|
III	Lj1g3v0651860	0.45	0.54	1.48	0.04	2.22	0.01	Protein coding	Os10g0364900 [Oryza sativa Japonica Group] gi|115481702|ref|NP_001064444.1|
III	Lj1g3v0651890	2.19	0	2.5	0	1.62	0.03	Protein coding	glycoside hydrolase family 18 protein [Bacteroides sp. D20] gi|496329008|ref|WP_009038186.1|
III	Lj1g3v0765560	0	1	7.26	0	5.06	0
III	Lj1g3v0912030	-1.63	1	5.84	0	6.35	0	Protein coding	PREDICTED: proline-rich receptor-like protein kinase PERK14-like [Cicer arietinum] gi|502136109|ref|XP_004502563.1|
III	Lj1g3v0948470	-0.13	1	7.74	0	11.44	0	Protein coding	AM-induced phosphate transporter [Lotus japonicus] gi|205277480|dbj|BAG71408.1|
III	Lj1g3v1060470	0.91	0.01	0.71	0.04	1.42	0	Protein coding	Kinase-like protein [Medicago truncatula] gi|357464125|ref|XP_003602344.1|
III	Lj1g3v1091070	3.22	0	1.83	0.01	2.18	0	Protein coding	LysM domain-containing receptor-like kinase [Medicago truncatula] gi|357439435|ref|XP_003589994.1|
III	Lj1g3v1112810	-0.86	0.09	1.64	0	1.79	0	Protein coding	PREDICTED: LOW QUALITY PROTEIN: cytokinin hydroxylase-like [Glycine max] gi|356509114|ref|XP_003523297.1|
III	Lj1g3v1135200	3.58	0.15	4.81	0.02	4.79	0.05	Protein coding	PREDICTED: probable cyclic nucleotide-gated ion channel 20 chloroplastic-like [Glycine max] gi|356560067|ref|XP_003548317.1|
III	Lj1g3v1222360	0	1	4.12	0.03	6.94	0	Non-coding	NoHit
III	Lj1g3v1526250	2.86	0	1.43	0.03	1.57	0.01	Protein coding	PREDICTED: LOW QUALITY PROTEIN: glutathione transferase GST 23-like [Glycine max] gi|356510141|ref|XP_003523798.1|
III	Lj1g3v1666490	1.04	0	1.51	0	1.01	0	Protein coding	N-hydroxycinnamoyl/benzoyltransferase [Medicago truncatula] gi|357465575|ref|XP_003603072.1|
III	Lj1g3v1798840	0.39	0.28	1.26	0	1.21	0	Non-coding	NoHit
III	Lj1g3v1967300	0.22	0.29	0.7	0	0.82	0	Protein coding	PREDICTED: cell wall protein AWA1-like isoform X1 [Cicer arietinum] gi|502132152|ref|XP_004501243.1|
III	Lj1g3v1991630	1.48	0.07	5.27	0	4.55	0	Protein coding	Receptor-like protein kinase [Medicago truncatula] gi|357519095|ref|XP_003629836.1|
III	Lj1g3v2001820	-2	0.24	5.3	0	7.7	0	Protein coding	PREDICTED: high affinity cationic amino acid transporter 1-like [Glycine max] gi|356529044|ref|XP_003533107.1|
III	Lj1g3v2036410	0.85	0	0.79	0	1.69	0	Protein coding	BURP domain protein precursor [Glycine max] gi|351722000|ref|NP_001235949.1|
III	Lj1g3v2066520	-1.13	0.07	1.47	0.02	3.91	0	Protein coding	PREDICTED: carotenoid 910(9'10')-cleavage dioxygenase-like [Glycine max] gi|356518342|ref|XP_003527838.1|
III	Lj1g3v2114690	0.34	0.27	1.07	0	2.35	0	Protein coding	ST225 [Eutrema halophilum] gi|193872612|gb|ACF23034.1|
III	Lj1g3v2126080	1.75	0	1.53	0	1.54	0.02	Protein coding	Receptor-like protein kinase [Medicago truncatula] gi|357443689|ref|XP_003592122.1|
III	Lj1g3v2294860	-0.36	0.1	0.8	0	0.66	0.01	Protein coding	PREDICTED: 14-alpha-glucan-branching enzyme-like [Glycine max] gi|356508675|ref|XP_003523080.1|
III	Lj1g3v2416590	3.12	0.14	11.98	0	11.77	0	Protein coding	PREDICTED: UDP-glycosyltransferase 73B3-like [Glycine max] gi|356568168|ref|XP_003552285.1|
III	Lj1g3v2580780	0.95	0.01	0.96	0.01	1.37	0	Non-coding	NoHit
III	Lj1g3v2634000	1.55	1	7.47	0	6.28	0	Protein coding	Ripening-related protein [Medicago truncatula] gi|357502141|ref|XP_003621359.1|
III	Lj1g3v2634010	0	1	4.14	0.03	6.56	0	Non-coding	NoHit
III	Lj1g3v2635080	-0.99	0.26	3.66	0	7.4	0	Protein coding	Ripening-related protein 1 [Theobroma cacao] gi|508704098|gb|EOX95994.1|
III	Lj1g3v2682510	0.84	0.04	0.95	0.02	1.32	0	Protein coding	Cysteine synthase [Medicago truncatula] gi|357507415|ref|XP_003623996.1|
III	Lj1g3v2837050	1.26	0.04	2.54	0	2.79	0	Protein coding	PREDICTED: aspartic proteinase-like protein 2-like [Cicer arietinum] gi|502105620|ref|XP_004492847.1|
III	Lj1g3v2896180	-0.46	0.69	3.72	0	4.28	0	Protein coding	PREDICTED: UDP-glycosyltransferase 74E1-like [Glycine max] gi|356546201|ref|XP_003541519.1|
III	Lj1g3v2896190	0.76	0.59	6.63	0	6.2	0	Protein coding	PREDICTED: UDP-glycosyltransferase 74E1-like [Glycine max] gi|356546201|ref|XP_003541519.1|
III	Lj1g3v2908520	0.14	0.81	1.7	0	2.8	0	Protein coding	PREDICTED: PRA1 family protein F2-like [Cicer arietinum] gi|502109057|ref|XP_004493556.1|
III	Lj1g3v2952270	2.12	0	1.81	0	1.97	0	Protein coding	PREDICTED: receptor-like protein kinase-like [Glycine max] gi|356529280|ref|XP_003533223.1|
III	Lj1g3v2952280	0	1	6.18	0	7.94	0	Protein coding	PREDICTED: ethylene-responsive transcription factor WRI1-like [Glycine max] gi|356529949|ref|XP_003533548.1|
III	Lj1g3v2952290	0	1	7.17	0	6.56	0	Protein coding	AP2-like ethylene-responsive transcription factor [Medicago truncatula] gi|357501657|ref|XP_003621117.1|
III	Lj1g3v2964790	1.11	0	0.8	0.03	1.27	0	Non-coding	NoHit
III	Lj1g3v3008790	0.66	0.08	1.18	0	1.14	0.01	Protein coding	biotin carboxyl carrier protein subunit [Glycine max] gi|351721795|ref|NP_001235174.1|
III	Lj1g3v3023790	1.73	0	1.32	0	2.6	0	Protein coding	RecName: Full=Isoflavone 7-O-methyltransferase, AltName: Full=Daidzein 7-O-methyltransferase_x0001_gi|28804594|dbj|BAC58012.1| S-adenosyl-L-methionine: daidzein 7-0-methyltransferase [Glycyrrhiza echinata] gi|75146882|sp|Q84KK5.1|D7OMT_GLYEC
III	Lj1g3v3023890	-0.94	0.07	2.47	0	3.79	0	Non-coding	NoHit
III	Lj1g3v3182350	0	1	4.72	0.01	7.33	0	Protein coding	hydroxyproline-rich glycoprotein family protein [Arabidopsis thaliana] gi|15231224|ref|NP_190814.1|
III	Lj1g3v3244590	0.82	0.03	1.29	0	2.39	0	Protein coding	Uncharacterized protein TCM_019304 [Theobroma cacao] gi|508712151|gb|EOY04048.1|
III	Lj1g3v3268820	0.55	0.12	2.31	0	1.34	0	Protein coding	PREDICTED: protein PLASTID MOVEMENT IMPAIRED 2-like isoform X1 [Cicer arietinum] gi|502106512|ref|XP_004492966.1|
III	Lj1g3v3343940	0.85	0.32	2.2	0.01	6.6	0	Protein coding	COBRA-like protein [Medicago truncatula] gi|357467477|ref|XP_003604023.1|
III	Lj1g3v3354080	0.84	0.21	7.45	0	8	0	Protein coding	PREDICTED: gelsolin-related protein of 125 kDa-like [Cicer arietinum] gi|502151161|ref|XP_004508308.1|
III	Lj1g3v3443900	-0.64	0.09	0.86	0.02	0.95	0.04	Protein coding	PREDICTED: oxysterol-binding protein-related protein 3A-like [Cicer arietinum] gi|502103773|ref|XP_004492360.1|
III	Lj1g3v3642190	0	1	4.17	0.03	5.96	0	Protein coding	Myb protein [Medicago truncatula] gi|357504237|ref|XP_003622407.1|
III	Lj1g3v3701520	-3.54	0.1	3.74	0	5.72	0	Non-coding	NoHit
III	Lj1g3v3768310	-0.11	1	8.63	0	9.49	0	Protein coding	LHT-type plant amino acid transporter 1.2 [Lotus japonicus] gi|332713917|gb|AEE98384.1|
III	Lj1g3v3834110	0.96	0.17	1.56	0.03	5.44	0	repeat	NoHit
III	Lj1g3v3847230	2.13	0	0.87	0.01	1.4	0	Protein coding	PREDICTED: probable WRKY transcription factor 56-like [Glycine max] gi|356561712|ref|XP_003549123.1|
III	Lj1g3v3975740	3.67	0.05	11.63	0	8.96	0	Protein coding	PREDICTED: blue copper protein-like [Cicer arietinum] gi|502107683|ref|XP_004493343.1|
III	Lj1g3v3975750	1.54	1	8.29	0	8.32	0	Protein coding	PREDICTED: blue copper protein-like [Cicer arietinum] gi|502107683|ref|XP_004493343.1|
III	Lj1g3v4047190	-0.87	1	6.8	0	9.22	0	Protein coding	cysteine proteinase [Lotus japonicus] gi|144905108|dbj|BAF56428.1|
III	Lj1g3v4047240	0.78	0.55	7.68	0	9.86	0	Protein coding	cysteine proteinase [Lotus japonicus] gi|144905116|dbj|BAF56430.1|
III	Lj1g3v4047250	0	1	8.12	0	10.88	0	Protein coding	cysteine proteinase [Lotus japonicus] gi|144905108|dbj|BAF56428.1|
III	Lj1g3v4047270	0	1	6.4	0	9.13	0	Protein coding	cysteine proteinase [Lotus japonicus] gi|144905108|dbj|BAF56428.1|
III	Lj1g3v4047290	3.15	0.15	8.49	0	10.01	0	Protein coding	cysteine proteinase [Lotus japonicus] gi|144905116|dbj|BAF56430.1|
III	Lj1g3v4047410	-1.69	0.43	2.6	0.01	4.33	0.04	Protein coding	LysM type receptor kinase [Lotus japonicus] gi|290490584|dbj|BAI79279.1|
III	Lj1g3v4093430	0.93	0.17	1.73	0.01	1.5	0.04	Non-coding	NoHit
III	Lj1g3v4107170	-1.15	0.12	3.08	0	1.14	0.03	Protein coding	PREDICTED: F-box protein At2g32560-like [Glycine max] gi|356571927|ref|XP_003554122.1|
III	Lj1g3v4118220	1.47	0	0.96	0	0.88	0	Protein coding	PREDICTED: F-box protein At2g26850-like [Glycine max] gi|356503381|ref|XP_003520488.1|
III	Lj1g3v4226650	-0.12	0.68	0.68	0.01	0.68	0.02	Protein coding	Uncharacterized protein TCM_024494 [Theobroma cacao] gi|508717210|gb|EOY09107.1|
III	Lj1g3v4288820	2.26	0.54	6.65	0	5.9	0	Protein coding	PREDICTED: arabinogalactan peptide 23-like [Cicer arietinum] gi|502095397|ref|XP_004490445.1|
III	Lj1g3v4327760	-2.84	0.29	4.85	0	7.72	0	Protein coding	cysteine/histidine-rich C1 domain-containing protein [Arabidopsis thaliana] gi|15226210|ref|NP_180334.1|
III	Lj1g3v4483360	0.49	0.11	1.51	0	0.71	0.04	Protein coding	PREDICTED: transcriptional regulator SUPERMAN-like [Cicer arietinum] gi|502115063|ref|XP_004495117.1|
III	Lj1g3v4515820	-0.11	1	7.92	0	8.28	0	Protein coding	Peptide transporter PTR3-A [Medicago truncatula] gi|357510113|ref|XP_003625345.1|
III	Lj1g3v4515840	-1.97	0.09	4.76	0	6.51	0	Protein coding	PREDICTED: peptide transporter PTR3-A-like [Glycine max] gi|356503633|ref|XP_003520611.1|
III	Lj1g3v4515850	0	1	5.34	0	4.83	0.02	Protein coding	Peptide transporter PTR3-A [Medicago truncatula] gi|357510127|ref|XP_003625352.1|
III	Lj1g3v4528360	3.1	0	1.72	0	0.97	0.04	Protein coding	PREDICTED: auxin-responsive protein IAA11-like [Glycine max] gi|356545900|ref|XP_003541371.1|
III	Lj1g3v4549010	3.11	0	3.89	0	5.2	0	Protein coding	PREDICTED: transcription factor PIF1-like isoform X1 [Cicer arietinum] gi|502110344|ref|XP_004493858.1|
III	Lj1g3v4549020	3.24	0	4.23	0	5.45	0	Protein coding	PREDICTED: transcription factor PIF1-like isoform X1 [Cicer arietinum] gi|502110344|ref|XP_004493858.1|
III	Lj1g3v4551290	-0.26	0.51	1.88	0	1.39	0	Protein coding	PREDICTED: UNC93-like protein 3-like [Cicer arietinum] gi|502110485|ref|XP_004493891.1|
III	Lj1g3v4690450	1.13	0.01	2.6	0	1.94	0	Protein coding	PREDICTED: UDP-glycosyltransferase 73C3-like [Glycine max] gi|356567134|ref|XP_003551776.1|
III	Lj1g3v4729230	0	1	5.35	0.01	6	0.02	Non-coding	NoHit
III	Lj1g3v4763730	-0.21	0.82	1.56	0	2.14	0	Protein coding	Ubiquitin carboxyl-terminal hydrolase family protein [Medicago truncatula] gi|357513213|ref|XP_003626895.1|
III	Lj1g3v4764520	0.32	0.65	1.44	0.03	5.8	0	Protein coding	PREDICTED: auxin response factor 2-like [Glycine max] gi|356570939|ref|XP_003553640.1|
III	Lj1g3v4914260	0	1	7.64	0	6.73	0	Protein coding	PREDICTED: zinc finger protein NUTCRACKER-like [Glycine max] gi|356572684|ref|XP_003554496.1|
III	Lj1g3v4914270	-0.99	0.7	6.59	0	7.52	0	Protein coding	zinc finger protein [Phaseolus vulgaris] gi|319428678|gb|ADV56701.1|
III	Lj1g3v4921080	1.44	0	1.51	0	2.54	0	Protein coding	PREDICTED: zinc finger protein NUTCRACKER-like [Glycine max] gi|356576787|ref|XP_003556511.1|
III	Lj1g3v4957650	1.23	0	0.7	0	0.76	0	Protein coding	PREDICTED: cysteine synthase-like [Glycine max] gi|356573072|ref|XP_003554689.1|
III	Lj1g3v4959910	0.39	0.54	3.58	0	2.61	0	Protein coding	PREDICTED: ammonium transporter 3 member 1-like [Glycine max] gi|356571182|ref|XP_003553758.1|
III	Lj1g3v4999580	0.93	0	0.68	0.03	1.55	0	Protein coding	PREDICTED: L-allo-threonine aldolase-like [Glycine max] gi|356505991|ref|XP_003521772.1|
III	Lj1g3v5010640	0.11	0.77	1.52	0	1.88	0	Protein coding	PREDICTED: L-type lectin-domain containing receptor kinase IX.1-like [Glycine max] gi|356546735|ref|XP_003541778.1|
III	Lj1g3v5021050	5.21	0	8.93	0	7.13	0	Protein coding	PREDICTED: probable receptor-like protein kinase At2g42960-like [Glycine max] gi|356504137|ref|XP_003520855.1|
III	Lj1g3v5021090	1.95	0.15	4.11	0	2.83	0	Protein coding	Uncharacterized protein TCM_002943 [Theobroma cacao] gi|508702040|gb|EOX93936.1|
III	Lj1g3v5021100	1.98	0.19	3.01	0.04	3.03	0.01	Non-coding	NoHit
III	Lj1g3v5059320	-1.73	0.4	4.13	0	4.74	0	Protein coding	Peptide transporter PTR1 [Medicago truncatula] gi|357447051|ref|XP_003593801.1|
III	Lj2g3v0045120	-0.93	0.1	1.14	0.04	4.49	0.03	Protein coding	Uncharacterized protein TCM_006292 [Theobroma cacao] gi|508705307|gb|EOX97203.1|
III	Lj2g3v0264280	1.08	0	1.17	0	2.48	0	Protein coding	hydroxyproline-rich glycoprotein [Solanum tuberosum] gi|24745591|dbj|BAC23028.1|
III	Lj2g3v0343930	1.12	0.03	3.64	0	3.57	0	Protein coding	RecName: Full=Short-chain dehydrogenase TIC 32 chloroplastic, AltName: Full=Translocon at the inner envelope membrane of chloroplasts 32, Short=PsTIC32_x0001_gi|42725482|gb|AAS38575.1| short-chain dehydrogenase Tic32 [Pisum sativum] gi|75291901|sp|Q6RVV4.1|TIC32_PEA
III	Lj2g3v0561290	1.48	0.41	8.78	0	7.44	0	Protein coding	Ripening-related protein [Medicago truncatula] gi|357507257|ref|XP_003623917.1|
III	Lj2g3v0632140	2.57	0.07	4.04	0	3.8	0	Protein coding	PREDICTED: probable cyclic nucleotide-gated ion channel 20 chloroplastic-like [Cicer arietinum] gi|502173262|ref|XP_004515288.1|
III	Lj2g3v0632210	-0.1	1	4.55	0	5.95	0	Protein coding	Cyclic nucleotide-binding transporter 1 isoform 8 [Theobroma cacao] gi|508727800|gb|EOY19697.1|
III	Lj2g3v0663780	-0.53	0.19	1.2	0	3.61	0	Protein coding	PREDICTED: G-type lectin S-receptor-like serine/threonine-protein kinase RLK1-like [Glycine max] gi|356555135|ref|XP_003545892.1|
III	Lj2g3v0780570	-0.36	0.05	0.61	0	0.8	0	Protein coding	PREDICTED: probable carboxylesterase 2-like [Cicer arietinum] gi|502143053|ref|XP_004505198.1|
III	Lj2g3v0812030	2.82	0	1.01	0.02	1.54	0	Protein coding	PREDICTED: bark storage protein A-like [Glycine max] gi|356520561|ref|XP_003528930.1|
III	Lj2g3v0908550	1.9	0	0.66	0.01	1.45	0	Protein coding	PREDICTED: probable caffeoyl-CoA O-methyltransferase At4g26220-like isoform 1 [Glycine max] gi|356498192|ref|XP_003517937.1|
III	Lj2g3v0921530	-0.15	0.93	4.19	0	5.72	0	Protein coding	PREDICTED: beta-14-mannosyl-glycoprotein 4-beta-N-acetylglucosaminyltransferase-like isoform X2 [Cicer arietinum] gi|502126668|ref|XP_004499394.1|
III	Lj2g3v1002750	-1.27	0.12	4.51	0	4.09	0	Protein coding	Carbonic anhydrase [Medicago truncatula] gi|357495991|ref|XP_003618284.1|
III	Lj2g3v1014120	-0.09	1	6.77	0	9.56	0	Protein coding	RecName: Full=CASP-like protein N24, AltName: Full=Nodulin 24, Short=MtN24_x0001_gi|2598569|emb|CAA75572.1| MtN24 [Medicago truncatula] gi|75098068|sp|O24088.1|N24_MEDTR
III	Lj2g3v1019990	-0.73	0.21	1.19	0.03	1.5	0.04	Protein coding	SAG101 [Medicago truncatula] gi|357496089|ref|XP_003618333.1|
III	Lj2g3v1022720	0.05	0.82	0.65	0	1.37	0	Protein coding	PREDICTED: prolyl 4-hydroxylase subunit alpha-1-like [Glycine max] gi|356550516|ref|XP_003543632.1|
III	Lj2g3v1034640	2.74	0.27	7.54	0	5.18	0	Protein coding	PREDICTED: AP2-like ethylene-responsive transcription factor BBM-like [Fragaria vesca subsp. vesca] gi|470138396|ref|XP_004304943.1|
III	Lj2g3v1058050	1.58	0.14	3.84	0	2.89	0	Protein coding	PREDICTED: protein FEZ-like [Glycine max] gi|356550964|ref|XP_003543850.1|
III	Lj2g3v1068620	-0.56	0.01	0.59	0	0.68	0.01	Protein coding	SPX-domain protein [Medicago truncatula] gi|357518245|ref|XP_003629411.1|
III	Lj2g3v1068760	-2.37	0.52	6.53	0	8.18	0	Protein coding	PREDICTED: SNF1-related protein kinase catalytic subunit alpha KIN10-like [Glycine max] gi|356568694|ref|XP_003552545.1|
III	Lj2g3v1105340	0.69	0.22	3.28	0	1.59	0	Protein coding	PREDICTED: hyoscyamine 6-dioxygenase-like [Glycine max] gi|356573567|ref|XP_003554929.1|
III	Lj2g3v1192980	0.09	0.81	0.92	0.01	0.76	0.04	Protein coding	ATPase E1-E2 type family protein / haloacid dehalogenase-like hydrolase family protein [Theobroma cacao] gi|508710299|gb|EOY02196.1|
III	Lj2g3v1193020	-0.86	1	3.12	0	3.66	0	Protein coding	PREDICTED: kunitz-type trypsin inhibitor-like 2 protein-like [Glycine max] gi|356577967|ref|XP_003557092.1|
III	Lj2g3v1193160	0.71	0.35	1.71	0.03	2.61	0	Protein coding	E3 ubiquitin-protein ligase [Medicago truncatula] gi|357490093|ref|XP_003615334.1|
III	Lj2g3v1196350	0.37	0.21	0.62	0.04	1.48	0	Protein coding	Uncharacterized protein TCM_011355 [Theobroma cacao] gi|508709587|gb|EOY01484.1|
III	Lj2g3v1267200	0.62	1	9.44	0	9.38	0	Protein coding	PREDICTED: acidic endochitinase-like [Cicer arietinum] gi|502094104|ref|XP_004490140.1|
III	Lj2g3v1277780	-0.36	0.13	0.78	0	1.01	0	Protein coding	Beta-13-galactosyltransferase [Medicago truncatula] gi|357487041|ref|XP_003613808.1|
III	Lj2g3v1338880	0	1	4.97	0	7.63	0	Protein coding	PREDICTED: AP2-like ethylene-responsive transcription factor ANT-like [Glycine max] gi|356570045|ref|XP_003553203.1|
III	Lj2g3v1338890	0	1	6.16	0	8.08	0	Protein coding	PREDICTED: AP2-like ethylene-responsive transcription factor At1g16060-like [Glycine max] gi|356524132|ref|XP_003530686.1|
III	Lj2g3v1349230	3.76	0	1.73	0.04	2.5	0.01	Protein coding	PREDICTED: thioredoxin H2-like [Cicer arietinum] gi|502093505|ref|XP_004489966.1|
III	Lj2g3v1389210	-0.9	0.47	5.46	0	0.91	0.05	Protein coding	PREDICTED: beta-glucosidase 11-like [Glycine max] gi|356523324|ref|XP_003530290.1|
III	Lj2g3v1415410	0.47	0.83	3.69	0	2.82	0.01	Protein coding	LysM type receptor kinase [Lotus japonicus] gi|290490594|dbj|BAI79284.1|
III	Lj2g3v1455170	2.68	0	1.39	0	1.1	0.03	Protein coding	PREDICTED: UDP-glycosyltransferase 85A3-like [Glycine max] gi|356497681|ref|XP_003517688.1|
III	Lj2g3v1467800	0	1	4.06	0.04	5.89	0	Protein coding	PREDICTED: agglutinin-2-like [Cicer arietinum] gi|502154472|ref|XP_004509711.1|
III	Lj2g3v1467810	0.74	0.41	7.72	0	10.11	0
III	Lj2g3v1467840	3.1	0.15	7.51	0	7.62	0
III	Lj2g3v1471880	0.47	0.09	0.59	0.04	0.63	0.04	Protein coding	PREDICTED: protein TORNADO 2-like [Fragaria vesca subsp. vesca] gi|470128970|ref|XP_004300405.1|
III	Lj2g3v1483000	0.96	0	1	0	1.32	0	Protein coding	PREDICTED: bifunctional dihydroflavonol 4-reductase/flavanone 4-reductase-like [Glycine max] gi|356531429|ref|XP_003534280.1|
III	Lj2g3v1497170	0.89	0	0.72	0.02	0.89	0.01	Non-coding	NoHit
III	Lj2g3v1497180	0.99	0	0.82	0.01	0.89	0.01	Non-coding	NoHit
III	Lj2g3v1509520	1.12	0.35	2.34	0.05	5.23	0.01	Protein coding	cysteine desulfurase [Commensalibacter intestini] gi|496128890|ref|WP_008853397.1|
III	Lj2g3v1536360	-0.39	0.25	0.87	0.01	1.13	0	Protein coding	PREDICTED: myb family transcription factor APL-like [Glycine max] gi|356495941|ref|XP_003516829.1|
III	Lj2g3v1549740	-1.66	1	6.48	0	8.76	0	Protein coding	RING finger family protein [Medicago truncatula] gi|357484609|ref|XP_003612592.1|
III	Lj2g3v1613100	0.63	1	6.44	0	3.72	0	Protein coding	Syntaxin-binding protein [Medicago truncatula] gi|357484159|ref|XP_003612366.1|
III	Lj2g3v1734490	0	1	6.25	0	8.65	0	Protein coding	Replication factor C subunit [Medicago truncatula] gi|357483535|ref|XP_003612054.1|
III	Lj2g3v1734640	2.33	0	0.81	0.02	2.12	0	Protein coding	isoflavone reductase homolog [Lotus japonicus] gi|116077992|dbj|BAF34847.1|
III	Lj2g3v1734650	2.19	0	0.78	0.02	1.99	0	Protein coding	isoflavone reductase homolog [Lotus japonicus] gi|116077992|dbj|BAF34847.1|
III	Lj2g3v1828320	0.11	0.81	1.08	0.01	1.88	0	Protein coding	LysM type receptor kinase [Lotus japonicus] gi|290490598|dbj|BAI79286.1|
III	Lj2g3v1828780	1.06	0.18	7.01	0	7.14	0	Protein coding	Phototropic-responsive NPH3 family protein isoform 1 [Theobroma cacao] gi|508699357|gb|EOX91253.1|
III	Lj2g3v1829910	0.83	0	0.73	0.01	2.35	0	Protein coding	PREDICTED: methylesterase 3-like [Cicer arietinum] gi|502160983|ref|XP_004511978.1|
III	Lj2g3v1925630	1.17	0	0.6	0.02	1.65	0	Protein coding	protein maternal effect embryo arrest 59 [Arabidopsis thaliana] gi|15235514|ref|NP_195447.1|
III	Lj2g3v1925790	3.15	0	3.49	0	1.89	0	Protein coding	Indole-3-acetic acid-amido synthetase GH3.3 [Medicago truncatula] gi|357482733|ref|XP_003611653.1|
III	Lj2g3v1925800	1.58	0	2.89	0	1.55	0	Protein coding	Indole-3-acetic acid-amido synthetase GH3.3 [Medicago truncatula] gi|357482733|ref|XP_003611653.1|
III	Lj2g3v1984740	1.54	1	8.74	0	9.95	0	Protein coding	PALMATE-LIKE PENTAFOLIATA1 [Lotus japonicus] gi|298201172|gb|ADI60288.1|
III	Lj2g3v1984770	1.63	0	2.32	0	3	0	Non-coding	NoHit
III	Lj2g3v1985010	-0.54	0.34	1.31	0.01	1.79	0	Protein coding	PREDICTED: protein LOL1-like [Vitis vinifera] gi|225427256|ref|XP_002281099.1|
III	Lj2g3v2002690	-0.22	0.33	0.6	0.01	1.19	0	Protein coding	PREDICTED: Protein-PII uridylyltransferase [Glycine max] gi|356540171|ref|XP_003538563.1|
III	Lj2g3v2017510	-0.41	0.86	2.53	0	1.86	0.01	Protein coding	nucleotide binding protein [Arabidopsis thaliana] gi|42571447|ref|NP_973814.1|
III	Lj2g3v2039960	-0.45	0.06	0.91	0	1.17	0	Protein coding	POX family protein isoform 1 [Theobroma cacao] gi|508777567|gb|EOY24823.1|
III	Lj2g3v2124310	1.97	0	0.81	0.02	2.38	0	Protein coding	chalcone synthase [Glycyrrhiza uralensis] gi|122725488|gb|ABM66532.1|
III	Lj2g3v2124320	1.75	0	0.8	0.03	2.49	0	Protein coding	chalcone synthase 1 [Astragalus membranaceus] gi|325911190|gb|ADZ45299.1|
III	Lj2g3v2125050	0.76	0.29	1.67	0.02	2.56	0	fragmented	NoHit
III	Lj2g3v2125830	1.79	0	1.96	0	3.34	0	Protein coding	chalcone synthase 1 [Astragalus membranaceus] gi|325911190|gb|ADZ45299.1|
III	Lj2g3v2400270	4.3	0.01	6.03	0	6.48	0	Non-coding	NoHit
III	Lj2g3v2437090	1.23	0.49	6.57	0	8.95	0	Protein coding	Extra-large GTP-binding protein 3 [Theobroma cacao] gi|508787447|gb|EOY34703.1|
III	Lj2g3v2448220	0.38	0.15	0.83	0	0.83	0.01	Protein coding	PREDICTED: probable LRR receptor-like serine/threonine-protein kinase At1g06840-like isoform X1 [Cicer arietinum] gi|502129682|ref|XP_004500393.1|
III	Lj2g3v2509000	-1.66	1	8.18	0	6.12	0	Protein coding	PREDICTED: probable glutathione S-transferase-like [Glycine max] gi|356500987|ref|XP_003519311.1|
III	Lj2g3v2771260	-0.06	1	3.74	0.01	3.51	0.01	repeat	NoHit
III	Lj2g3v2878390	0	1	5.08	0	3.42	0.01	Protein coding	PREDICTED: cysteine desulfurase 1 mitochondrial [Vitis vinifera] gi|359495673|ref|XP_003635054.1|
III	Lj2g3v3234610	-2.38	0.51	4.87	0	8.7	0	Protein coding	Leucine-rich repeat receptor-like protein kinase [Medicago truncatula] gi|357494803|ref|XP_003617690.1|
III	Lj2g3v3337550	1.01	0.04	1.72	0	1.34	0.02	Protein coding	Calcium-transporting ATPase [Medicago truncatula] gi|357495317|ref|XP_003617947.1|
III	Lj2g3v3339240	1.57	0	1.07	0.01	2.22	0	Protein coding	polyketide reductase [Lotus japonicus] gi|121309832|dbj|BAF44219.1|
III	Lj2g3v3339780	0.09	0.73	0.61	0.03	0.86	0	Protein coding	PREDICTED: coproporphyrinogen-III oxidase chloroplastic-like [Glycine max] gi|356553641|ref|XP_003545162.1|
III	Lj2g3v3413390	0.61	0.44	1.91	0.01	5.47	0	Protein coding	membrane protein [Rothia aeria] gi|493944472|ref|WP_006888471.1|
III	Lj3g3v0002090	0.33	1	2.36	0.02	3.55	0	repeat	NoHit
III	Lj3g3v0002100	3.25	0	2.38	0	2.53	0	Protein coding	PREDICTED: chaperone protein dnaJ 8 chloroplastic-like [Cicer arietinum] gi|502148134|ref|XP_004507050.1|
III	Lj3g3v0044110	0.81	0.02	1.65	0	2.5	0	Protein coding	PREDICTED: calcineurin subunit B-like isoform X1 [Cicer arietinum] gi|502080683|ref|XP_004486642.1|
III	Lj3g3v0139510	1.84	0	0.67	0.01	0.82	0	Protein coding	PREDICTED: F-box/kelch-repeat protein At1g80440-like [Cicer arietinum] gi|502080902|ref|XP_004486716.1|
III	Lj3g3v0211970	0	1	5.27	0	6.58	0	Protein coding	PREDICTED: G-type lectin S-receptor-like serine/threonine-protein kinase CES101-like [Glycine max] gi|356556159|ref|XP_003546394.1|
III	Lj3g3v0211990	0.81	0.49	3.37	0	6.86	0	Protein coding	PREDICTED: G-type lectin S-receptor-like serine/threonine-protein kinase CES101-like [Glycine max] gi|356556159|ref|XP_003546394.1|
III	Lj3g3v0212000	0.08	1	2.96	0	4.36	0	Protein coding	diguanylate cyclase [Idiomarina baltica] gi|494013260|ref|WP_006955647.1|
III	Lj3g3v0370370	-0.45	0.56	1.72	0.01	2.71	0	Protein coding	PREDICTED: protein SHORT-ROOT-like [Glycine max] gi|356550396|ref|XP_003543573.1|
III	Lj3g3v0397240	0.56	0.1	2.08	0	3.85	0	Protein coding	PREDICTED: transcription factor JUNGBRUNNEN 1-like [Cicer arietinum] gi|502088387|ref|XP_004488808.1|
III	Lj3g3v0424200	1.55	1	7.62	0	7.78	0	Protein coding	PREDICTED: blue copper protein-like [Cicer arietinum] gi|502107683|ref|XP_004493343.1|
III	Lj3g3v0428680	1.43	0.04	1.67	0.03	6.67	0	Protein coding	PREDICTED: CLAVATA3/ESR (CLE)-related protein 6-like [Cicer arietinum] gi|502155419|ref|XP_004510065.1|
III	Lj3g3v0464890	0.24	0.18	0.97	0	1.62	0	Protein coding	NBS-containing resistance-like protein [Medicago truncatula] gi|357469529|ref|XP_003605049.1|
III	Lj3g3v0527240	1.12	0.19	8.78	0	8.76	0	Protein coding	PREDICTED: plasma membrane ATPase 1-like isoform 2 [Glycine max] gi|356520782|ref|XP_003529039.1|
III	Lj3g3v0563880	1.87	0.01	2.59	0	4.95	0	Protein coding	Pierisin [Medicago truncatula] gi|357514961|ref|XP_003627769.1|
III	Lj3g3v0642510	-0.24	0.17	0.9	0	0.91	0	Protein coding	PREDICTED: NADP-dependent alkenal double bond reductase P1-like [Glycine max] gi|356504476|ref|XP_003521022.1|
III	Lj3g3v0697060	-1.71	0.07	5.65	0	6.96	0	Protein coding	PREDICTED: nuclear transcription factor Y subunit C-1-like [Glycine max] gi|356546912|ref|XP_003541864.1|
III	Lj3g3v0708180	-0.02	0.98	1.29	0	0.75	0	Protein coding	PREDICTED: dihydrolipoyllysine-residue acetyltransferase component of pyruvate dehydrogenase complex-like [Cicer arietinum] gi|502120848|ref|XP_004497103.1|
III	Lj3g3v0708190	-0.79	0.42	1.62	0.04	1.92	0.04	Protein coding	PREDICTED: dihydrolipoyllysine-residue acetyltransferase component of pyruvate dehydrogenase complex-like [Glycine max] gi|356498274|ref|XP_003517978.1|
III	Lj3g3v0821290	-2.41	0.52	5.08	0	6.32	0	Protein coding	PREDICTED: scarecrow-like protein 3-like [Glycine max] gi|356508428|ref|XP_003522959.1|
III	Lj3g3v0821300	0	1	6.65	0	8.55	0	Protein coding	PREDICTED: scarecrow-like protein 3-like [Glycine max] gi|356508428|ref|XP_003522959.1|
III	Lj3g3v0935540	0.64	0.53	2.53	0.01	2.43	0.02	Non-coding	NoHit
III	Lj3g3v0937760	0.73	0.08	1	0.02	1.39	0.01	Protein coding	PREDICTED: CTP synthase-like isoform 1 [Glycine max] gi|356525714|ref|XP_003531468.1|
III	Lj3g3v1009860	0.64	0.01	1.35	0	1.29	0	Protein coding	glutathione S-transferase GST 9 [Glycine max] gi|351722723|ref|NP_001236486.1|
III	Lj3g3v1010890	-2.85	0.28	3.41	0	6.6	0	Protein coding	PREDICTED: TBC1 domain family member 15-like [Glycine max] gi|356543164|ref|XP_003540033.1|
III	Lj3g3v1011040	-0.92	0.6	3.83	0	7.26	0	Protein coding	PREDICTED: probable LRR receptor-like serine/threonine-protein kinase At1g14390-like [Cicer arietinum] gi|502158646|ref|XP_004511229.1|
III	Lj3g3v1061340	1.94	0.01	2.58	0	1.38	0.01	Protein coding	PREDICTED: probable mitochondrial chaperone BCS1-B-like [Cicer arietinum] gi|502089831|ref|XP_004489033.1|
III	Lj3g3v1182390	3.15	0	9	0	8.92	0	Protein coding	PREDICTED: germin-like protein 9-3-like [Glycine max] gi|356542025|ref|XP_003539472.1|
III	Lj3g3v1294380	1.07	0.14	2.96	0	3.18	0	Protein coding	nodulin [Glycine max] gi|351722212|ref|NP_001237748.1|
III	Lj3g3v1307410	0.22	0.55	1.26	0	1.85	0	Protein coding	Uncharacterized protein TCM_011341 [Theobroma cacao] gi|508709570|gb|EOY01467.1|
III	Lj3g3v1378160	2.64	0.04	3.93	0	3.92	0.01	Protein coding	Uncharacterized protein TCM_021609 [Theobroma cacao] gi|508715200|gb|EOY07097.1|
III	Lj3g3v1393570	-0.17	0.62	0.78	0.01	1.89	0	Protein coding	PREDICTED: probable WRKY transcription factor 33 [Glycine max] gi|356495083|ref|XP_003516410.1|
III	Lj3g3v1404000	1.32	0.05	2.2	0	2.86	0	Protein coding	Uncharacterized protein TCM_019766 [Theobroma cacao] gi|508712627|gb|EOY04524.1|
III	Lj3g3v1531180	0	1	5.64	0	6.11	0
III	Lj3g3v1641950	0	1	7.02	0	7.73	0	Protein coding	cysteine proteinase [Lotus japonicus] gi|409190991|gb|AFV30165.1|
III	Lj3g3v1642060	-1.37	0.64	5.95	0	9.62	0	Protein coding	cysteine proteinase [Lotus japonicus] gi|144905104|dbj|BAF56427.1|
III	Lj3g3v1788930	0	1	5.28	0	5.39	0	Protein coding	Zinc finger CCHC-type-like protein [Theobroma cacao] gi|508727954|gb|EOY19851.1|
III	Lj3g3v1876100	0.12	0.66	0.67	0.01	0.94	0.01	Protein coding	Disease resistance protein RPM1 [Medicago truncatula] gi|357515045|ref|XP_003627811.1|
III	Lj3g3v2027100	0.98	0	0.97	0.01	1.38	0	Protein coding	PREDICTED: uncharacterized protein LOC101491910 [Cicer arietinum] gi|502146886|ref|XP_004506650.1|
III	Lj3g3v2476560	-1.06	0.08	1.03	0.05	1.34	0.02	Protein coding	Uncharacterized protein isoform 1 [Theobroma cacao] gi|508703777|gb|EOX95673.1|
III	Lj3g3v2477670	0.27	0.34	0.85	0	1.69	0	Protein coding	MYB transcription factor MYB92 [Glycine max] gi|351722536|ref|NP_001238271.1|
III	Lj3g3v2478850	0.82	0	0.61	0.02	0.83	0	Non-coding	NoHit
III	Lj3g3v2517580	-0.06	0.83	0.84	0	0.91	0	Protein coding	PREDICTED: pyruvate dehydrogenase E1 component subunit alpha-like [Glycine max] gi|356559679|ref|XP_003548126.1|
III	Lj3g3v2576200	-1.02	0.09	4.56	0	4.3	0	Protein coding	PREDICTED: ABC transporter B family member 19-like [Cicer arietinum] gi|502156572|ref|XP_004510541.1|
III	Lj3g3v2579340	-0.57	0.02	1.62	0	1.32	0		nodulation signaling pathway 1 protein [Lotus japonicus] gi|117518689|gb|ABK35066.1|
III	Lj3g3v2666470	0.98	0.01	1.35	0	1.18	0.01	Protein coding	Nbs-lrr resistance protein [Medicago truncatula] gi|357513731|ref|XP_003627154.1|
III	Lj3g3v2720140	5.54	0	6.15	0	9.56	0	Protein coding	gibberellin 20-oxidase [Pisum sativum] gi|1381673|gb|AAB67838.1|
III	Lj3g3v2721400	-2.86	0.27	3.18	0	1.56	0.02	Protein coding	NoHit
III	Lj3g3v2744050	0.85	0.18	1.95	0	1.91	0.01	Protein coding	Wound-responsive family protein [Theobroma cacao] gi|508707406|gb|EOX99302.1|
III	Lj3g3v2768270	1.66	0	1.35	0	2.06	0	Protein coding	Wound-responsive family protein [Theobroma cacao] gi|508707406|gb|EOX99302.1|
III	Lj3g3v2768280	1.7	0	1.44	0	2.06	0	Protein coding	Wound-responsive family protein [Theobroma cacao] gi|508707406|gb|EOX99302.1|
III	Lj3g3v2768290	2.42	0	2.46	0	1.65	0.03	Protein coding	Wound-responsive family protein [Theobroma cacao] gi|508707406|gb|EOX99302.1|
III	Lj3g3v2769310	2.07	0	2.72	0	1.9	0	Protein coding	Wound-responsive family protein [Theobroma cacao] gi|508707406|gb|EOX99302.1|
III	Lj3g3v2769320	1.33	0.11	2.37	0	2.03	0.01	Protein coding	Wound-responsive family protein [Theobroma cacao] gi|508707406|gb|EOX99302.1|
III	Lj3g3v2769330	2.63	0	1.47	0	2.01	0	Protein coding	metallophosphoesterase [uncultured Eggerthella sp. SMG5] gi|375342903|gb|AFA54842.1|
III	Lj3g3v2769460	-0.82	0.6	4.68	0	4.98	0	Protein coding	Formimidoyltransferase-cyclodeaminase [Medicago truncatula] gi|357476651|ref|XP_003608611.1|
III	Lj3g3v2806860	-0.24	0.35	0.59	0.03	0.91	0	Protein coding	IST1-like protein [Medicago truncatula] gi|357470901|ref|XP_003605735.1|
III	Lj3g3v2926320	0.43	0.07	1.08	0	0.69	0.01	Protein coding	PREDICTED: adipocyte plasma membrane-associated protein-like [Cicer arietinum] gi|502145933|ref|XP_004506244.1|
III	Lj3g3v2995720	0.72	0.27	5.45	0	6.67	0	Protein coding	subtilase [Lotus japonicus] gi|163914235|dbj|BAF95887.1|
III	Lj3g3v3120810	-2.37	0.53	4.2	0	4.83	0	Protein coding	Chitinase [Medicago truncatula] gi|357499923|ref|XP_003620250.1|
III	Lj3g3v3120820	1.04	0.21	4.91	0	5.06	0	Non-coding	NoHit
III	Lj3g3v3360920	2.91	0	0.91	0.01	0.82	0.04	Protein coding	pterocarpan reductase [Lotus japonicus] gi|116077982|dbj|BAF34842.1|
III	Lj3g3v3362020	0.85	0	0.82	0	1.01	0	Protein coding	PREDICTED: glucose-1-phosphate adenylyltransferase large subunit 1-like [Glycine max] gi|356545193|ref|XP_003541029.1|
III	Lj3g3v3374640	1.2	0	0.61	0.01	0.65	0.01	Protein coding	bZIP transcription factor bZIP124 [Glycine max] gi|351724635|ref|NP_001238344.1|
III	Lj3g3v3500200	0.15	1	3.99	0	3.22	0	Protein coding	PREDICTED: gibberellin 2-beta-dioxygenase 8-like [Cicer arietinum] gi|502144822|ref|XP_004505762.1|
III	Lj3g3v3527290	-0.53	0.42	3.96	0	3.4	0	Protein coding	PREDICTED: serine carboxypeptidase-like 34-like [Glycine max] gi|356538555|ref|XP_003537768.1|
III	Lj3g3v3541750	0.5	1	4.72	0	5.4	0	Protein coding	XIP aquaporin [Lotus japonicus] gi|409168116|emb|CCI69207.1|
III	Lj3g3v3579330	0.38	0.73	8.4	0	8.59	0	Protein coding	Seed specific protein Bn15D18B [Medicago truncatula] gi|357474035|ref|XP_003607302.1|
III	Lj3g3v3639590	1.22	0.17	2.83	0	2.16	0.01	Protein coding	PREDICTED: TOM1-like protein 2 [Vitis vinifera] gi|225461774|ref|XP_002285602.1|
III	Lj3g3v3752250	-1.34	0.64	6.48	0	9.26	0	Protein coding	Prune-like protein [Medicago truncatula] gi|357470713|ref|XP_003605641.1|
III	Lj4g3v0119770	1.38	0.05	2.89	0	3.59	0	Protein coding	Uncharacterized protein TCM_030703 [Theobroma cacao] gi|508720206|gb|EOY12103.1|
III	Lj4g3v0119880	0.14	0.9	1.72	0.01	1.65	0.04	Protein coding	mutant gag-pol polyprotein [Pisum sativum] gi|310753569|gb|ADP20181.1|
III	Lj4g3v0153860	3.79	0	2.68	0	5.27	0	Protein coding	Uncharacterized protein TCM_030216 [Theobroma cacao] gi|508781429|gb|EOY28685.1|
III	Lj4g3v0153870	3.35	0	2.05	0	1.57	0.04	Protein coding	Uncharacterized protein TCM_030216 [Theobroma cacao] gi|508781429|gb|EOY28685.1|
III	Lj4g3v0286110	1.08	0	1.55	0	1.01	0	Protein coding	MtN19-like protein [Pisum sativum] gi|52550577|gb|AAU14999.2|
III	Lj4g3v0336320	0	1	8.54	0	8.22	0	Protein coding	EKN protein [Glycine max] gi|351723589|ref|NP_001237540.1|
III	Lj4g3v0336340	0	1	7.93	0	10.04	0		NoHit
III	Lj4g3v0336390	1.46	0	1.75	0	1.21	0	Protein coding	PREDICTED: vacuolar iron transporter homolog 4-like [Glycine max] gi|356528062|ref|XP_003532624.1|
III	Lj4g3v0338240	0.53	0.35	1.12	0.05	2.94	0
III	Lj4g3v0398310	1.02	0.5	2.5	0.04	4.21	0	Protein coding	Lectin receptor-like kinase Tg-20 [Medicago truncatula] gi|357476163|ref|XP_003608367.1|
III	Lj4g3v0408350	0	1	7.4	0	8.77	0	Protein coding	Receptor-like protein kinase [Medicago truncatula] gi|357476151|ref|XP_003608361.1|
III	Lj4g3v0408370	0.41	1	3.25	0.01	4.17	0	Protein coding	Receptor-like protein kinase [Medicago truncatula] gi|357476151|ref|XP_003608361.1|
III	Lj4g3v0408390	-2.42	0.51	5.43	0	6.64	0	Protein coding	PREDICTED: L-type lectin-domain containing receptor kinase IX.1-like [Glycine max] gi|356527991|ref|XP_003532589.1|
III	Lj4g3v0445700	0.56	0.15	2.36	0	3.8	0	Protein coding	PREDICTED: telomerase Cajal body protein 1-like [Cicer arietinum] gi|502142475|ref|XP_004504976.1|
III	Lj4g3v0472820	1.75	0	1.36	0	1.2	0.02	Protein coding	PREDICTED: squamosa promoter-binding protein 1-like [Glycine max] gi|356546636|ref|XP_003541730.1|
III	Lj4g3v0484930	2.03	0	1.17	0	1.96	0	Protein coding	RecName: Full=Isoflavone 4'-O-methyltransferase, Short=LjHI4'OMT, AltName: Full=274'-trihydroxyisoflavanone 4'-O-methyltransferase, AltName: Full=S-adenosyl-L-methionine: 274'-trihydroxyisoflavanone 4'-O-methyltransferase_x0001_g3vi|28804596|dbj|BAC58013.1| S-adenosyl-L-methionine: 274'-trihydroxyisoflavanone 4'-O-methyltransferase [Lotus japonicus] gi|75146881|sp|Q84KK4.1|I4OMT_LOTJA
III	Lj4g3v0485090	1.51	0	0.88	0	2.33	0	Protein coding	cytochrome P450 [Lotus japonicus] gi|7415992|dbj|BAA93632.1|
III	Lj4g3v0485100	1.52	0	0.88	0	2.33	0	Protein coding	cytochrome P450 [Lotus japonicus] gi|7415992|dbj|BAA93632.1|
III	Lj4g3v0485970	1.08	0	0.85	0.02	2	0	Protein coding	cytochrome P450 [Lotus japonicus] gi|7415992|dbj|BAA93632.1|
III	Lj4g3v0485980	0.93	0.01	0.76	0.03	1.95	0	Protein coding	2-hydroxyisoflavanone synthase [Lotus japonicus] gi|148839039|dbj|BAF64284.1|
III	Lj4g3v0486150	3.11	0	2.14	0	2.61	0	Protein coding	2-hydroxyisoflavanone synthase [Lotus japonicus] gi|148839039|dbj|BAF64284.1|
III	Lj4g3v0496530	2.23	0.59	5.49	0.01	5.39	0.05	Protein coding	PREDICTED: glutamate receptor 2.7-like [Glycine max] gi|356519637|ref|XP_003528477.1|
III	Lj4g3v0575640	2.56	0.08	3.94	0.01	2.57	0.03	Protein coding	PREDICTED: probable carboxylesterase 12-like [Cicer arietinum] gi|502143057|ref|XP_004505200.1|
III	Lj4g3v0679870	0.96	0.38	3.12	0	7.12	0	Protein coding	PREDICTED: dentin sialophosphoprotein-like [Cicer arietinum] gi|502143519|ref|XP_004505370.1|
III	Lj4g3v0758320	1.61	0	1.2	0.01	0.89	0.04	Protein coding	hypothetical protein [Acinetobacter sp. NIPH 284] gi|491301270|ref|WP_005159273.1|
III	Lj4g3v1000030	-0.24	0.35	0.64	0.01	0.92	0	Protein coding	Microspherule protein [Medicago truncatula] gi|357518171|ref|XP_003629374.1|
III	Lj4g3v1120530	0.41	0.26	0.86	0.02	1.1	0	Protein coding	PREDICTED: proline iminopeptidase-like [Glycine max] gi|356554862|ref|XP_003545761.1|
III	Lj4g3v1156590	2.58	0	1	0.04	0.79	0.04	Protein coding	PREDICTED: probable purine permease 11-like [Glycine max] gi|356565414|ref|XP_003550935.1|
III	Lj2g3v2002910	-2.41	0.51	8.13	0	11.86	0	Protein coding	subtilase [Lotus japonicus] gi|163644224|dbj|BAF95755.1|
III	Lj4g3v1415280	0.2	1	5.47	0	7.44	0	Protein coding	Uncharacterized protein TCM_014487 [Theobroma cacao] gi|508775013|gb|EOY22269.1|
III	Lj4g3v1440660	1.16	0	0.77	0.03	1.16	0.01	Protein coding	PREDICTED: ferric reduction oxidase 8 mitochondrial-like [Cicer arietinum] gi|502176472|ref|XP_004515872.1|
III	Lj4g3v1440680	1.53	1	5.94	0	6.2	0	Protein coding	PREDICTED: U-box domain-containing protein 36-like [Cicer arietinum] gi|502176629|ref|XP_004515904.1|
III	Lj4g3v1511450	0.56	0.01	1.05	0	1.6	0	Protein coding	1-deoxy-D-xylulose 5-phosphate reductoisomerase chloroplastic-like [Glycine max] gi|358248074|ref|NP_001240062.1|
III	Lj4g3v1535140	1.52	1	5.96	0	5.35	0	Protein coding	PREDICTED: probable inactive receptor kinase At2g26730-like [Glycine max] gi|356518991|ref|XP_003528158.1|
III	Lj4g3v1537260	0.44	0.23	1.03	0	1.37	0	repeat	NoHit
III	Lj4g3v1603450	-0.67	0.09	0.75	0.05	1.41	0	Protein coding	PREDICTED: calcium-dependent protein kinase 10-like [Cicer arietinum] gi|502152152|ref|XP_004508790.1|
III	Lj4g3v1614730	-0.12	1	8.74	0	7.72	0	Protein coding	SPFH/Band 7/PHB domain-containing membrane-associated protein family isoform 1 [Theobroma cacao] gi|508774465|gb|EOY21721.1|
III	Lj4g3v1634190	-1.12	0.07	2.74	0	1.56	0.01	Non-coding	NoHit
III	Lj4g3v1947730	1.14	0	0.69	0	0.63	0	Protein coding	F-box/LRR-repeat protein [Medicago truncatula] gi|357478391|ref|XP_003609481.1|
III	Lj4g3v2139640	0.64	0.03	0.76	0.01	0.84	0.01	Protein coding	PREDICTED: choline monooxygenase chloroplastic-like [Cicer arietinum] gi|502150350|ref|XP_004507911.1|
III	Lj4g3v2140260	3.98	0.03	5.96	0	8.03	0	Protein coding	Cysteine-rich receptor-like protein kinase [Medicago truncatula] gi|357479449|ref|XP_003610010.1|
III	Lj4g3v2151400	2.56	0.05	3.67	0	5.96	0	Protein coding	zonadhesin-like precursor [Salmo salar] gi|185135318|ref|NP_001117060.1|
III	Lj4g3v2215610	-0.53	0.5	1.28	0.03	2.1	0.01	Protein coding	PREDICTED: cation/H(+) antiporter 19-like [Cicer arietinum] gi|502150659|ref|XP_004508061.1|
III	Lj4g3v2215620	-0.17	1	5.79	0	7.13	0	Protein coding	Uncharacterized protein TCM_018793 [Theobroma cacao] gi|508711796|gb|EOY03693.1|
III	Lj4g3v2227930	-0.19	0.48	0.88	0	1.55	0	Protein coding	PREDICTED: ABC transporter B family member 21-like isoform X2 [Cicer arietinum] gi|502150699|ref|XP_004508080.1|
III	Lj4g3v2263940	0.54	0.01	0.64	0	0.92	0	Protein coding	PREDICTED: probable WRKY transcription factor 48-like [Glycine max] gi|356519913|ref|XP_003528613.1|
III	Lj4g3v2268720	0.23	0.51	1.53	0	0.9	0.02	Protein coding	Dihydrolipoyl dehydrogenase [Medicago truncatula] gi|357478937|ref|XP_003609754.1|
III	Lj4g3v2376170	0.95	0.02	4.19	0	3.96	0	Protein coding	isoflavonoid glucosyltransferase [Glycyrrhiza echinata] gi|32188025|dbj|BAC78438.1|
III	Lj4g3v2376180	0.99	0.02	4.2	0	3.91	0	Protein coding	isoflavonoid glucosyltransferase [Glycyrrhiza echinata] gi|32188025|dbj|BAC78438.1|
III	Lj4g3v2412600	0.38	0.11	0.76	0	1.54	0	Protein coding	PREDICTED: probable serine/threonine-protein kinase At1g18390-like [Cicer arietinum] gi|502141658|ref|XP_004504581.1|
III	Lj4g3v2574990	0.17	0.69	1.01	0.02	2.58	0	Protein coding	chalcone synthase CHS4 [Glycine max] gi|34148079|gb|AAQ62588.1|
III	Lj4g3v2605910	-0.64	0.06	1.09	0	1.72	0	Protein coding	PREDICTED: cellulose synthase A catalytic subunit 8 [UDP-forming] gi|356528340|ref|XP_003532762.1|
III	Lj4g3v2618270	2.31	0	1.37	0	0.99	0.04	Protein coding	tau class glutathione S-transferase [Glycine soja] gi|330687254|gb|AEC32486.1|
III	Lj4g3v2618520	0	1	6.62	0	9.32	0	Protein coding	NIP aquaporin [Lotus japonicus] gi|409168114|emb|CCI69206.1|
III	Lj4g3v2630940	0.57	0.29	1.66	0	1.41	0.01	Protein coding	Sulfite exporter TauE/SafE family protein [Theobroma cacao] gi|508782418|gb|EOY29674.1|
III	Lj4g3v2785660	-0.65	0.59	4.04	0	5.16	0	Protein coding	Serine/threonine protein kinase [Medicago truncatula] gi|357519713|ref|XP_003630145.1|
III	Lj4g3v2785670	2.29	0.52	7.75	0	7.23	0	Non-coding	NoHit
III	Lj4g3v2785710	0.44	0.26	1.38	0	1.63	0	Protein coding	PREDICTED: UDP-galactose transporter 2-like [Glycine max] gi|356525555|ref|XP_003531390.1|
III	Lj4g3v2799410	0.49	0.27	1.45	0	2.64	0	Protein coding	PREDICTED: nuclear transcription factor Y subunit B-7-like [Glycine max] gi|356511129|ref|XP_003524282.1|
III	Lj4g3v2800440	0.19	0.64	2.95	0	4	0	Protein coding	PREDICTED: cytochrome P450 71A1-like [Glycine max] gi|356511127|ref|XP_003524281.1|
III	Lj4g3v2800450	0.28	0.49	2.79	0	4.12	0	Protein coding	PREDICTED: cytochrome P450 71A1-like [Glycine max] gi|356511127|ref|XP_003524281.1|
III	Lj4g3v2827870	0.33	0.36	0.84	0.01	1.19	0	Protein coding	Aspartic proteinase Asp1 [Medicago truncatula] gi|357520119|ref|XP_003630348.1|
III	Lj4g3v2827880	0.52	0.06	1.96	0	0.94	0	Protein coding	PREDICTED: aldehyde dehydrogenase family 3 member I1 chloroplastic-like [Glycine max] gi|356526936|ref|XP_003532071.1|
III	Lj4g3v2833050	0.58	0.12	1.5	0	1.01	0.01	Protein coding	PREDICTED: fatty acid amide hydrolase-like isoform X2 [Cicer arietinum] gi|502139767|ref|XP_004503894.1|
III	Lj4g3v2871870	-0.01	1	2.35	0	3.8	0	Protein coding	hypothetical protein CAPTEDRAFT_215878 partial [Capitella teleta] gi|443704115|gb|ELU01327.1|
III	Lj4g3v2990110	-0.12	0.59	0.71	0	0.73	0	Non-coding	NoHit
III	Lj4g3v2991220	-0.72	0.08	1.63	0	1.91	0	Protein coding	PREDICTED: protein LURP-one-related 17-like [Glycine max] gi|356528803|ref|XP_003532987.1|
III	Lj4g3v3002680	1.49	0	1.05	0.02	0.98	0.03	Protein coding	Transmembrane amino acid transporter family protein [Theobroma cacao] gi|508777714|gb|EOY24970.1|
III	Lj4g3v3020580	-0.58	0.28	0.97	0.04	1.6	0.01	Protein coding	PREDICTED: vacuolar protein sorting-associated protein 32 homolog 2-like [Solanum lycopersicum] gi|460387313|ref|XP_004239323.1|
III	Lj4g3v3061490	-0.71	0.28	1.95	0	2.86	0	Protein coding	U-box domain-containing protein [Medicago truncatula] gi|357520957|ref|XP_003630767.1|
III	Lj4g3v3061500	1.54	1	8.57	0	9.16	0	Protein coding	PREDICTED: probable peptide transporter At1g52190-like [Cicer arietinum] gi|502139576|ref|XP_004503821.1|
III	Lj4g3v3115140	1.49	0.4	9.77	0	9.22	0	Protein coding	PREDICTED: ABC transporter G family member 16-like [Cicer arietinum] gi|502138011|ref|XP_004503258.1|
III	Lj4g3v3116360	-0.37	0.61	3.16	0	4.06	0	Protein coding	Potassium transporter [Medicago truncatula] gi|357521699|ref|XP_003631138.1|
III	Lj5g3v0186690	0.41	0.17	1.06	0	1.3	0	Protein coding	PREDICTED: hexokinase-2 chloroplastic-like [Glycine max] gi|356564363|ref|XP_003550424.1|
III	Lj5g3v0322460	0.81	0.05	1.72	0	2.65	0	Protein coding	Uncharacterized protein TCM_034658 [Theobroma cacao] gi|508723763|gb|EOY15660.1|
III	Lj5g3v0335550	-0.07	0.88	0.73	0.05	0.99	0.01	Protein coding	Siroheme synthase [Medicago truncatula] gi|357457489|ref|XP_003599025.1|
III	Lj5g3v0465920	1.46	0.4	8.73	0	5.03	0	Protein coding	PREDICTED: serine/threonine-protein kinase CTR1-like [Glycine max] gi|356554110|ref|XP_003545392.1|
III	Lj5g3v0529060	0.04	0.9	0.65	0.05	0.9	0.02	Protein coding	PREDICTED: vitellogenin-2-like [Cicer arietinum] gi|502125004|ref|XP_004498757.1|
III	Lj5g3v0586500	-0.38	0.23	0.72	0.02	2.42	0	Protein coding	PREDICTED: flowering-promoting factor 1-like protein 2-like [Cicer arietinum] gi|502124584|ref|XP_004498589.1|
III	Lj5g3v0780660	-0.94	0.13	1.46	0.01	1.27	0.04	Protein coding	a-type carbonic anhydrase [Lotus japonicus] gi|152955981|emb|CAM59683.1|
III	Lj5g3v0877180	0.73	0.35	7.04	0	5.36	0	Protein coding	PREDICTED: zeatin O-glucosyltransferase-like [Cicer arietinum] gi|502123235|ref|XP_004498042.1|
III	Lj5g3v0963160	1.93	0.01	1.66	0.04	1.94	0.02	Protein coding	PREDICTED: basic 7S globulin-like [Glycine max] gi|356500210|ref|XP_003518926.1|
III	Lj5g3v1048210	-0.15	0.85	3.7	0	2.86	0	Protein coding	PREDICTED: transcriptional regulator SUPERMAN-like [Cicer arietinum] gi|502115063|ref|XP_004495117.1|
III	Lj5g3v1048220	-0.56	0.55	3.79	0	2.99	0	Protein coding	PREDICTED: transcriptional regulator SUPERMAN-like [Cicer arietinum] gi|502115063|ref|XP_004495117.1|
III	Lj5g3v1118440	0	1	6.16	0	7.13	0	Protein coding	Uncharacterized protein TCM_003954 [Theobroma cacao] gi|508702467|gb|EOX94363.1|
III	Lj5g3v1174330	0.37	0.28	4.49	0	3.79	0	repeat	NoHit
III	Lj5g3v1174410	-0.17	0.76	4.75	0	4.83	0	Protein coding	protease inhibitor [Medicago truncatula] gi|357494051|ref|XP_003617314.1|
III	Lj5g3v1176700	0	1	6.02	0	4.27	0	Non-coding	NoHit
III	Lj5g3v1176710	3.87	0.02	11.61	0	9.46	0	Protein coding	PREDICTED: cell number regulator 10-like [Cicer arietinum] gi|502116495|ref|XP_004495459.1|
III	Lj5g3v1190130	-1.63	1	7.59	0	10.5	0	Protein coding	PREDICTED: acidic endochitinase-like [Glycine max] gi|356567519|ref|XP_003551966.1|
III	Lj5g3v1203320	-0.51	0.43	1.19	0.05	1.68	0.03
III	Lj5g3v1412690	1.56	1	8.71	0	9.45	0	Protein coding	PREDICTED: pathogenesis-related protein PR-4A-like isoform X1 [Cicer arietinum] gi|502117387|ref|XP_004495803.1|
III	Lj5g3v1414150	0.88	0.04	1.5	0	2.85	0	Protein coding	MtN26 protein [Medicago truncatula] gi|357512267|ref|XP_003626422.1|
III	Lj5g3v1598410	2.79	0.29	5.89	0	7.87	0	Protein coding	GRAS family transcription factor [Medicago truncatula] gi|357442235|ref|XP_003591395.1|
III	Lj5g3v1599650	3.31	0.01	3.65	0	1.85	0.04	Protein coding	Bifunctional protein FolC [Propionibacterium acidipropionici ATCC 4875] gi|410865889|ref|YP_006980500.1|
III	Lj5g3v1697640	-0.48	0.57	2.7	0	3.41	0	Protein coding	F26K24.5 protein [Theobroma cacao] gi|508716626|gb|EOY08523.1|
III	Lj5g3v1698930	-0.84	1	5.45	0	8.14	0	Protein coding	PREDICTED: monocopper oxidase-like protein SKU5-like [Glycine max] gi|356574687|ref|XP_003555477.1|
III	Lj5g3v1770470	0.97	0	0.93	0	0.84	0	Protein coding	cytochrome P450 monooxygenase [Glycyrrhiza uralensis] gi|371940464|dbj|BAL45206.1|
III	Lj5g3v2013700	1.33	0.39	3.8	0	5.61	0	Protein coding	Receptor-like protein kinase [Medicago truncatula] gi|358348670|ref|XP_003638367.1|
III	Lj5g3v2027180	-0.7	0.57	2.47	0	2	0.01	Protein coding	PREDICTED: probable methyltransferase PMT16-like [Glycine max] gi|356574475|ref|XP_003555372.1|
III	Lj5g3v2099760	1.7	0	2.77	0	2.85	0	Protein coding	PREDICTED: LOB domain-containing protein 38-like [Glycine max] gi|356574309|ref|XP_003555291.1|
III	Lj5g3v2112200	2.08	0	1.62	0	1.93	0	Protein coding	PRp27-like protein [Olea europaea subsp. europaea] gi|396318181|gb|AFN85535.1|
III	Lj5g3v2112320	1.84	0	1.94	0	1.32	0	Protein coding	PREDICTED: UDP-glycosyltransferase 84B1-like [Glycine max] gi|356536176|ref|XP_003536615.1|
III	Lj5g3v2169500	0	1	6.44	0	7.09	0	Protein coding	PREDICTED: myristoyl-acyl carrier protein thioesterase chloroplastic-like [Glycine max] gi|356574254|ref|XP_003555265.1|
III	Lj5g3v2169510	0	1	5.5	0	8.6	0	Non-coding	NoHit
III	Lj5g3v2182530	1.68	0.03	3.49	0	7.76	0	Protein coding	Core-2/I-branching beta-16-N-acetylglucosaminyltransferase family protein isoform 1 [Theobroma cacao] gi|508708200|gb|EOY00097.1|
III	Lj5g3v2183730	-0.94	0.06	3.14	0	2.74	0	Protein coding	PREDICTED: nuclease S1-like [Glycine max] gi|356575560|ref|XP_003555908.1|
III	Lj5g3v2215010	3.19	0.19	4.28	0.03	4.56	0	repeat	NoHit
III	Lj5g3v2220250	0.59	0.05	1	0	0.67	0.05	Protein coding	Nitrate and chloride transporter [Medicago truncatula] gi|358346702|ref|XP_003637404.1|
III	Lj5g3v2240970	0.02	1	1.61	0.03	4.1	0	Protein coding	Receptor-like protein kinase [Medicago truncatula] gi|357439027|ref|XP_003589790.1|
III	Lj5g3v2240980	3.93	0	2.45	0.02	3.98	0	Protein coding	Leucine-rich repeat family protein / protein kinase family protein [Medicago truncatula] gi|357438999|ref|XP_003589776.1|
III	Lj5g3v2246130	-0.73	0.18	1.28	0.01	1.61	0	Protein coding	PREDICTED: serine/threonine protein phosphatase 2A 57 kDa regulatory subunit B' alpha isoform-like [Glycine max] gi|356534431|ref|XP_003535758.1|
III	Lj5g3v2261790	1.05	0	1.2	0	0.82	0	Protein coding	PREDICTED: probable glutathione S-transferase [Glycine max] gi|356575391|ref|XP_003555825.1|
III	Lj5g3v2264230	-0.09	1	1.92	0.02	2.36	0.01	Protein coding	PREDICTED: EGF domain-specific O-linked N-acetylglucosamine transferase-like [Fragaria vesca subsp. vesca] gi|470124804|ref|XP_004298399.1|
III	Lj5g3v2288860	1.47	0	1.13	0	4.13	0	Protein coding	RecName: Full=Chalcone--flavonone isomerase 3, Short=Chalcone isomerase 3_x0001_gi|27530707|dbj|BAC54038.1| chalcone isomerase [Lotus japonicus] gi|75151767|sp|Q8H0F6.1|CFI3_LOTJA
III	Lj5g3v2288870	1.37	0	1.32	0	3.94	0	Protein coding	RecName: Full=Chalcone--flavonone isomerase 3, Short=Chalcone isomerase 3_x0001_gi|27530707|dbj|BAC54038.1| chalcone isomerase [Lotus japonicus] gi|75151767|sp|Q8H0F6.1|CFI3_LOTJA
III	Lj5g3v2300360	0.43	0.17	1.77	0	1.9	0	Protein coding	PREDICTED: cytochrome P450 76A2-like [Glycine max] gi|356534504|ref|XP_003535793.1|
III	Lj6g3v0227550	-0.74	0.18	1.06	0.05	2.44	0	Protein coding	PREDICTED: endoglucanase 1 [Glycine max] gi|356568718|ref|XP_003552557.1|
III	Lj6g3v0326340	-0.5	0.02	0.81	0	1.45	0	Protein coding	PREDICTED: taxadiene 5-alpha hydroxylase-like [Glycine max] gi|356569445|ref|XP_003552911.1|
III	Lj6g3v0326360	1.46	0.47	4.47	0	2.67	0.04	Protein coding	Extra-large GTP-binding protein 3 [Theobroma cacao] gi|508787447|gb|EOY34703.1|
III	Lj6g3v0391180	1.84	0	1.15	0.01	0.81	0.04	Protein coding	G93-GW [Glycine max] gi|94983836|gb|ABF50623.1|
III	Lj6g3v0527170	2.14	0	0.95	0.04	3.71	0	Protein coding	PREDICTED: bifunctional aspartate aminotransferase and glutamate/aspartate-prephenate aminotransferase-like [Cicer arietinum] gi|502140078|ref|XP_004504047.1|
III	Lj6g3v0597040	1.49	0.11	2.19	0.01	2.35	0.03	Protein coding	PREDICTED: peptide transporter PTR5-like isoform X1 [Cicer arietinum] gi|502129218|ref|XP_004500227.1|
III	Lj6g3v0779720	-0.13	1	4.48	0	6.03	0	repeat	NoHit
III	Lj6g3v0779730	-0.13	1	4.48	0	6.03	0	repeat	NoHit
III	Lj6g3v0779750	0	1	5.81	0	5.84	0	Protein coding	Cytochrome P450 [Medicago truncatula] gi|357460105|ref|XP_003600334.1|
III	Lj6g3v0927150	0.24	1	5.23	0	6.49	0	Protein coding	PREDICTED: ATP-binding cassette sub-family A member 1-like [Oryzias latipes] gi|432855003|ref|XP_004068024.1|
III	Lj6g3v0936930	0.62	0.63	3.14	0	5.9	0	Protein coding	membrane protein [Rothia aeria] gi|493944472|ref|WP_006888471.1|
III	Lj6g3v1008230	-1.64	1	7.07	0	8.07	0	Protein coding	Mitogen-activated protein kinase [Medicago truncatula] gi|357515591|ref|XP_003628084.1|
III	Lj6g3v1048880	0.35	0.76	5.77	0	2.63	0	Protein coding	PREDICTED: AP2-like ethylene-responsive transcription factor At1g16060-like [Glycine max] gi|356514511|ref|XP_003525949.1|
III	Lj6g3v1161800	-0.58	0.35	2.17	0	3.51	0	Protein coding	PREDICTED: GDSL esterase/lipase 5-like [Glycine max] gi|356558457|ref|XP_003547523.1|
III	Lj6g3v1239580	1.04	0.02	0.99	0.03	4.16	0	Protein coding	Transcription factor MYC4 [Medicago truncatula] gi|357449849|ref|XP_003595201.1|
III	Lj6g3v1270820	3.13	0	3.26	0	2.83	0	Protein coding	PREDICTED: probable LRR receptor-like serine/threonine-protein kinase At1g56140-like [Glycine max] gi|356532704|ref|XP_003534911.1|
III	Lj6g3v1334370	-0.52	0.23	1.55	0	1.69	0	Protein coding	PREDICTED: oxysterol-binding protein-related protein 4B-like [Cicer arietinum] gi|502085699|ref|XP_004487979.1|
III	Lj6g3v1370740	-1.55	0.17	2.63	0	2.92	0	Protein coding	Receptor-like protein kinase [Medicago truncatula] gi|357449319|ref|XP_003594936.1|
III	Lj6g3v1370760	0.29	0.68	2.71	0	3.83	0	Protein coding	PREDICTED: G-type lectin S-receptor-like serine/threonine-protein kinase At1g34300-like [Glycine max] gi|356532654|ref|XP_003534886.1|
III	Lj6g3v1371780	0.37	0.63	2.21	0	7.31	0	Protein coding	PREDICTED: G-type lectin S-receptor-like serine/threonine-protein kinase At1g34300-like [Glycine max] gi|356532654|ref|XP_003534886.1|
III	Lj6g3v1371880	0.55	0.31	1.19	0.03	2.58	0	Protein coding	PREDICTED: ankyrin repeat-containing protein At3g12360-like [Glycine max] gi|356532642|ref|XP_003534880.1|
III	Lj6g3v1392480	-0.08	0.82	0.75	0.02	1.1	0	Protein coding	High affinity cationic amino acid transporter [Medicago truncatula] gi|357449157|ref|XP_003594855.1|
III	Lj6g3v1629440	-1.63	1	6.14	0	8.83	0	Protein coding	PREDICTED: LOW QUALITY PROTEIN: reticuline oxidase-like protein-like [Glycine max] gi|356558077|ref|XP_003547335.1|
III	Lj6g3v1708460	-0.02	0.94	0.63	0.02	1.37	0	Non-coding	NoHit
III	Lj6g3v1752830	2.22	0	2.43	0	0.89	0.04	Protein coding	Uncharacterized protein TCM_002329 [Theobroma cacao] gi|508701563|gb|EOX93459.1|
III	Lj6g3v1790920	-0.34	1	4.89	0	3.36	0	Protein coding	Zinc finger RING-type [Medicago truncatula] gi|87240796|gb|ABD32654.1|
III	Lj6g3v1849450	-0.29	0.77	1.69	0.02	1.76	0.05	Protein coding	PREDICTED: probable F-box protein At4g22030-like [Glycine max] gi|356532295|ref|XP_003534709.1|
III	Lj6g3v1873600	0.61	1	4.6	0	7.56	0
III	Lj6g3v1914560	2	0	3.86	0	4.5	0	Protein coding	PREDICTED: DELLA protein RGL2-like [Glycine max] gi|356532515|ref|XP_003534817.1|
III	Lj6g3v1914570	2.33	0	3.39	0	5.52	0	Protein coding	PREDICTED: DELLA protein RGL2-like [Glycine max] gi|356532515|ref|XP_003534817.1|
III	Lj6g3v1918310	0.84	0.16	4.36	0	10.01	0	Protein coding	PREDICTED: CASP-like protein 7-like [Glycine max] gi|356549065|ref|XP_003542918.1|
III	Lj6g3v1966840	1.48	0.05	5.13	0	5.73	0	Protein coding	Peptide transporter PTR1 [Medicago truncatula] gi|357447051|ref|XP_003593801.1|
III	Lj6g3v1984340	2.13	0	1.84	0	1.38	0	Non-coding	NoHit
III	Lj6g3v1996000	-0.43	0.86	1.85	0.04	3.1	0	Protein coding	Uncharacterized protein TCM_029748 [Theobroma cacao] gi|508780814|gb|EOY28070.1|
III	Lj6g3v2006160	0.3	1	2.49	0.04	5.05	0.02	Protein coding	PREDICTED: glutamate receptor 2.7-like [Cicer arietinum] gi|502078180|ref|XP_004485863.1|
III	Lj6g3v2006310	-0.17	0.46	0.95	0	1.4	0	Protein coding	PREDICTED: probable leucine-rich repeat receptor-like protein kinase At5g49770-like [Cicer arietinum] gi|502078144|ref|XP_004485853.1|
III	Lj6g3v2007310	1.95	0.07	5.33	0	6.27	0	Protein coding	Uncharacterized protein TCM_045138 [Theobroma cacao] gi|508727901|gb|EOY19798.1|
III	Lj6g3v2017610	-2.2	0.19	4.72	0	3.8	0	Protein coding	PREDICTED: 4-coumarate--CoA ligase-like 5-like [Cicer arietinum] gi|502118174|ref|XP_004496136.1|
III	Lj6g3v2055760	-2.38	0.51	5.37	0	7.96	0	Protein coding	PREDICTED: kelch-like protein 8-like [Glycine max] gi|356549387|ref|XP_003543075.1|
III	Lj6g3v2078010	1.03	0	0.69	0.02	0.8	0.02	Protein coding	Bromodomain protein [Medicago truncatula] gi|357446403|ref|XP_003593479.1|
III	Lj6g3v2116920	0.91	0.02	1.24	0	3.33	0	Protein coding	PREDICTED: receptor-like serine/threonine-protein kinase SD1-8-like [Cicer arietinum] gi|502077540|ref|XP_004485681.1|
III	Lj6g3v2134270	-0.78	0.06	1.09	0.01	1.52	0	Protein coding	Uncharacterized protein isoform 2 [Theobroma cacao] gi|508781257|gb|EOY28513.1|
III	Lj6g3v2218680	0.9	0	0.89	0	1.48	0	Protein coding	sulphate transporter [Astragalus glycyphyllos] gi|291482268|emb|CBK55656.1|
IV	Lj0g3v0004489	-1.24	0	0.72	0.03	1.09	0.01	Protein coding	PREDICTED: transcription factor TCP9-like [Cicer arietinum] gi|502157480|ref|XP_004510891.1|
IV	Lj0g3v0028039	-0.73	0.04	2.43	0	2.59	0	rRNA	NoHit
IV	Lj0g3v0028199	-0.76	0.04	2.52	0	2.67	0	rRNA	NoHit
IV	Lj0g3v0041599	-0.62	0	0.64	0	1.03	0	Protein coding	PREDICTED: MLO-like protein 1-like [Glycine max] gi|356503119|ref|XP_003520359.1|
IV	Lj0g3v0043799	-2.46	0	2.7	0	3.14	0	Protein coding	PREDICTED: LRR receptor-like serine/threonine-protein kinase ERECTA-like [Glycine max] gi|356541594|ref|XP_003539259.1|
IV	Lj0g3v0049599	-1.77	0.02	4.73	0	7.37	0	Protein coding	hermes [Medicago truncatula] gi|261824308|gb|ACX94227.1|
IV	Lj0g3v0056779	-2.09	0	1.38	0	0.8	0.05	Protein coding	D-alanine--D-alanine ligase [Medicago truncatula] gi|357506461|ref|XP_003623519.1|
IV	Lj0g3v0064539	-3.46	0	6.29	0	8.64	0
IV	Lj0g3v0067039	-1.15	0	1.02	0	0.6	0.05	Protein coding	(iso)flavonoid glycosyltransferase [Medicago truncatula] gi|115334821|gb|ABI94026.1|
IV	Lj0g3v0068569	-4.16	0.02	3.75	0	5.75	0
IV	Lj0g3v0071479	-2.67	0	1.96	0	1.71	0	Protein coding	PREDICTED: gibberellin 20 oxidase 2-like [Glycine max] gi|356574452|ref|XP_003555361.1|
IV	Lj0g3v0088989	-0.91	0	0.62	0.03	1.43	0	Protein coding	PREDICTED: UDP-glycosyltransferase 71D1-like [Cicer arietinum] gi|502095988|ref|XP_004490589.1|
IV	Lj0g3v0099859	-1.96	0	1.23	0	0.79	0.04	Protein coding	PREDICTED: gibberellin 2-beta-dioxygenase 2-like [Glycine max] gi|356536677|ref|XP_003536863.1|
IV	Lj0g3v0100779	-1.06	0	1.23	0	3.11	0	Protein coding	PREDICTED: U-box domain-containing protein 33-like [Glycine max] gi|356522608|ref|XP_003529938.1|
IV	Lj0g3v0109249	-1.65	0	0.65	0.01	2.2	0	Protein coding	PREDICTED: gibberellin 3-beta-dioxygenase 1-like [Glycine max] gi|356552539|ref|XP_003544624.1|
IV	Lj0g3v0113989	-0.82	0.01	0.62	0.04	1.58	0	Protein coding	PREDICTED: vacuolar iron transporter homolog 4-like [Cucumis sativus] gi|449444935|ref|XP_004140229.1|
IV	Lj0g3v0116739	-5.88	0	2.52	0	5.82	0	Protein coding	(+)-delta-cadinene synthase isozyme C2 [Medicago truncatula] gi|357452561|ref|XP_003596557.1|
IV	Lj0g3v0129149	-2.13	0	1.1	0.02	1.26	0.05	Protein coding	PREDICTED: cell wall protein AWA1-like isoform X1 [Cicer arietinum] gi|502132152|ref|XP_004501243.1|
IV	Lj0g3v0139989	-1.03	0.01	1.73	0	1.36	0	Protein coding	PREDICTED: probable 1-deoxy-D-xylulose-5-phosphate synthase chloroplastic-like [Glycine max] gi|356523939|ref|XP_003530591.1|
IV	Lj0g3v0157149	-3.92	0.04	2.96	0	4.55	0	Protein coding	H0112G12.8 [Oryza sativa Indica Group] gi|116310040|emb|CAH67063.1|
IV	Lj0g3v0159429	-2.77	0	1.25	0.03	1.84	0	Protein coding	Uncharacterized protein TCM_037801 [Theobroma cacao] gi|508783418|gb|EOY30674.1|
IV	Lj0g3v0168699	-1.68	0	0.96	0.03	0.98	0.04	Protein coding	UDP-glucose glucosyltransferase [Medicago truncatula] gi|357494123|ref|XP_003617350.1|
IV	Lj0g3v0168849	-4.45	0.01	2.97	0	5.55	0	Protein coding	(+)-delta-cadinene synthase isozyme C2 [Medicago truncatula] gi|357452577|ref|XP_003596565.1|
IV	Lj0g3v0171779	-4.56	0	3.6	0	4.58	0	Protein coding	cytochrome P450 [Pisum sativum] gi|37726104|gb|AAO31712.1|
IV	Lj0g3v0176099	-1.8	0.01	2.22	0	2.18	0	Protein coding	Cysteine/Histidine-rich C1 domain family protein [Theobroma cacao] gi|508707055|gb|EOX98951.1|
IV	Lj0g3v0176119	-5.84	0	2.65	0	7.34	0	Protein coding	PREDICTED: (-)-germacrene D synthase-like [Cicer arietinum] gi|502084145|ref|XP_004487631.1|
IV	Lj0g3v0180199	-6.06	0	1.15	0.05	1.74	0.01	Protein coding	PREDICTED: (+)-neomenthol dehydrogenase-like [Cicer arietinum] gi|502157292|ref|XP_004510823.1|
IV	Lj0g3v0198139	-0.85	0.02	0.9	0.01	1.3	0	Protein coding	PREDICTED: ABC transporter C family member 3-like [Glycine max] gi|356553519|ref|XP_003545103.1|
IV	Lj0g3v0205559	-3.25	0	3.68	0	8.84	0	Protein coding	Bifunctional protein aas [Medicago truncatula] gi|357454395|ref|XP_003597478.1|
IV	Lj0g3v0205579	-1.07	0.04	4.01	0	9.95	0	Protein coding	Bifunctional protein aas [Medicago truncatula] gi|357454395|ref|XP_003597478.1|
IV	Lj0g3v0211939	-1.14	0	0.63	0.04	0.89	0.01	Protein coding	PREDICTED: kinesin-related protein 6-like [Cicer arietinum] gi|502163859|ref|XP_004512973.1|
IV	Lj0g3v0218689	-1.7	0	2.14	0	2.25	0	Protein coding	RRNA intron-encoded homing endonuclease [Medicago truncatula] gi|357488203|ref|XP_003614389.1|
IV	Lj0g3v0231689	-3.38	0	2.02	0	1.95	0	Protein coding	NoHit
IV	Lj0g3v0252699	-0.92	0	0.65	0	1.41	0	Protein coding	PREDICTED: pleiotropic drug resistance protein 2-like [Cicer arietinum] gi|502174313|ref|XP_004515482.1|
IV	Lj0g3v0256519	-0.81	0.01	0.95	0	1.41	0	Protein coding	PREDICTED: probable WRKY transcription factor 42-like isoform X1 [Cicer arietinum] gi|502086327|ref|XP_004488182.1|
IV	Lj0g3v0256609	-1.58	0	1.9	0	1.42	0	Protein coding	PREDICTED: beta-hexosaminidase 2-like [Cicer arietinum] gi|502087608|ref|XP_004488586.1|
IV	Lj0g3v0265999	-1.53	0	0.79	0.04	2.57	0	Protein coding	PREDICTED: protein SHORT-ROOT-like [Glycine max] gi|356550396|ref|XP_003543573.1|
IV	Lj0g3v0266549	-2.45	0	1.44	0	2.76	0	Protein coding	PREDICTED: tricalbin-2-like [Glycine max] gi|356535625|ref|XP_003536345.1|
IV	Lj0g3v0273059	-1.82	0.02	1.45	0.03	2.65	0.01	Non-coding	NoHit
IV	Lj0g3v0275539	-0.74	0.02	0.88	0	2.15	0	Protein coding	PREDICTED: ubiquitin carboxyl-terminal hydrolase 19-like [Vitis vinifera] gi|359476454|ref|XP_002271840.2|
IV	Lj0g3v0276019	-1.09	0	0.83	0	0.78	0.03	Protein coding	Zinc finger protein CONSTANS-like protein [Medicago truncatula] gi|357453581|ref|XP_003597068.1|
IV	Lj0g3v0278879	-4.26	0	2.02	0	3.14	0	Protein coding	Phytoene synthase [Medicago truncatula] gi|357462675|ref|XP_003601619.1|
IV	Lj0g3v0286679	-4.37	0	2.74	0	6.64	0	Protein coding	PREDICTED: (-)-germacrene D synthase-like [Cicer arietinum] gi|502084145|ref|XP_004487631.1|
IV	Lj0g3v0288919	-2.06	0	1.05	0	1.61	0	Protein coding	PREDICTED: NADP-dependent alkenal double bond reductase P1-like [Cicer arietinum] gi|502086897|ref|XP_004488361.1|
IV	Lj0g3v0290889	-4.82	0	3	0	6.79	0	Protein coding	PREDICTED: wall-associated receptor kinase 2-like [Glycine max] gi|356554681|ref|XP_003545672.1|
IV	Lj0g3v0293529	-3.33	0	2.22	0	2.69	0	Protein coding	PREDICTED: ethylene-responsive transcription factor 4-like [Glycine max] gi|356522656|ref|XP_003529962.1|
IV	Lj0g3v0296059	-0.87	0	1.35	0	2.58	0	Protein coding	PREDICTED: branched-chain-amino-acid aminotransferase-like protein 3 chloroplastic-like [Cicer arietinum] gi|502088132|ref|XP_004488745.1|
IV	Lj0g3v0298919	-3.96	0	0.9	0	0.82	0.01	Non-coding	NoHit
IV	Lj0g3v0299009	-1.77	0	2.75	0	2.93	0	Protein coding	Uncharacterized protein TCM_040599 [Theobroma cacao] gi|508785340|gb|EOY32596.1|
IV	Lj0g3v0299029	-4.85	0	1.53	0.01	1.7	0.02	repeat	NoHit
IV	Lj0g3v0300949	-0.73	0.04	0.91	0.01	0.74	0.05	Protein coding	PREDICTED: ABC transporter C family member 3-like [Glycine max] gi|356566246|ref|XP_003551345.1|
IV	Lj0g3v0302099	-5.21	0	3.02	0	6.31	0	Protein coding	PREDICTED: cytochrome P450 71D9-like [Cicer arietinum] gi|502147257|ref|XP_004506715.1|
IV	Lj0g3v0309069	-1.45	0	0.65	0.03	0.73	0.04	Protein coding	Beta-glucosidase [Medicago truncatula] gi|357468871|ref|XP_003604720.1|
IV	Lj0g3v0315629	-4.13	0.02	2.96	0	3.3	0.03	Protein coding	Serine/threonine-protein kinase TAO3 [Theobroma cacao] gi|508708472|gb|EOY00369.1|
IV	Lj0g3v0331259	-7.67	0	2.57	0	7.31	0	Protein coding	PREDICTED: probable glutathione S-transferase parA-like [Cicer arietinum] gi|502088031|ref|XP_004488708.1|
IV	Lj0g3v0346019	-3.52	0	3.22	0	9.1	0	Protein coding	PREDICTED: isoliquiritigenin 2'-O-methyltransferase-like [Glycine max] gi|356532221|ref|XP_003534672.1|
IV	Lj0g3v0346399	-3.41	0	0.95	0.04	4.6	0	Protein coding	PREDICTED: cytochrome P450 716B1-like [Glycine max] gi|356561205|ref|XP_003548874.1|
IV	Lj0g3v0352099	-4.29	0.01	2	0.02	1.89	0.02	Protein coding	PREDICTED: probable transcriptional regulator RABBIT EARS-like [Glycine max] gi|356537940|ref|XP_003537464.1|
IV	Lj0g3v0358589	-1.67	0	0.99	0.01	0.87	0.03	Protein coding	alpha galactosidase precursor [Glycine max] gi|351724789|ref|NP_001235022.1|
IV	Lj0g3v0359269	-2.87	0	1.45	0	2.75	0	Protein coding	PREDICTED: calcium-binding protein PBP1-like [Glycine max] gi|356517229|ref|XP_003527291.1|
IV	Lj0g3v0361169	-4.83	0	1.21	0.03	2.25	0	repeat	NoHit
IV	Lj1g3v0203160	-4.85	0	1.23	0.01	4.66	0	Protein coding	PREDICTED: cytochrome P450 716B1-like [Cicer arietinum] gi|502153330|ref|XP_004509304.1|
IV	Lj1g3v0264200	-2.36	0	0.97	0.02	2.06	0	Protein coding	PREDICTED: acyl-[acyl-carrier-protein] gi|502124091|ref|XP_004498381.1|
IV	Lj1g3v0715600	-2.58	0	2.23	0	3.92	0	Protein coding	PREDICTED: receptor-like protein kinase THESEUS 1-like [Cicer arietinum] gi|502153617|ref|XP_004509405.1|
IV	Lj1g3v0806600	-0.92	0.03	0.78	0.05	2.04	0	Protein coding	PREDICTED: WAT1-related protein At4g08290-like [Cicer arietinum] gi|502130195|ref|XP_004500563.1|
IV	Lj1g3v0913280	-1.25	0	0.67	0.01	1.6	0	Protein coding	alcohol dehydrogenase [Lotus japonicus] gi|356582742|gb|AET21261.1|
IV	Lj1g3v1786360	-2.92	0	1.83	0	2.65	0	Protein coding	PREDICTED: cytochrome P450 711A1-like isoform X1 [Cicer arietinum] gi|502132644|ref|XP_004501462.1|
IV	Lj1g3v1815540	-6.01	0	1.5	0	3.12	0	Protein coding	PREDICTED: LOW QUALITY PROTEIN: probable WRKY transcription factor 40-like [Glycine max] gi|356507254|ref|XP_003522384.1|
IV	Lj1g3v1854340	-2.51	0	2.15	0	3.31	0	Protein coding	nodulin [Glycine max] gi|351722212|ref|NP_001237748.1|
IV	Lj1g3v1914990	-1.81	0	1.39	0	2.25	0	Protein coding	PREDICTED: pleiotropic drug resistance protein 1-like [Glycine max] gi|356515478|ref|XP_003526427.1|
IV	Lj1g3v1929130	-3.09	0	1.38	0	3.03	0	Protein coding	PREDICTED: gibberellin 3-beta-dioxygenase 1-like [Glycine max] gi|356507772|ref|XP_003522638.1|
IV	Lj1g3v2068760	-1.96	0	0.8	0	2.34	0	Protein coding	Dioxygenase RAMOSUS1 [Medicago truncatula] gi|357466651|ref|XP_003603610.1|
IV	Lj1g3v2264920	-1.06	0.01	0.94	0.01	3.26	0	Protein coding	PREDICTED: tyrosine-protein kinase TXK-like [Glycine max] gi|356509608|ref|XP_003523539.1|
IV	Lj1g3v2295270	-1.59	0	1.1	0.01	1.48	0	Protein coding	PREDICTED: probable serine/threonine-protein kinase Cx32 chloroplastic-like isoform X1 [Cicer arietinum] gi|502131084|ref|XP_004500869.1|
IV	Lj1g3v2418690	-2.4	0	2.2	0	5.91	0	Protein coding	Wound-induced protein [Medicago truncatula] gi|357506433|ref|XP_003623505.1|
IV	Lj1g3v2418700	-0.77	0	0.66	0	0.92	0	Protein coding	D-alanine--D-alanine ligase [Medicago truncatula] gi|357506461|ref|XP_003623519.1|
IV	Lj1g3v3023870	-2.55	0	0.89	0.01	1.85	0	Protein coding	PREDICTED: agmatine coumaroyltransferase-like [Glycine max] gi|356568760|ref|XP_003552578.1|
IV	Lj1g3v3041530	-3.35	0	1.24	0.03	3.45	0	Protein coding	PREDICTED: PI-PLC X domain-containing protein At5g67130-like [Glycine max] gi|356567109|ref|XP_003551765.1|
IV	Lj1g3v3329610	-1.21	0	1.65	0	2.37	0	Protein coding	U-box domain-containing protein [Medicago truncatula] gi|357501435|ref|XP_003621006.1|
IV	Lj1g3v3385830	-1.93	0	4.59	0	8.89	0	Protein coding	PREDICTED: MLO protein homolog 1-like [Cicer arietinum] gi|502131007|ref|XP_004500844.1|
IV	Lj1g3v3642210	-3.32	0	0.85	0	1.85	0	Non-coding	NoHit
IV	Lj1g3v3642230	-3.16	0	0.59	0.03	1.72	0	Non-coding	NoHit
IV	Lj1g3v3834090	-2.26	0	1.55	0	1	0.05	Protein coding	PREDICTED: ankyrin repeat domain-containing protein 50-like [Glycine max] gi|356560509|ref|XP_003548534.1|
IV	Lj1g3v3975850	-0.96	0	0.69	0.01	2	0	Protein coding	PREDICTED: ankyrin repeat and protein kinase domain-containing protein 1-like [Fragaria vesca subsp. vesca] gi|470103946|ref|XP_004288386.1|
IV	Lj1g3v3975870	-1.64	0	1.09	0.01	2.04	0	Protein coding	O-sialoglycoprotein endopeptidase [[Eubacterium] gi|490935662|ref|WP_004797500.1|
IV	Lj1g3v4081810	-1.97	0.01	2.73	0	1.85	0.02
IV	Lj1g3v4303220	-5.08	0	4.21	0	6.96	0	Protein coding	PREDICTED: cytochrome P450 93A1-like [Glycine max] gi|356503470|ref|XP_003520531.1|
IV	Lj1g3v4449220	-2.77	0	0.73	0.02	1.31	0	Protein coding	PREDICTED: beta-carotene isomerase D27 chloroplastic-like [Cicer arietinum] gi|502109805|ref|XP_004493731.1|
IV	Lj1g3v4579400	-3.41	0	2.76	0	5.14	0	Protein coding	NAC domain transcription factor [Medicago truncatula] gi|357510635|ref|XP_003625606.1|
IV	Lj1g3v4591190	-0.73	0	0.79	0	1.39	0	Protein coding	PREDICTED: microtubule-associated protein 1B-like [Cicer arietinum] gi|502111232|ref|XP_004493993.1|
IV	Lj1g3v4626570	-6.27	0	3.65	0	8.44	0	Protein coding	PREDICTED: heparan-alpha-glucosaminide N-acetyltransferase-like [Glycine max] gi|356503734|ref|XP_003520659.1|
IV	Lj1g3v4726850	-2.54	0	1.93	0	3.71	0	Protein coding	PREDICTED: momilactone A synthase-like [Cicer arietinum] gi|502112050|ref|XP_004494228.1|
IV	Lj1g3v4851630	-3.46	0	2.07	0	4.04	0	Protein coding	DELLA protein GAIP [Medicago truncatula] gi|357511373|ref|XP_003625975.1|
IV	Lj1g3v4863110	-1.13	0.01	1.68	0	1.37	0	Protein coding	Uncharacterized protein TCM_004747 [Theobroma cacao] gi|508703300|gb|EOX95196.1|
IV	Lj1g3v4918670	-1.49	0	0.78	0	1.04	0	Protein coding	PREDICTED: epoxide hydrolase 2-like [Glycine max] gi|356572962|ref|XP_003554634.1|
IV	Lj1g3v4918680	-1.26	0	0.73	0	1.07	0	Protein coding	epoxide hydrolase [Cicer arietinum] gi|20975616|emb|CAD31713.1|
IV	Lj1g3v4918690	-2.2	0	1.37	0	1.26	0	Protein coding	epoxide hydrolase A [Vigna radiata] gi|311088595|gb|ADP68585.1|
IV	Lj1g3v4918700	-2.3	0	1.13	0	1.34	0	Protein coding	PREDICTED: epoxide hydrolase 2-like [Glycine max] gi|356572960|ref|XP_003554633.1|
IV	Lj1g3v5021150	-3.59	0	1.8	0	5.63	0	Protein coding	PREDICTED: acidic endochitinase [Vitis vinifera] gi|225454383|ref|XP_002279147.1|
IV	Lj1g3v5034660	-2.19	0	1.25	0	1.9	0	Protein coding	triacylglycerol lipase 1 [Arachis hypogaea] gi|324329841|gb|ADY38373.1|
IV	Lj1g3v5061270	-3.02	0	1.11	0.01	1.32	0.04	Protein coding	PREDICTED: ATPase 10 plasma membrane-type-like [Cicer arietinum] gi|502114188|ref|XP_004494890.1|
IV	Lj2g3v0661570	-2.42	0	1.65	0	2.8	0	Protein coding	beta-tubulin 16 [Salix arbutifolia] gi|460240332|gb|AGH08237.1|
IV	Lj2g3v0661580	-2.99	0	1	0	3.3	0	Protein coding	RecName: Full=Tubulin beta-2 chain, AltName: Full=Beta-2-tubulin_x0001_gi|4415992|gb|AAD20179.1| beta-tubulin 2 [Eleusine indica] gi|8928425|sp|Q9ZPN9.1|TBB2_ELEIN
IV	Lj2g3v0914430	-1.24	0	0.94	0	1.57	0	Protein coding	oxidosqualene cyclase [Lotus japonicus] gi|108743267|dbj|BAE95409.1|
IV	Lj2g3v1024120	-1.13	0	0.6	0.02	1.42	0	Protein coding	PREDICTED: mitochondrial respiratory chain complexes assembly protein rca1-like [Glycine max] gi|356531806|ref|XP_003534467.1|
IV	Lj2g3v1068730	-4.26	0	3.12	0	6.38	0	Protein coding	Ethylene-responsive transcription factor [Medicago truncatula] gi|357496535|ref|XP_003618556.1|
IV	Lj2g3v1079560	-1.39	0	3.96	0	2.59	0	Protein coding	PREDICTED: biotin carboxyl carrier protein of acetyl-CoA carboxylase 2 chloroplastic-like [Glycine max] gi|356551156|ref|XP_003543944.1|
IV	Lj2g3v1172450	-1.17	0.04	1.23	0.02	4.18	0	Protein coding	leucoanthocyanidin reductase LAR1-2 [Lotus corniculatus] gi|85542822|gb|ABC71327.1|
IV	Lj2g3v1172600	-1.49	0	2.69	0	6.89	0	Protein coding	PREDICTED: clavaminate synthase-like protein At3g21360-like [Glycine max] gi|356496006|ref|XP_003516861.1|
IV	Lj2g3v1350520	-0.73	0.02	0.65	0.03	0.69	0.04	Protein coding	probable leucine-rich repeat receptor-like protein kinase At1g35710-like precursor [Glycine max] gi|359807163|ref|NP_001241099.1|
IV	Lj2g3v1455430	-1.47	0	0.72	0.01	1.45	0	Protein coding	phosphate transporter [Lotus japonicus] gi|92109216|dbj|BAE93351.1|
IV	Lj2g3v1467930	-1.25	0.05	3.06	0	6.36	0	Protein coding	ABC transporter G family member [Medicago truncatula] gi|357485323|ref|XP_003612949.1|
IV	Lj2g3v1499330	-1.9	0	0.66	0.05	1.07	0.01	Protein coding	PREDICTED: probable receptor-like protein kinase At1g67000-like [Cicer arietinum] gi|502123870|ref|XP_004498292.1|
IV	Lj2g3v1510660	-2.32	0	1.04	0.01	2.22	0	Protein coding	PREDICTED: poly [ADP-ribose] gi|502109943|ref|XP_004493762.1|
IV	Lj2g3v1659570	-6.34	0	1.7	0.01	2.48	0	Protein coding	Uncharacterized protein TCM_000126 [Theobroma cacao] gi|508698844|gb|EOX90740.1|
IV	Lj2g3v2017500	-1	0.02	3.09	0	4.02	0	Protein coding	PREDICTED: remorin-like isoform X1 [Cicer arietinum] gi|502159962|ref|XP_004511588.1|
IV	Lj2g3v2125010	-1.26	0	1.05	0.01	1.73	0	fragmented	NoHit
IV	Lj2g3v2183350	-1.52	0	1.06	0	1.35	0	Protein coding	PREDICTED: DNA double-strand break repair Rad50 ATPase-like [Cicer arietinum] gi|502136692|ref|XP_004502790.1|
IV	Lj2g3v2220830	-1.31	0	0.59	0.02	0.9	0	Protein coding	PREDICTED: pentatricopeptide repeat-containing protein At1g05670 mitochondrial-like [Glycine max] gi|356524104|ref|XP_003530672.1|
IV	Lj2g3v2351570	-5.77	0	1.96	0.02	6.32	0	Protein coding	PREDICTED: UDP-glycosyltransferase 87A1-like [Cicer arietinum] gi|502096292|ref|XP_004490689.1|
IV	Lj2g3v2352620	-5.18	0	1.3	0	5.18	0	Protein coding	PREDICTED: UDP-glycosyltransferase 87A1-like [Glycine max] gi|356498981|ref|XP_003518323.1|
IV	Lj2g3v2794440	-4.81	0	0.84	0.03	3.02	0	Protein coding	PREDICTED: U-box domain-containing protein 13-like [Glycine max] gi|356499213|ref|XP_003518436.1|
IV	Lj2g3v2974800	-1.55	0	0.77	0.01	0.98	0	Protein coding	Avr9/Cf-9 rapidly elicited protein [Medicago truncatula] gi|357493591|ref|XP_003617084.1|
IV	Lj2g3v2974810	-1.62	0	0.84	0	1.12	0	Protein coding	Avr9/Cf-9 rapidly elicited protein [Medicago truncatula] gi|357493591|ref|XP_003617084.1|
IV	Lj2g3v3164080	-3.07	0	1.06	0.01	2.22	0	Protein coding	PREDICTED: calcium-dependent protein kinase 33-like isoform 1 [Glycine max] gi|356501529|ref|XP_003519577.1|
IV	Lj2g3v3223960	-1.73	0.01	1.3	0.02	1.99	0	Protein coding	PREDICTED: receptor-like protein 12-like [Glycine max] gi|356561444|ref|XP_003548991.1|
IV	Lj3g3v0200840	-3.39	0	2.15	0	3.06	0	Protein coding	subtilase [Lotus japonicus] gi|163644220|dbj|BAF95753.1|
IV	Lj3g3v0323390	-1.45	0	1.1	0.01	1.89	0	Protein coding	Aminophospholipid ATPase [Medicago truncatula] gi|357454575|ref|XP_003597568.1|
IV	Lj3g3v0681680	-0.72	0.04	0.77	0.03	2.06	0	Protein coding	2-nonaprenyl-3-methyl-6-methoxy-14-benzoquinol hydroxylase [Theobroma cacao] gi|508720873|gb|EOY12770.1|
IV	Lj3g3v0681690	-1.32	0	0.9	0.02	2.01	0	Protein coding	2-nonaprenyl-3-methyl-6-methoxy-14-benzoquinol hydroxylase [Theobroma cacao] gi|508720873|gb|EOY12770.1|
IV	Lj3g3v0718350	-1.17	0	0.63	0.05	1.23	0	Protein coding	Beta-1 3-glucanase [Medicago truncatula] gi|357513321|ref|XP_003626949.1|
IV	Lj3g3v0786210	-2.36	0	3.69	0	5.06	0	Protein coding	PREDICTED: beta-glucosidase 12-like [Cicer arietinum] gi|502146568|ref|XP_004506510.1|
IV	Lj3g3v0807680	-1.96	0	2.59	0	2.34	0	Protein coding	PREDICTED: probable cellulose synthase A catalytic subunit 3 [UDP-forming] gi|502127241|ref|XP_004499618.1|
IV	Lj3g3v1011050	-4.65	0.01	3.34	0	5.29	0	Non-coding	NoHit
IV	Lj3g3v1011060	-1.94	0	3.39	0	7.57	0	Protein coding	ABC transporter B family member [Medicago truncatula] gi|357474799|ref|XP_003607685.1|
IV	Lj3g3v1486970	-3.93	0	1.98	0	2.78	0	Protein coding	PREDICTED: DELLA protein RGL1-like [Glycine max] gi|356554755|ref|XP_003545708.1|
IV	Lj3g3v1567740	-1.75	0	1.05	0.03	1.46	0.03	Protein coding	PREDICTED: TMV resistance protein N-like [Glycine max] gi|356506581|ref|XP_003522058.1|
IV	Lj3g3v1591620	-2.67	0	1.83	0	5.86	0	Protein coding	Solute carrier family 35 member E4 [Medicago truncatula] gi|357469003|ref|XP_003604786.1|
IV	Lj3g3v1955590	-1.04	0	0.75	0.02	1.85	0	Protein coding	PREDICTED: probable sucrose-phosphate synthase 2-like [Glycine max] gi|356515414|ref|XP_003526395.1|
IV	Lj3g3v2296560	-5.97	0	3.75	0	3.11	0	Protein coding	Uncharacterized protein TCM_028732 [Theobroma cacao] gi|508779518|gb|EOY26774.1|
IV	Lj3g3v2315230	-2.05	0	0.98	0.02	2.29	0	Protein coding	LETM1 and EF-hand domain-containing protein anon-60Da isoform 1 [Theobroma cacao] gi|508779621|gb|EOY26877.1|
IV	Lj3g3v2480950	-2.27	0	0.93	0	1.5	0	Protein coding	PREDICTED: cytochrome P450 78A3-like [Cicer arietinum] gi|502156756|ref|XP_004510631.1|
IV	Lj3g3v2518940	-4.37	0	1.09	0	2.15	0	Protein coding	late elongated hypocotyl and circadian clock associated-1-like protein 1 [Glycine max] gi|351722167|ref|NP_001235187.1|
IV	Lj3g3v2578300	-0.7	0.02	1.6	0	1.32	0	Protein coding	truncated nodulation signaling pathway 1 protein [Lotus japonicus] gi|117518700|gb|ABK35067.1|
IV	Lj3g3v2809400	-0.63	0.02	0.96	0	0.83	0.01	Protein coding	PREDICTED: probable serine/threonine-protein kinase At1g54610-like [Glycine max] gi|356542156|ref|XP_003539536.1|
IV	Lj3g3v3054430	-4.13	0	1.52	0	3.15	0	Protein coding	PREDICTED: serine carboxypeptidase-like 49-like [Glycine max] gi|356532601|ref|XP_003534860.1|
IV	Lj3g3v3082380	-1.41	0	1.13	0	2.7	0	Protein coding	LysM type receptor kinase [Lotus japonicus] gi|290490584|dbj|BAI79279.1|
IV	Lj3g3v3200820	-1.48	0	0.85	0.01	1.52	0	Protein coding	PREDICTED: epsin-3-like [Glycine max] gi|356539012|ref|XP_003537994.1|
IV	Lj3g3v3244190	-2.8	0	2.22	0	2.89	0	Protein coding	PREDICTED: arabinogalactan peptide 23-like [Vitis vinifera] gi|225435492|ref|XP_002285520.1|
IV	Lj3g3v3271550	-2.33	0	5.22	0	5.75	0	Protein coding	Bifunctional protein aas [Medicago truncatula] gi|357454395|ref|XP_003597478.1|
IV	Lj3g3v3527110	-1.35	0.01	2.42	0	3.39	0	Protein coding	PREDICTED: serine carboxypeptidase-like 34-like [Glycine max] gi|356538555|ref|XP_003537768.1|
IV	Lj3g3v3639520	-2.4	0	0.72	0	1.42	0	Protein coding	PREDICTED: S-norcoclaurine synthase-like [Cicer arietinum] gi|502144138|ref|XP_004505590.1|
IV	Lj4g3v0119890	-1.1	0.03	1.69	0	1.61	0.01	repeat	NoHit
IV	Lj4g3v0211010	-1.08	0	1.7	0	3.15	0	rRNA	NoHit
IV	Lj4g3v0213650	-1.24	0.03	2.13	0	1.83	0.01	fragmented	NoHit
IV	Lj4g3v0214590	-1.13	0	1.28	0	2.92	0	rRNA	NoHit
IV	Lj4g3v0423090	-2.09	0	0.99	0.03	1.29	0.02	Protein coding	anthocyanidin reductase ANR1-4 [Lotus corniculatus] gi|85542838|gb|ABC71335.1|
IV	Lj4g3v0473400	-1.96	0	2.76	0	3.58	0	Protein coding	PREDICTED: cytochrome P450 82A1-like [Glycine max] gi|356519098|ref|XP_003528211.1|
IV	Lj4g3v0666950	-1.69	0	0.62	0	2.34	0	Protein coding	PREDICTED: probable inorganic phosphate transporter 1-9-like [Cicer arietinum] gi|502143386|ref|XP_004505321.1|
IV	Lj4g3v1037460	-1.73	0.01	2.18	0	4.37	0	Protein coding	PREDICTED: endoglucanase 24-like [Glycine max] gi|356502122|ref|XP_003519870.1|
IV	Lj4g3v1212320	-3.8	0.05	4.46	0	8.65	0	Protein coding	Uncharacterized protein TCM_015850 [Theobroma cacao] gi|508776923|gb|EOY24179.1|
IV	Lj4g3v1316290	-1.53	0	0.96	0	1.24	0	Protein coding	PREDICTED: geraniol 8-hydroxylase-like [Cicer arietinum] gi|502175961|ref|XP_004515773.1|
IV	Lj4g3v1327480	-3.06	0.02	3.26	0	1.78	0.03	Protein coding	subtilase [Lotus japonicus] gi|163644220|dbj|BAF95753.1|
IV	Lj4g3v1389110	-2.71	0	2.06	0	1.75	0	Protein coding	PREDICTED: DELLA protein RGL1-like [Glycine max] gi|356565266|ref|XP_003550863.1|
IV	Lj4g3v1683110	-1.88	0	3.16	0	4.25	0	Protein coding	PREDICTED: protein WEAK CHLOROPLAST MOVEMENT UNDER BLUE LIGHT 1-like [Fragaria vesca subsp. vesca] gi|470130482|ref|XP_004301132.1|
IV	Lj4g3v2046100	-1.26	0	2.83	0	3.77	0	Protein coding	Receptor-like kinase [Medicago truncatula] gi|357479817|ref|XP_003610194.1|
IV	Lj4g3v2253560	-2.19	0	1.03	0.03	2.76	0	Protein coding	Uncharacterized protein TCM_021424 [Theobroma cacao] gi|508714903|gb|EOY06800.1|
IV	Lj4g3v2376300	-5.43	0	1.96	0.02	6.95	0	Protein coding	PREDICTED: UDP-glucose flavonoid 3-O-glucosyltransferase 7-like [Cicer arietinum] gi|502151238|ref|XP_004508342.1|
IV	Lj4g3v2403200	-0.88	0	0.69	0.01	0.84	0.01	Protein coding	PREDICTED: type I inositol-145-trisphosphate 5-phosphatase CVP2-like [Glycine max] gi|356528190|ref|XP_003532688.1|
IV	Lj4g3v2573870	-1.85	0	0.62	0.01	0.72	0.01	Protein coding	PREDICTED: 15-cis-zeta-carotene isomerase chloroplastic-like [Cicer arietinum] gi|502140974|ref|XP_004504394.1|
IV	Lj4g3v2603590	-0.83	0.01	0.85	0.01	1.37	0	Protein coding	PREDICTED: stress response protein NST1-like [Cicer arietinum] gi|502140841|ref|XP_004504356.1|
IV	Lj4g3v2618640	-2.48	0	3.4	0	7.68	0	Protein coding	PREDICTED: probable peptide/nitrate transporter At1g59740-like [Glycine max] gi|356528360|ref|XP_003532772.1|
IV	Lj4g3v3002430	-5.36	0	4.39	0	7.98	0	Protein coding	PREDICTED: disease resistance response protein 206-like [Fragaria vesca subsp. vesca] gi|470129896|ref|XP_004300844.1|
IV	Lj4g3v3014310	-1.64	0	0.95	0	1.22	0	Protein coding	PREDICTED: 3-oxoacyl-[acyl-carrier-protein] gi|356523620|ref|XP_003530435.1|
IV	Lj4g3v3015020	-0.95	0	1	0	0.64	0	Protein coding	PREDICTED: biotin carboxylase 1 chloroplastic-like [Cicer arietinum] gi|502138858|ref|XP_004503555.1|
IV	Lj4g3v3114580	-2.1	0.01	2.73	0	2.63	0	Protein coding	PREDICTED: laccase-1-like [Fragaria vesca subsp. vesca] gi|470130735|ref|XP_004301258.1|
IV	Lj5g3v0108490	-1.94	0	0.87	0.05	3.19	0	Protein coding	dihydroflavonol 4-reductase [Lotus japonicus] gi|73661157|dbj|BAE19953.1|
IV	Lj5g3v0511070	-4.72	0	1.98	0.01	3.16	0	Protein coding	conidial pigment biosynthesis oxidase Arb2/brown2 [Rhizoctonia solani AG-1 IA] gi|443916180|gb|ELU37347.1|
IV	Lj5g3v0540030	-1.48	0	0.76	0.02	1.45	0	repeat	NoHit
IV	Lj5g3v0616400	-0.89	0.01	0.66	0.04	0.76	0.05	repeat	NoHit
IV	Lj5g3v0875860	-2.83	0	2.02	0	2.96	0	Protein coding	PREDICTED: zeatin O-glucosyltransferase-like [Cicer arietinum] gi|502123235|ref|XP_004498042.1|
IV	Lj5g3v0878400	-2.21	0	1.84	0	1.5	0	Protein coding	PREDICTED: nodulin-26-like [Glycine max] gi|356551693|ref|XP_003544208.1|
IV	Lj5g3v1302260	-2.06	0	3.62	0	4.11	0	Protein coding	PREDICTED: subtilisin-like protease-like [Glycine max] gi|356533680|ref|XP_003535388.1|
IV	Lj5g3v1497820	-0.6	0.03	0.61	0.03	1.55	0	Protein coding	Respiratory burst oxidase-like protein [Medicago truncatula] gi|357441729|ref|XP_003591142.1|
IV	Lj5g3v1699020	-3.15	0	3.88	0	5.15	0	Protein coding	PREDICTED: 4-coumarate--CoA ligase-like 5-like [Cicer arietinum] gi|502118174|ref|XP_004496136.1|
IV	Lj5g3v2029690	-2.24	0	2.16	0	1.68	0.01	Protein coding	PREDICTED: gibberellin 20 oxidase 2-like [Glycine max] gi|356574452|ref|XP_003555361.1|
IV	Lj5g3v2288900	-4.19	0	2.95	0	6.69	0	Protein coding	chalcone isomerase [Lotus japonicus] gi|28804193|emb|CAD69022.1|
IV	Lj5g3v2297890	-2.65	0.01	4.43	0	8.93	0	Protein coding	ATOFP7/OFP7 [Arabidopsis lyrata subsp. lyrata] gi|297832514|ref|XP_002884139.1|
IV	Lj6g3v0204660	-2.49	0	5.28	0	5.62	0	Non-coding	NoHit
IV	Lj6g3v0647610	-1.21	0.02	1.4	0	1.39	0	Protein coding	RNA polymerase II elongation factor ELL3 isoform 1 [Theobroma cacao] gi|508719958|gb|EOY11855.1|
IV	Lj6g3v0777190	-1.78	0	0.79	0.03	2.07	0	Protein coding	PREDICTED: cytochrome P450 71D11-like [Cicer arietinum] gi|502146994|ref|XP_004506687.1|
IV	Lj6g3v0886420	-1.1	0.03	2.81	0	2.79	0	Protein coding	PREDICTED: protein SCARECROW-like [Glycine max] gi|356545886|ref|XP_003541364.1|
IV	Lj6g3v1008110	-3.03	0	1.12	0.02	3.81	0	Protein coding	flavonoid 3'5'-hydroxylase [Glycine soja] gi|383212996|dbj|BAM09186.1|
IV	Lj6g3v1078050	-1.93	0	0.6	0.01	1.42	0	Protein coding	PREDICTED: cytochrome P450 71A1-like [Cicer arietinum] gi|502101155|ref|XP_004491826.1|
IV	Lj6g3v1318660	-2.73	0.04	3.08	0	1.88	0.01	Protein coding	Uncharacterized protein TCM_039604 [Theobroma cacao] gi|508784851|gb|EOY32107.1|
IV	Lj6g3v1319730	-3.41	0	1.02	0.02	2.52	0	Protein coding	Uncharacterized protein TCM_039604 [Theobroma cacao] gi|508784851|gb|EOY32107.1|
IV	Lj6g3v1368640	-3.1	0	1.57	0	4.27	0	Protein coding	PREDICTED: G-type lectin S-receptor-like serine/threonine-protein kinase At1g34300-like [Cicer arietinum] gi|502085559|ref|XP_004487945.1|
IV	Lj6g3v1370750	-3.63	0	2.01	0	1.96	0.01	Protein coding	PREDICTED: G-type lectin S-receptor-like serine/threonine-protein kinase At1g34300-like [Glycine max] gi|356532654|ref|XP_003534886.1|
IV	Lj6g3v1382320	-1.64	0.01	1.99	0	2.58	0	Non-coding	NoHit
IV	Lj6g3v1492500	-0.98	0	0.96	0	0.75	0.04	Protein coding	PREDICTED: probable protein phosphatase 2C 73-like [Glycine max] gi|356564351|ref|XP_003550418.1|
IV	Lj6g3v1513560	-3.21	0	5.99	0	8.11	0	Protein coding	PREDICTED: major allergen Pru ar 1-like [Glycine max] gi|356556072|ref|XP_003546351.1|
IV	Lj6g3v1618120	-2.59	0	1.63	0	2.08	0	Protein coding	PREDICTED: ent-kaurenoic acid oxidase 2-like isoform X1 [Cicer arietinum] gi|502080246|ref|XP_004486504.1|
IV	Lj6g3v1708470	-0.7	0.01	0.66	0.01	1.18	0	Protein coding	PREDICTED: U-box domain-containing protein 35-like [Cicer arietinum] gi|502079768|ref|XP_004486362.1|
IV	Lj6g3v1945170	-1.04	0.01	2.37	0	3.36	0	Protein coding	PREDICTED: gibberellin 2-beta-dioxygenase-like [Glycine max] gi|356549099|ref|XP_003542935.1|
IV	Lj6g3v1946290	-1.23	0	2.37	0	2.93	0	Protein coding	PREDICTED: pyruvate dehydrogenase E1 component subunit beta-like [Glycine max] gi|356525080|ref|XP_003531155.1|
IV	Lj6g3v1984370	-1.61	0	1.53	0	3.37	0	Protein coding	PREDICTED: ethylene-responsive transcription factor ESR1-like [Cicer arietinum] gi|502078380|ref|XP_004485926.1|
IV	Lj6g3v2116850	-2.48	0.02	1.84	0.01	1.93	0.01	Protein coding	PREDICTED: equilibrative nucleotide transporter 3-like isoform X1 [Cicer arietinum] gi|502077578|ref|XP_004485692.1|
IV	Lj6g3v2170750	-1.16	0.01	1.75	0	2.36	0	Protein coding	Pathogenesis-related protein [Medicago truncatula] gi|357446157|ref|XP_003593356.1|
IV	Lj6g3v2255720	-1.42	0	1.07	0	1.03	0.01	Protein coding	PREDICTED: G-box-binding factor 4 [Glycine max] gi|356525926|ref|XP_003531572.1|
V	Lj0g3v0001059	-1.54	0	-0.31	0.61	-0.07	0.91	fragmented	NoHit
V	Lj0g3v0001069	-1.53	0	-0.11	0.9	-0.14	0.8	fragmented	NoHit
V	Lj0g3v0001279	-3.26	0.03	-1.7	0.19	-0.14	1	fragmented	NoHit
V	Lj0g3v0001319	-4.31	0.02	-0.06	1	-3.36	0.32	fragmented	NoHit
V	Lj0g3v0001919	-0.82	0.04	-0.3	0.48	0.34	0.46	Protein coding	protein BRCA2-like B [Arabidopsis thaliana] gi|42567571|ref|NP_195783.3|
V	Lj0g3v0002069	-0.84	0.03	-1.43	0	0.48	0.26	repeat	NoHit
V	Lj0g3v0002149	-0.61	0.01	0.06	0.8	0.23	0.4	Non-coding	NoHit
V	Lj0g3v0002229	-0.91	0	0.18	0.26	0.13	0.46	Protein coding	2-succinylbenzoate-CoA ligase [Medicago truncatula] gi|357458551|ref|XP_003599556.1|
V	Lj0g3v0002239	-1.12	0	0.12	0.49	0.09	0.67	Protein coding	2-succinylbenzoate-CoA ligase [Medicago truncatula] gi|357458549|ref|XP_003599555.1|
V	Lj0g3v0002899	-1.61	0.04	1.22	0.07	-1.43	0.05	Protein coding	PREDICTED: long chain acyl-CoA synthetase 2-like [Glycine max] gi|356523002|ref|XP_003530131.1|
V	Lj0g3v0003149	-4.08	0	0.07	0.96	1.56	0.19	Protein coding	phosphate transporter 5 [Astragalus sinicus] gi|407911912|gb|AFU50504.1|
V	Lj0g3v0004019	-1.44	0.01	-1.85	0	-0.94	0.13	Protein coding	PREDICTED: PXMP2/4 family protein 4-like [Cicer arietinum] gi|502093311|ref|XP_004489899.1|
V	Lj0g3v0004149	-4.89	0.01	1.11	0.31	-1.11	0.6	Protein coding	NoHit
V	Lj0g3v0004199	-1.76	0	-0.54	0.19	-0.88	0.04	Protein coding	PREDICTED: NADH-cytochrome b5 reductase 1-like [Glycine max] gi|356556724|ref|XP_003546673.1|
V	Lj0g3v0005049	-0.71	0	-0.07	0.77	0.28	0.33	Protein coding	lipoxygenase [Sesbania rostrata] gi|14589309|emb|CAC43237.1|
V	Lj0g3v0005849	-0.76	0.03	0	1	-0.96	0.02	Protein coding	Uncharacterized protein isoform 1 [Theobroma cacao] gi|508785602|gb|EOY32858.1|
V	Lj0g3v0007489	-2.97	0.04	-1.66	0.21	-0.87	0.75	Protein coding	Cytochrome P450 [Medicago truncatula] gi|357438231|ref|XP_003589391.1|
V	Lj0g3v0007869	-0.78	0	-0.1	0.63	0.19	0.43	Protein coding	PREDICTED: biorientation of chromosomes in cell division protein 1-like 1-like [Cicer arietinum] gi|502122199|ref|XP_004497628.1|
V	Lj0g3v0008069	-2.77	0.04	-0.62	0.68	-0.2	1	Protein coding	Uncharacterized protein isoform 1 [Theobroma cacao] gi|508709035|gb|EOY00932.1|
V	Lj0g3v0008329	-3.3	0.04	-2.03	0.22	-0.24	0.93	Protein coding	S-adenosyl-L-methionine-dependent methyltransferases superfamily protein isoform 3 [Theobroma cacao] gi|508784699|gb|EOY31955.1|
V	Lj0g3v0008709	-0.96	0	-1	0	-1.06	0	Protein coding	PREDICTED: 21 kDa protein-like [Cicer arietinum] gi|502180339|ref|XP_004516616.1|
V	Lj0g3v0010709	-2.55	0.05	1.07	0.28	0.61	0.71	Protein coding	putative tropomyosin partial [Coptotermes formosanus] gi|506965856|gb|AGM32280.1|
V	Lj0g3v0010869	-1.11	0	-0.48	0.15	-0.16	0.66	Protein coding	PREDICTED: pentatricopeptide repeat-containing protein At5g39710-like [Glycine max] gi|356577033|ref|XP_003556634.1|
V	Lj0g3v0011199	-1.16	0	-0.22	0.35	0.41	0.15	Protein coding	PREDICTED: villin-2-like [Glycine max] gi|356500511|ref|XP_003519075.1|
V	Lj0g3v0011759	-5.43	0.01	-0.7	0.63	2	1	Protein coding	PIF-like orf1 [Theobroma cacao] gi|508719232|gb|EOY11129.1|
V	Lj0g3v0012229	-1.28	0.01	-0.05	0.93	0.55	0.29	Protein coding	Hematological and neurological expressed 1-like protein [Theobroma cacao] gi|508700231|gb|EOX92127.1|
V	Lj0g3v0012929	-0.76	0.01	-0.66	0.02	0.22	0.48	repeat	NoHit
V	Lj0g3v0012939	-0.78	0.01	-0.66	0.02	0.21	0.52	Protein coding	PREDICTED: polypyrimidine tract-binding protein homolog 3-like [Glycine max] gi|356499519|ref|XP_003518587.1|
V	Lj0g3v0012989	-1.2	0.03	-0.79	0.16	-0.86	0.21	Non-coding	NoHit
V	Lj0g3v0013279	-2.27	0.05	-1.18	0.26	-0.19	0.9	Non-coding	NoHit
V	Lj0g3v0013289	-1.16	0	-0.53	0.01	-0.04	0.88	Protein coding	PREDICTED: fatty acid desaturase 3-like [Glycine max] gi|356526912|ref|XP_003532059.1|
V	Lj0g3v0014269	-1.64	0	-0.46	0.07	-1.42	0	Protein coding	PREDICTED: ABC transporter I family member 19-like [Cicer arietinum] gi|502114917|ref|XP_004495081.1|
V	Lj0g3v0015339	-2.6	0	-2.65	0.01	-0.42	0.74	Protein coding	oxidoreductase family protein [Arabidopsis lyrata subsp. lyrata] gi|297813401|ref|XP_002874584.1|
V	Lj0g3v0015439	-0.82	0.01	0.31	0.36	-0.29	0.46	repeat	NoHit
V	Lj0g3v0015569	-2.95	0.01	0.93	0.32	1.18	0.4	repeat	NoHit
V	Lj0g3v0015699	-4.87	0	0.56	0.58	1.46	0.25	Protein coding	PREDICTED: CBL-interacting serine/threonine-protein kinase 7-like [Cicer arietinum] gi|502123125|ref|XP_004498005.1|
V	Lj0g3v0015829	-5.53	0	0.32	0.74	-1.58	0.17	Protein coding	Aquaporin protein PIP11 [Medicago truncatula] gi|357461165|ref|XP_003600864.1|
V	Lj0g3v0016679	-3.47	0.05	-1.09	0.51	1.03	0.56	Protein coding	PREDICTED: geminivirus Rep-interacting motor protein-like isoform X3 [Cicer arietinum] gi|502154390|ref|XP_004509684.1|
V	Lj0g3v0018079	-0.67	0	-0.23	0.16	-0.43	0.02	Protein coding	PREDICTED: gamma-interferon-inducible lysosomal thiol reductase-like [Cicer arietinum] gi|502129444|ref|XP_004500307.1|
V	Lj0g3v0018339	-1.06	0.04	-0.04	0.98	0.18	0.78	Protein coding	smr (Small MutS Related) domain-containing protein [Arabidopsis thaliana] gi|15237740|ref|NP_200680.1|
V	Lj0g3v0018409	-1.23	0	-0.98	0.02	-0.29	0.57	Protein coding	gliding motility protein [Prevotella disiens] gi|490492330|ref|WP_004358541.1|
V	Lj0g3v0018689	-0.75	0	-0.04	0.9	0.14	0.62	repeat	NoHit
V	Lj0g3v0018699	-1.54	0	-0.88	0.08	-0.32	0.62	repeat	NoHit
V	Lj0g3v0019189	-1.38	0	-0.27	0.19	-0.29	0.21	Protein coding	PREDICTED: probable inactive receptor kinase RLK902-like [Cicer arietinum] gi|502163215|ref|XP_004512763.1|
V	Lj0g3v0019209	-2	0	-0.43	0.02	-0.23	0.27	Protein coding	PREDICTED: probable inactive receptor kinase RLK902-like [Cicer arietinum] gi|502163215|ref|XP_004512763.1|
V	Lj0g3v0019769	-0.83	0	-0.09	0.59	0.22	0.25	Protein coding	Uncharacterized protein isoform 3 [Theobroma cacao] gi|508700842|gb|EOX92738.1|
V	Lj0g3v0019809	-2.15	0	0.03	0.95	0.58	0.15	Non-coding	NoHit
V	Lj0g3v0019849	-3.29	0	0.15	0.86	0.41	0.76	repeat	NoHit
V	Lj0g3v0021069	-0.64	0.02	-0.19	0.5	0.5	0.11	repeat	NoHit
V	Lj0g3v0022119	-0.92	0	-0.2	0.41	-0.35	0.2	Protein coding	PREDICTED: peptidyl-prolyl cis-trans isomerase FKBP43-like isoform X6 [Cicer arietinum] gi|502146327|ref|XP_004506405.1|
V	Lj0g3v0023039	-2.08	0	-0.47	0.46	0.19	0.93	Protein coding	PREDICTED: U-box domain-containing protein 20-like [Glycine max] gi|356553261|ref|XP_003544976.1|
V	Lj0g3v0023459	-2.06	0	-0.57	0.3	-0.34	0.58	Protein coding	Cat eye syndrome critical region protein [Medicago truncatula] gi|357453997|ref|XP_003597279.1|
V	Lj0g3v0023639	-5.48	0	-0.73	0.51	-1.69	0.03	Non-coding	NoHit
V	Lj0g3v0023649	-3.65	0	-0.6	0.57	-2.35	0.04	Protein coding	Trichome birefringence-like 19 [Theobroma cacao] gi|508712433|gb|EOY04330.1|
V	Lj0g3v0023929	-4.16	0.05	-6.11	0.02	-2.97	0.46	repeat	NoHit
V	Lj0g3v0024229	-1.07	0	-0.28	0.01	-0.83	0	Protein coding	PREDICTED: probable rhamnose biosynthetic enzyme 1-like [Glycine max] gi|356525600|ref|XP_003531412.1|
V	Lj0g3v0024349	-1.07	0.02	-0.49	0.28	0.56	0.29	Protein coding	Uncharacterized protein TCM_040863 [Theobroma cacao] gi|508785584|gb|EOY32840.1|
V	Lj0g3v0024419	-1.66	0.02	0.67	0.29	-0.36	0.65	repeat	NoHit
V	Lj0g3v0024449	-2.36	0.05	-0.99	0.39	1.53	0.33	Non-coding	NoHit
V	Lj0g3v0024609	-1.03	0	-0.22	0.25	-0.19	0.37	Protein coding	PREDICTED: DNA (cytosine-5)-methyltransferase CMT2-like [Cicer arietinum] gi|502154028|ref|XP_004509555.1|
V	Lj0g3v0024809	-1.34	0	-1.05	0	0.03	0.97	Protein coding	PREDICTED: serine/threonine-protein kinase EDR1-like isoform X1 [Cicer arietinum] gi|502143842|ref|XP_004505487.1|
V	Lj0g3v0025499	-1.95	0	-0.51	0.37	-0.81	0.22	fragmented	NoHit
V	Lj0g3v0025599	-1.31	0	0.72	0.06	0.7	0.12	rRNA	NoHit
V	Lj0g3v0025609	-0.86	0.03	0.58	0.13	0.51	0.25	fragmented	NoHit
V	Lj0g3v0025639	-0.98	0.02	0.44	0.28	0.17	0.72	rRNA	NoHit
V	Lj0g3v0025849	-1.05	0	0.33	0.35	-0.12	0.77	rRNA	NoHit
V	Lj0g3v0026229	-0.98	0.02	0.43	0.29	0.17	0.72	rRNA	NoHit
V	Lj0g3v0026709	-0.98	0.02	0.43	0.29	0.17	0.71	rRNA	NoHit
V	Lj0g3v0027159	-0.93	0.03	0.64	0.14	0.05	0.92	fragmented	NoHit
V	Lj0g3v0027169	-0.9	0.04	0.62	0.16	0.01	0.99	rRNA	NoHit
V	Lj0g3v0027519	-0.9	0.04	0.62	0.16	0.01	0.99	rRNA	NoHit
V	Lj0g3v0027549	-0.89	0.02	0.59	0.12	0.7	0.14	rRNA	NoHit
V	Lj0g3v0027889	-1.46	0.01	0.56	0.17	0.86	0.21	rRNA	NoHit
V	Lj0g3v0027919	-0.9	0.04	0.63	0.16	0.01	0.99	rRNA	NoHit
V	Lj0g3v0028009	-0.73	0.03	0.16	0.65	-0.1	0.8	rRNA	NoHit
V	Lj0g3v0028019	-0.9	0.04	0.63	0.16	0.01	0.99	rRNA	NoHit
V	Lj0g3v0028029	-0.9	0.04	0.63	0.16	0.02	0.97	fragmented	NoHit
V	Lj0g3v0028689	-1.44	0	0.42	0.23	0.38	0.35	rRNA	NoHit
V	Lj0g3v0028699	-1.44	0	0.42	0.23	0.38	0.35	fragmented	NoHit
V	Lj0g3v0028729	-1.44	0	0.42	0.23	0.38	0.35	fragmented	NoHit
V	Lj0g3v0028759	-1.44	0	0.42	0.23	0.38	0.35	fragmented	NoHit
V	Lj0g3v0028879	-1.33	0	0.02	0.96	0.61	0.16	rRNA	NoHit
V	Lj0g3v0028909	-1.4	0	0.22	0.45	0.57	0.13	fragmented	NoHit
V	Lj0g3v0031199	-2.66	0	-0.78	0.31	-0.58	0.57	rRNA	NoHit
V	Lj0g3v0031249	-1.9	0.03	-0.73	0.48	-1.27	0.21	fragmented	NoHit
V	Lj0g3v0032929	-2.57	0.02	-1.36	0.2	0.18	1	Protein coding	Protein T08B2.5 isoform g [Caenorhabditis elegans] gi|32563884|ref|NP_871822.1|
V	Lj0g3v0033949	-0.95	0	-0.39	0.18	0.05	0.91	Non-coding	NoHit
V	Lj0g3v0033989	-0.91	0.02	-0.26	0.5	0.36	0.42	Protein coding	hypothetical protein [Algoriphagus sp. PR1] gi|495475266|ref|WP_008199953.1|
V	Lj0g3v0034889	-3.85	0	-1.96	0.04	-1.41	0.18	Protein coding	PREDICTED: isoliquiritigenin 2'-O-methyltransferase-like [Glycine max] gi|356532221|ref|XP_003534672.1|
V	Lj0g3v0034919	-2.34	0.05	-0.89	0.44	2.34	0.2	repeat	NoHit
V	Lj0g3v0035899	-4.23	0.03	-0.94	0.7	0.32	1	Protein coding	HEAT repeat-containing protein 5B-like protein partial [Caragana korshinskii] gi|480328057|gb|AGJ83730.1|
V	Lj0g3v0036229	-3.27	0.03	-2.73	0.09	-0.1	1	Protein coding	Glycoprotein-like protein [Medicago truncatula] gi|357476771|ref|XP_003608671.1|
V	Lj0g3v0036309	-2.21	0.03	-0.36	0.69	0.77	0.44	Non-coding	NoHit
V	Lj0g3v0036379	-2.31	0	0.21	0.32	-0.21	0.37	Non-coding	NoHit
V	Lj0g3v0036389	-1.48	0	0	1	0.16	0.63	Non-coding	NoHit
V	Lj0g3v0036399	-2.39	0.02	0.72	0.37	0.15	0.91	Non-coding	NoHit
V	Lj0g3v0036819	-4.45	0.03	-0.76	0.63	-0.96	0.58	Protein coding	Calcium ion binding [Theobroma cacao] gi|508785034|gb|EOY32290.1|
V	Lj0g3v0037029	-1.75	0	-0.06	0.82	-1.09	0	Protein coding	glycosyltransferase GT18P15 [Pueraria montana var. lobata] gi|319759272|gb|ADV71372.1|
V	Lj0g3v0037529	-0.69	0	0.02	0.93	-0.97	0	Protein coding	PREDICTED: ethylene-responsive transcription factor RAP2-7-like [Glycine max] gi|356547208|ref|XP_003542008.1|
V	Lj0g3v0037729	-1.08	0.01	-0.28	0.48	-0.37	0.39	Protein coding	PREDICTED: mediator of RNA polymerase II transcription subunit 16-like [Cucumis sativus] gi|449526315|ref|XP_004170159.1|
V	Lj0g3v0038859	-3.01	0.03	-1.15	0.33	-3.01	0.34	Protein coding	PREDICTED: mitogen-activated protein kinase kinase kinase 1-like [Glycine max] gi|356509460|ref|XP_003523467.1|
V	Lj0g3v0040439	-0.74	0.02	0.1	0.75	0.45	0.21	Non-coding	NoHit
V	Lj0g3v0040549	-1.72	0	0.16	0.65	-0.23	0.58	Protein coding	PREDICTED: protein LURP-one-related 15-like [Glycine max] gi|356568182|ref|XP_003552292.1|
V	Lj0g3v0040989	-1.69	0.05	-1.68	0.05	0.08	1	repeat	NoHit
V	Lj0g3v0041139	-1.9	0.02	-0.34	0.73	0.22	0.82	Protein coding	putative 5'-3' exonuclease [Leishmania mexicana MHOM/GT/2001/U1103] gi|401415084|ref|XP_003872038.1|
V	Lj0g3v0041159	-3.36	0.01	-0.19	0.93	-1.03	0.29	Protein coding	PREDICTED: probable transmembrane ascorbate ferrireductase 3-like [Cicer arietinum] gi|502168355|ref|XP_004514369.1|
V	Lj0g3v0041279	-2.8	0	0.92	0.22	-2.12	0.01	Protein coding	Uncharacterized protein TCM_025744 [Theobroma cacao] gi|508718478|gb|EOY10375.1|
V	Lj0g3v0041639	-1.17	0	-0.39	0.11	-0.39	0.14	Protein coding	PREDICTED: DNA replication licensing factor mcm5-A-like [Cicer arietinum] gi|502151329|ref|XP_004508387.1|
V	Lj0g3v0042189	-1.13	0.02	-0.52	0.31	-0.71	0.22	Non-coding	NoHit
V	Lj0g3v0042839	-2.33	0	-0.43	0.09	-0.14	0.65	Protein coding	PREDICTED: transcription factor CPC [Vitis vinifera] gi|225444383|ref|XP_002267669.1|
V	Lj0g3v0043349	-3.06	0	0.17	0.72	-1.27	0.02	Non-coding	NoHit
V	Lj0g3v0043739	-1.78	0	0.54	0.34	-0.11	0.94	Protein coding	PREDICTED: potassium transporter 8-like [Glycine max] gi|356573392|ref|XP_003554845.1|
V	Lj0g3v0043779	-0.88	0.02	0.31	0.4	0.22	0.64	Protein coding	PREDICTED: RING-H2 finger protein ATL46-like [Fragaria vesca subsp. vesca] gi|470137701|ref|XP_004304601.1|
V	Lj0g3v0043789	-1.46	0	0.28	0.33	0.66	0.06	Protein coding	PREDICTED: RING-H2 finger protein ATL46-like [Fragaria vesca subsp. vesca] gi|470137701|ref|XP_004304601.1|
V	Lj0g3v0043819	-1.63	0.02	-0.15	0.85	-0.1	0.91	Protein coding	PREDICTED: auxin-induced protein 5NG4-like [Glycine max] gi|356524437|ref|XP_003530835.1|
V	Lj0g3v0045069	-2.21	0	-0.74	0.21	0.3	0.68
V	Lj0g3v0045219	-1.92	0.01	-0.02	1	0.07	1	Protein coding	PREDICTED: NADH dehydrogenase [ubiquinone] gi|225437963|ref|XP_002271401.1|
V	Lj0g3v0045629	-1.92	0.02	-1.03	0.19	0.8	0.52	Non-coding	NoHit
V	Lj0g3v0046969	-4.08	0	0.08	1	-0.06	1	Protein coding	Pleckstrin (PH) domain-containing protein isoform 3 partial [Theobroma cacao] gi|508777778|gb|EOY25034.1|
V	Lj0g3v0047089	-3.87	0.04	-2.39	0.18	4.65	0.14	Protein coding	Pentatricopeptide repeat-containing protein [Medicago truncatula] gi|357502217|ref|XP_003621397.1|
V	Lj0g3v0047239	-2.47	0	-0.16	0.84	-0.49	0.51	Protein coding	RecName: Full=Isoflavone 4'-O-methyltransferase, Short=LjHI4'OMT, AltName: Full=274'-trihydroxyisoflavanone 4'-O-methyltransferase, AltName: Full=S-adenosyl-L-methionine: 274'-trihydroxyisoflavanone 4'-O-methyltransferase_x0001_g3vi|28804596|dbj|BAC58013.1| S-adenosyl-L-methionine: 274'-trihydroxyisoflavanone 4'-O-methyltransferase [Lotus japonicus] gi|75146881|sp|Q84KK4.1|I4OMT_LOTJA
V	Lj0g3v0047869	-0.67	0	0.13	0.56	-0.07	0.77	Protein coding	PREDICTED: 65-kDa microtubule-associated protein 6-like [Glycine max] gi|356575136|ref|XP_003555698.1|
V	Lj0g3v0048389	-1.68	0.05	-1.94	0.03	-0.23	0.92	Non-coding	NoHit
V	Lj0g3v0048629	-2.12	0	-0.24	0.48	-0.35	0.38	Protein coding	PREDICTED: calmodulin-like protein 11-like [Cicer arietinum] gi|502123095|ref|XP_004497995.1|
V	Lj0g3v0048929	-0.91	0.05	-0.01	1	-0.53	0.4	Non-coding	NoHit
V	Lj0g3v0049149	-3.11	0.02	-0.31	0.79	0.77	0.6	Protein coding	IST1-like protein [Medicago truncatula] gi|357521021|ref|XP_003630799.1|
V	Lj0g3v0049169	-1.32	0.03	-0.78	0.22	-0.63	0.38	Protein coding	Uncharacterized protein TCM_037882 [Theobroma cacao] gi|508783543|gb|EOY30799.1|
V	Lj0g3v0049269	-2.03	0.04	-0.58	0.54	3.39	0.29	repeat	NoHit
V	Lj0g3v0050209	-1.96	0.01	-0.59	0.4	-1.06	0.27	Protein coding	PREDICTED: MACPF domain-containing protein At4g24290-like [Cicer arietinum] gi|502139730|ref|XP_004503876.1|
V	Lj0g3v0050369	-2.8	0	-0.88	0.17	0.82	0.21	Protein coding	PREDICTED: probable GMP synthase [glutamine-hydrolyzing] gi|502155079|ref|XP_004509952.1|
V	Lj0g3v0050689	-1.74	0	0.06	0.91	0.61	0.3	Protein coding	PREDICTED: glucose-1-phosphate adenylyltransferase small subunit chloroplastic-like isoform 1 [Glycine max] gi|356501685|ref|XP_003519654.1|
V	Lj0g3v0050809	-1.91	0.01	-0.85	0.3	1.2	0.27	Protein coding	NADH dehydrogenase subunit 7 [Lotus japonicus] gi|13518493|ref|NP_084851.1|
V	Lj0g3v0050999	-1.13	0	0.03	0.94	0.28	0.55	Protein coding	hypothetical protein partial [Clostridium carboxidivorans] gi|494124411|ref|WP_007064188.1|
V	Lj0g3v0052609	-1.96	0	-0.03	0.96	0.09	0.89	fragmented	NoHit
V	Lj0g3v0053989	-1.43	0.01	-0.12	0.82	0.19	0.76	Non-coding	NoHit
V	Lj0g3v0054169	-1.4	0.02	0.46	0.42	-0.01	1	Protein coding	photosystem I P700 chlorophyll a apoprotein A1 [Lotus japonicus] gi|13518428|ref|NP_084788.1|
V	Lj0g3v0054369	-1.05	0	-0.65	0.04	-1.29	0	Protein coding	PREDICTED: CASP-like protein 9-like [Glycine max] gi|356556491|ref|XP_003546558.1|
V	Lj0g3v0054409	-0.89	0	0.17	0.42	-0.11	0.62	Protein coding	Protein phosphatase 1 regulatory subunit [Medicago truncatula] gi|357450407|ref|XP_003595480.1|
V	Lj0g3v0055269	-1.14	0.04	-0.67	0.22	-1.04	0.11	Protein coding	calcium-binding EF-hand-containing protein [Arabidopsis thaliana] gi|18406507|ref|NP_566015.1|
V	Lj0g3v0055509	-1.3	0	-0.41	0.28	-0.41	0.32	Protein coding	PREDICTED: histone chaperone ASF1B-like [Glycine max] gi|356507265|ref|XP_003522389.1|
V	Lj0g3v0055679	-2.18	0.01	-0.6	0.45	0.58	0.61	Protein coding	S-adenosyl-L-methionine-dependent methyltransferases superfamily protein [Theobroma cacao] gi|508710875|gb|EOY02772.1|
V	Lj0g3v0055849	-4.22	0	-0.74	0.22	0.08	0.92	Protein coding	PREDICTED: phospholipase A1-Ibeta2 chloroplastic-like [Cicer arietinum] gi|502152496|ref|XP_004508952.1|
V	Lj0g3v0055949	-2.1	0	-0.6	0.16	-1.69	0	Protein coding	PREDICTED: cytochrome P450 94A1-like [Glycine max] gi|356570149|ref|XP_003553253.1|
V	Lj0g3v0056019	-4.56	0	-1.53	0.17	-0.91	0.6	Protein coding	PREDICTED: sulfite oxidase-like isoform X3 [Cicer arietinum] gi|502165598|ref|XP_004513631.1|
V	Lj0g3v0056149	-1.2	0	0.25	0.49	0.7	0.15	Protein coding	PREDICTED: B2 protein-like [Glycine max] gi|356571523|ref|XP_003553926.1|
V	Lj0g3v0056349	-1.27	0.02	-1.22	0.03	-1.98	0	Protein coding	hypothetical protein AF0391 [Archaeoglobus fulgidus DSM 4304] gi|11498003|ref|NP_069227.1|
V	Lj0g3v0056379	-1.65	0	-0.54	0.13	-1.35	0	Protein coding	PREDICTED: auxin-responsive protein IAA16-like isoform 2 [Glycine max] gi|356573107|ref|XP_003554706.1|
V	Lj0g3v0056419	-0.66	0.01	-0.54	0.03	-0.91	0	Non-coding	NoHit
V	Lj0g3v0056439	-0.9	0.04	-0.64	0.15	-0.46	0.35	Protein coding	PREDICTED: F-box/LRR-repeat protein 17-like [Cicer arietinum] gi|502115184|ref|XP_004495144.1|
V	Lj0g3v0056979	-1.54	0.05	-1.16	0.15	-0.45	0.68	Protein coding	Dynein light chain [Medicago truncatula] gi|357478003|ref|XP_003609287.1|
V	Lj0g3v0057069	-0.71	0.03	-0.86	0.02	-0.06	0.91	Protein coding	PREDICTED: DEAD-box ATP-dependent RNA helicase 52-like [Cicer arietinum] gi|502151581|ref|XP_004508511.1|
V	Lj0g3v0057229	-1.13	0	0.03	0.92	-0.03	0.94	Protein coding	PREDICTED: phospholipase D beta 1-like [Cicer arietinum] gi|502157483|ref|XP_004510892.1|
V	Lj0g3v0057799	-1.71	0.04	-0.44	0.6	-0.56	0.52	Protein coding	PREDICTED: proteasome-activating nucleotidase-like [Glycine max] gi|356564312|ref|XP_003550399.1|
V	Lj0g3v0057859	-1.73	0	-0.32	0.14	-0.31	0.21	Protein coding	PREDICTED: beta-galactosidase 5-like [Cicer arietinum] gi|502126169|ref|XP_004499206.1|
V	Lj0g3v0059669	-1.32	0	-0.57	0	-0.45	0	Protein coding	PREDICTED: transcription factor GTE1-like [Cicer arietinum] gi|502086469|ref|XP_004488228.1|
V	Lj0g3v0059679	-1.02	0.03	0.26	0.57	0.04	0.94	Protein coding	PREDICTED: DNA replication licensing factor mcm6-like [Cicer arietinum] gi|502140186|ref|XP_004504098.1|
V	Lj0g3v0059969	-1.71	0.05	-1.08	0.2	0.1	1	Protein coding	PREDICTED: cyclin-F-like [Strongylocentrotus purpuratus] gi|390369642|ref|XP_797593.3|
V	Lj0g3v0059979	-1.01	0.05	-0.69	0.19	-0.15	0.83	Protein coding	PREDICTED: microtubule-associated protein 70-5-like [Cicer arietinum] gi|502079704|ref|XP_004486342.1|
V	Lj0g3v0060549	-5.8	0	-5.52	0	1.34	0.4	Non-coding	NoHit
V	Lj0g3v0060559	-1.26	0.04	-0.9	0.16	0.06	0.93	Protein coding	hypothetical protein CNAG_06068 [Cryptococcus neoformans var. grubii H99] gi|405123533|gb|AFR98297.1|
V	Lj0g3v0060599	-0.73	0.04	-0.31	0.38	0.3	0.48	Protein coding	CA-responsive protein [Brassica oleracea] gi|82570061|gb|ABB83615.1|
V	Lj0g3v0060619	-5.18	0.01	-0.49	0.79	-0.37	1	Protein coding	PREDICTED: beta-galactosidase 1-like [Cicer arietinum] gi|502081306|ref|XP_004486826.1|
V	Lj0g3v0061149	-1.33	0	-0.2	0.2	-0.57	0	Protein coding	LATD/NIP [Medicago truncatula] gi|357436681|ref|XP_003588616.1|
V	Lj0g3v0061709	-1.19	0.03	0.21	0.71	-0.66	0.29	Protein coding	PREDICTED: lon protease homolog 2 peroxisomal-like [Cicer arietinum] gi|502152569|ref|XP_004508987.1|
V	Lj0g3v0061899	-0.89	0	-0.17	0.54	-0.25	0.45	Protein coding	PREDICTED: novel plant SNARE 11-like [Fragaria vesca subsp. vesca] gi|470128757|ref|XP_004300301.1|
V	Lj0g3v0062229	-1.02	0	-0.14	0.64	-0.33	0.3	Non-coding	NoHit
V	Lj0g3v0062319	-0.83	0	0.03	0.91	0.02	0.98	Protein coding	transducin/WD-40 repeat-containing protein [Arabidopsis thaliana] gi|18394746|ref|NP_564086.1|
V	Lj0g3v0062419	-1.4	0	0.23	0.48	0.25	0.52
V	Lj0g3v0062509	-3.19	0.01	-0.38	0.8	-0.35	0.85	Protein coding	mitovirus RNA-dependent RNA polymerase [Arabidopsis thaliana] gi|42570018|ref|NP_671802.2|
V	Lj0g3v0062519	-1.64	0	0.59	0.18	0.06	1
V	Lj0g3v0062539	-4.82	0.01	-0.04	1	1.78	0.39	Non-coding	NoHit
V	Lj0g3v0062549	-0.92	0.01	-0.09	0.82	0.44	0.31	Protein coding	mitochondrial cytochrome c oxidase subunit II (mitochondrion) [Vicia faba] gi|442803102|gb|AGC78837.1|
V	Lj0g3v0062639	-3.03	0	-1.69	0.03	-1.16	0.16	Protein coding	Disease resistance gene [Medicago truncatula] gi|357513439|ref|XP_003627008.1|
V	Lj0g3v0062809	-1.19	0	-0.33	0.1	-0.06	0.81	Protein coding	Glutaredoxin family protein [Theobroma cacao] gi|508727980|gb|EOY19877.1|
V	Lj0g3v0063549	-3.07	0	-1.41	0.01	-0.83	0.2	Protein coding	Uncharacterized protein TCM_014147 [Theobroma cacao] gi|508774721|gb|EOY21977.1|
V	Lj0g3v0063709	-0.77	0.05	-0.72	0.06	-0.89	0.05	Protein coding	PAP/OAS1 substrate-binding domain-containing protein [Arabidopsis thaliana] gi|42565972|ref|NP_191191.2|
V	Lj0g3v0064459	-2.74	0	0.3	0.68	0.59	0.49	Protein coding	PREDICTED: 3-epi-6-deoxocathasterone 23-monooxygenase-like [Cicer arietinum] gi|502153397|ref|XP_004509326.1|
V	Lj0g3v0064989	-1.85	0.02	0.26	0.74	0.53	0.54	Protein coding	Uncharacterized protein isoform 1 [Theobroma cacao] gi|508700962|gb|EOX92858.1|
V	Lj0g3v0065089	-2.3	0	-0.18	0.7	-1.74	0	Protein coding	PREDICTED: 3-ketoacyl-CoA synthase 11-like [Glycine max] gi|356535335|ref|XP_003536202.1|
V	Lj0g3v0065099	-2.35	0.02	-0.9	0.39	-0.48	0.76	Protein coding	coronatine-insensitive 1 [Glycine max] gi|351724347|ref|NP_001238590.1|
V	Lj0g3v0065219	-1.62	0	0.38	0.46	0.93	0.12	Protein coding	integrase [Rhodobacter sphaeroides] gi|488812337|ref|WP_002724743.1|
V	Lj0g3v0065639	-0.87	0.01	-0.35	0.33	-0.18	0.72	Protein coding	PREDICTED: somatic embryogenesis receptor kinase 2-like [Cicer arietinum] gi|502118782|ref|XP_004496399.1|
V	Lj0g3v0065989	-2.9	0.04	-2.43	0.09	-2.61	0.03	Protein coding	PREDICTED: nodulation protein H-like [Glycine max] gi|356500053|ref|XP_003518849.1|
V	Lj0g3v0066209	-1.49	0.01	-0.49	0.36	-0.49	0.53	Protein coding	lectin [Glycine max] gi|351727529|ref|NP_001236140.1|
V	Lj0g3v0066389	-0.68	0	-0.15	0.49	-0.21	0.41	Protein coding	PREDICTED: serine/threonine-protein kinase Nek5-like [Glycine max] gi|356550080|ref|XP_003543418.1|
V	Lj0g3v0066999	-2.12	0.01	0.02	1	0.44	0.78	Protein coding	PREDICTED: 5-methyltetrahydropteroyltriglutamate--homocysteine methyltransferase-like [Cicer arietinum] gi|502134148|ref|XP_004502016.1|
V	Lj0g3v0067549	-3.03	0	-0.63	0.23	-0.68	0.19	Protein coding	PREDICTED: LRR receptor-like serine/threonine-protein kinase FEI 1-like [Glycine max] gi|356516754|ref|XP_003527058.1|
V	Lj0g3v0067879	-0.94	0.05	-0.26	0.63	-0.53	0.34	Protein coding	Uncharacterized protein TCM_000342 [Theobroma cacao] gi|508699137|gb|EOX91033.1|
V	Lj0g3v0067909	-0.77	0.02	0.08	0.87	0.26	0.54	Protein coding	diguanylate cyclase [Shewanella sp. ANA-3] gi|117918807|ref|YP_867999.1|
V	Lj0g3v0068109	-2.99	0	-0.23	0.83	-0.57	0.66	Protein coding	PREDICTED: DNA-binding protein SMUBP-2-like [Glycine max] gi|356501783|ref|XP_003519703.1|
V	Lj0g3v0068319	-3	0.01	-0.63	0.58	3.37	0.29	Non-coding	NoHit
V	Lj0g3v0068599	-2.19	0	-0.07	0.71	-0.8	0	Protein coding	O-methyltransferase [Medicago truncatula] gi|357462673|ref|XP_003601618.1|
V	Lj0g3v0068869	-9.79	0	-0.47	0.63	0.23	0.85	Protein coding	PREDICTED: F-box/kelch-repeat protein At3g06240-like [Glycine max] gi|356571461|ref|XP_003553895.1|
V	Lj0g3v0068879	-5.24	0.03	0.78	0.65	-0.19	1	Protein coding	PREDICTED: F-box/kelch-repeat protein At3g06240-like [Glycine max] gi|356558779|ref|XP_003547680.1|
V	Lj0g3v0068899	-3.74	0.05	0.6	0.82	0.4	0.85	Non-coding	NoHit
V	Lj0g3v0068949	-1.74	0	-0.54	0.04	-0.63	0.02	Protein coding	PREDICTED: probable sodium/metabolite cotransporter BASS1 chloroplastic-like [Cicer arietinum] gi|502089667|ref|XP_004488981.1|
V	Lj0g3v0069069	-0.93	0	-0.32	0.19	0	1	Protein coding	CCP [Medicago truncatula] gi|357492809|ref|XP_003616693.1|
V	Lj0g3v0069219	-4.07	0.05	0.55	0.77	1.54	0.3	Protein coding	60S ribosomal protein L28 [Harpegnathos saltator] gi|307207541|gb|EFN85228.1|
V	Lj0g3v0069309	-1.1	0.02	-0.07	0.91	-0.09	0.87	Protein coding	PREDICTED: mitotic checkpoint serine/threonine-protein kinase BUB1 beta-like [Glycine max] gi|356574353|ref|XP_003555313.1|
V	Lj0g3v0069969	-3.37	0.02	-0.56	0.67	0.49	0.79	Non-coding	NoHit
V	Lj0g3v0070029	-1.76	0	-0.85	0.05	0.27	0.59	Protein coding	PREDICTED: casparian strip membrane protein 1-like [Cicer arietinum] gi|502178620|ref|XP_004516297.1|
V	Lj0g3v0070149	-0.82	0.01	0.24	0.48	0.38	0.31	Protein coding	PREDICTED: ABC transporter C family member 10-like [Glycine max] gi|356561462|ref|XP_003549000.1|
V	Lj0g3v0070419	-3.14	0	-1.02	0.26	1.31	0.56	Non-coding	NoHit
V	Lj0g3v0070739	-2.86	0.01	0.19	0.86	0.92	0.53	Non-coding	NoHit
V	Lj0g3v0071039	-4.88	0	-2.07	0.09	-0.11	1	Protein coding	PREDICTED: protein notum homolog [Cicer arietinum] gi|502150669|ref|XP_004508066.1|
V	Lj0g3v0071339	-1.98	0	-0.38	0.35	0.34	0.52	Non-coding	NoHit
V	Lj0g3v0071389	-5.03	0.02	-0.2	0.93	-1.03	0.74	Protein coding	pentatricopeptide (PPR) repeat-containing protein [Cucumis melo subsp. melo] gi|307136045|gb|ADN33897.1|
V	Lj0g3v0071549	-0.96	0.01	-1.29	0	-0.42	0.32
V	Lj0g3v0071749	-0.88	0	0.09	0.77	0.47	0.2
V	Lj0g3v0071769	-0.93	0	0.44	0.17	-0.29	0.44
V	Lj0g3v0072019	-0.72	0	0.27	0.16	0.27	0.22	Protein coding	PREDICTED: transcriptional regulator ATRX homolog isoform X1 [Cicer arietinum] gi|502130185|ref|XP_004500560.1|
V	Lj0g3v0072459	-2	0	-0.95	0.15	0.19	0.93	Protein coding	Photosystem I P700 chlorophyll a apoprotein [Medicago truncatula] gi|357463453|ref|XP_003602008.1|
V	Lj0g3v0072589	-2.1	0.03	0.5	0.6	-2.55	0.05	Protein coding	PREDICTED: zinc finger protein 6-like [Cicer arietinum] gi|502165939|ref|XP_004513737.1|
V	Lj0g3v0072659	-1.4	0	-0.43	0.39	0.41	0.56	Protein coding	aminoglycoside phosphotransferase [Paenibacillus polymyxa SC2] gi|310641731|ref|YP_003946489.1|
V	Lj0g3v0072829	-1.18	0	-0.59	0.01	-0.02	0.95	Protein coding	Subtilisin-like protease [Medicago truncatula] gi|357462409|ref|XP_003601486.1|
V	Lj0g3v0072889	-2.09	0	0	0.99	-0.24	0.43	Protein coding	Sodium/calcium exchanger family protein / calcium-binding EF hand family protein isoform 1 [Theobroma cacao] gi|508721276|gb|EOY13173.1|
V	Lj0g3v0073059	-0.98	0	-0.49	0.04	-0.57	0.03	Protein coding	PREDICTED: glucan endo-13-beta-glucosidase 8-like [Glycine max] gi|356560973|ref|XP_003548760.1|
V	Lj0g3v0073129	-1.31	0.03	0.05	1	0.66	0.36	Protein coding	PREDICTED: carotenoid 910(9'10')-cleavage dioxygenase-like [Glycine max] gi|356518342|ref|XP_003527838.1|
V	Lj0g3v0073439	-1.25	0	-0.47	0.27	0.26	0.64	Protein coding	RecName: Full=Ras-related protein Rab11D_x0001_gi|1370148|emb|CAA98180.1| RAB11D [Lotus japonicus] gi|3024502|sp|Q40194.1|RB11D_LOTJA
V	Lj0g3v0073779	-1.45	0.03	-0.67	0.29	-0.58	0.56
V	Lj0g3v0073889	-4.05	0	-2.63	0.02	-3.6	0.01	Protein coding	PREDICTED: cytochrome P450 82A1-like [Glycine max] gi|356519098|ref|XP_003528211.1|
V	Lj0g3v0074009	-0.78	0	-0.34	0.07	-0.45	0.03	Protein coding	RAB8E [Lotus japonicus] gi|1370198|emb|CAA98176.1|
V	Lj0g3v0074239	-1.62	0	-0.16	0.68	-0.2	0.68	Protein coding	PREDICTED: glucan endo-13-beta-glucosidase 8-like [Glycine max] gi|356560973|ref|XP_003548760.1|
V	Lj0g3v0074289	-6.91	0	-0.26	0.65	-0.78	0.23	Protein coding	PREDICTED: benzyl alcohol O-benzoyltransferase-like [Glycine max] gi|356500043|ref|XP_003518844.1|
V	Lj0g3v0074419	-5.92	0	0.15	0.96	2.88	0.07	Protein coding	WRKY transcription factor [Medicago truncatula] gi|357437277|ref|XP_003588914.1|
V	Lj0g3v0074429	-4.06	0	-1.04	0.37	1.36	0.36	Protein coding	PREDICTED: 17.9 kDa class II heat shock protein-like [Glycine max] gi|356564017|ref|XP_003550253.1|
V	Lj0g3v0075119	-3.65	0	-1.05	0.15	0.17	0.88	Protein coding	PREDICTED: 12-oxophytodienoate reductase 3-like [Glycine max] gi|356547929|ref|XP_003542357.1|
V	Lj0g3v0075159	-1.11	0	-0.36	0.11	0.56	0.03	Protein coding	Zn/Cd P(IB)-type ATPase [Medicago truncatula] gi|357479567|ref|XP_003610069.1|
V	Lj0g3v0075349	-0.89	0	-0.02	0.93	-0.69	0	Protein coding	beta-ketoacyl-ACP synthetase I [Glycine max] gi|351724925|ref|NP_001238610.1|
V	Lj0g3v0075379	-1.2	0	-0.24	0.19	-0.41	0.05	Protein coding	PREDICTED: extended synaptotagmin-3-like [Glycine max] gi|356538638|ref|XP_003537808.1|
V	Lj0g3v0075389	-1.25	0.04	0	1	0.05	0.93	Protein coding	NoHit
V	Lj0g3v0075409	-0.7	0.03	-0.02	1	0.39	0.33	Protein coding	PREDICTED: pentatricopeptide repeat-containing protein At5g39710-like isoform X1 [Cicer arietinum] gi|502123558|ref|XP_004498166.1|
V	Lj0g3v0075419	-0.75	0.02	-0.12	0.75	0.31	0.42	Protein coding	PREDICTED: pentatricopeptide repeat-containing protein At5g39710-like isoform X1 [Cicer arietinum] gi|502123558|ref|XP_004498166.1|
V	Lj0g3v0075579	-0.59	0	-0.05	0.83	0.42	0.09	Protein coding	Uncharacterized protein isoform 1 [Theobroma cacao] gi|508713108|gb|EOY05005.1|
V	Lj0g3v0075609	-5.51	0	0.58	0.54	1.48	0.14	Protein coding	Transcription factor [Theobroma cacao] gi|508720731|gb|EOY12628.1|
V	Lj0g3v0075649	-1.03	0.01	-0.3	0.43	-0.52	0.25	Protein coding	Resistance protein MG13 [Medicago truncatula] gi|357494453|ref|XP_003617515.1|
V	Lj0g3v0075729	-0.68	0.05	-1.21	0	0.41	0.31	Protein coding	RING finger protein [Medicago truncatula] gi|357521767|ref|XP_003607649.1|
V	Lj0g3v0075959	-1.01	0.03	-1.36	0	0.44	0.4	Protein coding	PREDICTED: cinnamoyl-CoA reductase 1-like isoform X1 [Cicer arietinum] gi|502154963|ref|XP_004509912.1|
V	Lj0g3v0076019	-2.76	0.01	-0.94	0.41	-0.09	1	Protein coding	Mannan endo-14-beta-mannosidase [Medicago truncatula] gi|357483557|ref|XP_003612065.1|
V	Lj0g3v0076049	-2.35	0.05	-1.81	0.16	-0.46	0.7	Protein coding	Trichome birefringence-like 27 [Theobroma cacao] gi|508708544|gb|EOY00441.1|
V	Lj0g3v0076249	-1.21	0	-0.34	0.39	-1.68	0	Protein coding	PREDICTED: peroxidase 11-like [Cicer arietinum] gi|502094865|ref|XP_004490316.1|
V	Lj0g3v0076949	-4.81	0	-1.58	0.21	0.37	1	Protein coding	sterol glucosyltransferase 1 [Lotus japonicus] gi|371753857|gb|AEX55299.1|
V	Lj0g3v0077329	-0.75	0.01	-0.28	0.36	0	1	Protein coding	PREDICTED: phosphoinositide phosphatase SAC8-like isoform X3 [Cicer arietinum] gi|502167700|ref|XP_004514223.1|
V	Lj0g3v0077349	-0.59	0.05	0.33	0.28	-0.04	0.93	repeat	NoHit
V	Lj0g3v0077579	-1.44	0.01	-1.29	0.02	-0.17	0.81	Protein coding	Os05g0202500 [Oryza sativa Japonica Group] gi|115462569|ref|NP_001054884.1|
V	Lj0g3v0077669	-0.66	0.04	-0.06	0.88	0.54	0.16	Protein coding	Spastin [Medicago truncatula] gi|357463629|ref|XP_003602096.1|
V	Lj0g3v0077779	-4.14	0	-0.69	0.23	-2	0	Protein coding	PREDICTED: pleiotropic drug resistance protein 1-like [Cicer arietinum] gi|502147693|ref|XP_004506879.1|
V	Lj0g3v0077959	-0.65	0	-0.08	0.7	0.24	0.29	Protein coding	Carbamoyl-phosphate synthase large chain [Medicago truncatula] gi|357453751|ref|XP_003597156.1|
V	Lj0g3v0078309	-4.5	0	-0.23	0.55	-1.47	0	Protein coding	Uncharacterized protein TCM_033363 [Theobroma cacao] gi|508722212|gb|EOY14109.1|
V	Lj0g3v0078509	-1.45	0	0.07	0.86	-0.06	0.95	Protein coding	unknown [Lotus japonicus] gi|388522097|gb|AFK49110.1|
V	Lj0g3v0078639	-3.18	0.03	-0.1	1	1.03	0.32	Protein coding	Kinase superfamily protein isoform 2 [Theobroma cacao] gi|508704576|gb|EOX96472.1|
V	Lj0g3v0078649	-1.46	0	-0.55	0	-0.48	0.02	Protein coding	PREDICTED: monocopper oxidase-like protein SKU5-like [Glycine max] gi|356563298|ref|XP_003549901.1|
V	Lj0g3v0078759	-1.43	0	0.2	0.59	-0.16	0.77	Protein coding	RecName: Full=Histone H2A_x0001_gi|7649159|gb|AAF65769.1|AF242311_1 histone H2A [Euphorbia esula] gi|62286683|sp|Q9M531.1|H2A_EUPES
V	Lj0g3v0078919	-1.5	0.03	0.29	0.65	0.46	0.58	Protein coding	PREDICTED: E3 ubiquitin-protein ligase RGLG2-like isoform X1 [Cicer arietinum] gi|502091422|ref|XP_004489546.1|
V	Lj0g3v0079089	-1.1	0.05	-0.78	0.16	0.1	0.88	Protein coding	PREDICTED: auxin-induced protein 5NG4-like [Glycine max] gi|356552691|ref|XP_003544696.1|
V	Lj0g3v0079179	-2.03	0	-0.95	0.04	-1.11	0.04	Protein coding	Trichome birefringence-like 39 [Theobroma cacao] gi|508702319|gb|EOX94215.1|
V	Lj0g3v0079239	-1.81	0.01	0.02	1	-1.89	0.01	Protein coding	PREDICTED: hydrophobic protein LTI6B-like [Cicer arietinum] gi|502112982|ref|XP_004494505.1|
V	Lj0g3v0079269	-8.61	0	-0.03	0.96	0	1	repeat	NoHit
V	Lj0g3v0079339	-3.97	0.03	-3.56	0.04	4.31	0.14	Non-coding	NoHit
V	Lj0g3v0079379	-1.32	0.02	-0.54	0.34	0.24	0.75	Protein coding	PREDICTED: dentin sialophosphoprotein-like [Cicer arietinum] gi|502135485|ref|XP_004502350.1|
V	Lj0g3v0079899	-1	0	-0.36	0.26	0.27	0.48	Protein coding	Uncharacterized protein isoform 1 [Theobroma cacao] gi|508720879|gb|EOY12776.1|
V	Lj0g3v0079909	-1.44	0	-0.59	0.17	0.07	0.91	Protein coding	PREDICTED: acid phosphatase 1-like [Cicer arietinum] gi|502158378|ref|XP_004511128.1|
V	Lj0g3v0079919	-3.53	0	-0.74	0.13	0.05	0.95	Protein coding	22.7 kDa class IV heat shock protein [Medicago truncatula] gi|357495825|ref|XP_003618201.1|
V	Lj0g3v0079959	-1.97	0.01	0.47	0.48	1.61	0.06	repeat	NoHit
V	Lj0g3v0080599	-1.17	0	-0.24	0.53	0.53	0.27	Protein coding	sterol glucosyltransferase 1 [Lotus japonicus] gi|371753857|gb|AEX55299.1|
V	Lj0g3v0080799	-1.88	0.05	0.63	0.47	0.63	0.62	Protein coding	PREDICTED: RNA-dependent RNA polymerase 1-like [Glycine max] gi|356519367|ref|XP_003528344.1|
V	Lj0g3v0080869	-2.19	0	-0.63	0.06	-1.47	0	Protein coding	PREDICTED: probable amino acid permease 7-like [Glycine max] gi|356569591|ref|XP_003552982.1|
V	Lj0g3v0080909	-1.62	0.05	-1.36	0.1	0.43	0.69	Protein coding	Protein CHUP1 [Medicago truncatula] gi|357479207|ref|XP_003609889.1|
V	Lj0g3v0081039	-1.85	0	0.47	0.11	0.26	0.51	Protein coding	heat shock protein 70 [Saussurea medusa] gi|30962610|gb|AAP42157.1|AF509339_1
V	Lj0g3v0081239	-2.34	0	-0.68	0.06	-0.06	0.89	Protein coding	Uncharacterized protein TCM_000586 [Theobroma cacao] gi|508699471|gb|EOX91367.1|
V	Lj0g3v0081369	-6.93	0	-2.27	0.04	-1.67	0.39
V	Lj0g3v0081669	-4.06	0	0.17	0.69	0.53	0.31	Protein coding	PREDICTED: calcium-binding protein PBP1-like [Cicer arietinum] gi|502083083|ref|XP_004487354.1|
V	Lj0g3v0082699	-0.89	0	-0.5	0.06	0.2	0.47	Protein coding	Carboxyl-terminal proteinase [Medicago truncatula] gi|357461895|ref|XP_003601229.1|
V	Lj0g3v0083279	-1.8	0	-1.49	0.02	0.34	0.67	Protein coding	hypothetical protein VCUG_01709 [Vavraia culicis 'floridensis'] gi|429964811|gb|ELA46809.1|
V	Lj0g3v0083329	-2.47	0.02	-3.88	0	0.57	0.68
V	Lj0g3v0084279	-0.6	0.03	-0.53	0.06	-0.35	0.26	Protein coding	Salicylic acid carboxyl methyltransferase [Medicago truncatula] gi|357518247|ref|XP_003629412.1|
V	Lj0g3v0084369	-2.05	0	-1.05	0.15	0.09	0.92	Protein coding	catalase [Mycobacterium xenopi] gi|490016302|ref|WP_003918848.1|
V	Lj0g3v0084449	-1.9	0	0.34	0.59	0.56	0.41	Protein coding	PREDICTED: probable disease resistance protein At5g66900-like [Glycine max] gi|356565670|ref|XP_003551061.1|
V	Lj0g3v0084459	-0.61	0	-0.26	0.08	-0.06	0.72	Protein coding	PREDICTED: transmembrane 9 superfamily member 4-like [Cicer arietinum] gi|502134369|ref|XP_004502094.1|
V	Lj0g3v0084619	-8.35	0	0.3	0.75	-6.81	0	Protein coding	Histidine decarboxylase [Medicago truncatula] gi|357443697|ref|XP_003592126.1|
V	Lj0g3v0084729	-4.16	0.04	0.32	0.88	1.64	0.37	Protein coding	PREDICTED: small glutamine-rich tetratricopeptide repeat-containing protein-like isoform 1 [Glycine max] gi|356549136|ref|XP_003542953.1|
V	Lj0g3v0085029	-1.29	0.02	-0.46	0.42	-0.54	0.32	Protein coding	Uncharacterized protein TCM_011920 [Theobroma cacao] gi|508710336|gb|EOY02233.1|
V	Lj0g3v0085069	-0.86	0	-0.27	0.27	0.27	0.33	Protein coding	PREDICTED: osmotin-like protein-like [Glycine max] gi|356542459|ref|XP_003539684.1|
V	Lj0g3v0085089	-3.64	0.01	-0.6	0.75	-0.98	0.81	Non-coding	NoHit
V	Lj0g3v0085309	-0.99	0.01	-0.87	0.03	-0.18	0.69	Protein coding	PREDICTED: DNA replication licensing factor mcm4-B-like [Glycine max] gi|356538731|ref|XP_003537854.1|
V	Lj0g3v0085409	-4.64	0.04	-1.9	0.25	-0.08	1	Protein coding	PREDICTED: myosin-M heavy chain-like [Cicer arietinum] gi|502179026|ref|XP_004516358.1|
V	Lj0g3v0085459	-2.76	0.05	-4.02	0.01	-0.02	1	Protein coding	PREDICTED: nodulation protein H-like [Cicer arietinum] gi|502152921|ref|XP_004509154.1|
V	Lj0g3v0085739	-1.96	0.02	-1.39	0.09	-2.07	0.02	Protein coding	NoHit
V	Lj0g3v0085839	-1.5	0.05	-0.96	0.21	-1.49	0.07	Protein coding	PREDICTED: (+)-pulegone reductase-like [Glycine max] gi|356543702|ref|XP_003540299.1|
V	Lj0g3v0085889	-2.64	0.01	-1.31	0.15	0.86	0.49	Protein coding	PREDICTED: 17.9 kDa class II heat shock protein-like [Glycine max] gi|356564017|ref|XP_003550253.1|
V	Lj0g3v0085959	-1.12	0	-0.5	0.2	-0.45	0.37	repeat	NoHit
V	Lj0g3v0086049	-2.34	0.01	0.36	0.69	-0.68	0.52	Protein coding	Os04g0319600 [Oryza sativa Japonica Group] gi|297602457|ref|NP_001052454.2|
V	Lj0g3v0086209	-0.9	0.05	-1.76	0	-2.21	0	Protein coding	PREDICTED: pleiotropic drug resistance protein 1-like [Glycine max] gi|356519409|ref|XP_003528365.1|
V	Lj0g3v0086299	-0.66	0	0.07	0.68	0.51	0.01	Protein coding	VDAC1.3 [Lotus japonicus] gi|36957198|gb|AAQ87021.1|
V	Lj0g3v0086619	-3.82	0	-0.3	0.72	-0.15	1	Non-coding	NoHit
V	Lj0g3v0086679	-2.39	0.02	-2.69	0.02	-1.85	0.17	Protein coding	PREDICTED: ubiquitin carboxyl-terminal hydrolase 7 isoform X2 [Mustela putorius furo] gi|511852390|ref|XP_004750456.1|
V	Lj0g3v0086839	-1.1	0	0.53	0	0.19	0.34	Protein coding	PREDICTED: UDP-glycosyltransferase 74E2-like [Glycine max] gi|356559587|ref|XP_003548080.1|
V	Lj0g3v0087369	-2.23	0	-0.92	0.24	-1.05	0.24	repeat	NoHit
V	Lj0g3v0087419	-1.6	0	0.07	0.72	0.18	0.39	Protein coding	PREDICTED: phytoene dehydrogenase chloroplastic/chromoplastic-like [Cicer arietinum] gi|502135246|ref|XP_004502268.1|
V	Lj0g3v0087429	-1.24	0.01	-0.16	0.76	-0.19	0.75	Protein coding	PREDICTED: probable inactive serine/threonine-protein kinase bub1-like [Cicer arietinum] gi|502130042|ref|XP_004500510.1|
V	Lj0g3v0087509	-0.92	0.03	-0.99	0.03	-0.36	0.5	Protein coding	NoHit
V	Lj0g3v0087769	-1.33	0	-0.56	0.1	-0.41	0.26	Protein coding	Fimbrin [Medicago truncatula] gi|357513165|ref|XP_003626871.1|
V	Lj0g3v0087909	-1.67	0	-0.52	0.13	-1.67	0	Non-coding	NoHit
V	Lj0g3v0088269	-0.77	0	-0.51	0.02	-0.5	0.04	Protein coding	TPA: histone H4.3 [Zea mays] gi|414589551|tpg|DAA40122.1|
V	Lj0g3v0088499	-0.61	0.01	-0.36	0.1	0.01	0.96	Protein coding	PREDICTED: leucine-rich repeat extensin-like protein 5-like partial [Cucumis sativus] gi|449533433|ref|XP_004173680.1|
V	Lj0g3v0088569	-1.1	0.03	0.11	0.83	0.54	0.34	Protein coding	ACT domain repeat 3 isoform 1 [Theobroma cacao] gi|508724613|gb|EOY16510.1|
V	Lj0g3v0088649	-2.19	0.03	-1.11	0.29	0.03	1	Protein coding	T-complex protein 11 [Arabidopsis lyrata subsp. lyrata] gi|297845328|ref|XP_002890545.1|
V	Lj0g3v0088829	-0.86	0.01	-0.21	0.53	-0.1	0.78
V	Lj0g3v0088849	-0.99	0	0.02	0.91	-0.17	0.46	Protein coding	orf170 gene product (mitochondrion) [Beta vulgaris subsp. vulgaris] gi|9838421|ref|NP_064034.1|
V	Lj0g3v0088939	-2.41	0	-0.24	0.82	-0.99	0.08	Protein coding	PREDICTED: ABC transporter C family member 10-like [Glycine max] gi|356561462|ref|XP_003549000.1|
V	Lj0g3v0089479	-5.33	0	-2.09	0.09	-1.07	0.37	Protein coding	PREDICTED: glycine-rich cell wall structural protein 1-like [Cicer arietinum] gi|502146001|ref|XP_004506276.1|
V	Lj0g3v0089819	-0.8	0	-0.63	0.01	-0.2	0.47	Protein coding	PREDICTED: thymidine kinase-like [Cicer arietinum] gi|502134616|ref|XP_004502182.1|
V	Lj0g3v0089939	-1.52	0	-0.37	0.17	-0.09	0.78	Protein coding	sieve element occlusion by forisomes 3 [Medicago truncatula] gi|307101678|gb|ADN32804.1|
V	Lj0g3v0090239	-3.94	0	-0.45	0.59	0.3	0.78	Protein coding	phosphate transporter 5 [Astragalus sinicus] gi|407911912|gb|AFU50504.1|
V	Lj0g3v0090629	-0.79	0.02	-0.32	0.37	0.26	0.58	Protein coding	Uncharacterized protein isoform 1 [Theobroma cacao] gi|508705064|gb|EOX96960.1|
V	Lj0g3v0091049	-0.97	0	-0.57	0.06	-3.21	0	Protein coding	PREDICTED: periaxin-like [Cicer arietinum] gi|502087002|ref|XP_004488396.1|
V	Lj0g3v0091899	-1.64	0.03	0.17	0.82	1.47	0.08	Non-coding	NoHit
V	Lj0g3v0092139	-1.15	0	-0.47	0.03	-0.39	0.13	Protein coding	PREDICTED: trichohyalin-like [Cicer arietinum] gi|502089928|ref|XP_004489065.1|
V	Lj0g3v0092229	-0.7	0.01	-0.37	0.16	0.11	0.73	Protein coding	Putative disease-resistance protein SR1 [Medicago truncatula] gi|357494485|ref|XP_003617531.1|
V	Lj0g3v0092259	-4.27	0.04	-1.52	0.36	-0.99	0.71	repeat	NoHit
V	Lj0g3v0092479	-2.48	0	-0.3	0.72	-0.48	0.46	Protein coding	PREDICTED: protein TIFY 6B-like [Glycine max] gi|356531138|ref|XP_003534135.1|
V	Lj0g3v0092539	-1.83	0	-0.67	0.06	-0.7	0.06	Protein coding	PREDICTED: cytochrome P450 85A-like [Glycine max] gi|356551287|ref|XP_003544008.1|
V	Lj0g3v0092669	-2.14	0	-1.1	0.08	-0.47	0.61	repeat	NoHit
V	Lj0g3v0092909	-0.93	0	-0.03	0.93	-0.19	0.62	Protein coding	PREDICTED: DNA-directed RNA polymerase E subunit 1-like [Cicer arietinum] gi|502158103|ref|XP_004511031.1|
V	Lj0g3v0092989	-6.25	0	-1	0.47	1.67	0.53	Non-coding	NoHit
V	Lj0g3v0093709	-0.83	0	0.01	0.94	-0.23	0.22	Protein coding	Myosin-like protein [Medicago truncatula] gi|357463145|ref|XP_003601854.1|
V	Lj0g3v0093829	-1.95	0	-0.51	0.24	0.52	0.37	Protein coding	Lysine-specific demethylase 3B [Medicago truncatula] gi|357444853|ref|XP_003592704.1|
V	Lj0g3v0094289	-2.99	0.04	-2.56	0.06	0.07	1	Protein coding	NoHit
V	Lj0g3v0094389	-1.69	0.01	-0.26	0.7	0.45	0.6	Protein coding	PREDICTED: probably inactive leucine-rich repeat receptor-like protein kinase At1g50610-like [Cicer arietinum] gi|502089636|ref|XP_004488972.1|
V	Lj0g3v0094589	-1.73	0	-0.56	0	-0.68	0	Protein coding	Hypothetical protein CBG05841 [Caenorhabditis briggsae] gi|268536014|ref|XP_002633142.1|
V	Lj0g3v0094689	-3.27	0.03	-0.74	0.68	1.54	0.46	repeat	NoHit
V	Lj0g3v0094799	-1.42	0.02	-0.77	0.2	-0.35	0.59	Protein coding	PREDICTED: UDP-N-acetylmuramoyl-L-alanyl-D-glutamate--26-diaminopimelate ligase-like [Cicer arietinum] gi|502139262|ref|XP_004503706.1|
V	Lj0g3v0095019	-2.56	0.01	0.2	0.9	-4.63	0.02	Non-coding	NoHit
V	Lj0g3v0095939	-0.63	0.04	0.32	0.3	-0.43	0.23	Protein coding	PREDICTED: pantothenate kinase 2-like isoform X1 [Cicer arietinum] gi|502133886|ref|XP_004501924.1|
V	Lj0g3v0096009	-1.87	0	-0.01	1	-0.5	0.36	Non-coding	NoHit
V	Lj0g3v0096079	-0.84	0	-0.62	0.02	-0.42	0.15	Protein coding	PREDICTED: peptide-N4-(N-acetyl-beta-glucosaminyl)asparagine amidase A-like isoform X1 [Cicer arietinum] gi|502169612|ref|XP_004514647.1|
V	Lj0g3v0096129	-0.78	0	-0.51	0.02	-0.48	0.04	Protein coding	PREDICTED: ras-related protein RABA1b-like [Cicer arietinum] gi|502089777|ref|XP_004489015.1|
V	Lj0g3v0096339	-4.85	0.01	-1.67	0.27	-1.03	0.59	Protein coding	Auxin response factor [Medicago truncatula] gi|357494039|ref|XP_003617308.1|
V	Lj0g3v0097999	-2.58	0.05	0.95	0.35	-2.3	0.18	repeat	NoHit
V	Lj0g3v0098319	-1.17	0	0.07	0.8	-0.21	0.55	Protein coding	PREDICTED: probable methyltransferase PMT15-like [Cicer arietinum] gi|502157387|ref|XP_004510859.1|
V	Lj0g3v0098799	-1.61	0.01	-0.66	0.28	0.18	0.81	Non-coding	NoHit
V	Lj0g3v0099009	-1.12	0.02	0.15	0.74	-0.27	0.64	Non-coding	NoHit
V	Lj0g3v0099019	-4.17	0.05	-2.93	0.13	2.15	1	Non-coding	NoHit
V	Lj0g3v0099699	-1.59	0	0.16	0.41	0.08	0.73	Protein coding	PREDICTED: WEB family protein At2g40480-like [Cicer arietinum] gi|502130150|ref|XP_004500548.1|
V	Lj0g3v0099769	-1.59	0	-0.94	0.04	-1.31	0.01	Protein coding	CCP [Medicago truncatula] gi|357494181|ref|XP_003617379.1|
V	Lj0g3v0099849	-2.45	0	-0.51	0.24	0.49	0.32	Non-coding	NoHit
V	Lj0g3v0099889	-4.85	0	-0.86	0.07	-0.96	0.06	Protein coding	PREDICTED: LOW QUALITY PROTEIN: probable pectinesterase 53-like [Vitis vinifera] gi|359479965|ref|XP_003632380.1|
V	Lj0g3v0099909	-1.61	0	-0.73	0.05	-0.24	0.55	Protein coding	PREDICTED: glucan endo-13-beta-glucosidase 2-like [Glycine max] gi|356553276|ref|XP_003544983.1|
V	Lj0g3v0099929	-2.92	0.03	0.26	0.93	-0.16	1	Protein coding	DEAD-box ATP-dependent RNA helicase [Medicago truncatula] gi|357476875|ref|XP_003608723.1|
V	Lj0g3v0100269	-4.11	0.05	-0.16	1	0.69	1	Protein coding	Cc-nbs-lrr resistance protein [Medicago truncatula] gi|357458247|ref|XP_003599404.1|
V	Lj0g3v0100319	-1.05	0	0.1	0.76	-0.32	0.4	Non-coding	NoHit
V	Lj0g3v0100959	-1.68	0	-0.37	0.31	0.39	0.35	Protein coding	PREDICTED: reticulon-like protein B17-like [Glycine max] gi|356515152|ref|XP_003526265.1|
V	Lj0g3v0101359	-1.41	0.02	-1.22	0.04	0.24	0.69	Protein coding	Uncharacterized protein isoform 1 [Theobroma cacao] gi|508773502|gb|EOY20758.1|
V	Lj0g3v0101709	-5.07	0.04	0.61	0.75	-1.04	0.77	Non-coding	NoHit
V	Lj0g3v0102139	-2.85	0	0.07	0.9	-0.44	0.47	Protein coding	Os01g0498200 [Oryza sativa Japonica Group] gi|115436738|ref|NP_001043124.1|
V	Lj0g3v0102179	-1.63	0	0.26	0.56	0.91	0.1	Protein coding	PREDICTED: lysM domain receptor-like kinase 4-like [Cicer arietinum] gi|502123143|ref|XP_004498011.1|
V	Lj0g3v0102229	-1.21	0	-0.28	0.38	-2.18	0	Protein coding	PREDICTED: cytochrome P450 86A1-like [Cicer arietinum] gi|502129244|ref|XP_004500237.1|
V	Lj0g3v0102449	-3.03	0	-0.32	0.3	0.56	0.12	Protein coding	PREDICTED: fatty acyl-CoA reductase 3-like [Glycine max] gi|356543580|ref|XP_003540238.1|
V	Lj0g3v0103419	-1.11	0	-0.42	0.07	-0.07	0.79	Protein coding	PREDICTED: delta(7)-sterol-C5(6)-desaturase-like [Cicer arietinum] gi|502091398|ref|XP_004489538.1|
V	Lj0g3v0104079	-1.08	0	-0.61	0.02	-0.28	0.35	Protein coding	PREDICTED: adenine/guanine permease AZG2-like [Cicer arietinum] gi|502133610|ref|XP_004501828.1|
V	Lj0g3v0104089	-1.09	0	-0.44	0.13	-0.2	0.54	Protein coding	PREDICTED: adenine/guanine permease AZG2-like [Cicer arietinum] gi|502133610|ref|XP_004501828.1|
V	Lj0g3v0104129	-2.06	0.03	-0.12	0.91	0.71	0.59	Protein coding	Photosystem Q(B) protein [Medicago truncatula] gi|357502807|ref|XP_003621692.1|
V	Lj0g3v0104369	-4.48	0.05	-2.44	0.18	2.83	0.61	Non-coding	NoHit
V	Lj0g3v0104399	-0.76	0	0.01	0.98	0.27	0.28	Protein coding	NHL domain-containing protein isoform 2 [Theobroma cacao] gi|508708508|gb|EOY00405.1|
V	Lj0g3v0104479	-0.69	0	-0.16	0.52	0.11	0.67	Protein coding	PREDICTED: protein LONGIFOLIA 1-like [Cicer arietinum] gi|502178002|ref|XP_004516159.1|
V	Lj0g3v0104559	-1.18	0.04	-0.99	0.1	-1.33	0.06	Protein coding	PREDICTED: serrate RNA effector molecule-like [Glycine max] gi|356510406|ref|XP_003523929.1|
V	Lj0g3v0105529	-1.86	0.04	0.23	0.8	1.46	0.26	Protein coding	PREDICTED: protein SGT1 homolog B-like [Glycine max] gi|356559728|ref|XP_003548149.1|
V	Lj0g3v0105629	-0.89	0.05	0.43	0.34	0.23	0.67	Protein coding	PREDICTED: transcription factor bHLH68-like isoform 1 [Glycine max] gi|356523767|ref|XP_003530506.1|
V	Lj0g3v0105729	-0.92	0	0.23	0.43	-0.74	0.03	Protein coding	PREDICTED: serine carboxypeptidase-like 48-like isoform X2 [Cicer arietinum] gi|502145515|ref|XP_004506061.1|
V	Lj0g3v0105799	-3.49	0.05	-1.19	0.42	0	1	Non-coding	NoHit
V	Lj0g3v0105869	-0.85	0	-0.63	0	-0.13	0.49	Protein coding	shikimate O-hydroxycinnamoyltransferase [Trifolium pratense] gi|206730709|gb|ACI16630.1|
V	Lj0g3v0105949	-0.71	0	0.24	0.2	-0.31	0.16	Protein coding	PREDICTED: random slug protein 5-like isoform X1 [Cicer arietinum] gi|502166215|ref|XP_004513825.1|
V	Lj0g3v0105959	-1.65	0	-0.75	0.04	-0.21	0.6	Protein coding	PREDICTED: probable beta-D-xylosidase 7-like [Cicer arietinum] gi|502166228|ref|XP_004513829.1|
V	Lj0g3v0106199	-0.91	0	-0.51	0.07	0.17	0.58	Protein coding	beta-lactamase domain-containing protein [Granulicella tundricola MP5ACTX9] gi|322435913|ref|YP_004218125.1|
V	Lj0g3v0106329	-2.03	0	-1.36	0	0.04	0.94	Protein coding	Interferon-induced GTP-binding protein Mx [Medicago truncatula] gi|357519157|ref|XP_003629867.1|
V	Lj0g3v0106659	-0.78	0	0.35	0.2	0.1	0.76	Protein coding	PREDICTED: kinesin-3-like [Glycine max] gi|356549817|ref|XP_003543287.1|
V	Lj0g3v0106689	-2.7	0.01	-1.86	0.08	0.4	0.89	Non-coding	NoHit
V	Lj0g3v0106729	-6.27	0	0.34	0.61	1.29	0.15	Protein coding	Auxin-induced protein 5NG4 [Medicago truncatula] gi|357461547|ref|XP_003601055.1|
V	Lj0g3v0106869	-0.6	0.03	0.35	0.19	-0.21	0.5	Protein coding	PREDICTED: cleavage and polyadenylation specificity factor subunit 2-like isoform 2 [Glycine max] gi|356530858|ref|XP_003533996.1|
V	Lj0g3v0106989	-0.63	0	-0.09	0.61	-0.31	0.12	Non-coding	NoHit
V	Lj0g3v0107049	-1.79	0	-0.94	0.01	-0.38	0.35	Protein coding	PREDICTED: RING-H2 finger protein ATL54-like [Glycine max] gi|356551725|ref|XP_003544224.1|
V	Lj0g3v0107099	-1.85	0	-0.78	0.16	-0.32	0.62	Protein coding	PREDICTED: rRNA 2'-O-methyltransferase fibrillarin 2-like [Glycine max] gi|356518852|ref|XP_003528091.1|
V	Lj0g3v0107379	-1.3	0	-0.54	0.01	-1.08	0	Protein coding	dCTP pyrophosphatase [Medicago truncatula] gi|357504985|ref|XP_003622781.1|
V	Lj0g3v0107409	-1.83	0	0.14	0.65	0.13	0.72	Protein coding	PREDICTED: 125 kDa kinesin-related protein-like isoform 1 [Glycine max] gi|356558395|ref|XP_003547492.1|
V	Lj0g3v0107859	-1.12	0.01	-0.2	0.65	0.04	0.97	Protein coding	PREDICTED: bidirectional sugar transporter SWEET2-like [Glycine max] gi|356544144|ref|XP_003540515.1|
V	Lj0g3v0108239	-3.63	0.01	-0.01	1	-0.66	0.55	Protein coding	PREDICTED: probable glutathione S-transferase-like [Glycine max] gi|356520951|ref|XP_003529123.1|
V	Lj0g3v0108439	-0.76	0.02	0.53	0.08	-0.68	0.07	repeat	NoHit
V	Lj0g3v0108489	-0.91	0	0.05	0.76	0.27	0.14	Protein coding	PREDICTED: methionine gamma-lyase-like [Cicer arietinum] gi|502116597|ref|XP_004495508.1|
V	Lj0g3v0108509	-1.18	0.02	0.11	0.79	0.13	0.83	Protein coding	PREDICTED: flavonol synthase/flavanone 3-hydroxylase-like [Fragaria vesca subsp. vesca] gi|470149251|ref|XP_004310153.1|
V	Lj0g3v0108729	-3.11	0	0.59	0.51	-1.5	0.08	Protein coding	histidine kinase 1 [Lotus japonicus] gi|113911570|gb|ABI48271.1|
V	Lj0g3v0109209	-0.75	0	-0.29	0.19	-0.23	0.34	Protein coding	NoHit
V	Lj0g3v0109289	-2.57	0	-0.56	0.47	1.94	0.12	Protein coding	PREDICTED: dentin sialophosphoprotein-like [Cicer arietinum] gi|502092161|ref|XP_004489726.1|
V	Lj0g3v0109299	-1.05	0	-0.25	0.39	0	1	Protein coding	PREDICTED: dentin sialophosphoprotein-like [Cicer arietinum] gi|502092161|ref|XP_004489726.1|
V	Lj0g3v0109489	-1.52	0	-0.63	0.03	0.03	0.93	Protein coding	PREDICTED: syntaxin-related protein KNOLLE-like [Glycine max] gi|356559528|ref|XP_003548051.1|
V	Lj0g3v0109639	-0.85	0.02	-0.05	0.94	-0.13	0.75	Protein coding	DUF246 domain-containing protein [Medicago truncatula] gi|357476829|ref|XP_003608700.1|
V	Lj0g3v0109989	-3.88	0.01	-2.9	0.05	-1.67	0.36	Protein coding	PREDICTED: LOW QUALITY PROTEIN: rop guanine nucleotide exchange factor 1-like [Glycine max] gi|356553808|ref|XP_003545244.1|
V	Lj0g3v0110229	-1.72	0	-0.7	0.07	-2.09	0	Protein coding	PREDICTED: subtilisin-like protease-like [Glycine max] gi|356554917|ref|XP_003545787.1|
V	Lj0g3v0110239	-0.95	0.04	-0.42	0.38	0.3	0.63	Non-coding	NoHit
V	Lj0g3v0110329	-4.47	0	-0.15	0.91	0	1	Protein coding	Heat shock protein [Medicago truncatula] gi|357449951|ref|XP_003595252.1|
V	Lj0g3v0110379	-0.95	0.01	0.08	0.86	-0.04	0.94	Non-coding	NoHit
V	Lj0g3v0110389	-0.95	0.01	0.08	0.86	-0.04	0.94	Protein coding	Cation proton exchanger [Medicago truncatula] gi|357458005|ref|XP_003599283.1|
V	Lj0g3v0110489	-1.85	0	0.14	0.63	0.04	0.93	Protein coding	cytochrome P450 reductase [Lotus japonicus] gi|197209812|dbj|BAG68945.1|
V	Lj0g3v0110619	-4.36	0	0.15	0.88	1.61	0.07	Protein coding	ROK family protein [Isosphaera pallida ATCC 43644] gi|320102290|ref|YP_004177881.1|
V	Lj0g3v0110939	-0.95	0	0.46	0.1	-0.81	0.01	Protein coding	PREDICTED: salt tolerance protein-like isoform 1 [Glycine max] gi|356538889|ref|XP_003537933.1|
V	Lj0g3v0111149	-5.15	0	-0.73	0.5	3.74	0.19	Protein coding	hypothetical protein SORBIDRAFT_03g000360 [Sorghum bicolor] gi|242055793|ref|XP_002457042.1|
V	Lj0g3v0111179	-1.43	0	-0.01	1	0.33	0.58	Protein coding	PREDICTED: probable disease resistance protein At5g66900-like [Glycine max] gi|356565670|ref|XP_003551061.1|
V	Lj0g3v0111349	-4.79	0	-3.04	0	-0.22	0.78	Protein coding	endo-14-beta-glucanase [Populus trichocarpa] gi|347466575|gb|AEO97200.1|
V	Lj0g3v0111419	-1.68	0	-0.38	0.13	-0.33	0.31	Protein coding	Remorin [Medicago truncatula] gi|357437795|ref|XP_003589173.1|
V	Lj0g3v0111739	-2.02	0	-0.55	0.2	0.25	0.71	Protein coding	PREDICTED: extensin-2-like [Cicer arietinum] gi|502124916|ref|XP_004498723.1|
V	Lj0g3v0111759	-2.59	0	-0.99	0.16	-0.15	0.9	Protein coding	PREDICTED: extensin-2-like [Cicer arietinum] gi|502124916|ref|XP_004498723.1|
V	Lj0g3v0111769	-3.8	0	-0.86	0.39	-1.72	1	Protein coding	PREDICTED: extensin-2-like [Cicer arietinum] gi|502124916|ref|XP_004498723.1|
V	Lj0g3v0112059	-8.34	0	-1.03	0.18	0.23	0.82	Protein coding	2-succinylbenzoate-CoA ligase [Medicago truncatula] gi|357460691|ref|XP_003600627.1|
V	Lj0g3v0112259	-1.71	0.02	-0.36	0.66	0.58	0.41	Protein coding	HORMA domain-containing protein [Medicago truncatula] gi|357463013|ref|XP_003601788.1|
V	Lj0g3v0112609	-2.13	0	-0.97	0	-0.59	0.04	Protein coding	Uncharacterized protein TCM_034016 [Theobroma cacao] gi|508722829|gb|EOY14726.1|
V	Lj0g3v0112629	-2.07	0	-0.39	0.4	-0.17	0.73	Protein coding	PREDICTED: galactose oxidase-like [Glycine max] gi|356494873|ref|XP_003516307.1|
V	Lj0g3v0112719	-2.21	0	-0.3	0.11	-0.4	0.07	Protein coding	Delta-6-desaturase [Medicago truncatula] gi|357437417|ref|XP_003588984.1|
V	Lj0g3v0112799	-1.82	0	0.04	0.87	-1.01	0	Protein coding	unknown [Glycine max] gi|255638013|gb|ACU19322.1|
V	Lj0g3v0112809	-0.92	0	-0.05	0.81	-1.25	0	Protein coding	PREDICTED: WD repeat-containing protein 26-like [Bombyx mori] gi|512909528|ref|XP_004926943.1|
V	Lj0g3v0112839	-1.68	0	-0.21	0.61	-1.37	0	Protein coding	Bowman-Birk type protease inhibitor-like precursor [Glycine max] gi|351722763|ref|NP_001237767.1|
V	Lj0g3v0112859	-1.53	0	-0.18	0.57	-1.34	0	Protein coding	Kunitz-type trypsin inhibitor-like 1 protein [Medicago truncatula] gi|357498565|ref|XP_003619571.1|
V	Lj0g3v0113749	-0.87	0	-0.07	0.73	0.13	0.55
V	Lj0g3v0114239	-3.09	0.04	-1.12	0.38	0.79	1	Protein coding	PREDICTED: villin-2-like [Solanum lycopersicum] gi|460408618|ref|XP_004249740.1|
V	Lj0g3v0114349	-3.94	0.03	0.61	0.54	-0.19	0.92	Non-coding	NoHit
V	Lj0g3v0114849	-1.26	0	0.01	0.97	-0.1	0.79	Protein coding	PREDICTED: probable protein phosphatase 2C 5-like [Glycine max] gi|356535037|ref|XP_003536055.1|
V	Lj0g3v0115049	-1.66	0	0.2	0.39	0.14	0.63	Protein coding	PREDICTED: formin-like protein 8-like [Glycine max] gi|356524087|ref|XP_003530664.1|
V	Lj0g3v0115579	-1.6	0	0.06	0.89	-0.19	0.68	Protein coding	delta-pyrroline-5-carboxylate synthetase [Lespedeza potaninii] gi|411117725|gb|AFW04294.1|
V	Lj0g3v0115709	-2.11	0	-0.23	0.36	-0.5	0.05	Protein coding	PREDICTED: probable inactive receptor kinase At5g58300-like [Glycine max] gi|356537708|ref|XP_003537367.1|
V	Lj0g3v0115869	-0.59	0.01	0.04	0.86	0.53	0.05	Protein coding	PREDICTED: E3 ubiquitin-protein ligase BRE1-like 1-like isoform X2 [Cicer arietinum] gi|502103046|ref|XP_004492186.1|
V	Lj0g3v0116259	-1.56	0	0.25	0.48	0.16	0.68	Protein coding	PREDICTED: probable peptide/nitrate transporter At3g53960-like [Glycine max] gi|356496092|ref|XP_003516904.1|
V	Lj0g3v0116609	-3.97	0	-0.72	0.56	1.22	0.69	Non-coding	NoHit
V	Lj0g3v0116649	-1.03	0.03	-0.5	0.3	-0.98	0.07	Protein coding	21 kDa seed protein [Medicago truncatula] gi|357499767|ref|XP_003620172.1|
V	Lj0g3v0116979	-3.6	0.04	-2.41	0.13	1.06	0.58	Protein coding	PREDICTED: E3 ubiquitin-protein ligase ATL6-like [Brachypodium distachyon] gi|357139193|ref|XP_003571169.1|
V	Lj0g3v0117039	-1.27	0	-0.51	0.03	-0.18	0.51	Protein coding	Sigma factor sigB regulation protein rsbQ [Medicago truncatula] gi|357476343|ref|XP_003608457.1|
V	Lj0g3v0117299	-0.63	0	-0.38	0.04	-0.38	0.07	Non-coding	NoHit
V	Lj0g3v0117349	-2.15	0.05	-1.25	0.23	-0.69	0.55	Protein coding	Adenine nucleotide alpha hydrolases-like superfamily protein [Theobroma cacao] gi|508724369|gb|EOY16266.1|
V	Lj0g3v0117359	-1.32	0	-0.26	0.56	-0.35	0.47	Protein coding	PREDICTED: UDP-galactose transporter 1-like [Glycine max] gi|356549087|ref|XP_003542929.1|
V	Lj0g3v0117459	-6.06	0	-3.31	0.02	0.65	0.69	Protein coding	Sacsin [Medicago truncatula] gi|357513125|ref|XP_003626851.1|
V	Lj0g3v0118129	-0.89	0	-0.17	0.55	-0.53	0.1	Protein coding	PREDICTED: 6-hydroxynicotinate 3-monooxygenase-like [Glycine max] gi|356536384|ref|XP_003536718.1|
V	Lj0g3v0118379	-0.98	0.04	-0.17	0.73	0.54	0.28	Protein coding	PREDICTED: cyclin-dependent kinase inhibitor 7-like [Cicer arietinum] gi|502152913|ref|XP_004509150.1|
V	Lj0g3v0119409	-4.83	0.01	-1.64	0.27	2.84	0.58	Protein coding	NBS-LRR type disease resistance protein [Medicago truncatula] gi|357458135|ref|XP_003599348.1|
V	Lj0g3v0119729	-0.93	0	0.1	0.73	0.38	0.24
V	Lj0g3v0120039	-1.93	0.05	-0.08	1	-0.93	0.41	Protein coding	Polyadenylate-binding protein 2-A [Medicago truncatula] gi|357457685|ref|XP_003599123.1|
V	Lj0g3v0120279	-2.93	0.01	-4.29	0	2.13	0.14	Protein coding	PREDICTED: LOW QUALITY PROTEIN: cysteine-rich receptor-like protein kinase 15-like [Glycine max] gi|356574376|ref|XP_003555324.1|
V	Lj0g3v0120309	-1.1	0	-0.33	0.28	-0.13	0.73	Protein coding	PREDICTED: DUF21 domain-containing protein At1g55930 chloroplastic-like [Glycine max] gi|356553522|ref|XP_003545104.1|
V	Lj0g3v0120549	-0.87	0	-0.57	0.05	0.61	0.06
V	Lj0g3v0120679	-1.35	0.03	-1	0.1	-1.13	0.17	Protein coding	Translin-associated protein X [Medicago truncatula] gi|357516891|ref|XP_003628734.1|
V	Lj0g3v0120729	-0.94	0.04	0.68	0.11	-1.37	0	Protein coding	Uncharacterized protein TCM_004461 [Theobroma cacao] gi|508702953|gb|EOX94849.1|
V	Lj0g3v0121009	-1.43	0	-0.72	0.05	0.28	0.48	Protein coding	PREDICTED: probable sugar phosphate/phosphate translocator At1g06470-like [Cicer arietinum] gi|502156204|ref|XP_004510358.1|
V	Lj0g3v0121219	-1.23	0.01	-0.32	0.49	0	1	Non-coding	NoHit
V	Lj0g3v0121279	-2.03	0.04	-0.32	0.76	2.8	0.13	Protein coding	PREDICTED: calmodulin-binding transcription activator 4-like [Glycine max] gi|356569172|ref|XP_003552779.1|
V	Lj0g3v0121939	-1.56	0.01	-0.64	0.27	-0.24	0.71	Protein coding	Glycine-rich RNA-binding protein [Medicago truncatula] gi|357445711|ref|XP_003593133.1|
V	Lj0g3v0122299	-3.2	0.01	-0.69	0.53	-1.47	0.31	Protein coding	PREDICTED: pentatricopeptide repeat-containing protein At3g02650 mitochondrial-like [Cicer arietinum] gi|502134331|ref|XP_004502080.1|
V	Lj0g3v0122529	-0.72	0.01	0.46	0.07	0.08	0.8	Protein coding	PREDICTED: 26S proteasome regulatory subunit 4 homolog A-like [Glycine max] gi|356505102|ref|XP_003521331.1|
V	Lj0g3v0122869	-2.47	0.03	-1.14	0.34	0.69	0.64	Protein coding	Elongin-A [Medicago truncatula] gi|357459275|ref|XP_003599918.1|
V	Lj0g3v0123219	-0.91	0.03	0.07	0.89	-0.25	0.63	Protein coding	seed maturation protein PM35 [Glycine max] gi|351723735|ref|NP_001238313.1|
V	Lj0g3v0123239	-1.33	0.03	-0.32	0.59	-0.48	0.56	repeat	NoHit
V	Lj0g3v0123319	-1.33	0	-0.57	0.05	-0.45	0.14	Protein coding	PREDICTED: GDSL esterase/lipase At3g26430-like [Glycine max] gi|356571812|ref|XP_003554066.1|
V	Lj0g3v0123579	-1.72	0	-0.85	0	-0.23	0.41	Non-coding	NoHit
[truncated: 7,010 more rows]

## Sheet: 2 Venn Gene Set I GO
GO_acc	term_type	Term	pvalue	FDR	entries
GO:0016036	P	cellular response to phosphate starvation	4.9e-09	9.6e-06	// Lj0g3v0310179 // Lj1g3v0672100 // Lj1g3v1487390 // Lj5g3v1176810 // Lj4g3v1880330 // Lj6g3v0003500 // Lj5g3v0290490 // Lj3g3v1451440 // Lj3g3v3711310 // Lj5g3v2133780
GO:0071370	P	cellular response to gibberellin stimulus	4.5e-08	2.2e-05	// Lj0g3v0218449 // Lj1g3v4205480 // Lj2g3v0636570 // Lj4g3v2436020 // Lj6g3v0959470 // Lj2g3v2560080 // Lj3g3v3441340 // Lj3g3v0002210 // Lj4g3v2405410
GO:0010476	P	gibberellin mediated signaling pathway	4.5e-08	2.2e-05	// Lj0g3v0218449 // Lj1g3v4205480 // Lj2g3v0636570 // Lj4g3v2436020 // Lj6g3v0959470 // Lj2g3v2560080 // Lj3g3v3441340 // Lj3g3v0002210 // Lj4g3v2405410
GO:0009740	P	gibberellic acid mediated signaling pathway	3.8e-08	2.2e-05	// Lj0g3v0218449 // Lj1g3v4205480 // Lj2g3v0636570 // Lj4g3v2436020 // Lj6g3v0959470 // Lj2g3v2560080 // Lj3g3v3441340 // Lj3g3v0002210 // Lj4g3v2405410
GO:0009267	P	cellular response to starvation	1.9e-07	7.2e-05	// Lj0g3v0310179 // Lj1g3v0672100 // Lj1g3v1487390 // Lj5g3v1176810 // Lj0g3v0202329 // Lj4g3v1880330 // Lj6g3v0003500 // Lj5g3v0290490 // Lj3g3v1451440 // Lj3g3v3711310 // Lj5g3v2133780
GO:0042594	P	response to starvation	1.3e-06	0.00043	// Lj0g3v0310179 // Lj1g3v0672100 // Lj1g3v1487390 // Lj5g3v1176810 // Lj0g3v0202329 // Lj4g3v1880330 // Lj6g3v0003500 // Lj5g3v0290490 // Lj3g3v1451440 // Lj3g3v3711310 // Lj5g3v2133780
GO:0009863	P	salicylic acid mediated signaling pathway	3.6e-06	0.001	// Lj4g3v0843100 // Lj1g3v0416380 // Lj4g3v2826710 // Lj4g3v0843090 // Lj4g3v2436020 // Lj6g3v0959470 // Lj0g3v0262119
GO:0098771	P	inorganic ion homeostasis	5.2e-06	0.0012	// Lj0g3v0113989 // Lj0g3v0039469 // Lj3g3v3640070 // Lj0g3v0201629 // Lj2g3v2207710 // Lj0g3v0109229 // Lj0g3v0202329 // Lj1g3v4901110 // Lj2g3v1168830 // Lj0g3v0105009 // Lj1g3v3892190 // Lj0g3v0298899 // Lj1g3v4901120 // Lj1g3v2839220 // Lj4g3v0336650 // Lj0g3v0104999
GO:0031669	P	cellular response to nutrient levels	6.1e-06	0.0012	// Lj0g3v0310179 // Lj1g3v0672100 // Lj1g3v1487390 // Lj5g3v1176810 // Lj0g3v0202329 // Lj4g3v1880330 // Lj6g3v0003500 // Lj5g3v0290490 // Lj3g3v1451440 // Lj3g3v3711310 // Lj5g3v2133780
GO:0050801	P	ion homeostasis	5.9e-06	0.0012	// Lj0g3v0113989 // Lj0g3v0039469 // Lj3g3v3640070 // Lj0g3v0201629 // Lj2g3v2207710 // Lj0g3v0109229 // Lj0g3v0202329 // Lj1g3v4901110 // Lj2g3v1168830 // Lj0g3v0105009 // Lj1g3v3892190 // Lj0g3v0298899 // Lj1g3v4901120 // Lj1g3v2839220 // Lj4g3v0336650 // Lj0g3v0104999
GO:0009739	P	response to gibberellin	9.5e-06	0.0017	// Lj0g3v0218449 // Lj4g3v1935530 // Lj1g3v4205480 // Lj2g3v0636570 // Lj4g3v2436020 // Lj6g3v0959470 // Lj2g3v2560080 // Lj3g3v3441340 // Lj3g3v0002210 // Lj4g3v2405410
GO:0048878	P	chemical homeostasis	1e-05	0.0017	// Lj3g3v3640070 // Lj0g3v0201629 // Lj2g3v2207710 // Lj4g3v2666330 // Lj1g3v4901120 // Lj1g3v1487390 // Lj4g3v3014670 // Lj4g3v0336650 // Lj0g3v0104999 // Lj0g3v0131749 // Lj0g3v0109229 // Lj0g3v0065209 // Lj1g3v4901110 // Lj0g3v0039469 // Lj0g3v0298899 // Lj1g3v2839220 // Lj2g3v1168830 // Lj0g3v0202329 // Lj0g3v0113989 // Lj0g3v0105009 // Lj2g3v2001440 // Lj1g3v3892190
GO:0071446	P	cellular response to salicylic acid stimulus	1.4e-05	0.0021	// Lj4g3v0843100 // Lj1g3v0416380 // Lj4g3v2826710 // Lj4g3v0843090 // Lj4g3v2436020 // Lj6g3v0959470 // Lj0g3v0262119
GO:0036293	P	response to decreased oxygen levels	2.1e-05	0.0029	// Lj3g3v0950630 // Lj5g3v0308430 // Lj1g3v2953570 // Lj1g3v0416380 // Lj5g3v0308440 // Lj0g3v0332289 // Lj0g3v0262119 // Lj1g3v3976010
GO:0070482	P	response to oxygen levels	2.5e-05	0.0033	// Lj3g3v0950630 // Lj5g3v0308430 // Lj1g3v2953570 // Lj1g3v0416380 // Lj5g3v0308440 // Lj0g3v0332289 // Lj0g3v0262119 // Lj1g3v3976010
GO:0031668	P	cellular response to extracellular stimulus	3.2e-05	0.0037	// Lj0g3v0310179 // Lj1g3v0672100 // Lj1g3v1487390 // Lj5g3v1176810 // Lj0g3v0202329 // Lj4g3v1880330 // Lj6g3v0003500 // Lj5g3v0290490 // Lj3g3v1451440 // Lj3g3v3711310 // Lj5g3v2133780
GO:0071496	P	cellular response to external stimulus	3.2e-05	0.0037	// Lj0g3v0310179 // Lj1g3v0672100 // Lj1g3v1487390 // Lj5g3v1176810 // Lj0g3v0202329 // Lj4g3v1880330 // Lj6g3v0003500 // Lj5g3v0290490 // Lj3g3v1451440 // Lj3g3v3711310 // Lj5g3v2133780
GO:0071229	P	cellular response to acid chemical	4.5e-05	0.0048	// Lj0g3v0218449 // Lj2g3v1020000 // Lj4g3v0843100 // Lj2g3v2560080 // Lj5g3v1341920 // Lj2g3v0636570 // Lj1g3v4205480 // Lj3g3v2517540 // Lj4g3v2826710 // Lj4g3v0843090 // Lj4g3v2436020 // Lj6g3v0959470 // Lj1g3v0416380 // Lj3g3v3441340 // Lj0g3v0262119 // Lj3g3v0002210 // Lj1g3v1787630 // Lj4g3v2405410
GO:0031667	P	response to nutrient levels	4.7e-05	0.0049	// Lj0g3v0310179 // Lj1g3v0672100 // Lj1g3v1487390 // Lj5g3v1176810 // Lj0g3v0202329 // Lj4g3v1880330 // Lj6g3v0003500 // Lj5g3v0290490 // Lj3g3v1451440 // Lj3g3v3711310 // Lj5g3v2133780
GO:0055065	P	metal ion homeostasis	5.3e-05	0.0052	// Lj0g3v0113989 // Lj0g3v0201629 // Lj2g3v2207710 // Lj0g3v0202329 // Lj1g3v4901110 // Lj0g3v0105009 // Lj0g3v0039469 // Lj0g3v0298899 // Lj1g3v4901120 // Lj1g3v2839220 // Lj4g3v0336650 // Lj0g3v0104999
GO:1901701	P	cellular response to oxygen-containing compound	5.9e-05	0.0055	// Lj0g3v0180199 // Lj0g3v0024249 // Lj3g3v2517540 // Lj4g3v2826710 // Lj4g3v2436020 // Lj2g3v2560080 // Lj3g3v3441340 // Lj3g3v0652730 // Lj1g3v4205480 // Lj4g3v0843090 // Lj2g3v0636570 // Lj6g3v0959470 // Lj3g3v0002210 // Lj4g3v2405410 // Lj0g3v0218449 // Lj2g3v1020000 // Lj5g3v1341920 // Lj6g3v1077640 // Lj1g3v0416380 // Lj0g3v0145339 // Lj4g3v0843100 // Lj0g3v0262119 // Lj1g3v1787630
GO:0055076	P	transition metal ion homeostasis	6.3e-05	0.0055	// Lj0g3v0113989 // Lj0g3v0201629 // Lj2g3v2207710 // Lj0g3v0202329 // Lj1g3v4901110 // Lj0g3v0105009 // Lj0g3v0039469 // Lj1g3v4901120 // Lj4g3v0336650 // Lj0g3v0104999
GO:0001666	P	response to hypoxia	7.6e-05	0.0064	// Lj3g3v0950630 // Lj5g3v0308430 // Lj1g3v2953570 // Lj1g3v0416380 // Lj5g3v0308440 // Lj0g3v0262119 // Lj1g3v3976010
GO:0042592	P	homeostatic process	7.8e-05	0.0064	// Lj3g3v3640070 // Lj0g3v0201629 // Lj2g3v2207710 // Lj0g3v0065209 // Lj1g3v4901120 // Lj1g3v4917460 // Lj0g3v0131749 // Lj4g3v3014670 // Lj4g3v0336650 // Lj0g3v0104999 // Lj1g3v1487390 // Lj0g3v0109229 // Lj4g3v2666330 // Lj1g3v4901110 // Lj0g3v0039469 // Lj0g3v0298899 // Lj1g3v2839220 // Lj2g3v1168830 // Lj0g3v0202329 // Lj0g3v0113989 // Lj1g3v4917440 // Lj0g3v0105009 // Lj2g3v2001440 // Lj1g3…
GO:0006006	P	glucose metabolic process	0.00013	0.01	// Lj0g3v0105409 // Lj0g3v0105939 // Lj1g3v0638730 // Lj0g3v0298899 // Lj0g3v0032249 // Lj3g3v0461640
GO:0009664	P	plant-type cell wall organization	0.00017	0.013	// Lj0g3v0020719 // Lj0g3v0079849 // Lj6g3v1412730 // Lj0g3v0359999 // Lj6g3v1077270 // Lj3g3v3200920 // Lj3g3v2575850 // Lj0g3v0020729 // Lj0g3v0240669
GO:0006629	P	lipid metabolic process	0.00017	0.013	// Lj2g3v1804130 // Lj3g3v3500050 // Lj1g3v0264200 // Lj5g3v0614830 // Lj4g3v2666330 // Lj0g3v0024249 // Lj2g3v3336140 // Lj1g3v4449220 // Lj4g3v2266260 // Lj0g3v0357469 // Lj5g3v0347610 // Lj0g3v0346399 // Lj4g3v1154250 // Lj0g3v0146209 // Lj0g3v0303429 // Lj4g3v3014670 // Lj3g3v0002210 // Lj3g3v3500040 // Lj0g3v0218449 // Lj0g3v0131749 // Lj3g3v0826100 // Lj4g3v1935530 // Lj1g3v3892190 // Lj3g3…
GO:0009991	P	response to extracellular stimulus	0.0002	0.014	// Lj0g3v0310179 // Lj1g3v0672100 // Lj1g3v1487390 // Lj5g3v1176810 // Lj0g3v0202329 // Lj4g3v1880330 // Lj6g3v0003500 // Lj5g3v0290490 // Lj3g3v1451440 // Lj3g3v3711310 // Lj5g3v2133780
GO:0019318	P	hexose metabolic process	0.00022	0.015	// Lj0g3v0105409 // Lj1g3v4831850 // Lj0g3v0105939 // Lj1g3v0638730 // Lj0g3v0298899 // Lj0g3v0032249 // Lj3g3v0461640
GO:0009185	P	ribonucleoside diphosphate metabolic process	0.00053	0.026	// Lj0g3v0293939 // Lj3g3v0950490 // Lj0g3v0105939 // Lj2g3v0915120 // Lj1g3v0638730 // Lj0g3v0105409 // Lj0g3v0032249
GO:0019725	P	cellular homeostasis	0.00051	0.026	// Lj0g3v0039469 // Lj1g3v1487390 // Lj0g3v0201629 // Lj2g3v2207710 // Lj0g3v0065209 // Lj1g3v4917460 // Lj1g3v4901110 // Lj1g3v4917440 // Lj0g3v0105009 // Lj1g3v3892190 // Lj0g3v0298899 // Lj1g3v4901120 // Lj2g3v2001440 // Lj2g3v1728790 // Lj0g3v0104999
GO:0046031	P	ADP metabolic process	0.00044	0.026	// Lj0g3v0293939 // Lj3g3v0950490 // Lj0g3v0105939 // Lj2g3v0915120 // Lj1g3v0638730 // Lj0g3v0105409 // Lj0g3v0032249
GO:0009179	P	purine ribonucleoside diphosphate metabolic process	0.00053	0.026	// Lj0g3v0293939 // Lj3g3v0950490 // Lj0g3v0105939 // Lj2g3v0915120 // Lj1g3v0638730 // Lj0g3v0105409 // Lj0g3v0032249
GO:0016052	P	carbohydrate catabolic process	0.00055	0.026	// Lj0g3v0293939 // Lj3g3v0950490 // Lj0g3v0298899 // Lj2g3v0777030 // Lj0g3v0105939 // Lj2g3v0915120 // Lj1g3v0638730 // Lj0g3v0105409 // Lj4g3v1389340 // Lj0g3v0032249 // Lj4g3v3111700 // Lj3g3v0461640 // Lj0g3v0276689
GO:0046916	P	cellular transition metal ion homeostasis	0.0005	0.026	// Lj0g3v0201629 // Lj2g3v2207710 // Lj1g3v4901110 // Lj0g3v0105009 // Lj0g3v0039469 // Lj1g3v4901120 // Lj0g3v0104999
GO:0006811	P	ion transport	0.00054	0.026	// Lj3g3v3640070 // Lj5g3v1171070 // Lj5g3v1176810 // Lj0g3v0201629 // Lj2g3v2207710 // Lj0g3v0305469 // Lj5g3v0308440 // Lj0g3v0065209 // Lj1g3v4901120 // Lj6g3v0003500 // Lj0g3v0131779 // Lj4g3v2846240 // Lj3g3v2810120 // Lj3g3v0838300 // Lj4g3v0336650 // Lj0g3v0104999 // Lj5g3v0308430 // Lj1g3v4483780 // Lj1g3v4901110 // Lj1g3v1785990 // Lj0g3v0039469 // Lj0g3v0131769 // Lj1g3v2372380 // Lj3g3…
GO:0044724	P	single-organism carbohydrate catabolic process	0.00052	0.026	// Lj0g3v0293939 // Lj3g3v0950490 // Lj0g3v0105409 // Lj0g3v0105939 // Lj2g3v0915120 // Lj1g3v0638730 // Lj0g3v0298899 // Lj0g3v0032249 // Lj3g3v0461640
GO:0055080	P	cation homeostasis	0.00055	0.026	// Lj0g3v0113989 // Lj0g3v0201629 // Lj2g3v2207710 // Lj0g3v0202329 // Lj1g3v4901110 // Lj0g3v0105009 // Lj0g3v0039469 // Lj0g3v0298899 // Lj1g3v4901120 // Lj1g3v2839220 // Lj4g3v0336650 // Lj0g3v0104999
GO:0009135	P	purine nucleoside diphosphate metabolic process	0.00053	0.026	// Lj0g3v0293939 // Lj3g3v0950490 // Lj0g3v0105939 // Lj2g3v0915120 // Lj1g3v0638730 // Lj0g3v0105409 // Lj0g3v0032249
GO:0006096	P	glycolytic process	0.00044	0.026	// Lj0g3v0293939 // Lj3g3v0950490 // Lj0g3v0105939 // Lj2g3v0915120 // Lj1g3v0638730 // Lj0g3v0105409 // Lj0g3v0032249
GO:0006757	P	ATP generation from ADP	0.00044	0.026	// Lj0g3v0293939 // Lj3g3v0950490 // Lj0g3v0105939 // Lj2g3v0915120 // Lj1g3v0638730 // Lj0g3v0105409 // Lj0g3v0032249
GO:0009605	P	response to external stimulus	0.00058	0.027	// Lj1g3v0672100 // Lj0g3v0298899 // Lj5g3v1176810 // Lj2g3v0777030 // Lj5g3v0308440 // Lj6g3v1412740 // Lj4g3v2826710 // Lj0g3v0024249 // Lj6g3v0003500 // Lj4g3v1880330 // Lj6g3v1812110 // Lj5g3v0208080 // Lj3g3v3711310 // Lj2g3v1020000 // Lj4g3v0843090 // Lj2g3v0636570 // Lj3g3v1451440 // Lj5g3v0308430 // Lj0g3v0310179 // Lj4g3v2376300 // Lj1g3v1487390 // Lj5g3v0681120 // Lj1g3v0416380 // Lj0g3…
GO:0006165	P	nucleoside diphosphate phosphorylation	0.00064	0.029	// Lj0g3v0293939 // Lj3g3v0950490 // Lj0g3v0105939 // Lj2g3v0915120 // Lj1g3v0638730 // Lj0g3v0105409 // Lj0g3v0032249
GO:0009247	P	glycolipid biosynthetic process	0.0007	0.031	// Lj4g3v1935530 // Lj5g3v0290490 // Lj1g3v4202330 // Lj0g3v0303429 // Lj0g3v0303419
GO:0006875	P	cellular metal ion homeostasis	0.00089	0.039	// Lj0g3v0201629 // Lj2g3v2207710 // Lj1g3v4901110 // Lj0g3v0105009 // Lj0g3v0039469 // Lj0g3v0298899 // Lj1g3v4901120 // Lj0g3v0104999
GO:0044710	P	single-organism metabolic process	0.001	0.044	// Lj0g3v0006719 // Lj1g3v0264200 // Lj5g3v0614830 // Lj4g3v2826710 // Lj2g3v0915120 // Lj2g3v3336140 // Lj0g3v0146209 // Lj0g3v0357469 // Lj3g3v1061390 // Lj2g3v2002950 // Lj4g3v0843090 // Lj0g3v0303429 // Lj3g3v1010900 // Lj0g3v0105409 // Lj1g3v3976010 // Lj3g3v0002210 // Lj6g3v1162830 // Lj5g3v0243290 // Lj0g3v0245909 // Lj4g3v2215210 // Lj0g3v0298899 // Lj5g3v2133780 // Lj3g3v0950490 // Lj0g3…
GO:0032103	P	positive regulation of response to external stimulus	0.0013	0.052	// Lj4g3v1880330 // Lj0g3v0310179 // Lj3g3v1451440 // Lj1g3v0672100 // Lj2g3v1020000
GO:0009132	P	nucleoside diphosphate metabolic process	0.0013	0.052	// Lj0g3v0293939 // Lj3g3v0950490 // Lj0g3v0105939 // Lj2g3v0915120 // Lj1g3v0638730 // Lj0g3v0105409 // Lj0g3v0032249
GO:0006090	P	pyruvate metabolic process	0.0013	0.052	// Lj0g3v0293939 // Lj3g3v0950490 // Lj0g3v0105939 // Lj2g3v0915120 // Lj1g3v0638730 // Lj0g3v0105409 // Lj0g3v0032249
GO:0071554	P	cell wall organization or biogenesis	0.0016	0.06	// Lj0g3v0020719 // Lj2g3v2051180 // Lj2g3v0777030 // Lj5g3v2240950 // Lj0g3v0359999 // Lj6g3v1412740 // Lj3g3v2719910 // Lj6g3v1549220 // Lj0g3v0024249 // Lj0g3v0240669 // Lj1g3v4830220 // Lj0g3v0276689 // Lj2g3v0960420 // Lj3g3v3200920 // Lj0g3v0020729 // Lj0g3v0211939 // Lj6g3v1412730 // Lj5g3v2240940 // Lj3g3v2575850 // Lj0g3v0079849 // Lj0g3v0083289 // Lj6g3v1077270
GO:0071669	P	plant-type cell wall organization or biogenesis	0.0015	0.06	// Lj0g3v0020719 // Lj0g3v0079849 // Lj2g3v2051180 // Lj0g3v0024249 // Lj6g3v1412730 // Lj0g3v0359999 // Lj6g3v1077270 // Lj3g3v3200920 // Lj3g3v2575850 // Lj0g3v0020729 // Lj0g3v0240669 // Lj0g3v0211939
GO:0055082	P	cellular chemical homeostasis	0.0016	0.061	// Lj0g3v0039469 // Lj0g3v0201629 // Lj2g3v2207710 // Lj0g3v0065209 // Lj1g3v4901110 // Lj0g3v0105009 // Lj1g3v3892190 // Lj0g3v0298899 // Lj1g3v4901120 // Lj2g3v2001440 // Lj0g3v0104999
GO:0046939	P	nucleotide phosphorylation	0.0018	0.064	// Lj0g3v0293939 // Lj3g3v0950490 // Lj0g3v0105939 // Lj2g3v0915120 // Lj1g3v0638730 // Lj0g3v0105409 // Lj0g3v0032249
GO:0005996	P	monosaccharide metabolic process	0.0018	0.064	// Lj0g3v0105409 // Lj1g3v4831850 // Lj0g3v0105939 // Lj1g3v0638730 // Lj0g3v0298899 // Lj0g3v0032249 // Lj3g3v0461640
GO:2000377	P	regulation of reactive oxygen species metabolic process	0.0019	0.067	// Lj1g3v0416380 // Lj0g3v0037739 // Lj5g3v0614830 // Lj4g3v2436020 // Lj6g3v0959470 // Lj0g3v0262119
GO:0008610	P	lipid biosynthetic process	0.0019	0.067	// Lj0g3v0218449 // Lj2g3v1804130 // Lj0g3v0131749 // Lj4g3v1935530 // Lj1g3v0264200 // Lj3g3v0826100 // Lj1g3v4202330 // Lj4g3v2666330 // Lj5g3v0290490 // Lj0g3v0303429 // Lj1g3v2808120 // Lj0g3v0024249 // Lj1g3v4449220 // Lj0g3v0146209 // Lj4g3v3014670 // Lj3g3v0002210 // Lj0g3v0303419 // Lj5g3v0347610
GO:0006873	P	cellular ion homeostasis	0.0021	0.072	// Lj0g3v0039469 // Lj0g3v0201629 // Lj2g3v2207710 // Lj1g3v4901110 // Lj0g3v0105009 // Lj1g3v3892190 // Lj0g3v0298899 // Lj1g3v4901120 // Lj0g3v0104999
GO:0055114	P	oxidation-reduction process	0.0022	0.074	// Lj0g3v0006719 // Lj0g3v0066719 // Lj0g3v0180199 // Lj1g3v0264200 // Lj0g3v0160209 // Lj1g3v5034790 // Lj1g3v1720110 // Lj4g3v2817870 // Lj0g3v0146209 // Lj3g3v0652730 // Lj0g3v0357469 // Lj5g3v0347610 // Lj3g3v1061390 // Lj1g3v2953570 // Lj2g3v2002950 // Lj4g3v1534920 // Lj0g3v0155809 // Lj3g3v1010900 // Lj0g3v0105409 // Lj1g3v3976010 // Lj4g3v3014670 // Lj3g3v0002210 // Lj0g3v0104999 // Lj0g3…
GO:0006664	P	glycolipid metabolic process	0.0027	0.088	// Lj4g3v1935530 // Lj5g3v0290490 // Lj1g3v4202330 // Lj0g3v0303429 // Lj0g3v0303419
GO:0006643	P	membrane lipid metabolic process	0.0027	0.088	// Lj4g3v1935530 // Lj1g3v4202330 // Lj0g3v0357469 // Lj0g3v0303429 // Lj2g3v3336140 // Lj5g3v0290490 // Lj0g3v0303419
GO:1903509	P	liposaccharide metabolic process	0.0031	0.098	// Lj4g3v1935530 // Lj5g3v0290490 // Lj1g3v4202330 // Lj0g3v0303429 // Lj0g3v0303419
GO:0072593	P	reactive oxygen species metabolic process	0.0035	0.11	// Lj0g3v0006719 // Lj0g3v0066719 // Lj0g3v0262119 // Lj1g3v1487390 // Lj0g3v0066729 // Lj0g3v0037739 // Lj5g3v0614830 // Lj4g3v2436020 // Lj6g3v0959470 // Lj1g3v0416380
GO:0006820	P	anion transport	0.0042	0.13	// Lj5g3v0308430 // Lj3g3v3640070 // Lj5g3v1171070 // Lj5g3v1176810 // Lj1g3v4483780 // Lj5g3v0308440 // Lj3g3v0838300 // Lj0g3v0131769 // Lj6g3v0003500 // Lj3g3v2261380 // Lj0g3v0131779
GO:1901615	P	organic hydroxy compound metabolic process	0.0046	0.14	// Lj4g3v0986770 // Lj0g3v0131749 // Lj2g3v2002950 // Lj3g3v0826100 // Lj4g3v1477230 // Lj0g3v0346399 // Lj4g3v2666330 // Lj1g3v3892190 // Lj4g3v3014670 // Lj5g3v0347610
GO:0046467	P	membrane lipid biosynthetic process	0.0052	0.15	// Lj4g3v1935530 // Lj5g3v0290490 // Lj1g3v4202330 // Lj0g3v0303429 // Lj0g3v0303419
GO:0030003	P	cellular cation homeostasis	0.0052	0.15	// Lj0g3v0201629 // Lj2g3v2207710 // Lj1g3v4901110 // Lj0g3v0105009 // Lj0g3v0039469 // Lj0g3v0298899 // Lj1g3v4901120 // Lj0g3v0104999
GO:0046283	P	anthocyanin-containing compound metabolic process	0.0052	0.15	// Lj2g3v0636570 // Lj0g3v0361729 // Lj1g3v2839220 // Lj4g3v2405410 // Lj2g3v2002950
GO:0046496	P	nicotinamide nucleotide metabolic process	0.0055	0.16	// Lj0g3v0293939 // Lj3g3v0950490 // Lj0g3v0105939 // Lj2g3v0915120 // Lj1g3v0638730 // Lj0g3v0105409 // Lj0g3v0032249
GO:0016311	P	dephosphorylation	0.0058	0.16	// Lj3g3v2693540 // Lj3g3v0461070 // Lj2g3v1068840 // Lj4g3v0120400 // Lj5g3v0614830 // Lj4g3v1154250 // Lj2g3v0636570 // Lj2g3v1987500 // Lj0g3v0037739 // Lj5g3v0290490 // Lj3g3v0821240 // Lj3g3v3711310 // Lj4g3v2405410
GO:0019362	P	pyridine nucleotide metabolic process	0.0059	0.17	// Lj0g3v0293939 // Lj3g3v0950490 // Lj0g3v0105939 // Lj2g3v0915120 // Lj1g3v0638730 // Lj0g3v0105409 // Lj0g3v0032249
GO:0044272	P	sulfur compound biosynthetic process	0.0064	0.18	// Lj5g3v1701530 // Lj0g3v0303429 // Lj3g3v1010900 // Lj1g3v4204470 // Lj4g3v2266260 // Lj0g3v0303419
GO:0009751	P	response to salicylic acid	0.0065	0.18	// Lj2g3v1020000 // Lj4g3v0843100 // Lj1g3v0416380 // Lj4g3v2826710 // Lj4g3v0843090 // Lj4g3v2436020 // Lj6g3v0959470 // Lj0g3v0262119
GO:0016114	P	terpenoid biosynthetic process	0.0071	0.19	// Lj0g3v0218449 // Lj2g3v1804130 // Lj1g3v2808120 // Lj0g3v0024249 // Lj1g3v4449220 // Lj0g3v0146209 // Lj3g3v0002210
GO:0071555	P	cell wall organization	0.0072	0.19	// Lj0g3v0020719 // Lj0g3v0079849 // Lj2g3v0777030 // Lj0g3v0083289 // Lj2g3v0960420 // Lj0g3v0359999 // Lj6g3v1077270 // Lj3g3v3200920 // Lj3g3v2719910 // Lj3g3v2575850 // Lj6g3v1412730 // Lj0g3v0240669 // Lj1g3v4830220 // Lj0g3v0020729
GO:0008202	P	steroid metabolic process	0.0078	0.2	// Lj4g3v0986770 // Lj0g3v0131749 // Lj3g3v0826100 // Lj4g3v2666330 // Lj0g3v0346399 // Lj4g3v3014670 // Lj5g3v0347610
GO:0072524	P	pyridine-containing compound metabolic process	0.0081	0.21	// Lj0g3v0293939 // Lj3g3v0950490 // Lj0g3v0105939 // Lj2g3v0915120 // Lj1g3v0638730 // Lj0g3v0105409 // Lj0g3v0032249
GO:0065008	P	regulation of biological quality	0.0084	0.21	// Lj3g3v3640070 // Lj0g3v0201629 // Lj2g3v2207710 // Lj0g3v0305469 // Lj0g3v0065209 // Lj1g3v4901120 // Lj1g3v4917460 // Lj3g3v2810120 // Lj0g3v0131749 // Lj0g3v0346399 // Lj4g3v3014670 // Lj4g3v0336650 // Lj0g3v0104999 // Lj1g3v1487390 // Lj3g3v0826100 // Lj0g3v0109229 // Lj4g3v2666330 // Lj1g3v4901110 // Lj1g3v3892190 // Lj0g3v0298899 // Lj1g3v2839220 // Lj4g3v0986770 // Lj2g3v1168830 // Lj0g3…
GO:0071396	P	cellular response to lipid	0.0083	0.21	// Lj0g3v0218449 // Lj5g3v1341920 // Lj1g3v4205480 // Lj3g3v2517540 // Lj2g3v0636570 // Lj6g3v1077640 // Lj4g3v2436020 // Lj6g3v0959470 // Lj2g3v2560080 // Lj3g3v3441340 // Lj3g3v0002210 // Lj4g3v2405410
GO:0071310	P	cellular response to organic substance	0.009	0.22	// Lj0g3v0180199 // Lj0g3v0024249 // Lj0g3v0250259 // Lj3g3v2517540 // Lj4g3v2826710 // Lj4g3v2436020 // Lj2g3v2560080 // Lj3g3v3441340 // Lj3g3v0652730 // Lj1g3v4205480 // Lj4g3v0843090 // Lj2g3v0636570 // Lj6g3v0959470 // Lj3g3v0002210 // Lj4g3v2405410 // Lj0g3v0218449 // Lj2g3v1020000 // Lj5g3v1341920 // Lj6g3v1077640 // Lj1g3v0416380 // Lj0g3v0145339 // Lj4g3v0843100 // Lj0g3v0262119 // Lj1g3…
GO:0042440	P	pigment metabolic process	0.01	0.25	// Lj4g3v1414210 // Lj2g3v1804130 // Lj0g3v0341109 // Lj0g3v0361729 // Lj2g3v2002950 // Lj1g3v2808120 // Lj2g3v0636570 // Lj1g3v2839220 // Lj4g3v2405410
GO:0044255	P	cellular lipid metabolic process	0.01	0.25	// Lj0g3v0218449 // Lj4g3v1154250 // Lj2g3v1804130 // Lj4g3v1935530 // Lj1g3v0264200 // Lj1g3v4202330 // Lj0g3v0037739 // Lj2g3v3336140 // Lj5g3v0614830 // Lj0g3v0357469 // Lj0g3v0303419 // Lj1g3v3892190 // Lj1g3v2808120 // Lj0g3v0024249 // Lj1g3v4449220 // Lj0g3v0146209 // Lj5g3v0290490 // Lj3g3v0002210 // Lj0g3v0303429 // Lj3g3v3338170
GO:0032101	P	regulation of response to external stimulus	0.011	0.25	// Lj0g3v0310179 // Lj1g3v0672100 // Lj2g3v1020000 // Lj4g3v1539400 // Lj4g3v1880330 // Lj3g3v1451440
GO:1901135	P	carbohydrate derivative metabolic process	0.012	0.28	// Lj0g3v0293939 // Lj0g3v0214629 // Lj0g3v0298899 // Lj4g3v1935530 // Lj6g3v0484070 // Lj1g3v4202330 // Lj0g3v0105939 // Lj2g3v0915120 // Lj1g3v0638730 // Lj5g3v1701530 // Lj6g3v1549220 // Lj0g3v0105409 // Lj3g3v0950490 // Lj2g3v2645150 // Lj0g3v0032249 // Lj5g3v0290490 // Lj0g3v0341109 // Lj0g3v0303429 // Lj0g3v0303419 // Lj0g3v0276689
GO:0045229	P	external encapsulating structure organization	0.012	0.29	// Lj0g3v0020719 // Lj0g3v0079849 // Lj2g3v0777030 // Lj0g3v0083289 // Lj2g3v0960420 // Lj0g3v0359999 // Lj6g3v1077270 // Lj3g3v3200920 // Lj3g3v2719910 // Lj3g3v2575850 // Lj6g3v1412730 // Lj0g3v0240669 // Lj1g3v4830220 // Lj0g3v0020729
GO:0006733	P	oxidoreduction coenzyme metabolic process	0.013	0.29	// Lj0g3v0293939 // Lj3g3v0950490 // Lj0g3v0105939 // Lj2g3v0915120 // Lj1g3v0638730 // Lj0g3v0105409 // Lj0g3v0032249
GO:0005984	P	disaccharide metabolic process	0.015	0.33	// Lj0g3v0298899 // Lj3g3v1955590 // Lj4g3v2215210 // Lj6g3v1162830 // Lj0g3v0024249
GO:0008299	P	isoprenoid biosynthetic process	0.015	0.33	// Lj0g3v0218449 // Lj2g3v1804130 // Lj1g3v2808120 // Lj0g3v0024249 // Lj1g3v4449220 // Lj0g3v0146209 // Lj3g3v0002210
GO:0070887	P	cellular response to chemical stimulus	0.016	0.35	// Lj0g3v0180199 // Lj0g3v0024249 // Lj0g3v0250259 // Lj3g3v2517540 // Lj4g3v2826710 // Lj4g3v2436020 // Lj2g3v2560080 // Lj3g3v3441340 // Lj3g3v0652730 // Lj1g3v4205480 // Lj4g3v0843090 // Lj2g3v0636570 // Lj6g3v0959470 // Lj3g3v0002210 // Lj4g3v2405410 // Lj0g3v0218449 // Lj2g3v1020000 // Lj5g3v1341920 // Lj6g3v1077640 // Lj1g3v0416380 // Lj0g3v0145339 // Lj3g3v0950630 // Lj4g3v0843100 // Lj0g3…
GO:0001101	P	response to acid chemical	0.018	0.39	// Lj0g3v0180199 // Lj0g3v0024249 // Lj4g3v1935530 // Lj3g3v2517540 // Lj4g3v2826710 // Lj4g3v2436020 // Lj2g3v2560080 // Lj3g3v3441340 // Lj5g3v0347610 // Lj1g3v4205480 // Lj4g3v0843090 // Lj2g3v0636570 // Lj6g3v0959470 // Lj3g3v0002210 // Lj4g3v2405410 // Lj0g3v0218449 // Lj2g3v1020000 // Lj5g3v1341920 // Lj0g3v0109229 // Lj1g3v0416380 // Lj4g3v0843100 // Lj2g3v1168830 // Lj4g3v0287330 // Lj0g3…
GO:0007154	P	cell communication	0.018	0.39	// Lj0g3v0180199 // Lj1g3v0672100 // Lj0g3v0024249 // Lj5g3v1176810 // Lj0g3v0250259 // Lj3g3v2478840 // Lj3g3v2517540 // Lj4g3v2826710 // Lj4g3v2436020 // Lj2g3v2560080 // Lj3g3v3441340 // Lj4g3v1880330 // Lj6g3v0003500 // Lj3g3v3711310 // Lj1g3v4205480 // Lj2g3v1020000 // Lj4g3v0843090 // Lj2g3v0636570 // Lj6g3v0959470 // Lj3g3v0002210 // Lj4g3v2405410 // Lj0g3v0218449 // Lj0g3v0310179 // Lj5g3…
GO:1901617	P	organic hydroxy compound biosynthetic process	0.022	0.45	// Lj0g3v0131749 // Lj2g3v2002950 // Lj4g3v1477230 // Lj4g3v2666330 // Lj4g3v3014670 // Lj5g3v0347610
GO:0006091	P	generation of precursor metabolites and energy	0.022	0.45	// Lj3g3v1061390 // Lj0g3v0293939 // Lj1g3v2953570 // Lj0g3v0298899 // Lj3g3v0950490 // Lj0g3v0105939 // Lj2g3v0915120 // Lj1g3v0638730 // Lj0g3v0105409 // Lj1g3v3976010 // Lj0g3v0032249 // Lj1g3v2808120
GO:0015698	P	inorganic anion transport	0.021	0.45	// Lj1g3v4483780 // Lj6g3v0003500 // Lj3g3v2261380 // Lj5g3v1171070 // Lj5g3v1176810
GO:1901700	P	response to oxygen-containing compound	0.022	0.45	// Lj0g3v0180199 // Lj0g3v0024249 // Lj4g3v1935530 // Lj3g3v2517540 // Lj4g3v2826710 // Lj4g3v2436020 // Lj2g3v2560080 // Lj3g3v3441340 // Lj6g3v1812110 // Lj3g3v0652730 // Lj5g3v0347610 // Lj6g3v1752890 // Lj5g3v0122180 // Lj1g3v4205480 // Lj4g3v0843090 // Lj2g3v0636570 // Lj6g3v0959470 // Lj3g3v0002210 // Lj4g3v2405410 // Lj0g3v0218449 // Lj2g3v1020000 // Lj5g3v1341920 // Lj0g3v0109229 // Lj6g3…
GO:0009743	P	response to carbohydrate	0.022	0.45	// Lj0g3v0180199 // Lj0g3v0024249 // Lj5g3v0122180 // Lj1g3v4205480 // Lj2g3v2560080 // Lj3g3v3441340
GO:0009167	P	purine ribonucleoside monophosphate metabolic process	0.024	0.48	// Lj0g3v0293939 // Lj3g3v0950490 // Lj0g3v0341109 // Lj0g3v0105939 // Lj2g3v0915120 // Lj1g3v0638730 // Lj0g3v0105409 // Lj0g3v0032249
GO:0006950	P	response to stress	0.024	0.48	// Lj0g3v0066719 // Lj0g3v0180199 // Lj1g3v0672100 // Lj5g3v1176810 // Lj0g3v0201629 // Lj5g3v0308440 // Lj3g3v2517540 // Lj4g3v2826710 // Lj4g3v1539400 // Lj6g3v1880410 // Lj4g3v2436020 // Lj4g3v2468440 // Lj0g3v0024249 // Lj6g3v0003500 // Lj4g3v1880330 // Lj6g3v1812110 // Lj3g3v0652730 // Lj3g3v3711310 // Lj5g3v0614830 // Lj5g3v0347610 // Lj1g3v2953570 // Lj4g3v0843090 // Lj5g3v0122180 // Lj5g3…
GO:0009617	P	response to bacterium	0.024	0.48	// Lj2g3v1020000 // Lj2g3v0777030 // Lj0g3v0140769 // Lj0g3v0145339 // Lj5g3v0308440 // Lj5g3v0308430 // Lj4g3v1539400 // Lj1g3v2839220 // Lj0g3v0024249 // Lj6g3v1812110 // Lj5g3v0208080 // Lj6g3v1187400
GO:0009126	P	purine nucleoside monophosphate metabolic process	0.024	0.48	// Lj0g3v0293939 // Lj3g3v0950490 // Lj0g3v0341109 // Lj0g3v0105939 // Lj2g3v0915120 // Lj1g3v0638730 // Lj0g3v0105409 // Lj0g3v0032249
GO:0006721	P	terpenoid metabolic process	0.026	0.5	// Lj0g3v0218449 // Lj2g3v1804130 // Lj1g3v2808120 // Lj0g3v0024249 // Lj1g3v4449220 // Lj0g3v0146209 // Lj3g3v0002210
GO:0046034	P	ATP metabolic process	0.026	0.51	// Lj0g3v0293939 // Lj3g3v0950490 // Lj0g3v0105939 // Lj2g3v0915120 // Lj1g3v0638730 // Lj0g3v0105409 // Lj0g3v0032249
GO:0006952	P	defense response	0.026	0.51	// Lj0g3v0180199 // Lj2g3v0777030 // Lj5g3v0308440 // Lj6g3v1412740 // Lj4g3v2826710 // Lj4g3v2468440 // Lj6g3v1812110 // Lj5g3v0208080 // Lj2g3v1535110 // Lj4g3v0843090 // Lj5g3v0308430 // Lj2g3v1020000 // Lj4g3v1539400 // Lj0g3v0245909 // Lj1g3v2839220 // Lj1g3v0416380 // Lj0g3v0145339 // Lj4g3v0843100 // Lj0g3v0140769 // Lj3g3v2888270 // Lj2g3v1535100 // Lj0g3v0262119 // Lj3g3v1378350 // Lj1g3…
GO:0045087	P	innate immune response	0.028	0.53	// Lj2g3v1020000 // Lj4g3v0843100 // Lj1g3v0416380 // Lj4g3v1539400 // Lj4g3v2826710 // Lj4g3v0843090 // Lj1g3v2839220 // Lj0g3v0262119 // Lj0g3v0145339
GO:0071407	P	cellular response to organic cyclic compound	0.03	0.56	// Lj4g3v0843100 // Lj0g3v0262119 // Lj4g3v2826710 // Lj6g3v1077640 // Lj4g3v0843090 // Lj4g3v2436020 // Lj6g3v0959470 // Lj1g3v0416380
GO:0043207	P	response to external biotic stimulus	0.031	0.58	// Lj1g3v2839220 // Lj4g3v2376300 // Lj5g3v0681120 // Lj4g3v0843100 // Lj1g3v0416380 // Lj2g3v0777030 // Lj0g3v0140769 // Lj5g3v0208080 // Lj5g3v0308440 // Lj6g3v1412740 // Lj4g3v2826710 // Lj0g3v0262119 // Lj2g3v1020000 // Lj4g3v0843090 // Lj0g3v0145339 // Lj0g3v0024249 // Lj6g3v1812110 // Lj1g3v1787630 // Lj5g3v0308430 // Lj6g3v1187400 // Lj4g3v1539400
GO:0051707	P	response to other organism	0.031	0.58	// Lj1g3v2839220 // Lj4g3v2376300 // Lj5g3v0681120 // Lj4g3v0843100 // Lj1g3v0416380 // Lj2g3v0777030 // Lj0g3v0140769 // Lj5g3v0208080 // Lj5g3v0308440 // Lj6g3v1412740 // Lj4g3v2826710 // Lj0g3v0262119 // Lj2g3v1020000 // Lj4g3v0843090 // Lj0g3v0145339 // Lj0g3v0024249 // Lj6g3v1812110 // Lj1g3v1787630 // Lj5g3v0308430 // Lj6g3v1187400 // Lj4g3v1539400
GO:0009814	P	defense response, incompatible interaction	0.032	0.58	// Lj4g3v0843100 // Lj1g3v0416380 // Lj4g3v0843090 // Lj4g3v2826710 // Lj4g3v1539400 // Lj0g3v0262119
GO:0006869	P	lipid transport	0.034	0.61	// Lj0g3v0033249 // Lj4g3v1274980 // Lj5g3v0308440 // Lj3g3v2810120 // Lj5g3v0308430
GO:0009205	P	purine ribonucleoside triphosphate metabolic process	0.034	0.61	// Lj0g3v0293939 // Lj3g3v0950490 // Lj0g3v0105939 // Lj2g3v0915120 // Lj1g3v0638730 // Lj0g3v0105409 // Lj0g3v0032249
GO:0009144	P	purine nucleoside triphosphate metabolic process	0.036	0.64	// Lj0g3v0293939 // Lj3g3v0950490 // Lj0g3v0105939 // Lj2g3v0915120 // Lj1g3v0638730 // Lj0g3v0105409 // Lj0g3v0032249
GO:0019637	P	organophosphate metabolic process	0.038	0.66	// Lj0g3v0293939 // Lj3g3v0950490 // Lj2g3v1804130 // Lj0g3v0298899 // Lj0g3v0037739 // Lj4g3v1477230 // Lj5g3v0614830 // Lj0g3v0105939 // Lj2g3v0915120 // Lj1g3v0638730 // Lj1g3v3892190 // Lj0g3v0105409 // Lj0g3v0032249 // Lj5g3v0290490 // Lj4g3v1154250 // Lj0g3v0341109
GO:0009199	P	ribonucleoside triphosphate metabolic process	0.041	0.7	// Lj0g3v0293939 // Lj3g3v0950490 // Lj0g3v0105939 // Lj2g3v0915120 // Lj1g3v0638730 // Lj0g3v0105409 // Lj0g3v0032249
GO:0009607	P	response to biotic stimulus	0.041	0.7	// Lj1g3v2839220 // Lj4g3v2376300 // Lj5g3v0681120 // Lj4g3v0843100 // Lj1g3v0416380 // Lj2g3v0777030 // Lj0g3v0140769 // Lj5g3v0208080 // Lj5g3v0308440 // Lj6g3v1412740 // Lj4g3v2826710 // Lj0g3v0262119 // Lj2g3v1020000 // Lj4g3v0843090 // Lj0g3v0145339 // Lj0g3v0024249 // Lj6g3v1812110 // Lj1g3v1787630 // Lj5g3v0308430 // Lj6g3v1187400 // Lj4g3v1539400
GO:0009161	P	ribonucleoside monophosphate metabolic process	0.041	0.7	// Lj0g3v0293939 // Lj3g3v0950490 // Lj0g3v0341109 // Lj0g3v0105939 // Lj2g3v0915120 // Lj1g3v0638730 // Lj0g3v0105409 // Lj0g3v0032249
GO:0009311	P	oligosaccharide metabolic process	0.04	0.7	// Lj0g3v0298899 // Lj3g3v1955590 // Lj4g3v2215210 // Lj6g3v1162830 // Lj0g3v0024249
GO:0006644	P	phospholipid metabolic process	0.041	0.7	// Lj2g3v1804130 // Lj0g3v0037739 // Lj5g3v0614830 // Lj1g3v3892190 // Lj5g3v0290490 // Lj4g3v1154250
GO:0010876	P	lipid localization	0.045	0.74	// Lj0g3v0033249 // Lj4g3v1274980 // Lj5g3v0308440 // Lj3g3v2810120 // Lj5g3v0308430
GO:0046128	P	purine ribonucleoside metabolic process	0.046	0.76	// Lj0g3v0293939 // Lj3g3v0950490 // Lj0g3v0341109 // Lj0g3v0105939 // Lj2g3v0915120 // Lj1g3v0638730 // Lj0g3v0105409 // Lj0g3v0032249
GO:0006955	P	immune response	0.046	0.76	// Lj2g3v1020000 // Lj4g3v0843100 // Lj1g3v0416380 // Lj4g3v1539400 // Lj4g3v2826710 // Lj4g3v0843090 // Lj1g3v2839220 // Lj0g3v0262119 // Lj0g3v0145339
GO:0009628	P	response to abiotic stimulus	0.047	0.76	// Lj0g3v0180199 // Lj1g3v0672100 // Lj1g3v3330510 // Lj4g3v1935530 // Lj5g3v0308440 // Lj3g3v2517540 // Lj0g3v0310179 // Lj6g3v1880410 // Lj4g3v2436020 // Lj4g3v2468440 // Lj2g3v2560080 // Lj3g3v3441340 // Lj4g3v1880330 // Lj5g3v0347610 // Lj1g3v2953570 // Lj1g3v4205480 // Lj2g3v0636570 // Lj0g3v0332289 // Lj6g3v0959470 // Lj1g3v3976010 // Lj3g3v1451440 // Lj0g3v0298899 // Lj6g3v1707360 // Lj4g3…
GO:0008643	P	carbohydrate transport	0.05	0.78	// Lj0g3v0243819 // Lj3g3v3640070 // Lj0g3v0148179 // Lj0g3v0065209 // Lj1g3v3329920 // Lj1g3v0948550 // Lj0g3v0035419
GO:0009123	P	nucleoside monophosphate metabolic process	0.05	0.78	// Lj0g3v0293939 // Lj3g3v0950490 // Lj0g3v0341109 // Lj0g3v0105939 // Lj2g3v0915120 // Lj1g3v0638730 // Lj0g3v0105409 // Lj0g3v0032249
GO:0080167	P	response to karrikin	0.05	0.78	// Lj1g3v4205480 // Lj0g3v0180199 // Lj1g3v3330510 // Lj2g3v2560080 // Lj3g3v3441340
GO:0042278	P	purine nucleoside metabolic process	0.049	0.78	// Lj0g3v0293939 // Lj3g3v0950490 // Lj0g3v0341109 // Lj0g3v0105939 // Lj2g3v0915120 // Lj1g3v0638730 // Lj0g3v0105409 // Lj0g3v0032249
GO:0006720	P	isoprenoid metabolic process	0.05	0.78	// Lj0g3v0218449 // Lj2g3v1804130 // Lj1g3v2808120 // Lj0g3v0024249 // Lj1g3v4449220 // Lj0g3v0146209 // Lj3g3v0002210
GO:0098542	P	defense response to other organism	0.052	0.8	// Lj2g3v1020000 // Lj4g3v0843100 // Lj0g3v0262119 // Lj2g3v0777030 // Lj0g3v0140769 // Lj5g3v0208080 // Lj5g3v0308440 // Lj6g3v1412740 // Lj4g3v2826710 // Lj4g3v0843090 // Lj1g3v2839220 // Lj1g3v0416380 // Lj1g3v1787630 // Lj5g3v0308430 // Lj6g3v1187400 // Lj4g3v1539400
GO:0009141	P	nucleoside triphosphate metabolic process	0.053	0.81	// Lj0g3v0293939 // Lj3g3v0950490 // Lj0g3v0105939 // Lj2g3v0915120 // Lj1g3v0638730 // Lj0g3v0105409 // Lj0g3v0032249
GO:0042743	P	hydrogen peroxide metabolic process	0.053	0.81	// Lj1g3v1487390 // Lj0g3v0066719 // Lj0g3v0262119 // Lj1g3v0416380 // Lj0g3v0066729
GO:0044723	P	single-organism carbohydrate metabolic process	0.056	0.85	// Lj0g3v0293939 // Lj3g3v0950490 // Lj0g3v0105409 // Lj3g3v1955590 // Lj1g3v4831850 // Lj6g3v1077270 // Lj0g3v0105939 // Lj2g3v0915120 // Lj1g3v3892190 // Lj1g3v0638730 // Lj4g3v2215210 // Lj0g3v0024249 // Lj6g3v1412730 // Lj0g3v0032249 // Lj0g3v0298899 // Lj6g3v1162830 // Lj3g3v0461640
GO:0033554	P	cellular response to stress	0.057	0.86	// Lj1g3v0672100 // Lj5g3v1176810 // Lj5g3v0614830 // Lj0g3v0024249 // Lj4g3v1880330 // Lj6g3v0003500 // Lj3g3v0652730 // Lj3g3v3711310 // Lj5g3v0122180 // Lj3g3v1451440 // Lj0g3v0310179 // Lj1g3v1487390 // Lj3g3v2517540 // Lj1g3v2839220 // Lj1g3v0416380 // Lj5g3v2133780 // Lj3g3v0950630 // Lj0g3v0037739 // Lj0g3v0202329 // Lj0g3v0262119 // Lj5g3v0290490 // Lj2g3v1728790
GO:0009150	P	purine ribonucleotide metabolic process	0.06	0.89	// Lj0g3v0293939 // Lj3g3v0950490 // Lj0g3v0341109 // Lj0g3v0105939 // Lj2g3v0915120 // Lj1g3v0638730 // Lj0g3v0105409 // Lj0g3v0032249
GO:0019748	P	secondary metabolic process	0.064	0.94	// Lj0g3v0218449 // Lj0g3v0180199 // Lj2g3v2002950 // Lj2g3v2084440 // Lj5g3v0243290 // Lj0g3v0105939 // Lj3g3v1378350 // Lj1g3v0638730 // Lj0g3v0245909 // Lj1g3v4204470 // Lj0g3v0032249 // Lj3g3v0002210 // Lj6g3v1008110
GO:0006163	P	purine nucleotide metabolic process	0.068	0.99	// Lj0g3v0293939 // Lj3g3v0950490 // Lj0g3v0341109 // Lj0g3v0105939 // Lj2g3v0915120 // Lj1g3v0638730 // Lj0g3v0105409 // Lj0g3v0032249
GO:0033993	P	response to lipid	0.094	1	// Lj0g3v0218449 // Lj5g3v1341920 // Lj4g3v1935530 // Lj2g3v1168830 // Lj0g3v0109229 // Lj1g3v4205480 // Lj3g3v2517540 // Lj2g3v0636570 // Lj6g3v1077640 // Lj4g3v2436020 // Lj6g3v0959470 // Lj2g3v2560080 // Lj3g3v3441340 // Lj3g3v0002210 // Lj4g3v2405410
GO:0044238	P	primary metabolic process	1	1	// Lj2g3v1499330 // Lj3g3v2575850 // Lj2g3v0777030 // Lj1g3v0264200 // Lj5g3v0614830 // Lj2g3v0915120 // Lj3g3v2427550 // Lj2g3v3336140 // Lj0g3v0146209 // Lj1g3v2661410 // Lj0g3v0357469 // Lj3g3v1061390 // Lj4g3v1327620 // Lj2g3v0960420 // Lj0g3v0303429 // Lj6g3v0959470 // Lj0g3v0105409 // Lj1g3v3976010 // Lj3g3v0002210 // Lj1g3v0175780 // Lj3g3v0950490 // Lj4g3v2666330 // Lj0g3v0245909 // Lj4g3…
GO:0080090	P	regulation of primary metabolic process	0.98	1	// Lj4g3v1414210 // Lj0g3v0250259 // Lj1g3v4717500 // Lj4g3v2436020 // Lj3g3v2427550 // Lj4g3v0450470 // Lj0g3v0032249 // Lj4g3v1327620 // Lj6g3v1752890 // Lj5g3v0122180 // Lj4g3v0911380 // Lj2g3v0636570 // Lj6g3v0959470 // Lj4g3v2405410 // Lj1g3v0175780 // Lj6g3v0528550 // Lj0g3v0109229 // Lj0g3v0105939 // Lj1g3v0638730 // Lj2g3v1168830 // Lj0g3v0017249 // Lj2g3v1364760 // Lj1g3v1768990 // Lj0g3…
GO:0019222	P	regulation of metabolic process	0.91	1	// Lj4g3v1414210 // Lj0g3v0180199 // Lj2g3v2051180 // Lj0g3v0250259 // Lj1g3v4717500 // Lj5g3v0614830 // Lj4g3v2826710 // Lj4g3v2436020 // Lj3g3v2427550 // Lj4g3v0450470 // Lj0g3v0032249 // Lj4g3v1327620 // Lj6g3v1752890 // Lj5g3v0122180 // Lj4g3v0911380 // Lj2g3v0636570 // Lj6g3v0959470 // Lj4g3v2405410 // Lj1g3v0175780 // Lj6g3v0528550 // Lj0g3v0109229 // Lj0g3v0105939 // Lj1g3v0638730 // Lj1g3…
GO:0048584	P	positive regulation of response to stimulus	0.074	1	// Lj0g3v0310179 // Lj1g3v0672100 // Lj2g3v1020000 // Lj4g3v2468440 // Lj1g3v2839220 // Lj4g3v1880330 // Lj3g3v1451440
GO:0048583	P	regulation of response to stimulus	0.32	1	// Lj0g3v0310179 // Lj1g3v0672100 // Lj4g3v1477230 // Lj3g3v2517540 // Lj4g3v2826710 // Lj2g3v1020000 // Lj4g3v1539400 // Lj4g3v2436020 // Lj4g3v2468440 // Lj1g3v2839220 // Lj6g3v0959470 // Lj4g3v1880330 // Lj3g3v1451440
GO:0034645	P	cellular macromolecule biosynthetic process	1	1	// Lj5g3v1701530 // Lj5g3v1697630 // Lj0g3v0250259 // Lj1g3v4717500 // Lj4g3v1414210 // Lj1g3v1525930 // Lj4g3v2436020 // Lj3g3v2427550 // Lj4g3v0450470 // Lj2g3v1364760 // Lj1g3v0786360 // Lj4g3v1327620 // Lj6g3v1752890 // Lj5g3v0122180 // Lj4g3v0911380 // Lj2g3v0636570 // Lj6g3v0959470 // Lj4g3v2405410 // Lj1g3v0175780 // Lj4g3v2785680 // Lj6g3v0528550 // Lj6g3v1412730 // Lj0g3v0109229 // Lj1g3…
GO:0007165	P	signal transduction	0.33	1	// Lj0g3v0180199 // Lj0g3v0024249 // Lj0g3v0250259 // Lj3g3v2478840 // Lj3g3v2517540 // Lj4g3v2826710 // Lj4g3v2436020 // Lj2g3v2560080 // Lj3g3v3441340 // Lj1g3v4205480 // Lj4g3v0843090 // Lj2g3v0636570 // Lj6g3v0959470 // Lj3g3v0002210 // Lj4g3v2405410 // Lj0g3v0218449 // Lj2g3v1020000 // Lj5g3v1206680 // Lj6g3v1077640 // Lj1g3v2839220 // Lj5g3v1341920 // Lj1g3v0416380 // Lj2g3v3107350 // Lj3g3…
GO:1901362	P	organic cyclic compound biosynthetic process	0.63	1	// Lj5g3v1697630 // Lj2g3v2051180 // Lj0g3v0250259 // Lj1g3v4717500 // Lj1g3v4449220 // Lj4g3v2436020 // Lj3g3v2427550 // Lj4g3v0450470 // Lj0g3v0146209 // Lj2g3v1364760 // Lj1g3v0786360 // Lj5g3v0347610 // Lj4g3v1327620 // Lj6g3v1752890 // Lj2g3v2002950 // Lj5g3v0122180 // Lj4g3v0911380 // Lj2g3v1168830 // Lj2g3v0636570 // Lj6g3v0959470 // Lj4g3v3014670 // Lj4g3v2405410 // Lj1g3v0175780 // Lj3g3…
GO:1901360	P	organic cyclic compound metabolic process	1	1	// Lj5g3v1697630 // Lj2g3v2051180 // Lj0g3v0105939 // Lj0g3v0250259 // Lj1g3v4717500 // Lj4g3v0450470 // Lj1g3v4449220 // Lj0g3v0346399 // Lj4g3v2436020 // Lj3g3v2427550 // Lj6g3v1706150 // Lj0g3v0146209 // Lj0g3v0032249 // Lj2g3v1364760 // Lj1g3v0786360 // Lj5g3v0347610 // Lj0g3v0293939 // Lj4g3v1327620 // Lj6g3v1752890 // Lj2g3v2002950 // Lj5g3v0122180 // Lj4g3v0911380 // Lj2g3v1168830 // Lj2g3…
GO:0044712	P	single-organism catabolic process	0.24	1	// Lj0g3v0293939 // Lj3g3v0950490 // Lj0g3v0298899 // Lj0g3v0105939 // Lj2g3v0915120 // Lj1g3v0638730 // Lj0g3v0245909 // Lj1g3v3892190 // Lj0g3v0105409 // Lj0g3v0032249 // Lj0g3v0146209 // Lj3g3v0461640
GO:0044711	P	single-organism biosynthetic process	0.12	1	// Lj2g3v2084440 // Lj4g3v1414210 // Lj0g3v0180199 // Lj2g3v1804130 // Lj4g3v1935530 // Lj1g3v0264200 // Lj4g3v1477230 // Lj4g3v2666330 // Lj0g3v0024249 // Lj1g3v4449220 // Lj0g3v0032249 // Lj5g3v0347610 // Lj2g3v2002950 // Lj0g3v0146209 // Lj3g3v1010900 // Lj6g3v1412730 // Lj0g3v0303429 // Lj4g3v3014670 // Lj3g3v0002210 // Lj0g3v0218449 // Lj0g3v0131749 // Lj3g3v0826100 // Lj5g3v0243290 // Lj0g3…
GO:0000003	P	reproduction	1	1	// Lj3g3v3338440 // Lj2g3v1068840 // Lj3g3v2888270 // Lj4g3v2436020 // Lj2g3v2351570 // Lj6g3v0959470 // Lj0g3v0024249 // Lj4g3v2717130
GO:0009753	P	response to jasmonic acid	0.33	1	// Lj4g3v0287330 // Lj4g3v2436020 // Lj1g3v1787630 // Lj6g3v0959470 // Lj0g3v0024249
GO:0044550	P	secondary metabolite biosynthetic process	0.11	1	// Lj0g3v0218449 // Lj3g3v1378350 // Lj2g3v2002950 // Lj2g3v2084440 // Lj5g3v0243290 // Lj0g3v0245909 // Lj1g3v4204470 // Lj3g3v0002210 // Lj6g3v1008110
GO:0043603	P	cellular amide metabolic process	1	1	// Lj5g3v0122180 // Lj0g3v0032249 // Lj1g3v4467770 // Lj0g3v0105939 // Lj1g3v0638730
GO:0006979	P	response to oxidative stress	0.23	1	// Lj0g3v0066719 // Lj1g3v0416380 // Lj1g3v1487390 // Lj0g3v0066729 // Lj4g3v1414210 // Lj0g3v0262119 // Lj3g3v0652730 // Lj0g3v0024249 // Lj2g3v1728790
GO:0048522	P	positive regulation of cellular process	0.7	1	// Lj6g3v0528550 // Lj0g3v0310179 // Lj1g3v0416380 // Lj4g3v2826710 // Lj2g3v1364760 // Lj4g3v2468440 // Lj0g3v0262119 // Lj4g3v1880330 // Lj2g3v2051180 // Lj3g3v1451440 // Lj1g3v0672100
GO:0048518	P	positive regulation of biological process	0.64	1	// Lj6g3v0528550 // Lj0g3v0310179 // Lj0g3v0262119 // Lj4g3v2826710 // Lj2g3v1020000 // Lj2g3v0636570 // Lj4g3v2468440 // Lj1g3v2839220 // Lj1g3v0416380 // Lj4g3v1880330 // Lj2g3v2051180 // Lj2g3v1364760 // Lj3g3v1451440 // Lj4g3v2405410 // Lj1g3v0672100
GO:0048519	P	negative regulation of biological process	1	1	// Lj5g3v0122180 // Lj4g3v1539400 // Lj4g3v2436020 // Lj4g3v0668050 // Lj6g3v0959470
GO:0033036	P	macromolecule localization	0.99	1	// Lj5g3v0308430 // Lj3g3v2810120 // Lj3g3v2478840 // Lj4g3v1274980 // Lj5g3v0308440 // Lj5g3v0290490 // Lj0g3v0033249
GO:0060255	P	regulation of macromolecule metabolic process	0.98	1	// Lj4g3v1414210 // Lj0g3v0250259 // Lj1g3v4717500 // Lj4g3v2436020 // Lj3g3v2427550 // Lj4g3v0450470 // Lj0g3v0032249 // Lj4g3v1327620 // Lj6g3v1752890 // Lj5g3v0122180 // Lj4g3v0911380 // Lj2g3v0636570 // Lj6g3v0959470 // Lj4g3v2405410 // Lj1g3v0175780 // Lj6g3v0528550 // Lj0g3v0109229 // Lj0g3v0105939 // Lj1g3v0638730 // Lj2g3v1168830 // Lj0g3v0017249 // Lj4g3v0668050 // Lj2g3v1364760 // Lj1g3…
GO:0032787	P	monocarboxylic acid metabolic process	0.088	1	// Lj0g3v0293939 // Lj0g3v0118899 // Lj0g3v0180199 // Lj4g3v0843090 // Lj1g3v0264200 // Lj2g3v2351570 // Lj0g3v0131419 // Lj2g3v0915120 // Lj1g3v0638730 // Lj0g3v0245909 // Lj4g3v0843100 // Lj5g3v0681120 // Lj0g3v0105939 // Lj0g3v0105409 // Lj3g3v0950490 // Lj0g3v0032249
GO:0050832	P	defense response to fungus	0.23	1	// Lj4g3v0843090 // Lj5g3v0308430 // Lj5g3v0308440 // Lj1g3v1787630 // Lj4g3v0843100
GO:0003006	P	developmental process involved in reproduction	1	1	// Lj3g3v3338440 // Lj4g3v2436020 // Lj2g3v2351570 // Lj6g3v0959470 // Lj0g3v0024249
GO:0010038	P	response to metal ion	0.56	1	// Lj0g3v0113989 // Lj3g3v0652730 // Lj4g3v0336650 // Lj0g3v0298899 // Lj0g3v0201629
GO:2001141	P	regulation of RNA biosynthetic process	0.87	1	// Lj4g3v1414210 // Lj0g3v0250259 // Lj1g3v4717500 // Lj4g3v2436020 // Lj4g3v2468440 // Lj4g3v0450470 // Lj4g3v1327620 // Lj6g3v1752890 // Lj4g3v0911380 // Lj2g3v0636570 // Lj6g3v0959470 // Lj4g3v2405410 // Lj1g3v0175780 // Lj6g3v0528550 // Lj0g3v0109229 // Lj0g3v0292969 // Lj2g3v1168830 // Lj2g3v1364760 // Lj1g3v1768990 // Lj0g3v0202329 // Lj1g3v3053790 // Lj3g3v2427550 // Lj0g3v0017249 // Lj1g3…
GO:0043436	P	oxoacid metabolic process	0.6	1	// Lj0g3v0006719 // Lj0g3v0293939 // Lj0g3v0118899 // Lj0g3v0180199 // Lj4g3v0843090 // Lj1g3v0264200 // Lj1g3v4204470 // Lj2g3v2351570 // Lj0g3v0126529 // Lj2g3v0915120 // Lj5g3v0527640 // Lj1g3v0638730 // Lj0g3v0245909 // Lj4g3v0843100 // Lj5g3v0681120 // Lj0g3v0131419 // Lj0g3v0105409 // Lj3g3v0950490 // Lj0g3v0032249 // Lj0g3v0105939
GO:0046486	P	glycerolipid metabolic process	0.079	1	// Lj4g3v1935530 // Lj0g3v0037739 // Lj1g3v3892190 // Lj4g3v1154250 // Lj5g3v0614830
GO:0010033	P	response to organic substance	0.15	1	// Lj0g3v0180199 // Lj0g3v0024249 // Lj4g3v1935530 // Lj0g3v0250259 // Lj3g3v3441340 // Lj3g3v2517540 // Lj4g3v2826710 // Lj4g3v2436020 // Lj2g3v2560080 // Lj0g3v0146209 // Lj6g3v1812110 // Lj3g3v0652730 // Lj6g3v1752890 // Lj5g3v0122180 // Lj1g3v4205480 // Lj4g3v0843090 // Lj2g3v0636570 // Lj6g3v0959470 // Lj3g3v2576020 // Lj3g3v0002210 // Lj4g3v2405410 // Lj0g3v0218449 // Lj2g3v1020000 // Lj5g3…
GO:0046483	P	heterocycle metabolic process	1	1	// Lj5g3v1697630 // Lj0g3v0105939 // Lj0g3v0250259 // Lj1g3v4717500 // Lj4g3v0450470 // Lj1g3v4449220 // Lj2g3v0915120 // Lj4g3v2436020 // Lj3g3v2427550 // Lj6g3v1706150 // Lj0g3v0146209 // Lj0g3v0032249 // Lj2g3v1364760 // Lj1g3v0786360 // Lj0g3v0293939 // Lj4g3v1327620 // Lj6g3v1752890 // Lj2g3v2002950 // Lj5g3v0122180 // Lj4g3v0911380 // Lj2g3v1168830 // Lj2g3v0636570 // Lj6g3v0959470 // Lj0g3…
GO:0044700	P	single organism signaling	0.35	1	// Lj0g3v0180199 // Lj0g3v0024249 // Lj0g3v0250259 // Lj3g3v2478840 // Lj3g3v2517540 // Lj4g3v2826710 // Lj4g3v2436020 // Lj2g3v2560080 // Lj3g3v3441340 // Lj1g3v4205480 // Lj4g3v0843090 // Lj2g3v0636570 // Lj6g3v0959470 // Lj3g3v0002210 // Lj4g3v2405410 // Lj0g3v0218449 // Lj2g3v1020000 // Lj5g3v1206680 // Lj6g3v1077640 // Lj1g3v2839220 // Lj5g3v1341920 // Lj1g3v0416380 // Lj2g3v3107350 // Lj3g3…
GO:0044702	P	single organism reproductive process	1	1	// Lj3g3v3338440 // Lj2g3v1068840 // Lj3g3v2888270 // Lj4g3v2436020 // Lj2g3v2351570 // Lj6g3v0959470 // Lj0g3v0024249 // Lj4g3v2717130
GO:1901564	P	organonitrogen compound metabolic process	1	1	// Lj0g3v0293939 // Lj3g3v0950490 // Lj4g3v1414210 // Lj0g3v0180199 // Lj0g3v0341109 // Lj5g3v1701530 // Lj5g3v0122180 // Lj1g3v4467770 // Lj0g3v0105939 // Lj2g3v0915120 // Lj5g3v0527640 // Lj1g3v0638730 // Lj0g3v0245909 // Lj4g3v0843100 // Lj6g3v1549220 // Lj3g3v1010900 // Lj0g3v0105409 // Lj2g3v3336140 // Lj0g3v0032249 // Lj0g3v0357469 // Lj0g3v0276689
GO:1901566	P	organonitrogen compound biosynthetic process	1	1	// Lj5g3v1701530 // Lj4g3v1414210 // Lj0g3v0180199 // Lj0g3v0341109 // Lj1g3v4467770 // Lj5g3v0122180 // Lj3g3v1010900
GO:0044249	P	cellular biosynthetic process	0.99	1	// Lj0g3v0006719 // Lj5g3v1701530 // Lj5g3v1697630 // Lj0g3v0180199 // Lj2g3v1804130 // Lj2g3v2051180 // Lj4g3v1935530 // Lj0g3v0250259 // Lj1g3v4717500 // Lj1g3v4449220 // Lj1g3v1525930 // Lj4g3v2436020 // Lj3g3v2427550 // Lj0g3v0024249 // Lj4g3v0450470 // Lj0g3v0146209 // Lj2g3v1364760 // Lj1g3v2808120 // Lj1g3v0786360 // Lj4g3v2266260 // Lj4g3v1327620 // Lj6g3v1752890 // Lj2g3v2002950 // Lj5g3…
GO:0019538	P	protein metabolic process	1	1	// Lj4g3v1414210 // Lj2g3v1499330 // Lj1g3v1584680 // Lj6g3v1880270 // Lj0g3v0102749 // Lj2g3v1364760 // Lj6g3v1812110 // Lj0g3v0270939 // Lj1g3v2661410 // Lj1g3v2953570 // Lj2g3v2794510 // Lj5g3v0122180 // Lj2g3v3107350 // Lj0g3v0063059 // Lj0g3v0275209 // Lj0g3v0147519 // Lj1g3v2982400 // Lj1g3v3976010 // Lj3g3v0821240 // Lj0g3v0083059 // Lj0g3v0075699 // Lj5g3v1206680 // Lj2g3v1499300 // Lj6g3…
GO:0016053	P	organic acid biosynthetic process	0.95	1	// Lj0g3v0218449 // Lj0g3v0180199 // Lj1g3v0264200 // Lj0g3v0126529 // Lj0g3v0245909 // Lj3g3v0002210
GO:0002376	P	immune system process	0.17	1	// Lj2g3v1020000 // Lj4g3v0843100 // Lj1g3v0416380 // Lj4g3v1539400 // Lj4g3v2826710 // Lj4g3v0843090 // Lj1g3v2839220 // Lj0g3v0262119 // Lj0g3v0145339
GO:0019438	P	aromatic compound biosynthetic process	0.85	1	// Lj5g3v1697630 // Lj2g3v2051180 // Lj0g3v0250259 // Lj1g3v4717500 // Lj4g3v1414210 // Lj4g3v2436020 // Lj3g3v2427550 // Lj4g3v0450470 // Lj2g3v1364760 // Lj1g3v0786360 // Lj4g3v1327620 // Lj6g3v1752890 // Lj2g3v2002950 // Lj5g3v0122180 // Lj4g3v0911380 // Lj2g3v1168830 // Lj2g3v0636570 // Lj6g3v0959470 // Lj4g3v2405410 // Lj1g3v0175780 // Lj3g3v1010900 // Lj6g3v0528550 // Lj0g3v0109229 // Lj5g3…
GO:0044281	P	small molecule metabolic process	0.63	1	// Lj0g3v0006719 // Lj0g3v0180199 // Lj1g3v0264200 // Lj4g3v1477230 // Lj2g3v0915120 // Lj5g3v0527640 // Lj0g3v0032249 // Lj0g3v0105939 // Lj3g3v1061390 // Lj4g3v0843090 // Lj3g3v1010900 // Lj0g3v0105409 // Lj3g3v0002210 // Lj3g3v0461640 // Lj0g3v0218449 // Lj0g3v0293939 // Lj0g3v0126529 // Lj1g3v0638730 // Lj0g3v0245909 // Lj4g3v0843100 // Lj1g3v3892190 // Lj0g3v0131419 // Lj0g3v0298899 // Lj1g3…
GO:0044707	P	single-multicellular organism process	1	1	// Lj2g3v1068840 // Lj4g3v2666330 // Lj4g3v2436020 // Lj4g3v2468440 // Lj0g3v0024249 // Lj0g3v0146209 // Lj1g3v4449220 // Lj3g3v1061390 // Lj0g3v0004489 // Lj4g3v0911380 // Lj2g3v0636570 // Lj6g3v0959470 // Lj4g3v3014670 // Lj4g3v2405410 // Lj2g3v1020000 // Lj1g3v3642200 // Lj0g3v0131749 // Lj3g3v3338440 // Lj0g3v0298899 // Lj5g3v2133780 // Lj0g3v0265999 // Lj4g3v0668050 // Lj1g3v1768990 // Lj0g3…
GO:0009893	P	positive regulation of metabolic process	0.9	1	// Lj6g3v0528550 // Lj2g3v2051180 // Lj2g3v0636570 // Lj2g3v1364760 // Lj4g3v2468440 // Lj4g3v2405410
GO:0034220	P	ion transmembrane transport	0.58	1	// Lj4g3v2846240 // Lj3g3v2810120 // Lj0g3v0305469 // Lj0g3v0065209 // Lj2g3v2001440 // Lj3g3v2261380 // Lj6g3v0933780 // Lj1g3v2372380
GO:0044283	P	small molecule biosynthetic process	0.69	1	// Lj0g3v0105939 // Lj0g3v0218449 // Lj0g3v0180199 // Lj1g3v0264200 // Lj4g3v1477230 // Lj0g3v0126529 // Lj1g3v0638730 // Lj0g3v0245909 // Lj3g3v1010900 // Lj0g3v0032249 // Lj3g3v0002210
GO:0008152	P	metabolic process	0.82	1	// Lj0g3v0006719 // Lj0g3v0105939 // Lj2g3v1499330 // Lj3g3v2575850 // Lj2g3v0777030 // Lj3g3v0718350 // Lj5g3v0614830 // Lj4g3v2826710 // Lj2g3v0915120 // Lj3g3v2427550 // Lj0g3v0162419 // Lj2g3v3336140 // Lj0g3v0146209 // Lj2g3v1836090 // Lj1g3v2661410 // Lj0g3v0357469 // Lj3g3v1061390 // Lj4g3v1327620 // Lj2g3v2002950 // Lj2g3v0960420 // Lj4g3v0843090 // Lj0g3v0303429 // Lj6g3v0959470 // Lj0g3…
GO:0009314	P	response to radiation	0.75	1	// Lj4g3v1935530 // Lj5g3v0308430 // Lj1g3v1487390 // Lj5g3v0308440 // Lj2g3v0636570 // Lj4g3v2468440 // Lj4g3v2405410
GO:0006807	P	nitrogen compound metabolic process	1	1	// Lj0g3v0006719 // Lj5g3v1701530 // Lj5g3v1697630 // Lj0g3v0180199 // Lj0g3v0105939 // Lj0g3v0250259 // Lj1g3v4717500 // Lj2g3v3336140 // Lj4g3v1414210 // Lj2g3v0915120 // Lj5g3v0527640 // Lj4g3v2436020 // Lj3g3v2427550 // Lj6g3v1549220 // Lj6g3v1706150 // Lj4g3v0450470 // Lj0g3v0032249 // Lj2g3v1364760 // Lj1g3v0786360 // Lj0g3v0357469 // Lj0g3v0276689 // Lj0g3v0293939 // Lj4g3v1327620 // Lj6g3…
GO:0042742	P	defense response to bacterium	0.091	1	// Lj2g3v1020000 // Lj2g3v0777030 // Lj0g3v0140769 // Lj5g3v0308440 // Lj5g3v0308430 // Lj4g3v1539400 // Lj1g3v2839220 // Lj5g3v0208080 // Lj6g3v1187400
GO:0035556	P	intracellular signal transduction	0.93	1	// Lj3g3v0950630 // Lj5g3v1206680 // Lj5g3v1500430 // Lj5g3v1341920 // Lj3g3v2478840 // Lj2g3v3107350
GO:0016051	P	carbohydrate biosynthetic process	0.3	1	// Lj0g3v0024249 // Lj6g3v1412730 // Lj6g3v1077270 // Lj0g3v0105939 // Lj1g3v0638730 // Lj0g3v0298899 // Lj0g3v0032249
GO:0050789	P	regulation of biological process	0.87	1	// Lj4g3v1414210 // Lj0g3v0180199 // Lj2g3v2051180 // Lj2g3v2560080 // Lj0g3v0250259 // Lj3g3v2478840 // Lj1g3v4717500 // Lj3g3v3441340 // Lj3g3v2517540 // Lj4g3v2826710 // Lj0g3v0017249 // Lj4g3v2436020 // Lj3g3v2427550 // Lj0g3v0024249 // Lj4g3v0450470 // Lj4g3v1880330 // Lj0g3v0032249 // Lj1g3v4917460 // Lj1g3v0672100 // Lj4g3v1327620 // Lj6g3v1752890 // Lj0g3v0004489 // Lj1g3v3053790 // Lj5g3…
GO:0097659	P	nucleic acid-templated transcription	0.83	1	// Lj5g3v1697630 // Lj0g3v0250259 // Lj1g3v4717500 // Lj4g3v1414210 // Lj4g3v2436020 // Lj3g3v2427550 // Lj4g3v0450470 // Lj2g3v1364760 // Lj1g3v0786360 // Lj4g3v1327620 // Lj6g3v1752890 // Lj5g3v0122180 // Lj4g3v0911380 // Lj2g3v0636570 // Lj6g3v0959470 // Lj4g3v2405410 // Lj1g3v0175780 // Lj6g3v0528550 // Lj0g3v0109229 // Lj1g3v1290460 // Lj0g3v0017249 // Lj2g3v1171110 // Lj0g3v0265999 // Lj2g3…
GO:1901576	P	organic substance biosynthetic process	0.87	1	// Lj5g3v1701530 // Lj5g3v1697630 // Lj0g3v0180199 // Lj2g3v1804130 // Lj2g3v2051180 // Lj4g3v1935530 // Lj0g3v0250259 // Lj1g3v4717500 // Lj4g3v0450470 // Lj1g3v4449220 // Lj1g3v1525930 // Lj4g3v2436020 // Lj3g3v2427550 // Lj0g3v0024249 // Lj0g3v0146209 // Lj0g3v0032249 // Lj2g3v1364760 // Lj1g3v2808120 // Lj1g3v0786360 // Lj5g3v0347610 // Lj0g3v0105939 // Lj4g3v2266260 // Lj4g3v1327620 // Lj6g3…
GO:1901575	P	organic substance catabolic process	0.73	1	// Lj0g3v0293939 // Lj3g3v0950490 // Lj0g3v0270939 // Lj0g3v0298899 // Lj2g3v0777030 // Lj2g3v1130620 // Lj6g3v1549220 // Lj4g3v1389340 // Lj0g3v0105939 // Lj2g3v0915120 // Lj6g3v1077640 // Lj1g3v0638730 // Lj0g3v0245909 // Lj1g3v3892190 // Lj0g3v0105409 // Lj0g3v0146209 // Lj0g3v0032249 // Lj4g3v3111700 // Lj3g3v0461640 // Lj0g3v0276689
GO:0051186	P	cofactor metabolic process	0.28	1	// Lj0g3v0293939 // Lj3g3v0950490 // Lj4g3v1414210 // Lj0g3v0105939 // Lj2g3v0915120 // Lj1g3v0638730 // Lj0g3v0105409 // Lj0g3v0032249 // Lj4g3v2266260
GO:0044260	P	cellular macromolecule metabolic process	1	1	// Lj5g3v1701530 // Lj5g3v1697630 // Lj2g3v1499330 // Lj0g3v0250259 // Lj1g3v4717500 // Lj4g3v1414210 // Lj1g3v1525930 // Lj4g3v2436020 // Lj3g3v2427550 // Lj6g3v1549220 // Lj6g3v1706150 // Lj4g3v0450470 // Lj6g3v1812110 // Lj2g3v1364760 // Lj0g3v0270939 // Lj1g3v0786360 // Lj0g3v0276689 // Lj1g3v2953570 // Lj4g3v1327620 // Lj6g3v1752890 // Lj1g3v3053790 // Lj5g3v0122180 // Lj1g3v2661410 // Lj0g3…
GO:0016043	P	cellular component organization	1	1	// Lj0g3v0020719 // Lj2g3v0777030 // Lj1g3v4717500 // Lj0g3v0359999 // Lj5g3v0614830 // Lj0g3v0065209 // Lj2g3v1364760 // Lj3g3v2719910 // Lj1g3v4830220 // Lj0g3v0240669 // Lj0g3v0032249 // Lj3g3v2810120 // Lj2g3v2002950 // Lj2g3v0960420 // Lj3g3v3200920 // Lj0g3v0020729 // Lj0g3v0211939 // Lj6g3v1412730 // Lj0g3v0105939 // Lj3g3v2575850 // Lj2g3v2843740 // Lj0g3v0079849 // Lj0g3v0083289 // Lj0g3…
GO:0009719	P	response to endogenous stimulus	0.23	1	// Lj0g3v0024249 // Lj4g3v1935530 // Lj0g3v0250259 // Lj3g3v2517540 // Lj4g3v2436020 // Lj2g3v2560080 // Lj3g3v3441340 // Lj6g3v1812110 // Lj3g3v0652730 // Lj6g3v1752890 // Lj1g3v4205480 // Lj2g3v0636570 // Lj0g3v0146209 // Lj6g3v0959470 // Lj3g3v2576020 // Lj3g3v0002210 // Lj4g3v2405410 // Lj0g3v0218449 // Lj0g3v0109229 // Lj5g3v0243290 // Lj6g3v1077640 // Lj0g3v0145339 // Lj2g3v1168830 // Lj4g3…
GO:0065007	P	biological regulation	0.23	1	// Lj1g3v0672100 // Lj1g3v0416380 // Lj2g3v0777030 // Lj2g3v2207710 // Lj3g3v2478840 // Lj3g3v2517540 // Lj4g3v2826710 // Lj3g3v2427550 // Lj4g3v1327620 // Lj0g3v0201629 // Lj4g3v0843090 // Lj6g3v0959470 // Lj3g3v0002210 // Lj1g3v0175780 // Lj0g3v0310179 // Lj5g3v0614830 // Lj0g3v0065209 // Lj1g3v3892190 // Lj0g3v0298899 // Lj0g3v0292969 // Lj1g3v4917460 // Lj1g3v3053790 // Lj0g3v0017249 // Lj2g3…
GO:0071840	P	cellular component organization or biogenesis	1	1	// Lj0g3v0020719 // Lj2g3v2051180 // Lj2g3v0777030 // Lj1g3v4717500 // Lj0g3v0359999 // Lj6g3v1412740 // Lj0g3v0065209 // Lj2g3v1364760 // Lj3g3v2719910 // Lj0g3v0024249 // Lj1g3v4830220 // Lj0g3v0240669 // Lj0g3v0032249 // Lj5g3v0614830 // Lj3g3v2810120 // Lj2g3v2002950 // Lj2g3v0960420 // Lj3g3v3200920 // Lj0g3v0020729 // Lj0g3v0211939 // Lj6g3v1412730 // Lj0g3v0105939 // Lj3g3v2575850 // Lj2g3…
GO:0071214	P	cellular response to abiotic stimulus	0.14	1	// Lj5g3v0614830 // Lj0g3v0037739 // Lj3g3v2517540 // Lj4g3v2405410 // Lj2g3v0636570
GO:0048646	P	anatomical structure formation involved in morphogenesis	0.2	1	// Lj0g3v0146209 // Lj0g3v0359999 // Lj0g3v0262119 // Lj1g3v0416380 // Lj1g3v4449220
GO:0018130	P	heterocycle biosynthetic process	0.84	1	// Lj5g3v1697630 // Lj0g3v0250259 // Lj1g3v4717500 // Lj1g3v4449220 // Lj4g3v2436020 // Lj3g3v2427550 // Lj4g3v0450470 // Lj0g3v0146209 // Lj2g3v1364760 // Lj1g3v0786360 // Lj4g3v1327620 // Lj6g3v1752890 // Lj2g3v2002950 // Lj5g3v0122180 // Lj4g3v0911380 // Lj2g3v1168830 // Lj2g3v0636570 // Lj6g3v0959470 // Lj4g3v2405410 // Lj1g3v0175780 // Lj3g3v1010900 // Lj6g3v0528550 // Lj0g3v0109229 // Lj1g3…
GO:0009755	P	hormone-mediated signaling pathway	0.095	1	// Lj0g3v0218449 // Lj5g3v1341920 // Lj0g3v0250259 // Lj1g3v4205480 // Lj3g3v2517540 // Lj2g3v0636570 // Lj6g3v1077640 // Lj4g3v2436020 // Lj6g3v0959470 // Lj2g3v2560080 // Lj3g3v3441340 // Lj3g3v0002210 // Lj1g3v1787630 // Lj4g3v2405410
GO:0006812	P	cation transport	0.17	1	// Lj4g3v2846240 // Lj0g3v0201629 // Lj2g3v2207710 // Lj0g3v0305469 // Lj1g3v4901110 // Lj0g3v0105009 // Lj1g3v1785990 // Lj0g3v0039469 // Lj4g3v2641090 // Lj1g3v4901120 // Lj1g3v2372380 // Lj6g3v0933780 // Lj0g3v0104999
GO:0006810	P	transport	0.26	1	// Lj3g3v3640070 // Lj5g3v1171070 // Lj5g3v1176810 // Lj0g3v0201629 // Lj2g3v2207710 // Lj3g3v2478840 // Lj0g3v0305469 // Lj5g3v0308440 // Lj5g3v0614830 // Lj0g3v0065209 // Lj2g3v0604100 // Lj1g3v0948550 // Lj1g3v0246790 // Lj1g3v4901120 // Lj4g3v3114100 // Lj6g3v0003500 // Lj0g3v0131779 // Lj4g3v2846240 // Lj1g3v3541590 // Lj3g3v2810120 // Lj1g3v1487390 // Lj0g3v0148179 // Lj3g3v0838300 // Lj0g3…
GO:0009889	P	regulation of biosynthetic process	0.91	1	// Lj4g3v1414210 // Lj0g3v0180199 // Lj2g3v2051180 // Lj0g3v0250259 // Lj1g3v4717500 // Lj4g3v2436020 // Lj3g3v2427550 // Lj4g3v0450470 // Lj4g3v1327620 // Lj6g3v1752890 // Lj5g3v0122180 // Lj4g3v0911380 // Lj2g3v0636570 // Lj6g3v0959470 // Lj4g3v2405410 // Lj1g3v0175780 // Lj6g3v0528550 // Lj0g3v0109229 // Lj0g3v0292969 // Lj2g3v1168830 // Lj2g3v1364760 // Lj1g3v1768990 // Lj0g3v0202329 // Lj1g3…
GO:0051716	P	cellular response to stimulus	0.26	1	// Lj0g3v0180199 // Lj1g3v0672100 // Lj0g3v0024249 // Lj5g3v1176810 // Lj0g3v0250259 // Lj3g3v2478840 // Lj3g3v2517540 // Lj4g3v2826710 // Lj4g3v2436020 // Lj2g3v2560080 // Lj3g3v3441340 // Lj4g3v1880330 // Lj6g3v0003500 // Lj3g3v0652730 // Lj3g3v3711310 // Lj5g3v0122180 // Lj2g3v3107350 // Lj1g3v4205480 // Lj2g3v1020000 // Lj4g3v0843090 // Lj2g3v0636570 // Lj6g3v0959470 // Lj3g3v0002210 // Lj4g3…
GO:0099402	P	plant organ development	1	1	// Lj3g3v1061390 // Lj2g3v1020000 // Lj1g3v3642200 // Lj0g3v0004489 // Lj4g3v0911380 // Lj4g3v2468440
GO:0050794	P	regulation of cellular process	0.79	1	// Lj4g3v1414210 // Lj0g3v0180199 // Lj2g3v2051180 // Lj2g3v2560080 // Lj0g3v0250259 // Lj3g3v2478840 // Lj1g3v4717500 // Lj3g3v3441340 // Lj3g3v2517540 // Lj4g3v2826710 // Lj0g3v0017249 // Lj4g3v2436020 // Lj3g3v2427550 // Lj0g3v0024249 // Lj4g3v0450470 // Lj4g3v1880330 // Lj0g3v0032249 // Lj1g3v4917460 // Lj1g3v0672100 // Lj4g3v1327620 // Lj6g3v1752890 // Lj1g3v3053790 // Lj5g3v0122180 // Lj1g3…
GO:0043412	P	macromolecule modification	1	1	// Lj4g3v1414210 // Lj2g3v1499330 // Lj2g3v1364760 // Lj6g3v1812110 // Lj1g3v2661410 // Lj1g3v2953570 // Lj2g3v2794510 // Lj0g3v0063059 // Lj0g3v0275209 // Lj0g3v0147519 // Lj1g3v2982400 // Lj1g3v3976010 // Lj3g3v0821240 // Lj0g3v0083059 // Lj0g3v0075699 // Lj5g3v1206680 // Lj2g3v1499300 // Lj2g3v3107350 // Lj6g3v0353780 // Lj3g3v0950630 // Lj0g3v0312539 // Lj3g3v2888270 // Lj5g3v1341920 // Lj4g3…
GO:0036211	P	protein modification process	1	1	// Lj4g3v1414210 // Lj2g3v1499330 // Lj2g3v1364760 // Lj6g3v1812110 // Lj1g3v2661410 // Lj1g3v2953570 // Lj2g3v2794510 // Lj0g3v0063059 // Lj0g3v0275209 // Lj0g3v0147519 // Lj1g3v2982400 // Lj1g3v3976010 // Lj3g3v0821240 // Lj0g3v0083059 // Lj0g3v0075699 // Lj5g3v1206680 // Lj2g3v1499300 // Lj2g3v3107350 // Lj6g3v0353780 // Lj3g3v0950630 // Lj0g3v0312539 // Lj3g3v2888270 // Lj5g3v1341920 // Lj4g3…
GO:0009266	P	response to temperature stimulus	0.22	1	// Lj4g3v1935530 // Lj6g3v0528550 // Lj0g3v0180199 // Lj1g3v0672100 // Lj1g3v1487390 // Lj0g3v0310179 // Lj4g3v1880330 // Lj3g3v1451440
GO:0051234	P	establishment of localization	0.24	1	// Lj3g3v3640070 // Lj5g3v1171070 // Lj5g3v1176810 // Lj0g3v0201629 // Lj2g3v2207710 // Lj3g3v2478840 // Lj0g3v0305469 // Lj5g3v0308440 // Lj5g3v0614830 // Lj0g3v0065209 // Lj2g3v0604100 // Lj1g3v0948550 // Lj1g3v0246790 // Lj1g3v4901120 // Lj4g3v3114100 // Lj6g3v0003500 // Lj0g3v0131779 // Lj4g3v2846240 // Lj1g3v3541590 // Lj3g3v2810120 // Lj1g3v1487390 // Lj0g3v0148179 // Lj3g3v0838300 // Lj0g3…
GO:0046148	P	pigment biosynthetic process	0.074	1	// Lj4g3v1414210 // Lj2g3v1804130 // Lj0g3v0341109 // Lj0g3v0361729 // Lj2g3v2002950 // Lj1g3v2808120
GO:0016070	P	RNA metabolic process	1	1	// Lj5g3v1697630 // Lj0g3v0250259 // Lj1g3v4717500 // Lj4g3v1414210 // Lj4g3v2436020 // Lj3g3v2427550 // Lj6g3v1706150 // Lj4g3v0450470 // Lj2g3v1364760 // Lj1g3v0786360 // Lj4g3v1327620 // Lj6g3v1752890 // Lj5g3v0122180 // Lj4g3v0911380 // Lj2g3v0636570 // Lj6g3v0959470 // Lj4g3v2405410 // Lj1g3v0175780 // Lj6g3v0528550 // Lj0g3v0109229 // Lj1g3v1290460 // Lj0g3v0017249 // Lj2g3v1171110 // Lj0g3…
GO:0042546	P	cell wall biogenesis	0.32	1	// Lj6g3v1412730 // Lj0g3v0211939 // Lj2g3v2051180 // Lj6g3v1077270 // Lj0g3v0024249
GO:0044271	P	cellular nitrogen compound biosynthetic process	1	1	// Lj0g3v0006719 // Lj5g3v1697630 // Lj0g3v0250259 // Lj1g3v4717500 // Lj4g3v1414210 // Lj4g3v2436020 // Lj3g3v2427550 // Lj4g3v0450470 // Lj2g3v1364760 // Lj1g3v0786360 // Lj4g3v1327620 // Lj6g3v1752890 // Lj5g3v0122180 // Lj4g3v0911380 // Lj2g3v1168830 // Lj2g3v0636570 // Lj6g3v0959470 // Lj4g3v2405410 // Lj1g3v0175780 // Lj3g3v1010900 // Lj4g3v2785680 // Lj6g3v0528550 // Lj0g3v0109229 // Lj1g3…
GO:0009812	P	flavonoid metabolic process	0.076	1	// Lj0g3v0118899 // Lj0g3v0361729 // Lj2g3v2002950 // Lj0g3v0131419 // Lj2g3v0636570 // Lj5g3v0681120 // Lj2g3v2351570 // Lj1g3v2839220 // Lj4g3v2405410
GO:0009813	P	flavonoid biosynthetic process	0.19	1	// Lj0g3v0118899 // Lj0g3v0361729 // Lj2g3v2002950 // Lj0g3v0131419 // Lj5g3v0681120 // Lj2g3v2351570
GO:0048367	P	shoot system development	0.97	1	// Lj3g3v1061390 // Lj2g3v1020000 // Lj1g3v3642200 // Lj4g3v0911380 // Lj4g3v2468440 // Lj2g3v2351570 // Lj1g3v4449220 // Lj0g3v0146209
GO:0006355	P	regulation of transcription, DNA-templated	0.93	1	// Lj4g3v1414210 // Lj0g3v0250259 // Lj1g3v4717500 // Lj4g3v2436020 // Lj4g3v2468440 // Lj4g3v0450470 // Lj4g3v1327620 // Lj6g3v1752890 // Lj4g3v0911380 // Lj2g3v0636570 // Lj6g3v0959470 // Lj4g3v2405410 // Lj1g3v0175780 // Lj6g3v0528550 // Lj0g3v0292969 // Lj2g3v1364760 // Lj1g3v1768990 // Lj0g3v0202329 // Lj1g3v3053790 // Lj3g3v2427550 // Lj0g3v0017249 // Lj1g3v1787630
GO:0010556	P	regulation of macromolecule biosynthetic process	0.93	1	// Lj4g3v1414210 // Lj0g3v0250259 // Lj1g3v4717500 // Lj4g3v2436020 // Lj3g3v2427550 // Lj4g3v0450470 // Lj4g3v1327620 // Lj6g3v1752890 // Lj5g3v0122180 // Lj4g3v0911380 // Lj2g3v0636570 // Lj6g3v0959470 // Lj4g3v2405410 // Lj1g3v0175780 // Lj6g3v0528550 // Lj0g3v0109229 // Lj0g3v0292969 // Lj2g3v1168830 // Lj2g3v1364760 // Lj1g3v1768990 // Lj0g3v0202329 // Lj1g3v3053790 // Lj4g3v2468440 // Lj0g3…
GO:0006351	P	transcription, DNA-templated	0.82	1	// Lj5g3v1697630 // Lj0g3v0250259 // Lj1g3v4717500 // Lj4g3v1414210 // Lj4g3v2436020 // Lj3g3v2427550 // Lj4g3v0450470 // Lj2g3v1364760 // Lj1g3v0786360 // Lj4g3v1327620 // Lj6g3v1752890 // Lj5g3v0122180 // Lj4g3v0911380 // Lj2g3v0636570 // Lj6g3v0959470 // Lj4g3v2405410 // Lj1g3v0175780 // Lj6g3v0528550 // Lj0g3v0109229 // Lj1g3v1290460 // Lj0g3v0017249 // Lj2g3v1171110 // Lj0g3v0265999 // Lj2g3…
GO:0044763	P	single-organism cellular process	0.36	1	// Lj0g3v0006719 // Lj1g3v0672100 // Lj1g3v0416380 // Lj5g3v1176810 // Lj0g3v0201629 // Lj2g3v2207710 // Lj3g3v2478840 // Lj3g3v2517540 // Lj4g3v2826710 // Lj2g3v0915120 // Lj2g3v3336140 // Lj0g3v0146209 // Lj0g3v0357469 // Lj3g3v1061390 // Lj2g3v2002950 // Lj1g3v4205480 // Lj4g3v0843090 // Lj0g3v0303429 // Lj6g3v0959470 // Lj0g3v0105409 // Lj1g3v3976010 // Lj3g3v0002210 // Lj6g3v1162830 // Lj0g3…
GO:0006753	P	nucleoside phosphate metabolic process	0.32	1	// Lj0g3v0293939 // Lj3g3v0950490 // Lj0g3v0341109 // Lj0g3v0105939 // Lj2g3v0915120 // Lj1g3v0638730 // Lj0g3v0105409 // Lj0g3v0032249
GO:0097305	P	response to alcohol	0.73	1	// Lj2g3v1168830 // Lj0g3v0109229 // Lj3g3v2517540 // Lj4g3v2436020 // Lj6g3v0959470 // Lj5g3v1341920
GO:0032774	P	RNA biosynthetic process	0.84	1	// Lj5g3v1697630 // Lj0g3v0250259 // Lj1g3v4717500 // Lj4g3v1414210 // Lj4g3v2436020 // Lj3g3v2427550 // Lj4g3v0450470 // Lj2g3v1364760 // Lj1g3v0786360 // Lj4g3v1327620 // Lj6g3v1752890 // Lj5g3v0122180 // Lj4g3v0911380 // Lj2g3v0636570 // Lj6g3v0959470 // Lj4g3v2405410 // Lj1g3v0175780 // Lj6g3v0528550 // Lj0g3v0109229 // Lj1g3v1290460 // Lj0g3v0017249 // Lj2g3v1171110 // Lj0g3v0265999 // Lj2g3…
GO:0006732	P	coenzyme metabolic process	0.13	1	// Lj0g3v0293939 // Lj3g3v0950490 // Lj0g3v0105939 // Lj2g3v0915120 // Lj1g3v0638730 // Lj0g3v0105409 // Lj0g3v0032249 // Lj4g3v2266260
GO:0050896	P	response to stimulus	0.12	1	// Lj1g3v0672100 // Lj1g3v0416380 // Lj5g3v1176810 // Lj2g3v0777030 // Lj3g3v2478840 // Lj3g3v2517540 // Lj4g3v2826710 // Lj2g3v3336140 // Lj0g3v0146209 // Lj2g3v1836090 // Lj5g3v0208080 // Lj1g3v4205480 // Lj2g3v1535110 // Lj6g3v0959470 // Lj1g3v3976010 // Lj0g3v0332289 // Lj3g3v0002210 // Lj4g3v0336650 // Lj0g3v0302529 // Lj5g3v0614830 // Lj5g3v0243290 // Lj0g3v0245909 // Lj0g3v0298899 // Lj5g3…
GO:0044699	P	single-organism process	0.12	1	// Lj0g3v0006719 // Lj1g3v0672100 // Lj0g3v0298899 // Lj5g3v1176810 // Lj0g3v0201629 // Lj2g3v2207710 // Lj3g3v2478840 // Lj3g3v2517540 // Lj4g3v2826710 // Lj2g3v0915120 // Lj2g3v3336140 // Lj4g3v3114100 // Lj0g3v0146209 // Lj0g3v0357469 // Lj3g3v1061390 // Lj0g3v0004489 // Lj2g3v2002950 // Lj1g3v4205480 // Lj4g3v0843090 // Lj0g3v0303429 // Lj6g3v0959470 // Lj0g3v0105409 // Lj1g3v3976010 // Lj3g3…
GO:0009791	P	post-embryonic development	1	1	// Lj3g3v3338440 // Lj2g3v1068840 // Lj2g3v0636570 // Lj4g3v2436020 // Lj4g3v2468440 // Lj2g3v2351570 // Lj6g3v0959470 // Lj0g3v0024249 // Lj4g3v2405410
GO:0034654	P	nucleobase-containing compound biosynthetic process	0.87	1	// Lj5g3v1697630 // Lj0g3v0250259 // Lj1g3v4717500 // Lj4g3v1414210 // Lj4g3v2436020 // Lj3g3v2427550 // Lj4g3v0450470 // Lj2g3v1364760 // Lj1g3v0786360 // Lj4g3v1327620 // Lj6g3v1752890 // Lj5g3v0122180 // Lj4g3v0911380 // Lj2g3v1168830 // Lj2g3v0636570 // Lj6g3v0959470 // Lj4g3v2405410 // Lj1g3v0175780 // Lj6g3v0528550 // Lj0g3v0109229 // Lj1g3v1290460 // Lj0g3v0017249 // Lj2g3v1171110 // Lj2g3…
GO:0034641	P	cellular nitrogen compound metabolic process	1	1	// Lj0g3v0006719 // Lj5g3v1697630 // Lj0g3v0105939 // Lj0g3v0250259 // Lj1g3v4717500 // Lj4g3v1414210 // Lj2g3v0915120 // Lj4g3v2436020 // Lj3g3v2427550 // Lj6g3v1706150 // Lj4g3v0450470 // Lj0g3v0032249 // Lj2g3v1364760 // Lj1g3v0786360 // Lj0g3v0293939 // Lj4g3v1327620 // Lj6g3v1752890 // Lj5g3v0122180 // Lj4g3v0911380 // Lj2g3v1168830 // Lj2g3v0636570 // Lj6g3v0959470 // Lj0g3v0105409 // Lj4g3…
GO:0042221	P	response to chemical	0.1	1	// Lj0g3v0066719 // Lj0g3v0180199 // Lj2g3v2560080 // Lj0g3v0201629 // Lj0g3v0250259 // Lj3g3v3441340 // Lj3g3v2517540 // Lj4g3v2826710 // Lj4g3v2436020 // Lj0g3v0024249 // Lj0g3v0146209 // Lj4g3v3114100 // Lj6g3v1812110 // Lj3g3v0652730 // Lj5g3v0347610 // Lj1g3v2953570 // Lj6g3v1752890 // Lj5g3v0122180 // Lj1g3v4205480 // Lj4g3v0843090 // Lj2g3v0636570 // Lj3g3v0838300 // Lj6g3v0959470 // Lj1g3…
GO:0009651	P	response to salt stress	0.34	1	// Lj4g3v1935530 // Lj5g3v0310150 // Lj5g3v0614830 // Lj0g3v0037739 // Lj3g3v2517540 // Lj6g3v1880410 // Lj4g3v2436020 // Lj6g3v0959470
GO:0010646	P	regulation of cell communication	0.26	1	// Lj0g3v0310179 // Lj1g3v0672100 // Lj3g3v2517540 // Lj4g3v2436020 // Lj6g3v0959470 // Lj4g3v1880330 // Lj3g3v1451440
GO:0009259	P	ribonucleotide metabolic process	0.089	1	// Lj0g3v0293939 // Lj3g3v0950490 // Lj0g3v0341109 // Lj0g3v0105939 // Lj2g3v0915120 // Lj1g3v0638730 // Lj0g3v0105409 // Lj0g3v0032249
GO:0014070	P	response to organic cyclic compound	0.18	1	// Lj2g3v1020000 // Lj4g3v0843100 // Lj0g3v0262119 // Lj4g3v2826710 // Lj6g3v1077640 // Lj4g3v0843090 // Lj4g3v2436020 // Lj6g3v0959470 // Lj1g3v0416380
GO:0006139	P	nucleobase-containing compound metabolic process	1	1	// Lj5g3v1697630 // Lj0g3v0105939 // Lj0g3v0250259 // Lj1g3v4717500 // Lj4g3v1414210 // Lj2g3v0915120 // Lj4g3v2436020 // Lj3g3v2427550 // Lj6g3v1706150 // Lj4g3v0450470 // Lj0g3v0032249 // Lj2g3v1364760 // Lj1g3v0786360 // Lj0g3v0293939 // Lj4g3v1327620 // Lj6g3v1752890 // Lj5g3v0122180 // Lj4g3v0911380 // Lj2g3v1168830 // Lj2g3v0636570 // Lj6g3v0959470 // Lj0g3v0105409 // Lj4g3v2405410 // Lj1g3…
GO:0010035	P	response to inorganic substance	0.46	1	// Lj4g3v1935530 // Lj0g3v0180199 // Lj0g3v0024249 // Lj0g3v0201629 // Lj0g3v0202329 // Lj0g3v0113989 // Lj1g3v0416380 // Lj0g3v0262119 // Lj3g3v0652730 // Lj0g3v0298899 // Lj4g3v0336650 // Lj5g3v0347610
GO:0044248	P	cellular catabolic process	0.85	1	// Lj0g3v0066719 // Lj1g3v1487390 // Lj0g3v0066729 // Lj2g3v1130620 // Lj6g3v1549220 // Lj0g3v0105939 // Lj6g3v1077640 // Lj1g3v0638730 // Lj0g3v0245909 // Lj1g3v3892190 // Lj0g3v0032249 // Lj0g3v0146209 // Lj4g3v3111700 // Lj0g3v0270939 // Lj0g3v0276689
GO:0009653	P	anatomical structure morphogenesis	0.94	1	// Lj1g3v0416380 // Lj0g3v0359999 // Lj4g3v0911380 // Lj0g3v0176879 // Lj4g3v2468440 // Lj0g3v0262119 // Lj1g3v4449220 // Lj0g3v0146209 // Lj0g3v0211939
GO:0051179	P	localization	0.3	1	// Lj3g3v3640070 // Lj5g3v1171070 // Lj5g3v1176810 // Lj0g3v0201629 // Lj2g3v2207710 // Lj3g3v2478840 // Lj0g3v0305469 // Lj5g3v0308440 // Lj5g3v0614830 // Lj0g3v0065209 // Lj2g3v0604100 // Lj1g3v0948550 // Lj1g3v0246790 // Lj1g3v4901120 // Lj4g3v3114100 // Lj6g3v0003500 // Lj0g3v0131779 // Lj4g3v2846240 // Lj1g3v3541590 // Lj3g3v2810120 // Lj1g3v1487390 // Lj0g3v0148179 // Lj3g3v0838300 // Lj0g3…
GO:0061458	P	reproductive system development	1	1	// Lj3g3v3338440 // Lj4g3v2436020 // Lj2g3v2351570 // Lj6g3v0959470 // Lj0g3v0024249
GO:0048827	P	phyllome development	0.93	1	// Lj3g3v1061390 // Lj2g3v1020000 // Lj1g3v3642200 // Lj4g3v2468440 // Lj4g3v0911380
GO:0032502	P	developmental process	1	1	// Lj0g3v0298899 // Lj2g3v1068840 // Lj0g3v0359999 // Lj4g3v2666330 // Lj1g3v4719640 // Lj4g3v2436020 // Lj4g3v2468440 // Lj0g3v0024249 // Lj0g3v0146209 // Lj1g3v4449220 // Lj3g3v1061390 // Lj0g3v0004489 // Lj4g3v0911380 // Lj2g3v0636570 // Lj6g3v0959470 // Lj4g3v3014670 // Lj4g3v2405410 // Lj2g3v1020000 // Lj1g3v3642200 // Lj0g3v0131749 // Lj3g3v3338440 // Lj1g3v0416380 // Lj0g3v0211939 // Lj5g3…
GO:0032501	P	multicellular organismal process	1	1	// Lj2g3v1068840 // Lj4g3v2666330 // Lj4g3v2436020 // Lj4g3v2468440 // Lj0g3v0024249 // Lj0g3v0146209 // Lj1g3v4449220 // Lj3g3v1061390 // Lj0g3v0004489 // Lj3g3v2888270 // Lj4g3v0911380 // Lj2g3v0636570 // Lj6g3v0959470 // Lj4g3v3014670 // Lj4g3v2405410 // Lj2g3v1020000 // Lj1g3v3642200 // Lj0g3v0131749 // Lj3g3v3338440 // Lj0g3v0298899 // Lj5g3v2133780 // Lj0g3v0265999 // Lj4g3v0668050 // Lj1g3…
GO:0048608	P	reproductive structure development	1	1	// Lj3g3v3338440 // Lj4g3v2436020 // Lj2g3v2351570 // Lj6g3v0959470 // Lj0g3v0024249
GO:0009416	P	response to light stimulus	0.67	1	// Lj4g3v1935530 // Lj5g3v0308430 // Lj1g3v1487390 // Lj5g3v0308440 // Lj2g3v0636570 // Lj4g3v2468440 // Lj4g3v2405410
GO:1903506	P	regulation of nucleic acid-templated transcription	0.87	1	// Lj4g3v1414210 // Lj0g3v0250259 // Lj1g3v4717500 // Lj4g3v2436020 // Lj4g3v2468440 // Lj4g3v0450470 // Lj4g3v1327620 // Lj6g3v1752890 // Lj4g3v0911380 // Lj2g3v0636570 // Lj6g3v0959470 // Lj4g3v2405410 // Lj1g3v0175780 // Lj6g3v0528550 // Lj0g3v0109229 // Lj0g3v0292969 // Lj2g3v1168830 // Lj2g3v1364760 // Lj1g3v1768990 // Lj0g3v0202329 // Lj1g3v3053790 // Lj3g3v2427550 // Lj0g3v0017249 // Lj1g3…
GO:0009725	P	response to hormone	0.33	1	// Lj0g3v0024249 // Lj4g3v1935530 // Lj0g3v0250259 // Lj3g3v2517540 // Lj4g3v2436020 // Lj2g3v2560080 // Lj3g3v3441340 // Lj0g3v0146209 // Lj3g3v0652730 // Lj1g3v4205480 // Lj2g3v0636570 // Lj6g3v0959470 // Lj3g3v2576020 // Lj3g3v0002210 // Lj4g3v2405410 // Lj0g3v0218449 // Lj0g3v0109229 // Lj5g3v0243290 // Lj6g3v1077640 // Lj2g3v1168830 // Lj4g3v0287330 // Lj5g3v1341920 // Lj1g3v1787630
GO:0009058	P	biosynthetic process	0.84	1	// Lj0g3v0006719 // Lj5g3v1701530 // Lj5g3v1697630 // Lj0g3v0180199 // Lj2g3v1804130 // Lj2g3v2051180 // Lj4g3v1935530 // Lj0g3v0250259 // Lj1g3v4717500 // Lj4g3v0450470 // Lj1g3v4449220 // Lj1g3v1525930 // Lj5g3v0527640 // Lj4g3v2436020 // Lj3g3v2427550 // Lj0g3v0024249 // Lj0g3v0146209 // Lj0g3v0032249 // Lj2g3v1364760 // Lj1g3v2808120 // Lj1g3v0786360 // Lj5g3v0347610 // Lj0g3v0105939 // Lj1g3…
GO:0032870	P	cellular response to hormone stimulus	0.1	1	// Lj0g3v0218449 // Lj3g3v0652730 // Lj5g3v1341920 // Lj0g3v0250259 // Lj1g3v4205480 // Lj3g3v2517540 // Lj2g3v0636570 // Lj6g3v1077640 // Lj4g3v2436020 // Lj6g3v0959470 // Lj2g3v2560080 // Lj3g3v3441340 // Lj3g3v0002210 // Lj1g3v1787630 // Lj4g3v2405410
GO:0030001	P	metal ion transport	0.094	1	// Lj0g3v0201629 // Lj2g3v2207710 // Lj0g3v0305469 // Lj1g3v4901110 // Lj0g3v0105009 // Lj1g3v1785990 // Lj0g3v0039469 // Lj1g3v4901120 // Lj4g3v2641090 // Lj0g3v0104999
GO:0006508	P	proteolysis	1	1	// Lj6g3v1077640 // Lj0g3v0102749 // Lj1g3v1584680 // Lj0g3v0270939 // Lj3g3v2575850
GO:0055085	P	transmembrane transport	0.34	1	// Lj3g3v3640070 // Lj5g3v1171070 // Lj0g3v0305469 // Lj0g3v0065209 // Lj4g3v3114100 // Lj4g3v2846240 // Lj3g3v2810120 // Lj1g3v1487390 // Lj0g3v0148179 // Lj3g3v0838300 // Lj0g3v0123269 // Lj1g3v2372380 // Lj3g3v2317940 // Lj1g3v4483780 // Lj1g3v3329920 // Lj1g3v1785990 // Lj0g3v0114839 // Lj3g3v2261380 // Lj6g3v0933780 // Lj0g3v0243819 // Lj1g3v4467770 // Lj0g3v0033249 // Lj2g3v2001440
GO:0055086	P	nucleobase-containing small molecule metabolic process	0.44	1	// Lj0g3v0293939 // Lj3g3v0950490 // Lj0g3v0341109 // Lj0g3v0105939 // Lj2g3v0915120 // Lj1g3v0638730 // Lj0g3v0105409 // Lj0g3v0032249
GO:0090304	P	nucleic acid metabolic process	1	1	// Lj5g3v1697630 // Lj0g3v0250259 // Lj1g3v4717500 // Lj4g3v1414210 // Lj4g3v2436020 // Lj3g3v2427550 // Lj6g3v1706150 // Lj4g3v0450470 // Lj2g3v1364760 // Lj1g3v0786360 // Lj4g3v1327620 // Lj6g3v1752890 // Lj5g3v0122180 // Lj4g3v0911380 // Lj2g3v0636570 // Lj6g3v0959470 // Lj4g3v2405410 // Lj1g3v0175780 // Lj6g3v0528550 // Lj2g3v1130620 // Lj0g3v0109229 // Lj1g3v1290460 // Lj0g3v0017249 // Lj2g3…
GO:0009832	P	plant-type cell wall biogenesis	0.15	1	// Lj6g3v1412730 // Lj0g3v0211939 // Lj2g3v2051180 // Lj6g3v1077270 // Lj0g3v0024249
GO:0006082	P	organic acid metabolic process	0.54	1	// Lj0g3v0006719 // Lj0g3v0180199 // Lj1g3v0264200 // Lj2g3v0915120 // Lj5g3v0527640 // Lj0g3v0032249 // Lj0g3v0105939 // Lj3g3v1061390 // Lj4g3v0843090 // Lj0g3v0105409 // Lj3g3v0002210 // Lj0g3v0218449 // Lj0g3v0293939 // Lj0g3v0126529 // Lj1g3v0638730 // Lj0g3v0245909 // Lj4g3v0843100 // Lj5g3v0681120 // Lj0g3v0131419 // Lj1g3v4204470 // Lj3g3v0950490 // Lj0g3v0118899 // Lj2g3v2351570
GO:1901137	P	carbohydrate derivative biosynthetic process	0.094	1	// Lj0g3v0214629 // Lj0g3v0341109 // Lj4g3v1935530 // Lj6g3v0484070 // Lj1g3v4202330 // Lj5g3v1701530 // Lj0g3v0303429 // Lj2g3v2645150 // Lj5g3v0290490 // Lj0g3v0303419
GO:0051252	P	regulation of RNA metabolic process	0.9	1	// Lj4g3v1414210 // Lj0g3v0250259 // Lj1g3v4717500 // Lj4g3v2436020 // Lj4g3v2468440 // Lj4g3v0450470 // Lj4g3v1327620 // Lj6g3v1752890 // Lj4g3v0911380 // Lj2g3v0636570 // Lj6g3v0959470 // Lj4g3v2405410 // Lj1g3v0175780 // Lj6g3v0528550 // Lj0g3v0109229 // Lj0g3v0292969 // Lj2g3v1168830 // Lj2g3v1364760 // Lj1g3v1768990 // Lj0g3v0202329 // Lj1g3v3053790 // Lj3g3v2427550 // Lj0g3v0017249 // Lj1g3…
GO:0043170	P	macromolecule metabolic process	1	1	// Lj5g3v1701530 // Lj5g3v1697630 // Lj2g3v1499330 // Lj0g3v0298899 // Lj2g3v0777030 // Lj0g3v0250259 // Lj1g3v1584680 // Lj4g3v0450470 // Lj4g3v1414210 // Lj1g3v1525930 // Lj0g3v0102749 // Lj4g3v2436020 // Lj3g3v2427550 // Lj6g3v1549220 // Lj6g3v1706150 // Lj0g3v0032249 // Lj6g3v1812110 // Lj2g3v1364760 // Lj0g3v0270939 // Lj1g3v0786360 // Lj0g3v0276689 // Lj0g3v0105939 // Lj1g3v2953570 // Lj4g3…
GO:0048731	P	system development	1	1	// Lj3g3v1061390 // Lj2g3v1020000 // Lj1g3v3642200 // Lj0g3v0004489 // Lj3g3v3338440 // Lj4g3v0911380 // Lj4g3v2436020 // Lj4g3v2468440 // Lj2g3v2351570 // Lj6g3v0959470 // Lj0g3v0024249 // Lj1g3v4449220 // Lj0g3v0146209
GO:0080134	P	regulation of response to stress	0.13	1	// Lj0g3v0310179 // Lj1g3v0672100 // Lj4g3v1477230 // Lj2g3v1020000 // Lj4g3v1539400 // Lj4g3v2468440 // Lj1g3v2839220 // Lj4g3v1880330 // Lj3g3v1451440
GO:0016310	P	phosphorylation	0.57	1	// Lj4g3v1414210 // Lj2g3v1499330 // Lj4g3v1477230 // Lj2g3v0915120 // Lj0g3v0032249 // Lj6g3v1812110 // Lj1g3v2661410 // Lj0g3v0293939 // Lj2g3v2794510 // Lj0g3v0063059 // Lj0g3v0275209 // Lj0g3v0147519 // Lj1g3v2982400 // Lj0g3v0105409 // Lj0g3v0083059 // Lj0g3v0075699 // Lj5g3v1206680 // Lj3g3v0950490 // Lj2g3v1499300 // Lj0g3v0105939 // Lj1g3v0638730 // Lj2g3v3107350 // Lj6g3v0353780 // Lj3g3…
GO:0071495	P	cellular response to endogenous stimulus	0.081	1	// Lj0g3v0218449 // Lj3g3v0652730 // Lj5g3v1341920 // Lj0g3v0250259 // Lj0g3v0145339 // Lj1g3v4205480 // Lj3g3v2517540 // Lj2g3v0636570 // Lj6g3v1077640 // Lj4g3v2436020 // Lj6g3v0959470 // Lj2g3v2560080 // Lj3g3v3441340 // Lj3g3v0002210 // Lj1g3v1787630 // Lj4g3v2405410
GO:0043933	P	macromolecular complex subunit organization	1	1	// Lj0g3v0032249 // Lj0g3v0211939 // Lj2g3v1364760 // Lj1g3v4717500 // Lj0g3v0105939
GO:0031326	P	regulation of cellular biosynthetic process	0.9	1	// Lj4g3v1414210 // Lj0g3v0180199 // Lj2g3v2051180 // Lj0g3v0250259 // Lj1g3v4717500 // Lj4g3v2436020 // Lj3g3v2427550 // Lj4g3v0450470 // Lj4g3v1327620 // Lj6g3v1752890 // Lj5g3v0122180 // Lj4g3v0911380 // Lj2g3v0636570 // Lj6g3v0959470 // Lj4g3v2405410 // Lj1g3v0175780 // Lj6g3v0528550 // Lj0g3v0109229 // Lj0g3v0292969 // Lj2g3v1168830 // Lj2g3v1364760 // Lj1g3v1768990 // Lj0g3v0202329 // Lj1g3…
GO:0031323	P	regulation of cellular metabolic process	0.85	1	// Lj4g3v1414210 // Lj0g3v0180199 // Lj2g3v2051180 // Lj0g3v0250259 // Lj1g3v4717500 // Lj5g3v0614830 // Lj4g3v2826710 // Lj4g3v2436020 // Lj3g3v2427550 // Lj4g3v0450470 // Lj0g3v0032249 // Lj4g3v1327620 // Lj6g3v1752890 // Lj5g3v0122180 // Lj4g3v0911380 // Lj2g3v0636570 // Lj6g3v0959470 // Lj4g3v2405410 // Lj1g3v0175780 // Lj6g3v0528550 // Lj0g3v0109229 // Lj0g3v0105939 // Lj1g3v0638730 // Lj1g3…
GO:0019752	P	carboxylic acid metabolic process	0.68	1	// Lj0g3v0293939 // Lj0g3v0118899 // Lj0g3v0180199 // Lj4g3v0843090 // Lj1g3v0264200 // Lj2g3v2351570 // Lj0g3v0126529 // Lj2g3v0915120 // Lj5g3v0527640 // Lj1g3v0638730 // Lj0g3v0245909 // Lj4g3v0843100 // Lj5g3v0681120 // Lj0g3v0131419 // Lj0g3v0105409 // Lj3g3v0950490 // Lj0g3v0032249 // Lj0g3v0105939
GO:0044237	P	cellular metabolic process	1	1	// Lj0g3v0006719 // Lj2g3v1499330 // Lj1g3v0416380 // Lj1g3v0264200 // Lj5g3v0614830 // Lj4g3v2826710 // Lj2g3v0915120 // Lj3g3v2427550 // Lj2g3v3336140 // Lj0g3v0146209 // Lj1g3v2661410 // Lj0g3v0357469 // Lj3g3v1061390 // Lj4g3v1327620 // Lj2g3v2002950 // Lj4g3v0843090 // Lj0g3v0303429 // Lj6g3v0959470 // Lj0g3v0105409 // Lj1g3v3976010 // Lj3g3v0002210 // Lj1g3v0175780 // Lj3g3v2693540 // Lj3g3…
GO:0006725	P	cellular aromatic compound metabolic process	1	1	// Lj5g3v1697630 // Lj2g3v2051180 // Lj0g3v0105939 // Lj0g3v0250259 // Lj1g3v4717500 // Lj4g3v1414210 // Lj2g3v0915120 // Lj4g3v2436020 // Lj3g3v2427550 // Lj6g3v1706150 // Lj4g3v0450470 // Lj0g3v0032249 // Lj2g3v1364760 // Lj1g3v0786360 // Lj0g3v0293939 // Lj4g3v1327620 // Lj6g3v1752890 // Lj2g3v2002950 // Lj5g3v0122180 // Lj4g3v0911380 // Lj2g3v1168830 // Lj2g3v0636570 // Lj6g3v0959470 // Lj0g3…
GO:0072521	P	purine-containing compound metabolic process	0.11	1	// Lj0g3v0293939 // Lj3g3v0950490 // Lj0g3v0341109 // Lj0g3v0105939 // Lj2g3v0915120 // Lj1g3v0638730 // Lj0g3v0105409 // Lj0g3v0032249
GO:0007275	P	multicellular organism development	1	1	// Lj2g3v1068840 // Lj4g3v2666330 // Lj4g3v2436020 // Lj4g3v2468440 // Lj0g3v0024249 // Lj0g3v0146209 // Lj1g3v4449220 // Lj3g3v1061390 // Lj0g3v0004489 // Lj4g3v0911380 // Lj2g3v0636570 // Lj6g3v0959470 // Lj4g3v3014670 // Lj4g3v2405410 // Lj2g3v1020000 // Lj1g3v3642200 // Lj0g3v0131749 // Lj3g3v3338440 // Lj0g3v0298899 // Lj0g3v0265999 // Lj1g3v1768990 // Lj0g3v0176879 // Lj2g3v2351570
GO:0023052	P	signaling	0.35	1	// Lj0g3v0180199 // Lj0g3v0024249 // Lj0g3v0250259 // Lj3g3v2478840 // Lj3g3v2517540 // Lj4g3v2826710 // Lj4g3v2436020 // Lj2g3v2560080 // Lj3g3v3441340 // Lj1g3v4205480 // Lj4g3v0843090 // Lj2g3v0636570 // Lj6g3v0959470 // Lj3g3v0002210 // Lj4g3v2405410 // Lj0g3v0218449 // Lj2g3v1020000 // Lj5g3v1206680 // Lj6g3v1077640 // Lj1g3v2839220 // Lj5g3v1341920 // Lj1g3v0416380 // Lj2g3v3107350 // Lj3g3…
GO:0009737	P	response to abscisic acid	0.72	1	// Lj2g3v1168830 // Lj0g3v0109229 // Lj3g3v2517540 // Lj4g3v2436020 // Lj6g3v0959470 // Lj5g3v1341920
GO:0048366	P	leaf development	0.78	1	// Lj3g3v1061390 // Lj2g3v1020000 // Lj1g3v3642200 // Lj4g3v2468440 // Lj4g3v0911380
GO:0051171	P	regulation of nitrogen compound metabolic process	0.9	1	// Lj4g3v1414210 // Lj0g3v0250259 // Lj1g3v4717500 // Lj4g3v2436020 // Lj3g3v2427550 // Lj4g3v0450470 // Lj0g3v0032249 // Lj4g3v1327620 // Lj6g3v1752890 // Lj5g3v0122180 // Lj4g3v0911380 // Lj2g3v0636570 // Lj6g3v0959470 // Lj4g3v2405410 // Lj1g3v0175780 // Lj6g3v0528550 // Lj0g3v0109229 // Lj0g3v0105939 // Lj1g3v0638730 // Lj2g3v1168830 // Lj0g3v0017249 // Lj2g3v1364760 // Lj1g3v1768990 // Lj0g3…
GO:2000112	P	regulation of cellular macromolecule biosynthetic process	0.96	1	// Lj4g3v1414210 // Lj0g3v0250259 // Lj1g3v4717500 // Lj4g3v2436020 // Lj4g3v2468440 // Lj4g3v0450470 // Lj4g3v1327620 // Lj6g3v1752890 // Lj5g3v0122180 // Lj4g3v0911380 // Lj2g3v0636570 // Lj6g3v0959470 // Lj4g3v2405410 // Lj1g3v0175780 // Lj6g3v0528550 // Lj0g3v0292969 // Lj2g3v1364760 // Lj1g3v1768990 // Lj0g3v0202329 // Lj1g3v3053790 // Lj3g3v2427550 // Lj0g3v0017249 // Lj1g3v1787630
GO:0006796	P	phosphate-containing compound metabolic process	0.19	1	// Lj4g3v1414210 // Lj2g3v1804130 // Lj2g3v1068840 // Lj4g3v1477230 // Lj5g3v0614830 // Lj2g3v0915120 // Lj0g3v0032249 // Lj6g3v1812110 // Lj3g3v3711310 // Lj0g3v0293939 // Lj2g3v2794510 // Lj1g3v2661410 // Lj0g3v0063059 // Lj0g3v0147519 // Lj0g3v0275209 // Lj1g3v2982400 // Lj0g3v0105409 // Lj3g3v0821240 // Lj0g3v0083059 // Lj4g3v2405410 // Lj0g3v0075699 // Lj3g3v2693540 // Lj5g3v1206680 // Lj3g3…
GO:0071704	P	organic substance metabolic process	1	1	// Lj0g3v0006719 // Lj2g3v1499330 // Lj0g3v0298899 // Lj2g3v0777030 // Lj1g3v0264200 // Lj5g3v0614830 // Lj4g3v2826710 // Lj2g3v0915120 // Lj3g3v2427550 // Lj2g3v3336140 // Lj0g3v0146209 // Lj1g3v2661410 // Lj0g3v0357469 // Lj3g3v1061390 // Lj4g3v1327620 // Lj2g3v2002950 // Lj2g3v0960420 // Lj4g3v0843090 // Lj0g3v0303429 // Lj6g3v0959470 // Lj0g3v0105409 // Lj1g3v3976010 // Lj3g3v0002210 // Lj1g3…
GO:0010467	P	gene expression	1	1	// Lj5g3v1697630 // Lj0g3v0250259 // Lj1g3v4717500 // Lj4g3v1414210 // Lj4g3v2436020 // Lj3g3v2427550 // Lj6g3v1706150 // Lj4g3v0450470 // Lj2g3v1364760 // Lj0g3v0270939 // Lj1g3v0786360 // Lj4g3v1327620 // Lj6g3v1752890 // Lj5g3v0122180 // Lj4g3v0911380 // Lj2g3v0636570 // Lj6g3v0959470 // Lj4g3v2405410 // Lj1g3v0175780 // Lj4g3v2785680 // Lj6g3v0528550 // Lj0g3v0109229 // Lj1g3v1290460 // Lj0g3…
GO:0071702	P	organic substance transport	0.79	1	// Lj4g3v2846240 // Lj0g3v0243819 // Lj3g3v3640070 // Lj1g3v1487390 // Lj3g3v2478840 // Lj4g3v1274980 // Lj5g3v0308440 // Lj0g3v0065209 // Lj1g3v3329920 // Lj1g3v0948550 // Lj3g3v0838300 // Lj0g3v0035419 // Lj0g3v0148179 // Lj3g3v2810120 // Lj5g3v0290490 // Lj5g3v0308430 // Lj0g3v0033249 // Lj1g3v2372380
GO:0051704	P	multi-organism process	0.24	1	// Lj2g3v0777030 // Lj2g3v1068840 // Lj5g3v0308440 // Lj6g3v1412740 // Lj4g3v2826710 // Lj0g3v0024249 // Lj6g3v1812110 // Lj5g3v0208080 // Lj4g3v1539400 // Lj4g3v0843090 // Lj5g3v0308430 // Lj2g3v1020000 // Lj0g3v0262119 // Lj1g3v2839220 // Lj1g3v0416380 // Lj0g3v0145339 // Lj4g3v0843100 // Lj0g3v0140769 // Lj3g3v2888270 // Lj4g3v2376300 // Lj4g3v2717130 // Lj5g3v0681120 // Lj1g3v1787630 // Lj6g3…
GO:0010468	P	regulation of gene expression	0.98	1	// Lj4g3v1414210 // Lj0g3v0250259 // Lj1g3v4717500 // Lj4g3v2436020 // Lj4g3v2468440 // Lj4g3v0450470 // Lj4g3v1327620 // Lj6g3v1752890 // Lj5g3v0122180 // Lj4g3v0911380 // Lj2g3v0636570 // Lj6g3v0959470 // Lj4g3v2405410 // Lj1g3v0175780 // Lj6g3v0528550 // Lj0g3v0292969 // Lj4g3v0668050 // Lj2g3v1364760 // Lj1g3v1768990 // Lj0g3v0202329 // Lj1g3v3053790 // Lj3g3v2427550 // Lj0g3v0017249 // Lj1g3…
GO:0006468	P	protein phosphorylation	0.58	1	// Lj3g3v0950630 // Lj4g3v1414210 // Lj2g3v1499330 // Lj5g3v1206680 // Lj2g3v2794510 // Lj0g3v0083059 // Lj0g3v0063059 // Lj0g3v0147519 // Lj2g3v3107350 // Lj2g3v1499300 // Lj0g3v0312539 // Lj3g3v2888270 // Lj0g3v0275209 // Lj1g3v2982400 // Lj5g3v1341920 // Lj6g3v1812110 // Lj0g3v0075699 // Lj1g3v2661410 // Lj6g3v1187400 // Lj6g3v0353780
GO:0009987	P	cellular process	0.96	1	// Lj0g3v0006719 // Lj2g3v1499330 // Lj3g3v2575850 // Lj5g3v1176810 // Lj2g3v0777030 // Lj2g3v2207710 // Lj3g3v2478840 // Lj3g3v2517540 // Lj4g3v2826710 // Lj2g3v0915120 // Lj3g3v2427550 // Lj2g3v3336140 // Lj0g3v0146209 // Lj2g3v1836090 // Lj1g3v2661410 // Lj0g3v0357469 // Lj3g3v1061390 // Lj4g3v1327620 // Lj0g3v0004489 // Lj2g3v2002950 // Lj2g3v0960420 // Lj0g3v0201629 // Lj0g3v0147519 // Lj4g3…
GO:0044267	P	cellular protein metabolic process	1	1	// Lj4g3v1414210 // Lj2g3v1499330 // Lj2g3v1364760 // Lj6g3v1812110 // Lj0g3v0270939 // Lj1g3v2661410 // Lj1g3v2953570 // Lj2g3v2794510 // Lj5g3v0122180 // Lj2g3v3107350 // Lj0g3v0063059 // Lj0g3v0275209 // Lj0g3v0147519 // Lj1g3v2982400 // Lj1g3v3976010 // Lj3g3v0821240 // Lj0g3v0083059 // Lj0g3v0075699 // Lj5g3v1206680 // Lj2g3v1499300 // Lj6g3v1077640 // Lj0g3v0114839 // Lj0g3v0145339 // Lj6g3…
GO:0019219	P	regulation of nucleobase-containing compound metabolic process	0.84	1	// Lj4g3v1414210 // Lj0g3v0250259 // Lj1g3v4717500 // Lj4g3v2436020 // Lj3g3v2427550 // Lj4g3v0450470 // Lj0g3v0032249 // Lj4g3v1327620 // Lj6g3v1752890 // Lj4g3v0911380 // Lj2g3v0636570 // Lj6g3v0959470 // Lj4g3v2405410 // Lj1g3v0175780 // Lj6g3v0528550 // Lj0g3v0109229 // Lj0g3v0105939 // Lj1g3v0638730 // Lj0g3v0292969 // Lj2g3v1168830 // Lj2g3v1364760 // Lj1g3v1768990 // Lj0g3v0202329 // Lj1g3…
GO:0006464	P	cellular protein modification process	1	1	// Lj4g3v1414210 // Lj2g3v1499330 // Lj2g3v1364760 // Lj6g3v1812110 // Lj1g3v2661410 // Lj1g3v2953570 // Lj2g3v2794510 // Lj0g3v0063059 // Lj0g3v0275209 // Lj0g3v0147519 // Lj1g3v2982400 // Lj1g3v3976010 // Lj3g3v0821240 // Lj0g3v0083059 // Lj0g3v0075699 // Lj5g3v1206680 // Lj2g3v1499300 // Lj2g3v3107350 // Lj6g3v0353780 // Lj3g3v0950630 // Lj0g3v0312539 // Lj3g3v2888270 // Lj5g3v1341920 // Lj4g3…
GO:0044767	P	single-organism developmental process	1	1	// Lj0g3v0298899 // Lj2g3v1068840 // Lj0g3v0359999 // Lj4g3v2666330 // Lj1g3v4719640 // Lj4g3v2436020 // Lj4g3v2468440 // Lj0g3v0024249 // Lj0g3v0146209 // Lj1g3v4449220 // Lj3g3v1061390 // Lj0g3v0004489 // Lj4g3v0911380 // Lj2g3v0636570 // Lj6g3v0959470 // Lj4g3v3014670 // Lj4g3v2405410 // Lj2g3v1020000 // Lj1g3v3642200 // Lj0g3v0131749 // Lj3g3v3338440 // Lj1g3v0416380 // Lj0g3v0211939 // Lj0g3…
GO:0022414	P	reproductive process	1	1	// Lj3g3v3338440 // Lj2g3v1068840 // Lj3g3v2888270 // Lj4g3v2436020 // Lj2g3v2351570 // Lj6g3v0959470 // Lj0g3v0024249 // Lj4g3v2717130
GO:0044765	P	single-organism transport	0.29	1	// Lj3g3v3640070 // Lj0g3v0305469 // Lj5g3v0308440 // Lj0g3v0065209 // Lj1g3v0948550 // Lj4g3v3114100 // Lj0g3v0131779 // Lj3g3v2810120 // Lj0g3v0148179 // Lj3g3v0838300 // Lj0g3v0035419 // Lj5g3v0308430 // Lj1g3v1487390 // Lj1g3v3329920 // Lj0g3v0131769 // Lj3g3v2261380 // Lj6g3v0933780 // Lj3g3v3338170 // Lj3g3v0950630 // Lj0g3v0243819 // Lj3g3v1955590 // Lj4g3v1274980 // Lj2g3v2001440 // Lj0g3…
GO:0009059	P	macromolecule biosynthetic process	1	1	// Lj5g3v1701530 // Lj5g3v1697630 // Lj0g3v0250259 // Lj1g3v4717500 // Lj4g3v1414210 // Lj1g3v1525930 // Lj4g3v2436020 // Lj3g3v2427550 // Lj4g3v0450470 // Lj2g3v1364760 // Lj1g3v0786360 // Lj4g3v1327620 // Lj6g3v1752890 // Lj5g3v0122180 // Lj4g3v0911380 // Lj2g3v0636570 // Lj6g3v0959470 // Lj4g3v2405410 // Lj1g3v0175780 // Lj4g3v2785680 // Lj6g3v0528550 // Lj6g3v1412730 // Lj0g3v0109229 // Lj1g3…
GO:0009117	P	nucleotide metabolic process	0.3	1	// Lj0g3v0293939 // Lj3g3v0950490 // Lj0g3v0341109 // Lj0g3v0105939 // Lj2g3v0915120 // Lj1g3v0638730 // Lj0g3v0105409 // Lj0g3v0032249
GO:0009116	P	nucleoside metabolic process	0.1	1	// Lj0g3v0293939 // Lj3g3v0950490 // Lj0g3v0341109 // Lj0g3v0105939 // Lj2g3v0915120 // Lj1g3v0638730 // Lj0g3v0105409 // Lj0g3v0032249
GO:0044262	P	cellular carbohydrate metabolic process	0.073	1	// Lj0g3v0298899 // Lj3g3v1955590 // Lj6g3v1412730 // Lj6g3v1077270 // Lj0g3v0105939 // Lj1g3v3892190 // Lj1g3v0638730 // Lj4g3v2215210 // Lj0g3v0024249 // Lj0g3v0032249 // Lj4g3v3111700 // Lj6g3v1162830
GO:0009119	P	ribonucleoside metabolic process	0.077	1	// Lj0g3v0293939 // Lj3g3v0950490 // Lj0g3v0341109 // Lj0g3v0105939 // Lj2g3v0915120 // Lj1g3v0638730 // Lj0g3v0105409 // Lj0g3v0032249
GO:0009056	P	catabolic process	0.68	1	// Lj0g3v0066719 // Lj2g3v0777030 // Lj2g3v0915120 // Lj6g3v1549220 // Lj0g3v0032249 // Lj0g3v0146209 // Lj0g3v0270939 // Lj0g3v0276689 // Lj0g3v0293939 // Lj0g3v0105409 // Lj3g3v0461640 // Lj1g3v1487390 // Lj0g3v0066729 // Lj2g3v1130620 // Lj0g3v0105939 // Lj6g3v1077640 // Lj1g3v0638730 // Lj0g3v0245909 // Lj1g3v3892190 // Lj0g3v0298899 // Lj4g3v1389340 // Lj3g3v0950490 // Lj4g3v3111700
GO:0009057	P	macromolecule catabolic process	0.98	1	// Lj2g3v0777030 // Lj2g3v1130620 // Lj6g3v1077640 // Lj6g3v1549220 // Lj4g3v1389340 // Lj4g3v3111700 // Lj0g3v0270939 // Lj0g3v0276689
GO:1902578	P	single-organism localization	0.34	1	// Lj3g3v3640070 // Lj0g3v0305469 // Lj5g3v0308440 // Lj0g3v0065209 // Lj1g3v0948550 // Lj4g3v3114100 // Lj0g3v0131779 // Lj3g3v2810120 // Lj0g3v0148179 // Lj3g3v0838300 // Lj0g3v0035419 // Lj5g3v0308430 // Lj1g3v1487390 // Lj1g3v3329920 // Lj0g3v0131769 // Lj3g3v2261380 // Lj6g3v0933780 // Lj3g3v3338170 // Lj3g3v0950630 // Lj0g3v0243819 // Lj3g3v1955590 // Lj4g3v1274980 // Lj2g3v2001440 // Lj0g3…
GO:0005975	P	carbohydrate metabolic process	0.091	1	// Lj2g3v0777030 // Lj2g3v0915120 // Lj6g3v1549220 // Lj0g3v0024249 // Lj1g3v4830220 // Lj0g3v0032249 // Lj0g3v0276689 // Lj0g3v0293939 // Lj2g3v0960420 // Lj0g3v0105409 // Lj6g3v1162830 // Lj3g3v0461640 // Lj6g3v1412730 // Lj0g3v0105939 // Lj1g3v0638730 // Lj1g3v3892190 // Lj0g3v0298899 // Lj4g3v1389340 // Lj3g3v0950490 // Lj3g3v1955590 // Lj1g3v4831850 // Lj6g3v1077270 // Lj4g3v2215210 // Lj4g3…
GO:0005976	P	polysaccharide metabolic process	0.53	1	// Lj2g3v0777030 // Lj6g3v1412730 // Lj6g3v1077270 // Lj0g3v0298899 // Lj4g3v1389340 // Lj4g3v3111700 // Lj0g3v0276689
GO:0009620	P	response to fungus	0.47	1	// Lj4g3v0843090 // Lj5g3v0308430 // Lj5g3v0308440 // Lj1g3v1787630 // Lj4g3v0843100
GO:0048856	P	anatomical structure development	1	1	// Lj0g3v0298899 // Lj2g3v1068840 // Lj0g3v0359999 // Lj4g3v2666330 // Lj4g3v2436020 // Lj4g3v2468440 // Lj0g3v0024249 // Lj0g3v0146209 // Lj1g3v4449220 // Lj3g3v1061390 // Lj0g3v0004489 // Lj4g3v0911380 // Lj2g3v0636570 // Lj6g3v0959470 // Lj4g3v3014670 // Lj4g3v2405410 // Lj2g3v1020000 // Lj1g3v3642200 // Lj0g3v0131749 // Lj3g3v3338440 // Lj1g3v0416380 // Lj0g3v0211939 // Lj5g3v2133780 // Lj0g3…
GO:0019693	P	ribose phosphate metabolic process	0.13	1	// Lj0g3v0293939 // Lj3g3v0950490 // Lj0g3v0341109 // Lj0g3v0105939 // Lj2g3v0915120 // Lj1g3v0638730 // Lj0g3v0105409 // Lj0g3v0032249
GO:0009409	P	response to cold	0.083	1	// Lj4g3v1935530 // Lj6g3v0528550 // Lj1g3v0672100 // Lj1g3v1487390 // Lj0g3v0310179 // Lj4g3v1880330 // Lj3g3v1451440
GO:1901657	P	glycosyl compound metabolic process	0.22	1	// Lj0g3v0293939 // Lj3g3v0950490 // Lj0g3v0341109 // Lj0g3v0105939 // Lj2g3v0915120 // Lj1g3v0638730 // Lj0g3v0105409 // Lj0g3v0032249
GO:0044085	P	cellular component biogenesis	1	1	// Lj2g3v2051180 // Lj5g3v1500430 // Lj1g3v4717500 // Lj6g3v1077270 // Lj0g3v0105939 // Lj0g3v0024249 // Lj6g3v1412730 // Lj0g3v0032249 // Lj0g3v0211939
GO:0006790	P	sulfur compound metabolic process	0.31	1	// Lj5g3v1701530 // Lj0g3v0303429 // Lj3g3v1010900 // Lj1g3v4204470 // Lj4g3v2266260 // Lj0g3v0303419 // Lj2g3v1728790
GO:0006996	P	organelle organization	1	1	// Lj2g3v2843740 // Lj2g3v2002950 // Lj0g3v0105939 // Lj2g3v1364760 // Lj0g3v0292969 // Lj0g3v0032249 // Lj0g3v0211939
GO:0006793	P	phosphorus metabolic process	0.2	1	// Lj4g3v1414210 // Lj2g3v1804130 // Lj2g3v1068840 // Lj4g3v1477230 // Lj5g3v0614830 // Lj2g3v0915120 // Lj0g3v0032249 // Lj6g3v1812110 // Lj3g3v3711310 // Lj0g3v0293939 // Lj2g3v2794510 // Lj1g3v2661410 // Lj0g3v0063059 // Lj0g3v0147519 // Lj0g3v0275209 // Lj1g3v2982400 // Lj0g3v0105409 // Lj3g3v0821240 // Lj0g3v0083059 // Lj4g3v2405410 // Lj0g3v0075699 // Lj3g3v2693540 // Lj5g3v1206680 // Lj3g3…
GO:0006970	P	response to osmotic stress	0.38	1	// Lj4g3v1935530 // Lj5g3v0310150 // Lj5g3v0614830 // Lj0g3v0037739 // Lj4g3v1477230 // Lj3g3v2517540 // Lj6g3v1880410 // Lj4g3v2436020 // Lj6g3v0959470
GO:0003993	F	acid phosphatase activity	1.1e-06	0.00054	// Lj3g3v0461070 // Lj2g3v1068840 // Lj2g3v0636570 // Lj3g3v0821240 // Lj3g3v3711310 // Lj4g3v2405410 // Lj0g3v0109269
GO:0042578	F	phosphoric ester hydrolase activity	8.6e-06	0.0021	// Lj3g3v3500050 // Lj2g3v1068840 // Lj5g3v0614830 // Lj0g3v0102749 // Lj0g3v0024249 // Lj3g3v3711310 // Lj4g3v0120400 // Lj2g3v0636570 // Lj3g3v0821240 // Lj4g3v2405410 // Lj0g3v0109269 // Lj3g3v3500040 // Lj3g3v2693540 // Lj4g3v1720820 // Lj3g3v0461070 // Lj2g3v1987500 // Lj1g3v3892190 // Lj3g3v2575850 // Lj4g3v1154250 // Lj1g3v3041530 // Lj5g3v1500430 // Lj0g3v0037739 // Lj5g3v0290490
GO:0016868	F	intramolecular transferase activity, phosphotransferases	1.7e-05	0.0028	// Lj0g3v0032249 // Lj3g3v0461640 // Lj0g3v0105939 // Lj0g3v0298899 // Lj1g3v0638730
GO:0016491	F	oxidoreductase activity	2.6e-05	0.0032	// Lj0g3v0006719 // Lj2g3v2084440 // Lj0g3v0066719 // Lj0g3v0180199 // Lj4g3v0119690 // Lj1g3v2067530 // Lj1g3v0264200 // Lj0g3v0160209 // Lj5g3v0108490 // Lj3g3v2443160 // Lj1g3v4204470 // Lj4g3v2817870 // Lj0g3v0146209 // Lj2g3v1836090 // Lj3g3v0652730 // Lj0g3v0357469 // Lj5g3v0347610 // Lj1g3v2953570 // Lj0g3v0131749 // Lj2g3v2002950 // Lj0g3v0346399 // Lj4g3v1534920 // Lj0g3v0155809 // Lj3g3…
GO:0016791	F	phosphatase activity	0.00024	0.022	// Lj3g3v2693540 // Lj3g3v2575850 // Lj3g3v0461070 // Lj2g3v1068840 // Lj4g3v0120400 // Lj5g3v0614830 // Lj4g3v1154250 // Lj0g3v0102749 // Lj2g3v0636570 // Lj2g3v1987500 // Lj0g3v0024249 // Lj0g3v0037739 // Lj5g3v0290490 // Lj3g3v0821240 // Lj3g3v3711310 // Lj4g3v2405410 // Lj0g3v0109269
GO:0008194	F	UDP-glycosyltransferase activity	0.00026	0.022	// Lj4g3v1935530 // Lj0g3v0118899 // Lj2g3v2351570 // Lj4g3v2376300 // Lj3g3v1955590 // Lj0g3v0088989 // Lj1g3v4831850 // Lj6g3v1077270 // Lj0g3v0131419 // Lj0g3v0303429 // Lj4g3v2215210 // Lj0g3v0024249 // Lj6g3v1412730 // Lj5g3v0681120 // Lj6g3v1874670 // Lj0g3v0303419 // Lj6g3v1162830
GO:0035251	F	UDP-glucosyltransferase activity	0.00047	0.034	// Lj0g3v0118899 // Lj4g3v2376300 // Lj3g3v1955590 // Lj0g3v0088989 // Lj6g3v1412730 // Lj6g3v1077270 // Lj0g3v0131419 // Lj4g3v2215210 // Lj0g3v0024249 // Lj2g3v2351570 // Lj5g3v0681120 // Lj6g3v1874670 // Lj6g3v1162830
GO:0043167	F	ion binding	0.00091	0.057	// Lj0g3v0006719 // Lj0g3v0066719 // Lj2g3v1804130 // Lj0g3v0298899 // Lj0g3v0201629 // Lj2g3v2207710 // Lj2g3v1068840 // Lj0g3v0039729 // Lj6g3v1412740 // Lj4g3v2666330 // Lj2g3v0915120 // Lj5g3v0527640 // Lj1g3v1720110 // Lj6g3v0931320 // Lj4g3v2817870 // Lj1g3v4449220 // Lj3g3v0652730 // Lj3g3v3711310 // Lj3g3v1404080 // Lj0g3v0293939 // Lj4g3v2266260 // Lj3g3v2810120 // Lj0g3v0131749 // Lj6g3…
GO:0046527	F	glucosyltransferase activity	0.0012	0.067	// Lj0g3v0118899 // Lj4g3v2376300 // Lj3g3v1955590 // Lj0g3v0088989 // Lj6g3v1412730 // Lj6g3v1077270 // Lj0g3v0131419 // Lj4g3v2215210 // Lj0g3v0024249 // Lj2g3v2351570 // Lj5g3v0681120 // Lj6g3v1874670 // Lj6g3v1162830
GO:0051213	F	dioxygenase activity	0.0017	0.086	// Lj1g3v2067530 // Lj1g3v3642200 // Lj2g3v2002950 // Lj1g3v4997280 // Lj0g3v0155789 // Lj0g3v0126529 // Lj1g3v2953570 // Lj1g3v4204470 // Lj1g3v3976010 // Lj0g3v0146209 // Lj3g3v0652730 // Lj0g3v0155809
GO:0046872	F	metal ion binding	0.0019	0.088	// Lj0g3v0006719 // Lj0g3v0066719 // Lj2g3v1804130 // Lj0g3v0298899 // Lj0g3v0201629 // Lj2g3v2207710 // Lj2g3v1068840 // Lj0g3v0039729 // Lj6g3v1412740 // Lj4g3v2666330 // Lj2g3v0915120 // Lj0g3v0102749 // Lj1g3v1720110 // Lj1g3v4901120 // Lj4g3v2817870 // Lj1g3v4449220 // Lj3g3v0652730 // Lj3g3v3711310 // Lj0g3v0357469 // Lj0g3v0293939 // Lj4g3v2266260 // Lj3g3v2810120 // Lj0g3v0131749 // Lj2g3…
GO:0043169	F	cation binding	0.0022	0.094	// Lj0g3v0006719 // Lj0g3v0066719 // Lj2g3v1804130 // Lj0g3v0298899 // Lj0g3v0201629 // Lj2g3v2207710 // Lj2g3v1068840 // Lj0g3v0039729 // Lj6g3v1412740 // Lj4g3v2666330 // Lj2g3v0915120 // Lj0g3v0102749 // Lj1g3v1720110 // Lj1g3v4901120 // Lj4g3v2817870 // Lj1g3v4449220 // Lj3g3v0652730 // Lj3g3v3711310 // Lj0g3v0357469 // Lj0g3v0293939 // Lj4g3v2266260 // Lj3g3v2810120 // Lj0g3v0131749 // Lj2g3…
GO:0030145	F	manganese ion binding	0.0027	0.1	// Lj0g3v0102749 // Lj2g3v0636570 // Lj4g3v2405410 // Lj3g3v2575850 // Lj3g3v0461640
GO:0016788	F	hydrolase activity, acting on ester bonds	0.0047	0.17	// Lj2g3v0777030 // Lj2g3v1068840 // Lj5g3v0614830 // Lj0g3v0102749 // Lj0g3v0024249 // Lj3g3v3711310 // Lj4g3v0843090 // Lj4g3v0120400 // Lj3g3v3500050 // Lj3g3v0461070 // Lj2g3v0636570 // Lj0g3v0062329 // Lj3g3v0821240 // Lj4g3v2405410 // Lj0g3v0109269 // Lj3g3v3500040 // Lj3g3v2693540 // Lj2g3v1020000 // Lj4g3v1720820 // Lj2g3v1130620 // Lj2g3v1987500 // Lj1g3v3892190 // Lj3g3v2575850 // Lj4g3…
GO:0016722	F	oxidoreductase activity, oxidizing metal ions	0.005	0.17	// Lj4g3v2817870 // Lj3g3v3553930 // Lj0g3v0105009 // Lj5g3v2133780 // Lj0g3v0104999
GO:0008081	F	phosphoric diester hydrolase activity	0.0054	0.17	// Lj3g3v3500040 // Lj1g3v3041530 // Lj4g3v1720820 // Lj5g3v1500430 // Lj3g3v3500050 // Lj1g3v3892190
GO:0020037	F	heme binding	0.0064	0.19	// Lj0g3v0006719 // Lj0g3v0218449 // Lj0g3v0066719 // Lj0g3v0066729 // Lj2g3v2084440 // Lj1g3v2808120 // Lj1g3v1720110 // Lj4g3v3014670 // Lj3g3v0002210 // Lj3g3v3338170 // Lj6g3v1008110 // Lj2g3v1836090
GO:0016757	F	transferase activity, transferring glycosyl groups	0.0081	0.21	// Lj5g3v0681120 // Lj6g3v1412740 // Lj0g3v0024249 // Lj0g3v0303429 // Lj6g3v1162830 // Lj4g3v1935530 // Lj0g3v0088989 // Lj6g3v1412730 // Lj0g3v0131419 // Lj6g3v1603970 // Lj6g3v1874670 // Lj0g3v0118899 // Lj0g3v0341109 // Lj3g3v1955590 // Lj0g3v0361729 // Lj1g3v4831850 // Lj2g3v2220830 // Lj6g3v1077270 // Lj2g3v2351570 // Lj4g3v2376300 // Lj4g3v2215210 // Lj0g3v0303419
GO:0080043	F	quercetin 3-O-glucosyltransferase activity	0.0078	0.21	// Lj0g3v0118899 // Lj0g3v0088989 // Lj0g3v0131419 // Lj2g3v2351570 // Lj4g3v2376300 // Lj5g3v0681120
GO:0016758	F	transferase activity, transferring hexosyl groups	0.012	0.3	// Lj4g3v1935530 // Lj0g3v0118899 // Lj2g3v2351570 // Lj4g3v2376300 // Lj3g3v1955590 // Lj0g3v0361729 // Lj1g3v4831850 // Lj0g3v0088989 // Lj6g3v1077270 // Lj0g3v0131419 // Lj6g3v1603970 // Lj4g3v2215210 // Lj0g3v0024249 // Lj6g3v1412730 // Lj5g3v0681120 // Lj6g3v1874670 // Lj6g3v1162830
GO:0016866	F	intramolecular transferase activity	0.014	0.31	// Lj0g3v0032249 // Lj3g3v0461640 // Lj0g3v0105939 // Lj0g3v0298899 // Lj1g3v0638730
GO:0046906	F	tetrapyrrole binding	0.014	0.31	// Lj0g3v0006719 // Lj0g3v0218449 // Lj0g3v0066719 // Lj0g3v0066729 // Lj2g3v2084440 // Lj1g3v2808120 // Lj1g3v1720110 // Lj4g3v3014670 // Lj3g3v0002210 // Lj3g3v3338170 // Lj6g3v1008110 // Lj2g3v1836090
GO:0016705	F	oxidoreductase activity, acting on paired donors, with incorporation or reduction of molecular oxygen	0.017	0.36	// Lj0g3v0218449 // Lj3g3v0652730 // Lj0g3v0131749 // Lj2g3v2002950 // Lj1g3v0264200 // Lj0g3v0355869 // Lj4g3v2666330 // Lj1g3v2808120 // Lj2g3v2084440 // Lj6g3v0777190 // Lj1g3v4204470 // Lj4g3v3014670 // Lj3g3v0002210 // Lj6g3v1008110 // Lj5g3v0347610
GO:0016684	F	oxidoreductase activity, acting on peroxide as acceptor	0.024	0.44	// Lj0g3v0066719 // Lj1g3v1487390 // Lj0g3v0066729 // Lj3g3v2443160 // Lj1g3v5034830 // Lj2g3v1836090
GO:0080044	F	quercetin 7-O-glucosyltransferase activity	0.024	0.44	// Lj2g3v2351570 // Lj0g3v0118899 // Lj5g3v0681120 // Lj4g3v2376300 // Lj0g3v0131419
GO:0004601	F	peroxidase activity	0.022	0.44	// Lj0g3v0066719 // Lj1g3v1487390 // Lj0g3v0066729 // Lj3g3v2443160 // Lj1g3v5034830 // Lj2g3v1836090
GO:0004721	F	phosphoprotein phosphatase activity	0.022	0.44	// Lj2g3v1068840 // Lj4g3v0120400 // Lj2g3v0636570 // Lj3g3v2575850 // Lj3g3v0821240 // Lj3g3v3711310 // Lj4g3v2405410 // Lj0g3v0109269
GO:0004722	F	protein serine/threonine phosphatase activity	0.028	0.49	// Lj2g3v1068840 // Lj2g3v0636570 // Lj3g3v0821240 // Lj3g3v3711310 // Lj4g3v2405410 // Lj0g3v0109269
GO:0015291	F	secondary active transmembrane transporter activity	0.028	0.49	// Lj0g3v0243819 // Lj4g3v3114100 // Lj3g3v3640070 // Lj5g3v1171070 // Lj1g3v1487390 // Lj1g3v4483780 // Lj0g3v0148179 // Lj1g3v3329920 // Lj3g3v0838300 // Lj3g3v2261380 // Lj6g3v0933780
GO:0004497	F	monooxygenase activity	0.032	0.54	// Lj0g3v0218449 // Lj0g3v0131749 // Lj2g3v2084440 // Lj3g3v0826100 // Lj0g3v0355869 // Lj4g3v2666330 // Lj1g3v2808120 // Lj6g3v0777190 // Lj4g3v3014670 // Lj3g3v0002210 // Lj6g3v1008110 // Lj5g3v0347610
GO:1901476	F	carbohydrate transporter activity	0.035	0.54	// Lj0g3v0243819 // Lj3g3v3640070 // Lj0g3v0148179 // Lj0g3v0065209 // Lj1g3v3329920 // Lj2g3v2001440 // Lj0g3v0035419
GO:0015144	F	carbohydrate transmembrane transporter activity	0.035	0.54	// Lj0g3v0243819 // Lj3g3v3640070 // Lj0g3v0148179 // Lj0g3v0065209 // Lj1g3v3329920 // Lj2g3v2001440 // Lj0g3v0035419
GO:0000287	F	magnesium ion binding	0.043	0.63	// Lj0g3v0293939 // Lj3g3v2810120 // Lj2g3v0915120 // Lj1g3v3892190 // Lj0g3v0298899 // Lj0g3v0332289
GO:0005506	F	iron ion binding	0.042	0.63	// Lj0g3v0218449 // Lj2g3v2084440 // Lj1g3v2808120 // Lj0g3v0105009 // Lj1g3v4449220 // Lj4g3v3014670 // Lj3g3v0002210 // Lj3g3v3711310 // Lj6g3v1008110 // Lj0g3v0104999
GO:0016209	F	antioxidant activity	0.046	0.65	// Lj0g3v0066719 // Lj1g3v1487390 // Lj0g3v0066729 // Lj3g3v2443160 // Lj1g3v5034830 // Lj2g3v1836090
GO:0046914	F	transition metal ion binding	0.053	0.73	// Lj0g3v0006719 // Lj0g3v0201629 // Lj2g3v2207710 // Lj0g3v0102749 // Lj1g3v4901120 // Lj4g3v2817870 // Lj1g3v4449220 // Lj3g3v3711310 // Lj2g3v2084440 // Lj2g3v0636570 // Lj4g3v3014670 // Lj3g3v0002210 // Lj4g3v2405410 // Lj3g3v0461640 // Lj0g3v0218449 // Lj1g3v1487390 // Lj6g3v1412730 // Lj5g3v0243290 // Lj1g3v4901110 // Lj0g3v0039469 // Lj3g3v2575850 // Lj1g3v0913270 // Lj5g3v2133780 // Lj0g3…
GO:0003824	F	catalytic activity	0.067	0.9	// Lj0g3v0006719 // Lj2g3v1499330 // Lj3g3v2575850 // Lj2g3v0777030 // Lj3g3v0718350 // Lj5g3v0614830 // Lj4g3v2826710 // Lj2g3v0915120 // Lj0g3v0162419 // Lj2g3v3336140 // Lj0g3v0146209 // Lj2g3v1836090 // Lj1g3v2661410 // Lj0g3v0357469 // Lj3g3v1061390 // Lj4g3v3019450 // Lj2g3v2002950 // Lj2g3v0960420 // Lj3g3v1170210 // Lj4g3v0843090 // Lj0g3v0303429 // Lj3g3v1010900 // Lj0g3v0105409 // Lj1g3…
GO:0001071	F	nucleic acid binding transcription factor activity	0.077	0.96	// Lj6g3v0528550 // Lj4g3v1327620 // Lj6g3v1752890 // Lj5g3v0122180 // Lj0g3v0017249 // Lj1g3v4717500 // Lj4g3v0911380 // Lj1g3v1768990 // Lj4g3v2468440 // Lj1g3v3053790 // Lj4g3v2436020 // Lj3g3v2427550 // Lj6g3v0959470 // Lj2g3v0636570 // Lj0g3v0292969 // Lj2g3v1364760 // Lj1g3v1787630 // Lj4g3v2405410 // Lj1g3v0175780
GO:0003700	F	transcription factor activity, sequence-specific DNA binding	0.077	0.96	// Lj6g3v0528550 // Lj4g3v1327620 // Lj6g3v1752890 // Lj5g3v0122180 // Lj0g3v0017249 // Lj1g3v4717500 // Lj4g3v0911380 // Lj1g3v1768990 // Lj4g3v2468440 // Lj1g3v3053790 // Lj4g3v2436020 // Lj3g3v2427550 // Lj6g3v0959470 // Lj2g3v0636570 // Lj0g3v0292969 // Lj2g3v1364760 // Lj1g3v1787630 // Lj4g3v2405410 // Lj1g3v0175780
GO:0050662	F	coenzyme binding	0.077	0.96	// Lj0g3v0006719 // Lj5g3v0308430 // Lj5g3v0308440 // Lj1g3v4202330 // Lj4g3v0287330 // Lj5g3v0108490 // Lj0g3v0332289 // Lj0g3v0105409 // Lj5g3v0347610
GO:0051119	F	sugar transmembrane transporter activity	0.08	0.98	// Lj0g3v0148179 // Lj1g3v3329920 // Lj0g3v0243819 // Lj3g3v3640070 // Lj0g3v0035419
GO:0098772	F	molecular function regulator	0.56	1	// Lj5g3v0681010 // Lj2g3v0777030 // Lj0g3v0083289 // Lj5g3v0681020 // Lj3g3v1378350 // Lj2g3v1728790
GO:0000166	F	nucleotide binding	0.97	1	// Lj4g3v1414210 // Lj2g3v1499330 // Lj0g3v0254369 // Lj3g3v2478840 // Lj1g3v4717500 // Lj4g3v1477230 // Lj2g3v1022980 // Lj6g3v1812110 // Lj4g3v2266260 // Lj5g3v0208080 // Lj0g3v0247409 // Lj5g3v0347610 // Lj3g3v2810120 // Lj2g3v2794510 // Lj1g3v2661410 // Lj0g3v0063059 // Lj0g3v0147519 // Lj2g3v1535110 // Lj0g3v0275209 // Lj1g3v2982400 // Lj0g3v0105409 // Lj2g3v1024120 // Lj0g3v0211939 // Lj0g3…
GO:0005488	F	binding	0.9	1	// Lj0g3v0006719 // Lj3g3v2886960 // Lj2g3v1499330 // Lj3g3v2575850 // Lj0g3v0201629 // Lj2g3v2207710 // Lj3g3v2478840 // Lj0g3v0039729 // Lj3g3v2517540 // Lj2g3v0915120 // Lj2g3v1022980 // Lj3g3v2427550 // Lj2g3v2051180 // Lj2g3v1836090 // Lj5g3v0208080 // Lj0g3v0357469 // Lj4g3v1327620 // Lj2g3v2002950 // Lj1g3v3221300 // Lj2g3v1535110 // Lj3g3v2887010 // Lj6g3v0959470 // Lj0g3v0105409 // Lj0g3…
GO:1901265	F	nucleoside phosphate binding	0.97	1	// Lj4g3v1414210 // Lj2g3v1499330 // Lj0g3v0254369 // Lj3g3v2478840 // Lj1g3v4717500 // Lj4g3v1477230 // Lj2g3v1022980 // Lj6g3v1812110 // Lj4g3v2266260 // Lj5g3v0208080 // Lj0g3v0247409 // Lj5g3v0347610 // Lj3g3v2810120 // Lj2g3v2794510 // Lj1g3v2661410 // Lj0g3v0063059 // Lj0g3v0147519 // Lj2g3v1535110 // Lj0g3v0275209 // Lj1g3v2982400 // Lj0g3v0105409 // Lj2g3v1024120 // Lj0g3v0211939 // Lj0g3…
GO:0017076	F	purine nucleotide binding	0.88	1	// Lj4g3v1414210 // Lj2g3v1499330 // Lj0g3v0254369 // Lj3g3v2478840 // Lj6g3v1812110 // Lj4g3v2266260 // Lj1g3v2661410 // Lj0g3v0247409 // Lj3g3v2810120 // Lj2g3v2794510 // Lj5g3v0208080 // Lj0g3v0063059 // Lj0g3v0275209 // Lj2g3v1535110 // Lj0g3v0147519 // Lj1g3v2982400 // Lj0g3v0168689 // Lj0g3v0211939 // Lj0g3v0083059 // Lj0g3v0075699 // Lj0g3v0302529 // Lj5g3v1206680 // Lj3g3v0950490 // Lj2g3…
GO:0016787	F	hydrolase activity	0.68	1	// Lj3g3v2575850 // Lj2g3v0777030 // Lj3g3v0718350 // Lj2g3v1068840 // Lj5g3v0614830 // Lj4g3v2826710 // Lj0g3v0102749 // Lj6g3v1549220 // Lj0g3v0024249 // Lj2g3v3336140 // Lj1g3v4830220 // Lj0g3v0229819 // Lj0g3v0270939 // Lj3g3v3711310 // Lj0g3v0276689 // Lj0g3v0293939 // Lj3g3v2807940 // Lj3g3v2810120 // Lj6g3v1392520 // Lj4g3v0843090 // Lj2g3v0960420 // Lj3g3v3500050 // Lj3g3v1170210 // Lj4g3…
GO:0016773	F	phosphotransferase activity, alcohol group as acceptor	0.63	1	// Lj4g3v1414210 // Lj2g3v1499330 // Lj4g3v1477230 // Lj2g3v0915120 // Lj6g3v1812110 // Lj1g3v2661410 // Lj2g3v2794510 // Lj2g3v3107350 // Lj0g3v0063059 // Lj0g3v0275209 // Lj0g3v0147519 // Lj1g3v2982400 // Lj0g3v0332939 // Lj0g3v0083059 // Lj0g3v0075699 // Lj5g3v1206680 // Lj2g3v1499300 // Lj0g3v0145339 // Lj6g3v0353780 // Lj3g3v0950630 // Lj1g3v3171130 // Lj0g3v0312539 // Lj3g3v2888270 // Lj5g3…
GO:0016772	F	transferase activity, transferring phosphorus-containing groups	0.78	1	// Lj4g3v1414210 // Lj2g3v1499330 // Lj4g3v1477230 // Lj2g3v0915120 // Lj0g3v0004239 // Lj6g3v1812110 // Lj1g3v2661410 // Lj2g3v2794510 // Lj0g3v0107369 // Lj0g3v0063059 // Lj0g3v0275209 // Lj0g3v0147519 // Lj1g3v2982400 // Lj0g3v0332939 // Lj0g3v0083059 // Lj0g3v0075699 // Lj5g3v1206680 // Lj0g3v0214629 // Lj2g3v1499300 // Lj3g3v0950490 // Lj2g3v2645150 // Lj0g3v0145339 // Lj6g3v0353780 // Lj3g3…
GO:0032559	F	adenyl ribonucleotide binding	0.76	1	// Lj4g3v1414210 // Lj2g3v1499330 // Lj0g3v0254369 // Lj6g3v1812110 // Lj4g3v2266260 // Lj1g3v2661410 // Lj0g3v0247409 // Lj3g3v2810120 // Lj2g3v2794510 // Lj5g3v0208080 // Lj0g3v0063059 // Lj0g3v0275209 // Lj2g3v1535110 // Lj0g3v0147519 // Lj1g3v2982400 // Lj0g3v0168689 // Lj0g3v0211939 // Lj0g3v0083059 // Lj0g3v0075699 // Lj0g3v0302529 // Lj5g3v1206680 // Lj3g3v0950490 // Lj2g3v1499300 // Lj1g3…
GO:0032555	F	purine ribonucleotide binding	0.88	1	// Lj4g3v1414210 // Lj2g3v1499330 // Lj0g3v0254369 // Lj3g3v2478840 // Lj6g3v1812110 // Lj4g3v2266260 // Lj1g3v2661410 // Lj0g3v0247409 // Lj3g3v2810120 // Lj2g3v2794510 // Lj5g3v0208080 // Lj0g3v0063059 // Lj0g3v0275209 // Lj2g3v1535110 // Lj0g3v0147519 // Lj1g3v2982400 // Lj0g3v0168689 // Lj0g3v0211939 // Lj0g3v0083059 // Lj0g3v0075699 // Lj0g3v0302529 // Lj5g3v1206680 // Lj3g3v0950490 // Lj2g3…
GO:0032550	F	purine ribonucleoside binding	0.88	1	// Lj4g3v1414210 // Lj2g3v1499330 // Lj0g3v0254369 // Lj3g3v2478840 // Lj6g3v1812110 // Lj4g3v2266260 // Lj1g3v2661410 // Lj0g3v0247409 // Lj3g3v2810120 // Lj2g3v2794510 // Lj5g3v0208080 // Lj0g3v0063059 // Lj0g3v0275209 // Lj2g3v1535110 // Lj0g3v0147519 // Lj1g3v2982400 // Lj0g3v0168689 // Lj0g3v0211939 // Lj0g3v0083059 // Lj0g3v0075699 // Lj0g3v0302529 // Lj5g3v1206680 // Lj3g3v0950490 // Lj2g3…
GO:0032553	F	ribonucleotide binding	0.9	1	// Lj4g3v1414210 // Lj2g3v1499330 // Lj0g3v0254369 // Lj3g3v2478840 // Lj6g3v1812110 // Lj4g3v2266260 // Lj1g3v2661410 // Lj0g3v0247409 // Lj3g3v2810120 // Lj2g3v2794510 // Lj5g3v0208080 // Lj0g3v0063059 // Lj0g3v0275209 // Lj2g3v1535110 // Lj0g3v0147519 // Lj1g3v2982400 // Lj0g3v0168689 // Lj0g3v0211939 // Lj0g3v0083059 // Lj0g3v0075699 // Lj0g3v0302529 // Lj5g3v1206680 // Lj3g3v0950490 // Lj2g3…
GO:0043565	F	sequence-specific DNA binding	0.73	1	// Lj6g3v0528550 // Lj6g3v1752890 // Lj1g3v4717500 // Lj4g3v2436020 // Lj3g3v2427550 // Lj6g3v0959470 // Lj0g3v0292969 // Lj1g3v1787630
GO:0005509	F	calcium ion binding	0.16	1	// Lj1g3v4467770 // Lj0g3v0151869 // Lj4g3v1388360 // Lj1g3v3458500 // Lj1g3v3221300 // Lj4g3v1388450 // Lj1g3v2839220
GO:0008324	F	cation transmembrane transporter activity	0.42	1	// Lj4g3v2846240 // Lj0g3v0243819 // Lj3g3v3640070 // Lj0g3v0148179 // Lj0g3v0305469 // Lj1g3v3329920 // Lj1g3v1785990 // Lj1g3v2372380 // Lj6g3v0933780 // Lj4g3v2641090
GO:0022892	F	substrate-specific transporter activity	0.46	1	// Lj4g3v2846240 // Lj0g3v0243819 // Lj3g3v3640070 // Lj3g3v2810120 // Lj5g3v1171070 // Lj1g3v1487390 // Lj1g3v4483780 // Lj0g3v0148179 // Lj0g3v0305469 // Lj0g3v0065209 // Lj1g3v2372380 // Lj1g3v3329920 // Lj1g3v1785990 // Lj3g3v0838300 // Lj0g3v0035419 // Lj6g3v0933780 // Lj0g3v0131769 // Lj2g3v2001440 // Lj3g3v2261380 // Lj0g3v0131779 // Lj4g3v2641090
GO:0016853	F	isomerase activity	0.37	1	// Lj0g3v0105939 // Lj1g3v0638730 // Lj0g3v0298899 // Lj0g3v0032249 // Lj1g3v4449220 // Lj3g3v0461640
GO:0001883	F	purine nucleoside binding	0.88	1	// Lj4g3v1414210 // Lj2g3v1499330 // Lj0g3v0254369 // Lj3g3v2478840 // Lj6g3v1812110 // Lj4g3v2266260 // Lj1g3v2661410 // Lj0g3v0247409 // Lj3g3v2810120 // Lj2g3v2794510 // Lj5g3v0208080 // Lj0g3v0063059 // Lj0g3v0275209 // Lj2g3v1535110 // Lj0g3v0147519 // Lj1g3v2982400 // Lj0g3v0168689 // Lj0g3v0211939 // Lj0g3v0083059 // Lj0g3v0075699 // Lj0g3v0302529 // Lj5g3v1206680 // Lj3g3v0950490 // Lj2g3…
GO:0001882	F	nucleoside binding	0.89	1	// Lj4g3v1414210 // Lj2g3v1499330 // Lj0g3v0254369 // Lj3g3v2478840 // Lj6g3v1812110 // Lj4g3v2266260 // Lj1g3v2661410 // Lj0g3v0247409 // Lj3g3v2810120 // Lj2g3v2794510 // Lj5g3v0208080 // Lj0g3v0063059 // Lj0g3v0275209 // Lj2g3v1535110 // Lj0g3v0147519 // Lj1g3v2982400 // Lj0g3v0168689 // Lj0g3v0211939 // Lj0g3v0083059 // Lj0g3v0075699 // Lj0g3v0302529 // Lj5g3v1206680 // Lj3g3v0950490 // Lj2g3…
GO:0070011	F	peptidase activity, acting on L-amino acid peptides	0.97	1	// Lj6g3v1077640 // Lj0g3v0102749 // Lj1g3v1584680 // Lj0g3v0270939 // Lj3g3v2575850
GO:0035639	F	purine ribonucleoside triphosphate binding	1	1	// Lj4g3v1414210 // Lj2g3v1499330 // Lj3g3v2478840 // Lj6g3v1812110 // Lj4g3v2266260 // Lj1g3v2661410 // Lj3g3v2810120 // Lj2g3v2794510 // Lj0g3v0063059 // Lj0g3v0275209 // Lj0g3v0147519 // Lj1g3v2982400 // Lj0g3v0211939 // Lj0g3v0083059 // Lj0g3v0075699 // Lj5g3v1206680 // Lj3g3v0950490 // Lj2g3v1499300 // Lj2g3v2645150 // Lj2g3v3107350 // Lj6g3v0353780 // Lj3g3v0950630 // Lj0g3v0033249 // Lj0g3…
GO:0016740	F	transferase activity	0.87	1	// Lj4g3v1414210 // Lj2g3v1804130 // Lj0g3v0024249 // Lj2g3v0415160 // Lj4g3v1477230 // Lj6g3v1412740 // Lj0g3v0088989 // Lj2g3v0915120 // Lj5g3v0527640 // Lj0g3v0004239 // Lj2g3v1364760 // Lj0g3v0341109 // Lj0g3v0162419 // Lj6g3v1812110 // Lj4g3v2266260 // Lj1g3v2661410 // Lj0g3v0293939 // Lj4g3v3019450 // Lj6g3v1874670 // Lj2g3v0852090 // Lj2g3v2794510 // Lj0g3v0107369 // Lj0g3v0063059 // Lj3g3…
GO:0016746	F	transferase activity, transferring acyl groups	0.92	1	// Lj0g3v0293939 // Lj5g3v2240950 // Lj2g3v1364760 // Lj4g3v2266260 // Lj5g3v2240940
GO:0004553	F	hydrolase activity, hydrolyzing O-glycosyl compounds	0.5	1	// Lj1g3v3343910 // Lj2g3v0960420 // Lj6g3v1549220 // Lj1g3v4830220 // Lj4g3v3111700 // Lj0g3v0276689 // Lj1g3v1786080 // Lj0g3v0343729
GO:0022891	F	substrate-specific transmembrane transporter activity	0.36	1	// Lj4g3v2846240 // Lj0g3v0243819 // Lj6g3v0933780 // Lj3g3v3640070 // Lj5g3v1171070 // Lj1g3v1487390 // Lj1g3v4483780 // Lj0g3v0148179 // Lj0g3v0305469 // Lj0g3v0065209 // Lj1g3v2372380 // Lj1g3v3329920 // Lj1g3v1785990 // Lj3g3v0838300 // Lj0g3v0035419 // Lj0g3v0131769 // Lj2g3v2001440 // Lj3g3v2261380 // Lj0g3v0131779 // Lj4g3v2641090
GO:0046983	F	protein dimerization activity	0.21	1	// Lj4g3v1327620 // Lj0g3v0262119 // Lj5g3v0122180 // Lj0g3v0105939 // Lj1g3v3053790 // Lj2g3v0636570 // Lj1g3v0416380 // Lj0g3v0032249 // Lj0g3v0145339 // Lj3g3v1404080 // Lj1g3v0175780
GO:0016798	F	hydrolase activity, acting on glycosyl bonds	0.41	1	// Lj1g3v3343910 // Lj3g3v0718350 // Lj2g3v0960420 // Lj0g3v0129629 // Lj6g3v1549220 // Lj1g3v4830220 // Lj4g3v3111700 // Lj0g3v0276689 // Lj1g3v1786080 // Lj0g3v0343729
GO:0016709	F	oxidoreductase activity, acting on paired donors, with incorporation or reduction of molecular oxygen, NAD(P)H as one donor, and incorporation of one atom of oxygen	0.26	1	// Lj0g3v0218449 // Lj3g3v0002210 // Lj2g3v2084440 // Lj6g3v1008110 // Lj5g3v0347610
GO:0005215	F	transporter activity	0.78	1	// Lj3g3v3640070 // Lj5g3v1171070 // Lj0g3v0305469 // Lj0g3v0065209 // Lj2g3v0604100 // Lj4g3v3114100 // Lj4g3v2846240 // Lj0g3v0131779 // Lj3g3v2810120 // Lj0g3v0148179 // Lj3g3v0838300 // Lj0g3v0035419 // Lj1g3v2372380 // Lj1g3v1487390 // Lj1g3v4483780 // Lj1g3v3329920 // Lj1g3v1785990 // Lj0g3v0131769 // Lj3g3v2261380 // Lj6g3v0933780 // Lj0g3v0243819 // Lj0g3v0033249 // Lj2g3v2001440 // Lj4g3…
GO:0005515	F	protein binding	1	1	// Lj4g3v1414210 // Lj2g3v3107350 // Lj2g3v1020000 // Lj5g3v0527640 // Lj4g3v2468440 // Lj0g3v0032249 // Lj6g3v1812110 // Lj3g3v1404080 // Lj3g3v2810120 // Lj1g3v3053790 // Lj5g3v0122180 // Lj1g3v4202340 // Lj2g3v0636570 // Lj0g3v0211939 // Lj4g3v2405410 // Lj1g3v0175780 // Lj6g3v0528550 // Lj4g3v1539400 // Lj5g3v1341920 // Lj1g3v1487390 // Lj0g3v0105939 // Lj0g3v0245909 // Lj1g3v2839220 // Lj1g3…
GO:0030246	F	carbohydrate binding	0.26	1	// Lj4g3v2250210 // Lj3g3v2888270 // Lj0g3v0275209 // Lj6g3v1874670 // Lj1g3v2839220 // Lj0g3v0343729
GO:0022857	F	transmembrane transporter activity	0.51	1	// Lj3g3v3640070 // Lj5g3v1171070 // Lj0g3v0305469 // Lj0g3v0065209 // Lj2g3v0604100 // Lj4g3v3114100 // Lj4g3v2846240 // Lj0g3v0131779 // Lj0g3v0148179 // Lj3g3v0838300 // Lj0g3v0035419 // Lj1g3v2372380 // Lj1g3v1487390 // Lj1g3v4483780 // Lj1g3v3329920 // Lj1g3v1785990 // Lj0g3v0131769 // Lj3g3v2261380 // Lj6g3v0933780 // Lj0g3v0243819 // Lj0g3v0033249 // Lj2g3v2001440 // Lj4g3v2641090
GO:0004674	F	protein serine/threonine kinase activity	0.27	1	// Lj3g3v0950630 // Lj4g3v1414210 // Lj2g3v1499330 // Lj5g3v1206680 // Lj0g3v0083059 // Lj0g3v0063059 // Lj0g3v0147519 // Lj2g3v3107350 // Lj2g3v1499300 // Lj0g3v0312539 // Lj3g3v2888270 // Lj0g3v0275209 // Lj1g3v2982400 // Lj5g3v1341920 // Lj6g3v1812110 // Lj0g3v0075699 // Lj1g3v2661410 // Lj6g3v1187400 // Lj6g3v0353780
GO:0004672	F	protein kinase activity	0.58	1	// Lj4g3v1414210 // Lj2g3v1499330 // Lj6g3v1812110 // Lj1g3v2661410 // Lj3g3v2888270 // Lj2g3v3107350 // Lj0g3v0063059 // Lj0g3v0275209 // Lj0g3v0147519 // Lj1g3v2982400 // Lj0g3v0332939 // Lj0g3v0083059 // Lj0g3v0075699 // Lj5g3v1206680 // Lj2g3v1499300 // Lj0g3v0145339 // Lj6g3v0353780 // Lj3g3v0950630 // Lj1g3v3171130 // Lj0g3v0312539 // Lj2g3v2794510 // Lj5g3v1341920 // Lj6g3v1187400
GO:1901363	F	heterocyclic compound binding	1	1	// Lj0g3v0006719 // Lj3g3v2886960 // Lj2g3v1499330 // Lj3g3v2478840 // Lj3g3v2517540 // Lj2g3v1022980 // Lj3g3v2427550 // Lj2g3v1836090 // Lj5g3v0208080 // Lj4g3v1327620 // Lj2g3v1535110 // Lj6g3v0959470 // Lj0g3v0105409 // Lj3g3v0002210 // Lj1g3v0175780 // Lj0g3v0302529 // Lj1g3v2012980 // Lj0g3v0114839 // Lj3g3v0950490 // Lj1g3v2808120 // Lj1g3v3053790 // Lj2g3v1535100 // Lj0g3v0292969 // Lj4g3…
GO:0005524	F	ATP binding	0.99	1	// Lj4g3v1414210 // Lj2g3v1499330 // Lj6g3v1812110 // Lj4g3v2266260 // Lj1g3v2661410 // Lj3g3v2810120 // Lj2g3v2794510 // Lj0g3v0063059 // Lj0g3v0275209 // Lj0g3v0147519 // Lj1g3v2982400 // Lj0g3v0211939 // Lj0g3v0083059 // Lj0g3v0075699 // Lj5g3v1206680 // Lj3g3v0950490 // Lj2g3v1499300 // Lj2g3v3107350 // Lj6g3v0353780 // Lj3g3v0950630 // Lj0g3v0033249 // Lj0g3v0312539 // Lj3g3v2888270 // Lj5g3…
GO:0003676	F	nucleic acid binding	1	1	// Lj3g3v2886960 // Lj2g3v2051180 // Lj0g3v0250259 // Lj1g3v4717500 // Lj3g3v2517540 // Lj4g3v2436020 // Lj3g3v2427550 // Lj4g3v0450470 // Lj0g3v0032249 // Lj3g3v2887010 // Lj4g3v1327620 // Lj6g3v1752890 // Lj5g3v0122180 // Lj4g3v0911380 // Lj0g3v0160079 // Lj2g3v0636570 // Lj6g3v0959470 // Lj0g3v0341349 // Lj4g3v2405410 // Lj1g3v0175780 // Lj6g3v0528550 // Lj2g3v1130620 // Lj0g3v0105939 // Lj2g3…
GO:0003677	F	DNA binding	0.81	1	// Lj3g3v2886960 // Lj2g3v2051180 // Lj0g3v0250259 // Lj1g3v4717500 // Lj4g3v2436020 // Lj3g3v2427550 // Lj4g3v0450470 // Lj0g3v0032249 // Lj3g3v2887010 // Lj4g3v1327620 // Lj6g3v1752890 // Lj5g3v0122180 // Lj4g3v0911380 // Lj0g3v0160079 // Lj2g3v0636570 // Lj6g3v0959470 // Lj0g3v0341349 // Lj4g3v2405410 // Lj1g3v0175780 // Lj6g3v0528550 // Lj0g3v0105939 // Lj1g3v1768990 // Lj1g3v3053790 // Lj4g3…
GO:0016301	F	kinase activity	0.73	1	// Lj4g3v1414210 // Lj2g3v1499330 // Lj4g3v1477230 // Lj2g3v0915120 // Lj0g3v0004239 // Lj6g3v1812110 // Lj1g3v2661410 // Lj2g3v2794510 // Lj0g3v0107369 // Lj0g3v0063059 // Lj0g3v0275209 // Lj0g3v0147519 // Lj1g3v2982400 // Lj0g3v0332939 // Lj0g3v0083059 // Lj0g3v0075699 // Lj5g3v1206680 // Lj3g3v0950490 // Lj2g3v1499300 // Lj0g3v0145339 // Lj6g3v0353780 // Lj3g3v0950630 // Lj1g3v3041530 // Lj1g3…
GO:0008233	F	peptidase activity	0.99	1	// Lj6g3v1077640 // Lj0g3v0102749 // Lj1g3v1584680 // Lj0g3v0270939 // Lj3g3v2575850
GO:0042802	F	identical protein binding	0.45	1	// Lj1g3v0416380 // Lj5g3v0527640 // Lj2g3v0636570 // Lj0g3v0262119 // Lj0g3v0145339 // Lj4g3v2405410
GO:0030554	F	adenyl nucleotide binding	0.76	1	// Lj4g3v1414210 // Lj2g3v1499330 // Lj0g3v0254369 // Lj6g3v1812110 // Lj4g3v2266260 // Lj1g3v2661410 // Lj0g3v0247409 // Lj3g3v2810120 // Lj2g3v2794510 // Lj5g3v0208080 // Lj0g3v0063059 // Lj0g3v0275209 // Lj2g3v1535110 // Lj0g3v0147519 // Lj1g3v2982400 // Lj0g3v0168689 // Lj0g3v0211939 // Lj0g3v0083059 // Lj0g3v0075699 // Lj0g3v0302529 // Lj5g3v1206680 // Lj3g3v0950490 // Lj2g3v1499300 // Lj1g3…
GO:0097159	F	organic cyclic compound binding	1	1	// Lj0g3v0006719 // Lj3g3v2886960 // Lj2g3v1499330 // Lj3g3v2478840 // Lj3g3v2517540 // Lj2g3v1022980 // Lj3g3v2427550 // Lj2g3v1836090 // Lj5g3v0208080 // Lj4g3v1327620 // Lj2g3v1535110 // Lj6g3v0959470 // Lj0g3v0105409 // Lj3g3v0002210 // Lj1g3v0175780 // Lj0g3v0302529 // Lj1g3v2012980 // Lj0g3v0114839 // Lj3g3v0950490 // Lj1g3v2808120 // Lj1g3v3053790 // Lj2g3v1535100 // Lj0g3v0292969 // Lj4g3…
GO:0015075	F	ion transmembrane transporter activity	0.29	1	// Lj4g3v2846240 // Lj0g3v0243819 // Lj6g3v0933780 // Lj3g3v3640070 // Lj0g3v0148179 // Lj0g3v0305469 // Lj1g3v3329920 // Lj1g3v1785990 // Lj3g3v0838300 // Lj0g3v0131769 // Lj1g3v2372380 // Lj3g3v2261380 // Lj0g3v0131779 // Lj4g3v2641090
GO:0030234	F	enzyme regulator activity	0.45	1	// Lj5g3v0681010 // Lj2g3v0777030 // Lj0g3v0083289 // Lj5g3v0681020 // Lj3g3v1378350 // Lj2g3v1728790
GO:0036094	F	small molecule binding	0.97	1	// Lj4g3v1414210 // Lj2g3v1499330 // Lj0g3v0254369 // Lj3g3v2478840 // Lj1g3v4717500 // Lj4g3v1477230 // Lj2g3v1022980 // Lj6g3v1812110 // Lj4g3v2266260 // Lj5g3v0208080 // Lj0g3v0247409 // Lj5g3v0347610 // Lj3g3v2810120 // Lj2g3v2794510 // Lj1g3v2661410 // Lj0g3v0063059 // Lj0g3v0147519 // Lj2g3v1535110 // Lj0g3v0275209 // Lj0g3v0332289 // Lj1g3v2982400 // Lj0g3v0105409 // Lj2g3v1024120 // Lj0g3…
GO:0008270	F	zinc ion binding	0.98	1	// Lj0g3v0353399 // Lj5g3v0243290 // Lj1g3v4202330 // Lj6g3v1077270 // Lj6g3v1412730 // Lj1g3v0913270 // Lj3g3v3711310
GO:0016614	F	oxidoreductase activity, acting on CH-OH group of donors	0.1	1	// Lj0g3v0353399 // Lj5g3v0243290 // Lj0g3v0160209 // Lj4g3v0287330 // Lj5g3v0108490 // Lj0g3v0180199 // Lj1g3v0913270
GO:0016616	F	oxidoreductase activity, acting on the CH-OH group of donors, NAD or NADP as acceptor	0.097	1	// Lj0g3v0353399 // Lj5g3v0243290 // Lj0g3v0160209 // Lj5g3v0108490 // Lj0g3v0180199 // Lj1g3v0913270
GO:0097367	F	carbohydrate derivative binding	0.89	1	// Lj4g3v1414210 // Lj2g3v1499330 // Lj0g3v0254369 // Lj3g3v2478840 // Lj6g3v1812110 // Lj4g3v2266260 // Lj1g3v2661410 // Lj0g3v0247409 // Lj3g3v2810120 // Lj2g3v2794510 // Lj5g3v0208080 // Lj0g3v0063059 // Lj0g3v0275209 // Lj2g3v1535110 // Lj0g3v0147519 // Lj1g3v2982400 // Lj0g3v0168689 // Lj0g3v0211939 // Lj0g3v0083059 // Lj0g3v0075699 // Lj0g3v0302529 // Lj5g3v1206680 // Lj3g3v0950490 // Lj2g3…
GO:0032549	F	ribonucleoside binding	0.89	1	// Lj4g3v1414210 // Lj2g3v1499330 // Lj0g3v0254369 // Lj3g3v2478840 // Lj6g3v1812110 // Lj4g3v2266260 // Lj1g3v2661410 // Lj0g3v0247409 // Lj3g3v2810120 // Lj2g3v2794510 // Lj5g3v0208080 // Lj0g3v0063059 // Lj0g3v0275209 // Lj2g3v1535110 // Lj0g3v0147519 // Lj1g3v2982400 // Lj0g3v0168689 // Lj0g3v0211939 // Lj0g3v0083059 // Lj0g3v0075699 // Lj0g3v0302529 // Lj5g3v1206680 // Lj3g3v0950490 // Lj2g3…
GO:0022804	F	active transmembrane transporter activity	0.37	1	// Lj0g3v0243819 // Lj4g3v3114100 // Lj3g3v3640070 // Lj5g3v1171070 // Lj1g3v1487390 // Lj1g3v4483780 // Lj0g3v0148179 // Lj0g3v0033249 // Lj1g3v3329920 // Lj3g3v0838300 // Lj3g3v2261380 // Lj6g3v0933780
GO:0043168	F	anion binding	0.12	1	// Lj0g3v0302529 // Lj0g3v0140769 // Lj1g3v2012980 // Lj0g3v0247409 // Lj5g3v0527640 // Lj0g3v0254369 // Lj0g3v0168689 // Lj5g3v0208080 // Lj3g3v1404080
GO:0016829	F	lyase activity	0.5	1	// Lj3g3v1061390 // Lj0g3v0293939 // Lj4g3v1414210 // Lj0g3v0245909 // Lj0g3v0332289 // Lj0g3v0024249 // Lj4g3v1389340 // Lj1g3v4830220 // Lj4g3v2266260
GO:0052689	F	carboxylic ester hydrolase activity	0.46	1	// Lj0g3v0083289 // Lj2g3v1020000 // Lj4g3v0843100 // Lj4g3v0843090 // Lj2g3v0777030
GO:0048037	F	cofactor binding	0.2	1	// Lj0g3v0006719 // Lj5g3v0308430 // Lj5g3v0308440 // Lj1g3v4202330 // Lj4g3v0287330 // Lj5g3v0527640 // Lj5g3v0108490 // Lj0g3v0332289 // Lj0g3v0105409 // Lj4g3v2266260 // Lj5g3v0347610
GO:0005576	C	extracellular region	0.00014	0.044	// Lj0g3v0020719 // Lj0g3v0066719 // Lj1g3v4205480 // Lj0g3v0024249 // Lj2g3v0777030 // Lj1g3v1584680 // Lj5g3v0308440 // Lj5g3v0527640 // Lj3g3v2779510 // Lj2g3v2560080 // Lj2g3v3336140 // Lj4g3v2817870 // Lj1g3v4830220 // Lj3g3v3711310 // Lj3g3v1061390 // Lj0g3v0240669 // Lj3g3v2810120 // Lj2g3v0960420 // Lj3g3v3500050 // Lj2g3v0636570 // Lj4g3v2068350 // Lj3g3v3200920 // Lj3g3v0821240 // Lj4g3…
GO:0009505	C	plant-type cell wall	0.0093	0.94	// Lj0g3v0020719 // Lj0g3v0079849 // Lj0g3v0180199 // Lj2g3v0777030 // Lj0g3v0083289 // Lj1g3v1584680 // Lj4g3v0287330 // Lj6g3v1880410 // Lj3g3v3553930 // Lj3g3v3200920 // Lj0g3v0020729 // Lj0g3v0240669 // Lj0g3v0211939 // Lj3g3v3711310
GO:0005887	C	integral component of plasma membrane	0.0069	0.94	// Lj4g3v2846240 // Lj0g3v0243819 // Lj5g3v1171070 // Lj1g3v1487390 // Lj1g3v4483780 // Lj0g3v0148179 // Lj0g3v0305469 // Lj0g3v0065209 // Lj1g3v3329920 // Lj2g3v2001440 // Lj0g3v0035419 // Lj3g3v2261380 // Lj1g3v2372380
GO:0030054	C	cell junction	0.87	1	// Lj3g3v3553930 // Lj3g3v1955590 // Lj4g3v1896260 // Lj0g3v0063059 // Lj0g3v0065209 // Lj4g3v0287330 // Lj0g3v0312539 // Lj3g3v2888270 // Lj0g3v0289109 // Lj3g3v3711310 // Lj0g3v0109269
GO:0044424	C	intracellular part	1	1	// Lj1g3v0672100 // Lj3g3v2575850 // Lj5g3v1176810 // Lj0g3v0201629 // Lj2g3v2207710 // Lj0g3v0082839 // Lj3g3v2517540 // Lj4g3v2826710 // Lj2g3v3336140 // Lj0g3v0146209 // Lj1g3v2661410 // Lj4g3v1534920 // Lj3g3v1061390 // Lj4g3v1327620 // Lj3g3v1170210 // Lj1g3v3221300 // Lj4g3v0843090 // Lj0g3v0303429 // Lj6g3v0959470 // Lj0g3v0105409 // Lj3g3v2478840 // Lj1g3v3976010 // Lj3g3v0002210 // Lj0g3…
GO:0044425	C	membrane part	0.93	1	// Lj5g3v1701530 // Lj3g3v3640070 // Lj5g3v1171070 // Lj2g3v0415160 // Lj2g3v1068840 // Lj3g3v0513000 // Lj0g3v0276689 // Lj0g3v0065209 // Lj1g3v5034790 // Lj1g3v1720110 // Lj3g3v2719910 // Lj3g3v2443160 // Lj1g3v0246790 // Lj2g3v3336140 // Lj4g3v2817870 // Lj6g3v1812110 // Lj4g3v3114100 // Lj0g3v0357469 // Lj5g3v0347610 // Lj4g3v2846240 // Lj0g3v0289809 // Lj3g3v2810120 // Lj4g3v2526050 // Lj2g3…
GO:0044421	C	extracellular region part	0.29	1	// Lj5g3v0308430 // Lj3g3v2810120 // Lj5g3v0308440 // Lj6g3v1077640 // Lj2g3v0636570 // Lj4g3v2405410
GO:0009941	C	chloroplast envelope	0.52	1	// Lj0g3v0218449 // Lj4g3v1414210 // Lj4g3v1935530 // Lj1g3v2808120 // Lj5g3v0527640 // Lj0g3v0303429 // Lj3g3v0002210 // Lj0g3v0303419
GO:0031226	C	intrinsic component of plasma membrane	0.022	1	// Lj4g3v2846240 // Lj0g3v0243819 // Lj0g3v0108379 // Lj5g3v1171070 // Lj1g3v3041530 // Lj1g3v4483780 // Lj0g3v0148179 // Lj0g3v0305469 // Lj0g3v0065209 // Lj1g3v1487390 // Lj1g3v3329920 // Lj2g3v2001440 // Lj0g3v0035419 // Lj3g3v2261380 // Lj1g3v2372380
GO:0030312	C	external encapsulating structure	0.021	1	// Lj0g3v0020719 // Lj3g3v3553930 // Lj0g3v0079849 // Lj0g3v0180199 // Lj3g3v2575850 // Lj2g3v0777030 // Lj0g3v0083289 // Lj1g3v1584680 // Lj4g3v0287330 // Lj6g3v1880410 // Lj0g3v0102749 // Lj3g3v3200920 // Lj0g3v0024249 // Lj0g3v0020729 // Lj0g3v0240669 // Lj1g3v4901120 // Lj0g3v0211939 // Lj6g3v1880270 // Lj3g3v3711310 // Lj5g3v2133780 // Lj0g3v0343729
GO:0005911	C	cell-cell junction	0.85	1	// Lj3g3v3553930 // Lj3g3v1955590 // Lj4g3v1896260 // Lj0g3v0063059 // Lj0g3v0065209 // Lj4g3v0287330 // Lj0g3v0312539 // Lj3g3v2888270 // Lj0g3v0289109 // Lj3g3v3711310 // Lj0g3v0109269
GO:0009526	C	plastid envelope	0.33	1	// Lj0g3v0218449 // Lj4g3v1414210 // Lj1g3v1487390 // Lj4g3v1935530 // Lj1g3v2808120 // Lj5g3v0527640 // Lj0g3v0303429 // Lj0g3v0298899 // Lj3g3v0002210 // Lj0g3v0303419
GO:0044464	C	cell part	1	1	// Lj1g3v0672100 // Lj3g3v2575850 // Lj5g3v1176810 // Lj2g3v0777030 // Lj2g3v2207710 // Lj0g3v0082839 // Lj3g3v2517540 // Lj4g3v2826710 // Lj2g3v3336140 // Lj0g3v0146209 // Lj1g3v2661410 // Lj4g3v1534920 // Lj3g3v1061390 // Lj4g3v1327620 // Lj3g3v2296570 // Lj3g3v1170210 // Lj1g3v3221300 // Lj4g3v0843090 // Lj0g3v0303429 // Lj6g3v0959470 // Lj0g3v0105409 // Lj3g3v2478840 // Lj1g3v3976010 // Lj0g3…
GO:0071944	C	cell periphery	0.23	1	// Lj0g3v0020719 // Lj0g3v0180199 // Lj1g3v3330510 // Lj2g3v0777030 // Lj3g3v3553930 // Lj1g3v1584680 // Lj4g3v1896260 // Lj0g3v0065209 // Lj2g3v0604100 // Lj6g3v1880410 // Lj0g3v0102749 // Lj0g3v0289109 // Lj3g3v2719910 // Lj3g3v2443160 // Lj0g3v0024249 // Lj3g3v2315400 // Lj0g3v0240669 // Lj6g3v1812110 // Lj4g3v2266260 // Lj3g3v3711310 // Lj5g3v1171070 // Lj4g3v2846240 // Lj3g3v2810120 // Lj4g3…
GO:0005615	C	extracellular space	0.038	1	// Lj6g3v1077640 // Lj2g3v0636570 // Lj5g3v0308440 // Lj5g3v0308430 // Lj4g3v2405410
[truncated: 49 more rows]

## Sheet: 3 Venn Gene Set II GO
GO_acc	term_type	Term	pvalue	FDR	entries
[truncated: 117 more rows]

## Sheet: 4 Venn Gene Set III GO
GO_acc	term_type	Term	pvalue	FDR	entries
[truncated: 394 more rows]

## Sheet: 5 Venn Gene Set IV GO
GO_acc	term_type	Term	pvalue	FDR	entries
[truncated: 218 more rows]

## Sheet: 6 Venn Gene Set V GO
GO_acc	term_type	Term	queryitem	querytotal	bgitem	bgtotal	pvalue	FDR	entries
[truncated: 1,811 more rows]

## Sheet: 7 Venn Gene Set VI GO
GO_acc	term_type	Term	queryitem	querytotal	bgitem	bgtotal	pvalue	FDR	entries
[truncated: 731 more rows]

## Sheet: 8 Venn Gene Set VII GO
GO_acc	term_type	Term	queryitem	querytotal	bgitem	bgtotal	pvalue	FDR	entries
[truncated: 519 more rows]
