# Supplementary material for: Ethylene promotes SMAX1 accumulation to inhibit arbuscular mycorrhiza symbiosis
Source: Nat Commun. 2025 Feb 27;16:2025. doi: 10.1038/s41467-025-57222-w (PMC11868565; doi:10.1038/s41467-025-57222-w)
Supplement: Supplementary file 7 — Supplementary Data 4 [file 41467_2025_57222_MOESM7_ESM.xlsx]

## Sheet: DESCRIPTION
Supp Data 4: List of AM genes (AM genelist).
This excel sheet provides the list of genes in Lotus japonicus that have been either shown to be required for AM or are putatively required due to their phylogenomic or expression pattern. They belong to one of the following categories:
1) Genetically determined function in AM in rice or other species.
2) Members of gene families implicated in AM symbiosis such as strigolactone biosynthesis/signalling, gibberrellin metabolism and LysM-contaning proteins.
Reciprocal blast was used to identify the best pairwise hit of the genes from other species such as Medicago truncatula, Pisum sativum, Oryza sativa and Solanum lycopersicon to Lotus japonicus.

## Sheet: List of AM genes
Gene ID	Functional category	Gene/homolog annotation	Genetically confirmed
Lj0g3v0139989	Secondary metabolism	DXS2	YES
Lj0g3v0247029	Secondary metabolism	CCD1	YES
Lj1g3v2066520	Secondary metabolism	ZAS	YES
Lj1g3v2068760	SL biosynthesis	CCD8	YES
Lj0g3v0146209	SL biosynthesis	CCD7	YES
Lj1g3v4449220	SL biosynthesis	DWARF27	YES
Lj4g3v2034050	KL signalling	SMAX1	YES
Lj0g3v0117039	KL signalling	KAI2B	YES
Lj2g3v1931930	KL signalling	KAI2A	YES
Lj3g3v2851180	SL/KL signalling	MAX2	YES
Lj2g3v0765370	KL signalling	DLK2	YES
Lj0g3v0168319	N-acetylglucosamine transporter	NOPE1	YES
Lj2g3v1828350	LysM RLK	NFR5	YES
Lj6g3v1055580	LysM RLK	LYS6	YES
Lj6g3v1812110	LysM RLK	LYS7	YES
Lj2g3v1467920	AM signalling; plasma membrane kinase	SYMRK	YES
Lj1g3v4578600	AM signalling; calcium ATPase	MtMCA8-like	YES
Lj6g3v2275020	AM signalling; ion channel	POLLUX	YES
Lj1g3v5061360	AM signalling; ion channel	CASTOR	YES
Lj2g3v2088070	AM signalling; Nucleoporin	NENA	YES
Lj2g3v3337540	AM signalling; Nucleoporin	NUP133	YES
Lj0g3v0050449	AM signalling; Nucleoporin	NUP133-like	YES
Lj1g3v0318210	AM signalling; Nucleoporin	NUP85	YES
Lj3g3v1739280	AM signalling; nuclear kinase	CCaMK	YES
Lj2g3v1549600	AM signalling; Transcription factor	CYCLOPS	YES
Lj1g3v0785930	Transcription factor	NSP2	YES
Lj3g3v2579340	Transcription factor	NSP1	YES
Lj6g3v0433880	GRAS protein	DELLA1	YES
Lj4g3v2436020	GRAS protein	DELLA2	YES
Lj1g3v1290460	GRAS protein	DIP1	YES
Lj6g3v1914570	GRAS protein	MIG1	YES
Lj4g3v1389110	GRAS protein	RAD1	YES
Lj5g3v1697430	VAPYRIN stabilization	CEREBRUS	YES
Lj2g3v2002910	Intracellular AM progression	SbtM1	YES
Lj0g3v0049599	Intracellular AM progression	VAPYRIN1	YES
Lj3g3v0527240	Proton pump	HA1	YES
Lj6g3v1966840	Mycorrhizal N-uptake	PTR1/NPF4.5	YES
Lj0g3v0042819	Arbuscule maintenance	SYNTAXIN13II	YES
Lj5g3v2169500	Fatty acid metabolism	FatM	YES
Lj4g3v3115140	ABCG transporter	STR	YES
Lj1g3v0948470	AM Phosphate transport	PT4	YES
Lj1g3v2067530	SL biosynthesis	CCD-like
Lj5g3v0310140	SL signalling	D14
Lj5g3v0817630	SL signalling	SMXL3
Lj6g3v1329800	SL signalling	SMXL4
Lj0g3v0336539	SL signalling	SMXL6
Lj2g3v2266440	SL signalling	SMXL7a
Lj0g3v0128589	SL signalling	SMXL7b
Lj6g3v0519440	SL signalling	SMXL8
Lj5g3v1697820	SL signalling	SMXL9
Lj1g3v1914990	PDR-type ABC transporter	PDR1
Lj1g3v4701840	PDR-type ABC transporter	PDR11
Lj0g3v0077779	PDR-type ABC transporter	PDR1-like
Lj0g3v0086209	PDR-type ABC transporter	PDR1-like
Lj0g3v0246269	PDR-type ABC transporter	PDR1-like
Lj1g3v4516290	PDR-type ABC transporter	PDR1-like
Lj2g3v3393220	PDR-type ABC transporter	PDR1-like
Lj3g3v2236930	PDR-type ABC transporter	PDR1-like
Lj5g3v0540130	PDR-type ABC transporter	PDR1-like
Lj0g3v0252699	PDR-type ABC transporter	PDR2-like
Lj5g3v1772520	PDR-type ABC transporter	PDR2-like
Lj2g3v0853100	PDR-type ABC transporter	PDR3-like
Lj4g3v2249150	PDR-type ABC transporter	PDR3-like
Lj4g3v2249170	PDR-type ABC transporter	PDR3-like
Lj5g3v0540170	PDR-type ABC transporter	PDR4
Lj1g3v4528450	PDR-type ABC transporter
Lj3g3v0128220	PDR-type ABC transporter
Lj5g3v0540160	PDR-type ABC transporter
Lj0g3v0103939	PDR-type ABC transporter
Lj0g3v0129689	PDR-type ABC transporter
Lj0g3v0296339	PDR-type ABC transporter
Lj2g3v2904610	LysM RLK	NFR1c
Lj2g3v2904690	LysM RLK	NFR1b
Lj2g3v2904640	LysM RLK	LYS2
Lj3g3v0290100	LysM RLK	LYS4
Lj3g3v2318170	LysM RLK	LYS5
Lj4g3v0912440	LysM RLK	LYS11
Lj3g3v3082380	LysM RLK	LYS15
Lj0g3v0145339	LysM RLK	LYS17
Lj3g3v1101700	LysM RLK	LYK3-like
Lj0g3v0015599	LysM RLK	LYK4-like
Lj0g3v0102179	LysM RLK	LYK4-like
Lj0g3v0219829	LysM RLK	LYM1-like
Lj4g3v0200090	LysM RLK	LYM2-like
Lj4g3v3099250	LysM RLK	LYM2-like
Lj2g3v2904710	LysM RLK
Lj4g3v0912430	LysM RLK
Lj0g3v0124999	LysM RLK
Lj0g3v0330589	LysM RLK
Lj1g3v1091070	LysM RLK
Lj1g3v2482460	LysM RLK
Lj1g3v2482470	LysM RLK
Lj1g3v2482480	LysM RLK
Lj1g3v2808030	LysM RLK
Lj1g3v3834250	LysM RLK
Lj1g3v4047410	LysM RLK
Lj2g3v1337640	LysM RLK
Lj2g3v1828320	LysM RLK
Lj2g3v2508990	LysM RLK
Lj2g3v2899900	LysM RLK
Lj2g3v2899910	LysM RLK
Lj6g3v0959470	GRAS protein	DELLA3
Lj4g3v2754300	GRAS protein	DIP1-like
Lj2g3v3338900	GRAS protein	PAT1-like
Lj3g3v1486970	GRAS protein	RAD1-like
Lj6g3v0886420	GRAS protein	SCL1
Lj4g3v0119780	GRAS protein	SCL13-like
Lj6g3v1752890	GRAS protein	SCL13-like
Lj3g3v3211120	GRAS protein	SCL14-like
Lj2g3v1779790	GRAS protein	SCL15-like
Lj4g3v0934570	GRAS protein	SCL15-like
Lj0g3v0277879	GRAS protein	SCL1-like
Lj3g3v3557030	GRAS protein	SCL23-like
Lj0g3v0017249	GRAS protein	SCL26-like
Lj4g3v1335610	GRAS protein	SCL28-like
Lj4g3v0768690	GRAS protein	SCL32-like
Lj2g3v2089740	GRAS protein	SCL3-like
Lj3g3v3579320	GRAS protein	SCL3-like
Lj6g3v0802140	GRAS protein	SCL5-like
Lj0g3v0280979	GRAS protein	SCL6-like
Lj3g3v3639760	GRAS protein	SCL7-like
Lj0g3v0258999	GRAS protein	SCL9-like
Lj1g3v2580600	GRAS protein	SCR
Lj2g3v1968410	GRAS protein	SHR
Lj0g3v0206489	GRAS protein	SHR
Lj3g3v0370370	GRAS protein	SHR-like
Lj0g3v0314829	GRAS protein
Lj0g3v0283859	GRAS protein
Lj0g3v0231689	GRAS protein
Lj6g3v1914560	GRAS protein
Lj1g3v4850500	GRAS protein
Lj5g3v1598410	GRAS protein
Lj0g3v0347519	GRAS protein
Lj0g3v0300259	GRAS protein
Lj0g3v0130909	GRAS protein
Lj0g3v0167879	GRAS protein
Lj3g3v1664580	GRAS protein
Lj3g3v3213190	GRAS protein
Lj3g3v1665680	GRAS protein
Lj3g3v3640280	GRAS protein
Lj3g3v0821300	GRAS protein
Lj3g3v0821290	GRAS protein
Lj0g3v0349319	GRAS protein
Lj0g3v0310339	GRAS protein
Lj3g3v2720240	GA perception	GID1
Lj1g3v4204460	GA metabolism	GA20OX
Lj5g3v2029690	GA metabolism	GA20OX1
Lj3g3v2720130	GA metabolism	GA20OX2
Lj3g3v2720140	GA metabolism	GA20OX2
Lj3g3v0421660	GA metabolism	GA2OX
Lj3g3v1015420	GA metabolism	GA2OX
Lj6g3v1945170	GA metabolism	GA2OX
Lj3g3v3500200	GA metabolism	GA2OX1
Lj1g3v0052430	GA metabolism	GA2OX2
Lj0g3v0109249	GA metabolism	GA3OX1
