# Supplementary material for: Ethylene promotes SMAX1 accumulation to inhibit arbuscular mycorrhiza symbiosis
Source: Nat Commun. 2025 Feb 27;16:2025. doi: 10.1038/s41467-025-57222-w (PMC11868565; doi:10.1038/s41467-025-57222-w)
Supplement: Supplementary file 8 — Supplementary Data 5 [file 41467_2025_57222_MOESM8_ESM.xlsx]

## Sheet: Description
Supp Data 5: Data corresponding to Fig S5A. Genes in the intersecting sets for the Venn diagram shown in Fig. S5A.
Sheet 1-3 provides genes downregulated adter ethephon treatment of Mock-inoculated wild-type roots, upregulated in Mock-inoculated ein2a ein2b roots and AM genelist.
Sheet 4-10 provides genes in the sets of the Venn diagram in Fig. S5A.

## Sheet: Mock EthvsSol WT Down
Gene ID	log2(Fold change)	Adjusted p-values	Sequence type	Annotation
Lj0g3v0001059	-1.54	0	fragmented	NoHit
Lj0g3v0001069	-1.53	0	fragmented	NoHit
Lj0g3v0001279	-3.26	0.03	fragmented	NoHit
Lj0g3v0001319	-4.31	0.02	fragmented	NoHit
Lj0g3v0001919	-0.82	0.04	Protein coding	protein BRCA2-like B [Arabidopsis thaliana] gi|42567571|ref|NP_195783.3|
Lj0g3v0002069	-0.84	0.03	repeat	NoHit
Lj0g3v0002149	-0.61	0.01	Non-coding	NoHit
Lj0g3v0002229	-0.91	0	Protein coding	2-succinylbenzoate-CoA ligase [Medicago truncatula] gi|357458551|ref|XP_003599556.1|
Lj0g3v0002239	-1.12	0	Protein coding	2-succinylbenzoate-CoA ligase [Medicago truncatula] gi|357458549|ref|XP_003599555.1|
Lj0g3v0002899	-1.61	0.04	Protein coding	PREDICTED: long chain acyl-CoA synthetase 2-like [Glycine max] gi|356523002|ref|XP_003530131.1|
Lj0g3v0003149	-4.08	0	Protein coding	phosphate transporter 5 [Astragalus sinicus] gi|407911912|gb|AFU50504.1|
Lj0g3v0004019	-1.44	0.01	Protein coding	PREDICTED: PXMP2/4 family protein 4-like [Cicer arietinum] gi|502093311|ref|XP_004489899.1|
Lj0g3v0004149	-4.89	0.01	Protein coding	NoHit
Lj0g3v0004199	-1.76	0	Protein coding	PREDICTED: NADH-cytochrome b5 reductase 1-like [Glycine max] gi|356556724|ref|XP_003546673.1|
Lj0g3v0004239	-0.78	0	Protein coding	PREDICTED: probable inactive leucine-rich repeat receptor-like protein kinase At3g03770-like isoform X1 [Cicer arietinum] gi|502158481|ref|XP_004511169.1|
Lj0g3v0004489	-1.24	0	Protein coding	PREDICTED: transcription factor TCP9-like [Cicer arietinum] gi|502157480|ref|XP_004510891.1|
Lj0g3v0005049	-0.71	0	Protein coding	lipoxygenase [Sesbania rostrata] gi|14589309|emb|CAC43237.1|
Lj0g3v0005849	-0.76	0.03	Protein coding	Uncharacterized protein isoform 1 [Theobroma cacao] gi|508785602|gb|EOY32858.1|
Lj0g3v0006719	-1.58	0	Protein coding	RecName: Full=Nitrate reductase [NADH] gi|730146|sp|P39869.1|NIA_LOTJA
Lj0g3v0006839	-1.58	0	Protein coding	PREDICTED: UDP-glycosyltransferase 74E2-like [Glycine max] gi|356559587|ref|XP_003548080.1|
Lj0g3v0007489	-2.97	0.04	Protein coding	Cytochrome P450 [Medicago truncatula] gi|357438231|ref|XP_003589391.1|
Lj0g3v0007869	-0.78	0	Protein coding	PREDICTED: biorientation of chromosomes in cell division protein 1-like 1-like [Cicer arietinum] gi|502122199|ref|XP_004497628.1|
Lj0g3v0008069	-2.77	0.04	Protein coding	Uncharacterized protein isoform 1 [Theobroma cacao] gi|508709035|gb|EOY00932.1|
Lj0g3v0008329	-3.3	0.04	Protein coding	S-adenosyl-L-methionine-dependent methyltransferases superfamily protein isoform 3 [Theobroma cacao] gi|508784699|gb|EOY31955.1|
Lj0g3v0008709	-0.96	0	Protein coding	PREDICTED: 21 kDa protein-like [Cicer arietinum] gi|502180339|ref|XP_004516616.1|
Lj0g3v0008749	-2.14	0.04	repeat	NoHit
Lj0g3v0010709	-2.55	0.05	Protein coding	putative tropomyosin partial [Coptotermes formosanus] gi|506965856|gb|AGM32280.1|
Lj0g3v0010869	-1.11	0	Protein coding	PREDICTED: pentatricopeptide repeat-containing protein At5g39710-like [Glycine max] gi|356577033|ref|XP_003556634.1|
Lj0g3v0011199	-1.16	0	Protein coding	PREDICTED: villin-2-like [Glycine max] gi|356500511|ref|XP_003519075.1|
Lj0g3v0011759	-5.43	0.01	Protein coding	PIF-like orf1 [Theobroma cacao] gi|508719232|gb|EOY11129.1|
Lj0g3v0012229	-1.28	0.01	Protein coding	Hematological and neurological expressed 1-like protein [Theobroma cacao] gi|508700231|gb|EOX92127.1|
Lj0g3v0012929	-0.76	0.01	repeat	NoHit
Lj0g3v0012939	-0.78	0.01	Protein coding	PREDICTED: polypyrimidine tract-binding protein homolog 3-like [Glycine max] gi|356499519|ref|XP_003518587.1|
Lj0g3v0012989	-1.2	0.03	Non-coding	NoHit
Lj0g3v0013279	-2.27	0.05	Non-coding	NoHit
Lj0g3v0013289	-1.16	0	Protein coding	PREDICTED: fatty acid desaturase 3-like [Glycine max] gi|356526912|ref|XP_003532059.1|
Lj0g3v0013299	-0.92	0	Non-coding	NoHit
Lj0g3v0014269	-1.64	0	Protein coding	PREDICTED: ABC transporter I family member 19-like [Cicer arietinum] gi|502114917|ref|XP_004495081.1|
Lj0g3v0015339	-2.6	0	Protein coding	oxidoreductase family protein [Arabidopsis lyrata subsp. lyrata] gi|297813401|ref|XP_002874584.1|
Lj0g3v0015439	-0.82	0.01	repeat	NoHit
Lj0g3v0015569	-2.95	0.01	repeat	NoHit
Lj0g3v0015699	-4.87	0	Protein coding	PREDICTED: CBL-interacting serine/threonine-protein kinase 7-like [Cicer arietinum] gi|502123125|ref|XP_004498005.1|
Lj0g3v0015829	-5.53	0	Protein coding	Aquaporin protein PIP11 [Medicago truncatula] gi|357461165|ref|XP_003600864.1|
Lj0g3v0016679	-3.47	0.05	Protein coding	PREDICTED: geminivirus Rep-interacting motor protein-like isoform X3 [Cicer arietinum] gi|502154390|ref|XP_004509684.1|
Lj0g3v0017249	-3.02	0	Protein coding	Nodulation signaling pathway [Medicago truncatula] gi|357488941|ref|XP_003614758.1|
Lj0g3v0017849	-1.22	0.03	Non-coding	NoHit
Lj0g3v0018079	-0.67	0	Protein coding	PREDICTED: gamma-interferon-inducible lysosomal thiol reductase-like [Cicer arietinum] gi|502129444|ref|XP_004500307.1|
Lj0g3v0018339	-1.06	0.04	Protein coding	smr (Small MutS Related) domain-containing protein [Arabidopsis thaliana] gi|15237740|ref|NP_200680.1|
Lj0g3v0018409	-1.23	0	Protein coding	gliding motility protein [Prevotella disiens] gi|490492330|ref|WP_004358541.1|
Lj0g3v0018689	-0.75	0	repeat	NoHit
Lj0g3v0018699	-1.54	0	repeat	NoHit
Lj0g3v0019189	-1.38	0	Protein coding	PREDICTED: probable inactive receptor kinase RLK902-like [Cicer arietinum] gi|502163215|ref|XP_004512763.1|
Lj0g3v0019209	-2	0	Protein coding	PREDICTED: probable inactive receptor kinase RLK902-like [Cicer arietinum] gi|502163215|ref|XP_004512763.1|
Lj0g3v0019769	-0.83	0	Protein coding	Uncharacterized protein isoform 3 [Theobroma cacao] gi|508700842|gb|EOX92738.1|
Lj0g3v0019809	-2.15	0	Non-coding	NoHit
Lj0g3v0019849	-3.29	0	repeat	NoHit
Lj0g3v0020719	-1.68	0	Protein coding	PREDICTED: expansin-A4-like [Glycine max] gi|356558059|ref|XP_003547326.1|
Lj0g3v0020729	-1.5	0	Protein coding	expansin A5 [Glycine max] gi|359385909|gb|AEV43315.1|
Lj0g3v0021069	-0.64	0.02	repeat	NoHit
Lj0g3v0022119	-0.92	0	Protein coding	PREDICTED: peptidyl-prolyl cis-trans isomerase FKBP43-like isoform X6 [Cicer arietinum] gi|502146327|ref|XP_004506405.1|
Lj0g3v0023039	-2.08	0	Protein coding	PREDICTED: U-box domain-containing protein 20-like [Glycine max] gi|356553261|ref|XP_003544976.1|
Lj0g3v0023459	-2.06	0	Protein coding	Cat eye syndrome critical region protein [Medicago truncatula] gi|357453997|ref|XP_003597279.1|
Lj0g3v0023639	-5.48	0	Non-coding	NoHit
Lj0g3v0023649	-3.65	0	Protein coding	Trichome birefringence-like 19 [Theobroma cacao] gi|508712433|gb|EOY04330.1|
Lj0g3v0023929	-4.16	0.05	repeat	NoHit
Lj0g3v0024229	-1.07	0	Protein coding	PREDICTED: probable rhamnose biosynthetic enzyme 1-like [Glycine max] gi|356525600|ref|XP_003531412.1|
Lj0g3v0024249	-2.97	0	Protein coding	PREDICTED: alphaalpha-trehalose-phosphate synthase [UDP-forming] gi|356554722|ref|XP_003545692.1|
Lj0g3v0024349	-1.07	0.02	Protein coding	Uncharacterized protein TCM_040863 [Theobroma cacao] gi|508785584|gb|EOY32840.1|
Lj0g3v0024419	-1.66	0.02	repeat	NoHit
Lj0g3v0024449	-2.36	0.05	Non-coding	NoHit
Lj0g3v0024609	-1.03	0	Protein coding	PREDICTED: DNA (cytosine-5)-methyltransferase CMT2-like [Cicer arietinum] gi|502154028|ref|XP_004509555.1|
Lj0g3v0024809	-1.34	0	Protein coding	PREDICTED: serine/threonine-protein kinase EDR1-like isoform X1 [Cicer arietinum] gi|502143842|ref|XP_004505487.1|
Lj0g3v0025499	-1.95	0	fragmented	NoHit
Lj0g3v0025599	-1.31	0	rRNA	NoHit
Lj0g3v0025609	-0.86	0.03	fragmented	NoHit
Lj0g3v0025639	-0.98	0.02	rRNA	NoHit
Lj0g3v0025849	-1.05	0	rRNA	NoHit
Lj0g3v0026229	-0.98	0.02	rRNA	NoHit
Lj0g3v0026709	-0.98	0.02	rRNA	NoHit
Lj0g3v0027119	-1.42	0	rRNA	NoHit
Lj0g3v0027159	-0.93	0.03	fragmented	NoHit
Lj0g3v0027169	-0.9	0.04	rRNA	NoHit
Lj0g3v0027519	-0.9	0.04	rRNA	NoHit
Lj0g3v0027549	-0.89	0.02	rRNA	NoHit
Lj0g3v0027889	-1.46	0.01	rRNA	NoHit
Lj0g3v0027919	-0.9	0.04	rRNA	NoHit
Lj0g3v0028009	-0.73	0.03	rRNA	NoHit
Lj0g3v0028019	-0.9	0.04	rRNA	NoHit
Lj0g3v0028029	-0.9	0.04	fragmented	NoHit
Lj0g3v0028039	-0.73	0.04	rRNA	NoHit
Lj0g3v0028199	-0.76	0.04	rRNA	NoHit
Lj0g3v0028689	-1.44	0	rRNA	NoHit
Lj0g3v0028699	-1.44	0	fragmented	NoHit
Lj0g3v0028729	-1.44	0	fragmented	NoHit
Lj0g3v0028759	-1.44	0	fragmented	NoHit
Lj0g3v0028879	-1.33	0	rRNA	NoHit
Lj0g3v0028909	-1.4	0	fragmented	NoHit
Lj0g3v0031199	-2.66	0	rRNA	NoHit
Lj0g3v0031249	-1.9	0.03	fragmented	NoHit
Lj0g3v0032249	-3.69	0	Protein coding	PREDICTED: 23-bisphosphoglycerate-dependent phosphoglycerate mutase-like [Glycine max] gi|356548228|ref|XP_003542505.1|
Lj0g3v0032929	-2.57	0.02	Protein coding	Protein T08B2.5 isoform g [Caenorhabditis elegans] gi|32563884|ref|NP_871822.1|
Lj0g3v0033249	-1.3	0	Protein coding	PREDICTED: ABC transporter A family member 2-like [Cicer arietinum] gi|502126773|ref|XP_004499431.1|
Lj0g3v0033949	-0.95	0	Non-coding	NoHit
Lj0g3v0033989	-0.91	0.02	Protein coding	hypothetical protein [Algoriphagus sp. PR1] gi|495475266|ref|WP_008199953.1|
Lj0g3v0034889	-3.85	0	Protein coding	PREDICTED: isoliquiritigenin 2'-O-methyltransferase-like [Glycine max] gi|356532221|ref|XP_003534672.1|
Lj0g3v0034919	-2.34	0.05	repeat	NoHit
Lj0g3v0035419	-4.29	0.01	Protein coding	PREDICTED: bidirectional sugar transporter SWEET1-like [Glycine max] gi|356515971|ref|XP_003526670.1|
Lj0g3v0035899	-4.23	0.03	Protein coding	HEAT repeat-containing protein 5B-like protein partial [Caragana korshinskii] gi|480328057|gb|AGJ83730.1|
Lj0g3v0036229	-3.27	0.03	Protein coding	Glycoprotein-like protein [Medicago truncatula] gi|357476771|ref|XP_003608671.1|
Lj0g3v0036309	-2.21	0.03	Non-coding	NoHit
Lj0g3v0036379	-2.31	0	Non-coding	NoHit
Lj0g3v0036389	-1.48	0	Non-coding	NoHit
Lj0g3v0036399	-2.39	0.02	Non-coding	NoHit
Lj0g3v0036819	-4.45	0.03	Protein coding	Calcium ion binding [Theobroma cacao] gi|508785034|gb|EOY32290.1|
Lj0g3v0037029	-1.75	0	Protein coding	glycosyltransferase GT18P15 [Pueraria montana var. lobata] gi|319759272|gb|ADV71372.1|
Lj0g3v0037529	-0.69	0	Protein coding	PREDICTED: ethylene-responsive transcription factor RAP2-7-like [Glycine max] gi|356547208|ref|XP_003542008.1|
Lj0g3v0037729	-1.08	0.01	Protein coding	PREDICTED: mediator of RNA polymerase II transcription subunit 16-like [Cucumis sativus] gi|449526315|ref|XP_004170159.1|
Lj0g3v0037739	-2.33	0	Protein coding	PREDICTED: type I inositol-145-trisphosphate 5-phosphatase CVP2-like [Glycine max] gi|356528190|ref|XP_003532688.1|
Lj0g3v0038859	-3.01	0.03	Protein coding	PREDICTED: mitogen-activated protein kinase kinase kinase 1-like [Glycine max] gi|356509460|ref|XP_003523467.1|
Lj0g3v0039469	-2.71	0	Protein coding	Heavy metal transport/detoxification superfamily protein isoform 1 [Theobroma cacao] gi|508777591|gb|EOY24847.1|
Lj0g3v0039729	-1.48	0	Protein coding	Heavy metal transport/detoxification superfamily protein isoform 1 [Theobroma cacao] gi|508777591|gb|EOY24847.1|
Lj0g3v0040439	-0.74	0.02	Non-coding	NoHit
Lj0g3v0040549	-1.72	0	Protein coding	PREDICTED: protein LURP-one-related 15-like [Glycine max] gi|356568182|ref|XP_003552292.1|
Lj0g3v0040989	-1.69	0.05	repeat	NoHit
Lj0g3v0041139	-1.9	0.02	Protein coding	putative 5'-3' exonuclease [Leishmania mexicana MHOM/GT/2001/U1103] gi|401415084|ref|XP_003872038.1|
Lj0g3v0041159	-3.36	0.01	Protein coding	PREDICTED: probable transmembrane ascorbate ferrireductase 3-like [Cicer arietinum] gi|502168355|ref|XP_004514369.1|
Lj0g3v0041279	-2.8	0	Protein coding	Uncharacterized protein TCM_025744 [Theobroma cacao] gi|508718478|gb|EOY10375.1|
Lj0g3v0041599	-0.62	0	Protein coding	PREDICTED: MLO-like protein 1-like [Glycine max] gi|356503119|ref|XP_003520359.1|
Lj0g3v0041639	-1.17	0	Protein coding	PREDICTED: DNA replication licensing factor mcm5-A-like [Cicer arietinum] gi|502151329|ref|XP_004508387.1|
Lj0g3v0042189	-1.13	0.02	Non-coding	NoHit
Lj0g3v0042829	-4.91	0.01	Non-coding	NoHit
Lj0g3v0042839	-2.33	0	Protein coding	PREDICTED: transcription factor CPC [Vitis vinifera] gi|225444383|ref|XP_002267669.1|
Lj0g3v0043349	-3.06	0	Non-coding	NoHit
Lj0g3v0043739	-1.78	0	Protein coding	PREDICTED: potassium transporter 8-like [Glycine max] gi|356573392|ref|XP_003554845.1|
Lj0g3v0043779	-0.88	0.02	Protein coding	PREDICTED: RING-H2 finger protein ATL46-like [Fragaria vesca subsp. vesca] gi|470137701|ref|XP_004304601.1|
Lj0g3v0043789	-1.46	0	Protein coding	PREDICTED: RING-H2 finger protein ATL46-like [Fragaria vesca subsp. vesca] gi|470137701|ref|XP_004304601.1|
Lj0g3v0043799	-2.46	0	Protein coding	PREDICTED: LRR receptor-like serine/threonine-protein kinase ERECTA-like [Glycine max] gi|356541594|ref|XP_003539259.1|
Lj0g3v0043819	-1.63	0.02	Protein coding	PREDICTED: auxin-induced protein 5NG4-like [Glycine max] gi|356524437|ref|XP_003530835.1|
Lj0g3v0045069	-2.21	0
Lj0g3v0045219	-1.92	0.01	Protein coding	PREDICTED: NADH dehydrogenase [ubiquinone] gi|225437963|ref|XP_002271401.1|
Lj0g3v0045629	-1.92	0.02	Non-coding	NoHit
Lj0g3v0046969	-4.08	0	Protein coding	Pleckstrin (PH) domain-containing protein isoform 3 partial [Theobroma cacao] gi|508777778|gb|EOY25034.1|
Lj0g3v0047089	-3.87	0.04	Protein coding	Pentatricopeptide repeat-containing protein [Medicago truncatula] gi|357502217|ref|XP_003621397.1|
Lj0g3v0047239	-2.47	0	Protein coding	RecName: Full=Isoflavone 4'-O-methyltransferase, Short=LjHI4'OMT, AltName: Full=274'-trihydroxyisoflavanone 4'-O-methyltransferase, AltName: Full=S-adenosyl-L-methionine: 274'-trihydroxyisoflavanone 4'-O-methyltransferase_x0001_g3vi|28804596|dbj|BAC58013.1| S-adenosyl-L-methionine: 274'-trihydroxyisoflavanone 4'-O-methyltransferase [Lotus japonicus] gi|75146881|sp|Q84KK4.1|I4OMT_LOTJA
Lj0g3v0047869	-0.67	0	Protein coding	PREDICTED: 65-kDa microtubule-associated protein 6-like [Glycine max] gi|356575136|ref|XP_003555698.1|
Lj0g3v0048389	-1.68	0.05	Non-coding	NoHit
Lj0g3v0048629	-2.12	0	Protein coding	PREDICTED: calmodulin-like protein 11-like [Cicer arietinum] gi|502123095|ref|XP_004497995.1|
Lj0g3v0048929	-0.91	0.05	Non-coding	NoHit
Lj0g3v0049149	-3.11	0.02	Protein coding	IST1-like protein [Medicago truncatula] gi|357521021|ref|XP_003630799.1|
Lj0g3v0049169	-1.32	0.03	Protein coding	Uncharacterized protein TCM_037882 [Theobroma cacao] gi|508783543|gb|EOY30799.1|
Lj0g3v0049269	-2.03	0.04	repeat	NoHit
Lj0g3v0049599	-1.77	0.02	Protein coding	hermes [Medicago truncatula] gi|261824308|gb|ACX94227.1|
Lj0g3v0050209	-1.96	0.01	Protein coding	PREDICTED: MACPF domain-containing protein At4g24290-like [Cicer arietinum] gi|502139730|ref|XP_004503876.1|
Lj0g3v0050369	-2.8	0	Protein coding	PREDICTED: probable GMP synthase [glutamine-hydrolyzing] gi|502155079|ref|XP_004509952.1|
Lj0g3v0050689	-1.74	0	Protein coding	PREDICTED: glucose-1-phosphate adenylyltransferase small subunit chloroplastic-like isoform 1 [Glycine max] gi|356501685|ref|XP_003519654.1|
Lj0g3v0050739	-2.4	0.01	Protein coding	psbA [Amaranthus hybridus] gi|336306|gb|AAA84445.1|
Lj0g3v0050809	-1.91	0.01	Protein coding	NADH dehydrogenase subunit 7 [Lotus japonicus] gi|13518493|ref|NP_084851.1|
Lj0g3v0050999	-1.13	0	Protein coding	hypothetical protein partial [Clostridium carboxidivorans] gi|494124411|ref|WP_007064188.1|
Lj0g3v0052609	-1.96	0	fragmented	NoHit
Lj0g3v0053989	-1.43	0.01	Non-coding	NoHit
Lj0g3v0054169	-1.4	0.02	Protein coding	photosystem I P700 chlorophyll a apoprotein A1 [Lotus japonicus] gi|13518428|ref|NP_084788.1|
Lj0g3v0054369	-1.05	0	Protein coding	PREDICTED: CASP-like protein 9-like [Glycine max] gi|356556491|ref|XP_003546558.1|
Lj0g3v0054409	-0.89	0	Protein coding	Protein phosphatase 1 regulatory subunit [Medicago truncatula] gi|357450407|ref|XP_003595480.1|
Lj0g3v0054449	-1.39	0	Protein coding	PREDICTED: bis(5'-adenosyl)-triphosphatase-like [Cicer arietinum] gi|502129731|ref|XP_004500406.1|
Lj0g3v0055269	-1.14	0.04	Protein coding	calcium-binding EF-hand-containing protein [Arabidopsis thaliana] gi|18406507|ref|NP_566015.1|
Lj0g3v0055509	-1.3	0	Protein coding	PREDICTED: histone chaperone ASF1B-like [Glycine max] gi|356507265|ref|XP_003522389.1|
Lj0g3v0055679	-2.18	0.01	Protein coding	S-adenosyl-L-methionine-dependent methyltransferases superfamily protein [Theobroma cacao] gi|508710875|gb|EOY02772.1|
Lj0g3v0055849	-4.22	0	Protein coding	PREDICTED: phospholipase A1-Ibeta2 chloroplastic-like [Cicer arietinum] gi|502152496|ref|XP_004508952.1|
Lj0g3v0055949	-2.1	0	Protein coding	PREDICTED: cytochrome P450 94A1-like [Glycine max] gi|356570149|ref|XP_003553253.1|
Lj0g3v0056019	-4.56	0	Protein coding	PREDICTED: sulfite oxidase-like isoform X3 [Cicer arietinum] gi|502165598|ref|XP_004513631.1|
Lj0g3v0056099	-0.99	0	Protein coding	PREDICTED: reticuline oxidase-like protein-like [Cicer arietinum] gi|502141966|ref|XP_004504726.1|
Lj0g3v0056149	-1.2	0	Protein coding	PREDICTED: B2 protein-like [Glycine max] gi|356571523|ref|XP_003553926.1|
Lj0g3v0056349	-1.27	0.02	Protein coding	hypothetical protein AF0391 [Archaeoglobus fulgidus DSM 4304] gi|11498003|ref|NP_069227.1|
Lj0g3v0056379	-1.65	0	Protein coding	PREDICTED: auxin-responsive protein IAA16-like isoform 2 [Glycine max] gi|356573107|ref|XP_003554706.1|
Lj0g3v0056419	-0.66	0.01	Non-coding	NoHit
Lj0g3v0056439	-0.9	0.04	Protein coding	PREDICTED: F-box/LRR-repeat protein 17-like [Cicer arietinum] gi|502115184|ref|XP_004495144.1|
Lj0g3v0056779	-2.09	0	Protein coding	D-alanine--D-alanine ligase [Medicago truncatula] gi|357506461|ref|XP_003623519.1|
Lj0g3v0056979	-1.54	0.05	Protein coding	Dynein light chain [Medicago truncatula] gi|357478003|ref|XP_003609287.1|
Lj0g3v0057069	-0.71	0.03	Protein coding	PREDICTED: DEAD-box ATP-dependent RNA helicase 52-like [Cicer arietinum] gi|502151581|ref|XP_004508511.1|
Lj0g3v0057229	-1.13	0	Protein coding	PREDICTED: phospholipase D beta 1-like [Cicer arietinum] gi|502157483|ref|XP_004510892.1|
Lj0g3v0057799	-1.71	0.04	Protein coding	PREDICTED: proteasome-activating nucleotidase-like [Glycine max] gi|356564312|ref|XP_003550399.1|
Lj0g3v0057859	-1.73	0	Protein coding	PREDICTED: beta-galactosidase 5-like [Cicer arietinum] gi|502126169|ref|XP_004499206.1|
Lj0g3v0058719	-2.13	0.01	Protein coding	NoHit
Lj0g3v0059599	-3.59	0	Protein coding	PREDICTED: protein SRG1-like [Cicer arietinum] gi|502086496|ref|XP_004488237.1|
Lj0g3v0059669	-1.32	0	Protein coding	PREDICTED: transcription factor GTE1-like [Cicer arietinum] gi|502086469|ref|XP_004488228.1|
Lj0g3v0059679	-1.02	0.03	Protein coding	PREDICTED: DNA replication licensing factor mcm6-like [Cicer arietinum] gi|502140186|ref|XP_004504098.1|
Lj0g3v0059969	-1.71	0.05	Protein coding	PREDICTED: cyclin-F-like [Strongylocentrotus purpuratus] gi|390369642|ref|XP_797593.3|
Lj0g3v0059979	-1.01	0.05	Protein coding	PREDICTED: microtubule-associated protein 70-5-like [Cicer arietinum] gi|502079704|ref|XP_004486342.1|
Lj0g3v0060549	-5.8	0	Non-coding	NoHit
Lj0g3v0060559	-1.26	0.04	Protein coding	hypothetical protein CNAG_06068 [Cryptococcus neoformans var. grubii H99] gi|405123533|gb|AFR98297.1|
Lj0g3v0060599	-0.73	0.04	Protein coding	CA-responsive protein [Brassica oleracea] gi|82570061|gb|ABB83615.1|
Lj0g3v0060619	-5.18	0.01	Protein coding	PREDICTED: beta-galactosidase 1-like [Cicer arietinum] gi|502081306|ref|XP_004486826.1|
Lj0g3v0061149	-1.33	0	Protein coding	LATD/NIP [Medicago truncatula] gi|357436681|ref|XP_003588616.1|
Lj0g3v0061709	-1.19	0.03	Protein coding	PREDICTED: lon protease homolog 2 peroxisomal-like [Cicer arietinum] gi|502152569|ref|XP_004508987.1|
Lj0g3v0061899	-0.89	0	Protein coding	PREDICTED: novel plant SNARE 11-like [Fragaria vesca subsp. vesca] gi|470128757|ref|XP_004300301.1|
Lj0g3v0062229	-1.02	0	Non-coding	NoHit
Lj0g3v0062319	-0.83	0	Protein coding	transducin/WD-40 repeat-containing protein [Arabidopsis thaliana] gi|18394746|ref|NP_564086.1|
Lj0g3v0062329	-4.16	0	Protein coding	PREDICTED: GDSL esterase/lipase At5g03610-like [Glycine max] gi|356572536|ref|XP_003554424.1|
Lj0g3v0062419	-1.4	0
Lj0g3v0062499	-0.89	0
Lj0g3v0062509	-3.19	0.01	Protein coding	mitovirus RNA-dependent RNA polymerase [Arabidopsis thaliana] gi|42570018|ref|NP_671802.2|
Lj0g3v0062519	-1.64	0
Lj0g3v0062539	-4.82	0.01	Non-coding	NoHit
Lj0g3v0062549	-0.92	0.01	Protein coding	mitochondrial cytochrome c oxidase subunit II (mitochondrion) [Vicia faba] gi|442803102|gb|AGC78837.1|
Lj0g3v0062639	-3.03	0	Protein coding	Disease resistance gene [Medicago truncatula] gi|357513439|ref|XP_003627008.1|
Lj0g3v0062809	-1.19	0	Protein coding	Glutaredoxin family protein [Theobroma cacao] gi|508727980|gb|EOY19877.1|
Lj0g3v0063059	-1.06	0	Protein coding	PREDICTED: probable LRR receptor-like serine/threonine-protein kinase At2g28960-like [Glycine max] gi|356565948|ref|XP_003551197.1|
Lj0g3v0063549	-3.07	0	Protein coding	Uncharacterized protein TCM_014147 [Theobroma cacao] gi|508774721|gb|EOY21977.1|
Lj0g3v0063709	-0.77	0.05	Protein coding	PAP/OAS1 substrate-binding domain-containing protein [Arabidopsis thaliana] gi|42565972|ref|NP_191191.2|
Lj0g3v0064389	-1.01	0	Protein coding	Glutathione S-transferase [Medicago truncatula] gi|357516231|ref|XP_003628404.1|
Lj0g3v0064459	-2.74	0	Protein coding	PREDICTED: 3-epi-6-deoxocathasterone 23-monooxygenase-like [Cicer arietinum] gi|502153397|ref|XP_004509326.1|
Lj0g3v0064539	-3.46	0
Lj0g3v0064899	-2.44	0.03	Non-coding	NoHit
Lj0g3v0064989	-1.85	0.02	Protein coding	Uncharacterized protein isoform 1 [Theobroma cacao] gi|508700962|gb|EOX92858.1|
Lj0g3v0065089	-2.3	0	Protein coding	PREDICTED: 3-ketoacyl-CoA synthase 11-like [Glycine max] gi|356535335|ref|XP_003536202.1|
Lj0g3v0065099	-2.35	0.02	Protein coding	coronatine-insensitive 1 [Glycine max] gi|351724347|ref|NP_001238590.1|
Lj0g3v0065209	-1.77	0	Protein coding	aquaporin 2 [Samanea saman] gi|3158476|gb|AAC17529.1|
Lj0g3v0065219	-1.62	0	Protein coding	integrase [Rhodobacter sphaeroides] gi|488812337|ref|WP_002724743.1|
Lj0g3v0065639	-0.87	0.01	Protein coding	PREDICTED: somatic embryogenesis receptor kinase 2-like [Cicer arietinum] gi|502118782|ref|XP_004496399.1|
Lj0g3v0065989	-2.9	0.04	Protein coding	PREDICTED: nodulation protein H-like [Glycine max] gi|356500053|ref|XP_003518849.1|
Lj0g3v0066209	-1.49	0.01	Protein coding	lectin [Glycine max] gi|351727529|ref|NP_001236140.1|
Lj0g3v0066379	-1.42	0	Protein coding	late embryogenesis abundant hydroxyproline-rich glycoprotein [Arabidopsis thaliana] gi|18401372|ref|NP_565642.1|
Lj0g3v0066389	-0.68	0	Protein coding	PREDICTED: serine/threonine-protein kinase Nek5-like [Glycine max] gi|356550080|ref|XP_003543418.1|
Lj0g3v0066719	-2.67	0	Protein coding	peroxidase 1 precursor [Phaseolus vulgaris] gi|5002342|gb|AAD37427.1|AF149277_1
Lj0g3v0066729	-2.82	0	Protein coding	peroxidase 1 precursor [Phaseolus vulgaris] gi|5002342|gb|AAD37427.1|AF149277_1
Lj0g3v0066999	-2.12	0.01	Protein coding	PREDICTED: 5-methyltetrahydropteroyltriglutamate--homocysteine methyltransferase-like [Cicer arietinum] gi|502134148|ref|XP_004502016.1|
Lj0g3v0067039	-1.15	0	Protein coding	(iso)flavonoid glycosyltransferase [Medicago truncatula] gi|115334821|gb|ABI94026.1|
Lj0g3v0067549	-3.03	0	Protein coding	PREDICTED: LRR receptor-like serine/threonine-protein kinase FEI 1-like [Glycine max] gi|356516754|ref|XP_003527058.1|
Lj0g3v0067879	-0.94	0.05	Protein coding	Uncharacterized protein TCM_000342 [Theobroma cacao] gi|508699137|gb|EOX91033.1|
Lj0g3v0067909	-0.77	0.02	Protein coding	diguanylate cyclase [Shewanella sp. ANA-3] gi|117918807|ref|YP_867999.1|
Lj0g3v0068109	-2.99	0	Protein coding	PREDICTED: DNA-binding protein SMUBP-2-like [Glycine max] gi|356501783|ref|XP_003519703.1|
Lj0g3v0068319	-3	0.01	Non-coding	NoHit
Lj0g3v0068569	-4.16	0.02
Lj0g3v0068599	-2.19	0	Protein coding	O-methyltransferase [Medicago truncatula] gi|357462673|ref|XP_003601618.1|
Lj0g3v0068869	-9.79	0	Protein coding	PREDICTED: F-box/kelch-repeat protein At3g06240-like [Glycine max] gi|356571461|ref|XP_003553895.1|
Lj0g3v0068879	-5.24	0.03	Protein coding	PREDICTED: F-box/kelch-repeat protein At3g06240-like [Glycine max] gi|356558779|ref|XP_003547680.1|
Lj0g3v0068899	-3.74	0.05	Non-coding	NoHit
Lj0g3v0068949	-1.74	0	Protein coding	PREDICTED: probable sodium/metabolite cotransporter BASS1 chloroplastic-like [Cicer arietinum] gi|502089667|ref|XP_004488981.1|
Lj0g3v0069069	-0.93	0	Protein coding	CCP [Medicago truncatula] gi|357492809|ref|XP_003616693.1|
Lj0g3v0069219	-4.07	0.05	Protein coding	60S ribosomal protein L28 [Harpegnathos saltator] gi|307207541|gb|EFN85228.1|
Lj0g3v0069309	-1.1	0.02	Protein coding	PREDICTED: mitotic checkpoint serine/threonine-protein kinase BUB1 beta-like [Glycine max] gi|356574353|ref|XP_003555313.1|
Lj0g3v0069969	-3.37	0.02	Non-coding	NoHit
Lj0g3v0070029	-1.76	0	Protein coding	PREDICTED: casparian strip membrane protein 1-like [Cicer arietinum] gi|502178620|ref|XP_004516297.1|
Lj0g3v0070149	-0.82	0.01	Protein coding	PREDICTED: ABC transporter C family member 10-like [Glycine max] gi|356561462|ref|XP_003549000.1|
Lj0g3v0070419	-3.14	0	Non-coding	NoHit
Lj0g3v0070739	-2.86	0.01	Non-coding	NoHit
Lj0g3v0071039	-4.88	0	Protein coding	PREDICTED: protein notum homolog [Cicer arietinum] gi|502150669|ref|XP_004508066.1|
Lj0g3v0071339	-1.98	0	Non-coding	NoHit
Lj0g3v0071389	-5.03	0.02	Protein coding	pentatricopeptide (PPR) repeat-containing protein [Cucumis melo subsp. melo] gi|307136045|gb|ADN33897.1|
Lj0g3v0071479	-2.67	0	Protein coding	PREDICTED: gibberellin 20 oxidase 2-like [Glycine max] gi|356574452|ref|XP_003555361.1|
Lj0g3v0071549	-0.96	0.01
Lj0g3v0071749	-0.88	0
Lj0g3v0071769	-0.93	0
Lj0g3v0071969	-1.25	0.01	Protein coding	PREDICTED: low affinity cationic amino acid transporter 2-like [Glycine max] gi|356514041|ref|XP_003525716.1|
Lj0g3v0072019	-0.72	0	Protein coding	PREDICTED: transcriptional regulator ATRX homolog isoform X1 [Cicer arietinum] gi|502130185|ref|XP_004500560.1|
Lj0g3v0072279	-0.86	0	Non-coding	NoHit
Lj0g3v0072459	-2	0	Protein coding	Photosystem I P700 chlorophyll a apoprotein [Medicago truncatula] gi|357463453|ref|XP_003602008.1|
Lj0g3v0072589	-2.1	0.03	Protein coding	PREDICTED: zinc finger protein 6-like [Cicer arietinum] gi|502165939|ref|XP_004513737.1|
Lj0g3v0072659	-1.4	0	Protein coding	aminoglycoside phosphotransferase [Paenibacillus polymyxa SC2] gi|310641731|ref|YP_003946489.1|
Lj0g3v0072829	-1.18	0	Protein coding	Subtilisin-like protease [Medicago truncatula] gi|357462409|ref|XP_003601486.1|
Lj0g3v0072889	-2.09	0	Protein coding	Sodium/calcium exchanger family protein / calcium-binding EF hand family protein isoform 1 [Theobroma cacao] gi|508721276|gb|EOY13173.1|
Lj0g3v0073059	-0.98	0	Protein coding	PREDICTED: glucan endo-13-beta-glucosidase 8-like [Glycine max] gi|356560973|ref|XP_003548760.1|
Lj0g3v0073129	-1.31	0.03	Protein coding	PREDICTED: carotenoid 910(9'10')-cleavage dioxygenase-like [Glycine max] gi|356518342|ref|XP_003527838.1|
Lj0g3v0073439	-1.25	0	Protein coding	RecName: Full=Ras-related protein Rab11D_x0001_gi|1370148|emb|CAA98180.1| RAB11D [Lotus japonicus] gi|3024502|sp|Q40194.1|RB11D_LOTJA
Lj0g3v0073779	-1.45	0.03
Lj0g3v0073849	-1.29	0
Lj0g3v0073889	-4.05	0	Protein coding	PREDICTED: cytochrome P450 82A1-like [Glycine max] gi|356519098|ref|XP_003528211.1|
Lj0g3v0074009	-0.78	0	Protein coding	RAB8E [Lotus japonicus] gi|1370198|emb|CAA98176.1|
Lj0g3v0074239	-1.62	0	Protein coding	PREDICTED: glucan endo-13-beta-glucosidase 8-like [Glycine max] gi|356560973|ref|XP_003548760.1|
Lj0g3v0074289	-6.91	0	Protein coding	PREDICTED: benzyl alcohol O-benzoyltransferase-like [Glycine max] gi|356500043|ref|XP_003518844.1|
Lj0g3v0074419	-5.92	0	Protein coding	WRKY transcription factor [Medicago truncatula] gi|357437277|ref|XP_003588914.1|
Lj0g3v0074429	-4.06	0	Protein coding	PREDICTED: 17.9 kDa class II heat shock protein-like [Glycine max] gi|356564017|ref|XP_003550253.1|
Lj0g3v0075119	-3.65	0	Protein coding	PREDICTED: 12-oxophytodienoate reductase 3-like [Glycine max] gi|356547929|ref|XP_003542357.1|
Lj0g3v0075159	-1.11	0	Protein coding	Zn/Cd P(IB)-type ATPase [Medicago truncatula] gi|357479567|ref|XP_003610069.1|
Lj0g3v0075349	-0.89	0	Protein coding	beta-ketoacyl-ACP synthetase I [Glycine max] gi|351724925|ref|NP_001238610.1|
Lj0g3v0075379	-1.2	0	Protein coding	PREDICTED: extended synaptotagmin-3-like [Glycine max] gi|356538638|ref|XP_003537808.1|
Lj0g3v0075389	-1.25	0.04	Protein coding	NoHit
Lj0g3v0075409	-0.7	0.03	Protein coding	PREDICTED: pentatricopeptide repeat-containing protein At5g39710-like isoform X1 [Cicer arietinum] gi|502123558|ref|XP_004498166.1|
Lj0g3v0075419	-0.75	0.02	Protein coding	PREDICTED: pentatricopeptide repeat-containing protein At5g39710-like isoform X1 [Cicer arietinum] gi|502123558|ref|XP_004498166.1|
Lj0g3v0075579	-0.59	0	Protein coding	Uncharacterized protein isoform 1 [Theobroma cacao] gi|508713108|gb|EOY05005.1|
Lj0g3v0075609	-5.51	0	Protein coding	Transcription factor [Theobroma cacao] gi|508720731|gb|EOY12628.1|
Lj0g3v0075649	-1.03	0.01	Protein coding	Resistance protein MG13 [Medicago truncatula] gi|357494453|ref|XP_003617515.1|
Lj0g3v0075699	-1.21	0	Protein coding	Receptor-like protein kinase [Medicago truncatula] gi|358346449|ref|XP_003637280.1|
Lj0g3v0075729	-0.68	0.05	Protein coding	RING finger protein [Medicago truncatula] gi|357521767|ref|XP_003607649.1|
Lj0g3v0075959	-1.01	0.03	Protein coding	PREDICTED: cinnamoyl-CoA reductase 1-like isoform X1 [Cicer arietinum] gi|502154963|ref|XP_004509912.1|
Lj0g3v0076019	-2.76	0.01	Protein coding	Mannan endo-14-beta-mannosidase [Medicago truncatula] gi|357483557|ref|XP_003612065.1|
Lj0g3v0076049	-2.35	0.05	Protein coding	Trichome birefringence-like 27 [Theobroma cacao] gi|508708544|gb|EOY00441.1|
Lj0g3v0076249	-1.21	0	Protein coding	PREDICTED: peroxidase 11-like [Cicer arietinum] gi|502094865|ref|XP_004490316.1|
Lj0g3v0076949	-4.81	0	Protein coding	sterol glucosyltransferase 1 [Lotus japonicus] gi|371753857|gb|AEX55299.1|
Lj0g3v0076989	-1.13	0.02	Protein coding	trichome birefringence-like 43 protein [Arabidopsis thaliana] gi|334184595|ref|NP_180647.2|
Lj0g3v0077329	-0.75	0.01	Protein coding	PREDICTED: phosphoinositide phosphatase SAC8-like isoform X3 [Cicer arietinum] gi|502167700|ref|XP_004514223.1|
Lj0g3v0077349	-0.59	0.05	repeat	NoHit
Lj0g3v0077579	-1.44	0.01	Protein coding	Os05g0202500 [Oryza sativa Japonica Group] gi|115462569|ref|NP_001054884.1|
Lj0g3v0077669	-0.66	0.04	Protein coding	Spastin [Medicago truncatula] gi|357463629|ref|XP_003602096.1|
Lj0g3v0077779	-4.14	0	Protein coding	PREDICTED: pleiotropic drug resistance protein 1-like [Cicer arietinum] gi|502147693|ref|XP_004506879.1|
Lj0g3v0077959	-0.65	0	Protein coding	Carbamoyl-phosphate synthase large chain [Medicago truncatula] gi|357453751|ref|XP_003597156.1|
Lj0g3v0078309	-4.5	0	Protein coding	Uncharacterized protein TCM_033363 [Theobroma cacao] gi|508722212|gb|EOY14109.1|
Lj0g3v0078459	-3.12	0.04	Protein coding	PREDICTED: protein notum homolog [Glycine max] gi|356498576|ref|XP_003518126.1|
Lj0g3v0078509	-1.45	0	Protein coding	unknown [Lotus japonicus] gi|388522097|gb|AFK49110.1|
Lj0g3v0078639	-3.18	0.03	Protein coding	Kinase superfamily protein isoform 2 [Theobroma cacao] gi|508704576|gb|EOX96472.1|
Lj0g3v0078649	-1.46	0	Protein coding	PREDICTED: monocopper oxidase-like protein SKU5-like [Glycine max] gi|356563298|ref|XP_003549901.1|
Lj0g3v0078759	-1.43	0	Protein coding	RecName: Full=Histone H2A_x0001_gi|7649159|gb|AAF65769.1|AF242311_1 histone H2A [Euphorbia esula] gi|62286683|sp|Q9M531.1|H2A_EUPES
Lj0g3v0078919	-1.5	0.03	Protein coding	PREDICTED: E3 ubiquitin-protein ligase RGLG2-like isoform X1 [Cicer arietinum] gi|502091422|ref|XP_004489546.1|
Lj0g3v0079069	-1.02	0.02	Protein coding	PREDICTED: probable WRKY transcription factor 70-like [Glycine max] gi|356516231|ref|XP_003526799.1|
Lj0g3v0079089	-1.1	0.05	Protein coding	PREDICTED: auxin-induced protein 5NG4-like [Glycine max] gi|356552691|ref|XP_003544696.1|
Lj0g3v0079179	-2.03	0	Protein coding	Trichome birefringence-like 39 [Theobroma cacao] gi|508702319|gb|EOX94215.1|
Lj0g3v0079239	-1.81	0.01	Protein coding	PREDICTED: hydrophobic protein LTI6B-like [Cicer arietinum] gi|502112982|ref|XP_004494505.1|
Lj0g3v0079269	-8.61	0	repeat	NoHit
Lj0g3v0079339	-3.97	0.03	Non-coding	NoHit
Lj0g3v0079379	-1.32	0.02	Protein coding	PREDICTED: dentin sialophosphoprotein-like [Cicer arietinum] gi|502135485|ref|XP_004502350.1|
Lj0g3v0079849	-1.04	0	Protein coding	expansin A5 [Glycine max] gi|359385909|gb|AEV43315.1|
Lj0g3v0079899	-1	0	Protein coding	Uncharacterized protein isoform 1 [Theobroma cacao] gi|508720879|gb|EOY12776.1|
Lj0g3v0079909	-1.44	0	Protein coding	PREDICTED: acid phosphatase 1-like [Cicer arietinum] gi|502158378|ref|XP_004511128.1|
Lj0g3v0079919	-3.53	0	Protein coding	22.7 kDa class IV heat shock protein [Medicago truncatula] gi|357495825|ref|XP_003618201.1|
Lj0g3v0079959	-1.97	0.01	repeat	NoHit
Lj0g3v0080599	-1.17	0	Protein coding	sterol glucosyltransferase 1 [Lotus japonicus] gi|371753857|gb|AEX55299.1|
Lj0g3v0080799	-1.88	0.05	Protein coding	PREDICTED: RNA-dependent RNA polymerase 1-like [Glycine max] gi|356519367|ref|XP_003528344.1|
Lj0g3v0080869	-2.19	0	Protein coding	PREDICTED: probable amino acid permease 7-like [Glycine max] gi|356569591|ref|XP_003552982.1|
Lj0g3v0080909	-1.62	0.05	Protein coding	Protein CHUP1 [Medicago truncatula] gi|357479207|ref|XP_003609889.1|
Lj0g3v0081039	-1.85	0	Protein coding	heat shock protein 70 [Saussurea medusa] gi|30962610|gb|AAP42157.1|AF509339_1
Lj0g3v0081239	-2.34	0	Protein coding	Uncharacterized protein TCM_000586 [Theobroma cacao] gi|508699471|gb|EOX91367.1|
Lj0g3v0081369	-6.93	0
Lj0g3v0081509	-1.35	0	Protein coding	Uncharacterized protein TCM_029854 [Theobroma cacao] gi|508780969|gb|EOY28225.1|
Lj0g3v0081669	-4.06	0	Protein coding	PREDICTED: calcium-binding protein PBP1-like [Cicer arietinum] gi|502083083|ref|XP_004487354.1|
Lj0g3v0082699	-0.89	0	Protein coding	Carboxyl-terminal proteinase [Medicago truncatula] gi|357461895|ref|XP_003601229.1|
Lj0g3v0082839	-4.3	0	Protein coding	class II small heat shock protein Le-HSP17.6 [Arachis hypogaea] gi|194466081|gb|ACF74271.1|
Lj0g3v0083059	-0.97	0	Protein coding	Ser/Thr protein kinase [Lotus japonicus] gi|62857012|dbj|BAD95891.1|
Lj0g3v0083279	-1.8	0	Protein coding	hypothetical protein VCUG_01709 [Vavraia culicis 'floridensis'] gi|429964811|gb|ELA46809.1|
Lj0g3v0083289	-1.97	0	Protein coding	PREDICTED: probable pectinesterase/pectinesterase inhibitor 7-like [Glycine max] gi|356570974|ref|XP_003553657.1|
Lj0g3v0083329	-2.47	0.02
Lj0g3v0083829	-4.18	0.02	Non-coding	NoHit
Lj0g3v0084279	-0.6	0.03	Protein coding	Salicylic acid carboxyl methyltransferase [Medicago truncatula] gi|357518247|ref|XP_003629412.1|
Lj0g3v0084369	-2.05	0	Protein coding	catalase [Mycobacterium xenopi] gi|490016302|ref|WP_003918848.1|
Lj0g3v0084449	-1.9	0	Protein coding	PREDICTED: probable disease resistance protein At5g66900-like [Glycine max] gi|356565670|ref|XP_003551061.1|
Lj0g3v0084459	-0.61	0	Protein coding	PREDICTED: transmembrane 9 superfamily member 4-like [Cicer arietinum] gi|502134369|ref|XP_004502094.1|
Lj0g3v0084619	-8.35	0	Protein coding	Histidine decarboxylase [Medicago truncatula] gi|357443697|ref|XP_003592126.1|
Lj0g3v0084729	-4.16	0.04	Protein coding	PREDICTED: small glutamine-rich tetratricopeptide repeat-containing protein-like isoform 1 [Glycine max] gi|356549136|ref|XP_003542953.1|
Lj0g3v0085029	-1.29	0.02	Protein coding	Uncharacterized protein TCM_011920 [Theobroma cacao] gi|508710336|gb|EOY02233.1|
Lj0g3v0085069	-0.86	0	Protein coding	PREDICTED: osmotin-like protein-like [Glycine max] gi|356542459|ref|XP_003539684.1|
Lj0g3v0085089	-3.64	0.01	Non-coding	NoHit
Lj0g3v0085309	-0.99	0.01	Protein coding	PREDICTED: DNA replication licensing factor mcm4-B-like [Glycine max] gi|356538731|ref|XP_003537854.1|
Lj0g3v0085409	-4.64	0.04	Protein coding	PREDICTED: myosin-M heavy chain-like [Cicer arietinum] gi|502179026|ref|XP_004516358.1|
Lj0g3v0085459	-2.76	0.05	Protein coding	PREDICTED: nodulation protein H-like [Cicer arietinum] gi|502152921|ref|XP_004509154.1|
Lj0g3v0085739	-1.96	0.02	Protein coding	NoHit
Lj0g3v0085839	-1.5	0.05	Protein coding	PREDICTED: (+)-pulegone reductase-like [Glycine max] gi|356543702|ref|XP_003540299.1|
Lj0g3v0085889	-2.64	0.01	Protein coding	PREDICTED: 17.9 kDa class II heat shock protein-like [Glycine max] gi|356564017|ref|XP_003550253.1|
Lj0g3v0085959	-1.12	0	repeat	NoHit
Lj0g3v0086049	-2.34	0.01	Protein coding	Os04g0319600 [Oryza sativa Japonica Group] gi|297602457|ref|NP_001052454.2|
Lj0g3v0086209	-0.9	0.05	Protein coding	PREDICTED: pleiotropic drug resistance protein 1-like [Glycine max] gi|356519409|ref|XP_003528365.1|
Lj0g3v0086299	-0.66	0	Protein coding	VDAC1.3 [Lotus japonicus] gi|36957198|gb|AAQ87021.1|
Lj0g3v0086619	-3.82	0	Non-coding	NoHit
Lj0g3v0086679	-2.39	0.02	Protein coding	PREDICTED: ubiquitin carboxyl-terminal hydrolase 7 isoform X2 [Mustela putorius furo] gi|511852390|ref|XP_004750456.1|
Lj0g3v0086839	-1.1	0	Protein coding	PREDICTED: UDP-glycosyltransferase 74E2-like [Glycine max] gi|356559587|ref|XP_003548080.1|
Lj0g3v0087319	-1	0	Protein coding	Late cornified envelope protein 1E [Theobroma cacao] gi|508704464|gb|EOX96360.1|
Lj0g3v0087369	-2.23	0	repeat	NoHit
Lj0g3v0087419	-1.6	0	Protein coding	PREDICTED: phytoene dehydrogenase chloroplastic/chromoplastic-like [Cicer arietinum] gi|502135246|ref|XP_004502268.1|
Lj0g3v0087429	-1.24	0.01	Protein coding	PREDICTED: probable inactive serine/threonine-protein kinase bub1-like [Cicer arietinum] gi|502130042|ref|XP_004500510.1|
Lj0g3v0087509	-0.92	0.03	Protein coding	NoHit
Lj0g3v0087769	-1.33	0	Protein coding	Fimbrin [Medicago truncatula] gi|357513165|ref|XP_003626871.1|
Lj0g3v0087909	-1.67	0	Non-coding	NoHit
Lj0g3v0087979	-2.67	0	Non-coding	NoHit
Lj0g3v0088269	-0.77	0	Protein coding	TPA: histone H4.3 [Zea mays] gi|414589551|tpg|DAA40122.1|
Lj0g3v0088379	-0.99	0	Non-coding	NoHit
Lj0g3v0088499	-0.61	0.01	Protein coding	PREDICTED: leucine-rich repeat extensin-like protein 5-like partial [Cucumis sativus] gi|449533433|ref|XP_004173680.1|
Lj0g3v0088569	-1.1	0.03	Protein coding	ACT domain repeat 3 isoform 1 [Theobroma cacao] gi|508724613|gb|EOY16510.1|
Lj0g3v0088649	-2.19	0.03	Protein coding	T-complex protein 11 [Arabidopsis lyrata subsp. lyrata] gi|297845328|ref|XP_002890545.1|
Lj0g3v0088789	-2.5	0.02	Non-coding	NoHit
Lj0g3v0088829	-0.86	0.01
Lj0g3v0088849	-0.99	0	Protein coding	orf170 gene product (mitochondrion) [Beta vulgaris subsp. vulgaris] gi|9838421|ref|NP_064034.1|
Lj0g3v0088939	-2.41	0	Protein coding	PREDICTED: ABC transporter C family member 10-like [Glycine max] gi|356561462|ref|XP_003549000.1|
Lj0g3v0088989	-0.91	0	Protein coding	PREDICTED: UDP-glycosyltransferase 71D1-like [Cicer arietinum] gi|502095988|ref|XP_004490589.1|
Lj0g3v0089479	-5.33	0	Protein coding	PREDICTED: glycine-rich cell wall structural protein 1-like [Cicer arietinum] gi|502146001|ref|XP_004506276.1|
Lj0g3v0089819	-0.8	0	Protein coding	PREDICTED: thymidine kinase-like [Cicer arietinum] gi|502134616|ref|XP_004502182.1|
Lj0g3v0089939	-1.52	0	Protein coding	sieve element occlusion by forisomes 3 [Medicago truncatula] gi|307101678|gb|ADN32804.1|
Lj0g3v0090239	-3.94	0	Protein coding	phosphate transporter 5 [Astragalus sinicus] gi|407911912|gb|AFU50504.1|
Lj0g3v0090629	-0.79	0.02	Protein coding	Uncharacterized protein isoform 1 [Theobroma cacao] gi|508705064|gb|EOX96960.1|
Lj0g3v0091049	-0.97	0	Protein coding	PREDICTED: periaxin-like [Cicer arietinum] gi|502087002|ref|XP_004488396.1|
Lj0g3v0091899	-1.64	0.03	Non-coding	NoHit
Lj0g3v0092139	-1.15	0	Protein coding	PREDICTED: trichohyalin-like [Cicer arietinum] gi|502089928|ref|XP_004489065.1|
Lj0g3v0092229	-0.7	0.01	Protein coding	Putative disease-resistance protein SR1 [Medicago truncatula] gi|357494485|ref|XP_003617531.1|
Lj0g3v0092259	-4.27	0.04	repeat	NoHit
Lj0g3v0092479	-2.48	0	Protein coding	PREDICTED: protein TIFY 6B-like [Glycine max] gi|356531138|ref|XP_003534135.1|
Lj0g3v0092539	-1.83	0	Protein coding	PREDICTED: cytochrome P450 85A-like [Glycine max] gi|356551287|ref|XP_003544008.1|
Lj0g3v0092669	-2.14	0	repeat	NoHit
Lj0g3v0092909	-0.93	0	Protein coding	PREDICTED: DNA-directed RNA polymerase E subunit 1-like [Cicer arietinum] gi|502158103|ref|XP_004511031.1|
Lj0g3v0092989	-6.25	0	Non-coding	NoHit
Lj0g3v0093709	-0.83	0	Protein coding	Myosin-like protein [Medicago truncatula] gi|357463145|ref|XP_003601854.1|
Lj0g3v0093829	-1.95	0	Protein coding	Lysine-specific demethylase 3B [Medicago truncatula] gi|357444853|ref|XP_003592704.1|
Lj0g3v0094289	-2.99	0.04	Protein coding	NoHit
Lj0g3v0094389	-1.69	0.01	Protein coding	PREDICTED: probably inactive leucine-rich repeat receptor-like protein kinase At1g50610-like [Cicer arietinum] gi|502089636|ref|XP_004488972.1|
Lj0g3v0094579	-2.49	0	Protein coding	PREDICTED: G2/mitotic-specific cyclin-2-like [Cicer arietinum] gi|502081685|ref|XP_004486936.1|
Lj0g3v0094589	-1.73	0	Protein coding	Hypothetical protein CBG05841 [Caenorhabditis briggsae] gi|268536014|ref|XP_002633142.1|
Lj0g3v0094689	-3.27	0.03	repeat	NoHit
Lj0g3v0094799	-1.42	0.02	Protein coding	PREDICTED: UDP-N-acetylmuramoyl-L-alanyl-D-glutamate--26-diaminopimelate ligase-like [Cicer arietinum] gi|502139262|ref|XP_004503706.1|
Lj0g3v0095019	-2.56	0.01	Non-coding	NoHit
Lj0g3v0095939	-0.63	0.04	Protein coding	PREDICTED: pantothenate kinase 2-like isoform X1 [Cicer arietinum] gi|502133886|ref|XP_004501924.1|
Lj0g3v0096009	-1.87	0	Non-coding	NoHit
Lj0g3v0096069	-1.1	0	Protein coding	PREDICTED: peptide-N4-(N-acetyl-beta-glucosaminyl)asparagine amidase A-like isoform X1 [Cicer arietinum] gi|502169612|ref|XP_004514647.1|
Lj0g3v0096079	-0.84	0	Protein coding	PREDICTED: peptide-N4-(N-acetyl-beta-glucosaminyl)asparagine amidase A-like isoform X1 [Cicer arietinum] gi|502169612|ref|XP_004514647.1|
Lj0g3v0096129	-0.78	0	Protein coding	PREDICTED: ras-related protein RABA1b-like [Cicer arietinum] gi|502089777|ref|XP_004489015.1|
Lj0g3v0096339	-4.85	0.01	Protein coding	Auxin response factor [Medicago truncatula] gi|357494039|ref|XP_003617308.1|
Lj0g3v0097519	-2.03	0	Non-coding	NoHit
Lj0g3v0097999	-2.58	0.05	repeat	NoHit
Lj0g3v0098319	-1.17	0	Protein coding	PREDICTED: probable methyltransferase PMT15-like [Cicer arietinum] gi|502157387|ref|XP_004510859.1|
Lj0g3v0098799	-1.61	0.01	Non-coding	NoHit
Lj0g3v0099009	-1.12	0.02	Non-coding	NoHit
Lj0g3v0099019	-4.17	0.05	Non-coding	NoHit
Lj0g3v0099699	-1.59	0	Protein coding	PREDICTED: WEB family protein At2g40480-like [Cicer arietinum] gi|502130150|ref|XP_004500548.1|
Lj0g3v0099729	-2.57	0	Protein coding	Plastid movement impaired 2 [Theobroma cacao] gi|508712106|gb|EOY04003.1|
Lj0g3v0099769	-1.59	0	Protein coding	CCP [Medicago truncatula] gi|357494181|ref|XP_003617379.1|
Lj0g3v0099849	-2.45	0	Non-coding	NoHit
Lj0g3v0099859	-1.96	0	Protein coding	PREDICTED: gibberellin 2-beta-dioxygenase 2-like [Glycine max] gi|356536677|ref|XP_003536863.1|
Lj0g3v0099889	-4.85	0	Protein coding	PREDICTED: LOW QUALITY PROTEIN: probable pectinesterase 53-like [Vitis vinifera] gi|359479965|ref|XP_003632380.1|
Lj0g3v0099909	-1.61	0	Protein coding	PREDICTED: glucan endo-13-beta-glucosidase 2-like [Glycine max] gi|356553276|ref|XP_003544983.1|
Lj0g3v0099929	-2.92	0.03	Protein coding	DEAD-box ATP-dependent RNA helicase [Medicago truncatula] gi|357476875|ref|XP_003608723.1|
Lj0g3v0100269	-4.11	0.05	Protein coding	Cc-nbs-lrr resistance protein [Medicago truncatula] gi|357458247|ref|XP_003599404.1|
Lj0g3v0100319	-1.05	0	Non-coding	NoHit
Lj0g3v0100659	-1.97	0	Protein coding	PREDICTED: probable disease resistance protein At5g66900-like [Cicer arietinum] gi|502152977|ref|XP_004509177.1|
Lj0g3v0100779	-1.06	0	Protein coding	PREDICTED: U-box domain-containing protein 33-like [Glycine max] gi|356522608|ref|XP_003529938.1|
Lj0g3v0100959	-1.68	0	Protein coding	PREDICTED: reticulon-like protein B17-like [Glycine max] gi|356515152|ref|XP_003526265.1|
Lj0g3v0101359	-1.41	0.02	Protein coding	Uncharacterized protein isoform 1 [Theobroma cacao] gi|508773502|gb|EOY20758.1|
Lj0g3v0101709	-5.07	0.04	Non-coding	NoHit
Lj0g3v0102139	-2.85	0	Protein coding	Os01g0498200 [Oryza sativa Japonica Group] gi|115436738|ref|NP_001043124.1|
Lj0g3v0102179	-1.63	0	Protein coding	PREDICTED: lysM domain receptor-like kinase 4-like [Cicer arietinum] gi|502123143|ref|XP_004498011.1|
Lj0g3v0102229	-1.21	0	Protein coding	PREDICTED: cytochrome P450 86A1-like [Cicer arietinum] gi|502129244|ref|XP_004500237.1|
Lj0g3v0102449	-3.03	0	Protein coding	PREDICTED: fatty acyl-CoA reductase 3-like [Glycine max] gi|356543580|ref|XP_003540238.1|
Lj0g3v0102749	-0.7	0	Protein coding	Subtilisin-like serine protease [Medicago truncatula] gi|357514271|ref|XP_003627424.1|
Lj0g3v0103019	-0.87	0.01	Non-coding	NoHit
Lj0g3v0103419	-1.11	0	Protein coding	PREDICTED: delta(7)-sterol-C5(6)-desaturase-like [Cicer arietinum] gi|502091398|ref|XP_004489538.1|
Lj0g3v0104079	-1.08	0	Protein coding	PREDICTED: adenine/guanine permease AZG2-like [Cicer arietinum] gi|502133610|ref|XP_004501828.1|
Lj0g3v0104089	-1.09	0	Protein coding	PREDICTED: adenine/guanine permease AZG2-like [Cicer arietinum] gi|502133610|ref|XP_004501828.1|
Lj0g3v0104129	-2.06	0.03	Protein coding	Photosystem Q(B) protein [Medicago truncatula] gi|357502807|ref|XP_003621692.1|
Lj0g3v0104369	-4.48	0.05	Non-coding	NoHit
Lj0g3v0104399	-0.76	0	Protein coding	NHL domain-containing protein isoform 2 [Theobroma cacao] gi|508708508|gb|EOY00405.1|
Lj0g3v0104479	-0.69	0	Protein coding	PREDICTED: protein LONGIFOLIA 1-like [Cicer arietinum] gi|502178002|ref|XP_004516159.1|
Lj0g3v0104559	-1.18	0.04	Protein coding	PREDICTED: serrate RNA effector molecule-like [Glycine max] gi|356510406|ref|XP_003523929.1|
Lj0g3v0104999	-1.74	0	Protein coding	ferric reductase [Lotus japonicus] gi|331271992|gb|AED02590.1|
Lj0g3v0105009	-1.76	0	Protein coding	ferric reductase [Lotus japonicus] gi|331271992|gb|AED02590.1|
Lj0g3v0105409	-0.95	0	Protein coding	PREDICTED: glyceraldehyde-3-phosphate dehydrogenase cytosolic-like [Cicer arietinum] gi|502135422|ref|XP_004502328.1|
Lj0g3v0105529	-1.86	0.04	Protein coding	PREDICTED: protein SGT1 homolog B-like [Glycine max] gi|356559728|ref|XP_003548149.1|
Lj0g3v0105629	-0.89	0.05	Protein coding	PREDICTED: transcription factor bHLH68-like isoform 1 [Glycine max] gi|356523767|ref|XP_003530506.1|
Lj0g3v0105729	-0.92	0	Protein coding	PREDICTED: serine carboxypeptidase-like 48-like isoform X2 [Cicer arietinum] gi|502145515|ref|XP_004506061.1|
Lj0g3v0105799	-3.49	0.05	Non-coding	NoHit
Lj0g3v0105869	-0.85	0	Protein coding	shikimate O-hydroxycinnamoyltransferase [Trifolium pratense] gi|206730709|gb|ACI16630.1|
Lj0g3v0105939	-3.56	0	Protein coding	PREDICTED: 23-bisphosphoglycerate-dependent phosphoglycerate mutase-like [Glycine max] gi|356508122|ref|XP_003522809.1|
Lj0g3v0105949	-0.71	0	Protein coding	PREDICTED: random slug protein 5-like isoform X1 [Cicer arietinum] gi|502166215|ref|XP_004513825.1|
Lj0g3v0105959	-1.65	0	Protein coding	PREDICTED: probable beta-D-xylosidase 7-like [Cicer arietinum] gi|502166228|ref|XP_004513829.1|
Lj0g3v0106199	-0.91	0	Protein coding	beta-lactamase domain-containing protein [Granulicella tundricola MP5ACTX9] gi|322435913|ref|YP_004218125.1|
Lj0g3v0106329	-2.03	0	Protein coding	Interferon-induced GTP-binding protein Mx [Medicago truncatula] gi|357519157|ref|XP_003629867.1|
Lj0g3v0106659	-0.78	0	Protein coding	PREDICTED: kinesin-3-like [Glycine max] gi|356549817|ref|XP_003543287.1|
Lj0g3v0106689	-2.7	0.01	Non-coding	NoHit
Lj0g3v0106729	-6.27	0	Protein coding	Auxin-induced protein 5NG4 [Medicago truncatula] gi|357461547|ref|XP_003601055.1|
Lj0g3v0106749	-1.19	0.04	Protein coding	hypothetical protein BEWA_007150 [Babesia equi] gi|510904931|ref|XP_004830972.1|
Lj0g3v0106869	-0.6	0.03	Protein coding	PREDICTED: cleavage and polyadenylation specificity factor subunit 2-like isoform 2 [Glycine max] gi|356530858|ref|XP_003533996.1|
Lj0g3v0106989	-0.63	0	Non-coding	NoHit
Lj0g3v0107049	-1.79	0	Protein coding	PREDICTED: RING-H2 finger protein ATL54-like [Glycine max] gi|356551725|ref|XP_003544224.1|
Lj0g3v0107099	-1.85	0	Protein coding	PREDICTED: rRNA 2'-O-methyltransferase fibrillarin 2-like [Glycine max] gi|356518852|ref|XP_003528091.1|
Lj0g3v0107369	-2	0	Protein coding	PREDICTED: serine/threonine-protein kinase OXI1-like [Glycine max] gi|356503073|ref|XP_003520336.1|
Lj0g3v0107379	-1.3	0	Protein coding	dCTP pyrophosphatase [Medicago truncatula] gi|357504985|ref|XP_003622781.1|
Lj0g3v0107409	-1.83	0	Protein coding	PREDICTED: 125 kDa kinesin-related protein-like isoform 1 [Glycine max] gi|356558395|ref|XP_003547492.1|
Lj0g3v0107859	-1.12	0.01	Protein coding	PREDICTED: bidirectional sugar transporter SWEET2-like [Glycine max] gi|356544144|ref|XP_003540515.1|
Lj0g3v0108239	-3.63	0.01	Protein coding	PREDICTED: probable glutathione S-transferase-like [Glycine max] gi|356520951|ref|XP_003529123.1|
Lj0g3v0108379	-1.16	0	Protein coding	PREDICTED: LOW QUALITY PROTEIN: basic blue protein-like [Glycine max] gi|356509342|ref|XP_003523409.1|
Lj0g3v0108439	-0.76	0.02	repeat	NoHit
Lj0g3v0108489	-0.91	0	Protein coding	PREDICTED: methionine gamma-lyase-like [Cicer arietinum] gi|502116597|ref|XP_004495508.1|
Lj0g3v0108509	-1.18	0.02	Protein coding	PREDICTED: flavonol synthase/flavanone 3-hydroxylase-like [Fragaria vesca subsp. vesca] gi|470149251|ref|XP_004310153.1|
Lj0g3v0108729	-3.11	0	Protein coding	histidine kinase 1 [Lotus japonicus] gi|113911570|gb|ABI48271.1|
Lj0g3v0109209	-0.75	0	Protein coding	NoHit
Lj0g3v0109229	-0.69	0.01	Protein coding	MYB-type transcription factor [Lotus japonicus] gi|283132363|dbj|BAI63587.1|
Lj0g3v0109249	-1.65	0	Protein coding	PREDICTED: gibberellin 3-beta-dioxygenase 1-like [Glycine max] gi|356552539|ref|XP_003544624.1|
Lj0g3v0109269	-1.26	0	Protein coding	PREDICTED: probable inactive purple acid phosphatase 29-like [Glycine max] gi|356573279|ref|XP_003554790.1|
Lj0g3v0109289	-2.57	0	Protein coding	PREDICTED: dentin sialophosphoprotein-like [Cicer arietinum] gi|502092161|ref|XP_004489726.1|
Lj0g3v0109299	-1.05	0	Protein coding	PREDICTED: dentin sialophosphoprotein-like [Cicer arietinum] gi|502092161|ref|XP_004489726.1|
Lj0g3v0109489	-1.52	0	Protein coding	PREDICTED: syntaxin-related protein KNOLLE-like [Glycine max] gi|356559528|ref|XP_003548051.1|
Lj0g3v0109639	-0.85	0.02	Protein coding	DUF246 domain-containing protein [Medicago truncatula] gi|357476829|ref|XP_003608700.1|
Lj0g3v0109989	-3.88	0.01	Protein coding	PREDICTED: LOW QUALITY PROTEIN: rop guanine nucleotide exchange factor 1-like [Glycine max] gi|356553808|ref|XP_003545244.1|
Lj0g3v0110229	-1.72	0	Protein coding	PREDICTED: subtilisin-like protease-like [Glycine max] gi|356554917|ref|XP_003545787.1|
Lj0g3v0110239	-0.95	0.04	Non-coding	NoHit
Lj0g3v0110259	-8.1	0	Protein coding	PREDICTED: taxadien-5-alpha-ol O-acetyltransferase-like [Cicer arietinum] gi|502145702|ref|XP_004506141.1|
Lj0g3v0110329	-4.47	0	Protein coding	Heat shock protein [Medicago truncatula] gi|357449951|ref|XP_003595252.1|
Lj0g3v0110379	-0.95	0.01	Non-coding	NoHit
Lj0g3v0110389	-0.95	0.01	Protein coding	Cation proton exchanger [Medicago truncatula] gi|357458005|ref|XP_003599283.1|
Lj0g3v0110489	-1.85	0	Protein coding	cytochrome P450 reductase [Lotus japonicus] gi|197209812|dbj|BAG68945.1|
Lj0g3v0110619	-4.36	0	Protein coding	ROK family protein [Isosphaera pallida ATCC 43644] gi|320102290|ref|YP_004177881.1|
Lj0g3v0110939	-0.95	0	Protein coding	PREDICTED: salt tolerance protein-like isoform 1 [Glycine max] gi|356538889|ref|XP_003537933.1|
Lj0g3v0111149	-5.15	0	Protein coding	hypothetical protein SORBIDRAFT_03g000360 [Sorghum bicolor] gi|242055793|ref|XP_002457042.1|
Lj0g3v0111179	-1.43	0	Protein coding	PREDICTED: probable disease resistance protein At5g66900-like [Glycine max] gi|356565670|ref|XP_003551061.1|
Lj0g3v0111349	-4.79	0	Protein coding	endo-14-beta-glucanase [Populus trichocarpa] gi|347466575|gb|AEO97200.1|
Lj0g3v0111419	-1.68	0	Protein coding	Remorin [Medicago truncatula] gi|357437795|ref|XP_003589173.1|
Lj0g3v0111739	-2.02	0	Protein coding	PREDICTED: extensin-2-like [Cicer arietinum] gi|502124916|ref|XP_004498723.1|
Lj0g3v0111759	-2.59	0	Protein coding	PREDICTED: extensin-2-like [Cicer arietinum] gi|502124916|ref|XP_004498723.1|
Lj0g3v0111769	-3.8	0	Protein coding	PREDICTED: extensin-2-like [Cicer arietinum] gi|502124916|ref|XP_004498723.1|
Lj0g3v0112059	-8.34	0	Protein coding	2-succinylbenzoate-CoA ligase [Medicago truncatula] gi|357460691|ref|XP_003600627.1|
Lj0g3v0112259	-1.71	0.02	Protein coding	HORMA domain-containing protein [Medicago truncatula] gi|357463013|ref|XP_003601788.1|
Lj0g3v0112609	-2.13	0	Protein coding	Uncharacterized protein TCM_034016 [Theobroma cacao] gi|508722829|gb|EOY14726.1|
Lj0g3v0112629	-2.07	0	Protein coding	PREDICTED: galactose oxidase-like [Glycine max] gi|356494873|ref|XP_003516307.1|
Lj0g3v0112719	-2.21	0	Protein coding	Delta-6-desaturase [Medicago truncatula] gi|357437417|ref|XP_003588984.1|
Lj0g3v0112799	-1.82	0	Protein coding	unknown [Glycine max] gi|255638013|gb|ACU19322.1|
Lj0g3v0112809	-0.92	0	Protein coding	PREDICTED: WD repeat-containing protein 26-like [Bombyx mori] gi|512909528|ref|XP_004926943.1|
Lj0g3v0112839	-1.68	0	Protein coding	Bowman-Birk type protease inhibitor-like precursor [Glycine max] gi|351722763|ref|NP_001237767.1|
Lj0g3v0112859	-1.53	0	Protein coding	Kunitz-type trypsin inhibitor-like 1 protein [Medicago truncatula] gi|357498565|ref|XP_003619571.1|
Lj0g3v0113749	-0.87	0
Lj0g3v0113989	-0.82	0.01	Protein coding	PREDICTED: vacuolar iron transporter homolog 4-like [Cucumis sativus] gi|449444935|ref|XP_004140229.1|
Lj0g3v0114149	-0.93	0	Protein coding	PREDICTED: TMV resistance protein N-like [Glycine max] gi|356561214|ref|XP_003548878.1|
Lj0g3v0114239	-3.09	0.04	Protein coding	PREDICTED: villin-2-like [Solanum lycopersicum] gi|460408618|ref|XP_004249740.1|
Lj0g3v0114349	-3.94	0.03	Non-coding	NoHit
Lj0g3v0114839	-3.07	0	Protein coding	PREDICTED: oligopeptide transporter 6-like [Glycine max] gi|356518649|ref|XP_003527991.1|
Lj0g3v0114849	-1.26	0	Protein coding	PREDICTED: probable protein phosphatase 2C 5-like [Glycine max] gi|356535037|ref|XP_003536055.1|
Lj0g3v0115049	-1.66	0	Protein coding	PREDICTED: formin-like protein 8-like [Glycine max] gi|356524087|ref|XP_003530664.1|
Lj0g3v0115579	-1.6	0	Protein coding	delta-pyrroline-5-carboxylate synthetase [Lespedeza potaninii] gi|411117725|gb|AFW04294.1|
Lj0g3v0115709	-2.11	0	Protein coding	PREDICTED: probable inactive receptor kinase At5g58300-like [Glycine max] gi|356537708|ref|XP_003537367.1|
Lj0g3v0115869	-0.59	0.01	Protein coding	PREDICTED: E3 ubiquitin-protein ligase BRE1-like 1-like isoform X2 [Cicer arietinum] gi|502103046|ref|XP_004492186.1|
Lj0g3v0116259	-1.56	0	Protein coding	PREDICTED: probable peptide/nitrate transporter At3g53960-like [Glycine max] gi|356496092|ref|XP_003516904.1|
Lj0g3v0116609	-3.97	0	Non-coding	NoHit
Lj0g3v0116649	-1.03	0.03	Protein coding	21 kDa seed protein [Medicago truncatula] gi|357499767|ref|XP_003620172.1|
Lj0g3v0116739	-5.88	0	Protein coding	(+)-delta-cadinene synthase isozyme C2 [Medicago truncatula] gi|357452561|ref|XP_003596557.1|
Lj0g3v0116979	-3.6	0.04	Protein coding	PREDICTED: E3 ubiquitin-protein ligase ATL6-like [Brachypodium distachyon] gi|357139193|ref|XP_003571169.1|
Lj0g3v0117039	-1.27	0	Protein coding	Sigma factor sigB regulation protein rsbQ [Medicago truncatula] gi|357476343|ref|XP_003608457.1|
Lj0g3v0117299	-0.63	0	Non-coding	NoHit
Lj0g3v0117349	-2.15	0.05	Protein coding	Adenine nucleotide alpha hydrolases-like superfamily protein [Theobroma cacao] gi|508724369|gb|EOY16266.1|
Lj0g3v0117359	-1.32	0	Protein coding	PREDICTED: UDP-galactose transporter 1-like [Glycine max] gi|356549087|ref|XP_003542929.1|
Lj0g3v0117429	-2.05	0	Protein coding	Proteasome inhibitor-related [Theobroma cacao] gi|508715476|gb|EOY07373.1|
Lj0g3v0117459	-6.06	0	Protein coding	Sacsin [Medicago truncatula] gi|357513125|ref|XP_003626851.1|
Lj0g3v0118129	-0.89	0	Protein coding	PREDICTED: 6-hydroxynicotinate 3-monooxygenase-like [Glycine max] gi|356536384|ref|XP_003536718.1|
Lj0g3v0118379	-0.98	0.04	Protein coding	PREDICTED: cyclin-dependent kinase inhibitor 7-like [Cicer arietinum] gi|502152913|ref|XP_004509150.1|
Lj0g3v0118409	-0.7	0.01	Non-coding	NoHit
Lj0g3v0118899	-1.97	0	Protein coding	PREDICTED: UDP-glycosyltransferase 85A3-like partial [Cicer arietinum] gi|502134100|ref|XP_004502000.1|
Lj0g3v0119119	-1.25	0.02	Protein coding	Matrix metalloprotease [Medicago truncatula] gi|357486209|ref|XP_003613392.1|
Lj0g3v0119409	-4.83	0.01	Protein coding	NBS-LRR type disease resistance protein [Medicago truncatula] gi|357458135|ref|XP_003599348.1|
Lj0g3v0119729	-0.93	0
Lj0g3v0120039	-1.93	0.05	Protein coding	Polyadenylate-binding protein 2-A [Medicago truncatula] gi|357457685|ref|XP_003599123.1|
Lj0g3v0120279	-2.93	0.01	Protein coding	PREDICTED: LOW QUALITY PROTEIN: cysteine-rich receptor-like protein kinase 15-like [Glycine max] gi|356574376|ref|XP_003555324.1|
Lj0g3v0120309	-1.1	0	Protein coding	PREDICTED: DUF21 domain-containing protein At1g55930 chloroplastic-like [Glycine max] gi|356553522|ref|XP_003545104.1|
Lj0g3v0120549	-0.87	0
Lj0g3v0120679	-1.35	0.03	Protein coding	Translin-associated protein X [Medicago truncatula] gi|357516891|ref|XP_003628734.1|
Lj0g3v0120729	-0.94	0.04	Protein coding	Uncharacterized protein TCM_004461 [Theobroma cacao] gi|508702953|gb|EOX94849.1|
Lj0g3v0121009	-1.43	0	Protein coding	PREDICTED: probable sugar phosphate/phosphate translocator At1g06470-like [Cicer arietinum] gi|502156204|ref|XP_004510358.1|
Lj0g3v0121219	-1.23	0.01	Non-coding	NoHit
Lj0g3v0121279	-2.03	0.04	Protein coding	PREDICTED: calmodulin-binding transcription activator 4-like [Glycine max] gi|356569172|ref|XP_003552779.1|
Lj0g3v0121939	-1.56	0.01	Protein coding	Glycine-rich RNA-binding protein [Medicago truncatula] gi|357445711|ref|XP_003593133.1|
Lj0g3v0122299	-3.2	0.01	Protein coding	PREDICTED: pentatricopeptide repeat-containing protein At3g02650 mitochondrial-like [Cicer arietinum] gi|502134331|ref|XP_004502080.1|
Lj0g3v0122529	-0.72	0.01	Protein coding	PREDICTED: 26S proteasome regulatory subunit 4 homolog A-like [Glycine max] gi|356505102|ref|XP_003521331.1|
Lj0g3v0122869	-2.47	0.03	Protein coding	Elongin-A [Medicago truncatula] gi|357459275|ref|XP_003599918.1|
Lj0g3v0123219	-0.91	0.03	Protein coding	seed maturation protein PM35 [Glycine max] gi|351723735|ref|NP_001238313.1|
Lj0g3v0123239	-1.33	0.03	repeat	NoHit
Lj0g3v0123269	-1.59	0	Protein coding	PREDICTED: S-type anion channel SLAH3-like [Glycine max] gi|356561468|ref|XP_003549003.1|
Lj0g3v0123319	-1.33	0	Protein coding	PREDICTED: GDSL esterase/lipase At3g26430-like [Glycine max] gi|356571812|ref|XP_003554066.1|
Lj0g3v0123579	-1.72	0	Non-coding	NoHit
Lj0g3v0123959	-2.06	0	Protein coding	PREDICTED: transcription factor bHLH135-like [Cicer arietinum] gi|502126770|ref|XP_004499430.1|
Lj0g3v0123999	-1.34	0.01	Protein coding	F-box family protein [Medicago truncatula] gi|357483771|ref|XP_003612172.1|
Lj0g3v0124099	-1.37	0	Non-coding	NoHit
Lj0g3v0124229	-5.17	0	Protein coding	PREDICTED: heterodimeric geranylgeranyl pyrophosphate synthase small subunit chloroplastic-like [Cicer arietinum] gi|502099160|ref|XP_004491403.1|
Lj0g3v0124389	-0.8	0	Protein coding	Hematological and neurological expressed 1-like protein [Theobroma cacao] gi|508700231|gb|EOX92127.1|
Lj0g3v0124419	-2.93	0	repeat	NoHit
Lj0g3v0124929	-0.88	0.03	Non-coding	NoHit
Lj0g3v0125079	-4.75	0.02	Non-coding	NoHit
Lj0g3v0125209	-1.02	0	Non-coding	NoHit
Lj0g3v0125299	-0.93	0	Protein coding	PREDICTED: multiple C2 and transmembrane domain-containing protein 2-like [Glycine max] gi|356520422|ref|XP_003528861.1|
Lj0g3v0125619	-4.77	0	Non-coding	NoHit
Lj0g3v0126429	-1.52	0	Protein coding	PREDICTED: copper-transporting ATPase RAN1-like isoform X1 [Cicer arietinum] gi|502141829|ref|XP_004504659.1|
Lj0g3v0126529	-3.34	0	Protein coding	lipoxygenase [Cicer arietinum] gi|7208773|emb|CAB76909.1|
Lj0g3v0126619	-6.48	0.03	Protein coding	PREDICTED: protein FAR1-RELATED SEQUENCE 5-like [Brachypodium distachyon] gi|357116326|ref|XP_003559933.1|
Lj0g3v0126639	-0.68	0.02	Protein coding	At2g16030 [Arabidopsis thaliana] gi|124301140|gb|ABN04822.1|
Lj0g3v0126779	-0.74	0	Protein coding	PREDICTED: probable serine/threonine-protein kinase At1g09600-like [Cicer arietinum] gi|502084528|ref|XP_004487708.1|
Lj0g3v0127499	-2.89	0	Protein coding	PREDICTED: microtubule-associated protein 70-2-like [Glycine max] gi|356503393|ref|XP_003520494.1|
Lj0g3v0127599	-4.55	0.05	Protein coding	Uncharacterized protein TCM_001251 [Theobroma cacao] gi|508700385|gb|EOX92281.1|
Lj0g3v0127649	-0.84	0	Protein coding	TPA: histone H4.3 [Zea mays] gi|414589551|tpg|DAA40122.1|
Lj0g3v0127719	-2.34	0	Protein coding	Aldose 1-epimerase [Medicago truncatula] gi|357501747|ref|XP_003621162.1|
Lj0g3v0127839	-1.55	0.05	Protein coding	PREDICTED: probable transcription factor KAN4-like [Glycine max] gi|356564221|ref|XP_003550354.1|
Lj0g3v0128059	-1.27	0.02	Protein coding	PREDICTED: anthocyanidin 3-O-glucosyltransferase 5-like [Glycine max] gi|356506424|ref|XP_003521983.1|
Lj0g3v0128069	-6.21	0	Protein coding	PREDICTED: anthocyanidin 3-O-glucosyltransferase 5-like [Glycine max] gi|356506424|ref|XP_003521983.1|
Lj0g3v0128279	-1.03	0	Protein coding	Uncharacterized protein TCM_011355 [Theobroma cacao] gi|508709587|gb|EOY01484.1|
Lj0g3v0128309	-6.53	0.03	Protein coding	Gb:AAF02129.1 isoform 1 [Theobroma cacao] gi|508716516|gb|EOY08413.1|
Lj0g3v0128429	-1.48	0	Protein coding	PREDICTED: WAT1-related protein At4g08300-like isoform X1 [Cicer arietinum] gi|502130192|ref|XP_004500562.1|
Lj0g3v0128499	-2.07	0	Protein coding	sieve element-occluding protein 3 [Medicago truncatula] gi|201067563|gb|ACH92804.1|
Lj0g3v0128879	-2.58	0
Lj0g3v0128889	-4.31	0.02
Lj0g3v0129059	-1.17	0	Protein coding	PREDICTED: glutamate synthase [NADH] gi|356571346|ref|XP_003553839.1|
Lj0g3v0129149	-2.13	0	Protein coding	PREDICTED: cell wall protein AWA1-like isoform X1 [Cicer arietinum] gi|502132152|ref|XP_004501243.1|
Lj0g3v0129459	-3.23	0	Non-coding	NoHit
Lj0g3v0129529	-1.66	0	Protein coding	PREDICTED: kinesin-related protein 4-like isoform X4 [Cicer arietinum] gi|502153443|ref|XP_004509341.1|
Lj0g3v0129629	-4.03	0	Protein coding	Chain A Crystal Structure Of Tamarind Chitinase Like Lectin (tcll)_x0001_gi|512125378|pdb|4B16|A Chain A Crystal Structure Of Tamarind Chitinase Like Lectin (tcll) Complexed With N-acetyl Glucosamine (glcnac)] gi|512125377|pdb|4B15|A
Lj0g3v0129909	-2.33	0.01	Protein coding	PREDICTED: probable beta-13-galactosyltransferase 10-like [Cicer arietinum] gi|502124992|ref|XP_004498753.1|
Lj0g3v0130489	-1.49	0	Non-coding	NoHit
Lj0g3v0130589	-1.06	0	Protein coding	PREDICTED: phosphoinositide phospholipase C 2-like [Cicer arietinum] gi|502097443|ref|XP_004490994.1|
Lj0g3v0130779	-2.71	0	Protein coding	PREDICTED: glycine-rich cell wall structural protein 1.8-like [Cicer arietinum] gi|502116493|ref|XP_004495458.1|
Lj0g3v0130789	-2.71	0.01	Non-coding	NoHit
Lj0g3v0131099	-1.41	0	Non-coding	NoHit
Lj0g3v0131139	-1.83	0	Protein coding	PREDICTED: glutaredoxin-C6-like [Cicer arietinum] gi|502125283|ref|XP_004498874.1|
Lj0g3v0131409	-2.46	0.05
Lj0g3v0131419	-1.58	0	Protein coding	PREDICTED: UDP-glycosyltransferase 85A3-like partial [Cicer arietinum] gi|502134100|ref|XP_004502000.1|
Lj0g3v0131439	-1.79	0.05	Protein coding	PREDICTED: alpha-xylosidase-like [Glycine max] gi|356526649|ref|XP_003531929.1|
Lj0g3v0131559	-1.52	0	Protein coding	PREDICTED: myosin-G heavy chain-like [Cicer arietinum] gi|502137306|ref|XP_004503040.1|
Lj0g3v0131659	-4	0.05	Protein coding	PREDICTED: C2 domain-containing protein At1g53590-like [Glycine max] gi|356555102|ref|XP_003545877.1|
Lj0g3v0131749	-4.56	0	Protein coding	PREDICTED: cytochrome P450 716B1-like [Glycine max] gi|356561205|ref|XP_003548874.1|
Lj0g3v0131769	-3.75	0	Protein coding	PREDICTED: aluminum-activated malate transporter 12-like [Fragaria vesca subsp. vesca] gi|470131626|ref|XP_004301694.1|
Lj0g3v0131779	-3.39	0	Protein coding	PREDICTED: aluminum-activated malate transporter 12-like [Fragaria vesca subsp. vesca] gi|470131626|ref|XP_004301694.1|
Lj0g3v0131819	-1.27	0	Protein coding	NBS resistance protein [Medicago truncatula] gi|357485385|ref|XP_003612980.1|
Lj0g3v0131869	-1.26	0	Protein coding	Monoacylglycerol lipase ABHD6 [Medicago truncatula] gi|357463311|ref|XP_003601937.1|
Lj0g3v0132009	-1.16	0.04	repeat	NoHit
Lj0g3v0132199	-4.22	0.02	Protein coding	PREDICTED: protein SRG1-like [Glycine max] gi|356567965|ref|XP_003552185.1|
Lj0g3v0132469	-1.95	0	Protein coding	PREDICTED: TMV resistance protein N-like [Glycine max] gi|356497765|ref|XP_003517729.1|
Lj0g3v0132529	-1.16	0	Protein coding	PREDICTED: agglutinin-like [Glycine max] gi|356569525|ref|XP_003552950.1|
Lj0g3v0132539	-2.46	0	Protein coding	Uncharacterized protein TCM_024813 [Theobroma cacao] gi|508717481|gb|EOY09378.1|
Lj0g3v0132649	-1.55	0	Protein coding	Arginine/serine-rich splicing factor [Medicago truncatula] gi|357462659|ref|XP_003601611.1|
Lj0g3v0132879	-1	0	Protein coding	PREDICTED: cytochrome P450 86A1-like [Glycine max] gi|356553060|ref|XP_003544876.1|
Lj0g3v0133049	-1.82	0	Protein coding	PREDICTED: transcription factor RF2b-like [Glycine max] gi|356542311|ref|XP_003539612.1|
Lj0g3v0133059	-1.74	0	Protein coding	Sodium/calcium exchanger family protein / calcium-binding EF hand family protein isoform 2 [Theobroma cacao] gi|508721277|gb|EOY13174.1|
Lj0g3v0133139	-2.49	0	Protein coding	NoHit
Lj0g3v0133149	-2.84	0	Protein coding	NoHit
Lj0g3v0133719	-4.64	0.02	Protein coding	phospho-2-dehydro-3-deoxyheptonate aldolase [Uncinocarpus reesii 1704] gi|258577569|ref|XP_002542966.1|
Lj0g3v0134189	-2.28	0	Protein coding	Small glutamine-rich tetratricopeptide repeat-containing protein [Medicago truncatula] gi|357489549|ref|XP_003615062.1|
Lj0g3v0134279	-0.79	0.01	Protein coding	lectin [Robinia pseudoacacia] gi|4115547|dbj|BAA36415.1|
Lj0g3v0134289	-2.8	0.01	Protein coding	Uncharacterized protein TCM_035113 [Theobroma cacao] gi|508724396|gb|EOY16293.1|
Lj0g3v0134379	-1.02	0.03	repeat	NoHit
Lj0g3v0134549	-2.9	0.02	Protein coding	PREDICTED: kinesin-3-like isoform X1 [Cicer arietinum] gi|502083965|ref|XP_004487619.1|
Lj0g3v0134769	-1.2	0	Protein coding	Stigma-specific Stig1 family protein [Arabidopsis thaliana] gi|15219205|ref|NP_175721.1|
Lj0g3v0134779	-1.18	0.02	Protein coding	Stigma-specific Stig1 family protein [Arabidopsis thaliana] gi|15219205|ref|NP_175721.1|
Lj0g3v0135579	-1.1	0.02	Protein coding	PREDICTED: histone deacetylase HDT1-like [Cicer arietinum] gi|502083676|ref|XP_004487531.1|
Lj0g3v0135749	-4.08	0.03	Non-coding	NoHit
Lj0g3v0136189	-1.96	0	Non-coding	NoHit
Lj0g3v0136449	-0.84	0	Non-coding	NoHit
Lj0g3v0137079	-1.4	0	Protein coding	PREDICTED: proline-rich extensin-like protein EPR1-like [Cicer arietinum] gi|502088101|ref|XP_004488730.1|
Lj0g3v0137319	-5.25	0.02	Non-coding	NoHit
Lj0g3v0137439	-5.37	0	Protein coding	PREDICTED: serine carboxypeptidase-like 35-like [Glycine max] gi|356544386|ref|XP_003540633.1|
Lj0g3v0138379	-0.83	0	Protein coding	PREDICTED: probable inactive receptor kinase At5g58300-like isoform X1 [Cicer arietinum] gi|502096406|ref|XP_004490727.1|
Lj0g3v0139529	-1.06	0	Non-coding	NoHit
Lj0g3v0139899	-1.23	0.01	Protein coding	cytochrome P450 reductase [Lotus japonicus] gi|197209812|dbj|BAG68945.1|
Lj0g3v0139949	-1.5	0	Protein coding	Polygalacturonase inhibitor [Medicago truncatula] gi|357509859|ref|XP_003625218.1|
Lj0g3v0139989	-1.03	0.01	Protein coding	PREDICTED: probable 1-deoxy-D-xylulose-5-phosphate synthase chloroplastic-like [Glycine max] gi|356523939|ref|XP_003530591.1|
Lj0g3v0140019	-0.72	0	Non-coding	NoHit
Lj0g3v0140029	-1.98	0	Protein coding	Uncharacterized protein TCM_004747 [Theobroma cacao] gi|508703300|gb|EOX95196.1|
Lj0g3v0140069	-5.07	0	Protein coding	PREDICTED: transcription factor bHLH25-like [Glycine max] gi|356514380|ref|XP_003525884.1|
Lj0g3v0140079	-3.52	0	Protein coding	PREDICTED: UDP-glycosyltransferase 79B6-like [Glycine max] gi|356542996|ref|XP_003539949.1|
Lj0g3v0140219	-0.64	0.01	Protein coding	Ubiquitin [Medicago truncatula] gi|124359456|gb|ABN05900.1|
Lj0g3v0140769	-0.9	0.01	Protein coding	Toll interleukin receptor [Medicago truncatula] gi|357494449|ref|XP_003617513.1|
Lj0g3v0140849	-2.43	0.01	Protein coding	Hypothetical protein [Arabidopsis thaliana] gi|3540190|gb|AAC34340.1|
Lj0g3v0141209	-0.89	0.04	Protein coding	PREDICTED: DUF246 domain-containing protein At1g04910-like [Glycine max] gi|356551576|ref|XP_003544150.1|
Lj0g3v0141389	-3.03	0.02	Non-coding	NoHit
Lj0g3v0141409	-1.09	0.01	Protein coding	Myb-related protein 3R-1 [Medicago truncatula] gi|357505649|ref|XP_003623113.1|
Lj0g3v0141519	-0.85	0.05	Protein coding	ubiquitin carboxyl-terminal hydrolase family protein [Arabidopsis thaliana] gi|15217597|ref|NP_177330.1|
Lj0g3v0141589	-1.36	0	Protein coding	PREDICTED: CASP-like protein RCOM_1174750-like [Glycine max] gi|356517606|ref|XP_003527478.1|
Lj0g3v0143079	-2.14	0.03	Non-coding	NoHit
Lj0g3v0143149	-1.73	0.04	Protein coding	PREDICTED: squamous cell carcinoma antigen recognized by T-cells 3-like [Glycine max] gi|356541840|ref|XP_003539380.1|
Lj0g3v0143669	-1.44	0.04	Protein coding	PREDICTED: probable nicotinate-nucleotide pyrophosphorylase [carboxylating] gi|502123951|ref|XP_004498323.1|
Lj0g3v0143769	-3.27	0	Protein coding	PREDICTED: dehydration-responsive element-binding protein 3-like [Glycine max] gi|356529647|ref|XP_003533400.1|
Lj0g3v0145189	-2.52	0	Protein coding	PREDICTED: receptor-like protein kinase-like [Glycine max] gi|356555936|ref|XP_003546285.1|
Lj0g3v0145249	-0.85	0	Protein coding	NB-LRR type disease resistance protein Rps1-k-2 [Medicago truncatula] gi|357457003|ref|XP_003598782.1|
Lj0g3v0145269	-1.38	0	Protein coding	NB-LRR type disease resistance protein Rps1-k-2 [Medicago truncatula] gi|357457003|ref|XP_003598782.1|
Lj0g3v0145339	-1.89	0	Protein coding	PREDICTED: leucine-rich repeat receptor protein kinase EXS-like [Glycine max] gi|356562319|ref|XP_003549419.1|
Lj0g3v0146129	-0.93	0.03	repeat	NoHit
Lj0g3v0146209	-4.58	0	Protein coding	CCD7-like protein [Lotus japonicus] gi|306450597|gb|ADM88552.1|
Lj0g3v0146639	-1.08	0.04	Protein coding	PREDICTED: probable pectate lyase 5-like [Cicer arietinum] gi|502091451|ref|XP_004489554.1|
Lj0g3v0146829	-0.93	0	Protein coding	PREDICTED: heparanase-like protein 1-like [Glycine max] gi|356516836|ref|XP_003527099.1|
Lj0g3v0147079	-1.34	0	Protein coding	ABC transporter [Geobacillus sp. Y412MC61] gi|261418877|ref|YP_003252559.1|
Lj0g3v0147519	-1.19	0.01	Protein coding	PREDICTED: U-box domain-containing protein 33-like [Glycine max] gi|356506214|ref|XP_003521882.1|
Lj0g3v0147539	-1.11	0	Non-coding	NoHit
Lj0g3v0147759	-1.86	0.01	Protein coding	PREDICTED: alpha-amylase 3 chloroplastic-like [Cicer arietinum] gi|502170163|ref|XP_004514772.1|
Lj0g3v0147799	-1.67	0.03	Protein coding	Flavonol sulfotransferase-like protein [Medicago truncatula] gi|357515389|ref|XP_003627983.1|
Lj0g3v0147989	-4.49	0	Protein coding	PREDICTED: probable LRR receptor-like serine/threonine-protein kinase At5g45840-like [Glycine max] gi|356569509|ref|XP_003552942.1|
Lj0g3v0148139	-4.85	0.01	repeat	NoHit
Lj0g3v0148159	-5.44	0.01	Non-coding	NoHit
Lj0g3v0148179	-2.5	0	Protein coding	PREDICTED: sugar transport protein 5-like [Glycine max] gi|356550781|ref|XP_003543762.1|
Lj0g3v0148429	-2.26	0.04	Protein coding	PREDICTED: lachrymatory-factor synthase-like [Cicer arietinum] gi|502131899|ref|XP_004501141.1|
Lj0g3v0148779	-0.98	0.01	Non-coding	NoHit
Lj0g3v0149129	-1.04	0	Protein coding	PREDICTED: protein disulfide isomerase-like 1-4-like isoform X1 [Cicer arietinum] gi|502082271|ref|XP_004487116.1|
Lj0g3v0149309	-0.66	0.02	Protein coding	ATP-dependent Clp protease proteolytic subunit [Lotus japonicus] gi|13518463|ref|NP_084822.1|
Lj0g3v0149359	-1.28	0	Non-coding	NoHit
Lj0g3v0149769	-0.78	0.04	Protein coding	PREDICTED: two-component response regulator ARR2-like [Glycine max] gi|356556050|ref|XP_003546340.1|
Lj0g3v0149999	-0.99	0.02	Protein coding	PREDICTED: DNA-directed RNA polymerase D subunit 1-like isoform X5 [Cicer arietinum] gi|502160036|ref|XP_004511611.1|
Lj0g3v0150189	-5	0	Protein coding	hypothetical protein ckrop_2087 [Corynebacterium kroppenstedtii DSM 44385] gi|237786622|ref|YP_002907327.1|
Lj0g3v0150199	-4.71	0.01	Protein coding	predicted protein [Hordeum vulgare subsp. vulgare] gi|326488181|dbj|BAJ89929.1|
Lj0g3v0150259	-2.94	0.01	repeat	NoHit
Lj0g3v0150509	-0.76	0.01	Protein coding	hypothetical protein BRAFLDRAFT_128236 [Branchiostoma floridae] gi|260801907|ref|XP_002595836.1|
Lj0g3v0150519	-0.73	0.01	Protein coding	hypothetical protein BRAFLDRAFT_128236 [Branchiostoma floridae] gi|260801907|ref|XP_002595836.1|
Lj0g3v0150549	-2.31	0.01	Protein coding	PREDICTED: UPF0481 protein At3g47200-like [Glycine max] gi|356503275|ref|XP_003520436.1|
Lj0g3v0150659	-1.31	0.02	Non-coding	NoHit
Lj0g3v0150839	-2.1	0	Protein coding	Anthocyanidin 3-O-glucosyltransferase [Medicago truncatula] gi|357505859|ref|XP_003623218.1|
Lj0g3v0151129	-3.15	0	Protein coding	Trichome birefringence-like 19 [Theobroma cacao] gi|508712433|gb|EOY04330.1|
Lj0g3v0151149	-3.15	0.01	Protein coding	GRAS family transcription factor isoform 2 [Theobroma cacao] gi|508711277|gb|EOY03174.1|
Lj0g3v0151199	-2.75	0.02	Protein coding	Trichome birefringence-like 19 [Theobroma cacao] gi|508712433|gb|EOY04330.1|
Lj0g3v0151459	-1.93	0	Protein coding	PREDICTED: ent-kaurene oxidase chloroplastic-like [Glycine max] gi|356550677|ref|XP_003543711.1|
Lj0g3v0151479	-1.07	0.01	Non-coding	NoHit
Lj0g3v0151539	-1.62	0.01	Protein coding	Uncharacterized protein TCM_034727 [Theobroma cacao] gi|508723861|gb|EOY15758.1|
Lj0g3v0151549	-1.39	0.02	Non-coding	NoHit
Lj0g3v0151629	-1.71	0	Non-coding	NoHit
Lj0g3v0151719	-4.74	0	Non-coding	NoHit
Lj0g3v0151809	-0.79	0	Protein coding	Trichome birefringence-like 18 isoform 1 [Theobroma cacao] gi|508775713|gb|EOY22969.1|
Lj0g3v0151869	-4.75	0	Protein coding	Calcium-binding EF-hand family protein [Theobroma cacao] gi|508701502|gb|EOX93398.1|
Lj0g3v0152159	-2.35	0	Protein coding	PREDICTED: alpha-xylosidase-like [Glycine max] gi|356536318|ref|XP_003536686.1|
Lj0g3v0152239	-1.16	0	Non-coding	NoHit
Lj0g3v0152749	-1	0.01	Protein coding	Anthranilate N-benzoyltransferase protein [Medicago truncatula] gi|357457513|ref|XP_003599037.1|
Lj0g3v0152899	-4.56	0.01	Protein coding	PREDICTED: probable beta-14-xylosyltransferase IRX14-like [Cicer arietinum] gi|502160779|ref|XP_004511893.1|
Lj0g3v0153329	-1.08	0.03	Protein coding	PREDICTED: phagocyte signaling-impaired protein-like [Glycine max] gi|356539676|ref|XP_003538321.1|
Lj0g3v0153829	-1.64	0	Protein coding	PREDICTED: protein ABIL1-like [Cicer arietinum] gi|502156939|ref|XP_004510703.1|
Lj0g3v0153869	-1.01	0	Protein coding	Glycosyl transferase family 1 protein isoform 1 [Theobroma cacao] gi|508703928|gb|EOX95824.1|
Lj0g3v0154059	-1.06	0	Protein coding	PREDICTED: hydroxycinnamoyl-Coenzyme A shikimate/quinate hydroxycinnamoyltransferase-like [Glycine max] gi|356524202|ref|XP_003530720.1|
Lj0g3v0154169	-0.72	0.02	repeat	NoHit
Lj0g3v0154389	-0.63	0	Protein coding	Uncharacterized protein isoform 2 [Theobroma cacao] gi|508781425|gb|EOY28681.1|
Lj0g3v0154599	-1.3	0.01	Protein coding	PREDICTED: calcium-dependent protein kinase 9-like [Glycine max] gi|356569794|ref|XP_003553081.1|
Lj0g3v0155449	-1.83	0	Protein coding	PREDICTED: cysteine-rich receptor-like protein kinase 3-like [Glycine max] gi|356567656|ref|XP_003552033.1|
Lj0g3v0155559	-0.85	0.05	Protein coding	PREDICTED: zinc finger A20 and AN1 domain-containing stress-associated protein 3-like [Cicer arietinum] gi|502083598|ref|XP_004487507.1|
Lj0g3v0155789	-3.42	0	Protein coding	PREDICTED: gibberellin 20 oxidase 3-like [Glycine max] gi|356570431|ref|XP_003553391.1|
Lj0g3v0155799	-1.78	0.01	Protein coding	PREDICTED: 2'-deoxymugineic-acid 2'-dioxygenase-like [Glycine max] gi|356571969|ref|XP_003554143.1|
Lj0g3v0155809	-2.1	0	Protein coding	PREDICTED: gibberellin 20 oxidase 1-B-like [Glycine max] gi|356573843|ref|XP_003555065.1|
Lj0g3v0156149	-3.23	0	Protein coding	PREDICTED: CASP-like protein At2g38480-like [Glycine max] gi|356566744|ref|XP_003551589.1|
Lj0g3v0156919	-4.23	0.04	Protein coding	PREDICTED: syntaxin-31-like [Glycine max] gi|356501139|ref|XP_003519386.1|
Lj0g3v0156929	-6.26	0.04
Lj0g3v0157139	-0.59	0	Protein coding	MYB transcription factor MYB50 [Glycine max] gi|351724603|ref|NP_001238087.1|
Lj0g3v0157149	-3.92	0.04	Protein coding	H0112G12.8 [Oryza sativa Indica Group] gi|116310040|emb|CAH67063.1|
Lj0g3v0157269	-1.18	0	Protein coding	Uncharacterized protein TCM_009683 [Theobroma cacao] gi|508708238|gb|EOY00135.1|
Lj0g3v0157379	-1.59	0.03	Protein coding	PREDICTED: C-factor-like [Oryzias latipes] gi|432959366|ref|XP_004086258.1|
Lj0g3v0157409	-1.35	0	Non-coding	NoHit
Lj0g3v0157699	-2.04	0.01	Protein coding	PREDICTED: serine/threonine-protein kinase STN8 chloroplastic-like [Glycine max] gi|356566802|ref|XP_003551616.1|
Lj0g3v0157719	-3.12	0	Protein coding	PREDICTED: mannan endo-14-beta-mannosidase 6-like [Cicer arietinum] gi|502104539|ref|XP_004492573.1|
Lj0g3v0157729	-1.64	0.03	Protein coding	unknown [Lotus japonicus] gi|388511181|gb|AFK43652.1|
Lj0g3v0158209	-6.29	0	Protein coding	PREDICTED: benzyl alcohol O-benzoyltransferase-like [Glycine max] gi|356500043|ref|XP_003518844.1|
Lj0g3v0158269	-0.97	0	Protein coding	Epsin N-terminal domain-containing protein / clathrin assembly protein-related [Theobroma cacao] gi|508783866|gb|EOY31122.1|
Lj0g3v0158279	-3.24	0	Protein coding	epsin N-terminal homology (ENTH) domain-containing protein [Medicago truncatula] gi|357466187|ref|XP_003603378.1|
Lj0g3v0158389	-1.58	0
Lj0g3v0158719	-1.72	0	Protein coding	Uncharacterized protein TCM_035118 [Theobroma cacao] gi|508724400|gb|EOY16297.1|
Lj0g3v0158969	-6.04	0	Protein coding	PREDICTED: non-hemolytic phospholipase C-like [Glycine max] gi|356504452|ref|XP_003521010.1|
Lj0g3v0159069	-0.82	0	Protein coding	PREDICTED: phosphomannomutase-like [Cicer arietinum] gi|502105029|ref|XP_004492705.1|
Lj0g3v0159149	-0.97	0	Non-coding	NoHit
Lj0g3v0159429	-2.77	0	Protein coding	Uncharacterized protein TCM_037801 [Theobroma cacao] gi|508783418|gb|EOY30674.1|
Lj0g3v0159509	-1.71	0	Protein coding	PREDICTED: abhydrolase domain-containing protein FAM108C1-like [Glycine max] gi|356558799|ref|XP_003547690.1|
Lj0g3v0159589	-1.48	0	Protein coding	Uncharacterized protein isoform 1 [Theobroma cacao] gi|508774107|gb|EOY21363.1|
Lj0g3v0159629	-0.76	0	Protein coding	PREDICTED: helicase protein MOM1-like isoform X2 [Cicer arietinum] gi|502145462|ref|XP_004506039.1|
Lj0g3v0159709	-4.16	0	Protein coding	expansin precursor [Glycine max] gi|351725149|ref|NP_001237850.1|
Lj0g3v0159769	-0.81	0.01	Protein coding	PLATZ transcription factor family protein [Theobroma cacao] gi|508716136|gb|EOY08033.1|
Lj0g3v0159939	-2.48	0	Protein coding	Leucine carboxyl methyltransferase isoform 3 [Theobroma cacao] gi|508704571|gb|EOX96467.1|
Lj0g3v0160009	-2.67	0	Protein coding	SAUR family protein [Populus trichocarpa] gi|224113231|ref|XP_002316430.1|
Lj0g3v0160079	-9.02	0	Protein coding	PREDICTED: transcription repressor MYB6-like [Glycine max] gi|356515230|ref|XP_003526304.1|
Lj0g3v0160209	-0.81	0.01	Protein coding	PREDICTED: sex determination protein tasselseed-2-like [Glycine max] gi|356532207|ref|XP_003534665.1|
Lj0g3v0160529	-1.15	0	Protein coding	Os06g0115700 [Oryza sativa Japonica Group] gi|297724413|ref|NP_001174570.1|
Lj0g3v0160649	-1.52	0.02	Protein coding	NoHit
Lj0g3v0160869	-10.28	0	Protein coding	PREDICTED: transcription repressor MYB6-like [Glycine max] gi|356515230|ref|XP_003526304.1|
Lj0g3v0160879	-1.38	0	Protein coding	PREDICTED: two-component response regulator ARR2-like [Glycine max] gi|356521815|ref|XP_003529546.1|
Lj0g3v0161519	-0.63	0	Protein coding	PREDICTED: probable inactive receptor kinase At1g48480-like [Glycine max] gi|356499089|ref|XP_003518376.1|
Lj0g3v0161619	-2.85	0	Protein coding	PREDICTED: peroxidase 53-like [Glycine max] gi|356533121|ref|XP_003535116.1|
Lj0g3v0161879	-0.96	0	Protein coding	PREDICTED: probable pectinesterase/pectinesterase inhibitor 40-like [Glycine max] gi|356501892|ref|XP_003519757.1|
Lj0g3v0162189	-1.34	0	Protein coding	Uncharacterized protein TCM_034998 [Theobroma cacao] gi|508724235|gb|EOY16132.1|
Lj0g3v0162259	-5.36	0
Lj0g3v0162329	-2.81	0	Protein coding	Uncharacterized protein TCM_019295 [Theobroma cacao] gi|508712141|gb|EOY04038.1|
Lj0g3v0162419	-1.91	0	Protein coding	PREDICTED: jasmonate O-methyltransferase-like isoform X1 [Cicer arietinum] gi|502106916|ref|XP_004493097.1|
Lj0g3v0162729	-2.91	0.03	repeat	NoHit
Lj0g3v0162909	-0.94	0	Protein coding	Uncharacterized protein isoform 1 [Theobroma cacao] gi|508786613|gb|EOY33869.1|
Lj0g3v0163049	-1.42	0.01	Protein coding	chromatin structure-remodeling complex protein BSH-like [Glycine max] gi|359806723|ref|NP_001241294.1|
Lj0g3v0163139	-1.3	0	Protein coding	PREDICTED: boron transporter 4-like [Cicer arietinum] gi|502080839|ref|XP_004486699.1|
Lj0g3v0163169	-5.09	0	Protein coding	Cell division control protein-like protein partial [Medicago truncatula] gi|357510729|ref|XP_003625653.1|
Lj0g3v0163319	-3.37	0	Protein coding	PREDICTED: sugar transporter ERD6-like 7-like [Cicer arietinum] gi|502109384|ref|XP_004493632.1|
Lj0g3v0164069	-0.89	0.01	Protein coding	PREDICTED: UPF0496 protein 4-like [Glycine max] gi|356502356|ref|XP_003519985.1|
Lj0g3v0164319	-1.85	0	Protein coding	PREDICTED: probable GMP synthase [glutamine-hydrolyzing] gi|356525726|ref|XP_003531474.1|
Lj0g3v0164769	-2.22	0	Protein coding	Protease inhibitor/seed storage/LTP family protein [Medicago truncatula] gi|357505755|ref|XP_003623166.1|
Lj0g3v0164929	-3.8	0	repeat	NoHit
Lj0g3v0165099	-2.99	0.01	Protein coding	F27F5.19 [Arabidopsis thaliana] gi|7767664|gb|AAF69161.1|AC007915_13
Lj0g3v0165109	-4.23	0	Protein coding	PREDICTED: phosphoenolpyruvate carboxylase 4-like isoform X2 [Cicer arietinum] gi|502094727|ref|XP_004490285.1|
Lj0g3v0165569	-1.35	0	Non-coding	NoHit
Lj0g3v0165669	-1.45	0	Protein coding	Haloacid dehalogenase-like hydrolase superfamily protein [Theobroma cacao] gi|508703590|gb|EOX95486.1|
Lj0g3v0165709	-2.52	0.02	Protein coding	PREDICTED: chaperone protein ClpB4 mitochondrial-like [Glycine max] gi|356507345|ref|XP_003522428.1|
Lj0g3v0165789	-0.74	0.01	Non-coding	NoHit
Lj0g3v0165929	-1.98	0	Protein coding	F16A14.13 [Arabidopsis thaliana] gi|8778390|gb|AAF79398.1|AC068197_8
Lj0g3v0165999	-2.05	0	Non-coding	NoHit
Lj0g3v0166039	-0.71	0	Protein coding	PREDICTED: microtubule-associated protein 70-2-like [Cicer arietinum] gi|502156500|ref|XP_004510505.1|
Lj0g3v0166269	-2.88	0.01	Protein coding	PREDICTED: reticuline oxidase-like [Glycine max] gi|356574801|ref|XP_003555533.1|
Lj0g3v0166429	-2.97	0.04
Lj0g3v0167139	-4.36	0.01	Non-coding	NoHit
Lj0g3v0167369	-2.16	0	Protein coding	PREDICTED: cytochrome P450 71D11-like [Glycine max] gi|356521096|ref|XP_003529194.1|
Lj0g3v0167759	-2.61	0.01	Protein coding	Cell cycle checkpoint protein RAD17 [Medicago truncatula] gi|357517967|ref|XP_003629272.1|
Lj0g3v0167769	-0.83	0.01	Protein coding	Tetratricopeptide repeat-like superfamily protein isoform 1 [Theobroma cacao] gi|508698909|gb|EOX90805.1|
Lj0g3v0168359	-2.76	0.02	Protein coding	PREDICTED: double-stranded RNA-binding protein 1-like [Cicer arietinum] gi|502091969|ref|XP_004489681.1|
Lj0g3v0168689	-1.02	0.01	Protein coding	PREDICTED: TMV resistance protein N-like [Glycine max] gi|356573485|ref|XP_003554889.1|
Lj0g3v0168699	-1.68	0	Protein coding	UDP-glucose glucosyltransferase [Medicago truncatula] gi|357494123|ref|XP_003617350.1|
Lj0g3v0168779	-2.14	0.03	Non-coding	NoHit
Lj0g3v0168809	-4.18	0	Protein coding	Thioredoxin-like protein [Medicago truncatula] gi|357452667|ref|XP_003596610.1|
Lj0g3v0168849	-4.45	0.01	Protein coding	(+)-delta-cadinene synthase isozyme C2 [Medicago truncatula] gi|357452577|ref|XP_003596565.1|
Lj0g3v0169039	-1.47	0	Protein coding	PREDICTED: protein argonaute 5-like [Glycine max] gi|356544686|ref|XP_003540778.1|
Lj0g3v0169049	-0.67	0	Protein coding	F28J7.5 protein isoform 1 [Theobroma cacao] gi|508710739|gb|EOY02636.1|
Lj0g3v0169329	-0.87	0	Non-coding	NoHit
Lj0g3v0169559	-1.34	0
Lj0g3v0169769	-1.39	0	Protein coding	Haloacid dehalogenase-like hydrolase (HAD) superfamily protein [Theobroma cacao] gi|508715596|gb|EOY07493.1|
Lj0g3v0170149	-2.64	0.05	Protein coding	Uncharacterized protein TCM_034661 [Theobroma cacao] gi|508723772|gb|EOY15669.1|
Lj0g3v0170459	-1.63	0	Protein coding	PREDICTED: protein lava lamp-like isoform X1 [Cicer arietinum] gi|502126228|ref|XP_004499227.1|
Lj0g3v0170689	-2.17	0	Non-coding	NoHit
Lj0g3v0170779	-4.48	0	Protein coding	disease resistance protein [Brassica rapa subsp. pekinensis] gi|227438217|gb|ACP30598.1|
Lj0g3v0170789	-4.33	0	Protein coding	PREDICTED: high mobility group B protein 9-like [Glycine max] gi|356508987|ref|XP_003523234.1|
Lj0g3v0170849	-5.29	0	Non-coding	NoHit
Lj0g3v0171779	-4.56	0	Protein coding	cytochrome P450 [Pisum sativum] gi|37726104|gb|AAO31712.1|
Lj0g3v0172099	-1.62	0	Non-coding	NoHit
Lj0g3v0172249	-0.62	0	Protein coding	Glycosyltransferase [Medicago truncatula] gi|358343636|ref|XP_003635905.1|
Lj0g3v0172299	-1.46	0	Protein coding	PREDICTED: proline-rich receptor-like protein kinase PERK15-like isoform 2 [Solanum lycopersicum] gi|460379830|ref|XP_004235663.1|
Lj0g3v0172429	-3.56	0	Protein coding	PREDICTED: lachrymatory-factor synthase-like [Cicer arietinum] gi|502131899|ref|XP_004501141.1|
Lj0g3v0172469	-1.43	0	Protein coding	PREDICTED: protein TPX2-like [Cicer arietinum] gi|502144034|ref|XP_004505557.1|
Lj0g3v0172669	-2.78	0	Protein coding	PREDICTED: aspartic proteinase nepenthesin-1-like [Glycine max] gi|356539555|ref|XP_003538263.1|
Lj0g3v0172709	-1.81	0.02	Protein coding	NoHit
Lj0g3v0172879	-1.41	0	fragmented	NoHit
Lj0g3v0173839	-3.01	0	Non-coding	NoHit
Lj0g3v0173869	-5.25	0	Protein coding	PREDICTED: transcription factor SPATULA-like isoform X1 [Cicer arietinum] gi|502125746|ref|XP_004499048.1|
Lj0g3v0174599	-1.36	0	Protein coding	PREDICTED: transcriptional corepressor LEUNIG-like [Glycine max] gi|356534740|ref|XP_003535910.1|
Lj0g3v0175019	-0.86	0	Protein coding	Octicosapeptide/Phox/Bem1p domain-containing protein / tetratricopeptide repeat-containing protein [Theobroma cacao] gi|508783988|gb|EOY31244.1|
Lj0g3v0175279	-5.49	0.04	Protein coding	PREDICTED: probable disease resistance protein At5g66900-like [Vitis vinifera] gi|359480459|ref|XP_002265449.2|
Lj0g3v0175819	-0.77	0	Protein coding	Polyubiquitin-A [Triticum urartu] gi|474093556|gb|EMS54972.1|
Lj0g3v0176099	-1.8	0.01	Protein coding	Cysteine/Histidine-rich C1 domain family protein [Theobroma cacao] gi|508707055|gb|EOX98951.1|
Lj0g3v0176119	-5.84	0	Protein coding	PREDICTED: (-)-germacrene D synthase-like [Cicer arietinum] gi|502084145|ref|XP_004487631.1|
Lj0g3v0176359	-1.27	0	Protein coding	PREDICTED: protein notum homolog [Cicer arietinum] gi|502150669|ref|XP_004508066.1|
Lj0g3v0176879	-0.97	0	Protein coding	PREDICTED: protein OBERON 3-like [Glycine max] gi|356577055|ref|XP_003556645.1|
Lj0g3v0177129	-0.91	0	Protein coding	PTS system glucose-specific IIBC component [Clostridium perfringens SM101] gi|110802584|ref|YP_699433.1|
Lj0g3v0177479	-6.69	0.01	repeat	NoHit
Lj0g3v0178039	-1.53	0.01	Non-coding	NoHit
Lj0g3v0178309	-1.73	0	Protein coding	Uncharacterized protein TCM_001236 [Theobroma cacao] gi|508700367|gb|EOX92263.1|
Lj0g3v0178399	-0.64	0.02	Non-coding	NoHit
Lj0g3v0178639	-2.36	0.01
Lj0g3v0178779	-1.22	0	Protein coding	Disease resistance-like protein [Medicago truncatula] gi|357486935|ref|XP_003613755.1|
Lj0g3v0180019	-1.91	0.01	repeat	NoHit
Lj0g3v0180109	-2.04	0	Protein coding	Os02g0708000 [Oryza sativa Japonica Group] gi|115448197|ref|NP_001047878.1|
Lj0g3v0180199	-6.06	0	Protein coding	PREDICTED: (+)-neomenthol dehydrogenase-like [Cicer arietinum] gi|502157292|ref|XP_004510823.1|
Lj0g3v0180559	-3.79	0	Protein coding	cyochrome P450 monooxygenase CYP701A16 [Glycine max] gi|148613345|gb|ABQ96188.1|
Lj0g3v0180569	-4.52	0.01	Non-coding	NoHit
Lj0g3v0180889	-1.33	0	repeat	NoHit
Lj0g3v0181809	-0.94	0.01	Protein coding	6b-interacting protein 2 [Nicotiana tabacum] gi|169264928|dbj|BAG12304.1|
Lj0g3v0182319	-4.14	0.05	Non-coding	NoHit
Lj0g3v0183609	-2.37	0.05	Protein coding	PREDICTED: potassium channel KAT1-like [Glycine max] gi|356523521|ref|XP_003530386.1|
Lj0g3v0183689	-2.89	0	Protein coding	PREDICTED: auxin response factor 18-like [Fragaria vesca subsp. vesca] gi|470137364|ref|XP_004304436.1|
Lj0g3v0184609	-0.89	0.05	Protein coding	Uncharacterized protein TCM_034016 [Theobroma cacao] gi|508722829|gb|EOY14726.1|
Lj0g3v0184659	-1.99	0	Protein coding	PREDICTED: chaperone protein ClpB-like [Glycine max] gi|356551867|ref|XP_003544294.1|
Lj0g3v0184729	-1.17	0	Protein coding	PREDICTED: phytoene synthase chloroplastic-like [Glycine max] gi|356526962|ref|XP_003532084.1|
Lj0g3v0185279	-2.61	0.05	Non-coding	NoHit
Lj0g3v0185349	-1.58	0.01	Protein coding	PREDICTED: abscisic acid receptor PYL6-like [Glycine max] gi|356549232|ref|XP_003543001.1|
Lj0g3v0185639	-0.61	0	Protein coding	ACT domain repeat 3 isoform 1 [Theobroma cacao] gi|508724613|gb|EOY16510.1|
Lj0g3v0185859	-4.55	0	Protein coding	PREDICTED: cyclic nucleotide-gated ion channel 4-like isoform X1 [Cicer arietinum] gi|502155450|ref|XP_004510076.1|
Lj0g3v0186559	-0.96	0.03	repeat	NoHit
Lj0g3v0186669	-5.54	0	Protein coding	PREDICTED: kidney mitochondrial carrier protein 1-like [Vitis vinifera] gi|359496740|ref|XP_003635319.1|
Lj0g3v0187179	-0.96	0	Protein coding	PREDICTED: serine/threonine protein phosphatase 2A 59 kDa regulatory subunit B' gamma isoform-like [Glycine max] gi|356571427|ref|XP_003553878.1|
Lj0g3v0187529	-4.56	0	repeat	NoHit
Lj0g3v0187679	-1.04	0.04	Non-coding	NoHit
Lj0g3v0187809	-1.9	0.03	Protein coding	Prolyl 4-hydroxylase subunit alpha-1 [Medicago truncatula] gi|357476355|ref|XP_003608463.1|
Lj0g3v0187919	-0.68	0	Protein coding	PREDICTED: probable F-box protein At1g60180-like [Glycine max] gi|356570871|ref|XP_003553607.1|
Lj0g3v0188229	-0.68	0	Protein coding	Nuclear receptor corepressor [Medicago truncatula] gi|357443347|ref|XP_003591951.1|
Lj0g3v0188379	-1.25	0
Lj0g3v0188409	-0.67	0.02
Lj0g3v0188619	-4.79	0.01
Lj0g3v0188849	-2.97	0	Protein coding	2-succinylbenzoate-CoA ligase [Medicago truncatula] gi|357460691|ref|XP_003600627.1|
Lj0g3v0189009	-6.99	0	Protein coding	PREDICTED: benzyl alcohol O-benzoyltransferase-like [Glycine max] gi|356500043|ref|XP_003518844.1|
Lj0g3v0189079	-2.86	0.02	Protein coding	PREDICTED: probable glycerol-3-phosphate acyltransferase 2-like [Glycine max] gi|356551618|ref|XP_003544171.1|
Lj0g3v0189089	-1.85	0	Non-coding	NoHit
Lj0g3v0189239	-1.44	0
Lj0g3v0189459	-3.91	0	Protein coding	Vascular protein [Medicago truncatula] gi|358345857|ref|XP_003636991.1|
Lj0g3v0189629	-0.74	0	Protein coding	PREDICTED: expansin-A4-like [Glycine max] gi|356567718|ref|XP_003552064.1|
Lj0g3v0190049	-1.54	0	Protein coding	Trichome birefringence-like 27 [Theobroma cacao] gi|508708544|gb|EOY00441.1|
Lj0g3v0190489	-0.7	0.04	Protein coding	PREDICTED: enhancer of mRNA-decapping protein 4-like [Glycine max] gi|356558011|ref|XP_003547303.1|
Lj0g3v0190899	-1.64	0.01	Non-coding	NoHit
Lj0g3v0191789	-1.29	0	Protein coding	Zinc finger family protein isoform 1 [Theobroma cacao] gi|508786514|gb|EOY33770.1|
Lj0g3v0191819	-1.16	0	Protein coding	PREDICTED: pollen-specific protein SF21-like [Cicer arietinum] gi|502138801|ref|XP_004503533.1|
Lj0g3v0192009	-2.68	0	Protein coding	S-adenosyl-L-methionine-dependent methyltransferase mraW [Theobroma cacao] gi|508705107|gb|EOX97003.1|
Lj0g3v0192339	-2.16	0	Protein coding	Abscisic acid 8'-hydroxylase [Medicago truncatula] gi|357518225|ref|XP_003629401.1|
Lj0g3v0192519	-0.86	0	Protein coding	Histone H2A [Aegilops tauschii] gi|475577812|gb|EMT17934.1|
Lj0g3v0192989	-1.4	0	Protein coding	Os08g0519600 [Oryza sativa Japonica Group] gi|115477328|ref|NP_001062260.1|
Lj0g3v0193529	-1.12	0	Protein coding	PREDICTED: beta-galactosidase 17-like [Cicer arietinum] gi|502081330|ref|XP_004486833.1|
Lj0g3v0193989	-1.47	0	Protein coding	PREDICTED: inorganic pyrophosphatase 2-like [Glycine max] gi|356526037|ref|XP_003531626.1|
Lj0g3v0194149	-3.99	0	Non-coding	NoHit
Lj0g3v0194549	-4.82	0.01	Non-coding	NoHit
Lj0g3v0194619	-2.78	0	Protein coding	PREDICTED: adiponectin receptor protein 1-like isoform X3 [Cicer arietinum] gi|502160632|ref|XP_004511821.1|
Lj0g3v0194709	-3	0	Protein coding	Nucleic acid-binding OB-fold-like protein [Theobroma cacao] gi|508708576|gb|EOY00473.1|
Lj0g3v0194729	-4.69	0	Protein coding	Trichome birefringence-like 27 [Theobroma cacao] gi|508708544|gb|EOY00441.1|
Lj0g3v0194899	-1.42	0	Protein coding	PREDICTED: formin-like protein 3-like [Cicer arietinum] gi|502102022|ref|XP_004491943.1|
Lj0g3v0195259	-5.96	0.02	Protein coding	PREDICTED: probable receptor protein kinase TMK1-like [Cicer arietinum] gi|502112140|ref|XP_004494248.1|
Lj0g3v0195529	-1.91	0
Lj0g3v0195549	-1.63	0	Protein coding	PREDICTED: LRR receptor-like serine/threonine-protein kinase RPK2-like [Cicer arietinum] gi|502106893|ref|XP_004493090.1|
Lj0g3v0195559	-1.64	0.02	Protein coding	PREDICTED: LRR receptor-like serine/threonine-protein kinase RPK2-like [Cicer arietinum] gi|502106893|ref|XP_004493090.1|
Lj0g3v0195859	-4.23	0.02	Non-coding	NoHit
Lj0g3v0195989	-1.76	0.03	Protein coding	DNA polymerase alpha catalytic subunit [Dictyostelium fasciculatum] gi|470239339|ref|XP_004351435.1|
Lj0g3v0197289	-1.59	0	Protein coding	22.7 kDa class IV heat shock protein [Medicago truncatula] gi|357493537|ref|XP_003617057.1|
Lj0g3v0197329	-0.99	0.04	Protein coding	chloroplast biogenesis protein [Lotus japonicus] gi|27464259|gb|AAO16018.1|
Lj0g3v0197339	-1.1	0.02	Protein coding	chloroplast biogenesis protein [Lotus japonicus] gi|27464259|gb|AAO16018.1|
Lj0g3v0198099	-4.12	0.03	Non-coding	NoHit
Lj0g3v0198139	-0.85	0.02	Protein coding	PREDICTED: ABC transporter C family member 3-like [Glycine max] gi|356553519|ref|XP_003545103.1|
Lj0g3v0198289	-0.84	0	Protein coding	phosphoenolpyruvate carboxylase [Glycine max] gi|351726780|ref|NP_001237394.1|
Lj0g3v0198539	-4.11	0.05	Protein coding	R2R3-MYB transcription factor LjTT2b [Lotus japonicus] g3vi|225735545|dbj|BAG12894.2|
Lj0g3v0198589	-1.71	0.01	Protein coding	Growth-regulating factor 5 isoform 3 [Theobroma cacao] gi|508783032|gb|EOY30288.1|
Lj0g3v0198629	-4.28	0.02	Protein coding	PREDICTED: serine carboxypeptidase-like 31-like [Glycine max] gi|356548767|ref|XP_003542771.1|
Lj0g3v0198769	-0.7	0.02	Protein coding	shortage in chiasmata 1 [Arabidopsis thaliana] gi|240256438|ref|NP_200042.4|
Lj0g3v0199099	-4.38	0	Protein coding	PREDICTED: pectinesterase 2-like [Glycine max] gi|356496344|ref|XP_003517028.1|
Lj0g3v0199109	-3.38	0	Protein coding	PREDICTED: pectinesterase 2-like [Glycine max] gi|356496344|ref|XP_003517028.1|
Lj0g3v0199199	-1.16	0	Protein coding	PREDICTED: probable leucine-rich repeat receptor-like protein kinase At1g35710-like [Cicer arietinum] gi|502148812|ref|XP_004507279.1|
Lj0g3v0199279	-0.94	0	Protein coding	PREDICTED: polygalacturonate 4-alpha-galacturonosyltransferase-like isoform X1 [Cicer arietinum] gi|502157497|ref|XP_004510897.1|
Lj0g3v0199549	-0.75	0.03	Protein coding	PREDICTED: protein timeless homolog [Glycine max] gi|356574532|ref|XP_003555400.1|
Lj0g3v0199559	-0.87	0	repeat	NoHit
Lj0g3v0199619	-2.38	0.01	repeat	NoHit
Lj0g3v0199709	-1.62	0.05	Protein coding	NoHit
Lj0g3v0199849	-1.39	0	Protein coding	PREDICTED: clustered mitochondria protein-like [Cicer arietinum] gi|502147896|ref|XP_004506958.1|
Lj0g3v0200149	-1.21	0	Protein coding	Calpain-like protein [Medicago truncatula] gi|357519297|ref|XP_003629937.1|
Lj0g3v0200189	-1.2	0	Protein coding	PREDICTED: protein kinase PINOID 2-like [Cicer arietinum] gi|502088049|ref|XP_004488713.1|
Lj0g3v0200379	-2.4	0.03	Non-coding	NoHit
Lj0g3v0200889	-2.31	0	Protein coding	Uncharacterized protein TCM_002058 [Theobroma cacao] gi|508701322|gb|EOX93218.1|
Lj0g3v0201099	-0.77	0.01	Protein coding	PREDICTED: protein transport protein SEC23-like isoform 1 [Glycine max] gi|356540108|ref|XP_003538532.1|
Lj0g3v0201439	-2.12	0.03	Protein coding	PREDICTED: hydroxycinnamoyl-Coenzyme A shikimate/quinate hydroxycinnamoyltransferase-like [Glycine max] gi|356574210|ref|XP_003555244.1|
Lj0g3v0201549	-0.88	0	Protein coding	PREDICTED: nudix hydrolase 16 mitochondrial-like [Glycine max] gi|356556803|ref|XP_003546710.1|
Lj0g3v0201579	-1.8	0.05	Protein coding	PREDICTED: DDB1- and CUL4-associated factor homolog 1-like [Cicer arietinum] gi|502132195|ref|XP_004501259.1|
Lj0g3v0201629	-1.93	0	Protein coding	PREDICTED: heavy metal-associated isoprenylated plant protein 26-like [Cicer arietinum] gi|502166304|ref|XP_004513852.1|
Lj0g3v0201709	-1.38	0.01	Protein coding	CCP [Medicago truncatula] gi|357494181|ref|XP_003617379.1|
Lj0g3v0201869	-2.27	0	Protein coding	PREDICTED: probable ADP-ribosylation factor GTPase-activating protein AGD8-like [Glycine max] gi|356526713|ref|XP_003531961.1|
Lj0g3v0202189	-1.76	0.02	Protein coding	NoHit
Lj0g3v0202289	-7.08	0	Non-coding	NoHit
Lj0g3v0202329	-2.85	0	Protein coding	PREDICTED: transcription factor ORG2-like [Glycine max] gi|356504732|ref|XP_003521149.1|
Lj0g3v0202489	-2.08	0	Protein coding	Serine/threonine-protein kinase/endoribonuclease ire-1 [Triticum urartu] gi|474390985|gb|EMS65329.1|
Lj0g3v0202569	-5.72	0	Protein coding	Histidine decarboxylase [Medicago truncatula] gi|357443697|ref|XP_003592126.1|
Lj0g3v0202759	-1.44	0.01	Protein coding	PREDICTED: serine/threonine-protein phosphatase 2A regulatory subunit B'' subunit alpha-like [Cicer arietinum] gi|502113763|ref|XP_004494751.1|
Lj0g3v0203169	-2.29	0.01	Protein coding	PREDICTED: chaperone protein dnaJ 1 mitochondrial-like [Glycine max] gi|356528564|ref|XP_003532871.1|
Lj0g3v0203469	-4.51	0.05	Protein coding	PREDICTED: repetitive proline-rich cell wall protein 1-like [Cicer arietinum] gi|502158042|ref|XP_004511007.1|
Lj0g3v0203669	-1.1	0.01	Protein coding	Os05g0126200 [Oryza sativa Japonica Group] gi|115461851|ref|NP_001054525.1|
Lj0g3v0203789	-0.85	0	Non-coding	NoHit
Lj0g3v0203979	-1.37	0	Protein coding	Cc-nbs-lrr resistance protein [Medicago truncatula] gi|357494411|ref|XP_003617494.1|
Lj0g3v0204729	-2.04	0.04	Non-coding	NoHit
Lj0g3v0205009	-0.61	0.05	Protein coding	PREDICTED: transmembrane protein 56-B-like [Cicer arietinum] gi|502127009|ref|XP_004499528.1|
Lj0g3v0205339	-2.75	0	Protein coding	PREDICTED: wall-associated receptor kinase-like 8-like [Glycine max] gi|356532449|ref|XP_003534785.1|
Lj0g3v0205349	-5.5	0	repeat	NoHit
Lj0g3v0205469	-1.48	0	Protein coding	PREDICTED: probable membrane-associated kinase regulator 1-like [Fragaria vesca subsp. vesca] gi|470121717|ref|XP_004296907.1|
Lj0g3v0205479	-1.3	0	Protein coding	PREDICTED: probable membrane-associated kinase regulator 1-like [Cicer arietinum] gi|502158966|ref|XP_004511349.1|
Lj0g3v0205559	-3.25	0	Protein coding	Bifunctional protein aas [Medicago truncatula] gi|357454395|ref|XP_003597478.1|
Lj0g3v0205579	-1.07	0.04	Protein coding	Bifunctional protein aas [Medicago truncatula] gi|357454395|ref|XP_003597478.1|
Lj0g3v0205729	-1.83	0	Protein coding	Leucine-rich repeat-containing protein [Medicago truncatula] gi|357489671|ref|XP_003615123.1|
Lj0g3v0205749	-3.87	0	Non-coding	NoHit
Lj0g3v0205869	-1.26	0	Protein coding	calcineurin B-like protein [Phaseolus vulgaris] gi|166788447|dbj|BAG06679.1|
Lj0g3v0205919	-4.66	0	Protein coding	Uncharacterized protein TCM_021424 [Theobroma cacao] gi|508714903|gb|EOY06800.1|
Lj0g3v0205959	-0.8	0	Protein coding	PREDICTED: probable receptor protein kinase TMK1-like [Cicer arietinum] gi|502096667|ref|XP_004490803.1|
Lj0g3v0206359	-0.62	0.03	Protein coding	Global transcription factor group [Medicago truncatula] gi|357463691|ref|XP_003602127.1|
Lj0g3v0206969	-0.9	0	Protein coding	PREDICTED: E3 ubiquitin-protein ligase RHA2A-like [Cicer arietinum] gi|502120606|ref|XP_004497019.1|
Lj0g3v0207129	-0.91	0.04	Protein coding	PREDICTED: pattern formation protein EMB30-like [Glycine max] gi|356551668|ref|XP_003544196.1|
Lj0g3v0207579	-4.99	0.04	Protein coding	Cullin-9 [Heterocephalus glaber] gi|351707944|gb|EHB10863.1|
Lj0g3v0207609	-2.63	0	Protein coding	Uncharacterized protein TCM_024813 [Theobroma cacao] gi|508717481|gb|EOY09378.1|
Lj0g3v0207869	-1.07	0
Lj0g3v0207889	-2.64	0	Non-coding	NoHit
Lj0g3v0207979	-5.29	0	Protein coding	PREDICTED: subtilisin-like protease-like [Cicer arietinum] gi|502168000|ref|XP_004514295.1|
Lj0g3v0208219	-3.83	0	Protein coding	3-hydroxyacyl-CoA dehydrogenase [Pseudomonas sp. G5(2012)] gi|510313349|gb|EPA98367.1|
Lj0g3v0208379	-4.02	0	Protein coding	PREDICTED: trehalose-phosphate phosphatase-like [Glycine max] gi|356518491|ref|XP_003527912.1|
Lj0g3v0208399	-2.06	0.01	Non-coding	NoHit
Lj0g3v0208599	-1.96	0	Protein coding	PREDICTED: heat shock protein 83-like [Glycine max] gi|356530818|ref|XP_003533977.1|
Lj0g3v0209179	-0.66	0.02	Protein coding	PREDICTED: deoxyuridine 5'-triphosphate nucleotidohydrolase-like [Glycine max] gi|356553208|ref|XP_003544950.1|
Lj0g3v0209189	-0.82	0.05	Protein coding	PREDICTED: probable serine/threonine-protein kinase At5g41260-like [Glycine max] gi|356504321|ref|XP_003520945.1|
Lj0g3v0209269	-5.24	0.03	Non-coding	NoHit
Lj0g3v0209699	-9.08	0	Protein coding	PREDICTED: histidine decarboxylase-like [Glycine max] gi|356534053|ref|XP_003535572.1|
Lj0g3v0210109	-4.96	0.04	Protein coding	PREDICTED: xanthine dehydrogenase-like [Glycine max] gi|356557392|ref|XP_003547000.1|
Lj0g3v0210279	-2.43	0	Protein coding	PREDICTED: capsanthin/capsorubin synthase chromoplast-like [Glycine max] gi|356547120|ref|XP_003541965.1|
Lj0g3v0210699	-2.1	0	Protein coding	Microtubule binding protein [Medicago truncatula] gi|357512001|ref|XP_003626289.1|
Lj0g3v0210839	-1.11	0	Protein coding	PREDICTED: reticulon-4-interacting protein 1 mitochondrial-like [Glycine max] gi|356544066|ref|XP_003540476.1|
Lj0g3v0211009	-2.09	0	Protein coding	PREDICTED: beta-galactosidase-like [Glycine max] gi|356556286|ref|XP_003546457.1|
Lj0g3v0211129	-1.09	0.02	repeat	NoHit
Lj0g3v0211209	-2.17	0	Protein coding	PREDICTED: probable xyloglucan endotransglucosylase/hydrolase protein 33-like [Cicer arietinum] gi|502154781|ref|XP_004509833.1|
Lj0g3v0211449	-1.09	0	Protein coding	PREDICTED: G-type lectin S-receptor-like serine/threonine-protein kinase At1g34300-like [Cicer arietinum] gi|502171796|ref|XP_004515104.1|
Lj0g3v0211479	-2.16	0.01	Protein coding	heat shock protein 70 partial [Ziziphus jujuba] gi|410369164|gb|AFV66576.1|
Lj0g3v0211489	-1.35	0.02	Protein coding	heat shock protein 70 partial [Ziziphus jujuba] gi|410369164|gb|AFV66576.1|
Lj0g3v0211679	-1.92	0.01	Protein coding	Esterase/lipase/thioesterase [Medicago truncatula] gi|124359241|gb|ABN05746.1|
Lj0g3v0211819	-1.46	0	Non-coding	NoHit
Lj0g3v0211939	-1.14	0	Protein coding	PREDICTED: kinesin-related protein 6-like [Cicer arietinum] gi|502163859|ref|XP_004512973.1|
Lj0g3v0212369	-0.94	0	Protein coding	PREDICTED: kinesin-4-like [Glycine max] gi|356537103|ref|XP_003537070.1|
Lj0g3v0212379	-1.19	0.03	Protein coding	PREDICTED: transcription factor BIM2-like [Cicer arietinum] gi|502094620|ref|XP_004490261.1|
Lj0g3v0212449	-3.27	0	Protein coding	23-bisphosphoglycerate-dependent phosphoglycerate mutase [Medicago truncatula] gi|357518595|ref|XP_003629586.1|
Lj0g3v0212479	-0.99	0	Protein coding	PREDICTED: tubulin beta-2 chain-like [Glycine max] gi|356504309|ref|XP_003520939.1|
Lj0g3v0212879	-4.02	0	Protein coding	PREDICTED: cytochrome P450 71A1-like [Cicer arietinum] gi|502101155|ref|XP_004491826.1|
Lj0g3v0212889	-3.62	0	Protein coding	PREDICTED: cytochrome P450 71A1-like [Cicer arietinum] gi|502101155|ref|XP_004491826.1|
Lj0g3v0212909	-5.37	0	Protein coding	Hydrolase-like protein [Medicago truncatula] gi|357447177|ref|XP_003593864.1|
Lj0g3v0213289	-1.37	0.01	Protein coding	PREDICTED: BON1-associated protein 2-like [Cicer arietinum] gi|502157374|ref|XP_004510853.1|
Lj0g3v0213509	-5.54	0	Protein coding	PREDICTED: LOW QUALITY PROTEIN: histidine decarboxylase-like [Glycine max] gi|356534051|ref|XP_003535571.1|
Lj0g3v0214159	-5.47	0	Non-coding	NoHit
Lj0g3v0214199	-2.45	0	Protein coding	PREDICTED: alphaalpha-trehalose-phosphate synthase [UDP-forming] gi|356544138|ref|XP_003540512.1|
Lj0g3v0214359	-1.88	0.01	Protein coding	PREDICTED: DNA polymerase alpha catalytic subunit-like [Cicer arietinum] gi|502160825|ref|XP_004511916.1|
Lj0g3v0214629	-1.63	0	Protein coding	RecName: Full=UDP-sugar pyrophospharylase, Short=PsUSP_x0001_gi|54650280|dbj|BAD66876.1| UDP-sugar pyrophospharylase [Pisum sativum] gi|75110834|sp|Q5W915.1|USP_PEA
Lj0g3v0214639	-3.67	0	Protein coding	PREDICTED: F-box/kelch-repeat protein At3g23880-like [Cicer arietinum] gi|502078956|ref|XP_004486107.1|
Lj0g3v0214899	-3.87	0.01	Protein coding	PREDICTED: exocyst complex component 7-like [Glycine max] gi|356502247|ref|XP_003519931.1|
Lj0g3v0215059	-1.64	0	Protein coding	Aldehyde dehydrogenase [Medicago truncatula] gi|357518719|ref|XP_003629648.1|
Lj0g3v0215509	-4.5	0.01	Protein coding	PREDICTED: probable U6 snRNA-associated Sm-like protein LSm4-like isoform 1 [Solanum lycopersicum] gi|460368779|ref|XP_004230242.1|
Lj0g3v0215579	-0.68	0	Non-coding	NoHit
Lj0g3v0215859	-1.42	0	Protein coding	PREDICTED: chaperonin CPN60-2 mitochondrial-like [Cicer arietinum] gi|502118056|ref|XP_004496079.1|
Lj0g3v0215929	-1.6	0	Protein coding	PREDICTED: flavoprotein WrbA-like [Cicer arietinum] gi|502084173|ref|XP_004487638.1|
Lj0g3v0215999	-1.01	0	Protein coding	heat shock protein 70 cognate [Salix gilgiana] gi|3986110|dbj|BAA34919.1|
Lj0g3v0216199	-0.77	0.02	Non-coding	NoHit
Lj0g3v0216349	-0.94	0.04	Protein coding	PREDICTED: probable serine/threonine-protein kinase At1g54610-like [Glycine max] gi|356544039|ref|XP_003540463.1|
Lj0g3v0216869	-1.06	0.05	Protein coding	PREDICTED: probable polygalacturonase non-catalytic subunit JP650-like [Cicer arietinum] gi|502154756|ref|XP_004509821.1|
Lj0g3v0216919	-0.83	0	Protein coding	PREDICTED: oxysterol-binding protein-related protein 1D-like isoform 4 [Glycine max] gi|356540221|ref|XP_003538588.1|
Lj0g3v0216949	-0.6	0	Protein coding	cytochrome P450 monooxygenase [Lotus japonicus] gi|371940462|dbj|BAL45205.1|
Lj0g3v0217019	-1.04	0.02	Protein coding	AROM pentafunctional protein ARO1 [Zymoseptoria tritici IPO323] gi|398409232|ref|XP_003856081.1|
Lj0g3v0217549	-1.11	0.04	Protein coding	PREDICTED: LOW QUALITY PROTEIN: E3 ubiquitin-protein ligase KEG-like [Cicer arietinum] gi|502124821|ref|XP_004498687.1|
Lj0g3v0217659	-1.34	0	Protein coding	PREDICTED: casparian strip membrane protein 1-like [Cicer arietinum] gi|502178620|ref|XP_004516297.1|
Lj0g3v0217829	-0.74	0.02	Non-coding	NoHit
Lj0g3v0218449	-3.37	0	Protein coding	cyochrome P450 monooxygenase CYP701A16 [Glycine max] gi|148613345|gb|ABQ96188.1|
Lj0g3v0218509	-1.52	0	Protein coding	RecName: Full=Uncharacterized protein At4g38062] gi|257096919|sp|P0CB23.1|Y4862_ARATH
Lj0g3v0218689	-1.7	0	Protein coding	RRNA intron-encoded homing endonuclease [Medicago truncatula] gi|357488203|ref|XP_003614389.1|
Lj0g3v0218849	-1.57	0	Protein coding	PREDICTED: hydroxyisourate hydrolase-like [Cicer arietinum] gi|502117825|ref|XP_004495964.1|
Lj0g3v0218979	-4.62	0.01	Non-coding	NoHit
Lj0g3v0219699	-2.64	0.01	Non-coding	NoHit
Lj0g3v0219829	-1.05	0	Protein coding	PREDICTED: lysM domain-containing GPI-anchored protein 1-like [Glycine max] gi|356509418|ref|XP_003523446.1|
Lj0g3v0220129	-1.09	0	Protein coding	PREDICTED: CDPK-related protein kinase-like [Glycine max] gi|356514017|ref|XP_003525704.1|
Lj0g3v0220159	-0.59	0.02	Protein coding	PREDICTED: phytosulfokine receptor 2-like [Glycine max] gi|356546862|ref|XP_003541841.1|
Lj0g3v0220289	-2.57	0	Protein coding	PREDICTED: GDSL esterase/lipase At1g29670-like [Glycine max] gi|356515130|ref|XP_003526254.1|
Lj0g3v0220659	-1.03	0	Protein coding	PREDICTED: flavin-containing monooxygenase FMO GS-OX-like 9-like [Cicer arietinum] gi|502178463|ref|XP_004516260.1|
Lj0g3v0220669	-1.09	0	Protein coding	PREDICTED: flavin-containing monooxygenase FMO GS-OX-like 9-like [Cicer arietinum] gi|502178463|ref|XP_004516260.1|
Lj0g3v0221049	-5.82	0.02	Non-coding	NoHit
Lj0g3v0221179	-1.33	0	Protein coding	PREDICTED: receptor-like serine/threonine-protein kinase ALE2-like [Glycine max] gi|356536862|ref|XP_003536952.1|
Lj0g3v0221189	-1.06	0.01	Protein coding	PREDICTED: ribokinase-like isoform X2 [Cicer arietinum] gi|502114755|ref|XP_004495042.1|
Lj0g3v0221309	-0.93	0	Protein coding	PREDICTED: TMV resistance protein N-like [Glycine max] gi|356542397|ref|XP_003539653.1|
Lj0g3v0221339	-1.35	0	Protein coding	NBS-containing resistance-like protein [Medicago truncatula] gi|357469529|ref|XP_003605049.1|
Lj0g3v0221649	-0.59	0.01	Protein coding	PREDICTED: transcription factor DIVARICATA-like isoform X1 [Cicer arietinum] gi|502164758|ref|XP_004513249.1|
Lj0g3v0222129	-3.48	0.03	Non-coding	NoHit
Lj0g3v0222689	-4.19	0.02	Protein coding	PREDICTED: ABC transporter C family member 10-like [Cicer arietinum] gi|502119079|ref|XP_004496497.1|
Lj0g3v0223059	-9.06	0	Protein coding	transcription factor AP2-EREBP [Lotus japonicus] gi|193237569|dbj|BAG50061.1|
Lj0g3v0223549	-1.74	0.01	Protein coding	PREDICTED: protein KIAA0664 homolog [Glycine max] gi|356555293|ref|XP_003545968.1|
Lj0g3v0223559	-1.74	0.01	Protein coding	PREDICTED: protein KIAA0664 homolog [Glycine max] gi|356555293|ref|XP_003545968.1|
Lj0g3v0224289	-3.78	0.01	Protein coding	AMP-dependent synthetase and ligase [Blastococcus saxobsidens DD2] gi|379737690|ref|YP_005331196.1|
Lj0g3v0224419	-0.91	0.01	Protein coding	predicted protein [Populus trichocarpa] gi|224126455|ref|XP_002329558.1|
Lj0g3v0224599	-0.9	0.02	Protein coding	PREDICTED: LOW QUALITY PROTEIN: xylosyltransferase 2-like [Glycine max] gi|356504384|ref|XP_003520976.1|
Lj0g3v0224709	-2.25	0.03	Protein coding	PREDICTED: hydroxyisourate hydrolase-like isoform 1 [Glycine max] gi|356553245|ref|XP_003544968.1|
Lj0g3v0225249	-1	0	rRNA	NoHit
Lj0g3v0225269	-1.03	0	Non-coding	NoHit
Lj0g3v0225289	-3.68	0	Non-coding	NoHit
Lj0g3v0225339	-1.76	0	Protein coding	Separin [Medicago truncatula] gi|357445639|ref|XP_003593097.1|
Lj0g3v0225369	-3.58	0.03	Protein coding	PREDICTED: kinetochore protein NDC80 homolog [Cicer arietinum] gi|502076996|ref|XP_004485518.1|
Lj0g3v0225949	-1.05	0	Protein coding	PREDICTED: protein IQ-DOMAIN 1-like isoform X1 [Cicer arietinum] gi|502089889|ref|XP_004489052.1|
Lj0g3v0226489	-6.89	0.01	repeat	NoHit
Lj0g3v0227509	-1.91	0.01	Protein coding	ubiquitin carboxyl-terminal hydrolase family protein [Arabidopsis thaliana] gi|42566353|ref|NP_192633.2|
Lj0g3v0227829	-1.02	0.04	Non-coding	NoHit
Lj0g3v0227929	-0.91	0	Protein coding	harpin inducing protein 1-like 9 [Nicotiana tabacum] gi|47971182|dbj|BAD22533.1|
Lj0g3v0228219	-2.87	0.01	Protein coding	PREDICTED: carboxyl-terminal-processing protease-like [Glycine max] gi|356534629|ref|XP_003535855.1|
Lj0g3v0228359	-0.78	0	Protein coding	PREDICTED: UDP-arabinopyranose mutase 1-like [Glycine max] gi|356568813|ref|XP_003552602.1|
Lj0g3v0228589	-1.2	0.05	Non-coding	NoHit
Lj0g3v0228979	-4.81	0	Protein coding	PREDICTED: NADP-dependent alkenal double bond reductase P1-like [Cicer arietinum] gi|502086897|ref|XP_004488361.1|
Lj0g3v0229679	-0.77	0.02	Protein coding	Uncharacterized protein TCM_030654 [Theobroma cacao] gi|508720143|gb|EOY12040.1|
Lj0g3v0229719	-4.61	0	Protein coding	alpha/beta hydrolase [Paenibacillus terrae HPL-003] gi|374320051|ref|YP_005073180.1|
Lj0g3v0229789	-3.76	0.05	Protein coding	predicted protein [Physcomitrella patens subsp. patens] gi|168006037|ref|XP_001755716.1|
Lj0g3v0229819	-1.64	0.01	Protein coding	PREDICTED: probable carboxylesterase 6-like [Glycine max] gi|356517686|ref|XP_003527517.1|
Lj0g3v0229829	-3.38	0.01	repeat	NoHit
Lj0g3v0230189	-1.59	0	Protein coding	PREDICTED: septum-promoting GTP-binding protein 1-like [Glycine max] gi|356501505|ref|XP_003519565.1|
Lj0g3v0230399	-2.19	0	Non-coding	NoHit
Lj0g3v0230499	-0.61	0.02	Protein coding	PREDICTED: regulation of nuclear pre-mRNA domain-containing protein 2-like [Vitis vinifera] gi|225438617|ref|XP_002276726.1|
Lj0g3v0230519	-1.89	0	Protein coding	Photosystem I P700 chlorophyll a apoprotein [Medicago truncatula] gi|357463453|ref|XP_003602008.1|
Lj0g3v0231069	-1.43	0	Protein coding	WD repeat-containing protein 49 isoform 3 [Theobroma cacao] gi|508778449|gb|EOY25705.1|
Lj0g3v0231079	-5.84	0.02	Protein coding	ferrous iron transport protein B [Propionibacterium propionicum F0230a] gi|397668890|ref|YP_006510425.1|
Lj0g3v0231139	-1.24	0	Protein coding	PREDICTED: protein IFH1-like isoform X2 [Cicer arietinum] gi|502115864|ref|XP_004495304.1|
Lj0g3v0231689	-3.38	0	Protein coding	NoHit
Lj0g3v0232099	-3.13	0	Protein coding	Uncharacterized protein TCM_034360 [Theobroma cacao] gi|508723320|gb|EOY15217.1|
Lj0g3v0233449	-4.54	0.01	Non-coding	NoHit
Lj0g3v0233699	-1.54	0.05	Protein coding	PREDICTED: serpin-ZX-like [Glycine max] gi|356510338|ref|XP_003523896.1|
Lj0g3v0234189	-4.49	0.04	Protein coding	Phytosulfokine 3 precursor [Arabidopsis thaliana] gi|18407840|ref|NP_566871.1|
Lj0g3v0235019	-4.44	0.05	Non-coding	NoHit
Lj0g3v0235239	-1.87	0	Protein coding	PREDICTED: monothiol glutaredoxin-S9-like [Cicer arietinum] gi|502117882|ref|XP_004495992.1|
Lj0g3v0235259	-4.43	0.01	Non-coding	NoHit
Lj0g3v0235309	-1.73	0	Protein coding	RecName: Full=S-adenosylmethionine synthase 2, Short=AdoMet synthase 2, AltName: Full=Methionine adenosyltransferase 2, Short=MAT 2_x0001_gi|38261499|gb|AAR15895.1| S-adenosyl-L-methionine synthetase [Nicotiana tabacum] gi|75292099|sp|Q6SYB9.1|METK2_TOBAC
Lj0g3v0235389	-2.57	0	Protein coding	PREDICTED: E3 ubiquitin ligase BIG BROTHER-like [Glycine max] gi|356552703|ref|XP_003544702.1|
Lj0g3v0235549	-1.13	0	Protein coding	aquaporin PIP2-7 [Zea mays] gi|162457846|ref|NP_001105639.1|
Lj0g3v0235809	-1.52	0	Protein coding	Glucan endo-13-beta-glucosidase [Medicago truncatula] gi|357467255|ref|XP_003603912.1|
Lj0g3v0236079	-1.61	0	Protein coding	PREDICTED: heterogeneous nuclear ribonucleoprotein 1-like isoform X2 [Cicer arietinum] gi|502079656|ref|XP_004486327.1|
Lj0g3v0236649	-1.4	0	Non-coding	NoHit
Lj0g3v0236729	-1.47	0.01	Protein coding	RNA-directed DNA polymerase (Reverse transcriptase), Polynucleotidyl transferase Ribonuclease H fold [Medicago truncatula] gi|124359343|gb|ABD28505.2|
Lj0g3v0236739	-0.84	0.03	Protein coding	ribosomal protein S3 (mitochondrion) [Glycine max] gi|476507698|ref|YP_007516919.1|
Lj0g3v0236759	-1.83	0	Non-coding	NoHit
Lj0g3v0236829	-1.13	0
Lj0g3v0236859	-6.77	0	Protein coding	PREDICTED: (+)-neomenthol dehydrogenase-like [Cicer arietinum] gi|502157330|ref|XP_004510837.1|
Lj0g3v0236909	-3.26	0	Protein coding	primosomal protein N' [Lactobacillus pasteurii] gi|497246081|ref|WP_009560298.1|
Lj0g3v0237219	-1.14	0.02	Protein coding	Uncharacterized protein isoform 3 [Theobroma cacao] gi|508706718|gb|EOX98614.1|
Lj0g3v0237279	-1.61	0	Protein coding	PREDICTED: activating signal cointegrator 1-like [Glycine max] gi|356562832|ref|XP_003549672.1|
Lj0g3v0237739	-2.17	0	Non-coding	NoHit
Lj0g3v0238219	-0.78	0	Protein coding	Uncharacterized protein TCM_022485 [Theobroma cacao] gi|508716247|gb|EOY08144.1|
Lj0g3v0238279	-1.36	0.02	Protein coding	PREDICTED: probable WRKY transcription factor 33-like [Cicer arietinum] gi|502104373|ref|XP_004492519.1|
Lj0g3v0238459	-2.82	0.01	repeat	NoHit
Lj0g3v0238669	-0.61	0.01	Protein coding	Poly(A)-binding protein [Medicago truncatula] gi|357465579|ref|XP_003603074.1|
Lj0g3v0238769	-0.6	0.02	Protein coding	PREDICTED: peroxisomal biogenesis factor 6-like partial [Cucumis sativus] gi|449498547|ref|XP_004160567.1|
Lj0g3v0239179	-1.6	0.01	Non-coding	NoHit
Lj0g3v0239339	-4.13	0.05	Non-coding	NoHit
Lj0g3v0239349	-1.42	0.03	Non-coding	NoHit
Lj0g3v0239369	-0.6	0	Protein coding	PREDICTED: paired amphipathic helix protein Sin3-like 3-like [Glycine max] gi|356526870|ref|XP_003532039.1|
Lj0g3v0239559	-1.31	0.01	Protein coding	PREDICTED: UPF0392 protein RCOM_0530710-like [Glycine max] gi|356574020|ref|XP_003555151.1|
Lj0g3v0239709	-5.65	0	Protein coding	Uncharacterized protein TCM_019359 [Theobroma cacao] gi|508712195|gb|EOY04092.1|
Lj0g3v0240199	-3.7	0
Lj0g3v0240669	-1.3	0	Protein coding	expansin A5 [Glycine max] gi|359385909|gb|AEV43315.1|
Lj0g3v0240899	-1.56	0	Protein coding	metal ion binding protein [Cucumis melo subsp. melo] gi|307135910|gb|ADN33773.1|
Lj0g3v0240909	-1.1	0.03	Non-coding	NoHit
Lj0g3v0241029	-1.13	0.05	Protein coding	ATP-dependent DNA helicase PIF1 [Medicago truncatula] gi|357477677|ref|XP_003609124.1|
Lj0g3v0241109	-0.75	0	Protein coding	Oligosaccharyltransferase complex subunit OSTC [Medicago truncatula] gi|357449673|ref|XP_003595113.1|
Lj0g3v0241119	-0.68	0.05	Non-coding	NoHit
Lj0g3v0241149	-2.28	0	Protein coding	Caprin-1 [Heterocephalus glaber] gi|351711425|gb|EHB14344.1|
Lj0g3v0241319	-1.23	0	Protein coding	PREDICTED: myosin-11-like isoform X1 [Cicer arietinum] gi|502137628|ref|XP_004503147.1|
Lj0g3v0241389	-1.35	0	Protein coding	PREDICTED: ABC transporter G family member 23-like [Glycine max] gi|356577612|ref|XP_003556918.1|
Lj0g3v0241399	-1.6	0.04	Protein coding	PREDICTED: phospholipase C 4-like [Glycine max] gi|356577337|ref|XP_003556783.1|
Lj0g3v0241409	-2.2	0.02	Protein coding	PREDICTED: leucine-rich repeat extensin-like protein 3-like [Cicer arietinum] gi|502144046|ref|XP_004505561.1|
Lj0g3v0241969	-0.66	0.02	Protein coding	PREDICTED: ABC transporter G family member 21-like [Cicer arietinum] gi|502118333|ref|XP_004496215.1|
Lj0g3v0242199	-1.82	0	Protein coding	PREDICTED: vacuolar amino acid transporter 1-like [Cicer arietinum] gi|502147954|ref|XP_004506981.1|
Lj0g3v0242879	-0.77	0	Protein coding	PREDICTED: peptidyl-prolyl cis-trans isomerase G-like [Cicer arietinum] gi|502140248|ref|XP_004504129.1|
Lj0g3v0243069	-6.67	0	Protein coding	PREDICTED: protein TIFY 10A-like [Glycine max] gi|356547952|ref|XP_003542368.1|
Lj0g3v0243169	-0.75	0	repeat	NoHit
Lj0g3v0243179	-0.77	0	Protein coding	PREDICTED: probable polygalacturonase At3g15720-like [Cicer arietinum] gi|502080783|ref|XP_004486675.1|
Lj0g3v0243489	-1.24	0	Protein coding	PREDICTED: GDSL esterase/lipase At2g23540-like [Glycine max] gi|356498499|ref|XP_003518088.1|
Lj0g3v0243819	-4.61	0.01	Protein coding	PREDICTED: sugar transport protein 5-like [Glycine max] gi|356551684|ref|XP_003544204.1|
Lj0g3v0244009	-2.56	0	Non-coding	NoHit
Lj0g3v0244029	-0.81	0	Protein coding	PREDICTED: P2X purinoceptor 7-like [Takifugu rubripes] gi|410922509|ref|XP_003974725.1|
Lj0g3v0244269	-4.56	0.04	Protein coding	PLATZ transcription factor family protein isoform 1 [Theobroma cacao] gi|508786398|gb|EOY33654.1|
Lj0g3v0244439	-1.97	0	Protein coding	transcription factor WRKY [Lotus japonicus] gi|193237581|dbj|BAG50067.1|
Lj0g3v0244679	-0.69	0.02	Protein coding	Phospholipase D alpha [Medicago truncatula] gi|357468269|ref|XP_003604419.1|
Lj0g3v0245539	-1.2	0	Protein coding	PREDICTED: cellulose synthase A catalytic subunit 3 [UDP-forming] gi|356530659|ref|XP_003533898.1|
Lj0g3v0245759	-1.68	0	Protein coding	PREDICTED: prolycopene isomerase chloroplastic-like [Cicer arietinum] gi|502122189|ref|XP_004497623.1|
Lj0g3v0245889	-1.75	0.05	fragmented	NoHit
Lj0g3v0245909	-1.85	0.01	Protein coding	phenylalanine ammonia-lyase [Lotus japonicus] gi|118142384|dbj|BAF36967.1|
Lj0g3v0245959	-1.3	0.01	fragmented	NoHit
Lj0g3v0246179	-1.87	0	Protein coding	PREDICTED: coatomer subunit beta'-2-like isoform X1 [Cicer arietinum] gi|502080914|ref|XP_004486718.1|
Lj0g3v0246299	-4.44	0.03	Protein coding	PREDICTED: WD repeat-containing protein 26-like [Cicer arietinum] gi|502098628|ref|XP_004491280.1|
Lj0g3v0246739	-0.95	0	Protein coding	Uncharacterized protein TCM_034405 [Theobroma cacao] gi|508723394|gb|EOY15291.1|
Lj0g3v0247029	-0.93	0	Protein coding	RecName: Full=Carotenoid 910(9'10')-cleavage dioxygenase 1, AltName: Full=PsCCD1, AltName: Full=PsNCED1_x0001_gi|22335695|dbj|BAC10549.1| nine-cis-epoxycarotenoid dioxygenase1 [Pisum sativum] gi|75157294|sp|Q8LP17.1|CCD1_PEA
Lj0g3v0247339	-2.89	0	Protein coding	PREDICTED: arabinogalactan peptide 20-like [Glycine max] gi|356520850|ref|XP_003529073.1|
Lj0g3v0247399	-0.73	0.01	Protein coding	resistance protein MG63 [Glycine max] gi|9965107|gb|AAG09953.1|AF175398_1
Lj0g3v0247409	-0.9	0	Protein coding	PREDICTED: TMV resistance protein N-like [Glycine max] gi|356561802|ref|XP_003549167.1|
Lj0g3v0247429	-2.01	0.02	Protein coding	C2H2-like zinc finger protein [Arabidopsis thaliana] gi|22328931|ref|NP_194291.2|
Lj0g3v0248079	-0.85	0	Protein coding	PREDICTED: omega-hydroxypalmitate O-feruloyl transferase-like [Glycine max] gi|356571583|ref|XP_003553956.1|
Lj0g3v0248109	-1.39	0	Protein coding	GYF domain-containing-like protein isoform 3 [Theobroma cacao] gi|508710958|gb|EOY02855.1|
Lj0g3v0248889	-3.81	0.01	Protein coding	PREDICTED: SPX and EXS domain-containing protein 1-like [Glycine max] gi|356530102|ref|XP_003533623.1|
Lj0g3v0249049	-4.09	0	Protein coding	Os11g0437600 [Oryza sativa Japonica Group] gi|297728309|ref|NP_001176518.1|
Lj0g3v0249089	-0.75	0	Protein coding	PREDICTED: cellulose synthase A catalytic subunit 1 [UDP-forming] gi|502132343|ref|XP_004501313.1|
Lj0g3v0249659	-0.9	0	Protein coding	PREDICTED: probable VAMP-like protein At1g33475-like [Cicer arietinum] gi|502136366|ref|XP_004502660.1|
Lj0g3v0249709	-1.54	0.01	repeat	NoHit
Lj0g3v0249959	-1.05	0	Protein coding	PREDICTED: ankyrin repeat-containing protein At5g02620-like [Cicer arietinum] gi|502082023|ref|XP_004487042.1|
Lj0g3v0250219	-1.06	0	Protein coding	S-adenosyl-L-methionine-dependent methyltransferases superfamily protein [Theobroma cacao] gi|508723078|gb|EOY14975.1|
Lj0g3v0250229	-0.95	0	Protein coding	S-adenosyl-L-methionine-dependent methyltransferases superfamily protein [Theobroma cacao] gi|508723078|gb|EOY14975.1|
Lj0g3v0250259	-0.79	0	Protein coding	PREDICTED: auxin response factor 9-like [Glycine max] gi|356504356|ref|XP_003520962.1|
Lj0g3v0250439	-1.09	0	Protein coding	PREDICTED: disease resistance response protein 206-like [Cicer arietinum] gi|502167803|ref|XP_004514253.1|
Lj0g3v0250449	-1.12	0.04	Non-coding	NoHit
Lj0g3v0250469	-0.8	0.02	Protein coding	Uncharacterized protein TCM_002928 [Theobroma cacao] gi|508702033|gb|EOX93929.1|
Lj0g3v0250539	-6.61	0	Protein coding	PREDICTED: ethylene-responsive transcription factor 2-like [Glycine max] gi|356520778|ref|XP_003529037.1|
Lj0g3v0250669	-2.55	0	Protein coding	PREDICTED: calcium-binding protein CML38-like [Cicer arietinum] gi|502130435|ref|XP_004500649.1|
Lj0g3v0250689	-1.02	0	Protein coding	ATPase family AAA domain-containing protein 1-A isoform 2 partial [Theobroma cacao] gi|508775200|gb|EOY22456.1|
Lj0g3v0250699	-2.52	0	Protein coding	Dihydroflavonol reductase [Medicago truncatula] gi|357458089|ref|XP_003599325.1|
Lj0g3v0250739	-0.86	0	Protein coding	PREDICTED: ent-kaur-16-ene synthase chloroplastic-like [Cicer arietinum] gi|502087483|ref|XP_004488548.1|
Lj0g3v0250919	-1.62	0.02	Protein coding	Late embryogenesis abundant hydroxyproline-rich glycoprotein family [Theobroma cacao] gi|508717952|gb|EOY09849.1|
Lj0g3v0250989	-1.49	0	Protein coding	PREDICTED: serine/threonine-protein kinase Nek5-like isoform X1 [Cicer arietinum] gi|502165636|ref|XP_004513642.1|
Lj0g3v0251229	-1.04	0.01	Protein coding	PREDICTED: long chain acyl-CoA synthetase 2-like [Glycine max] gi|356523415|ref|XP_003530335.1|
Lj0g3v0251319	-1.29	0.01	Protein coding	F-box family protein [Medicago truncatula] gi|357483733|ref|XP_003612153.1|
Lj0g3v0251409	-0.8	0.04	Protein coding	kinase family protein [Arabidopsis lyrata subsp. lyrata] gi|297848354|ref|XP_002892058.1|
Lj0g3v0251469	-2.97	0	Protein coding	PREDICTED: microtubule-associated protein 1B-like [Cicer arietinum] gi|502111232|ref|XP_004493993.1|
Lj0g3v0251509	-6.7	0	Non-coding	NoHit
Lj0g3v0251549	-0.98	0.02	Protein coding	zinc-finger domain of monoamine-oxidase A repressor R1 protein [Arabidopsis thaliana] gi|22327451|ref|NP_198685.2|
Lj0g3v0251739	-2.1	0	Protein coding	SET domain protein [Medicago truncatula] gi|357474929|ref|XP_003607750.1|
Lj0g3v0252089	-5.04	0	Protein coding	Mg chelatase [Teredinibacter turnerae T7901] gi|254788085|ref|YP_003075514.1|
Lj0g3v0252209	-3.47	0.03	Protein coding	PREDICTED: kinesin-like calmodulin-binding protein homolog [Glycine max] gi|356540898|ref|XP_003538921.1|
Lj0g3v0252409	-0.63	0.05	repeat	NoHit
Lj0g3v0252419	-0.63	0.05	repeat	NoHit
Lj0g3v0252659	-1.97	0	Protein coding	Uncharacterized protein TCM_025023 [Theobroma cacao] gi|508717710|gb|EOY09607.1|
Lj0g3v0252699	-0.92	0	Protein coding	PREDICTED: pleiotropic drug resistance protein 2-like [Cicer arietinum] gi|502174313|ref|XP_004515482.1|
Lj0g3v0252739	-1.79	0.02	Protein coding	cytochrome P450 82A3 [Glycine max] gi|359806338|ref|NP_001240972.1|
Lj0g3v0252959	-1.67	0	Protein coding	p-hydroxybenzoic acid efflux pump subunit aaeB [Medicago truncatula] gi|357454145|ref|XP_003597353.1|
Lj0g3v0252979	-1.62	0.02	Non-coding	NoHit
Lj0g3v0253599	-1.66	0.02	Non-coding	NoHit
Lj0g3v0253609	-4.97	0
Lj0g3v0253689	-2.38	0
Lj0g3v0253829	-0.61	0	Protein coding	PREDICTED: pollen-specific protein SF3-like isoform X1 [Cicer arietinum] gi|502137895|ref|XP_004503222.1|
Lj0g3v0253939	-0.88	0	Protein coding	PREDICTED: rae1-like protein At1g80670-like [Cicer arietinum] gi|502118278|ref|XP_004496188.1|
Lj0g3v0253949	-4.38	0.05	Protein coding	PREDICTED: rae1-like protein At1g80670-like [Cicer arietinum] gi|502118278|ref|XP_004496188.1|
Lj0g3v0253979	-1.47	0.03	Protein coding	PREDICTED: DCN1-like protein 4-like isoform X1 [Cicer arietinum] gi|502174435|ref|XP_004515517.1|
Lj0g3v0254069	-1.7	0	Protein coding	cytochrome P450 monooxygenase [Lotus japonicus] gi|371940462|dbj|BAL45205.1|
Lj0g3v0254079	-0.71	0	Protein coding	cytochrome P450 monooxygenase [Lotus japonicus] gi|371940462|dbj|BAL45205.1|
Lj0g3v0254269	-1.05	0.01	Non-coding	NoHit
Lj0g3v0254309	-2.74	0.02	Protein coding	Toll interleukin receptor [Medicago truncatula] gi|357494427|ref|XP_003617502.1|
Lj0g3v0254319	-2.58	0.01	Protein coding	Toll interleukin receptor [Medicago truncatula] gi|357494427|ref|XP_003617502.1|
Lj0g3v0254369	-0.61	0	Protein coding	Cc-nbs-lrr resistance protein [Medicago truncatula] gi|357494411|ref|XP_003617494.1|
Lj0g3v0254419	-0.98	0.05	Protein coding	PREDICTED: pumilio homolog 2-like [Fragaria vesca subsp. vesca] gi|470116987|ref|XP_004294652.1|
Lj0g3v0254679	-1.28	0	Protein coding	Uncharacterized protein TCM_037329 [Theobroma cacao] gi|508782705|gb|EOY29961.1|
Lj0g3v0254689	-1.23	0	Protein coding	Uncharacterized protein TCM_037329 [Theobroma cacao] gi|508782705|gb|EOY29961.1|
Lj0g3v0255159	-1.73	0	Protein coding	PREDICTED: probable polygalacturonase non-catalytic subunit JP650-like [Cicer arietinum] gi|502154756|ref|XP_004509821.1|
Lj0g3v0255169	-1.98	0	Protein coding	GDSL esterase/lipase [Medicago truncatula] gi|357438505|ref|XP_003589528.1|
Lj0g3v0255549	-1.09	0	Non-coding	NoHit
Lj0g3v0255579	-4.69	0.01
Lj0g3v0255589	-0.63	0.01	Protein coding	PREDICTED: adenylate kinase B-like [Glycine max] gi|356513991|ref|XP_003525691.1|
Lj0g3v0256209	-2.25	0	Protein coding	PREDICTED: UDP-glucuronic acid/UDP-N-acetylgalactosamine transporter-like [Glycine max] gi|356515388|ref|XP_003526382.1|
Lj0g3v0256519	-0.81	0.01	Protein coding	PREDICTED: probable WRKY transcription factor 42-like isoform X1 [Cicer arietinum] gi|502086327|ref|XP_004488182.1|
Lj0g3v0256599	-0.99	0	repeat	NoHit
Lj0g3v0256609	-1.58	0	Protein coding	PREDICTED: beta-hexosaminidase 2-like [Cicer arietinum] gi|502087608|ref|XP_004488586.1|
Lj0g3v0256639	-1.3	0	Protein coding	sieve element occlusion a [Solanum phureja] gi|307101690|gb|ADN32810.1|
Lj0g3v0256679	-4.15	0.03	Non-coding	NoHit
Lj0g3v0258319	-1.03	0.01	Protein coding	uv-b-insensitive 4 [Arabidopsis thaliana] gi|15227912|ref|NP_181755.1|
Lj0g3v0258339	-5.44	0	Protein coding	PREDICTED: LOW QUALITY PROTEIN: cytochrome P450 93A1-like [Glycine max] gi|356570506|ref|XP_003553426.1|
Lj0g3v0258789	-1.38	0	Protein coding	PREDICTED: beta-galactosidase 8-like isoform 1 [Glycine max] gi|356550171|ref|XP_003543462.1|
Lj0g3v0258939	-0.7	0.03	Protein coding	Uncharacterized protein isoform 3 partial [Theobroma cacao] gi|508700855|gb|EOX92751.1|
Lj0g3v0258989	-0.67	0	Protein coding	6-phosphofructokinase [Medicago truncatula] gi|357517251|ref|XP_003628914.1|
Lj0g3v0258999	-1.17	0	Protein coding	PREDICTED: scarecrow-like protein 9-like [Glycine max] gi|356506678|ref|XP_003522103.1|
Lj0g3v0259119	-1.22	0	Protein coding	PREDICTED: 3-ketoacyl-CoA thiolase 2 peroxisomal-like [Cicer arietinum] gi|502146749|ref|XP_004506590.1|
Lj0g3v0259189	-4.1	0.04	Protein coding	Uncharacterized protein isoform 1 [Theobroma cacao] gi|508724251|gb|EOY16148.1|
Lj0g3v0259409	-1.87	0	Protein coding	conserved hypothetical protein [Ricinus communis] gi|255566876|ref|XP_002524421.1|
Lj0g3v0259429	-0.91	0.01	Protein coding	StAR-related lipid transfer protein [Medicago truncatula] gi|357464181|ref|XP_003602372.1|
Lj0g3v0259499	-1.38	0	Protein coding	transducin/WD-40 repeat-containing protein [Arabidopsis thaliana] gi|18394746|ref|NP_564086.1|
Lj0g3v0259589	-0.6	0	Protein coding	RecName: Full=Ras-related protein Rab11A, Flags: Precursor_x0001_gi|1370142|emb|CAA98177.1| RAB11A [Lotus japonicus] gi|3024500|sp|Q40191.1|RB11A_LOTJA
Lj0g3v0259599	-0.6	0	Protein coding	RecName: Full=Ras-related protein Rab11A, Flags: Precursor_x0001_gi|1370142|emb|CAA98177.1| RAB11A [Lotus japonicus] gi|3024500|sp|Q40191.1|RB11A_LOTJA
Lj0g3v0259759	-0.61	0	Protein coding	secreted protein [Beggiatoa sp. PS] gi|495750709|ref|WP_008475288.1|
Lj0g3v0260179	-3.84	0	Protein coding	ERD (early-responsive to dehydration stress) family protein isoform 3 [Theobroma cacao] gi|508781529|gb|EOY28785.1|
Lj0g3v0260229	-2.25	0	Protein coding	Disease resistance-responsive (dirigent-like protein) family protein [Theobroma cacao] gi|508713525|gb|EOY05422.1|
Lj0g3v0260239	-2.21	0	Protein coding	Disease resistance-responsive (dirigent-like protein) family protein [Theobroma cacao] gi|508713525|gb|EOY05422.1|
Lj0g3v0260249	-1.99	0	Protein coding	Disease resistance-responsive (dirigent-like protein) family protein [Theobroma cacao] gi|508713525|gb|EOY05422.1|
Lj0g3v0260289	-1.26	0.03	Protein coding	PREDICTED: serine incorporator 3-like [Glycine max] gi|356577580|ref|XP_003556902.1|
Lj0g3v0260939	-5	0.02	fragmented	NoHit
Lj0g3v0260949	-3.61	0.01	fragmented	NoHit
Lj0g3v0260959	-3.61	0.01	fragmented	NoHit
Lj0g3v0261099	-1.85	0	fragmented	NoHit
Lj0g3v0261119	-3.01	0	fragmented	NoHit
Lj0g3v0261999	-4.08	0	Non-coding	NoHit
Lj0g3v0262119	-1.05	0	Protein coding	EDS1-2 [Glycine max] gi|288310310|gb|ADC45394.1|
Lj0g3v0262289	-2.72	0.04	Non-coding	NoHit
Lj0g3v0262399	-1.46	0	Protein coding	Uncharacterized protein TCM_042158 [Theobroma cacao] gi|508787237|gb|EOY34493.1|
Lj0g3v0263039	-3.88	0	Non-coding	NoHit
Lj0g3v0263059	-0.93	0	Protein coding	PREDICTED: probable serine incorporator-like [Cicer arietinum] gi|502103505|ref|XP_004492298.1|
Lj0g3v0263129	-0.59	0.02	Non-coding	NoHit
Lj0g3v0263169	-1.35	0.02	repeat	NoHit
Lj0g3v0263509	-0.76	0	Protein coding	TPA: NAD-dependent epimerase/dehydratase [Zea mays] gi|414873669|tpg|DAA52226.1|
Lj0g3v0263879	-0.68	0.05	Protein coding	PREDICTED: pentatricopeptide repeat-containing protein At2g20710 mitochondrial-like [Cicer arietinum] gi|502168689|ref|XP_004514446.1|
Lj0g3v0264599	-1.57	0.01	Protein coding	PREDICTED: chaperonin CPN60-2 mitochondrial-like [Cicer arietinum] gi|502118056|ref|XP_004496079.1|
Lj0g3v0264609	-1.07	0.04	Protein coding	PREDICTED: chaperonin CPN60-2 mitochondrial-like isoform 2 [Glycine max] gi|356535476|ref|XP_003536271.1|
Lj0g3v0264619	-1.04	0.05	Protein coding	PREDICTED: chaperonin CPN60-2 mitochondrial-like isoform 2 [Glycine max] gi|356535476|ref|XP_003536271.1|
Lj0g3v0264659	-4.43	0.03	Non-coding	NoHit
Lj0g3v0265009	-1.09	0	Protein coding	Glycoprotein membrane precursor GPI-anchored [Theobroma cacao] gi|508713696|gb|EOY05593.1|
Lj0g3v0265359	-1.57	0	Protein coding	PREDICTED: 14 kDa proline-rich protein DC2.15-like [Cicer arietinum] gi|502181574|ref|XP_004516837.1|
Lj0g3v0265379	-2.01	0	Protein coding	PREDICTED: trans-23-enoyl-CoA reductase-like [Glycine max] gi|356499538|ref|XP_003518596.1|
Lj0g3v0265709	-0.69	0	Protein coding	26S proteasome non-ATPase regulatory subunit [Medicago truncatula] gi|357447037|ref|XP_003593794.1|
Lj0g3v0265849	-0.88	0.02	Protein coding	Serpin-ZX [Medicago truncatula] gi|357521762|ref|XP_003602982.1|
Lj0g3v0265939	-3.62	0	repeat	NoHit
Lj0g3v0265979	-2.03	0.03	Protein coding	PREDICTED: RNA-binding protein 28-like isoform X3 [Cicer arietinum] gi|502165469|ref|XP_004513591.1|
Lj0g3v0265999	-1.53	0	Protein coding	PREDICTED: protein SHORT-ROOT-like [Glycine max] gi|356550396|ref|XP_003543573.1|
Lj0g3v0266309	-1.75	0	Protein coding	Serine palmitoyltransferase [Medicago truncatula] gi|357490955|ref|XP_003615765.1|
Lj0g3v0266379	-0.96	0	Protein coding	PREDICTED: cytochrome P450 93A3-like [Cicer arietinum] gi|502122987|ref|XP_004497961.1|
Lj0g3v0266429	-1.67	0
Lj0g3v0266549	-2.45	0	Protein coding	PREDICTED: tricalbin-2-like [Glycine max] gi|356535625|ref|XP_003536345.1|
Lj0g3v0266589	-1.08	0	Protein coding	Notum-like protein [Medicago truncatula] gi|357517413|ref|XP_003628995.1|
Lj0g3v0266609	-1.32	0	Protein coding	PREDICTED: flocculation protein FLO11-like [Cicer arietinum] gi|502095850|ref|XP_004490553.1|
Lj0g3v0266729	-2.18	0.03	Protein coding	PREDICTED: probable glycosyltransferase At5g03795-like [Glycine max] gi|356570806|ref|XP_003553575.1|
Lj0g3v0266789	-0.78	0	Protein coding	PREDICTED: villin-4-like [Glycine max] gi|356530312|ref|XP_003533726.1|
Lj0g3v0266829	-1.1	0.01	Protein coding	PREDICTED: probable protein arginine N-methyltransferase 4.2-like [Glycine max] gi|356508346|ref|XP_003522918.1|
Lj0g3v0267039	-2.96	0	Protein coding	PREDICTED: probable methyltransferase PMT16-like [Cicer arietinum] gi|502096879|ref|XP_004490854.1|
Lj0g3v0267169	-2.81	0	Protein coding	PREDICTED: reticuline oxidase-like protein-like [Cicer arietinum] gi|502080207|ref|XP_004486493.1|
Lj0g3v0267379	-0.68	0.04	Protein coding	PREDICTED: CBL-interacting serine/threonine-protein kinase 1-like [Cicer arietinum] gi|502086342|ref|XP_004488187.1|
Lj0g3v0267479	-0.66	0	Protein coding	PREDICTED: clathrin heavy chain 1-like [Glycine max] gi|356495434|ref|XP_003516582.1|
Lj0g3v0267639	-3.82	0.01	Protein coding	Pentatricopeptide repeat-containing protein [Medicago truncatula] gi|357499681|ref|XP_003620129.1|
Lj0g3v0267759	-7.36	0	Non-coding	NoHit
Lj0g3v0267769	-2.1	0	Protein coding	PREDICTED: beta-galactosidase 8-like [Glycine max] gi|356539454|ref|XP_003538213.1|
Lj0g3v0268099	-1.47	0.01	Protein coding	Uncharacterized protein TCM_022118 [Theobroma cacao] gi|508715892|gb|EOY07789.1|
Lj0g3v0268109	-1.51	0	Protein coding	F12M16.8 [Arabidopsis thaliana] gi|7769852|gb|AAF69530.1|AC008007_5
Lj0g3v0268529	-1.21	0.03	repeat	NoHit
Lj0g3v0268619	-1.04	0	Protein coding	Uncharacterized protein TCM_038276 [Theobroma cacao] gi|508784066|gb|EOY31322.1|
Lj0g3v0268649	-1.26	0.01	Protein coding	stress induced protein [Morella rubra] gi|427199330|gb|AFY26888.1|
Lj0g3v0268789	-1.22	0	Protein coding	PREDICTED: pyruvate kinase isozyme G chloroplastic-like [Glycine max] gi|356559692|ref|XP_003548131.1|
Lj0g3v0268999	-2.24	0	Protein coding	PREDICTED: chitin-inducible gibberellin-responsive protein 1-like [Glycine max] gi|356514974|ref|XP_003526176.1|
Lj0g3v0269209	-0.74	0	Protein coding	Phenylalanine ammonia-lyase [Medicago truncatula] gi|357443199|ref|XP_003591877.1|
Lj0g3v0269219	-0.97	0	Protein coding	beta-lactamase domain-containing protein [Granulicella tundricola MP5ACTX9] gi|322435913|ref|YP_004218125.1|
Lj0g3v0269349	-1.09	0	Protein coding	chromatin remodeling complex subunit [Populus trichocarpa] gi|224122872|ref|XP_002318937.1|
Lj0g3v0269529	-1.92	0.01	Protein coding	pentatricopeptide repeat-containing protein [Arabidopsis thaliana] gi|15228903|ref|NP_188314.1|
Lj0g3v0269689	-4.01	0	Protein coding	PREDICTED: 8-hydroxyquercetin 8-O-methyltransferase-like [Glycine max] gi|356577865|ref|XP_003557042.1|
Lj0g3v0270019	-1.03	0	Protein coding	PREDICTED: DNA ligase 1-like [Cicer arietinum] gi|502155808|ref|XP_004510199.1|
Lj0g3v0270299	-1.19	0	Protein coding	PREDICTED: DNA-directed RNA polymerases I II and III subunit RPABC3-like [Cicer arietinum] gi|502168862|ref|XP_004514482.1|
Lj0g3v0270369	-0.84	0.02	Protein coding	PREDICTED: nitric oxide synthase brain [Orcinus orca] gi|466066626|ref|XP_004281524.1|
Lj0g3v0270469	-1.43	0	Non-coding	NoHit
Lj0g3v0270519	-0.74	0.01	fragmented	NoHit
Lj0g3v0270539	-0.92	0	fragmented	NoHit
Lj0g3v0270549	-1.3	0	fragmented	NoHit
Lj0g3v0270569	-1.31	0	Non-coding	NoHit
Lj0g3v0270629	-1.36	0	Protein coding	Uncharacterized protein TCM_030216 [Theobroma cacao] gi|508781429|gb|EOY28685.1|
Lj0g3v0270939	-1.16	0	Protein coding	RecName: Full=Legumain, AltName: Full=Asparaginyl endopeptidase, Flags: Precursor_x0001_gi|499294|dbj|BAA06596.1| asparaginyl endopeptidase [Canavalia ensiformis] gi|1346432|sp|P49046.1|LEGU_CANEN
Lj0g3v0271419	-1.38	0	Non-coding	NoHit
Lj0g3v0271639	-0.77	0	repeat	NoHit
Lj0g3v0271999	-0.76	0.05	Protein coding	Myb-like HTH transcriptional regulator family protein [Theobroma cacao] gi|508701038|gb|EOX92934.1|
Lj0g3v0272299	-0.71	0.05	Protein coding	PREDICTED: pentatricopeptide repeat-containing protein At4g04790 mitochondrial [Glycine max] gi|356542213|ref|XP_003539564.1|
Lj0g3v0272319	-1.18	0.03	Protein coding	Uncharacterized protein TCM_019705 [Theobroma cacao] gi|508712566|gb|EOY04463.1|
Lj0g3v0272519	-4.59	0	Protein coding	Uncharacterized protein TCM_033965 [Theobroma cacao] gi|508722757|gb|EOY14654.1|
Lj0g3v0272529	-0.61	0.01	Protein coding	PREDICTED: probable exonuclease mut-7 homolog isoform X2 [Cicer arietinum] gi|502124374|ref|XP_004498500.1|
Lj0g3v0272549	-1.38	0.01	Protein coding	NoHit
Lj0g3v0272899	-0.84	0	Protein coding	Ureidoglycine aminohydrolase isoform 1 [Theobroma cacao] gi|508776918|gb|EOY24174.1|
Lj0g3v0273059	-1.82	0.02	Non-coding	NoHit
Lj0g3v0273269	-1.03	0	Protein coding	SD04095p partial [Drosophila melanogaster] gi|28316831|gb|AAO39439.1|
Lj0g3v0273329	-1.31	0.03	Protein coding	Heat shock protein [Medicago truncatula] gi|357503367|ref|XP_003621972.1|
Lj0g3v0273499	-0.71	0	Protein coding	PREDICTED: pre-mRNA-splicing factor ATP-dependent RNA helicase PRP16-like [Cicer arietinum] gi|502082664|ref|XP_004487236.1|
Lj0g3v0273739	-1.31	0	Protein coding	PREDICTED: ATP-dependent zinc metalloprotease FTSH 12 chloroplastic-like [Glycine max] gi|356523562|ref|XP_003530406.1|
Lj0g3v0273919	-5.56	0	Protein coding	dihydroflavonol 4-reductase [Lotus japonicus] gi|73661147|dbj|BAE19948.1|
Lj0g3v0274409	-2.39	0	Protein coding	Anthranilate N-benzoyltransferase protein [Medicago truncatula] gi|357457513|ref|XP_003599037.1|
Lj0g3v0274529	-2.32	0.03	Protein coding	PREDICTED: E3 ubiquitin-protein ligase HERC2-like partial [Cucumis sativus] gi|449522972|ref|XP_004168499.1|
Lj0g3v0274629	-1.29	0.01	Protein coding	PREDICTED: probable glutathione S-transferase-like [Glycine max] gi|356520953|ref|XP_003529124.1|
Lj0g3v0274699	-2.03	0	Non-coding	NoHit
Lj0g3v0275009	-5.09	0	Protein coding	PREDICTED: G-box-binding factor 2-like [Cicer arietinum] gi|502125525|ref|XP_004498959.1|
Lj0g3v0275209	-1.11	0	Protein coding	PREDICTED: probable receptor-like protein kinase At1g67000-like [Cicer arietinum] gi|502124155|ref|XP_004498409.1|
Lj0g3v0275259	-0.81	0.02	Protein coding	PREDICTED: transcription factor IIIB 90 kDa subunit-like [Cicer arietinum] gi|502091837|ref|XP_004489648.1|
Lj0g3v0275539	-0.74	0.02	Protein coding	PREDICTED: ubiquitin carboxyl-terminal hydrolase 19-like [Vitis vinifera] gi|359476454|ref|XP_002271840.2|
Lj0g3v0276019	-1.09	0	Protein coding	Zinc finger protein CONSTANS-like protein [Medicago truncatula] gi|357453581|ref|XP_003597068.1|
Lj0g3v0276079	-1.09	0.03	Protein coding	F-box family protein [Medicago truncatula] gi|357483733|ref|XP_003612153.1|
Lj0g3v0276329	-1.31	0	Protein coding	Zinc finger protein CONSTANS-like protein [Medicago truncatula] gi|357454039|ref|XP_003597300.1|
Lj0g3v0276649	-1.34	0	Protein coding	Uncharacterized protein isoform 2 [Theobroma cacao] gi|508703576|gb|EOX95472.1|
Lj0g3v0276689	-1.98	0	Protein coding	class II chitinase [Arachis hypogaea] gi|295291568|gb|ADF87393.1|
Lj0g3v0276739	-2.06	0.01	Protein coding	PREDICTED: probable S-acyltransferase At4g01730-like [Glycine max] gi|356533491|ref|XP_003535297.1|
Lj0g3v0276859	-4.47	0	Protein coding	PREDICTED: glutathione S-transferase F11-like [Cicer arietinum] gi|502137489|ref|XP_004503099.1|
Lj0g3v0276939	-1.13	0.01	Protein coding	Scorpion toxin-like knottin superfamily protein [Theobroma cacao] gi|508712956|gb|EOY04853.1|
Lj0g3v0277629	-2.26	0	Protein coding	Uncharacterized protein TCM_005005 [Theobroma cacao] gi|508703633|gb|EOX95529.1|
Lj0g3v0277789	-5.28	0.05	Non-coding	NoHit
Lj0g3v0278049	-1.72	0	Protein coding	PREDICTED: peroxidase 3-like [Glycine max] gi|356500246|ref|XP_003518944.1|
Lj0g3v0278169	-0.9	0	Protein coding	PREDICTED: copper methylamine oxidase-like isoform X1 [Cicer arietinum] gi|502154328|ref|XP_004509661.1|
Lj0g3v0278639	-0.67	0.01	Protein coding	Uncharacterized protein TCM_029303 [Theobroma cacao] gi|508780201|gb|EOY27457.1|
Lj0g3v0278799	-2.79	0.02	Non-coding	NoHit
Lj0g3v0278879	-4.26	0	Protein coding	Phytoene synthase [Medicago truncatula] gi|357462675|ref|XP_003601619.1|
Lj0g3v0279109	-3.7	0	Non-coding	NoHit
Lj0g3v0279489	-1.76	0.01	Protein coding	Gibberellin-regulated protein [Medicago truncatula] gi|357501857|ref|XP_003621217.1|
Lj0g3v0280349	-1.58	0	Protein coding	Kinase-like protein [Medicago truncatula] gi|357497897|ref|XP_003619237.1|
Lj0g3v0280879	-1.1	0.03	Protein coding	PREDICTED: probable dolichyl pyrophosphate Glc1Man9GlcNAc2 alpha-13-glucosyltransferase-like [Glycine max] gi|356528218|ref|XP_003532702.1|
Lj0g3v0281009	-4.45	0	Protein coding	Acid beta-fructofuranosidase [Medicago truncatula] gi|357476945|ref|XP_003608758.1|
Lj0g3v0282079	-2.55	0.04	Protein coding	WAPL (Wings apart-like protein regulation of heterochromatin) protein [Arabidopsis thaliana] gi|30682037|ref|NP_172573.2|
Lj0g3v0282109	-1.91	0	Non-coding	NoHit
Lj0g3v0282239	-1.35	0	Protein coding	Helicase protein with RING/U-box domain [Theobroma cacao] gi|508714076|gb|EOY05973.1|
Lj0g3v0282979	-0.91	0	Protein coding	PREDICTED: UDP-glycosyltransferase 71D1-like [Cicer arietinum] gi|502095988|ref|XP_004490589.1|
Lj0g3v0283109	-0.96	0.02	Protein coding	WD-repeat cell cycle regulatory protein [Glycine max] gi|351727655|ref|NP_001237168.1|
Lj0g3v0284099	-4.61	0	Protein coding	PREDICTED: probable C-terminal domain small phosphatase-like isoform X2 [Cicer arietinum] gi|502170462|ref|XP_004514837.1|
Lj0g3v0284109	-2.08	0	Protein coding	PREDICTED: probable C-terminal domain small phosphatase-like isoform X4 [Cicer arietinum] gi|502170470|ref|XP_004514839.1|
Lj0g3v0284229	-1.95	0	Protein coding	plant cell wall protein SlTFR88 [Solanum lycopersicum] gi|350534998|ref|NP_001233914.1|
Lj0g3v0284549	-2.27	0	Protein coding	PREDICTED: subtilisin-like protease-like [Cicer arietinum] gi|502106343|ref|XP_004492921.1|
Lj0g3v0284579	-1.26	0.01	Protein coding	Receptor protein kinase-like protein [Medicago truncatula] gi|357508031|ref|XP_003624304.1|
Lj0g3v0284939	-1.09	0.01	Protein coding	glutaredoxin-related protein [Arabidopsis thaliana] gi|18399411|ref|NP_566405.1|
Lj0g3v0285159	-1.99	0	Protein coding	PREDICTED: beta-galactosidase 3-like [Glycine max] gi|356502950|ref|XP_003520277.1|
Lj0g3v0285269	-2.45	0.04	Non-coding	NoHit
Lj0g3v0285319	-3.46	0	Protein coding	PREDICTED: probable 2-oxoglutarate/Fe(II)-dependent dioxygenase-like [Glycine max] gi|356495151|ref|XP_003516444.1|
Lj0g3v0285529	-0.7	0.05	Protein coding	Uncharacterized protein TCM_034998 [Theobroma cacao] gi|508724235|gb|EOY16132.1|
Lj0g3v0285769	-1.03	0	Non-coding	NoHit
Lj0g3v0285799	-0.62	0.01	Protein coding	Ribosomal protein S10 [Medicago truncatula] gi|357436123|ref|XP_003588337.1|
Lj0g3v0285839	-2.2	0	Protein coding	PREDICTED: MADS-box protein SOC1-like [Glycine max] gi|356522682|ref|XP_003529975.1|
Lj0g3v0285959	-1.49	0	Protein coding	Sieve element-occluding protein [Medicago truncatula] gi|357441005|ref|XP_003590780.1|
Lj0g3v0285979	-1.28	0	Protein coding	calcium-regulated/ATP-independent forisome protein [Pisum sativum] gi|258618303|gb|ACV83947.1|
Lj0g3v0286389	-1.18	0.04	Non-coding	NoHit
Lj0g3v0286419	-3.21	0	Non-coding	NoHit
Lj0g3v0286429	-2.56	0	Protein coding	3'-hydroxy-N-methyl-(S)-coclaurine 4'-O-methyltransferase-like [Glycine max] gi|371502138|ref|NP_001243073.1|
Lj0g3v0286439	-0.63	0.04	Protein coding	PREDICTED: vacuolar protein sorting-associated protein 26B-like [Cicer arietinum] gi|502156146|ref|XP_004510330.1|
Lj0g3v0286449	-0.7	0.04	Protein coding	PREDICTED: probable LRR receptor-like serine/threonine-protein kinase At1g51880-like [Glycine max] gi|356556621|ref|XP_003546622.1|
Lj0g3v0286499	-0.97	0	Protein coding	Lipaseshydrolases acting on ester bonds isoform 1 [Theobroma cacao] gi|508723738|gb|EOY15635.1|
Lj0g3v0286589	-0.84	0.03	Protein coding	PREDICTED: rab3 GTPase-activating protein catalytic subunit-like isoform X1 [Cicer arietinum] gi|502129438|ref|XP_004500304.1|
Lj0g3v0286679	-4.37	0	Protein coding	PREDICTED: (-)-germacrene D synthase-like [Cicer arietinum] gi|502084145|ref|XP_004487631.1|
Lj0g3v0286699	-1.06	0.04	Protein coding	PREDICTED: aldehyde dehydrogenase family 3 member H1-like isoform X1 [Cicer arietinum] gi|502124011|ref|XP_004498346.1|
Lj0g3v0286789	-0.59	0.03	Protein coding	PREDICTED: limonoid UDP-glucosyltransferase-like [Glycine max] gi|356575668|ref|XP_003555960.1|
Lj0g3v0286839	-2.23	0.04	Non-coding	NoHit
Lj0g3v0286859	-0.64	0.03	repeat	NoHit
Lj0g3v0286999	-0.7	0	Protein coding	RAB7A [Lotus japonicus] gi|1370182|emb|CAA98168.1|
Lj0g3v0287009	-1	0	Protein coding	RAB7A [Lotus japonicus] gi|1370182|emb|CAA98168.1|
Lj0g3v0287099	-1.4	0.01	Non-coding	NoHit
Lj0g3v0287199	-5.29	0.01	Protein coding	DNA replication helicase dna2 isoform 2 [Theobroma cacao] gi|508725636|gb|EOY17533.1|
Lj0g3v0287209	-2.56	0	Protein coding	PREDICTED: sister chromatid cohesion protein DCC1-like [Cicer arietinum] gi|502100504|ref|XP_004491735.1|
Lj0g3v0287339	-1.58	0	Protein coding	PREDICTED: LOB domain-containing protein 12-like [Glycine max] gi|356537602|ref|XP_003537315.1|
Lj0g3v0287649	-0.9	0	Protein coding	PREDICTED: peptide methionine sulfoxide reductase-like [Cicer arietinum] gi|502133645|ref|XP_004501840.1|
Lj0g3v0287709	-1.48	0	Non-coding	NoHit
Lj0g3v0287829	-3.9	0.05	Protein coding	PREDICTED: F-box/LRR-repeat protein At4g14103-like isoform X1 [Cicer arietinum] gi|502142314|ref|XP_004504896.1|
Lj0g3v0288269	-3.58	0	Protein coding	PREDICTED: bidirectional sugar transporter SWEET3-like [Glycine max] gi|356516019|ref|XP_003526694.1|
Lj0g3v0288919	-2.06	0	Protein coding	PREDICTED: NADP-dependent alkenal double bond reductase P1-like [Cicer arietinum] gi|502086897|ref|XP_004488361.1|
Lj0g3v0288979	-1.77	0	Protein coding	PREDICTED: auxin response factor 6-like [Glycine max] gi|356510873|ref|XP_003524158.1|
Lj0g3v0289109	-0.96	0	Protein coding	PREDICTED: extended synaptotagmin-1-like isoform 2 [Glycine max] gi|356562955|ref|XP_003549733.1|
Lj0g3v0289499	-4.17	0	Protein coding	ATPase E1-E2 type family protein / haloacid dehalogenase-like hydrolase family protein isoform 3 [Theobroma cacao] gi|508774997|gb|EOY22253.1|
Lj0g3v0289579	-1.1	0.02	Protein coding	PREDICTED: basic leucine zipper 63-like [Cicer arietinum] gi|502160605|ref|XP_004511808.1|
Lj0g3v0289809	-2.59	0	Protein coding	Uncharacterized protein TCM_010889 [Theobroma cacao] gi|508709094|gb|EOY00991.1|
Lj0g3v0289949	-1.2	0.02	Protein coding	PREDICTED: DNA-binding protein SMUBP-2-like [Glycine max] gi|356570496|ref|XP_003553421.1|
Lj0g3v0289959	-1.17	0.02	repeat	NoHit
Lj0g3v0290089	-4.53	0.03	Protein coding	hypothetical protein [Dunaliella viridis] gi|109692968|gb|ABG38272.1|
Lj0g3v0290149	-2.03	0.05	Protein coding	Ubiquitin carboxyl-terminal hydrolase family protein [Medicago truncatula] gi|357439339|ref|XP_003589946.1|
Lj0g3v0290189	-1.16	0.01	Protein coding	NBS-containing resistance-like protein [Medicago truncatula] gi|357460983|ref|XP_003600773.1|
Lj0g3v0290239	-1.83	0	Protein coding	cyclin B3-1 [Arabidopsis thaliana] gi|334182617|ref|NP_173083.3|
Lj0g3v0290259	-4.69	0	Protein coding	PREDICTED: GDSL esterase/lipase At1g29670-like [Glycine max] gi|356515130|ref|XP_003526254.1|
Lj0g3v0290409	-0.71	0.05	Protein coding	PREDICTED: cysteine-rich receptor-like protein kinase 29-like isoform 1 [Glycine max] gi|356575759|ref|XP_003556004.1|
Lj0g3v0290469	-1.53	0	Protein coding	PREDICTED: L-ascorbate oxidase homolog isoform 2 [Glycine max] gi|356563672|ref|XP_003550085.1|
Lj0g3v0290549	-1.12	0.03	Protein coding	Os10g0487200 [Oryza sativa Japonica Group] gi|297727703|ref|NP_001176215.1|
Lj0g3v0290579	-2.52	0	Protein coding	Phosphate-responsive 1 family protein [Theobroma cacao] gi|508724069|gb|EOY15966.1|
Lj0g3v0290599	-7.01	0	Protein coding	PREDICTED: heavy metal-associated isoprenylated plant protein 26-like [Cicer arietinum] gi|502123961|ref|XP_004498327.1|
Lj0g3v0290719	-1.95	0.01	Protein coding	PREDICTED: 21 kDa protein-like [Cicer arietinum] gi|502180339|ref|XP_004516616.1|
Lj0g3v0290889	-4.82	0	Protein coding	PREDICTED: wall-associated receptor kinase 2-like [Glycine max] gi|356554681|ref|XP_003545672.1|
Lj0g3v0290979	-1.01	0.03	Protein coding	PREDICTED: protein TORNADO 2-like [Cicer arietinum] gi|502154525|ref|XP_004509732.1|
Lj0g3v0291009	-1.24	0.02	Protein coding	PREDICTED: ATP-dependent Clp protease ATP-binding subunit ClpX-like isoform X1 [Cicer arietinum] gi|502136340|ref|XP_004502651.1|
Lj0g3v0291209	-2.33	0	Protein coding	Dof zinc finger protein [Medicago truncatula] gi|357469373|ref|XP_003604971.1|
Lj0g3v0291429	-0.64	0.01	Protein coding	defensin-like protein 59 [Arabidopsis thaliana] gi|79321582|ref|NP_001031310.1|
Lj0g3v0291509	-1.09	0	fragmented	NoHit
Lj0g3v0291639	-0.93	0	Protein coding	PREDICTED: alphaalpha-trehalose-phosphate synthase [UDP-forming] gi|356575586|ref|XP_003555920.1|
Lj0g3v0291789	-0.61	0	Protein coding	PREDICTED: major pollen allergen Ole e 1-like [Cicer arietinum] gi|502102713|ref|XP_004492161.1|
Lj0g3v0292149	-2.7	0	Protein coding	Uncharacterized protein TCM_000598 [Theobroma cacao] gi|508699492|gb|EOX91388.1|
Lj0g3v0292239	-1.71	0	Protein coding	PREDICTED: UDP-glycosyltransferase 71D1-like [Cicer arietinum] gi|502095988|ref|XP_004490589.1|
Lj0g3v0292279	-1.53	0	Protein coding	Methyltransferases [Theobroma cacao] gi|508715155|gb|EOY07052.1|
Lj0g3v0292309	-1.68	0	Protein coding	PREDICTED: nucleobase-ascorbate transporter 12-like [Glycine max] gi|356565691|ref|XP_003551071.1|
Lj0g3v0292479	-3.18	0.05	Non-coding	NoHit
Lj0g3v0292659	-0.71	0	Protein coding	glycine-rich protein A3-like [Glycine max] gi|358249306|ref|NP_001240028.1|
Lj0g3v0292739	-4.24	0	Protein coding	PREDICTED: protein LONGIFOLIA 1-like [Cicer arietinum] gi|502091187|ref|XP_004489470.1|
Lj0g3v0292769	-3.75	0	Protein coding	PREDICTED: trihelix transcription factor GT-3b-like [Cicer arietinum] gi|502147363|ref|XP_004506754.1|
Lj0g3v0292829	-2.4	0	Protein coding	ATP-dependent RNA helicase chl1 [Medicago truncatula] gi|357468391|ref|XP_003604480.1|
Lj0g3v0292949	-0.91	0.03	Protein coding	PREDICTED: squalene monooxygenase-like [Glycine max] gi|356521261|ref|XP_003529275.1|
Lj0g3v0292969	-1.52	0	Protein coding	PREDICTED: transcription factor bHLH25-like [Glycine max] gi|356521257|ref|XP_003529273.1|
Lj0g3v0293059	-6.48	0	Protein coding	PREDICTED: SH2 domain-containing protein 5 isoform X3 [Gallus gallus] gi|513220357|ref|XP_004947600.1|
Lj0g3v0293069	-4.96	0	Non-coding	NoHit
Lj0g3v0293529	-3.33	0	Protein coding	PREDICTED: ethylene-responsive transcription factor 4-like [Glycine max] gi|356522656|ref|XP_003529962.1|
Lj0g3v0293589	-1.07	0.05	Protein coding	prophage protein [Shigella flexneri 2002017] gi|384542456|ref|YP_005726518.1|
Lj0g3v0293709	-0.77	0.01	Protein coding	PREDICTED: chloride channel protein CLC-f-like isoform X1 [Cicer arietinum] gi|502127375|ref|XP_004499681.1|
Lj0g3v0293729	-1.66	0	Protein coding	Pectate lyase [Medicago truncatula] gi|358348969|ref|XP_003638513.1|
Lj0g3v0293799	-3.7	0.03	Protein coding	PREDICTED: calcium-transporting ATPase 9 plasma membrane-type-like [Cicer arietinum] gi|502080501|ref|XP_004486584.1|
Lj0g3v0293939	-1.81	0	Protein coding	PREDICTED: enolase-like [Glycine max] gi|356559925|ref|XP_003548246.1|
Lj0g3v0294399	-0.84	0	Protein coding	PREDICTED: protein BREAST CANCER SUSCEPTIBILITY 1 homolog [Cicer arietinum] gi|502110153|ref|XP_004493812.1|
Lj0g3v0294479	-1.28	0.02	Protein coding	PREDICTED: protein VERNALIZATION INSENSITIVE 3-like [Glycine max] gi|356551773|ref|XP_003544248.1|
Lj0g3v0294579	-1.63	0	Protein coding	Acetoin:26-dichlorophenolindophenol oxidoreductase subunit beta [Theobroma cacao] gi|508717284|gb|EOY09181.1|
Lj0g3v0294609	-1.2	0.04	Protein coding	PREDICTED: cysteine-rich repeat secretory protein 55-like [Cicer arietinum] gi|502103126|ref|XP_004492208.1|
Lj0g3v0295429	-1.09	0	Protein coding	Short-chain dehydrogenase/reductase [Medicago truncatula] gi|357463161|ref|XP_003601862.1|
Lj0g3v0295669	-0.88	0	Protein coding	GTP-binding protein ras-like protein [Medicago truncatula] gi|357474509|ref|XP_003607539.1|
Lj0g3v0295769	-1.04	0.01	Protein coding	PREDICTED: probable inactive purple acid phosphatase 1-like [Glycine max] gi|356567597|ref|XP_003552004.1|
Lj0g3v0295869	-2.47	0	Protein coding	Mitochondrial glutamate carrier [Medicago truncatula] gi|357443387|ref|XP_003591971.1|
Lj0g3v0296059	-0.87	0	Protein coding	PREDICTED: branched-chain-amino-acid aminotransferase-like protein 3 chloroplastic-like [Cicer arietinum] gi|502088132|ref|XP_004488745.1|
Lj0g3v0296079	-2.08	0	Protein coding	Asparaginyl-tRNA synthetase [Medicago truncatula] gi|357513179|ref|XP_003626878.1|
Lj0g3v0296179	-0.98	0	Protein coding	hypothetical protein [Arthrospira platensis] gi|493674896|ref|WP_006625201.1|
Lj0g3v0296239	-0.98	0.03	Protein coding	PREDICTED: transcription initiation factor TFIID subunit 11-like isoform X2 [Cicer arietinum] gi|502174102|ref|XP_004515436.1|
Lj0g3v0296709	-0.87	0.01	Protein coding	PREDICTED: eukaryotic translation initiation factor 4E type 3-like [Glycine max] gi|356498848|ref|XP_003518260.1|
Lj0g3v0296819	-0.75	0.01	Protein coding	PREDICTED: lipid transfer-like protein VAS-like [Glycine max] gi|356514192|ref|XP_003525790.1|
Lj0g3v0296919	-4.07	0	Protein coding	PREDICTED: nudix hydrolase 17 mitochondrial-like [Glycine max] gi|356502376|ref|XP_003519995.1|
Lj0g3v0296929	-5.13	0.05	Protein coding	pyridine nucleotide-disulfide oxidoreductase [Grimontia hollisae] gi|491648208|ref|WP_005505734.1|
Lj0g3v0296939	-5.13	0.05	Protein coding	pyridine nucleotide-disulfide oxidoreductase [Grimontia hollisae] gi|491648208|ref|WP_005505734.1|
Lj0g3v0297069	-4.35	0.04	Protein coding	PREDICTED: mitochondrial substrate carrier family protein B-like isoform 1 [Glycine max] gi|356504350|ref|XP_003520959.1|
Lj0g3v0297209	-3.11	0	Protein coding	PREDICTED: NAC domain-containing protein 8-like [Glycine max] gi|356545011|ref|XP_003540939.1|
Lj0g3v0297909	-1.07	0	Protein coding	Rhomboid family member [Medicago truncatula] gi|357453415|ref|XP_003596984.1|
Lj0g3v0297919	-1.12	0	Protein coding	Rhomboid family member [Medicago truncatula] gi|357453415|ref|XP_003596984.1|
Lj0g3v0298029	-2.62	0	Protein coding	PREDICTED: bark storage protein A-like [Glycine max] gi|356515599|ref|XP_003526486.1|
Lj0g3v0298099	-2.26	0	Protein coding	multi-sensor hybrid histidine kinase [Pedosphaera parvula] gi|494657141|ref|WP_007415085.1|
Lj0g3v0298499	-1.55	0	Protein coding	PREDICTED: extensin-2-like [Cicer arietinum] gi|502124916|ref|XP_004498723.1|
Lj0g3v0298519	-1.29	0	Protein coding	PREDICTED: cinnamoyl-CoA reductase 1-like [Cicer arietinum] gi|502129455|ref|XP_004500311.1|
Lj0g3v0298769	-2.56	0	Protein coding	PREDICTED: probable WRKY transcription factor 41-like [Glycine max] gi|356509299|ref|XP_003523388.1|
Lj0g3v0298799	-2.1	0	Protein coding	PREDICTED: squalene monooxygenase-like [Glycine max] gi|356521261|ref|XP_003529275.1|
Lj0g3v0298899	-1.91	0	Protein coding	PREDICTED: phosphoglucomutase cytoplasmic-like [Glycine max] gi|356513072|ref|XP_003525238.1|
Lj0g3v0298909	-3.03	0.02	Non-coding	NoHit
Lj0g3v0298919	-3.96	0	Non-coding	NoHit
Lj0g3v0299009	-1.77	0	Protein coding	Uncharacterized protein TCM_040599 [Theobroma cacao] gi|508785340|gb|EOY32596.1|
Lj0g3v0299029	-4.85	0	repeat	NoHit
Lj0g3v0299159	-4.46	0.02	Non-coding	NoHit
Lj0g3v0299199	-4.61	0.02	Protein coding	PREDICTED: F-box protein At2g32560-like [Glycine max] gi|356554183|ref|XP_003545428.1|
Lj0g3v0299239	-6.63	0	Non-coding	NoHit
Lj0g3v0299279	-1.62	0	Protein coding	Hydroxyproline-rich glycoprotein family protein [Theobroma cacao] gi|508699953|gb|EOX91849.1|
Lj0g3v0299429	-1.34	0.03	Non-coding	NoHit
Lj0g3v0299609	-0.98	0	Protein coding	PREDICTED: glucose-6-phosphate isomerase 1 chloroplastic-like isoform X1 [Cicer arietinum] gi|502095323|ref|XP_004490427.1|
Lj0g3v0299789	-2.11	0	Protein coding	Uncharacterized protein TCM_035439 [Theobroma cacao] gi|508724721|gb|EOY16618.1|
Lj0g3v0299829	-4.31	0	Protein coding	Leucoanthocyanidin dioxygenase [Medicago truncatula] gi|357468779|ref|XP_003604674.1|
Lj0g3v0299889	-0.69	0.03	Protein coding	PREDICTED: ABC transporter C family member 10-like [Cicer arietinum] gi|502119079|ref|XP_004496497.1|
Lj0g3v0299949	-6.42	0	Protein coding	PREDICTED: death-associated protein kinase 1-like [Glycine max] gi|356545491|ref|XP_003541175.1|
Lj0g3v0300039	-0.76	0	Protein coding	PREDICTED: paired amphipathic helix protein Sin3-like 4-like [Glycine max] gi|356500930|ref|XP_003519283.1|
Lj0g3v0300299	-6.4	0	Non-coding	NoHit
Lj0g3v0300309	-3.47	0.01	Protein coding	PREDICTED: cucumisin-like [Glycine max] gi|356499137|ref|XP_003518399.1|
Lj0g3v0300929	-4.24	0.05	Protein coding	PREDICTED: cytochrome c-type biogenesis protein CcmH-like isoform X4 [Cicer arietinum] gi|502160068|ref|XP_004511622.1|
Lj0g3v0300949	-0.73	0.04	Protein coding	PREDICTED: ABC transporter C family member 3-like [Glycine max] gi|356566246|ref|XP_003551345.1|
Lj0g3v0301029	-1.32	0	Protein coding	AraC family transcriptional regulator [Prevotella maculosa] gi|495839636|ref|WP_008564215.1|
Lj0g3v0301069	-4.69	0	Protein coding	PREDICTED: MLO-like protein 6-like [Glycine max] gi|356544617|ref|XP_003540745.1|
Lj0g3v0301089	-0.74	0
Lj0g3v0301429	-1.53	0	Protein coding	PREDICTED: deSI-like protein At4g17486-like isoform X1 [Cicer arietinum] gi|502123618|ref|XP_004498191.1|
Lj0g3v0301459	-1.06	0.02	Protein coding	Sulfate transporter [Medicago truncatula] gi|357489361|ref|XP_003614968.1|
Lj0g3v0301889	-1.48	0	Protein coding	Lipase class 3 family protein [Theobroma cacao] gi|508701884|gb|EOX93780.1|
Lj0g3v0301899	-0.78	0.05	Non-coding	NoHit
Lj0g3v0301999	-1.13	0.01	Protein coding	PREDICTED: probable metal-nicotianamine transporter YSL7-like [Glycine max] gi|356560021|ref|XP_003548294.1|
Lj0g3v0302099	-5.21	0	Protein coding	PREDICTED: cytochrome P450 71D9-like [Cicer arietinum] gi|502147257|ref|XP_004506715.1|
Lj0g3v0302289	-3.43	0	Protein coding	phytochelatin synthetase-like protein [Phaseolus vulgaris] gi|38194917|gb|AAR13305.1|
Lj0g3v0302489	-0.88	0.01	Protein coding	PREDICTED: TMV resistance protein N-like [Glycine max] gi|356561802|ref|XP_003549167.1|
Lj0g3v0302529	-2.66	0	Protein coding	PREDICTED: TMV resistance protein N-like [Glycine max] gi|356573485|ref|XP_003554889.1|
Lj0g3v0302769	-1.97	0.01	Protein coding	teichoic acid transporter [Rothia mucilaginosa] gi|491651846|ref|WP_005508567.1|
Lj0g3v0303329	-1.49	0	Non-coding	NoHit
Lj0g3v0303369	-1.17	0.01	Protein coding	sieve element-occluding protein 3 [Medicago truncatula] gi|201067563|gb|ACH92804.1|
Lj0g3v0303419	-3.15	0	Protein coding	PREDICTED: GDP-mannose-dependent alpha-mannosyltransferase-like [Glycine max] gi|356496170|ref|XP_003516943.1|
Lj0g3v0303429	-1.7	0	Protein coding	PREDICTED: GDP-mannose-dependent alpha-mannosyltransferase-like [Glycine max] gi|356496170|ref|XP_003516943.1|
Lj0g3v0303529	-2.07	0	Protein coding	PREDICTED: probable carbohydrate esterase At4g34215-like [Glycine max] gi|356510499|ref|XP_003523975.1|
Lj0g3v0303549	-2.54	0	Protein coding	Receptor protein kinase-like protein [Medicago truncatula] gi|357516993|ref|XP_003628785.1|
Lj0g3v0304149	-1.22	0	Protein coding	PREDICTED: auxin transporter-like protein 2-like [Glycine max] gi|356568064|ref|XP_003552233.1|
Lj0g3v0304309	-2.15	0	Protein coding	PREDICTED: pheophorbidase-like [Glycine max] gi|356516217|ref|XP_003526792.1|
Lj0g3v0304529	-5.45	0.01
Lj0g3v0304609	-2.8	0.01	Protein coding	Eukaryotic translation initiation factor 4G [Medicago truncatula] gi|357512923|ref|XP_003626750.1|
Lj0g3v0304899	-1.26	0.01	Protein coding	Ser/Thr protein kinase [Lotus japonicus] gi|62867357|dbj|BAD95981.1|
Lj0g3v0305289	-0.83	0	Protein coding	cellulose synthase A [Leucaena leucocephala] gi|243010644|gb|ACS94418.1|
Lj0g3v0305459	-0.89	0.01	Protein coding	PREDICTED: cyclic nucleotide-gated ion channel 1-like [Glycine max] gi|356516029|ref|XP_003526699.1|
Lj0g3v0305469	-0.71	0.01	Protein coding	PREDICTED: cyclic nucleotide-gated ion channel 1-like [Glycine max] gi|356516029|ref|XP_003526699.1|
Lj0g3v0305619	-1.85	0	Protein coding	PREDICTED: gibberellin 20 oxidase 1-like [Fragaria vesca subsp. vesca] gi|470108023|ref|XP_004290335.1|
Lj0g3v0305709	-2.19	0.05	Non-coding	NoHit
Lj0g3v0306559	-0.63	0.02	Protein coding	Choline transporter-like protein 5-A [Medicago truncatula] gi|357488431|ref|XP_003614503.1|
Lj0g3v0306599	-2.25	0	Protein coding	PREDICTED: glucan endo-13-beta-glucosidase 5-like [Glycine max] gi|356515517|ref|XP_003526446.1|
Lj0g3v0306739	-0.89	0	repeat	NoHit
Lj0g3v0306769	-2.56	0	Non-coding	NoHit
Lj0g3v0307159	-1.46	0	Protein coding	Uncharacterized protein TCM_007801 [Theobroma cacao] gi|508707304|gb|EOX99200.1|
Lj0g3v0307289	-0.87	0.05	Protein coding	PREDICTED: probable phosphatidylinositol 4-kinase type 2-beta At1g26270-like [Glycine max] gi|356495721|ref|XP_003516722.1|
Lj0g3v0307599	-2.32	0	Protein coding	Rhamnogalacturonate lyase [Medicago truncatula] gi|357517173|ref|XP_003628875.1|
Lj0g3v0307809	-1.25	0	Protein coding	Ribosomal protein S12 [Medicago truncatula] gi|357441931|ref|XP_003591243.1|
Lj0g3v0307829	-1.5	0	Non-coding	NoHit
Lj0g3v0307959	-1.05	0.04	Protein coding	PREDICTED: dedicator of cytokinesis protein 6-like [Cicer arietinum] gi|502158508|ref|XP_004511179.1|
Lj0g3v0308239	-1.76	0.02	Non-coding	NoHit
Lj0g3v0308759	-1.04	0.02	Protein coding	NoHit
Lj0g3v0308949	-5.29	0	repeat	NoHit
Lj0g3v0309039	-1.43	0.01	Protein coding	Uncharacterized protein TCM_021670 [Theobroma cacao] gi|508715266|gb|EOY07163.1|
Lj0g3v0309069	-1.45	0	Protein coding	Beta-glucosidase [Medicago truncatula] gi|357468871|ref|XP_003604720.1|
Lj0g3v0309079	-0.8	0.01	Protein coding	PREDICTED: cytochrome b-like [Cicer arietinum] gi|502166150|ref|XP_004513805.1|
Lj0g3v0310179	-3.34	0	Protein coding	PREDICTED: SPX domain-containing protein 3-like [Glycine max] gi|356496328|ref|XP_003517020.1|
Lj0g3v0310259	-3.02	0.03	Protein coding	PREDICTED: BAG family molecular chaperone regulator 1-like isoform X1 [Cicer arietinum] gi|502178049|ref|XP_004516168.1|
Lj0g3v0310289	-2.13	0	Protein coding	PREDICTED: BAG family molecular chaperone regulator 1-like isoform X1 [Cicer arietinum] gi|502178049|ref|XP_004516168.1|
Lj0g3v0310299	-2.31	0	Non-coding	NoHit
Lj0g3v0310459	-1.19	0	Protein coding	PREDICTED: signal recognition particle 54 kDa protein chloroplastic-like [Cicer arietinum] gi|502111902|ref|XP_004494200.1|
Lj0g3v0310469	-1.07	0	Protein coding	cobalt ABC transporter [Treponema denticola] gi|488746944|ref|WP_002670266.1|
Lj0g3v0310479	-2.45	0	Protein coding	PREDICTED: anaphase-promoting complex subunit cdc20-like [Glycine max] gi|356533257|ref|XP_003535182.1|
Lj0g3v0310989	-1.8	0.01	Protein coding	Cytochrome P450 [Medicago truncatula] gi|357480589|ref|XP_003610580.1|
Lj0g3v0311129	-1.12	0	Protein coding	PREDICTED: xylosyltransferase 1-like [Cicer arietinum] gi|502122430|ref|XP_004497742.1|
Lj0g3v0311249	-7.54	0	Protein coding	peptide transporter PTR2-A [Pyrenophora tritici-repentis Pt-1C-BFP] gi|189211307|ref|XP_001941984.1|
Lj0g3v0311279	-0.75	0.02	Protein coding	Lateral signaling target protein-like protein [Medicago truncatula] gi|357443735|ref|XP_003592145.1|
Lj0g3v0311359	-1.17	0	Protein coding	Cc-nbs-lrr resistance protein [Medicago truncatula] gi|357494411|ref|XP_003617494.1|
Lj0g3v0311419	-0.77	0	Protein coding	PREDICTED: DNA double-strand break repair Rad50 ATPase-like [Cicer arietinum] gi|502136692|ref|XP_004502790.1|
Lj0g3v0311429	-0.79	0	Non-coding	NoHit
Lj0g3v0311499	-1.11	0.01	Protein coding	PREDICTED: pattern formation protein EMB30-like [Glycine max] gi|356569278|ref|XP_003552830.1|
Lj0g3v0311669	-2.9	0.03	Protein coding	Short-chain dehydrogenase/reductase [Medicago truncatula] gi|357463161|ref|XP_003601862.1|
Lj0g3v0311969	-1.21	0	Protein coding	nucleolysin TIA-1 putative [Pediculus humanus corporis] gi|242021493|ref|XP_002431179.1|
Lj0g3v0312339	-0.95	0	Protein coding	PREDICTED: oxidation resistance protein 1-like [Cicer arietinum] gi|502131894|ref|XP_004501139.1|
Lj0g3v0312359	-0.76	0	Protein coding	Galactosyl transferase GMA12/MNN10 family protein [Theobroma cacao] gi|508774678|gb|EOY21934.1|
Lj0g3v0312399	-4.89	0.01	Non-coding	NoHit
Lj0g3v0312429	-0.88	0	Protein coding	PREDICTED: callose synthase 10-like [Cicer arietinum] gi|502133618|ref|XP_004501831.1|
Lj0g3v0312539	-1.62	0	Protein coding	PREDICTED: probable LRR receptor-like serine/threonine-protein kinase At1g67720-like [Cicer arietinum] gi|502135453|ref|XP_004502339.1|
Lj0g3v0312569	-1.53	0	Protein coding	mitogen-activated protein kinase kinase kinase 2-like [Glycine max] gi|359806525|ref|NP_001241003.1|
Lj0g3v0312579	-1.53	0	Protein coding	mitogen-activated protein kinase kinase kinase 2-like [Glycine max] gi|359806525|ref|NP_001241003.1|
Lj0g3v0312929	-1.01	0	Protein coding	PREDICTED: transcription factor bHLH25-like [Glycine max] gi|356522310|ref|XP_003529790.1|
Lj0g3v0312989	-0.64	0	Protein coding	PREDICTED: isocitrate dehydrogenase [NAD] gi|356559222|ref|XP_003547899.1|
Lj0g3v0313399	-4.52	0.04	Non-coding	NoHit
Lj0g3v0313609	-1.29	0.01	Protein coding	PREDICTED: aminoacylase-1-like [Glycine max] gi|356550846|ref|XP_003543794.1|
Lj0g3v0313839	-1.91	0.03	Protein coding	PREDICTED: cucumisin-like [Glycine max] gi|356551582|ref|XP_003544153.1|
Lj0g3v0313849	-1.49	0.01	Protein coding	PREDICTED: cucumisin-like [Glycine max] gi|356551582|ref|XP_003544153.1|
Lj0g3v0313929	-2.96	0.01	fragmented	NoHit
Lj0g3v0313949	-2.95	0.01	fragmented	NoHit
Lj0g3v0313959	-1.81	0	fragmented	NoHit
Lj0g3v0313979	-1.76	0	fragmented	NoHit
Lj0g3v0314369	-1.02	0	Protein coding	Undecaprenyl pyrophosphate synthetase [Medicago truncatula] gi|357443329|ref|XP_003591942.1|
Lj0g3v0314399	-0.82	0.01	repeat	NoHit
Lj0g3v0314729	-1.56	0.05	Protein coding	PREDICTED: aspartic proteinase nepenthesin-1-like [Glycine max] gi|356508308|ref|XP_003522900.1|
Lj0g3v0314829	-1.36	0.01	Protein coding	PREDICTED: chitin-inducible gibberellin-responsive protein 1-like [Cicer arietinum] gi|502084134|ref|XP_004487630.1|
Lj0g3v0314839	-3.3	0.01	Non-coding	NoHit
Lj0g3v0314849	-3.3	0.01	Non-coding	NoHit
Lj0g3v0314969	-0.66	0.02	Protein coding	Uncharacterized protein TCM_010255 [Theobroma cacao] gi|508708490|gb|EOY00387.1|
Lj0g3v0315369	-1.17	0	Protein coding	PREDICTED: aspartic proteinase-like protein 2-like [Glycine max] gi|356535252|ref|XP_003536162.1|
Lj0g3v0315379	-8.15	0	Protein coding	PREDICTED: benzyl alcohol O-benzoyltransferase-like [Glycine max] gi|356500043|ref|XP_003518844.1|
Lj0g3v0315519	-1.23	0	Protein coding	histone H3 expressed [Triticum aestivum] gi|300681467|emb|CBH32561.1|
Lj0g3v0315589	-9.57	0	Protein coding	PREDICTED: histidine decarboxylase-like [Glycine max] gi|356534053|ref|XP_003535572.1|
Lj0g3v0315619	-2.5	0	Non-coding	NoHit
Lj0g3v0315629	-4.13	0.02	Protein coding	Serine/threonine-protein kinase TAO3 [Theobroma cacao] gi|508708472|gb|EOY00369.1|
Lj0g3v0316079	-3.1	0	Non-coding	NoHit
Lj0g3v0316099	-1.99	0	Protein coding	NoHit
Lj0g3v0316469	-0.85	0.03	Protein coding	PREDICTED: ATP synthase subunit gamma mitochondrial-like [Cicer arietinum] gi|502150086|ref|XP_004507781.1|
Lj0g3v0316669	-0.67	0	Protein coding	PREDICTED: endo-14-beta-xylanase A-like [Glycine max] gi|356554054|ref|XP_003545364.1|
Lj0g3v0316689	-1.14	0.03	Protein coding	PREDICTED: protein argonaute 4-like [Cicer arietinum] gi|502134010|ref|XP_004501969.1|
Lj0g3v0316699	-1.14	0.03	Protein coding	PREDICTED: protein argonaute 4-like [Cicer arietinum] gi|502134010|ref|XP_004501969.1|
Lj0g3v0316759	-2.07	0.02	Protein coding	PREDICTED: E3 ubiquitin-protein ligase SINAT3-like [Cicer arietinum] gi|502156841|ref|XP_004510666.1|
Lj0g3v0317379	-0.79	0.01	Protein coding	NBS-containing resistance-like protein [Medicago truncatula] gi|357459929|ref|XP_003600246.1|
Lj0g3v0317849	-1.38	0	Protein coding	PREDICTED: nudix hydrolase 3-like [Cicer arietinum] gi|502126785|ref|XP_004499436.1|
Lj0g3v0318059	-4.53	0.01	repeat	NoHit
Lj0g3v0318289	-0.91	0.01	Protein coding	PREDICTED: DUF246 domain-containing protein At1g04910-like [Glycine max] gi|356494914|ref|XP_003516326.1|
Lj0g3v0318349	-3.26	0	Non-coding	NoHit
Lj0g3v0318719	-1.38	0	Protein coding	PREDICTED: K(+) efflux antiporter 2 chloroplastic-like [Cicer arietinum] gi|502157280|ref|XP_004510819.1|
Lj0g3v0318919	-0.8	0.01	Protein coding	PREDICTED: heat shock cognate 70 kDa protein isoform 1 [Vitis vinifera] gi|225440324|ref|XP_002263599.1|
Lj0g3v0319579	-1.43	0	Protein coding	Uncharacterized protein isoform 2 [Theobroma cacao] gi|508773840|gb|EOY21096.1|
Lj0g3v0319729	-3.78	0.04	Protein coding	PREDICTED: inorganic pyrophosphatase 1-like [Cicer arietinum] gi|502156200|ref|XP_004510356.1|
Lj0g3v0319739	-3.78	0.04	Protein coding	PREDICTED: inorganic pyrophosphatase 2-like [Glycine max] gi|356526041|ref|XP_003531628.1|
Lj0g3v0319769	-1.41	0.01	Protein coding	PREDICTED: inorganic pyrophosphatase 2-like [Glycine max] gi|356522610|ref|XP_003529939.1|
Lj0g3v0319799	-4.18	0.04	Protein coding	PREDICTED: inorganic pyrophosphatase 2-like [Glycine max] gi|356522610|ref|XP_003529939.1|
Lj0g3v0320009	-0.66	0.04	Protein coding	PREDICTED: probable serine/threonine-protein kinase At1g54610-like [Glycine max] gi|356542955|ref|XP_003539929.1|
Lj0g3v0320379	-2.85	0	Non-coding	NoHit
Lj0g3v0320429	-3.02	0	Non-coding	NoHit
Lj0g3v0320449	-4.97	0.02	Protein coding	WD repeat-containing protein 49 isoform 1 [Theobroma cacao] gi|508778447|gb|EOY25703.1|
Lj0g3v0320469	-1.01	0	Protein coding	Uncharacterized protein TCM_001700 [Theobroma cacao] gi|508700942|gb|EOX92838.1|
Lj0g3v0320719	-1.79	0	Protein coding	PREDICTED: probable sugar phosphate/phosphate translocator At3g11320-like [Glycine max] gi|356551544|ref|XP_003544134.1|
Lj0g3v0321389	-2.42	0.05	Protein coding	PREDICTED: G-type lectin S-receptor-like serine/threonine-protein kinase At2g19130-like [Cicer arietinum] gi|502083045|ref|XP_004487351.1|
Lj0g3v0321429	-0.82	0	Protein coding	PREDICTED: G-type lectin S-receptor-like serine/threonine-protein kinase At2g19130-like [Cicer arietinum] gi|502083045|ref|XP_004487351.1|
Lj0g3v0321799	-0.69	0	Protein coding	Vacuole cultured cell-like protein [Theobroma cacao] gi|508720440|gb|EOY12337.1|
Lj0g3v0322339	-2.19	0.01	Protein coding	copper exporting ATPase [Erwinia tasmaniensis Et1/99] gi|188534580|ref|YP_001908377.1|
Lj0g3v0323069	-3.27	0.02	Protein coding	hypothetical protein CAPTEDRAFT_196584 [Capitella teleta] gi|443705172|gb|ELU01828.1|
Lj0g3v0323459	-1.55	0	Protein coding	NoHit
Lj0g3v0323589	-0.81	0.02	Protein coding	Heavy metal transport/detoxification superfamily protein isoform 1 [Theobroma cacao] gi|508777591|gb|EOY24847.1|
Lj0g3v0323699	-2	0.03	Non-coding	NoHit
Lj0g3v0323739	-0.87	0	Protein coding	PREDICTED: brefeldin A-inhibited guanine nucleotide-exchange protein 1-like [Glycine max] gi|356568286|ref|XP_003552344.1|
Lj0g3v0323769	-1.34	0	Protein coding	PREDICTED: probable folate-biopterin transporter 8 chloroplastic-like [Cicer arietinum] gi|502178864|ref|XP_004516336.1|
Lj0g3v0323809	-3.25	0	Protein coding	ABC transporter ATP-binding protein [Medicago truncatula] gi|357479203|ref|XP_003609887.1|
Lj0g3v0324079	-2.04	0	Protein coding	Heavy metal transport/detoxification superfamily protein isoform 1 [Theobroma cacao] gi|508777591|gb|EOY24847.1|
Lj0g3v0324319	-1.05	0	Protein coding	PREDICTED: vacuolar protein sorting-associated protein 8 homolog [Glycine max] gi|356560233|ref|XP_003548398.1|
Lj0g3v0324599	-1.42	0	Protein coding	Uncharacterized protein isoform 1 [Theobroma cacao] gi|508727874|gb|EOY19771.1|
Lj0g3v0324799	-3.08	0	Protein coding	PREDICTED: CBL-interacting serine/threonine-protein kinase 11-like [Cicer arietinum] gi|502096347|ref|XP_004490706.1|
Lj0g3v0324879	-1.16	0.03	Protein coding	PREDICTED: F-box/kelch-repeat protein At3g06240-like [Glycine max] gi|356561408|ref|XP_003548973.1|
Lj0g3v0324909	-1.97	0.04	Non-coding	NoHit
Lj0g3v0324919	-0.7	0.01	Protein coding	PREDICTED: DNA (cytosine-5)-methyltransferase 1-like [Glycine max] gi|356495335|ref|XP_003516534.1|
Lj0g3v0324949	-0.92	0	Protein coding	PREDICTED: enolase-phosphatase E1-like [Cicer arietinum] gi|502093804|ref|XP_004490058.1|
Lj0g3v0325339	-2.21	0	Protein coding	armadillo/beta-catenin-like repeat-containing protein [Arabidopsis thaliana] gi|334186061|ref|NP_191316.5|
Lj0g3v0325579	-1.13	0	Protein coding	Ser/Thr protein kinase [Lotus japonicus] gi|62857020|dbj|BAD95895.1|
Lj0g3v0325649	-4.86	0	Protein coding	RecName: Full=GTP-binding nuclear protein Ran-B1_x0001_gi|496272|gb|AAA34109.1| small ras-related protein [Nicotiana tabacum] gi|1172836|sp|P41919.1|RANB1_TOBAC
Lj0g3v0325829	-1.18	0	Protein coding	PREDICTED: SURP and G-patch domain-containing protein 1-like protein-like [Glycine max] gi|356557138|ref|XP_003546875.1|
Lj0g3v0325839	-0.61	0.02	Protein coding	PREDICTED: mitogen-activated protein kinase 9-like [Cicer arietinum] gi|502163102|ref|XP_004512727.1|
Lj0g3v0325889	-1.14	0	Protein coding	PREDICTED: 125 kDa kinesin-related protein-like isoform 1 [Glycine max] gi|356558395|ref|XP_003547492.1|
Lj0g3v0325919	-0.87	0.01	Protein coding	PREDICTED: translation initiation factor IF-3-like [Glycine max] gi|356574143|ref|XP_003555211.1|
Lj0g3v0326009	-0.94	0.02	Protein coding	PREDICTED: malonyl-CoA-acyl carrier protein transacylase mitochondrial-like [Cicer arietinum] gi|502129468|ref|XP_004500316.1|
Lj0g3v0326109	-5.21	0	Non-coding	NoHit
Lj0g3v0326249	-1.31	0	Protein coding	PREDICTED: aluminum-activated malate transporter 2-like [Glycine max] gi|356542048|ref|XP_003539483.1|
Lj0g3v0327029	-0.75	0	Protein coding	Transcription factor [Theobroma cacao] gi|508720731|gb|EOY12628.1|
Lj0g3v0327069	-1.79	0	Protein coding	Lipase class 3 family protein [Theobroma cacao] gi|508701884|gb|EOX93780.1|
Lj0g3v0327169	-1.12	0.01	Protein coding	Uncharacterized protein TCM_043165 [Theobroma cacao] gi|508726775|gb|EOY18672.1|
Lj0g3v0327219	-3.13	0	Protein coding	PREDICTED: REF/SRPP-like protein At1g67360-like isoform 1 [Glycine max] gi|356566130|ref|XP_003551288.1|
Lj0g3v0327269	-0.79	0	Protein coding	Zinc finger CCCH-type with G patch domain-containing protein [Medicago truncatula] gi|357478467|ref|XP_003609519.1|
Lj0g3v0327279	-0.82	0	Protein coding	Zinc finger CCCH-type with G patch domain-containing protein [Medicago truncatula] gi|357478467|ref|XP_003609519.1|
Lj0g3v0327389	-4.27	0.01	repeat	NoHit
Lj0g3v0327399	-3.96	0	Non-coding	NoHit
Lj0g3v0327409	-3	0	Non-coding	NoHit
Lj0g3v0327639	-0.82	0.02	Protein coding	PREDICTED: general transcription factor IIF subunit 2-like [Glycine max] gi|356511855|ref|XP_003524637.1|
Lj0g3v0328099	-0.69	0.01	Protein coding	Pentatricopeptide repeat-containing protein [Medicago truncatula] gi|357474805|ref|XP_003607688.1|
Lj0g3v0328139	-1.64	0	Protein coding	PREDICTED: kinesin-like protein KIN12B-like [Cicer arietinum] gi|502099328|ref|XP_004491454.1|
Lj0g3v0328149	-1.84	0	Protein coding	Kinesin-like protein KIF15 [Medicago truncatula] gi|357494793|ref|XP_003617685.1|
Lj0g3v0328219	-3.02	0	Protein coding	PREDICTED: zinc finger protein ZAT11-like [Glycine max] gi|356558264|ref|XP_003547427.1|
Lj0g3v0328559	-0.88	0	Protein coding	PREDICTED: probable inactive leucine-rich repeat receptor-like protein kinase At1g66830-like [Cicer arietinum] gi|502122925|ref|XP_004497940.1|
Lj0g3v0328759	-1.35	0	Non-coding	NoHit
Lj0g3v0328919	-5.18	0	Protein coding	Uncharacterized protein TCM_000585 [Theobroma cacao] gi|508699470|gb|EOX91366.1|
Lj0g3v0328989	-1.72	0	Protein coding	Atypical receptor-like kinase MARK [Medicago truncatula] gi|357521691|ref|XP_003631134.1|
Lj0g3v0329019	-0.62	0	Protein coding	PREDICTED: secologanin synthase-like [Cicer arietinum] gi|502087870|ref|XP_004488667.1|
Lj0g3v0329499	-0.9	0	Protein coding	RecName: Full=Aconitate hydratase cytoplasmic, Short=Aconitase, AltName: Full=Citrate hydro-lyase_x0001_gi|7437043|pir||T10101 aconitate hydratase (EC 4.2.1.3) - cucurbit_x0001_gi|868003|dbj|BAA06108.1| aconitase [Cucurbita cv. Kurokawa Amakuri] gi|1351856|sp|P49608.1|ACOC_CUCMA
Lj0g3v0329749	-2.9	0.02	Protein coding	TGA-type basic leucine zipper protein TGA1.1 [Phaseolus vulgaris] gi|15148922|gb|AAK84888.1|AF402607_1
Lj0g3v0329949	-0.87	0	repeat	NoHit
Lj0g3v0330249	-0.8	0.01	Protein coding	PREDICTED: coatomer subunit alpha-1-like [Cicer arietinum] gi|502118198|ref|XP_004496148.1|
Lj0g3v0330269	-0.91	0	Protein coding	CM0216.440.nc [Lotus japonicus] gi|164605514|dbj|BAF98580.1|
Lj0g3v0330279	-0.68	0.01	Protein coding	PREDICTED: coatomer subunit alpha-1-like [Cicer arietinum] gi|502118198|ref|XP_004496148.1|
Lj0g3v0330459	-1.69	0	Protein coding	PREDICTED: probable sodium/metabolite cotransporter BASS3 chloroplastic-like [Cicer arietinum] gi|502103317|ref|XP_004492253.1|
Lj0g3v0331129	-1.81	0.05	Non-coding	NoHit
Lj0g3v0331219	-1.41	0	Protein coding	PREDICTED: spindle and kinetochore-associated protein 3 [Callithrix jacchus] gi|390463958|ref|XP_003733140.1|
Lj0g3v0331239	-1.96	0	Protein coding	glutathione S-transferase [Caragana korshinskii] gi|294992077|gb|ABG90381.2|
Lj0g3v0331259	-7.67	0	Protein coding	PREDICTED: probable glutathione S-transferase parA-like [Cicer arietinum] gi|502088031|ref|XP_004488708.1|
Lj0g3v0331879	-1.98	0	Protein coding	PREDICTED: probable serine/threonine-protein kinase dyrk1-like [Cicer arietinum] gi|502135729|ref|XP_004502433.1|
Lj0g3v0332169	-2.1	0	Protein coding	PREDICTED: ABC transporter G family member 36-like [Cicer arietinum] gi|502156086|ref|XP_004510308.1|
Lj0g3v0332289	-1.11	0.01	Protein coding	Thiamine pyrophosphate dependent pyruvate decarboxylase family protein [Theobroma cacao] gi|508715239|gb|EOY07136.1|
Lj0g3v0332389	-2.44	0.05	Protein coding	PREDICTED: probable membrane-associated kinase regulator 2-like [Fragaria vesca subsp. vesca] gi|470129882|ref|XP_004300837.1|
Lj0g3v0332709	-4.09	0.02	Protein coding	PREDICTED: probable receptor protein kinase TMK1-like [Glycine max] gi|356569387|ref|XP_003552883.1|
Lj0g3v0332859	-1.29	0	Protein coding	PREDICTED: cysteine-rich receptor-like protein kinase 25-like [Glycine max] gi|356561745|ref|XP_003549139.1|
Lj0g3v0332939	-0.68	0	Protein coding	Somatic embryogenesis receptor kinase [Medicago truncatula] gi|357458087|ref|XP_003599324.1|
Lj0g3v0333519	-1.96	0	Protein coding	PREDICTED: expansin-B3-like [Cicer arietinum] gi|502168726|ref|XP_004514453.1|
Lj0g3v0333529	-2.05	0	Protein coding	expansin-B3-like precursor [Glycine max] gi|388556556|ref|NP_001253998.1|
Lj0g3v0333589	-1.76	0.04	repeat	NoHit
Lj0g3v0333759	-1.81	0	Protein coding	PREDICTED: L-type lectin-domain containing receptor kinase I.7-like [Cicer arietinum] gi|502146881|ref|XP_004506648.1|
Lj0g3v0333769	-1.77	0	Protein coding	PREDICTED: L-type lectin-domain containing receptor kinase I.7-like [Cicer arietinum] gi|502146881|ref|XP_004506648.1|
Lj0g3v0333849	-0.88	0.04	Protein coding	PREDICTED: TMV resistance protein N-like [Glycine max] gi|356497765|ref|XP_003517729.1|
Lj0g3v0333859	-1.36	0	Protein coding	Uncharacterized protein TCM_045761 [Theobroma cacao] gi|508728404|gb|EOY20301.1|
Lj0g3v0333919	-0.83	0	Protein coding	PREDICTED: 1-acylglycerophosphocholine O-acyltransferase 1-like [Cicer arietinum] gi|502157486|ref|XP_004510893.1|
Lj0g3v0334109	-1.21	0.04	Non-coding	NoHit
Lj0g3v0334409	-1.23	0	Protein coding	PREDICTED: serine/threonine-protein kinase ATM-like isoform X3 [Cicer arietinum] gi|502134353|ref|XP_004502088.1|
Lj0g3v0334489	-0.6	0.05	Protein coding	Rac GTPase activating protein partial [Medicago truncatula] gi|357514407|ref|XP_003627492.1|
Lj0g3v0334609	-2.23	0	Protein coding	PREDICTED: xyloglucan galactosyltransferase KATAMARI1 homolog [Cicer arietinum] gi|502165538|ref|XP_004513612.1|
Lj0g3v0334689	-2.24	0	Protein coding	Uncharacterized protein TCM_021670 [Theobroma cacao] gi|508715266|gb|EOY07163.1|
Lj0g3v0335109	-4.93	0	Non-coding	NoHit
Lj0g3v0335319	-0.63	0	Protein coding	NoHit
Lj0g3v0335339	-1.09	0	Protein coding	Multiple C2 and transmembrane domain-containing protein [Medicago truncatula] gi|358343805|ref|XP_003635987.1|
Lj0g3v0335379	-1.42	0	Protein coding	PREDICTED: zinc finger CCCH domain-containing protein 44-like isoform X2 [Cicer arietinum] gi|502161278|ref|XP_004512104.1|
Lj0g3v0335699	-0.8	0	Protein coding	PREDICTED: dof zinc finger protein DOF5.3-like [Glycine max] gi|356555121|ref|XP_003545886.1|
Lj0g3v0336129	-0.65	0.05	Protein coding	PREDICTED: BAG family molecular chaperone regulator 4-like [Cicer arietinum] gi|502146919|ref|XP_004506660.1|
Lj0g3v0336229	-0.75	0.02	Protein coding	PREDICTED: probable LRR receptor-like serine/threonine-protein kinase At4g36180-like [Glycine max] gi|356506579|ref|XP_003522057.1|
Lj0g3v0336369	-0.96	0	Non-coding	NoHit
Lj0g3v0336549	-1.2	0.01	Protein coding	PREDICTED: glutathione reductase cytosolic-like [Cicer arietinum] gi|502169810|ref|XP_004514690.1|
Lj0g3v0336729	-6.29	0.01	Protein coding	Transcription factor BEE [Medicago truncatula] gi|357440189|ref|XP_003590372.1|
Lj0g3v0336829	-1.76	0	Protein coding	PREDICTED: probable phosphatidylinositol 4-kinase type 2-beta At1g26270-like [Glycine max] gi|356495721|ref|XP_003516722.1|
Lj0g3v0337029	-1.02	0.01	repeat	NoHit
Lj0g3v0337039	-0.68	0.02	repeat	NoHit
Lj0g3v0337359	-0.65	0	Protein coding	PREDICTED: probable ADP-ribosylation factor GTPase-activating protein AGD8-like [Glycine max] gi|356526713|ref|XP_003531961.1|
Lj0g3v0337469	-3.74	0.01	Protein coding	T1N15.25 [Arabidopsis thaliana] gi|8778700|gb|AAF79708.1|AC020889_16
Lj0g3v0338029	-0.92	0.02	Non-coding	NoHit
Lj0g3v0338049	-3.97	0	repeat	NoHit
Lj0g3v0338549	-4.86	0	Protein coding	PREDICTED: ethylene-responsive transcription factor ERF098-like [Glycine max] gi|356574758|ref|XP_003555512.1|
Lj0g3v0338599	-0.9	0	Protein coding	PREDICTED: E3 ubiquitin-protein ligase RING1-like [Cicer arietinum] gi|502157412|ref|XP_004510868.1|
Lj0g3v0338769	-2.59	0.03	Non-coding	NoHit
Lj0g3v0338859	-1.14	0.01	Protein coding	cytosolic-like glutathione reductase [Lathyrus sativus] gi|166239743|gb|ABY86428.1|
Lj0g3v0338869	-0.69	0	Protein coding	PREDICTED: probable phytol kinase 3 chloroplastic-like [Cicer arietinum] gi|502129411|ref|XP_004500293.1|
Lj0g3v0338969	-1.28	0	Protein coding	Uncharacterized protein TCM_012072 [Theobroma cacao] gi|508773471|gb|EOY20727.1|
Lj0g3v0339149	-1.34	0.01	Protein coding	PREDICTED: endoplasmic reticulum metallopeptidase 1-like isoform X2 [Cicer arietinum] gi|502118460|ref|XP_004496278.1|
Lj0g3v0339199	-1.15	0.02	Protein coding	PREDICTED: tRNA:m(4)X modification enzyme TRM13 homolog isoform X1 [Cicer arietinum] gi|502123768|ref|XP_004498251.1|
Lj0g3v0339219	-5.37	0.04	Non-coding	NoHit
Lj0g3v0339499	-2.79	0.04	Protein coding	NoHit
Lj0g3v0339729	-2.63	0.01	Protein coding	Serine/threonine protein kinase ATM [Medicago truncatula] gi|357440855|ref|XP_003590705.1|
Lj0g3v0339759	-1.06	0	Protein coding	PREDICTED: probable methyltransferase PMT8-like [Glycine max] gi|356501308|ref|XP_003519467.1|
Lj0g3v0339859	-1.58	0.02	Protein coding	Pentatricopeptide repeat (PPR) superfamily protein [Theobroma cacao] gi|508716385|gb|EOY08282.1|
Lj0g3v0339969	-1.48	0	Protein coding	Uncharacterized protein isoform 2 partial [Theobroma cacao] gi|508774286|gb|EOY21542.1|
Lj0g3v0340239	-1.35	0.01	Protein coding	Uncharacterized protein TCM_020006 [Theobroma cacao] gi|508712940|gb|EOY04837.1|
Lj0g3v0340609	-1.4	0	Protein coding	Peroxisomal fatty acid beta-oxidation multifunctional protein [Medicago truncatula] gi|357500631|ref|XP_003620604.1|
Lj0g3v0341069	-3.84	0	Non-coding	NoHit
Lj0g3v0341109	-1.04	0	Protein coding	PREDICTED: adenine phosphoribosyltransferase 2-like [Cicer arietinum] gi|502132410|ref|XP_004501346.1|
Lj0g3v0341279	-0.88	0	Non-coding	NoHit
Lj0g3v0341349	-1.09	0	Protein coding	AT-hook DNA-binding family protein [Theobroma cacao] gi|508776764|gb|EOY24020.1|
Lj0g3v0341599	-1.35	0.02	Protein coding	Extra-large G-protein 1 [Theobroma cacao] gi|508699367|gb|EOX91263.1|
Lj0g3v0341639	-4.4	0.03	Protein coding	CAAX amino terminal protease family protein isoform 2 [Theobroma cacao] gi|508777628|gb|EOY24884.1|
Lj0g3v0342139	-1.62	0	Protein coding	PREDICTED: probable glycosyltransferase At3g42180-like [Cicer arietinum] gi|502151801|ref|XP_004508620.1|
Lj0g3v0342149	-0.75	0	Protein coding	Oleosin [Medicago truncatula] gi|357477595|ref|XP_003609083.1|
Lj0g3v0342279	-2.57	0	repeat	NoHit
Lj0g3v0342399	-1.22	0	Protein coding	PREDICTED: ankyrin repeat-containing protein At3g12360-like [Vitis vinifera] gi|225446327|ref|XP_002273773.1|
Lj0g3v0342619	-2.96	0.02	Protein coding	Glucan endo-13-beta-glucosidase [Medicago truncatula] gi|357519465|ref|XP_003630021.1|
Lj0g3v0343329	-5.49	0.03	Non-coding	NoHit
Lj0g3v0343369	-1.09	0	repeat	NoHit
Lj0g3v0343459	-1.08	0	Protein coding	DNA-directed RNA polymerase [Medicago truncatula] gi|357468037|ref|XP_003604303.1|
Lj0g3v0343489	-0.77	0.02	Non-coding	NoHit
Lj0g3v0343589	-3.13	0	Protein coding	PREDICTED: RNA-binding protein 38-like isoform X1 [Cicer arietinum] gi|502180082|ref|XP_004516562.1|
Lj0g3v0343719	-1.65	0	Protein coding	penicillin-binding protein beta-lactamase class C [Singulisphaera acidiphila DSM 18658] gi|430745113|ref|YP_007204242.1|
Lj0g3v0343729	-0.73	0	Protein coding	beta-galactosidase [Cicer arietinum] gi|3021342|emb|CAA06310.1|
Lj0g3v0343829	-1.77	0.01	Non-coding	NoHit
Lj0g3v0344009	-0.71	0	Protein coding	Uncharacterized protein TCM_027333 [Theobroma cacao] gi|508778709|gb|EOY25965.1|
Lj0g3v0344519	-1.73	0	Protein coding	PREDICTED: kinesin-like protein Klp10A-like isoform X1 [Cicer arietinum] gi|502085138|ref|XP_004487846.1|
Lj0g3v0344999	-1.14	0.02	Protein coding	NADH dehydrogenase subunit [Medicago truncatula] gi|357436153|ref|XP_003588352.1|
Lj0g3v0345019	-1.03	0
Lj0g3v0345049	-4.44	0.01
Lj0g3v0345269	-2.1	0	Protein coding	PREDICTED: condensin complex subunit 1-like [Cicer arietinum] gi|502169956|ref|XP_004514724.1|
Lj0g3v0345619	-2.45	0.03	Non-coding	NoHit
Lj0g3v0345909	-1.08	0.01	Protein coding	PREDICTED: cyclin-U2-2-like [Cicer arietinum] gi|502167736|ref|XP_004514236.1|
Lj0g3v0345929	-4.21	0.03	Protein coding	auxin response factor 3a [Lotus japonicus] gi|225030804|gb|ACN79515.1|
Lj0g3v0345989	-4.53	0.01	Protein coding	signal transduction histidine kinase-like protein [Shewanella amazonensis SB2B] gi|119773209|ref|YP_925949.1|
Lj0g3v0346019	-3.52	0	Protein coding	PREDICTED: isoliquiritigenin 2'-O-methyltransferase-like [Glycine max] gi|356532221|ref|XP_003534672.1|
Lj0g3v0346069	-0.62	0.03	Non-coding	NoHit
Lj0g3v0346099	-2.09	0	Protein coding	PREDICTED: probable inactive receptor kinase At2g26730-like [Fragaria vesca subsp. vesca] gi|470101852|ref|XP_004287382.1|
Lj0g3v0346259	-1.83	0	Protein coding	Uncharacterized protein isoform 1 [Theobroma cacao] gi|508702446|gb|EOX94342.1|
Lj0g3v0346339	-3.51	0	Protein coding	14 kDa proline-rich protein DC2.15 [Medicago truncatula] gi|357476925|ref|XP_003608748.1|
Lj0g3v0346399	-3.41	0	Protein coding	PREDICTED: cytochrome P450 716B1-like [Glycine max] gi|356561205|ref|XP_003548874.1|
Lj0g3v0346449	-1.94	0	Protein coding	Os10g0170600 [Oryza sativa Japonica Group] gi|297610165|ref|NP_001064234.2|
Lj0g3v0346559	-0.72	0.01	Protein coding	PREDICTED: receptor-like protein kinase THESEUS 1-like [Glycine max] gi|356543264|ref|XP_003540082.1|
Lj0g3v0346619	-1.63	0	Protein coding	PREDICTED: mitochondrial substrate carrier family protein Y-like [Cicer arietinum] gi|502145147|ref|XP_004505900.1|
Lj0g3v0346789	-3.76	0.01	Non-coding	NoHit
Lj0g3v0346879	-1.72	0.01	Protein coding	Laccase [Medicago truncatula] gi|357472833|ref|XP_003606701.1|
Lj0g3v0347259	-0.69	0	Protein coding	PREDICTED: flavoprotein WrbA-like [Cicer arietinum] gi|502142428|ref|XP_004504953.1|
Lj0g3v0347399	-1.3	0.04	repeat	NoHit
Lj0g3v0347519	-1.58	0.04	Protein coding	PREDICTED: scarecrow-like protein 14-like [Glycine max] gi|356541231|ref|XP_003539083.1|
Lj0g3v0347759	-3.79	0	Non-coding	NoHit
Lj0g3v0348059	-1.15	0.03	Non-coding	NoHit
Lj0g3v0348929	-5.79	0	Non-coding	NoHit
Lj0g3v0349049	-5	0.03	Non-coding	NoHit
Lj0g3v0349659	-3.03	0.01
Lj0g3v0349899	-4.23	0	Protein coding	Polynucleotidyl transferase Ribonuclease H fold [Medicago truncatula] gi|87162915|gb|ABD28710.1|
Lj0g3v0350249	-1.08	0	Protein coding	PREDICTED: DNA polymerase theta-like [Cicer arietinum] gi|502124469|ref|XP_004498542.1|
Lj0g3v0350329	-4.7	0.01	Protein coding	Os06g0710400 [Oryza sativa Japonica Group] gi|297725253|ref|NP_001174990.1|
Lj0g3v0350649	-1.47	0.04	Protein coding	PREDICTED: probable exocyst complex component 6-like [Glycine max] gi|356504422|ref|XP_003520995.1|
Lj0g3v0350799	-0.92	0.01	Protein coding	PREDICTED: probable methyltransferase PMT20-like [Glycine max] gi|356496447|ref|XP_003517079.1|
Lj0g3v0350889	-2.28	0	Protein coding	phenylalanine ammonia-lyase [Lotus japonicus] gi|118142394|dbj|BAF36972.1|
Lj0g3v0351459	-1.56	0	Protein coding	PREDICTED: laccase-4-like [Glycine max] gi|356506772|ref|XP_003522150.1|
Lj0g3v0351829	-1.16	0.01	repeat	NoHit
Lj0g3v0352099	-4.29	0.01	Protein coding	PREDICTED: probable transcriptional regulator RABBIT EARS-like [Glycine max] gi|356537940|ref|XP_003537464.1|
Lj0g3v0352159	-1.31	0	Protein coding	Early nodulin-like protein 17 isoform 2 [Theobroma cacao] gi|508778817|gb|EOY26073.1|
Lj0g3v0352499	-0.67	0	Protein coding	Defective in exine formation [Medicago truncatula] gi|357468635|ref|XP_003604602.1|
Lj0g3v0352539	-1.39	0	Protein coding	Uncharacterized protein TCM_034025 [Theobroma cacao] gi|508722845|gb|EOY14742.1|
Lj0g3v0353049	-2.25	0	Protein coding	PREDICTED: tetratricopeptide repeat protein 7B-like [Glycine max] gi|356560871|ref|XP_003548710.1|
Lj0g3v0353069	-1.59	0.02	Non-coding	NoHit
Lj0g3v0353399	-1.34	0	Protein coding	alcohol dehydrogenase [Lotus japonicus] gi|356582742|gb|AET21261.1|
Lj0g3v0353689	-1.32	0	Protein coding	DNA double-strand break repair rad50 ATPase [Theobroma cacao] gi|508785298|gb|EOY32554.1|
Lj0g3v0353889	-1.42	0	Protein coding	PREDICTED: DNA-directed RNA polymerase E subunit 1-like [Glycine max] gi|356546354|ref|XP_003541591.1|
Lj0g3v0354389	-1.63	0.04	Protein coding	PREDICTED: MLO-like protein 11-like [Glycine max] gi|356549739|ref|XP_003543248.1|
Lj0g3v0354499	-1.37	0	Protein coding	Wall-associated receptor kinase-like protein [Medicago truncatula] gi|357466869|ref|XP_003603719.1|
Lj0g3v0354719	-0.75	0	Protein coding	PREDICTED: LOW QUALITY PROTEIN: ankyrin-2 partial [Sus scrofa] gi|350587861|ref|XP_003129286.3|
Lj0g3v0354859	-1.49	0.04	Protein coding	TashAT2 [Theileria annulata] gi|289597673|gb|ADD12272.1|
Lj0g3v0354899	-0.7	0.05	Non-coding	NoHit
Lj0g3v0355249	-1.65	0.01
Lj0g3v0355309	-1.03	0.02	Non-coding	NoHit
Lj0g3v0355719	-5.32	0	Non-coding	NoHit
Lj0g3v0355869	-0.78	0	Protein coding	PREDICTED: cytochrome P450 93A2-like [Glycine max] gi|356537345|ref|XP_003537188.1|
Lj0g3v0355919	-1.32	0.01	Protein coding	Uncharacterized protein isoform 1 [Theobroma cacao] gi|508714618|gb|EOY06515.1|
Lj0g3v0355929	-1.32	0	Protein coding	PREDICTED: 60S ribosomal protein L18a-like [Cucumis sativus] gi|449459356|ref|XP_004147412.1|
Lj0g3v0356449	-1.57	0.01	Protein coding	PREDICTED: LOW QUALITY PROTEIN: isoprene synthase chloroplastic-like [Glycine max] gi|356515248|ref|XP_003526313.1|
Lj0g3v0356659	-6.11	0	Protein coding	PREDICTED: myb-related protein Zm1-like [Glycine max] gi|356517590|ref|XP_003527470.1|
Lj0g3v0356669	-5.49	0.02	Non-coding	NoHit
Lj0g3v0356699	-1.64	0	repeat	NoHit
Lj0g3v0356719	-1.43	0.03	Protein coding	Ubiquitin carboxyl-terminal hydrolase family protein [Theobroma cacao] gi|508713128|gb|EOY05025.1|
Lj0g3v0356809	-2.11	0	Protein coding	PREDICTED: probably inactive leucine-rich repeat receptor-like protein kinase IMK2-like [Glycine max] gi|356495063|ref|XP_003516400.1|
Lj0g3v0356819	-0.83	0.05	Non-coding	NoHit
Lj0g3v0356829	-0.81	0	Protein coding	PREDICTED: PRA1 family protein B4-like [Cicer arietinum] gi|502147519|ref|XP_004506814.1|
Lj0g3v0357169	-2.49	0.01	Protein coding	PREDICTED: dehydration-responsive element-binding protein 1F-like isoform 1 [Glycine max] gi|356497210|ref|XP_003517455.1|
Lj0g3v0357229	-0.86	0	Protein coding	PREDICTED: zinc finger CCCH domain-containing protein 44-like isoform X2 [Cicer arietinum] gi|502161278|ref|XP_004512104.1|
Lj0g3v0357329	-0.66	0	Protein coding	Uncharacterized protein isoform 1 [Theobroma cacao] gi|508714882|gb|EOY06779.1|
Lj0g3v0357449	-1.01	0.02	repeat	NoHit
Lj0g3v0357469	-0.76	0.01	Protein coding	PREDICTED: fatty acid desaturase 3-like [Glycine max] gi|356526912|ref|XP_003532059.1|
Lj0g3v0357689	-3.04	0.03	Protein coding	RecName: Full=Cytochrome P450 94A1, AltName: Full=P450-dependent fatty acid omega-hydroxylase_x0001_gi|4204095|gb|AAD10204.1| CYP94A1 [Vicia sativa] gi|17366212|sp|O81117.2|C94A1_VICSA
Lj0g3v0357769	-1.22	0.01	Protein coding	PREDICTED: transmembrane and coiled-coil domains protein 1-like isoform X1 [Cicer arietinum] gi|502107011|ref|XP_004493128.1|
Lj0g3v0358309	-1.43	0	Protein coding	PREDICTED: structural maintenance of chromosomes protein 2-1-like [Cicer arietinum] gi|502158009|ref|XP_004510992.1|
Lj0g3v0358329	-1.61	0	Protein coding	PREDICTED: purple acid phosphatase 22-like [Cicer arietinum] gi|502111775|ref|XP_004494164.1|
Lj0g3v0358589	-1.67	0	Protein coding	alpha galactosidase precursor [Glycine max] gi|351724789|ref|NP_001235022.1|
Lj0g3v0359209	-1.9	0	Protein coding	P-loop containing nucleoside triphosphate hydrolases superfamily protein [Theobroma cacao] gi|508776121|gb|EOY23377.1|
Lj0g3v0359259	-1.58	0	Protein coding	RING finger protein [Medicago truncatula] gi|357488913|ref|XP_003614744.1|
Lj0g3v0359269	-2.87	0	Protein coding	PREDICTED: calcium-binding protein PBP1-like [Glycine max] gi|356517229|ref|XP_003527291.1|
Lj0g3v0359469	-0.86	0	Protein coding	PREDICTED: probable S-acyltransferase At4g24630-like isoform 1 [Glycine max] gi|356559619|ref|XP_003548096.1|
Lj0g3v0359809	-1.64	0	Non-coding	NoHit
Lj0g3v0359999	-2.13	0	Protein coding	PREDICTED: expansin-A15-like [Cicer arietinum] gi|502143644|ref|XP_004505412.1|
Lj0g3v0360049	-0.72	0.05	Protein coding	PREDICTED: auxin-induced protein 5NG4-like [Glycine max] gi|356515312|ref|XP_003526345.1|
Lj0g3v0360189	-2.6	0	Protein coding	PREDICTED: probable exonuclease V-like [Glycine max] gi|356539114|ref|XP_003538045.1|
Lj0g3v0360239	-0.66	0	Protein coding	PREDICTED: alpha-14 glucan phosphorylase L-2 isozyme chloroplastic/amyloplastic-like [Glycine max] gi|356577161|ref|XP_003556696.1|
Lj0g3v0360289	-1.75	0	Protein coding	DNA photolyase [Arabidopsis thaliana] gi|240256063|ref|NP_194259.4|
Lj0g3v0360349	-0.8	0	Protein coding	Tetratricopeptide repeat-like superfamily protein [Theobroma cacao] gi|508786510|gb|EOY33766.1|
Lj0g3v0360359	-0.9	0	Protein coding	Tetratricopeptide repeat-like superfamily protein [Theobroma cacao] gi|508786510|gb|EOY33766.1|
Lj0g3v0360389	-1.41	0	Protein coding	PREDICTED: homeobox-leucine zipper protein ANTHOCYANINLESS 2-like [Glycine max] gi|356520461|ref|XP_003528880.1|
Lj0g3v0360539	-1.97	0	Non-coding	NoHit
Lj0g3v0360769	-2.62	0	Protein coding	PREDICTED: protein IQ-DOMAIN 1-like [Glycine max] gi|356545965|ref|XP_003541403.1|
Lj0g3v0360999	-3.7	0	Protein coding	ferric reductase [Lotus japonicus] gi|331271992|gb|AED02590.1|
Lj0g3v0361119	-0.64	0	Protein coding	PREDICTED: probable diacylglycerol kinase 3-like [Glycine max] gi|356547779|ref|XP_003542286.1|
Lj0g3v0361169	-4.83	0	repeat	NoHit
Lj0g3v0361589	-2.16	0.03	Protein coding	Exostosin family protein isoform 1 [Theobroma cacao] gi|508717444|gb|EOY09341.1|
Lj0g3v0361719	-0.74	0.01	Protein coding	PREDICTED: UDP-glycosyltransferase 79B3-like [Glycine max] gi|356543932|ref|XP_003540412.1|
Lj0g3v0361729	-1.72	0	Protein coding	glycosyltransferase GT10J15 [Pueraria montana var. lobata] gi|319759260|gb|ADV71366.1|
Lj0g3v0361859	-0.74	0.01	Protein coding	Resistance protein MG13 [Medicago truncatula] gi|357494453|ref|XP_003617515.1|
Lj0g3v0361919	-1.42	0	Protein coding	PREDICTED: probable LRR receptor-like serine/threonine-protein kinase At4g20940-like isoform X1 [Cicer arietinum] gi|502080122|ref|XP_004486464.1|
Lj0g3v0362029	-1.72	0	Protein coding	Uncharacterized protein TCM_037882 [Theobroma cacao] gi|508783543|gb|EOY30799.1|
Lj0g3v0362219	-2.46	0	Protein coding	PREDICTED: chlorophyllide a oxygenase chloroplastic-like [Cicer arietinum] gi|502124009|ref|XP_004498345.1|
Lj0g3v0362239	-1.06	0	Protein coding	PREDICTED: LOW QUALITY PROTEIN: filament-like plant protein 1-like [Cicer arietinum] gi|502123998|ref|XP_004498341.1|
Lj0g3v0362339	-1.56	0	Protein coding	Cytochrome P450 [Medicago truncatula] gi|358344476|ref|XP_003636315.1|
Lj0g3v0362349	-2.82	0	Protein coding	Cytochrome P450 [Medicago truncatula] gi|358344476|ref|XP_003636315.1|
Lj0g3v0362599	-3.29	0	Protein coding	PREDICTED: GDSL esterase/lipase CPRD49-like [Cicer arietinum] gi|502104135|ref|XP_004492450.1|
Lj0g3v0362789	-0.72	0.02	Protein coding	Coiled-coil domain-containing protein [Medicago truncatula] gi|357518415|ref|XP_003629496.1|
Lj0g3v0362819	-0.68	0.03	Protein coding	PREDICTED: cyclin-dependent protein kinase inhibitor SMR3-like [Cicer arietinum] gi|502145073|ref|XP_004505867.1|
Lj0g3v0362919	-1.05	0	Protein coding	PREDICTED: glutathione S-transferase-like [Glycine max] gi|356502854|ref|XP_003520230.1|
Lj0g3v0362949	-0.7	0	Protein coding	glutathione S-transferase [Medicago sativa] gi|16416392|dbj|BAB70616.1|
Lj0g3v0363059	-1.03	0	Protein coding	PREDICTED: F-box protein At1g78280-like [Glycine max] gi|356515772|ref|XP_003526572.1|
Lj0g3v0363199	-1.63	0.03	Protein coding	Mitochondrial transcription termination factor family protein [Theobroma cacao] gi|508703082|gb|EOX94978.1|
Lj0g3v0363379	-0.85	0	Protein coding	Tel2-interacting protein [Medicago truncatula] gi|357438953|ref|XP_003589753.1|
Lj0g3v0363569	-6.59	0	Protein coding	PREDICTED: benzyl alcohol O-benzoyltransferase-like [Glycine max] gi|356500043|ref|XP_003518844.1|
Lj0g3v0363729	-2.01	0	Protein coding	Hypoxia-responsive family protein [Theobroma cacao] gi|508728122|gb|EOY20019.1|
Lj0g3v0363739	-1.65	0	Protein coding	Speckle-type POZ protein-like protein [Medicago truncatula] gi|357461485|ref|XP_003601024.1|
Lj0g3v0363819	-2.75	0
Lj0g3v0364379	-7.26	0	Protein coding	p90 autoantigen [Danio rerio] gi|167555176|ref|NP_001107893.1|
Lj1g3v0000010	-4.41	0.01	Protein coding	PREDICTED: glycosyltransferase-like domain-containing protein 2-like partial [Cicer arietinum] gi|502138408|ref|XP_004503395.1|
Lj1g3v0001030	-1.13	0.05	Protein coding	Pentatricopeptide repeat-containing protein [Medicago truncatula] gi|357508205|ref|XP_003624391.1|
Lj1g3v0013380	-0.8	0.01	Protein coding	PREDICTED: presequence protease 1 chloroplastic/mitochondrial-like [Cicer arietinum] gi|502158789|ref|XP_004511282.1|
Lj1g3v0013440	-1.09	0	Protein coding	UDP-glucose glucosyltransferase [Lotus japonicus] gi|283132367|dbj|BAI63589.1|
Lj1g3v0016520	-1.68	0	Protein coding	PREDICTED: probable receptor protein kinase TMK1-like [Glycine max] gi|356507449|ref|XP_003522479.1|
Lj1g3v0016530	-1.72	0	Protein coding	PREDICTED: proline-rich receptor-like protein kinase PERK14-like [Cicer arietinum] gi|502137085|ref|XP_004502962.1|
Lj1g3v0026680	-2.56	0	Protein coding	Elicitor-responsive protein [Medicago truncatula] gi|358343839|ref|XP_003636003.1|
Lj1g3v0051010	-0.89	0	Non-coding	NoHit
Lj1g3v0052150	-3.19	0.02	Non-coding	NoHit
Lj1g3v0052330	-1.18	0.04	Protein coding	cysteine-rich protein precursor [Glycine max] gi|351721533|ref|NP_001238492.1|
Lj1g3v0052610	-2.82	0	Protein coding	PREDICTED: protein FANTASTIC FOUR 3-like [Cicer arietinum] gi|502158954|ref|XP_004511343.1|
Lj1g3v0054700	-1.16	0.05	Protein coding	Transmembrane protein [Medicago truncatula] gi|357480837|ref|XP_003610704.1|
Lj1g3v0054710	-3.5	0.04	Protein coding	PREDICTED: heat shock cognate 70 kDa protein 4-like [Glycine max] gi|356497462|ref|XP_003517579.1|
Lj1g3v0064740	-1.81	0.03	Protein coding	PREDICTED: keratin type II cuticular Hb4-like [Ailuropoda melanoleuca] gi|301775731|ref|XP_002923286.1|
Lj1g3v0084950	-1.42	0	Non-coding	NoHit
Lj1g3v0095240	-2.03	0.04	Protein coding	C-8 sterol isomerase [Arabidopsis thaliana] gi|79336241|ref|NP_172035.2|
Lj1g3v0098430	-0.72	0	Protein coding	PREDICTED: interaptin-like [Cicer arietinum] gi|502159036|ref|XP_004511372.1|
Lj1g3v0101550	-1.24	0	Protein coding	PREDICTED: type I inositol-145-trisphosphate 5-phosphatase CVP2-like [Glycine max] gi|356535991|ref|XP_003536524.1|
Lj1g3v0112660	-2.73	0	Protein coding	PREDICTED: protein IQ-DOMAIN 1-like [Cicer arietinum] gi|502119644|ref|XP_004496689.1|
Lj1g3v0112850	-1.48	0	Non-coding	NoHit
Lj1g3v0112920	-1.19	0.01	Non-coding	NoHit
Lj1g3v0112930	-2.13	0	Protein coding	meiotic recombination protein DMC1 homolog [Glycine max] gi|351726994|ref|NP_001238425.1|
Lj1g3v0112940	-1.39	0	Protein coding	Uncharacterized protein isoform 1 [Theobroma cacao] gi|508701429|gb|EOX93325.1|
Lj1g3v0114040	-1.23	0	Protein coding	transcription factor CPP [Lotus japonicus] gi|193237591|dbj|BAG50072.1|
Lj1g3v0114230	-1.16	0	Protein coding	PREDICTED: ATP-dependent RNA helicase SUPV3L1 mitochondrial-like [Glycine max] gi|356538244|ref|XP_003537614.1|
Lj1g3v0114240	-1.7	0	Protein coding	12-oxophytodienoic acid 1010-reductase [Astragalus sinicus] gi|238909261|gb|ACR77749.1|
Lj1g3v0116360	-1.48	0.02	Protein coding	PREDICTED: type I inositol 145-trisphosphate 5-phosphatase CVP2-like [Cicer arietinum] gi|502159083|ref|XP_004511388.1|
Lj1g3v0116440	-1.14	0	Protein coding	PREDICTED: non-specific lipid-transfer protein-like protein At5g64080-like isoform X1 [Cicer arietinum] gi|502159097|ref|XP_004511392.1|
Lj1g3v0116450	-1.41	0	Protein coding	Non-specific lipid-transfer protein [Medicago truncatula] gi|357480991|ref|XP_003610781.1|
Lj1g3v0116460	-1.41	0	Protein coding	Non-specific lipid-transfer protein [Medicago truncatula] gi|357480991|ref|XP_003610781.1|
Lj1g3v0116490	-2.88	0.03	Protein coding	PREDICTED: stAR-related lipid transfer protein 7 mitochondrial-like [Glycine max] gi|356538313|ref|XP_003537648.1|
Lj1g3v0116670	-1.24	0	Protein coding	PREDICTED: histone deacetylase HDT3-like [Fragaria vesca subsp. vesca] gi|470134384|ref|XP_004303033.1|
Lj1g3v0117770	-4	0	Protein coding	UDP-glucose glucosyltransferase [Lotus japonicus] gi|283132367|dbj|BAI63589.1|
Lj1g3v0128840	-1.14	0	Protein coding	PREDICTED: WEB family protein At5g16730 chloroplastic-like [Cicer arietinum] gi|502159162|ref|XP_004511414.1|
Lj1g3v0130060	-0.86	0	Protein coding	PREDICTED: cellulose synthase-like protein D3-like [Glycine max] gi|356538575|ref|XP_003537778.1|
Lj1g3v0130160	-0.84	0	Protein coding	PREDICTED: WEB family protein At5g16730 chloroplastic-like [Cicer arietinum] gi|502159162|ref|XP_004511414.1|
Lj1g3v0131260	-2.44	0	Protein coding	PREDICTED: mitogen-activated protein kinase kinase kinase kinase 3-like isoform X1 [Cicer arietinum] gi|502088124|ref|XP_004488741.1|
Lj1g3v0173680	-0.91	0.03	Protein coding	PREDICTED: serine hydroxymethyltransferase mitochondrial-like [Glycine max] gi|356500779|ref|XP_003519208.1|
Lj1g3v0175780	-0.75	0	Protein coding	PREDICTED: MADS-box transcription factor 27-like [Glycine max] gi|356552982|ref|XP_003544838.1|
Lj1g3v0180960	-0.76	0.03	Protein coding	Transcription initiation factor IIA subunit [Medicago truncatula] gi|357501375|ref|XP_003620976.1|
Lj1g3v0203160	-4.85	0	Protein coding	PREDICTED: cytochrome P450 716B1-like [Cicer arietinum] gi|502153330|ref|XP_004509304.1|
Lj1g3v0203200	-0.86	0	Protein coding	Uncharacterized protein isoform 1 [Theobroma cacao] gi|508723516|gb|EOY15413.1|
Lj1g3v0234320	-3.54	0	Non-coding	NoHit
Lj1g3v0244620	-0.68	0	Protein coding	PREDICTED: transport inhibitor response 1-like protein-like [Cicer arietinum] gi|502095246|ref|XP_004490408.1|
Lj1g3v0244670	-3.2	0	repeat	NoHit
Lj1g3v0244700	-2.94	0.03	repeat	NoHit
Lj1g3v0244710	-1.61	0	Protein coding	PREDICTED: rhodanese-like domain-containing protein 6-like [Cicer arietinum] gi|502095190|ref|XP_004490394.1|
Lj1g3v0244730	-1.76	0	Protein coding	PREDICTED: bet1-like protein At4g14600-like [Cicer arietinum] gi|502095261|ref|XP_004490412.1|
Lj1g3v0246790	-0.99	0	Protein coding	PREDICTED: bet1-like protein At4g14600-like [Cicer arietinum] gi|502095261|ref|XP_004490412.1|
Lj1g3v0246840	-1.72	0	Protein coding	PREDICTED: probable pectinesterase/pectinesterase inhibitor 12-like [Glycine max] gi|356556434|ref|XP_003546531.1|
Lj1g3v0247920	-2.01	0.03	Protein coding	PREDICTED: probable 2-oxoglutarate/Fe(II)-dependent dioxygenase-like [Glycine max] gi|356552933|ref|XP_003544816.1|
Lj1g3v0261650	-0.73	0	Non-coding	NoHit
Lj1g3v0261700	-2.14	0	fragmented	NoHit
Lj1g3v0261770	-1.64	0.05	Protein coding	2-dehydro-3-deoxyphosphoheptonate aldolase (3-deoxy-d-arabino-heptulosonate 7-phosphate synthase) [Medicago truncatula] gi|357489731|ref|XP_003615153.1|
Lj1g3v0261830	-1.96	0.03	fragmented	NoHit
Lj1g3v0263110	-1.25	0.05	Protein coding	PREDICTED: phospho-2-dehydro-3-deoxyheptonate aldolase 1 chloroplastic-like [Cicer arietinum] gi|502177864|ref|XP_004516132.1|
Lj1g3v0264200	-2.36	0	Protein coding	PREDICTED: acyl-[acyl-carrier-protein] gi|502124091|ref|XP_004498381.1|
Lj1g3v0268560	-2.67	0	Protein coding	PREDICTED: probable calcium-binding protein CML44-like [Glycine max] gi|356547218|ref|XP_003542013.1|
Lj1g3v0270230	-2.29	0.05	Protein coding	PREDICTED: multiple RNA-binding domain-containing protein 1-like [Cicer arietinum] gi|502109477|ref|XP_004493655.1|
Lj1g3v0296890	-1.2	0	Protein coding	ZIK1 protein [Medicago sativa] gi|28874836|emb|CAC84087.1|
Lj1g3v0307940	-1.93	0	Protein coding	Thyroid receptor-interacting protein [Medicago truncatula] gi|357461801|ref|XP_003601182.1|
Lj1g3v0317970	-2.81	0.04	Protein coding	Uncharacterized protein TCM_037169 [Theobroma cacao] gi|508782461|gb|EOY29717.1|
Lj1g3v0318040	-2.3	0.01	Protein coding	PREDICTED: F-box/FBD/LRR-repeat protein At4g26340-like [Glycine max] gi|356527370|ref|XP_003532284.1|
Lj1g3v0318050	-2.57	0	Protein coding	PREDICTED: F-box/FBD/LRR-repeat protein At4g26340-like [Glycine max] gi|356527370|ref|XP_003532284.1|
Lj1g3v0318110	-1.28	0.05	Non-coding	NoHit
Lj1g3v0318140	-2.77	0	Protein coding	Serine/Threonine protein kinase [Reinekea blandensis] gi|495317052|ref|WP_008041799.1|
Lj1g3v0318490	-0.59	0.01	Non-coding	NoHit
Lj1g3v0385330	-1.74	0	repeat	NoHit
Lj1g3v0385340	-1.59	0	Non-coding	NoHit
Lj1g3v0385380	-2.29	0.01	repeat	NoHit
Lj1g3v0395870	-6.84	0	Protein coding	UDP-N-acetylglucosamine--N-acetylmuramyl- pyrophosphoryl-undecaprenol N-acetylglucosamine transferase isoform 3 [Theobroma cacao] gi|508773493|gb|EOY20749.1|
Lj1g3v0409020	-4.93	0.01	Protein coding	RagB/SusD domain-containing protein [Rhodothermus marinus DSM 4252] gi|268316639|ref|YP_003290358.1|
Lj1g3v0409040	-1.04	0.01	Protein coding	PREDICTED: dof zinc finger protein DOF5.6 [Glycine max] gi|356508677|ref|XP_003523081.1|
Lj1g3v0410200	-1.74	0	Protein coding	Fibroblast growth factor receptor [Medicago truncatula] gi|357461999|ref|XP_003601281.1|
Lj1g3v0411520	-2.83	0	repeat	NoHit
Lj1g3v0411530	-1.21	0	Protein coding	PREDICTED: probable polygalacturonase non-catalytic subunit JP650-like [Cicer arietinum] gi|502133928|ref|XP_004501939.1|
Lj1g3v0414760	-1.05	0.03	Non-coding	NoHit
Lj1g3v0415660	-1.35	0	Protein coding	predicted protein [Naegleria gruberi] gi|290974341|ref|XP_002669904.1|
Lj1g3v0415810	-0.59	0.02	Protein coding	PREDICTED: mannose-1-phosphate guanyltransferase alpha-like [Cicer arietinum] gi|502133994|ref|XP_004501963.1|
Lj1g3v0416160	-0.93	0.02	Protein coding	PREDICTED: UDP-N-acetylglucosamine transferase subunit ALG13 homolog isoform X1 [Cicer arietinum] gi|502181731|ref|XP_004516873.1|
Lj1g3v0416300	-1.18	0	Protein coding	PREDICTED: two-component response regulator ARR15-like [Cicer arietinum] gi|502134002|ref|XP_004501966.1|
Lj1g3v0416340	-1.39	0	Protein coding	enhanced disease susceptibility 1 protein [Solanum tuberosum] gi|50841444|gb|AAT84084.1|
Lj1g3v0416350	-0.77	0	Protein coding	EDS1-2 [Glycine max] gi|288310310|gb|ADC45394.1|
Lj1g3v0416380	-0.64	0	Protein coding	EDS1-2 [Glycine max] gi|288310310|gb|ADC45394.1|
Lj1g3v0451230	-2.65	0	Protein coding	16.6 kDa heat shock protein [Medicago truncatula] gi|357477445|ref|XP_003609008.1|
Lj1g3v0465620	-2.05	0	Protein coding	PREDICTED: probable WRKY transcription factor 72-like [Glycine max] gi|356519041|ref|XP_003528183.1|
Lj1g3v0465670	-0.74	0.01	Protein coding	PREDICTED: micronuclear linker histone polyprotein-like [Cicer arietinum] gi|502152104|ref|XP_004508766.1|
Lj1g3v0466690	-1.25	0	Non-coding	NoHit
Lj1g3v0466710	-2.43	0	Protein coding	PREDICTED: protein IQ-DOMAIN 31-like [Glycine max] gi|356516764|ref|XP_003527063.1|
Lj1g3v0476740	-1.4	0	Non-coding	NoHit
Lj1g3v0476760	-2.48	0	Protein coding	PREDICTED: protein IQ-DOMAIN 31-like [Glycine max] gi|356516764|ref|XP_003527063.1|
Lj1g3v0488860	-4.87	0.04	Non-coding	NoHit
Lj1g3v0492090	-0.85	0.03	Protein coding	PREDICTED: xylogalacturonan beta-13-xylosyltransferase-like isoform X1 [Cicer arietinum] gi|502126882|ref|XP_004499476.1|
Lj1g3v0513130	-2.12	0	Protein coding	PREDICTED: dof zinc finger protein DOF3.3-like [Glycine max] gi|356516810|ref|XP_003527086.1|
Lj1g3v0514240	-4.44	0.05	Protein coding	HORMA domain-containing protein [Medicago truncatula] gi|357463013|ref|XP_003601788.1|
Lj1g3v0526570	-1.49	0.05	Protein coding	PREDICTED: formin-like protein 20-like [Glycine max] gi|356513519|ref|XP_003525461.1|
Lj1g3v0526680	-3.94	0	Protein coding	PREDICTED: formin-like protein 20-like [Glycine max] gi|356565119|ref|XP_003550792.1|
Lj1g3v0569370	-1.1	0	Protein coding	PREDICTED: protein COBRA-like [Cicer arietinum] gi|502087124|ref|XP_004488435.1|
Lj1g3v0579620	-3.66	0	Non-coding	NoHit
Lj1g3v0579700	-1.55	0.03	Protein coding	PREDICTED: LOW QUALITY PROTEIN: WD repeat and HMG-box DNA-binding protein 1-like [Cicer arietinum] gi|502181680|ref|XP_004516862.1|
Lj1g3v0605140	-2.77	0	repeat	NoHit
Lj1g3v0638730	-2.19	0	Protein coding	PREDICTED: 23-bisphosphoglycerate-dependent phosphoglycerate mutase-like [Glycine max] gi|356508122|ref|XP_003522809.1|
Lj1g3v0641840	-0.74	0	Protein coding	PREDICTED: pollen-specific protein C13-like [Cicer arietinum] gi|502130309|ref|XP_004500607.1|
Lj1g3v0672100	-1.83	0	Protein coding	PREDICTED: SPX domain-containing protein 2-like [Glycine max] gi|356548579|ref|XP_003542678.1|
Lj1g3v0672110	-1.27	0.02	Protein coding	PREDICTED: peroxidase 25-like [Cicer arietinum] gi|502151563|ref|XP_004508502.1|
Lj1g3v0715530	-2.53	0	Protein coding	PREDICTED: peroxidase 64-like [Cicer arietinum] gi|502153598|ref|XP_004509399.1|
Lj1g3v0715600	-2.58	0	Protein coding	PREDICTED: receptor-like protein kinase THESEUS 1-like [Cicer arietinum] gi|502153617|ref|XP_004509405.1|
Lj1g3v0725870	-0.65	0	Protein coding	ENBP1 [Medicago truncatula] gi|3492803|emb|CAA05489.1|
Lj1g3v0725880	-1.01	0	Protein coding	Lysine-specific demethylase 3B [Medicago truncatula] gi|357436481|ref|XP_003588516.1|
Lj1g3v0738020	-1.11	0	Protein coding	Serine hydroxymethyltransferase [Medicago truncatula] gi|357461719|ref|XP_003601141.1|
Lj1g3v0764410	-3.52	0	repeat	NoHit
Lj1g3v0764440	-3.91	0.04	repeat	NoHit
Lj1g3v0785930	-1.93	0		transcription initiator for nodulation [Lotus japonicus] gi|84570611|dbj|BAE72690.1|
Lj1g3v0786010	-2.66	0.01	Non-coding	NoHit
Lj1g3v0786230	-1.49	0.03	Protein coding	RING finger protein [Medicago truncatula] gi|357461573|ref|XP_003601068.1|
Lj1g3v0786360	-1.27	0	Protein coding	PREDICTED: ethylene-responsive transcription factor ERF014-like [Cicer arietinum] gi|502130202|ref|XP_004500566.1|
Lj1g3v0806600	-0.92	0.03	Protein coding	PREDICTED: WAT1-related protein At4g08290-like [Cicer arietinum] gi|502130195|ref|XP_004500563.1|
Lj1g3v0811910	-3.14	0	Protein coding	PREDICTED: cytochrome P450 78A3-like [Glycine max] gi|356564944|ref|XP_003550706.1|
Lj1g3v0812930	-1.16	0.05	Protein coding	Replication factor C large subunit [Medicago truncatula] gi|357438631|ref|XP_003589591.1|
Lj1g3v0813950	-0.96	0	Protein coding	PREDICTED: UDP-galactose transporter 1-like [Glycine max] gi|356549087|ref|XP_003542929.1|
Lj1g3v0841430	-2.5	0	Protein coding	PREDICTED: IAA-amino acid hydrolase ILR1-like 6-like [Glycine max] gi|356515913|ref|XP_003526641.1|
Lj1g3v0841620	-6.63	0	repeat	NoHit
Lj1g3v0862920	-0.61	0.02	Non-coding	NoHit
Lj1g3v0874200	-1.68	0	Protein coding	mitotic cyclin a2-type [Glycine max] gi|351723701|ref|NP_001237800.1|
Lj1g3v0874320	-1.44	0	Protein coding	amino acid permease AAP4 [Vicia faba var. minor] gi|15216030|emb|CAC51425.1|
Lj1g3v0884400	-1.03	0	Protein coding	PREDICTED: 1-aminocyclopropane-1-carboxylate oxidase 5-like [Cicer arietinum] gi|502136014|ref|XP_004502531.1|
Lj1g3v0885540	-2.9	0	Non-coding	NoHit
Lj1g3v0897610	-2.33	0.02	Protein coding	PREDICTED: probable receptor-like serine/threonine-protein kinase At5g57670-like [Glycine max] gi|356515943|ref|XP_003526656.1|
Lj1g3v0898680	-1.53	0	Protein coding	PREDICTED: 8-hydroxyquercetin 8-O-methyltransferase-like [Glycine max] gi|356577865|ref|XP_003557042.1|
Lj1g3v0913270	-1.13	0	Protein coding	alcohol dehydrogenase [Lotus japonicus] gi|356582742|gb|AET21261.1|
Lj1g3v0913280	-1.25	0	Protein coding	alcohol dehydrogenase [Lotus japonicus] gi|356582742|gb|AET21261.1|
Lj1g3v0913320	-0.79	0	Protein coding	Glucose-6-phosphate isomerase [Medicago truncatula] gi|357496261|ref|XP_003618419.1|
Lj1g3v0913340	-2.75	0	Protein coding	PREDICTED: WAT1-related protein At1g70260-like [Cicer arietinum] gi|502136178|ref|XP_004502587.1|
Lj1g3v0947460	-5.18	0.03	Protein coding	PREDICTED: transcription factor SPEECHLESS-like [Glycine max] gi|356509301|ref|XP_003523389.1|
Lj1g3v0948550	-3.27	0	Protein coding	PREDICTED: bidirectional sugar transporter SWEET3-like [Cicer arietinum] gi|502124125|ref|XP_004498397.1|
Lj1g3v0948680	-1.2	0.04	Protein coding	PREDICTED: probable 6-phosphogluconolactonase 4 chloroplastic-like [Glycine max] gi|356551540|ref|XP_003544132.1|
Lj1g3v0968870	-0.66	0	Protein coding	Phosphatase 2C 66 isoform 1 [Theobroma cacao] gi|508727093|gb|EOY18990.1|
Lj1g3v0968880	-4.07	0.01	Non-coding	NoHit
Lj1g3v0968900	-0.92	0	Protein coding	PREDICTED: probable phosphomevalonate kinase-like [Cicer arietinum] gi|502136293|ref|XP_004502634.1|
Lj1g3v0969930	-0.62	0	Protein coding	PREDICTED: splicing factor 3A subunit 3-like [Cicer arietinum] gi|502136296|ref|XP_004502635.1|
Lj1g3v0984180	-0.86	0	Protein coding	PREDICTED: probable pectinesterase/pectinesterase inhibitor 34-like [Cicer arietinum] gi|502136316|ref|XP_004502642.1|
Lj1g3v0984280	-2.55	0.05	repeat	NoHit
Lj1g3v0984420	-0.96	0.05	Protein coding	PREDICTED: pectinesterase QRT1-like [Glycine max] gi|356552622|ref|XP_003544663.1|
Lj1g3v1008910	-1.44	0.01	Protein coding	PREDICTED: oligopeptide transporter 6-like [Cicer arietinum] gi|502136453|ref|XP_004502694.1|
Lj1g3v1030170	-1.39	0	Protein coding	PREDICTED: major facilitator superfamily domain-containing protein 5-like [Cicer arietinum] gi|502136467|ref|XP_004502700.1|
Lj1g3v1049410	-1.63	0.03	Protein coding	Growth-regulating factor [Medicago truncatula] gi|357464113|ref|XP_003602338.1|
Lj1g3v1075660	-0.91	0	Protein coding	PREDICTED: protein NDR1-like [Glycine max] gi|356509153|ref|XP_003523316.1|
Lj1g3v1079520	-0.64	0.01	Protein coding	WD40 repeats protein LjTTg3v1 [Lotus japonicus] gi|224994134|dbj|BAH28880.1|
Lj1g3v1079700	-0.9	0	Protein coding	S-adenosyl-L-methionine: caffeic acid 3-0-methyltransferase [Medicago sativa] gi|261889456|gb|ACY06328.1|
Lj1g3v1090980	-1.19	0	Protein coding	PREDICTED: nascent polypeptide-associated complex subunit alpha-like protein 2-like [Glycine max] gi|356516170|ref|XP_003526769.1|
Lj1g3v1091120	-1.19	0	Protein coding	NAC domain-containing protein [Medicago truncatula] gi|357464263|ref|XP_003602413.1|
Lj1g3v1091290	-1.44	0.02	Protein coding	calcium-binding endonuclease/exonuclease/phosphatase family protein [Arabidopsis thaliana] gi|145334817|ref|NP_001078754.1|
Lj1g3v1091300	-5.1	0.02	repeat	NoHit
Lj1g3v1091350	-1.73	0	Protein coding	ABC transporter [Lachnospiraceae bacterium 7_1_58FAA] gi|496550846|ref|WP_009256921.1|
Lj1g3v1091410	-2.85	0.03	Protein coding	Cc-nbs-lrr resistance protein [Medicago truncatula] gi|357460487|ref|XP_003600525.1|
Lj1g3v1091460	-2.05	0.03	repeat	NoHit
Lj1g3v1091480	-5.35	0	Protein coding	Mitogen-activated protein kinase [Medicago truncatula] gi|357460515|ref|XP_003600539.1|
Lj1g3v1091500	-0.63	0.01	Protein coding	PREDICTED: stomatin-like protein 2 mitochondrial-like [Cicer arietinum] gi|502136677|ref|XP_004502783.1|
Lj1g3v1092730	-0.98	0.05	Protein coding	SET and MYND domain-containing protein [Medicago truncatula] gi|357464329|ref|XP_003602446.1|
Lj1g3v1092740	-1.05	0	Protein coding	PREDICTED: serine-rich adhesin for platelets-like [Cicer arietinum] gi|502137361|ref|XP_004503059.1|
Lj1g3v1147540	-2.32	0	Protein coding	PREDICTED: probably inactive leucine-rich repeat receptor-like protein kinase At3g28040-like [Glycine max] gi|356507516|ref|XP_003522510.1|
Lj1g3v1147550	-1.45	0	Protein coding	PREDICTED: probably inactive leucine-rich repeat receptor-like protein kinase At3g28040-like [Glycine max] gi|356507516|ref|XP_003522510.1|
Lj1g3v1169720	-5.35	0	Non-coding	NoHit
Lj1g3v1180820	-1.08	0	Protein coding	PREDICTED: mini-chromosome maintenance complex-binding protein-like [Glycine max] gi|356507512|ref|XP_003522508.1|
Lj1g3v1182160	-2.78	0.02	Protein coding	nodulin MtN21 /EamA-like transporter protein [Arabidopsis thaliana] gi|22329373|ref|NP_172172.2|
Lj1g3v1207820	-5.55	0	Protein coding	hydroxymethylbilane synthase [Chromohalobacter salexigens DSM 3043] gi|92115224|ref|YP_575152.1|
Lj1g3v1207870	-1.11	0	Protein coding	PREDICTED: probable inactive receptor kinase At5g10020-like isoform X1 [Cicer arietinum] gi|502136840|ref|XP_004502857.1|
Lj1g3v1219020	-0.9	0	Protein coding	AT5G09960-like protein [Arabidopsis arenosa] gi|217426823|gb|ACK44531.1|
Lj1g3v1222370	-0.84	0	Protein coding	PREDICTED: brassinosteroid LRR receptor kinase-like [Cicer arietinum] gi|502136882|ref|XP_004502878.1|
Lj1g3v1222380	-0.7	0	Protein coding	Brassinosteroid receptor [Medicago truncatula] gi|357464445|ref|XP_003602504.1|
Lj1g3v1222710	-1.31	0	Protein coding	PREDICTED: ribonucleoside-diphosphate reductase large subunit-like [Glycine max] gi|356509012|ref|XP_003523246.1|
Lj1g3v1276970	-1.11	0	Non-coding	NoHit
Lj1g3v1289240	-0.66	0.02	Protein coding	TLD-domain containing nucleolar protein isoform 1 [Theobroma cacao] gi|508723073|gb|EOY14970.1|
Lj1g3v1290440	-2.05	0	Protein coding	PREDICTED: DNA (cytosine-5)-methyltransferase CMT3-like isoform X2 [Cicer arietinum] gi|502164095|ref|XP_004513047.1|
Lj1g3v1290460	-1.44	0	Protein coding	GRAS family transcription factor [Medicago truncatula] gi|357519857|ref|XP_003630217.1|
Lj1g3v1300580	-1.78	0	Protein coding	PREDICTED: UDP-glucuronate:xylan alpha-glucuronosyltransferase 1-like [Cicer arietinum] gi|502136977|ref|XP_004502919.1|
Lj1g3v1303760	-3.06	0.05	Protein coding	PREDICTED: ATP-dependent zinc metalloprotease FtsH-like [Glycine max] gi|356518757|ref|XP_003528044.1|
Lj1g3v1306820	-2.88	0	Protein coding	PREDICTED: aspartic proteinase Asp1-like [Cicer arietinum] gi|502137161|ref|XP_004502990.1|
Lj1g3v1316860	-4.35	0	Protein coding	PREDICTED: callose synthase 5-like [Cicer arietinum] gi|502137024|ref|XP_004502937.1|
Lj1g3v1316980	-1.39	0	Protein coding	Germin-like protein [Medicago truncatula] gi|357464681|ref|XP_003602622.1|
Lj1g3v1316990	-2.18	0	repeat	NoHit
Lj1g3v1343660	-0.81	0	Protein coding	PREDICTED: probable methyltransferase PMT26-like [Glycine max] gi|356508961|ref|XP_003523221.1|
Lj1g3v1362120	-0.94	0.01	Protein coding	PREDICTED: beta-galactosidase 10-like [Glycine max] gi|356508931|ref|XP_003523206.1|
Lj1g3v1375610	-1.12	0.03	Non-coding	NoHit
Lj1g3v1379740	-0.91	0	Protein coding	PREDICTED: aspartic proteinase nepenthesin-1-like [Cicer arietinum] gi|502137193|ref|XP_004503002.1|
Lj1g3v1382070	-0.6	0.02	Protein coding	MYB transcription factor MYB56 [Glycine max] gi|375298666|ref|NP_001235662.1|
Lj1g3v1382080	-0.7	0	Protein coding	MYB transcription factor MYB56 [Glycine max] gi|375298666|ref|NP_001235662.1|
Lj1g3v1384140	-0.81	0	Protein coding	Kinase superfamily protein isoform 1 [Theobroma cacao] gi|508702204|gb|EOX94100.1|
Lj1g3v1386960	-0.6	0	Non-coding	NoHit
Lj1g3v1387030	-1.03	0	Protein coding	PREDICTED: calnexin homolog [Glycine max] gi|356508884|ref|XP_003523183.1|
Lj1g3v1387070	-1.08	0	Protein coding	PREDICTED: calcium-binding mitochondrial carrier protein SCaMC-2-like [Glycine max] gi|356527405|ref|XP_003532301.1|
Lj1g3v1388080	-1.48	0	Protein coding	Viral A-type inclusion protein repeat containing protein expressed [Medicago truncatula] gi|357491507|ref|XP_003616041.1|
Lj1g3v1388090	-1.5	0	Protein coding	Viral A-type inclusion protein repeat containing protein expressed [Medicago truncatula] gi|357491507|ref|XP_003616041.1|
Lj1g3v1388150	-3	0.01	repeat	NoHit
Lj1g3v1399240	-0.78	0	Protein coding	PREDICTED: probable beta-14-xylosyltransferase IRX10L-like [Glycine max] gi|356508876|ref|XP_003523179.1|
Lj1g3v1441360	-1.63	0	Protein coding	PREDICTED: fasciclin-like arabinogalactan protein 1-like [Glycine max] gi|356527155|ref|XP_003532178.1|
Lj1g3v1442430	-1.47	0.03	Non-coding	NoHit
Lj1g3v1442480	-2.64	0.04	Protein coding	PREDICTED: UPF0496 protein 4-like [Glycine max] gi|356502356|ref|XP_003519985.1|
Lj1g3v1442550	-4.07	0	fragmented	NoHit
Lj1g3v1454000	-2.4	0	Protein coding	ATP-dependent Clp protease ATP-binding subunit clpA-like protein CD4B chloroplastic [Triticum urartu] gi|474072489|gb|EMS54415.1|
[truncated: 3,730 more rows]

## Sheet: ein2D vs WT Mock Sol UP
Gene ID	log2(Fold change)	Adjusted p-values	Sequence type	Annotation
gi|197209811|dbj|AB433810.1|.path1	0.720367	0.000230422	Protein coding	cytochrome P450 reductase [Lotus japonicus] gi|197209812|dbj|BAG68945.1|
Lj0g3v0000049	1.94049	0.00356077	Protein coding	PREDICTED: alpha-13/16-mannosyltransferase ALG2-like [Cicer arietinum] gi|502119860|ref|XP_004496759.1|
Lj0g3v0000759	2.87339	3.56472e-08	Protein coding	endonuclease/exonuclease/phosphatase [Pseudozyma hubeiensis SY62] gi|501310917|dbj|GAC99660.1|
Lj0g3v0001809	0.964672	8.28575e-06	Protein coding	N-acetyltransferase 9-like protein [Medicago truncatula] gi|357462591|ref|XP_003601577.1|
Lj0g3v0001949	0.662884	0.00510611	Protein coding	67-dimethyl-8-ribityllumazine synthase [Theobroma cacao] gi|508785111|gb|EOY32367.1|
Lj0g3v0002119	1.44181	0.000375492	Protein coding	PREDICTED: rho GTPase-activating protein gacA-like isoform X2 [Cicer arietinum] gi|502145805|ref|XP_004506186.1|
Lj0g3v0002139	0.952651	0.00213994	Protein coding	unknown [Lotus japonicus] gi|388491638|gb|AFK33885.1|
Lj0g3v0002259	1.63718	0.0055477	Non-coding	NoHit
Lj0g3v0002549	3.31613	0.000370168	repeat	NoHit
Lj0g3v0002849	5.34295	0.0348623	Protein coding	Uncharacterized protein TCM_011903 [Theobroma cacao] gi|508710301|gb|EOY02198.1|
Lj0g3v0004099	0.918709	0.00761771	Protein coding	Ubox domain containing protein [Acanthamoeba castellanii str. Neff] gi|470528741|ref|XP_004367955.1|
Lj0g3v0004119	4.62954	0.00937475	Non-coding	NoHit
Lj0g3v0004189	1.17591	0.000596249	Protein coding	PREDICTED: vacuolar protein sorting-associated protein 36-like [Cicer arietinum] gi|502158471|ref|XP_004511164.1|
Lj0g3v0004319	3.05237	0.00164208	Protein coding	PREDICTED: UPF0548 protein At2g17695-like isoform X2 [Cicer arietinum] gi|502153633|ref|XP_004509410.1|
Lj0g3v0004419	2.59863	0.0045789	Non-coding	NoHit
Lj0g3v0005419	0.70083	0.0237404	Non-coding	NoHit
Lj0g3v0005869	0.952306	0.0478989	Protein coding	PREDICTED: methyltransferase-like protein 21A-like isoform 1 [Glycine max] gi|356525657|ref|XP_003531440.1|
Lj0g3v0005899	1.83571	0.0264106	Protein coding	CLE18 protein [Glycine max] gi|321172976|gb|ADW77272.1|
Lj0g3v0005979	1.94164	0.0162343	Protein coding	PREDICTED: pentatricopeptide repeat-containing protein At3g57430 chloroplastic-like [Glycine max] gi|356519887|ref|XP_003528600.1|
Lj0g3v0007289	0.849081	0.00315229	repeat	NoHit
Lj0g3v0007809	0.993467	0.0286809	Non-coding	NoHit
Lj0g3v0008229	2.86453	0.0493384	Protein coding	PREDICTED: mitochondral 37S ribosomal protein S27-like isoform 1 [Glycine max] gi|356504678|ref|XP_003521122.1|
Lj0g3v0008549	1.91946	0.000453437	Protein coding	Mediator of RNA polymerase II transcription subunit 8 [Theobroma cacao] gi|508724911|gb|EOY16808.1|
Lj0g3v0008599	0.952921	0.014211	Protein coding	PREDICTED: xyloglucan endotransglucosylase/hydrolase protein 9 [Glycine max] gi|356543758|ref|XP_003540327.1|
Lj0g3v0008689	2.00522	0.0117839	Protein coding	PREDICTED: 21 kDa protein-like [Cicer arietinum] gi|502180339|ref|XP_004516616.1|
Lj0g3v0008799	0.842408	0.0379939	Protein coding	protein kinase putative [Albugo laibachii Nc14] gi|325184833|emb|CCA19325.1|
Lj0g3v0008889	1.04599	0.010191	Non-coding	NoHit
Lj0g3v0008899	1.16207	0.000165288	Non-coding	NoHit
Lj0g3v0008959	1.11048	0.00210137	Protein coding	PREDICTED: probable serine/threonine-protein kinase abkC-like [Cicer arietinum] gi|502077591|ref|XP_004485695.1|
Lj0g3v0009929	3.18687	0.021813	Non-coding	NoHit
Lj0g3v0010229	2.54986	0.00972248	Non-coding	NoHit
Lj0g3v0011239	1.75306	0.0224459	Protein coding	PREDICTED: zeatin O-glucosyltransferase-like [Glycine max] gi|356534692|ref|XP_003535886.1|
Lj0g3v0011399	1.56602	0.000786849	Protein coding	DNA polymerase IV [Caldalkalibacillus thermarum] gi|494769799|ref|WP_007505207.1|
Lj0g3v0011439	2.21518	0.00654908	Non-coding	NoHit
Lj0g3v0011509	0.665278	9.47819e-05	Non-coding	NoHit
Lj0g3v0012879	7.98706	1.87015e-44	Non-coding	NoHit
Lj0g3v0013429	2.98386	4.33205e-07	Protein coding	expansin [Melilotus albus] gi|33324609|gb|AAQ08016.1|
Lj0g3v0013729	5.79128	0.00282389	Protein coding	PREDICTED: WRKY transcription factor 6-like [Glycine max] gi|356524283|ref|XP_003530759.1|
Lj0g3v0014109	7.05497	2.65029e-19	Non-coding	NoHit
Lj0g3v0014269	1.36678	4.97313e-08	Protein coding	PREDICTED: ABC transporter I family member 19-like [Cicer arietinum] gi|502114917|ref|XP_004495081.1|
Lj0g3v0014819	1.02255	0.003704	Protein coding	PREDICTED: acyl-protein thioesterase 2-like [Glycine max] gi|356516949|ref|XP_003527153.1|
Lj0g3v0015719	1.75705	0.00186768	repeat	NoHit
Lj0g3v0015929	2.69301	0.00979701	Non-coding	NoHit
Lj0g3v0016399	6.01776	6.01475e-06	Non-coding	NoHit
Lj0g3v0017189	4.38919	1.2471e-05	Protein coding	Uncharacterized protein TCM_040985 [Theobroma cacao] gi|508785722|gb|EOY32978.1|
Lj0g3v0017259	3.21063	3.46451e-05	repeat	NoHit
Lj0g3v0019309	0.764572	0.00716984	Protein coding	PREDICTED: protein COBRA-like [Glycine max] gi|356568809|ref|XP_003552600.1|
Lj0g3v0019959	2.59729	0.0138194	Protein coding	PREDICTED: glucan endo-13-beta-glucosidase 4-like [Glycine max] gi|356561929|ref|XP_003549229.1|
Lj0g3v0020189	1.88422	0.0326368	Protein coding	PREDICTED: receptor-like protein 12-like [Cicer arietinum] gi|502147282|ref|XP_004506724.1|
Lj0g3v0020739	1.33539	4.08758e-07	Protein coding	PREDICTED: cingulin-like protein 1-like [Cicer arietinum] gi|502081888|ref|XP_004487000.1|
Lj0g3v0020889	3.96675	2.94924e-09	Protein coding	PREDICTED: UPF0301 protein BT_1078-like [Glycine max] gi|356568698|ref|XP_003552547.1|
Lj0g3v0021209	2.37439	0.00324803	Protein coding	Uncharacterized protein TCM_041679 [Theobroma cacao] gi|508786551|gb|EOY33807.1|
Lj0g3v0021579	0.985615	0.000262859	Protein coding	PREDICTED: LOW QUALITY PROTEIN: chlorophyll a-b binding protein CP29.1 chloroplastic-like [Cicer arietinum] gi|502147415|ref|XP_004506774.1|
Lj0g3v0021599	1.30785	0.00204723	Protein coding	PREDICTED: pyridoxal biosynthesis protein PDX2-like [Cicer arietinum] gi|502147413|ref|XP_004506773.1|
Lj0g3v0022079	2.1035	0.00378395	Protein coding	ATP-dependent DNA helicase PIF1 [Medicago truncatula] gi|357516567|ref|XP_003628572.1|
Lj0g3v0022169	2.5997	0.000411629	Protein coding	Uncharacterized protein isoform 1 [Theobroma cacao] gi|508707114|gb|EOX99010.1|
Lj0g3v0022569	0.799899	0.0388822	Protein coding	PREDICTED: ataxin-7-like protein 3-like [Cucumis sativus] gi|449455011|ref|XP_004145247.1|
Lj0g3v0023109	1.68592	3.69348e-09	Protein coding	unknown [Lotus japonicus] gi|388519475|gb|AFK47799.1|
Lj0g3v0023119	1.57216	0.00175217	Non-coding	NoHit
Lj0g3v0023629	7.15315	2.36074e-09	repeat	NoHit
Lj0g3v0023989	1.6177	0.0069461	Non-coding	NoHit
Lj0g3v0024139	1.2852	1.62524e-05	Protein coding	hypothetical protein WUBG_00828 [Wuchereria bancrofti] gi|402594329|gb|EJW88255.1|
Lj0g3v0024429	1.74986	0.00861451	Protein coding	PREDICTED: E3 ubiquitin ligase BIG BROTHER-related-like isoform X2 [Cicer arietinum] gi|502121218|ref|XP_004497227.1|
Lj0g3v0025219	2.81925	0.024825	fragmented	NoHit
Lj0g3v0030209	1.43512	0.00139807	rRNA	NoHit
Lj0g3v0030319	4.61068	0.0336359	fragmented	NoHit
Lj0g3v0031189	2.98001	4.1647e-05	Protein coding	putative Linear gramicidin synthase subunit C [Streptomyces aurantiacus JA 4570] gi|514331773|gb|EPH44536.1|
Lj0g3v0032899	2.88475	5.15673e-09	Non-coding	NoHit
Lj0g3v0033009	1.26401	0.0311947	Protein coding	Os03g0748300 [Oryza sativa Japonica Group] gi|115455333|ref|NP_001051267.1|
Lj0g3v0033689	0.974439	0.00501779	Non-coding	NoHit
Lj0g3v0033809	4.93317	0.00679779	Non-coding	NoHit
Lj0g3v0033959	2.17491	0.000110141	Non-coding	NoHit
Lj0g3v0034869	4.48944	6.04396e-28	Protein coding	PREDICTED: isoliquiritigenin 2'-O-methyltransferase-like [Glycine max] gi|356532221|ref|XP_003534672.1|
Lj0g3v0034879	5.74079	0.003674	Non-coding	NoHit
Lj0g3v0035419	2.39262	0.00201402	Protein coding	PREDICTED: bidirectional sugar transporter SWEET1-like [Glycine max] gi|356515971|ref|XP_003526670.1|
Lj0g3v0036369	2.05251	0.0333434
Lj0g3v0036499	2.27139	0.0122065	Non-coding	NoHit
Lj0g3v0036829	0.596118	0.00895322	Protein coding	PREDICTED: 60S ribosomal protein L32-1-like isoform 1 [Glycine max] gi|356525262|ref|XP_003531245.1|
Lj0g3v0037029	0.98005	8.18071e-05	Protein coding	glycosyltransferase GT18P15 [Pueraria montana var. lobata] gi|319759272|gb|ADV71372.1|
Lj0g3v0037529	0.663417	0.0011537	Protein coding	PREDICTED: ethylene-responsive transcription factor RAP2-7-like [Glycine max] gi|356547208|ref|XP_003542008.1|
Lj0g3v0037539	1.03434	1.32367e-05	Non-coding	NoHit
Lj0g3v0038759	1.50426	0.00010825	Protein coding	glutamyl- and glutaminyl-tRNA synthetase [Candidatus Puniceispirillum marinum IMCC1322] gi|294084072|ref|YP_003550830.1|
Lj0g3v0038769	1.19569	0.00103973	Non-coding	NoHit
Lj0g3v0038809	0.884037	0.00584968	Non-coding	NoHit
Lj0g3v0038999	0.893013	4.68057e-05	Protein coding	PREDICTED: transmembrane protein 115-like [Glycine max] gi|356498564|ref|XP_003518120.1|
Lj0g3v0040109	4.20213	0.0262158	Protein coding	PREDICTED: auxin-induced protein 6B-like [Glycine max] gi|356517388|ref|XP_003527369.1|
Lj0g3v0040129	1.76308	0.00298233	Non-coding	NoHit
Lj0g3v0040139	2.12141	1.1403e-06	Protein coding	PREDICTED: indole-3-acetic acid-induced protein ARG7-like [Glycine max] gi|356545069|ref|XP_003540968.1|
Lj0g3v0040539	1.45934	0.0398443	Protein coding	Trichome birefringence-like 18 isoform 1 [Theobroma cacao] gi|508775713|gb|EOY22969.1|
Lj0g3v0040839	0.73168	0.0224565	Non-coding	NoHit
Lj0g3v0040859	4.25065	0.00375197	Protein coding	conserved peptide upstream open reading frame 45 [Arabidopsis thaliana] gi|186491709|ref|NP_001117513.1|
Lj0g3v0040879	3.88316	0.0223892	Non-coding	NoHit
Lj0g3v0041069	0.86022	0.0308247	Non-coding	NoHit
Lj0g3v0041129	4.97767	0.0102591	repeat	NoHit
Lj0g3v0041279	2.43463	0.00154614	Protein coding	Uncharacterized protein TCM_025744 [Theobroma cacao] gi|508718478|gb|EOY10375.1|
Lj0g3v0041679	1.27657	5.44232e-06	Non-coding	NoHit
Lj0g3v0042749	4.20176	0.0268646	Protein coding	OSIGBa0117N13.7 [Oryza sativa Indica Group] gi|116312006|emb|CAJ86363.1|
Lj0g3v0043209	2.7567	1.99789e-11	Protein coding	PREDICTED: photosystem II core complex proteins psbY chloroplastic-like [Glycine max] gi|356540203|ref|XP_003538579.1|
Lj0g3v0043909	0.939669	0.0316842	Protein coding	PREDICTED: phosphoserine phosphatase chloroplastic-like [Glycine max] gi|356508496|ref|XP_003522992.1|
Lj0g3v0044419	0.785771	0.00192933	Non-coding	NoHit
Lj0g3v0045079	4.16529	0.0482436	Protein coding	PREDICTED: photosystem II reaction center PSB28 protein chloroplastic-like [Glycine max] gi|356537186|ref|XP_003537110.1|
Lj0g3v0045149	3.95163	5.01341e-06	Non-coding	NoHit
Lj0g3v0045529	0.783664	0.000225138	Protein coding	PREDICTED: probable salt tolerance-like protein At1g78600-like [Cicer arietinum] gi|502089695|ref|XP_004488990.1|
Lj0g3v0046149	4.85322	0.00271248	repeat	NoHit
Lj0g3v0046169	0.990473	0.00161945	Non-coding	NoHit
Lj0g3v0046749	3.83383	3.15635e-07	Non-coding	NoHit
Lj0g3v0046759	3.83378	3.40399e-07	Non-coding	NoHit
Lj0g3v0046959	1.79331	0.00376757	Protein coding	RecName: Full=Nucleoside diphosphate kinase 4 chloroplastic, AltName: Full=Nucleoside diphosphate kinase III, AltName: Full=Nucleoside diphosphate kinase IV, Short=NDK IV, Short=NDP kinase IV, Short=NDPK IV, Flags: Precursor_x0001_gi|19699051|gb|AAL91136.1| nucleoside diphosphate kinase III [Spinacia oleracea] gi|45477151|sp|Q8RXA8.1|NDK4_SPIOL
Lj0g3v0047489	1.51658	0.0159079	Protein coding	FAD-dependent pyridine nucleotide-disulfide oxidoreductase [Olsenella uli DSM 7084] gi|302335791|ref|YP_003800998.1|
Lj0g3v0047509	1.57209	7.01083e-05	Protein coding	ER glycerol-phosphate acyltransferase [Medicago truncatula] gi|357492309|ref|XP_003616443.1|
Lj0g3v0048519	1.60601	0.000165081	Protein coding	PREDICTED: ABC transporter B family member 28-like [Glycine max] gi|356530907|ref|XP_003534020.1|
Lj0g3v0048529	0.772477	0.00496344	Protein coding	PREDICTED: DUF246 domain-containing protein At1g04910-like [Glycine max] gi|356502569|ref|XP_003520091.1|
Lj0g3v0048599	1.39031	0.000344954	Protein coding	PREDICTED: 50S ribosomal protein L28 chloroplastic-like [Cicer arietinum] gi|502123083|ref|XP_004497992.1|
Lj0g3v0049109	2.10165	0.00816979	Protein coding	putative urea active transporter 3 [Wickerhamomyces ciferrii] gi|406603832|emb|CCH44664.1|
Lj0g3v0050659	4.07768	0.00026223	Protein coding	Transcriptional regulator STERILE APETALA [Medicago truncatula] gi|357495283|ref|XP_003617930.1|
Lj0g3v0050909	0.918426	3.90135e-05	Protein coding	cytochrome c biogenesis protein [Lotus japonicus] gi|13518486|ref|NP_084844.1|
Lj0g3v0050979	1.20005	1.79805e-06	tRNA	NoHit
Lj0g3v0053869	1.17401	2.99872e-05	Protein coding	RNA polymerase beta'' subunit [Lotus japonicus] gi|13518438|ref|NP_084798.1|
Lj0g3v0054139	1.12182	6.87533e-06	Non-coding	NoHit
Lj0g3v0054159	1.1646	3.9659e-07	Protein coding	photosystem I P700 chlorophyll a apoprotein A2 [Lotus japonicus] gi|13518429|ref|NP_084789.1|
Lj0g3v0054179	2.74659	2.09935e-05	Non-coding	NoHit
Lj0g3v0054269	0.735572	0.00218466	Protein coding	NADH dehydrogenase subunit K [Lotus japonicus] gi|13518424|ref|NP_084784.1|
Lj0g3v0054299	0.991639	2.15845e-07	Protein coding	ATP synthase CF1 beta subunit [Lotus japonicus] gi|13518421|ref|NP_084781.1|
Lj0g3v0054369	1.50443	3.58899e-06	Protein coding	PREDICTED: CASP-like protein 9-like [Glycine max] gi|356556491|ref|XP_003546558.1|
Lj0g3v0054469	1.58783	0.000220247	Protein coding	PREDICTED: 50S ribosomal protein L17 chloroplastic-like [Cicer arietinum] gi|502129724|ref|XP_004500404.1|
Lj0g3v0054479	2.67803	1.04098e-13	Protein coding	Uncharacterized protein TCM_042320 [Theobroma cacao] gi|508787480|gb|EOY34736.1|
Lj0g3v0054489	7.04486	4.63216e-07	Protein coding	PREDICTED: NAD(P)H-quinone oxidoreductase subunit N-like [Glycine max] gi|356569983|ref|XP_003553172.1|
Lj0g3v0054619	1.63381	0.000359257	Protein coding	Amino acid transporter [Medicago truncatula] gi|357492901|ref|XP_003616739.1|
Lj0g3v0055339	0.858442	0.000435645	Protein coding	PREDICTED: 50S ribosomal protein L3-1 chloroplastic-like [Glycine max] gi|356507166|ref|XP_003522341.1|
Lj0g3v0055519	0.622432	0.0238612	Protein coding	PREDICTED: DEAD-box ATP-dependent RNA helicase 50-like [Glycine max] gi|356507351|ref|XP_003522431.1|
Lj0g3v0055569	0.849198	0.0183893	Non-coding	NoHit
Lj0g3v0056029	1.60007	0.0114811	Protein coding	PREDICTED: protease HtpX homolog 1-like [Cicer arietinum] gi|502165589|ref|XP_004513628.1|
Lj0g3v0056089	1.50401	0.0246638	Protein coding	Cytochrome P450 family 81 subfamily D polypeptide 8 [Theobroma cacao] gi|508712036|gb|EOY03933.1|
Lj0g3v0056109	0.598594	0.0423476	Non-coding	NoHit
Lj0g3v0056139	1	0.000488159	Protein coding	PREDICTED: B2 protein-like isoform X2 [Cicer arietinum] gi|502164886|ref|XP_004513311.1|
Lj0g3v0056209	1.34163	1.25536e-05	Protein coding	PREDICTED: LOW QUALITY PROTEIN: peroxidase 55-like [Cicer arietinum] gi|502164894|ref|XP_004513315.1|
Lj0g3v0057039	0.643071	0.00647829	Protein coding	hypothetical protein [Bacillus cereus] gi|487998617|ref|WP_002070553.1|
Lj0g3v0057079	2.48005	0.00421982	Protein coding	Mitochondrial substrate carrier family protein V [Medicago truncatula] gi|357478051|ref|XP_003609311.1|
Lj0g3v0057179	3.09555	0.0445138	Protein coding	PREDICTED: F-box/FBD/LRR-repeat protein At4g26340-like [Glycine max] gi|356527370|ref|XP_003532284.1|
Lj0g3v0057629	3.31124	0.0369346	repeat	NoHit
Lj0g3v0058109	1.68676	5.72967e-06	fragmented	NoHit
Lj0g3v0058119	2.25132	3.93758e-07	fragmented	NoHit
Lj0g3v0058209	3.29439	5.55825e-07	Protein coding	AT1G06680 [Arabidopsis thaliana] gi|227206420|dbj|BAH57265.1|
Lj0g3v0058679	1.48696	3.15892e-05	Protein coding	Ribosomal protein L18ae/LX family protein [Theobroma cacao] gi|508701244|gb|EOX93140.1|
Lj0g3v0059399	0.809868	0.00442779	Protein coding	Uncharacterized protein TCM_000269 [Theobroma cacao] gi|508699042|gb|EOX90938.1|
Lj0g3v0059509	0.753749	0.0157142	Protein coding	PREDICTED: G-type lectin S-receptor-like serine/threonine-protein kinase At4g27290-like [Glycine max] gi|356545297|ref|XP_003541080.1|
Lj0g3v0059519	3.24945	0.0455107	Protein coding	Polyadenylate binding protein [Medicago truncatula] gi|357510891|ref|XP_003625734.1|
Lj0g3v0060129	0.607373	0.0308489	Protein coding	PREDICTED: syntaxin-43-like [Glycine max] gi|356576833|ref|XP_003556534.1|
Lj0g3v0060259	1.1918	0.000250069	Non-coding	NoHit
Lj0g3v0060349	1.19878	0.00300153	Protein coding	ABC transporter I family member 1 [Arabidopsis thaliana] gi|15221728|ref|NP_176516.1|
Lj0g3v0060749	0.842683	0.00334721	Protein coding	PREDICTED: mini-ribonuclease 3-like isoform X2 [Cicer arietinum] gi|502081294|ref|XP_004486823.1|
Lj0g3v0061809	1.18608	0.0082605	Non-coding	NoHit
Lj0g3v0061839	4.59234	1.45154e-05	Non-coding	NoHit
Lj0g3v0062039	1.21288	0.0014494	Non-coding	NoHit
Lj0g3v0062349	1.94489	0.0103406	Protein coding	PREDICTED: alcohol dehydrogenase-like 7-like [Cicer arietinum] gi|502134046|ref|XP_004501981.1|
Lj0g3v0062359	0.978417	0.0188717	Protein coding	PREDICTED: superoxide dismutase [Fe] gi|502134053|ref|XP_004501984.1|
Lj0g3v0062589	2.34887	2.34243e-05	Protein coding	PREDICTED: probable acyl-activating enzyme 17 peroxisomal-like isoform X2 [Cicer arietinum] gi|502086856|ref|XP_004488348.1|
Lj0g3v0062669	1.96507	1.53599e-07	Non-coding	NoHit
Lj0g3v0062739	4.32339	0.0268757	Non-coding	NoHit
Lj0g3v0062829	0.826741	0.000712836	Protein coding	Bifunctional inhibitor/lipid-transfer protein/seed storage 2S albumin superfamily protein [Theobroma cacao] gi|508704884|gb|EOX96780.1|
Lj0g3v0062889	1.56848	0.000656526	Protein coding	Phosphorylated carbohydrates phosphatase [Medicago truncatula] gi|357461513|ref|XP_003601038.1|
Lj0g3v0063279	1.6157	2.1456e-06	Protein coding	PREDICTED: PI-PLC X domain-containing protein At5g67130-like isoform X2 [Cicer arietinum] gi|502152866|ref|XP_004509132.1|
Lj0g3v0063379	1.82306	0.000277337	Non-coding	NoHit
Lj0g3v0063389	1.57717	0.00514495	Protein coding	GCN5 family N-acetyltransferase [Pseudoalteromonas sp. BSi20495] gi|494617354|ref|WP_007375593.1|
Lj0g3v0063919	1.66922	6.7365e-06	Protein coding	PREDICTED: methylglutaconyl-CoA hydratase mitochondrial [Glycine max] gi|356563366|ref|XP_003549935.1|
Lj0g3v0064059	3.32298	0.0170801
Lj0g3v0064329	1.03991	0.0117821	Protein coding	PREDICTED: WAT1-related protein At4g30420-like [Cicer arietinum] gi|502150096|ref|XP_004507786.1|
Lj0g3v0064739	1.03348	0.00665791	Non-coding	NoHit
Lj0g3v0065059	0.920885	0.00102521	Protein coding	Ubiquitin domain-containing protein [Medicago truncatula] gi|357452077|ref|XP_003596315.1|
Lj0g3v0065229	1.16611	0.000200662	Protein coding	Monoglyceride lipase [Medicago truncatula] gi|357443267|ref|XP_003591911.1|
Lj0g3v0065309	1.05298	0.0318878	Protein coding	hypothetical protein Cp1002_1360 [Corynebacterium pseudotuberculosis 1002] gi|384504957|ref|YP_005681627.1|
Lj0g3v0065379	1.42395	0.0015214	Non-coding	NoHit
Lj0g3v0065729	0.888666	0.000226876	Protein coding	PREDICTED: 60S ribosomal protein L35-like [Glycine max] gi|356537397|ref|XP_003537214.1|
Lj0g3v0065739	1.27513	0.00122986	Protein coding	copper-binding family protein [Arabidopsis lyrata subsp. lyrata] gi|297822593|ref|XP_002879179.1|
Lj0g3v0065889	0.791192	0.00171014	Protein coding	NoHit
Lj0g3v0065959	0.967968	0.000747594	Protein coding	Tetratricopeptide repeat-like superfamily protein [Theobroma cacao] gi|508708726|gb|EOY00623.1|
Lj0g3v0066129	0.852056	0.00303871	Protein coding	cytoskeleton-associated protein 5 [Bos taurus] gi|300798245|ref|NP_001178292.1|
Lj0g3v0066909	3.16494	0.00103509	Protein coding	PREDICTED: expansin-like B1-like [Glycine max] gi|356563391|ref|XP_003549947.1|
Lj0g3v0066979	0.943928	0.000316675	Protein coding	PREDICTED: 60S ribosomal protein L28-2 [Glycine max] gi|356550472|ref|XP_003543611.1|
Lj0g3v0067139	2.56942	0.00438353	Protein coding	PREDICTED: DNA-directed RNA polymerase 3 chloroplastic-like [Glycine max] gi|356514404|ref|XP_003525896.1|
Lj0g3v0067359	0.793752	1.91657e-05	Protein coding	PREDICTED: d-3-phosphoglycerate dehydrogenase chloroplastic-like [Glycine max] gi|356521735|ref|XP_003529507.1|
Lj0g3v0067419	0.588734	0.0078672	Non-coding	NoHit
Lj0g3v0067709	2.8321	0.0264885	Protein coding	Epoxide hydrolase [Medicago truncatula] gi|357504133|ref|XP_003622355.1|
Lj0g3v0067899	3.39001	0.00312316	Protein coding	Beta-glucan-binding protein [Medicago truncatula] gi|358346201|ref|XP_003637159.1|
Lj0g3v0068189	4.76085	0.025047	Protein coding	PREDICTED: transcriptional regulator ATRX-like [Cicer arietinum] gi|502178492|ref|XP_004516267.1|
Lj0g3v0068199	1.60391	0.000234021	Protein coding	PREDICTED: probable cytokinin riboside 5'-monophosphate phosphoribohydrolase LOGL6-like [Glycine max] gi|356509634|ref|XP_003523551.1|
Lj0g3v0068309	1.28291	0.000979385	Protein coding	NoHit
Lj0g3v0068339	1.25645	0.0353131	Non-coding	NoHit
Lj0g3v0068369	1.81822	3.08813e-06	Protein coding	13-hydroperoxide lyase [Lotus japonicus] gi|323575355|dbj|BAJ78217.1|
Lj0g3v0068549	1.20166	0.000263965	Protein coding	Uncharacterized protein TCM_046898 [Theobroma cacao] gi|508781891|gb|EOY29147.1|
Lj0g3v0068819	1.11563	1.7243e-05	Protein coding	PREDICTED: cystine/glutamate transporter-like [Glycine max] gi|356551723|ref|XP_003544223.1|
Lj0g3v0069029	6.32382	8.3067e-06	Non-coding	NoHit
Lj0g3v0069039	3.73005	7.00196e-06	Protein coding	cation-translocating ATPase [Methanothermobacter thermautotrophicus str. Delta H] gi|15679019|ref|NP_276136.1|
Lj0g3v0069139	1.66668	8.98976e-05	Protein coding	elongation factor 1-alpha (EF1-a) [Cicer arietinum] gi|3319882|emb|CAA06245.1|
Lj0g3v0069279	0.726227	0.0447069	Non-coding	NoHit
Lj0g3v0069389	4.99209	0.0225924	Protein coding	PREDICTED: cytochrome P450 82A3-like [Cicer arietinum] gi|502142741|ref|XP_004505090.1|
Lj0g3v0069549	1.36204	0.00457215	Non-coding	NoHit
Lj0g3v0069829	1.38023	0.000612408	Protein coding	Protein tolB [Medicago truncatula] gi|358347278|ref|XP_003637686.1|
Lj0g3v0069859	0.825105	5.56312e-05	Protein coding	PREDICTED: proteasome subunit alpha type-7 [Vitis vinifera] gi|225428005|ref|XP_002278162.1|
Lj0g3v0070389	1.00108	0.0106808	Non-coding	NoHit
Lj0g3v0070429	1.00393	0.02077	Protein coding	Superoxide dismutase [Medicago truncatula] gi|357497317|ref|XP_003618947.1|
Lj0g3v0070479	1.16257	0.00961787	Protein coding	PREDICTED: glucan endo-13-beta-glucosidase 9-like [Cicer arietinum] gi|502129446|ref|XP_004500308.1|
Lj0g3v0070519	5.42264	0.00729547	Protein coding	PREDICTED: miraculin-like [Glycine max] gi|356531028|ref|XP_003534080.1|
Lj0g3v0070669	1.32352	0.00955451	repeat	NoHit
Lj0g3v0070749	1.03739	0.0483358	Protein coding	21 kDa protein [Medicago truncatula] gi|357455903|ref|XP_003598232.1|
Lj0g3v0070759	0.798273	0.000298464	Protein coding	21 kDa protein [Medicago truncatula] gi|357455917|ref|XP_003598239.1|
Lj0g3v0071179	3.29488	4.02087e-33	Protein coding	Os01g0532300 [Oryza sativa Japonica Group] gi|297596936|ref|NP_001043247.2|
Lj0g3v0071399	1.0743	0.000547603	Protein coding	FAR1-related protein [Medicago truncatula] gi|357490981|ref|XP_003615778.1|
Lj0g3v0071519	1.0614	0.00847606	Protein coding	PREDICTED: F-box/kelch-repeat protein At3g06240-like [Glycine max] gi|356561408|ref|XP_003548973.1|
Lj0g3v0071529	0.961839	0.0209743	Protein coding	PREDICTED: F-box/kelch-repeat protein At3g06240-like [Glycine max] gi|356561408|ref|XP_003548973.1|
Lj0g3v0071619	0.690742	0.0150643	Protein coding	PREDICTED: LOW QUALITY PROTEIN: zinc finger protein MAGPIE-like [Glycine max] gi|356545021|ref|XP_003540944.1|
Lj0g3v0071989	0.796319	0.0408447	Non-coding	NoHit
Lj0g3v0072049	1.02753	0.00418946	Protein coding	PREDICTED: mitochondrial acidic protein MAM33-like [Glycine max] gi|356553032|ref|XP_003544862.1|
Lj0g3v0072069	2.58429	0.00574504	Protein coding	Uncharacterized protein TCM_001654 [Theobroma cacao] gi|508700878|gb|EOX92774.1|
Lj0g3v0072079	3.23455	4.9494e-09	Protein coding	PREDICTED: homeobox-leucine zipper protein ATHB-7-like [Glycine max] gi|356520247|ref|XP_003528775.1|
Lj0g3v0072209	1.16567	0.0305806
Lj0g3v0072399	1.34073	0.00911132	Protein coding	PREDICTED: prenyl transferase-like isoform 1 [Glycine max] gi|356549586|ref|XP_003543173.1|
Lj0g3v0072519	1.25478	0.000704493	Protein coding	PREDICTED: protein kinase APK1B chloroplastic-like [Glycine max] gi|356506672|ref|XP_003522100.1|
Lj0g3v0072979	0.706163	0.00077202	Protein coding	Uncharacterized protein TCM_015808 [Theobroma cacao] gi|508776867|gb|EOY24123.1|
Lj0g3v0073339	0.742735	1.27687e-06	Protein coding	PREDICTED: EIN3-binding F-box protein 1-like isoform 1 [Glycine max] gi|356507724|ref|XP_003522614.1|
Lj0g3v0073349	1.9102	6.77177e-09	Protein coding	PREDICTED: 60S ribosomal protein L22-2-like [Glycine max] gi|356535057|ref|XP_003536065.1|
Lj0g3v0073649	2.05911	0.000387211	repeat	NoHit
Lj0g3v0073989	0.754666	0.000301416	Protein coding	Uncharacterized protein TCM_010707 [Theobroma cacao] gi|508708894|gb|EOY00791.1|
Lj0g3v0074069	1.41598	0.000178411	Protein coding	PREDICTED: probable aldo-keto reductase 1-like [Cicer arietinum] gi|502113572|ref|XP_004494692.1|
Lj0g3v0074309	4.47613	4.51991e-05	Non-coding	NoHit
Lj0g3v0074359	2.96124	5.55122e-06	Protein coding	photosystem I subunit X precursor [Retama raetam] gi|16930767|gb|AAL32043.1|AF439284_1
Lj0g3v0074579	1.91472	0.00962209	Protein coding	PREDICTED: clathrin interactor EPSIN 2-like [Glycine max] gi|356527459|ref|XP_003532328.1|
Lj0g3v0074669	4.31881	6.98859e-16	Protein coding	PREDICTED: cytochrome P450 76C4-like [Glycine max] gi|356566846|ref|XP_003551637.1|
Lj0g3v0074679	2.24629	0.0475351	Non-coding	NoHit
Lj0g3v0075969	4.65346	0.0198417	Protein coding	F-box/kelch-repeat protein [Medicago truncatula] gi|357456353|ref|XP_003598457.1|
Lj0g3v0076249	1.29912	0.000666206	Protein coding	PREDICTED: peroxidase 11-like [Cicer arietinum] gi|502094865|ref|XP_004490316.1|
Lj0g3v0076489	2.70077	0.0467623	Protein coding	PREDICTED: U-box domain-containing protein 13-like [Cicer arietinum] gi|502174874|ref|XP_004515619.1|
Lj0g3v0076779	4.98596	0.0209179	repeat	NoHit
Lj0g3v0077279	4.4357	0.028559	Protein coding	PREDICTED: transcription factor HBP-1b(c1)-like [Glycine max] gi|356499701|ref|XP_003518675.1|
Lj0g3v0078269	2.53253	1.18038e-08	Protein coding	PREDICTED: probable carboxylesterase 18-like [Glycine max] gi|356559969|ref|XP_003548268.1|
Lj0g3v0078279	2.52307	1.0208e-08	Protein coding	PREDICTED: probable carboxylesterase 18-like [Glycine max] gi|356559969|ref|XP_003548268.1|
Lj0g3v0078449	0.941803	0.00309425	Protein coding	PREDICTED: chaperone activity of bc1 complex-like mitochondrial-like [Glycine max] gi|356501819|ref|XP_003519721.1|
Lj0g3v0078569	1.62039	8.35671e-06	Non-coding	NoHit
Lj0g3v0078689	1.31091	0.0413162	repeat	NoHit
Lj0g3v0078879	1.55607	0.00536241	Non-coding	NoHit
Lj0g3v0079009	2.43164	1.93465e-06	Non-coding	NoHit
Lj0g3v0079229	1.58387	0.00068358	Protein coding	gb protein [Zea mays] gi|226530140|ref|NP_001148368.1|
Lj0g3v0079279	3.44041	0.00923305	Protein coding	Vacuolar sorting protein 4b [Medicago truncatula] gi|357449307|ref|XP_003594930.1|
Lj0g3v0079529	2.16509	0.00612646	Protein coding	PREDICTED: desiccation-related protein PCC13-62-like [Glycine max] gi|356529093|ref|XP_003533131.1|
Lj0g3v0079549	1.23573	0.000519773	Protein coding	ribosomal protein L22 [Glycine max] gi|2738560|gb|AAB94504.1|
Lj0g3v0079749	0.905131	0.00900887	Non-coding	NoHit
Lj0g3v0079859	0.943186	4.75314e-06	Protein coding	PREDICTED: cingulin-like protein 1-like [Cicer arietinum] gi|502081888|ref|XP_004487000.1|
Lj0g3v0079939	3.84179	0.00104376	Protein coding	PREDICTED: LMBR1 domain-containing protein 2 homolog A-like isoform X2 [Cicer arietinum] gi|502142163|ref|XP_004504822.1|
Lj0g3v0080089	0.894494	0.0423687	Protein coding	PREDICTED: transcription factor GAMYB-like [Glycine max] gi|356550909|ref|XP_003543825.1|
Lj0g3v0080309	1.7653	0.0106648	Protein coding	PREDICTED: ribonuclease H2 subunit C-like [Cicer arietinum] gi|502150052|ref|XP_004507766.1|
Lj0g3v0080579	1.09869	0.0136542	Protein coding	transcription-repair coupling factor [Actinomyces sp. ICM47] gi|497335006|ref|WP_009649219.1|
Lj0g3v0080629	0.676851	0.00407495	Non-coding	NoHit
Lj0g3v0080869	1.05813	0.00118696	Protein coding	PREDICTED: probable amino acid permease 7-like [Glycine max] gi|356569591|ref|XP_003552982.1|
Lj0g3v0081029	1.52032	1.83401e-09	Protein coding	PREDICTED: peptide methionine sulfoxide reductase-like isoform X1 [Cicer arietinum] gi|502099125|ref|XP_004491395.1|
Lj0g3v0081139	1.15851	2.40241e-07	Protein coding	PREDICTED: 60S ribosomal protein L23a-like isoform X1 [Cicer arietinum] gi|502145131|ref|XP_004505894.1|
Lj0g3v0082099	0.848811	0.0418761	Protein coding	PREDICTED: pentatricopeptide repeat-containing protein At3g49240-like [Glycine max] gi|356516061|ref|XP_003526715.1|
Lj0g3v0082139	5.6909	0.000484333	Protein coding	PREDICTED: homogentisate phytyltransferase 1 chloroplastic-like [Glycine max] gi|356546073|ref|XP_003541456.1|
Lj0g3v0082459	0.714914	6.08156e-08	Non-coding	NoHit
Lj0g3v0082619	0.937715	0.00927462	Protein coding	PREDICTED: DNA-directed RNA polymerase III subunit RPC10-like [Cucumis sativus] gi|449446776|ref|XP_004141147.1|
Lj0g3v0082709	5.11242	0.0131897	Non-coding	NoHit
Lj0g3v0082969	4.74514	0.010933	Protein coding	PREDICTED: LOW QUALITY PROTEIN: protein KIAA1731-like [Cavia porcellus] gi|348565647|ref|XP_003468614.1|
Lj0g3v0083029	5.75301	1.09051e-16	Protein coding	PREDICTED: F-box/FBD/LRR-repeat protein At3g14710-like [Cicer arietinum] gi|502087927|ref|XP_004488684.1|
Lj0g3v0083209	1.28497	0.0371804	Protein coding	PREDICTED: E3 ubiquitin-protein ligase SDIR1-like [Cucumis sativus] gi|449441410|ref|XP_004138475.1|
Lj0g3v0083779	1.76551	1.62496e-09	Protein coding	ABC transporter-like protein [Medicago truncatula] gi|357519623|ref|XP_003630100.1|
Lj0g3v0084049	1.47925	2.90835e-07	fragmented	NoHit
Lj0g3v0084059	1.73711	1.92667e-06	fragmented	NoHit
Lj0g3v0084229	3.28308	1.35833e-05	Protein coding	NAD(P)-linked oxidoreductase superfamily protein isoform 1 [Theobroma cacao] gi|508701174|gb|EOX93070.1|
Lj0g3v0084249	2.38825	0.0142918	Protein coding	PREDICTED: transcription factor PIF4-like isoform X3 [Cicer arietinum] gi|502127041|ref|XP_004499540.1|
Lj0g3v0084269	6.13453	0.000100628	Non-coding	NoHit
Lj0g3v0084299	0.952474	0.0416382	Protein coding	Pentatricopeptide repeat-containing protein [Medicago truncatula] gi|357438675|ref|XP_003589614.1|
Lj0g3v0084999	1.90427	0.0133435	Non-coding	NoHit
Lj0g3v0085349	1.67424	0.00209596	Protein coding	NoHit
Lj0g3v0085389	1.15069	0.00566723	Protein coding	Uncharacterized protein TCM_012288 [Theobroma cacao] gi|508773717|gb|EOY20973.1|
Lj0g3v0085499	4.87368	0.0100549	repeat	NoHit
Lj0g3v0085779	0.949584	0.00340182	Non-coding	NoHit
Lj0g3v0085789	1.11393	0.0213845	repeat	NoHit
Lj0g3v0086209	3.17721	6.10983e-11	Protein coding	PREDICTED: pleiotropic drug resistance protein 1-like [Glycine max] gi|356519409|ref|XP_003528365.1|
Lj0g3v0086239	1.78322	0.000458975	Protein coding	Uncharacterized protein TCM_015429 [Theobroma cacao] gi|508776323|gb|EOY23579.1|
Lj0g3v0086719	0.631069	0.0350423	Protein coding	PREDICTED: somatic embryogenesis receptor kinase 4-like [Glycine max] gi|356559929|ref|XP_003548248.1|
Lj0g3v0086889	1.05459	0.00782832	Protein coding	F-box/LRR-repeat protein [Medicago truncatula] gi|357469105|ref|XP_003604837.1|
Lj0g3v0086919	1.51516	1.18686e-07	Protein coding	F3H9.20 protein [Theobroma cacao] gi|508707715|gb|EOX99611.1|
Lj0g3v0087079	3.23101	2.39146e-06	Protein coding	Auxin-induced protein [Medicago truncatula] gi|357440509|ref|XP_003590532.1|
Lj0g3v0087229	0.789436	0.00273467	Protein coding	PREDICTED: protein SRG1-like [Glycine max] gi|356512273|ref|XP_003524845.1|
Lj0g3v0087839	0.99594	0.000119493	Protein coding	PREDICTED: probable DNA replication complex GINS protein PSF1-like [Cicer arietinum] gi|502124772|ref|XP_004498667.1|
Lj0g3v0088179	1.78497	0.00125473	Protein coding	PREDICTED: probable amino acid permease 7-like [Glycine max] gi|356527198|ref|XP_003532199.1|
Lj0g3v0088269	0.596074	0.00898	Protein coding	TPA: histone H4.3 [Zea mays] gi|414589551|tpg|DAA40122.1|
Lj0g3v0088309	1.53266	0.0082923	Protein coding	PREDICTED: 21 kDa protein-like [Glycine max] gi|356565333|ref|XP_003550896.1|
Lj0g3v0088339	1.1821	0.0491935	Non-coding	NoHit
Lj0g3v0088669	1.18292	0.0458526	Protein coding	ATP-dependent DNA helicase Q1 [Medicago truncatula] gi|357445423|ref|XP_003592989.1|
Lj0g3v0088939	1.70953	0.001197	Protein coding	PREDICTED: ABC transporter C family member 10-like [Glycine max] gi|356561462|ref|XP_003549000.1|
Lj0g3v0089219	1.20284	0.000104259	Protein coding	PREDICTED: serine/threonine-protein kinase WNK8-like isoform X2 [Cicer arietinum] gi|502134290|ref|XP_004502065.1|
Lj0g3v0089489	0.961732	0.0279623	Protein coding	L-ascorbate oxidase-like protein [Medicago truncatula] gi|357471325|ref|XP_003605947.1|
Lj0g3v0090129	3.60406	0.0493493	Non-coding	NoHit
Lj0g3v0090439	2.92313	0.00534073	Protein coding	PREDICTED: probable leucine-rich repeat receptor-like protein kinase At1g35710-like [Cicer arietinum] gi|502148812|ref|XP_004507279.1|
Lj0g3v0090469	2.62659	5.33298e-08	Protein coding	PREDICTED: phototropin-2-like [Glycine max] gi|356559155|ref|XP_003547866.1|
Lj0g3v0090639	0.886953	0.00338898	Protein coding	PREDICTED: serine-rich adhesin for platelets-like [Cicer arietinum] gi|502086623|ref|XP_004488275.1|
Lj0g3v0091039	3.13435	0.0381275	Non-coding	NoHit
Lj0g3v0091049	2.84568	1.48601e-18	Protein coding	PREDICTED: periaxin-like [Cicer arietinum] gi|502087002|ref|XP_004488396.1|
Lj0g3v0091109	0.706361	1.85045e-06	Protein coding	PREDICTED: transcription factor BTF3-like [Cicer arietinum] gi|502127766|ref|XP_004499826.1|
Lj0g3v0091129	0.792806	0.000873002	Protein coding	PREDICTED: 50S ribosomal protein L27 chloroplastic-like [Glycine max] gi|356539482|ref|XP_003538227.1|
Lj0g3v0091139	1.10104	9.49786e-06	Protein coding	PREDICTED: 50S ribosomal protein L27 chloroplastic-like [Glycine max] gi|356539482|ref|XP_003538227.1|
Lj0g3v0091599	2.0376	9.00106e-07	Protein coding	PREDICTED: 50S ribosomal protein L6 chloroplastic-like isoform 1 [Glycine max] gi|356559805|ref|XP_003548187.1|
Lj0g3v0092029	6.49877	3.00133e-12	Protein coding	Uncharacterized protein isoform 2 [Theobroma cacao] gi|508775881|gb|EOY23137.1|
Lj0g3v0092039	0.642732	0.00493632	Protein coding	Uncharacterized protein TCM_015120 [Theobroma cacao] gi|508775878|gb|EOY23134.1|
Lj0g3v0092339	1.48268	0.000193237	Protein coding	PREDICTED: probable folate-biopterin transporter 2-like isoform X2 [Cicer arietinum] gi|502125088|ref|XP_004498793.1|
Lj0g3v0092479	1.25426	0.0443572	Protein coding	PREDICTED: protein TIFY 6B-like [Glycine max] gi|356531138|ref|XP_003534135.1|
Lj0g3v0092619	3.5519	1.07955e-07	Protein coding	nitrate reductase catalytic subunit [Thiothrix nivea] gi|488795408|ref|WP_002707814.1|
Lj0g3v0092679	4.87649	3.16119e-07	Protein coding	PREDICTED: cytochrome P450 71A1-like [Glycine max] gi|356522743|ref|XP_003530005.1|
Lj0g3v0092739	2.91072	0.0148528	repeat	NoHit
Lj0g3v0093159	0.872995	0.000244585	Non-coding	NoHit
Lj0g3v0093169	1.63986	0.000269261	Protein coding	aluminum induced protein with YGL and LRDR motifs [Arabidopsis thaliana] gi|18416995|ref|NP_567775.1|
Lj0g3v0093339	1.30232	0.0052103	Non-coding	NoHit
Lj0g3v0093459	0.764428	0.00723255	Protein coding	Uncharacterized protein TCM_035898 [Theobroma cacao] gi|508725012|gb|EOY16909.1|
Lj0g3v0093549	2.6814	2.85811e-06	Protein coding	Early nodulin [Medicago truncatula] gi|357438603|ref|XP_003589577.1|
Lj0g3v0093639	1.13437	0.00153132	Non-coding	NoHit
Lj0g3v0093929	2.5137	0.0125615	repeat	NoHit
Lj0g3v0094009	4.52375	0.0386934	Protein coding	PREDICTED: miraculin-like [Glycine max] gi|356531023|ref|XP_003534078.1|
Lj0g3v0094469	1.62757	5.2039e-13	Protein coding	Phosphatase methylesterase 1 [Theobroma cacao] gi|508715058|gb|EOY06955.1|
Lj0g3v0094649	1.42758	6.77133e-06	Non-coding	NoHit
Lj0g3v0094939	5.63697	2.7443e-08	Protein coding	PREDICTED: myrcene synthase chloroplastic-like isoform X1 [Cicer arietinum] gi|502088156|ref|XP_004488753.1|
Lj0g3v0095439	2.66343	0.0052311	Non-coding	NoHit
Lj0g3v0095559	1.3716	0.0171483	Non-coding	NoHit
Lj0g3v0095619	2.43591	1.28612e-09	Protein coding	chloroplast thioredoxin M-type [Arachis hypogaea] gi|83776783|gb|ABC46707.1|
Lj0g3v0095719	0.628454	0.0405663	Protein coding	K+ uptake transporter 3 isoform 3 [Theobroma cacao] gi|508711094|gb|EOY02991.1|
Lj0g3v0095739	2.21662	0.018059	repeat	NoHit
Lj0g3v0095759	7.18832	1.32309e-06	Non-coding	NoHit
Lj0g3v0095879	1.98607	0.0180621	Non-coding	NoHit
Lj0g3v0096219	4.74502	0.0313491	Non-coding	NoHit
Lj0g3v0096369	1.49918	0.00071091	Non-coding	NoHit
Lj0g3v0096579	1.24068	0.0076115	Protein coding	PREDICTED: protein ODORANT1-like [Cicer arietinum] gi|502117524|ref|XP_004495851.1|
Lj0g3v0096849	4.63718	0.0186781	Protein coding	Guanine nucleotide-binding protein G(I)/G(S)/G(T) subunit beta-2 [Medicago truncatula] gi|357438041|ref|XP_003589296.1|
Lj0g3v0097119	1.77431	0.0247501	Protein coding	Uncharacterized protein TCM_000703 [Theobroma cacao] gi|508699665|gb|EOX91561.1|
Lj0g3v0097169	2.01179	0.0472125	Protein coding	PREDICTED: actin-related protein 2/3 complex subunit 3-like [Glycine max] gi|356562945|ref|XP_003549728.1|
Lj0g3v0097539	1.13708	0.00910135	Non-coding	NoHit
Lj0g3v0097589	0.823969	1.20983e-05	Protein coding	PREDICTED: oryzain alpha chain-like [Cicer arietinum] gi|502131381|ref|XP_004500967.1|
Lj0g3v0097919	1.48831	0.00069696	Protein coding	Ribosomal RNA small subunit methyltransferase B [Medicago truncatula] gi|357494215|ref|XP_003617396.1|
Lj0g3v0098029	1.53564	0.0204894	Protein coding	PREDICTED: probable receptor-like protein kinase At1g67000-like [Cicer arietinum] gi|502124158|ref|XP_004498410.1|
Lj0g3v0098279	2.2546	1.00946e-08	Non-coding	NoHit
Lj0g3v0098539	0.699103	0.017177	Protein coding	NoHit
Lj0g3v0098569	1.96453	0.0244112	Non-coding	NoHit
Lj0g3v0098579	1.69856	0.00586512	Protein coding	bet protein [Simian foamy virus] gi|425856937|gb|AFX98086.1|
Lj0g3v0099239	2.08996	0.0160094	Protein coding	Uncharacterized protein TCM_035251 [Theobroma cacao] gi|508724581|gb|EOY16478.1|
Lj0g3v0099919	2.1631	7.69749e-07	Protein coding	PREDICTED: probable protein phosphatase 2C 74-like [Glycine max] gi|356514577|ref|XP_003525982.1|
Lj0g3v0100029	2.4833	0.000180418	Non-coding	NoHit
Lj0g3v0100039	5.24625	0.00010295	Protein coding	PREDICTED: sedoheptulose-17-bisphosphatase chloroplastic-like isoform 1 [Glycine max] gi|356568652|ref|XP_003552524.1|
Lj0g3v0100049	4.36205	0.0171176	Non-coding	NoHit
Lj0g3v0100299	0.851714	0.00026907	Non-coding	NoHit
Lj0g3v0100309	2.16461	0.0175526	Protein coding	Transport protein particle (TRAPP) component [Theobroma cacao] gi|508782330|gb|EOY29586.1|
Lj0g3v0100509	1.32009	0.0359608	Protein coding	PREDICTED: probable anion transporter 3 chloroplastic-like [Glycine max] gi|356520987|ref|XP_003529140.1|
Lj0g3v0100549	0.938083	1.99116e-05	Protein coding	PREDICTED: aldo-keto reductase family 4 member C10-like [Cicer arietinum] gi|502171284|ref|XP_004515026.1|
Lj0g3v0100619	1.40444	8.01564e-08	Protein coding	PREDICTED: phospholipase A1-IIdelta-like partial [Glycine max] gi|356545104|ref|XP_003540985.1|
Lj0g3v0100689	1.46553	0.019728	Non-coding	NoHit
Lj0g3v0100739	1.73465	0.000172314	Protein coding	PREDICTED: GDT1-like protein 2 chloroplastic-like [Cicer arietinum] gi|502122432|ref|XP_004497743.1|
Lj0g3v0100919	0.889558	5.52316e-06	Non-coding	NoHit
Lj0g3v0101149	2.03729	0.000438016	Protein coding	Replication factor A protein [Medicago truncatula] gi|357491997|ref|XP_003616287.1|
Lj0g3v0101159	0.764339	0.000813908	Protein coding	Zinc finger protein CONSTANS-LIKE protein [Medicago truncatula] gi|357462479|ref|XP_003601521.1|
Lj0g3v0101169	0.742865	0.00150447	Protein coding	Zinc finger protein CONSTANS-LIKE protein [Medicago truncatula] gi|357462479|ref|XP_003601521.1|
Lj0g3v0101619	3.2982	0.0114843	Non-coding	NoHit
Lj0g3v0101659	1.03544	8.01254e-05	Protein coding	PREDICTED: 3-oxoacyl-[acyl-carrier-protein] gi|502135409|ref|XP_004502323.1|
Lj0g3v0101729	1.08751	0.0166101	Non-coding	NoHit
Lj0g3v0101789	1.58316	0.00732292	Protein coding	PREDICTED: anion exchange transporter-like [Meleagris gallopavo] gi|326917881|ref|XP_003205223.1|
Lj0g3v0101819	2.1588	3.76351e-09	Protein coding	PREDICTED: phospholipase D delta-like [Glycine max] gi|356495342|ref|XP_003516537.1|
Lj0g3v0102069	0.880994	0.00395586	Protein coding	PREDICTED: blue copper protein-like [Cicer arietinum] gi|502091663|ref|XP_004489604.1|
Lj0g3v0102219	2.07663	0.00464743	Protein coding	Sodium-dependent phosphate transport protein [Medicago truncatula] gi|358346124|ref|XP_003637121.1|
Lj0g3v0102229	1.89278	2.18028e-08	Protein coding	PREDICTED: cytochrome P450 86A1-like [Cicer arietinum] gi|502129244|ref|XP_004500237.1|
Lj0g3v0102309	6.89767	1.64973e-07	Protein coding	GH3 family protein [Populus trichocarpa] gi|224068322|ref|XP_002302704.1|
Lj0g3v0102349	0.669049	0.000156169	Protein coding	PREDICTED: 60S ribosomal protein L34-like [Cicer arietinum] gi|502155120|ref|XP_004509966.1|
Lj0g3v0102839	0.711646	0.00867692	Non-coding	NoHit
Lj0g3v0102879	1.11156	1.69763e-06	Protein coding	PREDICTED: zinc finger protein 593-like [Cucumis sativus] gi|449451052|ref|XP_004143276.1|
Lj0g3v0103569	2.99624	0.0199102	Non-coding	NoHit
Lj0g3v0103669	3.05193	0.0199504	Non-coding	NoHit
Lj0g3v0103679	2.2158	0.00155096	Protein coding	marR family protein [Rhodococcus sp. JVH1] gi|497125949|ref|WP_009480629.1|
Lj0g3v0103709	1.00791	0.00099359	Non-coding	NoHit
Lj0g3v0103799	1.60983	0.0499008	Non-coding	NoHit
Lj0g3v0103959	0.814634	0.00609819	Protein coding	PREDICTED: polyadenylate-binding protein 2-like [Glycine max] gi|356512681|ref|XP_003525045.1|
Lj0g3v0104819	1.64643	5.11983e-07	Protein coding	PREDICTED: amino acid permease 1-like [Cicer arietinum] gi|502124279|ref|XP_004498458.1|
Lj0g3v0105109	1.27953	1.6085e-12	Protein coding	PREDICTED: 50S ribosomal protein L10 chloroplastic-like [Cicer arietinum] gi|502149927|ref|XP_004507713.1|
Lj0g3v0105139	2.53839	2.33046e-06	Protein coding	PREDICTED: outer membrane lipoprotein blc-like [Cicer arietinum] gi|502149930|ref|XP_004507714.1|
Lj0g3v0105199	1.62385	0.00556149	Non-coding	NoHit
Lj0g3v0105239	1.70092	0.00447351	Protein coding	Pentatricopeptide repeat-containing protein [Medicago truncatula] gi|357480155|ref|XP_003610363.1|
Lj0g3v0105289	1.58407	0.0005389	Protein coding	PREDICTED: snurportin-1-like [Glycine max] gi|356518893|ref|XP_003528111.1|
Lj0g3v0105439	2.92307	1.59459e-09	Non-coding	NoHit
Lj0g3v0105449	3.626	4.13465e-10	Non-coding	NoHit
Lj0g3v0105569	0.681415	0.000905874	Protein coding	PREDICTED: UPF0369 protein C6orf57-like [Glycine max] gi|356520577|ref|XP_003528938.1|
Lj0g3v0105609	1.68495	0.0201627	Protein coding	Nudix hydrolase [Medicago truncatula] gi|357476761|ref|XP_003608666.1|
Lj0g3v0105659	4.61581	0.0125872	Protein coding	Uncharacterized protein TCM_010848 [Theobroma cacao] gi|508709048|gb|EOY00945.1|
Lj0g3v0105699	1.23484	0.0459982	Protein coding	unnamed protein product [Oikopleura dioica] gi|313216987|emb|CBY38184.1|
Lj0g3v0105899	2.99396	0.0187657	Protein coding	PREDICTED: magnesium transporter MRS2-11 chloroplastic-like [Glycine max] gi|356565729|ref|XP_003551090.1|
Lj0g3v0106319	4.36473	0.000850056	Protein coding	PREDICTED: LOW QUALITY PROTEIN: protein TRANSPARENT TESTA 12-like [Glycine max] gi|356544808|ref|XP_003540839.1|
Lj0g3v0106629	0.775762	0.0362668	Non-coding	NoHit
Lj0g3v0106859	0.664483	0.00165757	Protein coding	PREDICTED: V-type proton ATPase subunit e-like [Cicer arietinum] gi|502128904|ref|XP_004500119.1|
Lj0g3v0106889	2.86926	1.23704e-05	Protein coding	PREDICTED: gibberellin 3-beta-dioxygenase 1-like [Cicer arietinum] gi|502080869|ref|XP_004486708.1|
Lj0g3v0106899	2.86926	1.23644e-05	Protein coding	PREDICTED: gibberellin 3-beta-dioxygenase 1-like [Cicer arietinum] gi|502080869|ref|XP_004486708.1|
Lj0g3v0106909	1.71643	0.000309679	Protein coding	PREDICTED: low affinity cationic amino acid transporter 2-like [Glycine max] gi|356574163|ref|XP_003555221.1|
Lj0g3v0107179	2.398	4.88464e-18	Protein coding	Os03g0184100 [Oryza sativa Japonica Group] gi|115451173|ref|NP_001049187.1|
Lj0g3v0107279	1.92735	0.001023
Lj0g3v0107379	1.28731	7.77498e-10	Protein coding	dCTP pyrophosphatase [Medicago truncatula] gi|357504985|ref|XP_003622781.1|
Lj0g3v0107529	1.56038	0.00362655	Non-coding	NoHit
Lj0g3v0107579	2.39971	0.000283683	Non-coding	NoHit
Lj0g3v0107809	0.71998	0.00068764	Non-coding	NoHit
Lj0g3v0107959	0.773614	0.00738794	Protein coding	PREDICTED: probable serine/threonine-protein kinase At4g35230-like [Glycine max] gi|356511538|ref|XP_003524482.1|
Lj0g3v0108279	1.46926	0.00596949	Protein coding	PREDICTED: isoprenylcysteine alpha-carbonyl methylesterase ICME-like [Cicer arietinum] gi|502168643|ref|XP_004514435.1|
Lj0g3v0108419	1.5301	0.000246563	Protein coding	PREDICTED: UDP-glycosyltransferase 87A1-like [Glycine max] gi|356551902|ref|XP_003544311.1|
Lj0g3v0108469	0.680206	0.0183629	Protein coding	PREDICTED: prohibitin-1 mitochondrial-like [Cicer arietinum] gi|502144106|ref|XP_004505579.1|
Lj0g3v0108499	1.00684	0.0104099	Protein coding	PREDICTED: flavonol synthase/flavanone 3-hydroxylase-like [Fragaria vesca subsp. vesca] gi|470149251|ref|XP_004310153.1|
Lj0g3v0108589	0.811673	0.000772091	Non-coding	NoHit
Lj0g3v0109399	1.45886	4.68731e-06	Protein coding	PREDICTED: glucan endo-13-beta-glucosidase 11-like [Glycine max] gi|356535268|ref|XP_003536170.1|
Lj0g3v0109599	1.57274	0.0296777	repeat	NoHit
Lj0g3v0109839	0.652566	0.0249695	Protein coding	PREDICTED: protein-lysine methyltransferase METTL21A-like [Cicer arietinum] gi|502153215|ref|XP_004509259.1|
Lj0g3v0110229	1.25211	0.000469321	Protein coding	PREDICTED: subtilisin-like protease-like [Glycine max] gi|356554917|ref|XP_003545787.1|
Lj0g3v0110469	1.04661	0.0231291	Protein coding	PREDICTED: flavoprotein wrbA-like [Glycine max] gi|356553062|ref|XP_003544877.1|
Lj0g3v0110709	0.880039	0.00358499	Protein coding	RAB1B [Lotus japonicus] gi|1370164|emb|CAA98159.1|
Lj0g3v0110939	1.10725	0.00012071	Protein coding	PREDICTED: salt tolerance protein-like isoform 1 [Glycine max] gi|356538889|ref|XP_003537933.1|
Lj0g3v0111039	0.748287	0.0014041	Protein coding	PREDICTED: 60S ribosomal protein L13-1-like [Cicer arietinum] gi|502153990|ref|XP_004509537.1|
Lj0g3v0111069	1.85249	0.000580323	Protein coding	PREDICTED: pentatricopeptide repeat-containing protein At5g42450 mitochondrial-like [Glycine max] gi|356561520|ref|XP_003549029.1|
Lj0g3v0111409	0.866403	0.016923	Non-coding	NoHit
Lj0g3v0111719	1.17251	0.0182378	Protein coding	Replication factor A protein [Medicago truncatula] gi|357516559|ref|XP_003628568.1|
Lj0g3v0112029	1.19835	2.69975e-07	Non-coding	NoHit
Lj0g3v0112219	0.960523	0.00165836	Protein coding	Transcription factor bHLH14 [Theobroma cacao] gi|508708496|gb|EOY00393.1|
Lj0g3v0112279	6.72518	9.80415e-19	Protein coding	Defensin-like protein [Medicago truncatula] gi|357452899|ref|XP_003596726.1|
Lj0g3v0112289	0.647797	0.0481302	Protein coding	Heme-binding-like protein [Medicago truncatula] gi|357450683|ref|XP_003595618.1|
Lj0g3v0112799	1.43202	6.5284e-09	Protein coding	unknown [Glycine max] gi|255638013|gb|ACU19322.1|
Lj0g3v0112809	2.54163	7.46033e-25	Protein coding	PREDICTED: WD repeat-containing protein 26-like [Bombyx mori] gi|512909528|ref|XP_004926943.1|
Lj0g3v0112819	5.29918	0.000617652	Protein coding	GK13378 [Drosophila willistoni] gi|195451671|ref|XP_002073026.1|
Lj0g3v0112839	2.96159	2.69293e-11	Protein coding	Bowman-Birk type protease inhibitor-like precursor [Glycine max] gi|351722763|ref|NP_001237767.1|
Lj0g3v0112859	2.12913	5.09791e-10	Protein coding	Kunitz-type trypsin inhibitor-like 1 protein [Medicago truncatula] gi|357498565|ref|XP_003619571.1|
Lj0g3v0113289	1.09719	0.00192051	Protein coding	Embryo defective 1303 [Theobroma cacao] gi|508721895|gb|EOY13792.1|
Lj0g3v0114139	2.5109	0.0240523	Protein coding	PREDICTED: CLAVATA3/ESR (CLE)-related protein 3-like [Cicer arietinum] gi|502089883|ref|XP_004489050.1|
Lj0g3v0114289	2.06818	3.76968e-08	Non-coding	NoHit
Lj0g3v0114299	2.98107	1.85675e-05	Protein coding	PREDICTED: 8-hydroxyquercetin 8-O-methyltransferase-like [Glycine max] gi|356577865|ref|XP_003557042.1|
Lj0g3v0114389	2.34689	0.0022471	Protein coding	possible single-strand binding protein [Corynebacterium lipophiloflavum] gi|493893767|ref|WP_006839725.1|
Lj0g3v0114459	0.7282	0.00768927	Protein coding	NoHit
Lj0g3v0114479	1.22324	0.00644149	Non-coding	NoHit
Lj0g3v0115499	1.16832	0.0497627	Protein coding	PREDICTED: reticulocyte-binding protein 2-like [Cicer arietinum] gi|502161658|ref|XP_004512240.1|
Lj0g3v0115529	5.31223	0.00477032	Non-coding	NoHit
Lj0g3v0115689	1.18934	0.00952893	repeat	NoHit
Lj0g3v0116039	5.69324	0.00644401	repeat	NoHit
Lj0g3v0116409	1.81936	0.00112749	Protein coding	Anti-Muellerian hormone type-2 receptor [Theobroma cacao] gi|508699236|gb|EOX91132.1|
Lj0g3v0116459	3.48519	0.0182381
Lj0g3v0116549	4.48009	0.0169872	Non-coding	NoHit
Lj0g3v0117199	5.14856	3.33702e-06	repeat	NoHit
Lj0g3v0117589	1.11664	0.0229858	Non-coding	NoHit
Lj0g3v0117889	3.05416	2.77861e-07	Non-coding	NoHit
Lj0g3v0117909	5.45475	0.00502199	Non-coding	NoHit
Lj0g3v0118139	0.790901	0.0206543	Protein coding	PREDICTED: 3-hydroxybenzoate 6-hydroxylase 1-like [Glycine max] gi|356575446|ref|XP_003555852.1|
Lj0g3v0118439	5.45231	3.25106e-16	Protein coding	M protein repeat protein [Rhodosporidium toruloides NP11] gi|472587398|gb|EMS24897.1|
Lj0g3v0118769	1.01661	0.0415307	Non-coding	NoHit
Lj0g3v0118779	2.42139	2.50618e-05	Non-coding	NoHit
Lj0g3v0119049	1.40475	2.9773e-05	Protein coding	60S ribosomal protein L23 [Zea mays] gi|413956981|gb|AFW89630.1|
Lj0g3v0119139	1.50745	1.20575e-05	Protein coding	PREDICTED: transcription factor MYB86-like [Glycine max] gi|356573440|ref|XP_003554868.1|
Lj0g3v0119149	1.31736	6.45438e-05	Protein coding	PREDICTED: transcription factor MYB86-like [Glycine max] gi|356573440|ref|XP_003554868.1|
Lj0g3v0119329	1.61824	0.0264071	Non-coding	NoHit
Lj0g3v0119739	5.22054	0.0028439
Lj0g3v0119779	1.66484	0.0163094	Non-coding	NoHit
Lj0g3v0120729	1.32501	0.00210309	Protein coding	Uncharacterized protein TCM_004461 [Theobroma cacao] gi|508702953|gb|EOX94849.1|
Lj0g3v0120839	2.1363	1.40601e-05	Protein coding	PREDICTED: transaldolase-like [Glycine max] gi|356514222|ref|XP_003525805.1|
Lj0g3v0120869	1.38593	6.80081e-06	Protein coding	PREDICTED: ubiquitin-60S ribosomal protein L40-like [Cucumis sativus] gi|449483218|ref|XP_004156525.1|
Lj0g3v0120899	5.44944	0.00443359	Non-coding	NoHit
Lj0g3v0120919	1.7255	1.32188e-12	Protein coding	Ser/Thr protein kinase [Lotus japonicus] gi|62857022|dbj|BAD95896.1|
Lj0g3v0120989	0.641616	5.33522e-05	Protein coding	PREDICTED: NHP2-like protein 1-like [Cicer arietinum] gi|502087441|ref|XP_004488534.1|
Lj0g3v0121089	1.45078	0.0188877	Non-coding	NoHit
Lj0g3v0121149	1.69906	0.00448027	Protein coding	Acyl-CoA N-acyltransferases (NAT) superfamily protein [Theobroma cacao] gi|508699759|gb|EOX91655.1|
Lj0g3v0122109	1.68866	2.4695e-17	Protein coding	PREDICTED: 31 kDa ribonucleoprotein chloroplastic-like [Cicer arietinum] gi|502133672|ref|XP_004501850.1|
Lj0g3v0122309	0.820682	0.0310567	Protein coding	PREDICTED: neuferricin-like [Cicer arietinum] gi|502134328|ref|XP_004502079.1|
Lj0g3v0122329	1.44045	9.80976e-05	Protein coding	PREDICTED: DNA-directed RNA polymerase II subunit RPB4-like [Cicer arietinum] gi|502153857|ref|XP_004509486.1|
Lj0g3v0122379	4.36475	0.0295115	Protein coding	RecName: Full=Isoleucine N-monooxygenase 2, AltName: Full=Cytochrome P450 79D4_x0001_gi|47156051|gb|AAT11921.1| cytochrome P450 [Lotus japonicus] gi|75290559|sp|Q6J540.1|C79D4_LOTJA
Lj0g3v0122409	3.23908	0.00356944	Non-coding	NoHit
Lj0g3v0124009	0.951235	0.0441502	Protein coding	PREDICTED: pentatricopeptide repeat-containing protein At5g39710-like isoform X1 [Cicer arietinum] gi|502123558|ref|XP_004498166.1|
Lj0g3v0124379	2.76963	0.0152537	Protein coding	hypothetical protein PRUPE_ppa024807mg [Prunus persica] gi|462412910|gb|EMJ17959.1|
Lj0g3v0124989	0.610569	0.00939258	Protein coding	ribosomal protein S11 [Lotus japonicus] gi|13518471|ref|NP_084830.1|
Lj0g3v0125259	1.44354	0.00502809	Non-coding	NoHit
Lj0g3v0125449	1.02273	0.0119849	Protein coding	Pentatricopeptide repeat-containing protein [Medicago truncatula] gi|357495039|ref|XP_003617808.1|
Lj0g3v0126049	1.89904	0.00340837	Protein coding	PREDICTED: probable DEAD-box ATP-dependent RNA helicase 48-like [Cicer arietinum] gi|502139411|ref|XP_004503757.1|
Lj0g3v0126129	0.98223	0.0249107	Non-coding	NoHit
Lj0g3v0126159	4.28272	2.37642e-10	Protein coding	Phosphoglycerate mutase family protein isoform 1 [Theobroma cacao] gi|508773433|gb|EOY20689.1|
Lj0g3v0126289	0.587662	0.00310423	Protein coding	autophagy-related protein 2 [Arabidopsis thaliana] gi|316995369|gb|ADU79134.1|
Lj0g3v0126349	1.82961	0.0227177	Non-coding	NoHit
Lj0g3v0126479	6.07969	3.12131e-06	Non-coding	NoHit
Lj0g3v0126679	2.08603	0.00298513	Non-coding	NoHit
Lj0g3v0127129	1.29833	0.0475708	Protein coding	PREDICTED: reticulocyte-binding protein 2-like [Cicer arietinum] gi|502161658|ref|XP_004512240.1|
Lj0g3v0127349	3.75305	0.00347254	Protein coding	PREDICTED: pyruvate dehydrogenase E1 component subunit beta mitochondrial-like [Glycine max] gi|356552857|ref|XP_003544779.1|
Lj0g3v0127469	1.76135	0.00669423	Protein coding	PREDICTED: probable purple acid phosphatase 20-like [Glycine max] gi|356503803|ref|XP_003520692.1|
Lj0g3v0127509	2.48338	0.0211823	Non-coding	NoHit
Lj0g3v0127619	0.970546	0.0230982	Protein coding	PREDICTED: UDP-3-O-[3-hydroxymyristoyl] gi|356495807|ref|XP_003516764.1|
Lj0g3v0127809	2.39735	0.0139156	Protein coding	PREDICTED: UDP-N-acetylglucosamine/UDP-glucose/GDP-mannose transporter-like [Cicer arietinum] gi|502124973|ref|XP_004498745.1|
Lj0g3v0127919	0.775618	0.0208512	Non-coding	NoHit
Lj0g3v0128059	2.75013	7.78579e-07	Protein coding	PREDICTED: anthocyanidin 3-O-glucosyltransferase 5-like [Glycine max] gi|356506424|ref|XP_003521983.1|
Lj0g3v0128079	1.26042	0.00472203	Non-coding	NoHit
Lj0g3v0128089	1.11966	0.0136669	Non-coding	NoHit
Lj0g3v0128219	1.34535	5.70051e-06	Protein coding	PREDICTED: photosystem II 5 kDa protein chloroplastic-like [Glycine max] gi|356557172|ref|XP_003546892.1|
Lj0g3v0128319	1.32904	0.00012082	Non-coding	NoHit
Lj0g3v0128439	1.68902	0.02311	Non-coding	NoHit
Lj0g3v0128489	1.07246	0.00455736	Protein coding	UDP-glucosyltransferase [Medicago truncatula] gi|357500579|ref|XP_003620578.1|
Lj0g3v0128559	1.24465	0.00565399	Protein coding	PREDICTED: FBD-associated F-box protein At3g49020-like [Cicer arietinum] gi|502087930|ref|XP_004488685.1|
Lj0g3v0128609	0.599952	0.0011618	Protein coding	Thiol:disulfide interchange protein txlA-like protein [Medicago truncatula] gi|357440993|ref|XP_003590774.1|
Lj0g3v0128619	5.51197	4.14117e-06	Protein coding	Sieve element-occluding protein [Medicago truncatula] gi|357440971|ref|XP_003590763.1|
Lj0g3v0129219	5.03506	8.21137e-07	Protein coding	Two-component response regulator ARR1 [Medicago truncatula] gi|357483025|ref|XP_003611799.1|
Lj0g3v0129269	0.712647	0.00707575	Non-coding	NoHit
Lj0g3v0129619	1.26873	3.08539e-06	Protein coding	PREDICTED: 40S ribosomal protein S3-3-like [Cicer arietinum] gi|502122563|ref|XP_004497806.1|
Lj0g3v0129789	4.30764	0.000202031	Protein coding	PREDICTED: proline-rich protein 4-like [Cicer arietinum] gi|502144434|ref|XP_004505695.1|
Lj0g3v0130529	0.591085	0.000143107	Protein coding	Small nuclear ribonucleoprotein Sm D1 [Medicago truncatula] gi|357440765|ref|XP_003590660.1|
Lj0g3v0130759	5.90524	5.70546e-07	Protein coding	PREDICTED: expansin-like B1-like [Glycine max] gi|356563391|ref|XP_003549947.1|
Lj0g3v0130809	3.99958	0.0415677	Non-coding	NoHit
Lj0g3v0131229	0.946196	0.0461914	Protein coding	PREDICTED: folylpolyglutamate synthase-like partial [Cicer arietinum] gi|502183285|ref|XP_004517104.1|
Lj0g3v0131399	1.11647	0.0418359	Protein coding	PREDICTED: UDP-glycosyltransferase 85A3-like [Glycine max] gi|356500366|ref|XP_003519003.1|
Lj0g3v0131459	6.10367	2.57499e-05	Protein coding	Uncharacterized protein isoform 1 [Theobroma cacao] gi|508777773|gb|EOY25029.1|
Lj0g3v0132479	0.589273	0.0456275	Protein coding	Flowering time control protein FPA [Medicago truncatula] gi|357462061|ref|XP_003601312.1|
Lj0g3v0132579	0.714434	0.0338248	Protein coding	PREDICTED: riboflavin biosynthesis protein RibD-like [Glycine max] gi|356506247|ref|XP_003521898.1|
Lj0g3v0132609	5.2809	0.00422279	Protein coding	replicative DNA helicase DnaB [Thermus phage P23-45] gi|157265340|ref|YP_001467899.1|
Lj0g3v0132879	1.2491	5.36605e-06	Protein coding	PREDICTED: cytochrome P450 86A1-like [Glycine max] gi|356553060|ref|XP_003544876.1|
Lj0g3v0133059	3.64219	1.39956e-39	Protein coding	Sodium/calcium exchanger family protein / calcium-binding EF hand family protein isoform 2 [Theobroma cacao] gi|508721277|gb|EOY13174.1|
Lj0g3v0133529	4.84708	0.00505441	Protein coding	PREDICTED: bidirectional sugar transporter SWEET1-like [Glycine max] gi|356515971|ref|XP_003526670.1|
Lj0g3v0134269	0.593135	0.0493021	Protein coding	PREDICTED: proteasomal ubiquitin receptor ADRM1-like [Glycine max] gi|356513237|ref|XP_003525320.1|
Lj0g3v0134389	5.21953	0.0158762	Protein coding	PREDICTED: WUSCHEL-related homeobox 8-like [Glycine max] gi|356546191|ref|XP_003541514.1|
Lj0g3v0134489	1.83794	0.00152199	Protein coding	hypothetical protein E5Q_04964 [Mixia osmundae IAM 14324] gi|358055936|dbj|GAA98281.1|
Lj0g3v0134829	0.743803	0.00567673	Protein coding	PREDICTED: F-box protein At5g39250-like [Cicer arietinum] gi|502091289|ref|XP_004489503.1|
Lj0g3v0134869	2.12287	9.56409e-08	Protein coding	PREDICTED: proline dehydrogenase 2 mitochondrial-like [Glycine max] gi|356545588|ref|XP_003541221.1|
Lj0g3v0135049	3.12243	3.15981e-05	Protein coding	PREDICTED: sugar transporter ERD6-like 7-like [Cicer arietinum] gi|502109384|ref|XP_004493632.1|
Lj0g3v0135339	0.962947	0.00330764	Protein coding	PREDICTED: WAT1-related protein At4g19185-like [Cicer arietinum] gi|502153863|ref|XP_004509488.1|
Lj0g3v0135459	2.18644	5.04212e-08	Protein coding	glutamine amidotransferase [Pedobacter agri] gi|498286744|ref|WP_010600900.1|
Lj0g3v0135519	5.20399	0.00334397	Non-coding	NoHit
Lj0g3v0135589	0.663625	6.48815e-05	Non-coding	NoHit
Lj0g3v0135819	0.867743	0.00330683	Protein coding	PREDICTED: auxin-induced protein X15-like [Glycine max] gi|356556995|ref|XP_003546804.1|
Lj0g3v0136229	0.912357	0.00118454	Non-coding	NoHit
Lj0g3v0136319	3.56192	0.00295471	Protein coding	Phenazine biosynthesis PhzC/PhzF protein isoform 2 [Theobroma cacao] gi|508702919|gb|EOX94815.1|
Lj0g3v0136489	0.965617	0.0287501	Protein coding	cytosolic phosphoglycerate kinase [Helianthus annuus] gi|121485004|gb|ABI18157.1|
Lj0g3v0136839	1.77351	0.0110013	Non-coding	NoHit
Lj0g3v0137939	3.15727	0.000599664	Protein coding	PREDICTED: bidirectional sugar transporter SWEET1-like [Glycine max] gi|356515971|ref|XP_003526670.1|
Lj0g3v0138379	0.606538	0.00191631	Protein coding	PREDICTED: probable inactive receptor kinase At5g58300-like isoform X1 [Cicer arietinum] gi|502096406|ref|XP_004490727.1|
Lj0g3v0138589	0.635664	0.00184066	Protein coding	Calcium-binding EF-hand family protein [Theobroma cacao] gi|508717729|gb|EOY09626.1|
Lj0g3v0139149	2.25345	1.5174e-08	Non-coding	NoHit
Lj0g3v0139419	1.03656	0.0296622	Protein coding	PREDICTED: 1-aminocyclopropane-1-carboxylate oxidase homolog 1-like [Cicer arietinum] gi|502116337|ref|XP_004495381.1|
Lj0g3v0139539	0.587403	0.00945103	Protein coding	PREDICTED: protein AIG1-like [Glycine max] gi|356526433|ref|XP_003531822.1|
Lj0g3v0139939	2.06439	0.0221032	Protein coding	Uncharacterized protein TCM_024853 [Theobroma cacao] gi|508717538|gb|EOY09435.1|
Lj0g3v0140099	4.05812	0.000104414	Non-coding	NoHit
Lj0g3v0140269	2.16291	2.92893e-06	Protein coding	PREDICTED: DNA polymerase alpha subunit B-like [Glycine max] gi|356569195|ref|XP_003552790.1|
Lj0g3v0140399	0.653731	9.40231e-05	Protein coding	ubiquitin conjugating enzyme 3 [Malus domestica] gi|182407860|gb|ACB87921.1|
Lj0g3v0140619	1.375	8.96756e-05	Protein coding	Uncharacterized protein isoform 1 [Theobroma cacao] gi|508707899|gb|EOX99795.1|
Lj0g3v0140709	1.20056	0.0249931	Protein coding	Nucleotide/sugar transporter family protein isoform 1 [Theobroma cacao] gi|508787133|gb|EOY34389.1|
Lj0g3v0140979	0.712116	0.0224153	Non-coding	NoHit
Lj0g3v0141589	0.862187	0.00434046	Protein coding	PREDICTED: CASP-like protein RCOM_1174750-like [Glycine max] gi|356517606|ref|XP_003527478.1|
Lj0g3v0141809	2.75962	0.00598475	Protein coding	alanine acetyltransferase [Lysinibacillus fusiformis] gi|490338354|ref|WP_004224343.1|
Lj0g3v0142099	6.19641	0.0026004	Protein coding	Uncharacterized protein isoform 1 [Theobroma cacao] gi|508702077|gb|EOX93973.1|
Lj0g3v0142139	0.657224	0.0110665	Protein coding	NoHit
Lj0g3v0142739	2.88667	7.22934e-05	Protein coding	PREDICTED: probable galacturonosyltransferase 13-like [Glycine max] gi|356573255|ref|XP_003554778.1|
Lj0g3v0142759	2.42642	0.000794759	Protein coding	Os11g0109966 [Oryza sativa Japonica Group] gi|297727891|ref|NP_001176309.1|
Lj0g3v0143209	1.98844	1.95687e-11	Protein coding	PREDICTED: gamma-glutamyltranspeptidase 1-like [Glycine max] gi|356567852|ref|XP_003552129.1|
Lj0g3v0144449	3.06902	0.0232194	Non-coding	NoHit
Lj0g3v0144949	3.26697	1.88627e-05	Protein coding	PREDICTED: F-box protein At1g67340-like [Glycine max] gi|356508806|ref|XP_003523145.1|
Lj0g3v0145439	0.611893	0.00265405	Protein coding	PREDICTED: uridine 5'-monophosphate synthase-like [Cicer arietinum] gi|502168817|ref|XP_004514472.1|
Lj0g3v0145489	1.18279	0.000244589	Non-coding	NoHit
Lj0g3v0145499	2.12522	0.0496357	Protein coding	PREDICTED: long-chain-alcohol oxidase FAO4A-like [Cicer arietinum] gi|502153883|ref|XP_004509495.1|
Lj0g3v0145599	2.96484	0.0363984	Non-coding	NoHit
Lj0g3v0145719	0.703941	0.000971085	repeat	NoHit
Lj0g3v0146149	2.48844	0.0169329	Protein coding	PREDICTED: 4-coumarate--CoA ligase-like 7-like [Glycine max] gi|356539342|ref|XP_003538157.1|
Lj0g3v0146189	1.71887	0.0483433	Protein coding	Uncharacterized protein TCM_005630 [Theobroma cacao] gi|508704479|gb|EOX96375.1|
Lj0g3v0146499	5.23641	0.00537202	Protein coding	hypothetical protein [Thauera phenylacetica] gi|490484462|ref|WP_004354757.1|
Lj0g3v0146719	1.25918	2.4865e-08	Protein coding	PREDICTED: xylem serine proteinase 1-like [Cucumis sativus] gi|449529750|ref|XP_004171861.1|
Lj0g3v0146959	1.84614	0.00179263	Protein coding	PREDICTED: probable inositol transporter 2-like [Glycine max] gi|356530549|ref|XP_003533843.1|
Lj0g3v0146969	0.802217	6.96391e-06	Non-coding	NoHit
Lj0g3v0147489	1.00724	0.00045565	Protein coding	PREDICTED: mitochondrial inner membrane organizing system protein 1-like isoform X3 [Cicer arietinum] gi|502126508|ref|XP_004499334.1|
Lj0g3v0147739	1.07464	0.00519422	repeat	NoHit
Lj0g3v0147829	1.76117	0.00691126	Protein coding	R2R3MYB transcription factor partial [Lotus japonicus] gi|388330304|gb|AFK29430.1|
Lj0g3v0148069	0.650592	0.00474616	Protein coding	PREDICTED: methionine aminopeptidase 2B-like [Glycine max] gi|356573919|ref|XP_003555103.1|
Lj0g3v0148289	0.860085	0.0490138	Protein coding	PREDICTED: CASP-like protein 12-like [Cicer arietinum] gi|502102623|ref|XP_004492135.1|
Lj0g3v0149329	0.843094	0.00273865	Non-coding	NoHit
Lj0g3v0149879	3.12603	6.3079e-06	Protein coding	PREDICTED: salicylate O-methyltransferase-like [Glycine max] gi|356559353|ref|XP_003547964.1|
Lj0g3v0149979	4.93174	0.00979626	Protein coding	PREDICTED: protein HOTHEAD-like [Cicer arietinum] gi|502160039|ref|XP_004511612.1|
Lj0g3v0150299	7.02431	2.47657e-09	Non-coding	NoHit
Lj0g3v0150319	0.635656	0.00642108	Protein coding	PREDICTED: DNA-directed RNA polymerases I II and III subunit rpabc3-like [Glycine max] gi|356557116|ref|XP_003546864.1|
Lj0g3v0150789	1.93986	7.80573e-06	Protein coding	Uncharacterized protein TCM_014473 [Theobroma cacao] gi|508774993|gb|EOY22249.1|
Lj0g3v0150859	1.49408	0.000187956	Protein coding	PREDICTED: glutathione reductase cytosolic-like [Cicer arietinum] gi|502169810|ref|XP_004514690.1|
Lj0g3v0150919	0.628223	0.0450252	Protein coding	pol protein [Human immunodeficiency virus 1] gi|259379082|gb|ACW57749.1|
Lj0g3v0151129	1.12851	0.0259261	Protein coding	Trichome birefringence-like 19 [Theobroma cacao] gi|508712433|gb|EOY04330.1|
Lj0g3v0151199	1.81503	0.0132023	Protein coding	Trichome birefringence-like 19 [Theobroma cacao] gi|508712433|gb|EOY04330.1|
Lj0g3v0151239	2.51841	0.00694048	Protein coding	Trichome birefringence-like 19 [Theobroma cacao] gi|508712433|gb|EOY04330.1|
Lj0g3v0151249	2.21621	0.00354344	Protein coding	Trichome birefringence-like 19 [Theobroma cacao] gi|508712433|gb|EOY04330.1|
Lj0g3v0151289	0.932744	0.0491474	Non-coding	NoHit
Lj0g3v0151299	0.750336	0.0479393	Non-coding	NoHit
Lj0g3v0151469	1.2612	0.0450199	Protein coding	AP2 domain-containing transcription factor [Medicago truncatula] gi|357479951|ref|XP_003610261.1|
Lj0g3v0151509	1.04289	6.0711e-05	Protein coding	RAD23 protein [Medicago truncatula] gi|358346471|ref|XP_003637291.1|
Lj0g3v0151549	1.69378	0.00292357	Non-coding	NoHit
Lj0g3v0151609	1.71896	0.00680871	Protein coding	ABC drug exporter [Colletotrichum orbiculare MAFF 240422] gi|477534639|gb|ENH86174.1|
Lj0g3v0151739	1.16797	0.000152326	Protein coding	PREDICTED: ribosomal RNA large subunit methyltransferase N-like [Glycine max] gi|356524059|ref|XP_003530650.1|
Lj0g3v0151769	1.84887	0.012288	Non-coding	NoHit
Lj0g3v0151889	2.44121	0.0239646	Non-coding	NoHit
Lj0g3v0152029	1.74876	0.000107612	Protein coding	PREDICTED: serpin-ZX-like [Fragaria vesca subsp. vesca] gi|470111396|ref|XP_004291934.1|
Lj0g3v0152189	0.996239	1.03173e-07	Protein coding	RecName: Full=Heat shock 70 kDa protein mitochondrial, Flags: Precursor_x0001_gi|22636|emb|CAA47345.1| 70 kDa heat shock protein [Phaseolus vulgaris] gi|399940|sp|Q01899.1|HSP7M_PHAVU
Lj0g3v0152939	1.63966	0.0124678	Protein coding	ABC1 family protein [Arabidopsis lyrata subsp. lyrata] gi|297841933|ref|XP_002888848.1|
Lj0g3v0152989	4.17543	0.0425608	Protein coding	PREDICTED: LOW QUALITY PROTEIN: dynein light chain LC6 flagellar outer arm-like [Glycine max] gi|356543152|ref|XP_003540027.1|
Lj0g3v0153229	3.28931	0.00735818	Protein coding	Fasciclin-like arabinogalactan protein [Medicago truncatula] gi|357444555|ref|XP_003592555.1|
Lj0g3v0153279	1.64637	0.0286109	Protein coding	Uncharacterized protein TCM_014589 [Theobroma cacao] gi|508775161|gb|EOY22417.1|
Lj0g3v0153649	3.55857	0.001775	Protein coding	Peptidase M50 family protein isoform 1 [Theobroma cacao] gi|508718604|gb|EOY10501.1|
Lj0g3v0153809	1.9947	0.000159694	Protein coding	beta-glucosidase D7 [Lotus japonicus] gi|188573187|gb|ACD65511.1|
Lj0g3v0154049	1.0962	5.31732e-07	repeat	NoHit
Lj0g3v0154309	0.974876	0.000513862	repeat	NoHit
Lj0g3v0154479	1.51139	0.00721535	Non-coding	NoHit
Lj0g3v0154659	0.921212	3.33658e-09	Non-coding	NoHit
Lj0g3v0154909	7.29026	6.49564e-07	Non-coding	NoHit
Lj0g3v0156309	1.24486	0.0179228	Protein coding	DUF858 domain-containing protein [Arthroderma otae CBS 113480] gi|296818791|ref|XP_002849732.1|
Lj0g3v0156449	3.70589	7.45952e-36	Protein coding	PREDICTED: cytochrome P450 71D10-like [Glycine max] gi|356520583|ref|XP_003528941.1|
Lj0g3v0156619	2.96086	0.00900099	Non-coding	NoHit
Lj0g3v0157119	1.57784	0.00349422	Protein coding	PREDICTED: nucleoside-triphosphatase-like [Vitis vinifera] gi|359479181|ref|XP_002269993.2|
Lj0g3v0157209	5.14849	0.00130496	Non-coding	NoHit
Lj0g3v0157809	2.65775	1.06627e-05	Protein coding	50S ribosomal protein [Medicago truncatula] gi|357509165|ref|XP_003624871.1|
Lj0g3v0157879	1.07146	0.0195942	Non-coding	NoHit
Lj0g3v0157959	0.597377	0.000110853	Protein coding	ATPase [Reinekea blandensis] gi|495318904|ref|WP_008043651.1|
Lj0g3v0157999	3.33206	1.44045e-06	Protein coding	PREDICTED: transcription factor ORG2-like [Glycine max] gi|356504732|ref|XP_003521149.1|
Lj0g3v0158169	3.10279	0.00876189	Protein coding	PREDICTED: UDP-glycosyltransferase 74E2-like [Cicer arietinum] gi|502106747|ref|XP_004493042.1|
Lj0g3v0159169	4.98325	0.00749023	Protein coding	TIR-NBS-LRR type disease resistance protein [Glycine max] gi|351722793|ref|NP_001237768.1|
Lj0g3v0159319	5.98279	0.000480155	Protein coding	PREDICTED: transcription activator GLK1-like [Glycine max] gi|356549890|ref|XP_003543323.1|
Lj0g3v0159759	4.17722	7.91217e-05	Protein coding	Uracil transporter-like protein [Medicago truncatula] gi|357440319|ref|XP_003590437.1|
Lj0g3v0159839	1.93777	0.0219155	Protein coding	PREDICTED: apyrase 2-like isoform X1 [Cicer arietinum] gi|502107020|ref|XP_004493131.1|
Lj0g3v0159909	1.39301	6.99861e-07	Protein coding	Uncharacterized protein isoform 1 [Theobroma cacao] gi|508720785|gb|EOY12682.1|
Lj0g3v0159959	2.99934	0.0373315	Non-coding	NoHit
Lj0g3v0160089	1.48313	0.00204063	Non-coding	NoHit
Lj0g3v0160179	0.995611	0.00822644	Protein coding	PREDICTED: 3-hexulose-6-phosphate isomerase-like [Glycine max] gi|356575947|ref|XP_003556097.1|
Lj0g3v0160299	0.906901	0.0352751	Non-coding	NoHit
Lj0g3v0160329	1.2072	4.85375e-05	Protein coding	PREDICTED: aspartic proteinase PCS1-like [Cicer arietinum] gi|502137709|ref|XP_004503158.1|
Lj0g3v0160519	0.667913	0.00679073	Protein coding	PREDICTED: RING-H2 finger protein ATL8-like [Cicer arietinum] gi|502161794|ref|XP_004512286.1|
Lj0g3v0160719	9.89929	2.1314e-34	Non-coding	NoHit
Lj0g3v0161309	4.35394	0.0135066	Protein coding	PREDICTED: myrcene synthase chloroplastic-like isoform X2 [Cicer arietinum] gi|502088158|ref|XP_004488754.1|
Lj0g3v0161319	4.87457	0.0193192	Protein coding	PREDICTED: myrcene synthase chloroplastic-like isoform X2 [Cicer arietinum] gi|502088158|ref|XP_004488754.1|
Lj0g3v0161539	2.60565	0.0249152	Non-coding	NoHit
Lj0g3v0161619	1.28031	0.00410749	Protein coding	PREDICTED: peroxidase 53-like [Glycine max] gi|356533121|ref|XP_003535116.1|
Lj0g3v0161649	3.3581	0.00388347	Protein coding	PWWP domain-containing protein [Arabidopsis thaliana] gi|15228467|ref|NP_186964.1|
Lj0g3v0162399	2.73073	0.000889372	repeat	NoHit
Lj0g3v0162459	1.39897	0.00407784	Protein coding	Maternal effect embryo arrest 18 [Theobroma cacao] gi|508780779|gb|EOY28035.1|
Lj0g3v0162849	6.70216	1.83937e-15	Non-coding	NoHit
Lj0g3v0162929	0.983413	0.0393464	Protein coding	PREDICTED: LOW QUALITY PROTEIN: probable WRKY transcription factor 15-like [Glycine max] gi|356562255|ref|XP_003549387.1|
Lj0g3v0163019	1.30627	3.86946e-05	repeat	NoHit
Lj0g3v0163059	0.637593	4.73463e-06	Protein coding	senescence-related protein [Camellia sinensis] gi|198400319|gb|ACH87168.1|
Lj0g3v0163089	3.96642	0.000461779	Protein coding	oxidoreductase-like protein [Solanum tuberosum] gi|413968618|gb|AFW90646.1|
Lj0g3v0163489	4.01968	0.0450241	Protein coding	PREDICTED: activating signal cointegrator 1 complex subunit 3-like isoform X1 [Cicer arietinum] gi|502166158|ref|XP_004513807.1|
Lj0g3v0163769	3.49435	0.0225634	Non-coding	NoHit
Lj0g3v0163789	0.975462	0.00377122	Non-coding	NoHit
Lj0g3v0163909	1.17648	0.0478373	Non-coding	NoHit
Lj0g3v0164699	1.41387	0.00414129	Non-coding	NoHit
Lj0g3v0164819	1.17545	4.51318e-08	Protein coding	PREDICTED: 60S ribosomal protein L26-1-like [Glycine max] gi|356555056|ref|XP_003545855.1|
Lj0g3v0164859	0.874664	0.0115032	Protein coding	mRNA 3'-end-processing protein rna14 [Medicago truncatula] gi|357497263|ref|XP_003618920.1|
Lj0g3v0165219	3.50002	0.010564
Lj0g3v0166019	1.48726	0.000105739	Protein coding	PREDICTED: histidine-containing phosphotransfer protein 1-like [Vitis vinifera] gi|225436283|ref|XP_002265254.1|
Lj0g3v0166359	1.99848	0.0103056
Lj0g3v0166409	0.709943	0.00224267	Non-coding	NoHit
Lj0g3v0166439	3.45366	5.58147e-12	Protein coding	Elongation factor 1-alpha [Medicago truncatula] gi|357443375|ref|XP_003591965.1|
Lj0g3v0166689	1.49353	0.00292117	Non-coding	NoHit
Lj0g3v0166699	2.68532	0.000183649	Non-coding	NoHit
Lj0g3v0166889	1.51069	0.021137	Protein coding	PREDICTED: tryptophanyl-tRNA synthetase-like [Glycine max] gi|356518366|ref|XP_003527850.1|
Lj0g3v0166899	1.21197	0.0017534	Protein coding	PREDICTED: annexin D1-like isoform X1 [Cicer arietinum] gi|502178085|ref|XP_004516176.1|
Lj0g3v0167659	1.73337	4.32161e-05	Protein coding	8-amino-7-oxononanoate synthase [Theobroma cacao] gi|508715394|gb|EOY07291.1|
Lj0g3v0167849	2.55498	2.25253e-06	Protein coding	Uncharacterized protein TCM_005055 [Theobroma cacao] gi|508703713|gb|EOX95609.1|
Lj0g3v0167869	4.62208	0.0280553	Non-coding	NoHit
Lj0g3v0168759	1.13595	0.0257397	Non-coding	NoHit
Lj0g3v0168809	5.47183	1.33537e-16	Protein coding	Thioredoxin-like protein [Medicago truncatula] gi|357452667|ref|XP_003596610.1|
Lj0g3v0168869	4.69904	0.00641115	Non-coding	NoHit
Lj0g3v0168879	2.89628	0.00312652	Protein coding	N3 like protein [Medicago truncatula] gi|14715258|emb|CAC44123.1|
Lj0g3v0168889	2.79874	3.25049e-06	Non-coding	NoHit
Lj0g3v0169349	2.71878	7.59873e-07	Protein coding	geranylgeranyl hydrogenase [Lotus japonicus] gi|66732625|gb|AAY52460.1|
Lj0g3v0169589	1.08039	0.0238313	Protein coding	Tapetum determinant 1 [Theobroma cacao] gi|508775312|gb|EOY22568.1|
Lj0g3v0169769	1.51108	3.46712e-12	Protein coding	Haloacid dehalogenase-like hydrolase (HAD) superfamily protein [Theobroma cacao] gi|508715596|gb|EOY07493.1|
Lj0g3v0169929	1.05157	0.0304121	Protein coding	PREDICTED: uracil phosphoribosyltransferase-like [Cicer arietinum] gi|502146848|ref|XP_004506634.1|
Lj0g3v0169939	1.3887	0.0490256	Protein coding	PREDICTED: small glutamine-rich tetratricopeptide repeat-containing protein-like [Glycine max] gi|356554597|ref|XP_003545631.1|
Lj0g3v0170279	1.24933	0.0176651	Protein coding	PREDICTED: RING-H2 finger protein ATL80-like [Cicer arietinum] gi|502153789|ref|XP_004509462.1|
Lj0g3v0170329	1.15833	0.00505307	Non-coding	NoHit
Lj0g3v0170419	0.794017	0.00207211	Protein coding	PREDICTED: N-alpha-acetyltransferase 38 NatC auxiliary subunit [Vitis vinifera] gi|225454559|ref|XP_002263175.1|
Lj0g3v0170559	3.95801	0.00420963	Non-coding	NoHit
Lj0g3v0170689	0.755313	0.0431028	Non-coding	NoHit
Lj0g3v0170799	2.73352	0.0317098	Non-coding	NoHit
Lj0g3v0171359	2.96487	0.0349638	Protein coding	PREDICTED: elongator complex protein 4-like [Glycine max] gi|356504547|ref|XP_003521057.1|
Lj0g3v0171669	2.44812	0.0396471	Non-coding	NoHit
Lj0g3v0173119	1.00693	1.39096e-05	Protein coding	PREDICTED: nuclear transcription factor Y subunit B-8-like isoform 1 [Vitis vinifera] gi|225449176|ref|XP_002278716.1|
Lj0g3v0173249	2.39185	0.000206998	Protein coding	Cytochrome P450 [Medicago truncatula] gi|357506979|ref|XP_003623778.1|
Lj0g3v0173429	1.52443	0.0272513	repeat	NoHit
Lj0g3v0173439	1.57465	0.0223907	repeat	NoHit
Lj0g3v0174099	7.56038	0.000241709
Lj0g3v0174139	7.99584	7.65417e-09	Protein coding	Pathogen-inducible trypsin-inhibitor-like protein [Medicago truncatula] gi|357499773|ref|XP_003620175.1|
Lj0g3v0174149	1.62677	0.00228395	Protein coding	Miraculin [Medicago truncatula] gi|357499797|ref|XP_003620187.1|
Lj0g3v0174159	9.89628	2.15321e-07	Protein coding	PREDICTED: miraculin-like [Glycine max] gi|356531034|ref|XP_003534083.1|
Lj0g3v0174199	3.70431	0.0010653	Protein coding	PREDICTED: miraculin-like [Glycine max] gi|356531023|ref|XP_003534078.1|
Lj0g3v0174809	2.37346	0.00679166	Non-coding	NoHit
Lj0g3v0176969	1.34919	0.000452753	Non-coding	NoHit
Lj0g3v0176999	2.92908	0.00224432	Protein coding	conserved domain protein [Paraprevotella xylaniphila] gi|495904814|ref|WP_008629393.1|
Lj0g3v0177129	1.3125	3.25864e-07	Protein coding	PTS system glucose-specific IIBC component [Clostridium perfringens SM101] gi|110802584|ref|YP_699433.1|
Lj0g3v0177449	3.29571	0.0335427	Protein coding	PREDICTED: SKP1-interacting partner 15-like [Cicer arietinum] gi|502171920|ref|XP_004515125.1|
Lj0g3v0177699	2.05273	0.0122357	Protein coding	Sodium/hydrogen exchanger [Medicago truncatula] gi|357441573|ref|XP_003591064.1|
Lj0g3v0177709	4.63825	0.0259591	Non-coding	NoHit
Lj0g3v0178139	1.90828	0.0311155	Non-coding	NoHit
Lj0g3v0178189	5.06874	0.00883256	Non-coding	NoHit
Lj0g3v0178529	2.00711	0.0121959	Protein coding	sulfatase-modifying factor protein [Nitrosomonas sp. Is79A3] gi|339483051|ref|YP_004694837.1|
Lj0g3v0178539	1.88356	0.0312942	Protein coding	sulfatase-modifying factor protein [Nitrosomonas sp. Is79A3] gi|339483051|ref|YP_004694837.1|
Lj0g3v0178909	1.93258	0.0219949	Protein coding	PREDICTED: histone deacetylase 14-like [Glycine max] gi|356512844|ref|XP_003525125.1|
Lj0g3v0178959	1.82232	0.0499558	Protein coding	Ss-RNase [Pyrus communis] gi|116744185|dbj|BAF35964.1|
Lj0g3v0178969	1.82232	0.0499524	Protein coding	PREDICTED: ribonuclease MC-like [Cucumis sativus] gi|449459526|ref|XP_004147497.1|
Lj0g3v0179219	2.48841	0.0227191	Protein coding	Uncharacterized protein TCM_017450 [Theobroma cacao] gi|508711143|gb|EOY03040.1|
Lj0g3v0179279	1.91161	0.00604421	repeat	NoHit
Lj0g3v0179639	0.727429	0.00241996	Non-coding	NoHit
Lj0g3v0179779	2.62343	0.0441008	Non-coding	NoHit
Lj0g3v0179869	5.13661	0.012361	repeat	NoHit
Lj0g3v0181279	0.918297	0.000109058	Protein coding	PREDICTED: 40S ribosomal protein S19-1-like [Cicer arietinum] gi|502180159|ref|XP_004516579.1|
Lj0g3v0181409	1.02517	0.000298806	Protein coding	PREDICTED: probable dolichyl pyrophosphate Glc1Man9GlcNAc2 alpha-13-glucosyltransferase-like [Glycine max] gi|356528218|ref|XP_003532702.1|
Lj0g3v0181429	0.996129	0.0215676	Protein coding	PREDICTED: protease Do-like 2 chloroplastic-like [Cicer arietinum] gi|502117892|ref|XP_004495997.1|
Lj0g3v0181439	2.13952	0.00311364	Protein coding	AGAMOUS-like 26 isoform 1 [Theobroma cacao] gi|508704835|gb|EOX96731.1|
Lj0g3v0181499	0.587782	0.025399	Protein coding	PREDICTED: glycerol-3-phosphate dehydrogenase [NAD(P)+] gi|356539468|ref|XP_003538220.1|
Lj0g3v0181949	0.839276	5.21635e-08	Protein coding	PREDICTED: 60S ribosomal protein L5-like [Glycine max] gi|356560595|ref|XP_003548576.1|
Lj0g3v0181969	1.00426	0.0112563	Protein coding	Protein binding protein [Medicago truncatula] gi|357453889|ref|XP_003597225.1|
Lj0g3v0182009	0.985546	0.0466331	Protein coding	PREDICTED: acetylornithine aminotransferase mitochondrial-like [Glycine max] gi|356520746|ref|XP_003529021.1|
Lj0g3v0182169	1.18118	0.0493654	repeat	NoHit
Lj0g3v0182309	3.05263	0.0322832	Protein coding	adenosine deaminase [Alteromonas sp. SN2] gi|333893603|ref|YP_004467478.1|
Lj0g3v0182399	1.48407	0.000739326	fragmented	NoHit
Lj0g3v0183479	2.24746	1.16825e-06	fragmented	NoHit
Lj0g3v0184509	1.59156	0.000708759	Protein coding	Uncharacterized protein isoform 1 [Theobroma cacao] gi|508723757|gb|EOY15654.1|
Lj0g3v0185259	0.985234	0.00020439	Protein coding	Inner membrane protein oxaA [Theobroma cacao] gi|508721112|gb|EOY13009.1|
Lj0g3v0186139	4.95551	1.77388e-05	Non-coding	NoHit
Lj0g3v0186289	2.12561	0.027732	Protein coding	hypothetical protein MGL_1695 [Malassezia globosa CBS 7966] gi|164660778|ref|XP_001731512.1|
Lj0g3v0186859	3.09261	0.00269601	Non-coding	NoHit
Lj0g3v0186889	1.05927	0.0169525	Protein coding	ENHANCER OF AG-4 protein 2 [Arabidopsis thaliana] gi|15237230|ref|NP_197706.1|
Lj0g3v0186939	1.621	0.00141794	Protein coding	PREDICTED: transcription factor bHLH25-like [Cicer arietinum] gi|502174517|ref|XP_004515538.1|
Lj0g3v0187059	0.771995	0.00408652	Protein coding	unknown [Lotus japonicus] gi|388518323|gb|AFK47223.1|
Lj0g3v0187079	2.30604	1.27328e-05	Protein coding	PREDICTED: probable aquaporin PIP1-2-like [Glycine max] gi|356568060|ref|XP_003552231.1|
Lj0g3v0187199	2.47081	0.0178559	repeat	NoHit
Lj0g3v0187429	2.89172	0.00103888	Protein coding	Pre-mRNA-splicing factor ATP-dependent RNA helicase prp16 [Medicago truncatula] gi|357478809|ref|XP_003609690.1|
Lj0g3v0188159	0.980756	0.00857892	Non-coding	NoHit
Lj0g3v0188219	0.918442	0.0192466	Protein coding	PREDICTED: ABC transporter C family member 3-like [Glycine max] gi|356524338|ref|XP_003530786.1|
Lj0g3v0189389	0.695661	0.00927129	Protein coding	Uncharacterized protein TCM_017498 [Theobroma cacao] gi|508711176|gb|EOY03073.1|
Lj0g3v0189609	0.910915	0.0437075	Protein coding	PREDICTED: ribonuclease II chloroplastic/mitochondrial-like [Cicer arietinum] gi|502146738|ref|XP_004506585.1|
Lj0g3v0189669	0.991429	0.00173173	Non-coding	NoHit
Lj0g3v0190179	1.73427	0.000152292	Protein coding	natural killer cell receptor LY49M [Mus musculus] gi|13021834|gb|AAK11559.1|AF283252_1
Lj0g3v0190389	1.24686	0.0168791	Protein coding	PREDICTED: phosphatidylglycerol/phosphatidylinositol transfer protein-like [Glycine max] gi|356542064|ref|XP_003539491.1|
Lj0g3v0191049	1.44594	0.0244077	Non-coding	NoHit
Lj0g3v0191059	1.44578	0.0250699	repeat	NoHit
Lj0g3v0191399	2.24751	4.80213e-05	Non-coding	NoHit
Lj0g3v0191409	2.05026	0.00381629	Protein coding	PREDICTED: vomeronasal type-2 receptor 26-like [Xenopus (Silurana) tropicalis] gi|512845499|ref|XP_002941797.2|
Lj0g3v0192439	0.939901	4.35239e-06	Protein coding	PREDICTED: cell division control protein 2 homolog 2-like isoform X1 [Cicer arietinum] gi|502141980|ref|XP_004504733.1|
Lj0g3v0192519	0.600346	0.00757819	Protein coding	Histone H2A [Aegilops tauschii] gi|475577812|gb|EMT17934.1|
Lj0g3v0192749	1.52112	1.21447e-07	Protein coding	PREDICTED: dolichyl-diphosphooligosaccharide--protein glycosyltransferase 48 kDa subunit-like [Cicer arietinum] gi|502149153|ref|XP_004507412.1|
Lj0g3v0193619	1.71125	0.0298134	Protein coding	Uncharacterized protein TCM_021578 [Theobroma cacao] gi|508715148|gb|EOY07045.1|
Lj0g3v0193989	1.03595	0.00756252	Protein coding	PREDICTED: inorganic pyrophosphatase 2-like [Glycine max] gi|356526037|ref|XP_003531626.1|
Lj0g3v0194459	2.69779	0.000810863	Non-coding	NoHit
Lj0g3v0194949	4.61485	0.0136046	Non-coding	NoHit
Lj0g3v0195979	2.59234	0.0271037	Protein coding	Peptide transporter PTR3-B [Medicago truncatula] gi|357505729|ref|XP_003623153.1|
Lj0g3v0196179	0.621298	0.00120986	Protein coding	homeodomain-like superfamily protein [Arabidopsis thaliana] gi|15230214|ref|NP_189130.1|
Lj0g3v0196189	0.638822	0.000915544	Protein coding	homeodomain-like superfamily protein [Arabidopsis thaliana] gi|15230214|ref|NP_189130.1|
Lj0g3v0196499	0.828513	0.00723264	Protein coding	PREDICTED: probable purine permease 11-like [Glycine max] gi|356566967|ref|XP_003551696.1|
Lj0g3v0196759	2.17924	0.043145	Protein coding	Uncharacterized protein isoform 2 [Theobroma cacao] gi|508720920|gb|EOY12817.1|
Lj0g3v0196769	0.852246	0.00233599	Protein coding	PREDICTED: transmembrane protein 184C-like [Glycine max] gi|356517199|ref|XP_003527276.1|
Lj0g3v0197189	1.03537	0.000107018	Protein coding	PREDICTED: LYR motif-containing protein At3g19508-like [Cicer arietinum] gi|502158840|ref|XP_004511298.1|
Lj0g3v0197349	0.633064	5.02684e-06	Protein coding	proteasome subunit alpha type-6 [Glycine max] gi|351721962|ref|NP_001238251.1|
Lj0g3v0198259	0.754837	0.00841845	Protein coding	polysugar degrading enzyme [Bacillus thuringiensis MC28] gi|407705206|ref|YP_006828791.1|
Lj0g3v0198979	0.736297	0.00319981	repeat	NoHit
Lj0g3v0198989	6.99332	2.34104e-09	Protein coding	PREDICTED: LOW QUALITY PROTEIN: (3S6E)-nerolidol synthase 2 chloroplastic/mitochondrial-like [Glycine max] gi|356519513|ref|XP_003528417.1|
Lj0g3v0199009	0.730406	2.76915e-05	Protein coding	PREDICTED: 40S ribosomal protein S5-like [Cicer arietinum] gi|502078783|ref|XP_004486053.1|
Lj0g3v0199199	0.969423	8.05587e-05	Protein coding	PREDICTED: probable leucine-rich repeat receptor-like protein kinase At1g35710-like [Cicer arietinum] gi|502148812|ref|XP_004507279.1|
Lj0g3v0199369	0.599479	0.000197057	Protein coding	PREDICTED: DNA-directed RNA polymerases I II and III subunit RPABC5-like [Cucumis sativus] gi|449441830|ref|XP_004138685.1|
Lj0g3v0200229	6.91807	1.92618e-07	Protein coding	Cytochrome P450 monooxygenase CYP76E1 partial [Medicago truncatula] gi|357506913|ref|XP_003623745.1|
Lj0g3v0200299	3.85531	0.00550312	Protein coding	copper-binding family protein [Arabidopsis lyrata subsp. lyrata] gi|297822593|ref|XP_002879179.1|
Lj0g3v0200359	1.15825	0.0248116	Protein coding	BAHD acyltransferase DCR [Medicago truncatula] gi|357461157|ref|XP_003600860.1|
Lj0g3v0200689	1.67685	0.0228705	Protein coding	Uncharacterized protein TCM_008722 [Theobroma cacao] gi|508707894|gb|EOX99790.1|
Lj0g3v0200809	1.06145	0.000977263	Protein coding	Uncharacterized protein TCM_004602 [Theobroma cacao] gi|508703120|gb|EOX95016.1|
Lj0g3v0200839	0.868148	0.0370843	Protein coding	PREDICTED: serine/threonine-protein kinase Nek2-like [Glycine max] gi|356576692|ref|XP_003556464.1|
Lj0g3v0201089	1.6627	0.000227631	Protein coding	Uncharacterized protein TCM_022209 [Theobroma cacao] gi|508715995|gb|EOY07892.1|
Lj0g3v0201169	4.13084	0.00174113	Protein coding	PREDICTED: low affinity sulfate transporter 3-like [Cicer arietinum] gi|502095044|ref|XP_004490361.1|
Lj0g3v0201319	1.81977	0.00013222	Non-coding	NoHit
Lj0g3v0201419	1.08518	0.0138579	Protein coding	PREDICTED: LOW QUALITY PROTEIN: caffeoyl-CoA O-methyltransferase 2-like [Glycine max] gi|356541791|ref|XP_003539356.1|
Lj0g3v0201439	1.88332	0.0117942	Protein coding	PREDICTED: hydroxycinnamoyl-Coenzyme A shikimate/quinate hydroxycinnamoyltransferase-like [Glycine max] gi|356574210|ref|XP_003555244.1|
Lj0g3v0201939	1.97321	0.00309889	Non-coding	NoHit
Lj0g3v0202529	1.10644	0.0097022	Protein coding	PREDICTED: peptidyl-prolyl cis-trans isomerase FKBP43-like isoform X3 [Cicer arietinum] gi|502146321|ref|XP_004506402.1|
Lj0g3v0202609	5.41283	0.0161219	Non-coding	NoHit
Lj0g3v0202659	5.77477	0.00203031	Protein coding	seed maturation protein PM39 [Glycine max] gi|5802248|gb|AAD51627.1|
Lj0g3v0202699	0.778224	0.0208944	Protein coding	Os08g0444100 [Oryza sativa Japonica Group] gi|115476652|ref|NP_001061922.1|
Lj0g3v0202719	2.23185	0.0390387	Non-coding	NoHit
Lj0g3v0202749	0.604626	0.0104688	Protein coding	PREDICTED: serine/threonine-protein phosphatase 2A regulatory subunit B'' subunit alpha-like [Glycine max] gi|356573145|ref|XP_003554724.1|
Lj0g3v0203079	1.767	0.00987169	Protein coding	PREDICTED: ethylene-responsive transcription factor ERF008-like [Glycine max] gi|356565549|ref|XP_003551002.1|
Lj0g3v0203439	4.82398	3.18004e-18	Protein coding	annexin D4-like [Glycine max] gi|359807257|ref|NP_001241368.1|
Lj0g3v0203449	4.05807	4.04361e-18	Protein coding	PREDICTED: annexin D3-like [Glycine max] gi|356556843|ref|XP_003546730.1|
Lj0g3v0203629	3.56053	0.0445369	Protein coding	PREDICTED: FHA domain-containing protein DDL-like [Cicer arietinum] gi|502128663|ref|XP_004500039.1|
Lj0g3v0203679	1.62286	0.000695697	Non-coding	NoHit
Lj0g3v0204049	0.67994	0.00106901	Protein coding	Small nuclear ribonucleoprotein-associated protein B [Medicago truncatula] gi|357494377|ref|XP_003617477.1|
Lj0g3v0205069	1.54443	5.92537e-05	Non-coding	NoHit
Lj0g3v0205249	4.44126	0.000274211	Non-coding	NoHit
Lj0g3v0205329	1.12153	0.0150966	Non-coding	NoHit
Lj0g3v0205409	0.766594	0.00286796	Protein coding	PREDICTED: zinc finger protein VAR3 chloroplastic-like [Glycine max] gi|356502374|ref|XP_003519994.1|
Lj0g3v0205809	0.860529	0.0128485	Protein coding	Uncharacterized protein TCM_037801 [Theobroma cacao] gi|508783418|gb|EOY30674.1|
Lj0g3v0205889	1.02749	0.0181599	Protein coding	30S ribosomal protein S6 [Medicago truncatula] gi|357448827|ref|XP_003594689.1|
Lj0g3v0205929	1.01214	0.0204782	Protein coding	RNA binding protein [Medicago truncatula] gi|357448811|ref|XP_003594681.1|
Lj0g3v0206179	2.40042	0.00770873	Non-coding	NoHit
Lj0g3v0206369	1.25525	0.00213575	Protein coding	PREDICTED: MATE efflux family protein DTX1-like [Glycine max] gi|356531168|ref|XP_003534150.1|
Lj0g3v0206489	0.963317	0.0194321	Protein coding	PREDICTED: protein SHORT-ROOT-like [Glycine max] gi|356511967|ref|XP_003524693.1|
Lj0g3v0206979	1.34998	0.00393133	Protein coding	DNA-directed RNA polymerase III subunit RPC2 [Medicago truncatula] gi|357514369|ref|XP_003627473.1|
Lj0g3v0207039	4.87328	0.0162446	Non-coding	NoHit
Lj0g3v0207119	4.18496	0.0191217	Protein coding	PREDICTED: protein prenyltransferase alpha subunit repeat-containing protein 1-like isoform X1 [Cicer arietinum] gi|502173578|ref|XP_004515362.1|
Lj0g3v0207169	1.94316	0.0240957	Non-coding	NoHit
Lj0g3v0207309	3.75881	3.05056e-09	Protein coding	Wound-responsive family protein [Theobroma cacao] gi|508707406|gb|EOX99302.1|
Lj0g3v0208479	1.38809	8.51337e-13	Protein coding	PREDICTED: geraniol 8-hydroxylase-like [Cicer arietinum] gi|502144144|ref|XP_004505593.1|
Lj0g3v0208499	1.89835	0.000610908	Protein coding	PREDICTED: cytochrome P450 76C1-like [Glycine max] gi|356538650|ref|XP_003537814.1|
Lj0g3v0208659	1.65245	0.0458451	Non-coding	NoHit
Lj0g3v0208709	1.65828	0.00325254	Protein coding	PREDICTED: serine/threonine-protein kinase AFC2-like [Cicer arietinum] gi|502135581|ref|XP_004502382.1|
Lj0g3v0209169	5.0635	0.0117789	Protein coding	RING/FYVE/PHD zinc finger superfamily protein [Theobroma cacao] gi|508715442|gb|EOY07339.1|
Lj0g3v0209329	0.658746	5.08853e-05	Protein coding	PREDICTED: DEAD-box ATP-dependent RNA helicase 56-like [Glycine max] gi|356519355|ref|XP_003528338.1|
Lj0g3v0209409	0.929893	0.00515985	Non-coding	NoHit
Lj0g3v0209829	0.587175	0.0199549	Protein coding	PREDICTED: probable peroxygenase 4-like [Cicer arietinum] gi|502123798|ref|XP_004498263.1|
Lj0g3v0209859	4.96523	0.00762854	Protein coding	Uncharacterized protein TCM_042131 [Theobroma cacao] gi|508787196|gb|EOY34452.1|
Lj0g3v0210049	0.772364	0.0136848	Non-coding	NoHit
Lj0g3v0210619	1.12353	0.00241753	Non-coding	NoHit
Lj0g3v0210629	1.55451	0.0314797	Non-coding	NoHit
Lj0g3v0210649	1.88992	0.0481118	Protein coding	PREDICTED: probable aminotransferase ACS12-like [Glycine max] gi|356529344|ref|XP_003533255.1|
Lj0g3v0210949	1.02541	0.0105328	Protein coding	PREDICTED: probable ATP-dependent RNA helicase DHR1-like [Glycine max] gi|356506353|ref|XP_003521949.1|
Lj0g3v0210959	1.84024	1.72433e-16	Protein coding	Phosphatase methylesterase 1 [Theobroma cacao] gi|508715058|gb|EOY06955.1|
Lj0g3v0212359	7.96731	1.8863e-21	Non-coding	NoHit
Lj0g3v0212419	2.97465	0.0147877	Non-coding	NoHit
Lj0g3v0212429	4.74509	0.00311936	Non-coding	NoHit
Lj0g3v0212469	1.2797	0.00184038	Protein coding	PREDICTED: peptidyl-prolyl cis-trans isomerase CYP40-like [Glycine max] gi|356511742|ref|XP_003524582.1|
Lj0g3v0213059	1.14586	0.00649875	repeat	NoHit
Lj0g3v0213539	7.96132	5.31767e-33	Protein coding	PREDICTED: ubiquitin-like-specific protease 1-like partial [Fragaria vesca subsp. vesca] gi|470147566|ref|XP_004309362.1|
Lj0g3v0213879	1.7497	0.000605424	Non-coding	NoHit
Lj0g3v0214119	2.24176	0.000324328	Protein coding	NoHit
Lj0g3v0214329	0.613987	8.56233e-08	Protein coding	40S ribosomal protein S13 [Glycine max] gi|351722010|ref|NP_001237229.1|
Lj0g3v0214499	1.92039	5.04837e-15	Protein coding	PREDICTED: ATP synthase delta chain chloroplastic-like [Glycine max] gi|356514035|ref|XP_003525713.1|
Lj0g3v0214529	1.08802	9.02808e-06	Protein coding	Methyl jasmonate esterase [Medicago truncatula] gi|357512899|ref|XP_003626738.1|
Lj0g3v0214609	1.73025	2.11903e-11	Protein coding	PREDICTED: GDSL esterase/lipase At1g74460-like [Cicer arietinum] gi|502170972|ref|XP_004514956.1|
Lj0g3v0215469	0.698321	0.0484336	Protein coding	PREDICTED: mitochondrial substrate carrier family protein B-like isoform 2 [Glycine max] gi|356504352|ref|XP_003520960.1|
Lj0g3v0215519	3.26436	0.0191019	repeat	NoHit
Lj0g3v0215569	1.87551	0.00972387	Non-coding	NoHit
Lj0g3v0215839	2.43763	0.00141915	Protein coding	PREDICTED: peptidyl-prolyl cis-trans isomerase CYP37 chloroplastic-like isoform X1 [Cicer arietinum] gi|502168275|ref|XP_004514351.1|
Lj0g3v0215879	0.667659	0.00504954	Protein coding	Nucleotide binding protein 35 [Theobroma cacao] gi|508719197|gb|EOY11094.1|
Lj0g3v0216129	4.87036	1.72334e-05	Protein coding	PREDICTED: ribose-5-phosphate isomerase A-like [Glycine max] gi|356555958|ref|XP_003546296.1|
Lj0g3v0216139	1.05988	0.00481835	Protein coding	unknown [Lotus japonicus] gi|388491692|gb|AFK33912.1|
Lj0g3v0216229	0.716747	9.35956e-07	Protein coding	ADP-ribosylation factor [Elaeis guineensis] gi|353441154|gb|AEQ94161.1|
Lj0g3v0216969	1.86884	7.3836e-20	Protein coding	PREDICTED: 30S ribosomal protein S31 chloroplastic-like [Glycine max] gi|356496178|ref|XP_003516947.1|
Lj0g3v0217229	2.42088	3.3085e-08	Protein coding	PREDICTED: cation/H(+) antiporter 20-like [Cicer arietinum] gi|502111253|ref|XP_004494000.1|
Lj0g3v0217239	1.49718	0.0415881	Protein coding	K(+)/H(+) antiporter [Medicago truncatula] gi|357510413|ref|XP_003625495.1|
Lj0g3v0217309	1.04267	0.000102082	Non-coding	NoHit
Lj0g3v0217489	1.35011	3.30532e-09	Non-coding	NoHit
Lj0g3v0217689	1.74176	0.0409553	Protein coding	integral membrane protein [Cordyceps militaris CM01] gi|346319167|gb|EGX88769.1|
Lj0g3v0217939	5.16482	2.36713e-13	Non-coding	NoHit
Lj0g3v0218199	0.649968	0.0166096	Non-coding	NoHit
Lj0g3v0218299	4.50311	0.01476	Non-coding	NoHit
Lj0g3v0218309	1.00847	0.00130243	Protein coding	PREDICTED: serine/arginine repetitive matrix protein 1-like [Cicer arietinum] gi|502094284|ref|XP_004490181.1|
Lj0g3v0218349	4.50536	0.0494952	Protein coding	PREDICTED: MATE efflux family protein DTX1-like [Glycine max] gi|356527876|ref|XP_003532532.1|
Lj0g3v0218549	0.667816	0.0141742	Protein coding	Nicotinamidase 1 isoform 2 [Theobroma cacao] gi|508700040|gb|EOX91936.1|
Lj0g3v0218919	1.73139	0.0335537	Non-coding	NoHit
Lj0g3v0219149	4.32689	1.2408e-06	Protein coding	PREDICTED: zeatin O-glucosyltransferase-like [Glycine max] gi|356537475|ref|XP_003537252.1|
Lj0g3v0219209	0.782471	0.000414731	Protein coding	VuP5CR [Vigna unguiculata] gi|13161407|dbj|BAB33038.1|
Lj0g3v0219219	0.897335	0.00014609	Protein coding	S-RNase binding protein [Medicago truncatula] gi|357451829|ref|XP_003596191.1|
Lj0g3v0219899	1.14758	0.000401766	Protein coding	80C09_19 related [Medicago truncatula] gi|87241277|gb|ABD33135.1|
Lj0g3v0219999	0.845411	0.00348051	Non-coding	NoHit
Lj0g3v0220289	1.9893	0.000301671	Protein coding	PREDICTED: GDSL esterase/lipase At1g29670-like [Glycine max] gi|356515130|ref|XP_003526254.1|
Lj0g3v0220319	3.84764	7.46851e-06	Protein coding	PREDICTED: GDSL esterase/lipase At1g29670-like [Cicer arietinum] gi|502122398|ref|XP_004497726.1|
Lj0g3v0220359	4.00373	0.00996371	Protein coding	PREDICTED: 3-ketoacyl-CoA synthase 12-like [Glycine max] gi|356550239|ref|XP_003543495.1|
Lj0g3v0220749	1.66809	2.7209e-06	Non-coding	NoHit
Lj0g3v0221279	1.3004	0.00502337	repeat	NoHit
Lj0g3v0221429	2.18579	0.0199842	Protein coding	PREDICTED: 30S ribosomal protein S1 homolog [Glycine max] gi|356538073|ref|XP_003537529.1|
Lj0g3v0222079	1.21629	0.0050866	Protein coding	PREDICTED: F-box/FBD/LRR-repeat protein At4g26340-like [Glycine max] gi|356527370|ref|XP_003532284.1|
Lj0g3v0222689	2.53832	0.00343935	Protein coding	PREDICTED: ABC transporter C family member 10-like [Cicer arietinum] gi|502119079|ref|XP_004496497.1|
Lj0g3v0222729	2.39282	0.0464156	Protein coding	PREDICTED: LOW QUALITY PROTEIN: probable serine/threonine-protein kinase At5g41260-like [Glycine max] gi|356496122|ref|XP_003516919.1|
Lj0g3v0223069	1.081	0.00925192	Protein coding	PREDICTED: LAG1 longevity assurance homolog 2-like isoform X2 [Cicer arietinum] gi|502143094|ref|XP_004505216.1|
Lj0g3v0223509	1.30884	0.0185084	Protein coding	P-loop containing nucleoside triphosphate hydrolases superfamily protein isoform 2 [Theobroma cacao] gi|508709082|gb|EOY00979.1|
Lj0g3v0223599	2.83687	0.00244247	Protein coding	PREDICTED: histone-lysine N-methyltransferase SUVR4-like [Glycine max] gi|356533657|ref|XP_003535377.1|
Lj0g3v0223619	1.62698	0.00421026	Protein coding	reverse transcriptase [Zea mays] gi|15148799|gb|AAK84844.1|
Lj0g3v0224229	2.92895	2.44165e-06	Protein coding	Encodes a chloroplast protein that induces tolerance to multiple environmental stresses and reduces photooxidative damage [Theobroma cacao] gi|508704914|gb|EOX96810.1|
Lj0g3v0224239	1.7996	0.00135173	Protein coding	Uncharacterized protein TCM_001178 [Theobroma cacao] gi|508700290|gb|EOX92186.1|
Lj0g3v0224379	0.805637	0.00930529	Protein coding	Zinc ion binding [Theobroma cacao] gi|508727541|gb|EOY19438.1|
Lj0g3v0224489	1.39212	0.00568549	repeat	NoHit
Lj0g3v0225539	0.68267	0.00195708	Protein coding	PREDICTED: mature T-cell proliferation 1 neighbor protein-like isoform 1 [Vitis vinifera] gi|359486167|ref|XP_003633403.1|
Lj0g3v0225559	0.982616	0.000699806	Protein coding	Acetyl-CoA synthetase-like protein [Glarea lozoyensis ATCC 20868] gi|512199602|gb|EPE28435.1|
Lj0g3v0226079	4.15244	0.00644366	Protein coding	Cold and drought-regulated protein CORA [Medicago truncatula] gi|357493053|ref|XP_003616815.1|
Lj0g3v0226459	1.32207	0.0122776	Protein coding	PREDICTED: probable serine racemase-like [Glycine max] gi|356513403|ref|XP_003525403.1|
Lj0g3v0226699	5.39148	1.43884e-12	repeat	NoHit
Lj0g3v0227299	0.880808	6.92142e-06	Non-coding	NoHit
Lj0g3v0227899	1.59566	0.0196034	Non-coding	NoHit
Lj0g3v0228219	2.00431	0.00135471	Protein coding	PREDICTED: carboxyl-terminal-processing protease-like [Glycine max] gi|356534629|ref|XP_003535855.1|
Lj0g3v0229789	2.46557	0.00210452	Protein coding	predicted protein [Physcomitrella patens subsp. patens] gi|168006037|ref|XP_001755716.1|
Lj0g3v0230109	1.02089	0.0217326	Non-coding	NoHit
Lj0g3v0230199	2.04764	0.00156118	Non-coding	NoHit
Lj0g3v0230319	1.44048	0.00616617	Protein coding	Replication protein A 70 kDa DNA-binding subunit [Medicago truncatula] gi|358347814|ref|XP_003637946.1|
Lj0g3v0230559	1.02247	0.037937	Protein coding	PREDICTED: protein kinase and PP2C-like domain-containing protein-like [Glycine max] gi|356500335|ref|XP_003518988.1|
Lj0g3v0230879	1.10308	0.00885307	Protein coding	PREDICTED: WD repeat-containing protein 18-like [Glycine max] gi|356526563|ref|XP_003531886.1|
Lj0g3v0231359	0.617277	0.000290417	Protein coding	adenylate kinase [Arabidopsis thaliana] gi|21554270|gb|AAM63345.1|
Lj0g3v0231399	2.43617	1.48711e-07	Protein coding	PREDICTED: photosystem II core complex proteins psbY chloroplastic-like [Vitis vinifera] gi|225424556|ref|XP_002285325.1|
Lj0g3v0231849	2.51484	0.0213593	Non-coding	NoHit
Lj0g3v0232259	1.52222	0.0030303	Protein coding	sulfate adenylyltransferase large subunit partial [Thauera sp. 28] gi|489024522|ref|WP_002934940.1|
Lj0g3v0232609	1.03004	1.04968e-05	Protein coding	Non-specific lipid-transfer protein [Medicago truncatula] gi|357451153|ref|XP_003595853.1|
Lj0g3v0233279	2.61423	7.16083e-05	Non-coding	NoHit
Lj0g3v0233389	0.587622	0.0304095	Protein coding	PREDICTED: SNF1-related protein kinase regulatory subunit beta-1-like [Glycine max] gi|356554272|ref|XP_003545472.1|
Lj0g3v0233929	2.43057	0.037686	Protein coding	PREDICTED: phenylalanine--tRNA ligase chloroplastic/mitochondrial-like [Cucumis sativus] gi|449433501|ref|XP_004134536.1|
Lj0g3v0234709	4.82831	0.0482002	Non-coding	NoHit
Lj0g3v0234719	5.65481	2.86364e-08	Protein coding	Cytochrome P450 [Medicago truncatula] gi|357506941|ref|XP_003623759.1|
Lj0g3v0234769	5.58898	0.00207042	Protein coding	PREDICTED: l-Ala-D/L-Glu epimerase-like [Cicer arietinum] gi|502141650|ref|XP_004504578.1|
Lj0g3v0235159	3.63143	9.18662e-05
Lj0g3v0236039	6.6283	6.445e-60	Protein coding	Anthocyanidin 3-O-glucosyltransferase [Medicago truncatula] gi|357515699|ref|XP_003628138.1|
Lj0g3v0236249	0.932496	0.000181572	Protein coding	Ring finger protein [Medicago truncatula] gi|357484247|ref|XP_003612411.1|
Lj0g3v0236259	0.964657	0.000309162	Non-coding	NoHit
Lj0g3v0236869	3.60544	0.000567295
Lj0g3v0236979	7.06117	1.18166e-05	Protein coding	brother of FT and TFL1 protein [Glycine max] gi|351725915|ref|NP_001236597.1|
Lj0g3v0237089	0.893471	0.00513384	Non-coding	NoHit
Lj0g3v0237239	0.935966	0.00524928	Non-coding	NoHit
Lj0g3v0237309	2.06745	0.0376036	Protein coding	PREDICTED: peptide transporter PTR1-like [Glycine max] gi|356496164|ref|XP_003516940.1|
Lj0g3v0237629	3.09311	0.00479176	Non-coding	NoHit
Lj0g3v0237639	0.972242	0.00409166	repeat	NoHit
Lj0g3v0237649	2.27058	0.00536918	Protein coding	Uncharacterized protein TCM_021255 [Theobroma cacao] gi|508714682|gb|EOY06579.1|
Lj0g3v0237809	3.4229	0.00718894	Non-coding	NoHit
Lj0g3v0237819	0.735721	0.008112	Protein coding	PREDICTED: pentatricopeptide repeat-containing protein At1g10270-like [Glycine max] gi|356541846|ref|XP_003539383.1|
Lj0g3v0238239	1.42288	0.00478547	Non-coding	NoHit
Lj0g3v0238929	1.08647	0.00184215	Non-coding	NoHit
Lj0g3v0239129	4.47986	0.021832
Lj0g3v0239159	1.57182	0.00273532	Protein coding	14-3-3-like protein [Pisum sativum] gi|4850247|emb|CAB42546.2|
Lj0g3v0240169	1.57048	0.0340891	Non-coding	NoHit
Lj0g3v0240409	0.648503	0.0086358	Protein coding	RNA-binding protein with multiple splicing [Medicago truncatula] gi|358345383|ref|XP_003636759.1|
Lj0g3v0240429	3.76464	6.11606e-08	Protein coding	PREDICTED: photosystem II reaction center PSB28 protein chloroplastic-like [Glycine max] gi|356537186|ref|XP_003537110.1|
Lj0g3v0240679	1.47396	2.30848e-12	Protein coding	PREDICTED: cingulin-like protein 1-like [Cicer arietinum] gi|502081888|ref|XP_004487000.1|
Lj0g3v0241169	5.23072	0.000424417	fragmented	NoHit
Lj0g3v0241389	1.11162	0.000916753	Protein coding	PREDICTED: ABC transporter G family member 23-like [Glycine max] gi|356577612|ref|XP_003556918.1|
Lj0g3v0241619	2.67921	1.07961e-13	Protein coding	PREDICTED: probable indole-3-pyruvate monooxygenase YUCCA3-like [Cicer arietinum] gi|502122410|ref|XP_004497732.1|
Lj0g3v0241839	2.05803	0.0093345	Non-coding	NoHit
Lj0g3v0241899	1.4506	0.0262536	Protein coding	somatic embryogenesis receptor kinase 1 [Citrus unshiu] gi|50657183|dbj|BAD32780.1|
Lj0g3v0242039	2.31258	0.0167968	Non-coding	NoHit
Lj0g3v0242049	2.17439	0.000448747	Non-coding	NoHit
Lj0g3v0242659	3.08265	0.0258243	Non-coding	NoHit
Lj0g3v0242739	2.03234	5.97231e-08	Protein coding	PREDICTED: zinc finger CCCH domain-containing protein 20-like [Cicer arietinum] gi|502138741|ref|XP_004503514.1|
Lj0g3v0243129	2.03262	0.0131368	repeat	NoHit
Lj0g3v0243389	2.72788	0.0489767
Lj0g3v0243489	1.39592	3.70451e-05	Protein coding	PREDICTED: GDSL esterase/lipase At2g23540-like [Glycine max] gi|356498499|ref|XP_003518088.1|
Lj0g3v0243539	0.724665	0.0103267	Non-coding	NoHit
Lj0g3v0243799	3.06581	0.0224924	Non-coding	NoHit
Lj0g3v0244049	1.59394	1.52096e-08	Protein coding	Amidophosphoribosyltransferase [Medicago truncatula] gi|357473601|ref|XP_003607085.1|
Lj0g3v0244059	1.07231	0.00740409	Non-coding	NoHit
Lj0g3v0244129	2.02297	0.00201173	Protein coding	hypothetical protein SNOG_08700 [Phaeosphaeria nodorum SN15] gi|169611184|ref|XP_001799010.1|
Lj0g3v0244229	1.20265	0.00411328	Protein coding	23S rRNA methyltransferase [Paenibacillus sp. HGF5] gi|497278474|ref|WP_009592691.1|
Lj0g3v0244239	1.02563	4.20072e-08	Protein coding	PREDICTED: reticulon-like protein B1-like [Cicer arietinum] gi|502156924|ref|XP_004510697.1|
Lj0g3v0244459	1.39619	3.22176e-05	Protein coding	Hydroquinone glucosyltransferase [Medicago truncatula] gi|357512535|ref|XP_003626556.1|
Lj0g3v0244469	1.07056	0.0290157	Protein coding	PREDICTED: DEAD-box ATP-dependent RNA helicase 31-like [Glycine max] gi|356560282|ref|XP_003548422.1|
Lj0g3v0244489	0.617594	0.0276783	Protein coding	Glutamyl-tRNA(Gln) amidotransferase subunit A [Medicago truncatula] gi|357441631|ref|XP_003591093.1|
Lj0g3v0244889	4.18466	0.0126471	repeat	NoHit
Lj0g3v0245359	1.08039	0.00309502	Protein coding	PREDICTED: fructokinase-2-like [Glycine max] gi|356496144|ref|XP_003516930.1|
Lj0g3v0245369	2.46306	2.00869e-18	Protein coding	PREDICTED: heme-binding-like protein At3g10130 chloroplastic-like [Cicer arietinum] gi|502146870|ref|XP_004506644.1|
Lj0g3v0245379	2.60632	2.01868e-19	Protein coding	Heme-binding-like protein [Medicago truncatula] gi|357469073|ref|XP_003604821.1|
Lj0g3v0246239	4.52402	0.0411715	Non-coding	NoHit
Lj0g3v0246579	1.17167	0.0187814	Protein coding	Periodic tryptophan protein-like protein [Medicago truncatula] gi|357507105|ref|XP_003623841.1|
Lj0g3v0246729	0.864655	0.000118784	Non-coding	NoHit
Lj0g3v0246879	4.929	0.00387185	Protein coding	Putativ eribonuclease P [Medicago truncatula] gi|357486707|ref|XP_003613641.1|
Lj0g3v0246889	1.98887	0.00293576	Protein coding	Putativ eribonuclease P [Medicago truncatula] gi|357486707|ref|XP_003613641.1|
Lj0g3v0247029	1.2469	7.49007e-07	Protein coding	RecName: Full=Carotenoid 910(9'10')-cleavage dioxygenase 1, AltName: Full=PsCCD1, AltName: Full=PsNCED1_x0001_gi|22335695|dbj|BAC10549.1| nine-cis-epoxycarotenoid dioxygenase1 [Pisum sativum] gi|75157294|sp|Q8LP17.1|CCD1_PEA
Lj0g3v0247299	1.14618	0.0080944	Protein coding	Chain A Lotus Tetragonolobus Seed Lectin (Isoform)_x0001_gi|169404520|pdb|2EIG|B Chain B Lotus Tetragonolobus Seed Lectin (Isoform)_x0001_gi|169404521|pdb|2EIG|C Chain C Lotus Tetragonolobus Seed Lectin (Isoform)_x0001_gi|169404522|pdb|2EIG|D Chain D Lotus Tetragonolobus Seed Lectin (Isoform)] gi|169404519|pdb|2EIG|A
Lj0g3v0247579	1.2753	0.0254496	Protein coding	WD repeat-containing protein-like protein [Medicago truncatula] gi|357516371|ref|XP_003628474.1|
Lj0g3v0248009	1.62869	0.0220431	Non-coding	NoHit
Lj0g3v0248079	1.97304	4.35873e-12	Protein coding	PREDICTED: omega-hydroxypalmitate O-feruloyl transferase-like [Glycine max] gi|356571583|ref|XP_003553956.1|
Lj0g3v0248159	0.700593	0.0254234	Protein coding	PREDICTED: glutamic acid-rich protein-like isoform X1 [Cicer arietinum] gi|502166901|ref|XP_004514009.1|
Lj0g3v0248299	1.42178	0.000140947	Protein coding	Peptide transporter PTR3-B [Medicago truncatula] gi|357505729|ref|XP_003623153.1|
Lj0g3v0248569	1.39038	0.0442961	repeat	NoHit
Lj0g3v0248629	3.19037	1.58907e-07	Non-coding	NoHit
Lj0g3v0248859	1.47097	3.25589e-06	Protein coding	diguanylate cyclase/phosphodiesterase with PAS/PAC sensor(s) [Leptonema illini] gi|488860192|ref|WP_002772432.1|
Lj0g3v0249059	1.01187	0.00317601	Protein coding	PREDICTED: probable mitochondrial-processing peptidase subunit beta-like [Cicer arietinum] gi|502103363|ref|XP_004492264.1|
Lj0g3v0249419	0.945063	0.0336123	Protein coding	Uncharacterized protein TCM_007942 [Theobroma cacao] gi|508707415|gb|EOX99311.1|
Lj0g3v0249439	0.588727	3.11969e-06	Protein coding	PREDICTED: 40S ribosomal protein S19-1-like [Cicer arietinum] gi|502180159|ref|XP_004516579.1|
Lj0g3v0249949	1.01753	0.0273502	Protein coding	PREDICTED: probable NOT transcription complex subunit VIP2-like [Glycine max] gi|356558361|ref|XP_003547475.1|
Lj0g3v0250209	4.18978	2.28993e-05	Protein coding	ferritin [SAR86 cluster bacterium SAR86D] gi|497845419|ref|WP_010159575.1|
Lj0g3v0250319	2.42806	3.1784e-07	Non-coding	NoHit
Lj0g3v0250799	0.898954	0.00797208	Protein coding	FK506-binding protein [Medicago truncatula] gi|357470491|ref|XP_003605530.1|
Lj0g3v0250899	6.41286	0.00096455	Protein coding	Uncharacterized protein TCM_017094 [Theobroma cacao] gi|508710801|gb|EOY02698.1|
Lj0g3v0250909	2.19223	9.97732e-05	Protein coding	PREDICTED: UPF0426 protein At1g28150 chloroplastic-like [Glycine max] gi|356576597|ref|XP_003556417.1|
Lj0g3v0250919	3.24342	1.27938e-07	Protein coding	Late embryogenesis abundant hydroxyproline-rich glycoprotein family [Theobroma cacao] gi|508717952|gb|EOY09849.1|
Lj0g3v0251009	1.55208	0.00622127	Protein coding	PREDICTED: pentatricopeptide repeat-containing protein At2g29760 chloroplastic-like [Fragaria vesca subsp. vesca] gi|470120462|ref|XP_004296321.1|
Lj0g3v0251059	0.913421	0.000753741	Protein coding	PREDICTED: phosphatase IMPL1 chloroplastic-like [Glycine max] gi|356516969|ref|XP_003527163.1|
Lj0g3v0251229	1.14903	0.0021915	Protein coding	PREDICTED: long chain acyl-CoA synthetase 2-like [Glycine max] gi|356523415|ref|XP_003530335.1|
Lj0g3v0251349	1.40066	0.0175759	Protein coding	PREDICTED: ADPATP carrier protein mitochondrial-like [Cicer arietinum] gi|502081756|ref|XP_004486958.1|
Lj0g3v0251799	1.27912	0.000207041	Protein coding	PREDICTED: phosphatidylglycerophosphatase GEP4 mitochondrial-like isoform X1 [Cicer arietinum] gi|502134114|ref|XP_004502005.1|
Lj0g3v0251809	4.33016	2.95007e-05	Protein coding	PREDICTED: probable serine/threonine-protein kinase DDB_G0280133-like isoform X1 [Cicer arietinum] gi|502134109|ref|XP_004502003.1|
Lj0g3v0252329	2.25434	0.00104927	Non-coding	NoHit
Lj0g3v0252349	2.27186	0.00787837	Protein coding	PREDICTED: pentatricopeptide repeat-containing protein At2g37310-like [Cicer arietinum] gi|502121778|ref|XP_004497438.1|
Lj0g3v0252459	1.16228	1.24366e-08	Protein coding	Uncharacterized protein TCM_040708 [Theobroma cacao] gi|508785425|gb|EOY32681.1|
Lj0g3v0253119	2.81198	0.0449456	Protein coding	PREDICTED: cucumisin-like [Glycine max] gi|356551582|ref|XP_003544153.1|
Lj0g3v0253209	1.67898	6.46865e-13	Protein coding	defensin precursor [Vigna unguiculata] gi|225548306|gb|ACN93800.1|
Lj0g3v0253219	1.54707	0.00147538	Non-coding	NoHit
Lj0g3v0253239	1.54177	0.000291644	Non-coding	NoHit
Lj0g3v0253409	0.807434	1.75271e-05	Protein coding	PREDICTED: indole-3-acetic acid-amido synthetase GH3.6-like [Cicer arietinum] gi|502155268|ref|XP_004510013.1|
Lj0g3v0254129	1.40298	0.00145325	Protein coding	PREDICTED: presqualene diphosphate phosphatase-like isoform X1 [Cicer arietinum] gi|502181600|ref|XP_004516843.1|
Lj0g3v0254249	4.95644	6.03882e-05	Protein coding	RecName: Full=Non-specific lipid-transfer protein 2, Short=LTP2, Contains: RecName: Full=Non-specific lipid-transfer protein 7, Short=LTP7, Flags: Precursor_x0001_gi|60735410|gb|AAX35807.1| lipid transfer protein 2 precursor [Lens culinaris] gi|122249721|sp|A0AT29.1|NLTP2_LENCU
Lj0g3v0254649	1.62856	0.000832439	Protein coding	Protein TRANSPARENT TESTA [Medicago truncatula] gi|357508983|ref|XP_003624780.1|
Lj0g3v0254749	4.19053	1.3651e-05	Non-coding	NoHit
Lj0g3v0254869	1.84934	0.0290288	Protein coding	F-box protein [Medicago truncatula] gi|357516793|ref|XP_003628685.1|
Lj0g3v0254989	1.02384	0.00338525	Protein coding	PREDICTED: peroxidase 7-like [Cicer arietinum] gi|502087539|ref|XP_004488565.1|
Lj0g3v0255029	1.39056	0.0149392	Non-coding	NoHit
Lj0g3v0255039	1.39033	0.0147348	Protein coding	Unknown protein [Arabidopsis thaliana] gi|15451186|gb|AAK96864.1|
Lj0g3v0255149	0.699437	0.0030112	Protein coding	PREDICTED: macro domain-containing protein XCC3184-like [Cicer arietinum] gi|502124370|ref|XP_004498498.1|
Lj0g3v0255169	2.31481	0.000136495	Protein coding	GDSL esterase/lipase [Medicago truncatula] gi|357438505|ref|XP_003589528.1|
Lj0g3v0255569	1.05144	3.30089e-05	Protein coding	PREDICTED: protein-ribulosamine 3-kinase chloroplastic-like isoform X1 [Cicer arietinum] gi|502157440|ref|XP_004510878.1|
Lj0g3v0256159	1.36362	0.00160861	Non-coding	NoHit
Lj0g3v0256559	1.68881	0.00257682	Protein coding	Os06g0181300 [Oryza sativa Japonica Group] gi|115466758|ref|NP_001056978.1|
Lj0g3v0256909	0.9001	0.000767912	Protein coding	PREDICTED: riboflavin synthase-like [Cicer arietinum] gi|502146803|ref|XP_004506614.1|
Lj0g3v0257229	1.06808	0.0324412	Protein coding	branched-chain amino acid aminotransferase [Nocardiopsis alba ATCC BAA-2165] gi|403510451|ref|YP_006642089.1|
Lj0g3v0257279	1.11189	0.0434643	Protein coding	RecName: Full=Papain, AltName: Full=Papaya proteinase I, Short=PPI, AltName: Allergen=Car p 1, Flags: Precursor_x0001_gi|167391|gb|AAB02650.1| papain precursor [Carica papaya] gi|129614|sp|P00784.1|PAPA1_CARPA
Lj0g3v0257529	0.871839	0.000801747	Protein coding	PREDICTED: pentatricopeptide repeat-containing protein At5g55740 chloroplastic-like [Cicer arietinum] gi|502149679|ref|XP_004507624.1|
Lj0g3v0257579	0.912741	0.000575668	Protein coding	Ubiquinol-cytochrome c reductase complex chaperone CBP3-like protein [Medicago truncatula] gi|357445931|ref|XP_003593243.1|
Lj0g3v0257739	2.42371	0.0349252	Non-coding	NoHit
Lj0g3v0258139	1.68185	0.000280928	Protein coding	Chaperone protein dnaJ [Medicago truncatula] gi|357438881|ref|XP_003589717.1|
Lj0g3v0258149	1.47492	0.00213393	Protein coding	Chaperone protein dnaJ [Medicago truncatula] gi|357438881|ref|XP_003589717.1|
Lj0g3v0258249	4.60524	0.0345876	Protein coding	Trichome birefringence-like 27 [Theobroma cacao] gi|508708544|gb|EOY00441.1|
Lj0g3v0258279	2.6751	1.66856e-08	Non-coding	NoHit
Lj0g3v0258519	0.947036	9.65647e-07	Protein coding	Pentatricopeptide repeat-containing protein [Medicago truncatula] gi|357502615|ref|XP_003621596.1|
Lj0g3v0258629	1.2518	0.00470003	Protein coding	PREDICTED: protein KIAA0664 homolog [Glycine max] gi|356508390|ref|XP_003522940.1|
Lj0g3v0258789	0.791767	0.00518633	Protein coding	PREDICTED: beta-galactosidase 8-like isoform 1 [Glycine max] gi|356550171|ref|XP_003543462.1|
Lj0g3v0259239	1.81658	0.0207672	Non-coding	NoHit
Lj0g3v0259489	2.10647	1.19696e-09	Protein coding	Cytochrome P450 [Medicago truncatula] gi|357506985|ref|XP_003623781.1|
Lj0g3v0259609	0.882142	0.00343391	Protein coding	PREDICTED: tRNA (cytosine(34)-C(5))-methyltransferase-like [Glycine max] gi|356525455|ref|XP_003531340.1|
Lj0g3v0259619	0.834525	0.0049906	Protein coding	PREDICTED: serine/threonine-protein kinase SAPK2-like [Glycine max] gi|356512678|ref|XP_003525044.1|
Lj0g3v0259989	2.16311	5.54216e-05	Protein coding	PREDICTED: caffeoyl-CoA O-methyltransferase-like [Cicer arietinum] gi|502142020|ref|XP_004504753.1|
Lj0g3v0260059	1.00969	0.000222986	Protein coding	PREDICTED: TBCC domain-containing protein 1-like [Glycine max] gi|356504841|ref|XP_003521203.1|
Lj0g3v0260289	1.21543	0.023481	Protein coding	PREDICTED: serine incorporator 3-like [Glycine max] gi|356577580|ref|XP_003556902.1|
Lj0g3v0260339	1.63729	0.000176837	Non-coding	NoHit
Lj0g3v0260379	1.199	0.018017	Protein coding	RecName: Full=Outer envelope pore protein 24 chloroplastic, AltName: Full=Chloroplastic outer envelope pore protein of 24 kDa_x0001_gi|2764574|emb|CAA04468.1| pore protein of 24 kD (OEP24) [Pisum sativum] gi|75098940|sp|O49929.1|OEP24_PEA
Lj0g3v0260519	1.1015	0.000314829	Protein coding	Protein Mpv17 [Medicago truncatula] gi|357474433|ref|XP_003607501.1|
Lj0g3v0260529	0.841882	0.00833296	Protein coding	PREDICTED: G-type lectin S-receptor-like serine/threonine-protein kinase RLK1-like [Fragaria vesca subsp. vesca] gi|470120499|ref|XP_004296339.1|
Lj0g3v0260539	0.75445	0.0308548	Non-coding	NoHit
Lj0g3v0261369	0.699206	0.0475066	Non-coding	NoHit
Lj0g3v0261409	0.790661	0.00347952	Protein coding	PREDICTED: proteasome subunit beta type-5-like [Glycine max] gi|356516569|ref|XP_003526966.1|
Lj0g3v0262149	1.60305	0.00719798	Protein coding	PREDICTED: pentatricopeptide repeat-containing protein At4g35130 chloroplastic-like [Cicer arietinum] gi|502122937|ref|XP_004497944.1|
Lj0g3v0262159	0.786716	0.00162817	Non-coding	NoHit
Lj0g3v0262809	4.50671	0.0437215	Protein coding	Cc-nbs-lrr resistance protein [Medicago truncatula] gi|357458385|ref|XP_003599473.1|
Lj0g3v0262999	2.97256	2.30594e-07	Protein coding	PREDICTED: pentatricopeptide repeat-containing protein At5g13770 chloroplastic-like [Cicer arietinum] gi|502123556|ref|XP_004498165.1|
Lj0g3v0263019	1.18152	7.50374e-06	Protein coding	tobamovirus multiplication protein [Arachis hypogaea] gi|167178797|gb|ABZ11029.1|
Lj0g3v0263249	1.63648	0.00090931	Protein coding	PREDICTED: LOW QUALITY PROTEIN: glycerol-3-phosphate acyltransferase 6-like [Glycine max] gi|356506768|ref|XP_003522148.1|
Lj0g3v0263519	3.31349	0.000368448	repeat	NoHit
Lj0g3v0263569	0.757362	0.045958	Protein coding	PREDICTED: expansin-A20-like [Cicer arietinum] gi|502168738|ref|XP_004514456.1|
Lj0g3v0263889	0.847094	0.048561	Protein coding	PREDICTED: E3 ubiquitin-protein ligase RMA1H1-like [Glycine max] gi|356549928|ref|XP_003543342.1|
Lj0g3v0263899	1.03176	0.0198048	Protein coding	PREDICTED: E3 ubiquitin-protein ligase RMA1H1-like [Glycine max] gi|356549928|ref|XP_003543342.1|
Lj0g3v0263999	1.05994	0.0161229	Protein coding	CM0545.370.nc [Lotus japonicus] gi|164605530|dbj|BAF98596.1|
Lj0g3v0264159	4.59895	0.0202782	Non-coding	NoHit
Lj0g3v0264169	0.636968	0.0474878	Protein coding	GPI-anchored wall transfer protein [Medicago truncatula] gi|357517003|ref|XP_003628790.1|
Lj0g3v0264279	1.501	0.00355465	Protein coding	CST complex subunit STN1 [Medicago truncatula] gi|357483465|ref|XP_003612019.1|
Lj0g3v0264539	1.03779	0.0209431	Protein coding	PREDICTED: aspartic proteinase-like protein 1-like [Glycine max] gi|356502091|ref|XP_003519855.1|
Lj0g3v0264739	1.10599	0.000253429	Protein coding	Nodule-specific glycine-rich protein 1E [Medicago truncatula] gi|357492975|ref|XP_003616776.1|
Lj0g3v0264819	1.11752	0.0205978	Protein coding	S-adenosyl-L-methionine-dependent methyltransferases superfamily protein [Arabidopsis thaliana] gi|18411840|ref|NP_565170.1|
Lj0g3v0265219	2.46111	2.41101e-08	Protein coding	PREDICTED: diacylglycerol O-acyltransferase 2-like [Cicer arietinum] gi|502153823|ref|XP_004509475.1|
Lj0g3v0266019	2.08265	9.88955e-06	Non-coding	NoHit
Lj0g3v0266029	0.598877	0.000417853	Non-coding	NoHit
Lj0g3v0266049	3.73477	0.000999363	Protein coding	Enod8.3 [Medicago truncatula] gi|357438621|ref|XP_003589586.1|
Lj0g3v0266179	5.30793	0.00393375	Protein coding	PREDICTED: protein ZINC INDUCED FACILITATOR-LIKE 1-like [Glycine max] gi|356548793|ref|XP_003542784.1|
Lj0g3v0266369	4.97261	0.000135052	Non-coding	NoHit
Lj0g3v0267119	5.58608	3.00572e-14	Protein coding	Uncharacterized protein isoform 1 [Theobroma cacao] gi|508775880|gb|EOY23136.1|
Lj0g3v0267159	2.51926	0.000948266	Protein coding	PREDICTED: reticuline oxidase-like protein-like [Cicer arietinum] gi|502080207|ref|XP_004486493.1|
Lj0g3v0267169	2.46094	1.68613e-17	Protein coding	PREDICTED: reticuline oxidase-like protein-like [Cicer arietinum] gi|502080207|ref|XP_004486493.1|
Lj0g3v0267499	4.32896	0.0452741	repeat	NoHit
Lj0g3v0267619	0.733182	0.0360627	Protein coding	PREDICTED: chaperone protein DnaJ-like [Cicer arietinum] gi|502163224|ref|XP_004512766.1|
Lj0g3v0267629	0.732855	0.0429416	Protein coding	Harpin inducing protein [Medicago truncatula] gi|357499131|ref|XP_003619854.1|
Lj0g3v0268149	0.934477	1.51253e-05	Protein coding	PREDICTED: GDP-L-galactose phosphorylase 1-like [Cicer arietinum] gi|502169202|ref|XP_004514559.1|
Lj0g3v0268449	1.08863	0.0105916	Protein coding	delta-1-pyrroline-5-carboxylate dehydrogenase [Mesotoga prima MesG1.Ag.4.2] gi|389844953|ref|YP_006347033.1|
Lj0g3v0268559	5.91315	1.35868e-15	Protein coding	Basic-leucine zipper transcription factor family protein isoform 1 [Theobroma cacao] gi|508725654|gb|EOY17551.1|
Lj0g3v0268619	0.835122	0.000715197	Protein coding	Uncharacterized protein TCM_038276 [Theobroma cacao] gi|508784066|gb|EOY31322.1|
Lj0g3v0268979	0.70216	2.39597e-05	Protein coding	PREDICTED: LOW QUALITY PROTEIN: olfactory receptor 4K5-like [Ailuropoda melanoleuca] gi|301792879|ref|XP_002931406.1|
Lj0g3v0268989	0.822713	1.23641e-05	Protein coding	PREDICTED: U2 small nuclear ribonucleoprotein A'-like isoform X1 [Cicer arietinum] gi|502090322|ref|XP_004489191.1|
Lj0g3v0269149	2.87488	0.000918482	Protein coding	NoHit
Lj0g3v0269159	1.08907	0.0087447	Protein coding	cystathionine beta-synthase [Clonorchis sinensis] gi|358342906|dbj|GAA53379.1|
Lj0g3v0269289	1.35777	0.00519277	Non-coding	NoHit
Lj0g3v0269409	1.26555	0.0115835	Protein coding	PREDICTED: E3 ubiquitin-protein ligase UPL6-like [Cicer arietinum] gi|502080308|ref|XP_004486523.1|
Lj0g3v0269479	1.17453	1.83408e-06	Protein coding	PREDICTED: phosphatidate cytidylyltransferase-like [Glycine max] gi|356576511|ref|XP_003556374.1|
Lj0g3v0269519	1.79984	1.03383e-09	Protein coding	lipid transfer protein [Gossypium hirsutum] gi|383932358|gb|AFH57276.1|
Lj0g3v0269539	2.24696	0.00205165	Non-coding	NoHit
Lj0g3v0269689	2.16808	8.62267e-09	Protein coding	PREDICTED: 8-hydroxyquercetin 8-O-methyltransferase-like [Glycine max] gi|356577865|ref|XP_003557042.1|
Lj0g3v0269849	0.686891	1.19561e-08	Protein coding	PREDICTED: 60S ribosomal protein L13a-4-like [Glycine max] gi|356559017|ref|XP_003547798.1|
Lj0g3v0269859	1.84865	0.0275295	Protein coding	pentatricopeptide repeat-containing protein [Arabidopsis thaliana] gi|334185017|ref|NP_186807.2|
Lj0g3v0270019	2.03424	2.32311e-09	Protein coding	PREDICTED: DNA ligase 1-like [Cicer arietinum] gi|502155808|ref|XP_004510199.1|
Lj0g3v0270259	1.18295	0.03523	Protein coding	High chlorophyll fluorescence phenotype 173 protein isoform 1 [Theobroma cacao] gi|508778923|gb|EOY26179.1|
Lj0g3v0270629	0.810691	0.0267978	Protein coding	Uncharacterized protein TCM_030216 [Theobroma cacao] gi|508781429|gb|EOY28685.1|
Lj0g3v0270689	3.36181	7.14885e-05	Protein coding	Plastid movement impaired1 [Theobroma cacao] gi|508717238|gb|EOY09135.1|
Lj0g3v0271009	3.02282	0.0305555	Non-coding	NoHit
Lj0g3v0271599	1.76142	6.05135e-06	Protein coding	PREDICTED: regulator of ribonuclease-like protein 3-like [Cicer arietinum] gi|502077483|ref|XP_004485665.1|
Lj0g3v0271789	1.34088	0.0071316	Protein coding	RecName: Full=Protein TIC 55 chloroplastic, AltName: Full=Rieske iron-sulfur protein TIC55, AltName: Full=Translocon at the inner envelope membrane of chloroplasts 55, Short=PsTIC55, Flags: Precursor_x0001_gi|2764524|emb|CAA04157.1| Rieske iron-sulfur protein Tic55 [Pisum sativum] gi|75219721|sp|O49931.1|TIC55_PEA
Lj0g3v0271829	1.13769	0.00260259	Protein coding	Chlorophyllase 1 [Glycine max] gi|121308621|dbj|BAF43703.1|
Lj0g3v0271889	0.919337	1.03308e-06	Protein coding	Uncharacterized protein isoform 2 partial [Theobroma cacao] gi|508703778|gb|EOX95674.1|
Lj0g3v0271899	1.32007	0.0109233	Non-coding	NoHit
Lj0g3v0272359	5.09215	0.0327714	Non-coding	NoHit
Lj0g3v0272389	1.64397	9.18702e-12	Protein coding	PREDICTED: 50S ribosomal protein L24 chloroplastic-like [Cicer arietinum] gi|502083995|ref|XP_004487627.1|
Lj0g3v0272429	0.651294	1.37656e-05	Protein coding	PREDICTED: 60S ribosomal protein L11-like [Glycine max] gi|356543128|ref|XP_003540015.1|
Lj0g3v0272539	0.806505	0.0217069	Protein coding	TLC ATP/ADP transporter [Theobroma cacao] gi|508728168|gb|EOY20065.1|
Lj0g3v0272779	0.920399	0.0487646	Protein coding	PREDICTED: UDP-glycosyltransferase 88A1-like [Glycine max] gi|356517788|ref|XP_003527568.1|
Lj0g3v0273309	3.39315	3.89973e-06	Protein coding	Amino acid permease [Medicago truncatula] gi|357495243|ref|XP_003617910.1|
Lj0g3v0273449	1.92832	0.00738477	Protein coding	Uncharacterized protein isoform 1 [Theobroma cacao] gi|508786818|gb|EOY34074.1|
Lj0g3v0274029	0.661058	0.000445833	Protein coding	PREDICTED: T-complex protein 1 subunit beta-like [Glycine max] gi|356542726|ref|XP_003539816.1|
Lj0g3v0274049	1.20602	0.00831019	Non-coding	NoHit
Lj0g3v0274409	1.47167	0.000880065	Protein coding	Anthranilate N-benzoyltransferase protein [Medicago truncatula] gi|357457513|ref|XP_003599037.1|
Lj0g3v0275039	0.827402	0.0423943	Protein coding	PREDICTED: uncharacterized protein LOC101509770 isoform X1 [Cicer arietinum] gi|502148673|ref|XP_004507225.1|
Lj0g3v0275609	2.84728	0.0135662	Protein coding	PREDICTED: nitrate transporter 1.2-like [Glycine max] gi|356497845|ref|XP_003517767.1|
Lj0g3v0275649	5.76489	0.00545882	Non-coding	NoHit
Lj0g3v0276009	5.81336	2.46701e-07	Non-coding	NoHit
Lj0g3v0276029	1.83317	1.84845e-10	Protein coding	PREDICTED: probable LRR receptor-like serine/threonine-protein kinase At4g29180-like isoform X2 [Cicer arietinum] gi|502164208|ref|XP_004513082.1|
Lj0g3v0276109	3.34285	1.4919e-06	Non-coding	NoHit
Lj0g3v0276259	2.4869	0.0176824	repeat	NoHit
Lj0g3v0276559	1.92412	0.0130307	Non-coding	NoHit
Lj0g3v0276659	0.701953	0.000726321	Protein coding	PREDICTED: protoporphyrinogen oxidase chloroplastic-like [Cicer arietinum] gi|502117534|ref|XP_004495854.1|
Lj0g3v0276759	1.85446	0.00943846	Protein coding	ribosomal protein L7Ae/L30e/S12e/Gadd45 family protein [Arabidopsis thaliana] gi|15234319|ref|NP_192088.1|
Lj0g3v0276969	6.96664	1.21594e-09	repeat	NoHit
Lj0g3v0277119	3.1992	0.0285722	repeat	NoHit
Lj0g3v0277159	5.08533	2.86122e-06	Protein coding	PREDICTED: GDSL esterase/lipase At5g03610-like [Glycine max] gi|356572536|ref|XP_003554424.1|
Lj0g3v0277309	0.801415	0.0316945	Protein coding	Transmembrane isoform 1 [Theobroma cacao] gi|508712286|gb|EOY04183.1|
Lj0g3v0277529	2.45521	0.0207291	Non-coding	NoHit
Lj0g3v0277539	1.44591	0.000250686	Non-coding	NoHit
Lj0g3v0277569	4.75928	0.00868369	Non-coding	NoHit
Lj0g3v0277589	2.19079	1.97597e-07	Protein coding	Dihydroorotase [Medicago truncatula] gi|357474373|ref|XP_003607471.1|
Lj0g3v0277609	1.11086	2.13272e-06	Protein coding	PREDICTED: 8-hydroxyquercetin 8-O-methyltransferase-like isoform 1 [Glycine max] gi|356517460|ref|XP_003527405.1|
Lj0g3v0277869	0.815674	0.0220767	Protein coding	PREDICTED: small RNA degrading nuclease 5-like [Glycine max] gi|356552761|ref|XP_003544731.1|
Lj0g3v0278219	0.646388	0.0111937	Non-coding	NoHit
Lj0g3v0278259	0.759998	0.0054045	Protein coding	PREDICTED: CBL-interacting serine/threonine-protein kinase 25-like [Cicer arietinum] gi|502125148|ref|XP_004498818.1|
Lj0g3v0278959	0.957412	0.00260719	Protein coding	Class III HD-Zip protein [Medicago truncatula] gi|357466691|ref|XP_003603630.1|
Lj0g3v0279899	6.28727	2.80833e-06	Non-coding	NoHit
Lj0g3v0280619	1.84505	1.29645e-07	Protein coding	40S ribosomal protein [Medicago truncatula] gi|357495305|ref|XP_003617941.1|
Lj0g3v0281009	0.869113	0.0180199	Protein coding	Acid beta-fructofuranosidase [Medicago truncatula] gi|357476945|ref|XP_003608758.1|
Lj0g3v0281149	1.29896	0.000142708	Protein coding	PREDICTED: probable amino acid permease 7-like [Glycine max] gi|356566280|ref|XP_003551361.1|
Lj0g3v0281179	4.56325	1.30493e-05	Non-coding	NoHit
Lj0g3v0281219	0.837857	0.010943	Protein coding	PREDICTED: solanesyl diphosphate synthase 3 chloroplastic/mitochondrial-like [Cicer arietinum] gi|502152794|ref|XP_004509097.1|
Lj0g3v0281459	0.745357	0.00256102	Protein coding	PREDICTED: serpin-ZX-like [Glycine max] gi|356510338|ref|XP_003523896.1|
Lj0g3v0281529	1.21866	0.0253601	Protein coding	PREDICTED: serine carboxypeptidase-like 42-like isoform X2 [Cicer arietinum] gi|502096143|ref|XP_004490638.1|
Lj0g3v0281609	3.96932	8.85431e-05	Non-coding	NoHit
Lj0g3v0281619	0.811528	0.000751973	Protein coding	Prostaglandin E synthase [Medicago truncatula] gi|357499069|ref|XP_003619823.1|
Lj0g3v0281729	1.82937	0.0158026	Protein coding	PREDICTED: CTP synthase 1-like [Cicer arietinum] gi|502154191|ref|XP_004509615.1|
Lj0g3v0281779	2.02468	1.28585e-19	Protein coding	PREDICTED: organic cation/carnitine transporter 3-like isoform X1 [Cicer arietinum] gi|502168674|ref|XP_004514443.1|
Lj0g3v0282319	0.652042	0.00182724	Protein coding	PREDICTED: pentatricopeptide repeat-containing protein At1g10270-like [Cicer arietinum] gi|502138638|ref|XP_004503478.1|
Lj0g3v0282489	1.2151	6.28383e-07	Protein coding	Uncharacterized protein TCM_037491 [Theobroma cacao] gi|508782952|gb|EOY30208.1|
Lj0g3v0282929	1.55416	0.00791291	Protein coding	PREDICTED: 3-deoxy-manno-octulosonate cytidylyltransferase-like [Glycine max] gi|356543296|ref|XP_003540098.1|
Lj0g3v0282949	0.875302	0.000941904	Protein coding	PREDICTED: thioredoxin M4 chloroplastic-like isoform X1 [Cicer arietinum] gi|502167294|ref|XP_004514101.1|
Lj0g3v0283279	0.651933	0.0436061	Protein coding	Uncharacterized protein TCM_019866 [Theobroma cacao] gi|508712769|gb|EOY04666.1|
Lj0g3v0283399	0.825548	0.0338609	Non-coding	NoHit
Lj0g3v0283419	1.27237	0.0443017	Protein coding	Replication factor A protein [Medicago truncatula] gi|357516559|ref|XP_003628568.1|
Lj0g3v0283809	1.12031	0.035969	Protein coding	PREDICTED: TMV resistance protein N-like [Cicer arietinum] gi|502156468|ref|XP_004510489.1|
Lj0g3v0283949	1.06492	0.00109706	Non-coding	NoHit
Lj0g3v0283959	2.14086	0.0471848	Non-coding	NoHit
Lj0g3v0283989	0.719306	0.0177616	Protein coding	PREDICTED: F-box protein At4g35930-like isoform X2 [Cicer arietinum] gi|502153561|ref|XP_004509386.1|
Lj0g3v0284089	4.20845	9.87214e-08	Non-coding	NoHit
Lj0g3v0284109	1.74102	7.23214e-19	Protein coding	PREDICTED: probable C-terminal domain small phosphatase-like isoform X4 [Cicer arietinum] gi|502170470|ref|XP_004514839.1|
Lj0g3v0284249	2.64539	0.00572302	Protein coding	Nuclear transport factor 2 family protein [Theobroma cacao] gi|508703983|gb|EOX95879.1|
Lj0g3v0284599	1.01139	0.0185809	Non-coding	NoHit
Lj0g3v0285499	0.599164	0.00176763	repeat	NoHit
Lj0g3v0285589	1.26095	0.00162209	Protein coding	Uncharacterized protein TCM_032952 [Theobroma cacao] gi|508722086|gb|EOY13983.1|
Lj0g3v0286399	1.03156	0.0191533	Protein coding	PREDICTED: ELMO domain-containing protein A-like [Glycine max] gi|356542905|ref|XP_003539905.1|
Lj0g3v0286429	0.598295	0.0412167	Protein coding	3'-hydroxy-N-methyl-(S)-coclaurine 4'-O-methyltransferase-like [Glycine max] gi|371502138|ref|NP_001243073.1|
Lj0g3v0286489	1.70111	0.000193572	Protein coding	EMB1273 [Arabidopsis lyrata subsp. lyrata] gi|297847266|ref|XP_002891514.1|
Lj0g3v0286629	0.916305	0.007581	Protein coding	PREDICTED: arginine/serine-rich-splicing factor RSP41-like [Glycine max] gi|356505098|ref|XP_003521329.1|
Lj0g3v0286789	3.00622	2.10415e-27	Protein coding	PREDICTED: limonoid UDP-glucosyltransferase-like [Glycine max] gi|356575668|ref|XP_003555960.1|
Lj0g3v0287639	3.27241	4.44135e-20	Protein coding	cysteine proteinase precursor [Glycine max] gi|351721126|ref|NP_001237199.1|
Lj0g3v0287689	0.738128	0.0129039	Protein coding	PREDICTED: probable nitrate excretion transporter 2-like [Glycine max] gi|356550204|ref|XP_003543478.1|
Lj0g3v0288089	1.07841	0.0109108	Protein coding	PREDICTED: carboxylesterase 1-like [Cicer arietinum] gi|502165678|ref|XP_004513655.1|
Lj0g3v0288329	4.36843	8.62609e-22	Protein coding	PREDICTED: probable glutathione S-transferase-like [Glycine max] gi|356504338|ref|XP_003520953.1|
Lj0g3v0288449	0.809824	0.00484016	Non-coding	NoHit
Lj0g3v0288489	2.04179	0.00695098	Protein coding	hypothetical protein [Monosiga brevicollis MX1] gi|167521894|ref|XP_001745285.1|
Lj0g3v0288759	1.97343	0.000188386	Protein coding	Uncharacterized protein TCM_035811 [Theobroma cacao] gi|508724982|gb|EOY16879.1|
Lj0g3v0289709	3.26336	0.0215477	Non-coding	NoHit
Lj0g3v0290079	2.2619	4.40199e-06	Protein coding	Pseudouridine synthase family protein isoform 1 [Theobroma cacao] gi|508710643|gb|EOY02540.1|
Lj0g3v0290259	3.11144	9.56947e-10	Protein coding	PREDICTED: GDSL esterase/lipase At1g29670-like [Glycine max] gi|356515130|ref|XP_003526254.1|
Lj0g3v0290419	3.15055	0.00205136	Protein coding	Dehydrogenase/reductase SDR family member [Medicago truncatula] gi|357497625|ref|XP_003619101.1|
Lj0g3v0290469	0.922959	0.0425246	Protein coding	PREDICTED: L-ascorbate oxidase homolog isoform 2 [Glycine max] gi|356563672|ref|XP_003550085.1|
Lj0g3v0290559	3.2796	0.0252825	Non-coding	NoHit
Lj0g3v0290619	2.9914	0.00320814	Non-coding	NoHit
Lj0g3v0290729	4.75186	0.00405093	Non-coding	NoHit
Lj0g3v0290909	0.607946	0.0112145	Protein coding	V-type proton ATPase 16 kDa proteolipid subunit c4 [Medicago truncatula] gi|357483701|ref|XP_003612137.1|
Lj0g3v0291089	1.29629	4.45141e-05	Protein coding	Uncharacterized protein TCM_042786 [Theobroma cacao] gi|508726276|gb|EOY18173.1|
Lj0g3v0291169	2.0672	0.000308932	Non-coding	NoHit
Lj0g3v0291609	1.24837	0.0366839	Non-coding	NoHit
Lj0g3v0291739	1.60811	0.00903249	Protein coding	plastidal glycolate/glycerate translocator 1 [Arabidopsis thaliana] gi|18398254|ref|NP_564388.1|
Lj0g3v0292289	6.02508	0.000137979	Protein coding	NoHit
Lj0g3v0292389	1.4538	5.16221e-07	Protein coding	PREDICTED: zinc finger protein VAR3 chloroplastic-like [Cicer arietinum] gi|502163079|ref|XP_004512718.1|
Lj0g3v0292509	1.09077	5.50067e-06	Protein coding	60S ribosomal protein L23 [Arabidopsis thaliana] gi|334185072|ref|NP_001189805.1|
Lj0g3v0292539	1.18363	0.039644	Non-coding	NoHit
Lj0g3v0292819	0.763957	2.58347e-08	Non-coding	NoHit
Lj0g3v0292939	1.0399	0.0002748	Protein coding	PREDICTED: squalene monooxygenase-like [Glycine max] gi|356521261|ref|XP_003529275.1|
Lj0g3v0292959	2.3728	7.89085e-07	Protein coding	Malate dehydrogenase [Medicago truncatula] gi|357476083|ref|XP_003608327.1|
Lj0g3v0293459	0.637808	0.000685774	Protein coding	40S ribosomal protein S4 [Medicago truncatula] gi|357468567|ref|XP_003604568.1|
Lj0g3v0294379	1.18887	0.00144113	Protein coding	PREDICTED: ubiquinone biosynthesis monooxygenase COQ6-like isoform X1 [Cicer arietinum] gi|502103130|ref|XP_004492209.1|
Lj0g3v0294419	1.43657	0.0434858	Protein coding	PREDICTED: UDP-arabinopyranose mutase 3-like [Glycine max] gi|356516875|ref|XP_003527118.1|
Lj0g3v0294599	2.84874	0.024645	Protein coding	EPIDERMAL PATTERNING FACTOR-like protein [Medicago truncatula] gi|357504971|ref|XP_003622774.1|
Lj0g3v0294659	2.17161	1.07229e-05	Non-coding	NoHit
Lj0g3v0294689	0.770803	0.0144549	Protein coding	PREDICTED: protein midA homolog [Vitis vinifera] gi|225462783|ref|XP_002263790.1|
Lj0g3v0295139	1.1266	0.0300481	Non-coding	NoHit
Lj0g3v0295419	1.0758	0.00179241	Non-coding	NoHit
Lj0g3v0295639	0.887778	0.00757314	Protein coding	Haloacid dehalogenase-like hydrolase family protein isoform 2 [Theobroma cacao] gi|508782554|gb|EOY29810.1|
Lj0g3v0295899	0.60148	0.00273602	Protein coding	PREDICTED: mitochondrial RNA-splicing protein MRS4-like [Glycine max] gi|356499565|ref|XP_003518609.1|
Lj0g3v0296319	1.61905	0.0253605	Protein coding	PREDICTED: protein SRG1-like [Solanum lycopersicum] gi|460374401|ref|XP_004232999.1|
Lj0g3v0296539	1.04736	1.37911e-05	Protein coding	Uncharacterized protein TCM_007589 [Theobroma cacao] gi|508707028|gb|EOX98924.1|
Lj0g3v0296889	2.36209	0.0109461	Protein coding	diguanylate phosphodiesterase [Shigella flexneri] gi|447000085|ref|WP_001077341.1|
Lj0g3v0296959	3.54076	9.60936e-09	Protein coding	PREDICTED: LOW QUALITY PROTEIN: probable FKBP-type peptidyl-prolyl cis-trans isomerase 1 chloroplastic-like [Glycine max] gi|356548345|ref|XP_003542563.1|
Lj0g3v0296999	2.46398	0.0350506	Protein coding	Protein tolB [Medicago truncatula] gi|358347274|ref|XP_003637684.1|
Lj0g3v0297089	4.64981	0.00809352	Protein coding	cytochrome C assembly protein [Pseudomonas sp. M47T1] gi|495641618|ref|WP_008366197.1|
Lj0g3v0297219	1.24961	0.0106893	Protein coding	PREDICTED: GDSL esterase/lipase At5g37690-like [Glycine max] gi|356501025|ref|XP_003519329.1|
Lj0g3v0297279	2.17601	0.00395358	Non-coding	NoHit
Lj0g3v0297379	0.6476	0.00840871	Protein coding	PREDICTED: TMV resistance protein N-like [Cicer arietinum] gi|502155879|ref|XP_004510224.1|
Lj0g3v0297489	0.763937	0.00745938	Protein coding	PREDICTED: F-box protein At4g00755-like [Glycine max] gi|356530898|ref|XP_003534016.1|
Lj0g3v0297949	4.91455	0.0365381	Protein coding	F-box/LRR-repeat protein [Medicago truncatula] gi|357512425|ref|XP_003626501.1|
Lj0g3v0298029	1.60589	0.00187719	Protein coding	PREDICTED: bark storage protein A-like [Glycine max] gi|356515599|ref|XP_003526486.1|
Lj0g3v0298339	2.93971	0.0253264	Protein coding	cytosine permease [Raoultella ornithinolytica B6] gi|481850177|ref|YP_007874617.1|
Lj0g3v0298519	1.09787	0.00190958	Protein coding	PREDICTED: cinnamoyl-CoA reductase 1-like [Cicer arietinum] gi|502129455|ref|XP_004500311.1|
Lj0g3v0298659	3.3241	1.42161e-14	Protein coding	Uncharacterized protein TCM_015418 [Theobroma cacao] gi|508776306|gb|EOY23562.1|
Lj0g3v0298819	1.91353	0.00027595	Protein coding	PREDICTED: pseudouridine-5'-monophosphatase-like [Cicer arietinum] gi|502150234|ref|XP_004507854.1|
Lj0g3v0298839	1.35151	0.00188328	Protein coding	PREDICTED: probable small nuclear ribonucleoprotein F [Glycine max] gi|356562363|ref|XP_003549441.1|
Lj0g3v0298929	1.68415	0.000244673	Protein coding	PREDICTED: S-type anion channel SLAH1-like [Glycine max] gi|356562963|ref|XP_003549737.1|
Lj0g3v0299469	1.1204	0.0143348	Non-coding	NoHit
Lj0g3v0299499	0.686333	0.0170899	Protein coding	Uncharacterized protein TCM_010254 [Theobroma cacao] gi|508708489|gb|EOY00386.1|
Lj0g3v0299689	4.0223	0.00507702	Protein coding	Bifunctional inhibitor/lipid-transfer protein/seed storage 2S albumin superfamily protein [Theobroma cacao] gi|508704389|gb|EOX96285.1|
Lj0g3v0299729	1.23789	0.00829303	Protein coding	PREDICTED: beta-carotene hydroxylase 2 chloroplastic-like isoform X1 [Cicer arietinum] gi|502164615|ref|XP_004513181.1|
Lj0g3v0299829	1.65224	0.028826	Protein coding	Leucoanthocyanidin dioxygenase [Medicago truncatula] gi|357468779|ref|XP_003604674.1|
Lj0g3v0300009	0.931573	6.3613e-05	Protein coding	Os03g0282900 [Oryza sativa Japonica Group] gi|115452297|ref|NP_001049749.1|
Lj0g3v0300319	1.46333	0.0104964	Protein coding	Phosphoglycerate mutase family protein [Theobroma cacao] gi|508711030|gb|EOY02927.1|
Lj0g3v0300609	1.59495	0.00700881	Protein coding	Abhydrolase domain-containing protein [Medicago truncatula] gi|357438167|ref|XP_003589359.1|
Lj0g3v0300709	2.39736	6.08966e-10	Protein coding	Malate dehydrogenase [Medicago truncatula] gi|358348259|ref|XP_003638165.1|
Lj0g3v0300899	2.40055	3.31554e-11	Protein coding	photosystem I psaH protein [Arachis hypogaea] gi|115187527|gb|ABI84258.1|
Lj0g3v0300909	1.5879	8.39929e-09	Protein coding	PREDICTED: thylakoid membrane phosphoprotein 14 kDa chloroplastic-like isoform X2 [Cicer arietinum] gi|502147587|ref|XP_004506839.1|
Lj0g3v0300999	1.59	0.00563439	Protein coding	PREDICTED: LOW QUALITY PROTEIN: probable RNA 3'-terminal phosphate cyclase-like protein-like [Glycine max] gi|356496398|ref|XP_003517055.1|
Lj0g3v0301029	1.13066	1.11038e-06	Protein coding	AraC family transcriptional regulator [Prevotella maculosa] gi|495839636|ref|WP_008564215.1|
Lj0g3v0301069	2.00998	0.00620973	Protein coding	PREDICTED: MLO-like protein 6-like [Glycine max] gi|356544617|ref|XP_003540745.1|
Lj0g3v0301699	7.4411	1.37603e-09	Protein coding	unknown [Lotus japonicus] gi|388505228|gb|AFK40680.1|
Lj0g3v0302029	0.741768	0.00224491	Protein coding	PREDICTED: F-box/kelch-repeat protein At1g22040-like [Glycine max] gi|356515826|ref|XP_003526599.1|
Lj0g3v0302779	0.636215	0.000146197	Protein coding	Uncharacterized protein TCM_005350 [Theobroma cacao] gi|508704092|gb|EOX95988.1|
Lj0g3v0302839	1.40525	0.0143519	Non-coding	NoHit
Lj0g3v0302889	5.46392	0.000282755	Non-coding	NoHit
Lj0g3v0302949	0.842692	0.0273222	Protein coding	YT521-B-like protein [Medicago truncatula] gi|140053520|gb|ABO80468.1|
Lj0g3v0303379	1.48559	0.00198464	Non-coding	NoHit
Lj0g3v0303619	1.94124	0.000290485	Protein coding	RAB1C [Lotus japonicus] gi|1370166|emb|CAA98160.1|
Lj0g3v0303679	2.93975	0.0210564	Non-coding	NoHit
Lj0g3v0303819	1.1248	3.78928e-06	Protein coding	PREDICTED: 60S ribosome subunit biogenesis protein NIP7 homolog [Glycine max] gi|356562795|ref|XP_003549654.1|
Lj0g3v0303879	3.90308	2.32112e-06	Protein coding	type II secretion system protein [Pseudomonas sp. GM55] gi|495298876|ref|WP_008023628.1|
Lj0g3v0304109	0.714886	4.39338e-05	Protein coding	SnRNP core Sm protein Sm-X5-like protein [Medicago truncatula] gi|357511085|ref|XP_003625831.1|
Lj0g3v0305069	5.12212	1.98281e-39	Non-coding	NoHit
Lj0g3v0305209	7.05123	1.22557e-07	Protein coding	Peroxidase [Medicago truncatula] gi|357491405|ref|XP_003615990.1|
Lj0g3v0305429	3.19485	0.033409	Protein coding	Auxin-responsive protein IAA4 [Medicago truncatula] gi|357479247|ref|XP_003609909.1|
Lj0g3v0305489	4.80364	0.00138948	Non-coding	NoHit
Lj0g3v0305639	0.99635	0.0213354	Non-coding	NoHit
Lj0g3v0305689	1.45092	4.16629e-10	Non-coding	NoHit
Lj0g3v0305729	2.0182	0.00694101	Protein coding	PREDICTED: LOW QUALITY PROTEIN: LRR receptor-like serine/threonine-protein kinase HSL2-like [Brachypodium distachyon] gi|357135304|ref|XP_003569250.1|
Lj0g3v0306099	4.1464	8.48495e-08	Non-coding	NoHit
Lj0g3v0306329	1.98658	0.00525201	Protein coding	PREDICTED: trehalose-phosphate phosphatase-like [Glycine max] gi|356540303|ref|XP_003538629.1|
Lj0g3v0306739	1.29816	4.66414e-06	repeat	NoHit
Lj0g3v0306839	0.68899	1.56459e-06	Protein coding	Ketol-acid reductoisomerase [Medicago truncatula] gi|357474575|ref|XP_003607572.1|
Lj0g3v0306899	0.916958	0.0220303	Non-coding	NoHit
Lj0g3v0307059	1.69009	0.0035565	Protein coding	PREDICTED: proline-rich receptor-like protein kinase PERK8-like [Glycine max] gi|356524022|ref|XP_003530632.1|
Lj0g3v0307199	4.34846	0.0365104	Protein coding	Pinus taeda anonymous locus CL3702Contig1_01 genomic sequence_x0001_gi|383141707|gb|AFG52213.1| Pinus taeda anonymous locus CL3702Contig1_01 genomic sequence_x0001_gi|383141709|gb|AFG52214.1| Pinus taeda anonymous locus CL3702Contig1_01 genomic sequence_x0001_gi|383141711|gb|AFG52215.1| Pinus taeda anonymous locus CL3702Contig1_01 genomic sequence_x0001_gi|383141713|gb|AFG52216.1| Pinus taeda ano…
Lj0g3v0307359	1.48588	5.80209e-08	Protein coding	PREDICTED: MATE efflux family protein DTX1-like [Glycine max] gi|356531168|ref|XP_003534150.1|
Lj0g3v0307399	0.838381	0.0122184	Protein coding	(RAP Annotation release2) Galactose-binding like domain containing protein [Medicago truncatula] gi|357439939|ref|XP_003590247.1|
Lj0g3v0307709	7.34419	1.25531e-13	Protein coding	Oxysterol-binding protein [Macrophomina phaseolina MS6] gi|407921380|gb|EKG14530.1|
Lj0g3v0307759	1.90294	0.00703391	Protein coding	Tocopherol cyclase [Medicago truncatula] gi|358344734|ref|XP_003636442.1|
Lj0g3v0307839	1.46591	0.0242313	Protein coding	Putative disease resistance protein I2C-5 identical [Solanum demissum] gi|53749443|gb|AAU90299.1|
Lj0g3v0307899	2.77508	0.00521654	Protein coding	malate dehydrogenase (oxaloacetate-decarboxylating)(NADP+) [Acinetobacter sp. NIPH 2036] gi|514157794|gb|EPG37314.1|
Lj0g3v0308159	1.95678	8.38353e-08	Protein coding	Photosystem I reaction center subunit IV A [Medicago truncatula] gi|357510347|ref|XP_003625462.1|
Lj0g3v0308169	1.21958	6.85879e-07	Protein coding	Uncharacterized protein isoform 1 [Theobroma cacao] gi|508702340|gb|EOX94236.1|
Lj0g3v0308209	2.77745	0.0388733	Protein coding	PREDICTED: histidine decarboxylase-like [Glycine max] gi|356534053|ref|XP_003535572.1|
Lj0g3v0308239	3.89348	1.07218e-09	Non-coding	NoHit
Lj0g3v0308919	4.19304	0.0367428	Non-coding	NoHit
Lj0g3v0308989	1.5447	0.00531469	Protein coding	PREDICTED: inactive protein kinase SELMODRAFT_444075-like [Glycine max] gi|356522578|ref|XP_003529923.1|
Lj0g3v0309239	2.28658	0.00102241	Protein coding	unknown [Lotus japonicus] gi|388519475|gb|AFK47799.1|
Lj0g3v0309259	2.64281	3.01779e-07	fragmented	NoHit
Lj0g3v0309739	1.46878	0.0431153	Non-coding	NoHit
Lj0g3v0309759	0.942679	0.000741755	Protein coding	Chain A Lotus Tetragonolobus Seed Lectin (Isoform)_x0001_gi|169404520|pdb|2EIG|B Chain B Lotus Tetragonolobus Seed Lectin (Isoform)_x0001_gi|169404521|pdb|2EIG|C Chain C Lotus Tetragonolobus Seed Lectin (Isoform)_x0001_gi|169404522|pdb|2EIG|D Chain D Lotus Tetragonolobus Seed Lectin (Isoform)] gi|169404519|pdb|2EIG|A
Lj0g3v0309809	0.592322	0.03389	Protein coding	Zinc finger CCCH-type with G patch domain-containing protein [Medicago truncatula] gi|357478467|ref|XP_003609519.1|
Lj0g3v0309929	0.870447	0.00171609	Protein coding	hypothetical protein SCHCODRAFT_231274 [Schizophyllum commune H4-8] gi|302694949|ref|XP_003037153.1|
Lj0g3v0310039	0.641798	0.0169343	Non-coding	NoHit
Lj0g3v0310189	1.32375	0.0454652	Protein coding	Ubiquitin carboxyl-terminal hydrolase family protein isoform 1 [Theobroma cacao] gi|508721858|gb|EOY13755.1|
Lj0g3v0310229	1.08403	0.000249597	repeat	NoHit
Lj0g3v0310849	0.823012	0.000370852	Protein coding	PREDICTED: RNA-binding protein Musashi homolog 2-like [Glycine max] gi|356576454|ref|XP_003556346.1|
Lj0g3v0310869	1.04851	0.00129157	Protein coding	Cyclopropane-fatty-acyl-phospholipid synthase isoform 1 [Theobroma cacao] gi|508714238|gb|EOY06135.1|
Lj0g3v0310909	1.22318	0.00141507	Protein coding	PREDICTED: glucose-induced degradation protein 4 homolog [Cicer arietinum] gi|502146841|ref|XP_004506631.1|
Lj0g3v0310919	0.813305	7.46222e-06	Protein coding	PREDICTED: UPF0160 protein MYG1 mitochondrial-like [Glycine max] gi|356504252|ref|XP_003520911.1|
Lj0g3v0310959	2.79241	8.51637e-07	Protein coding	PREDICTED: protein CbbY chromosomal-like [Glycine max] gi|356525461|ref|XP_003531343.1|
Lj0g3v0311139	1.29093	3.8409e-05	Protein coding	T15D22.3 [Arabidopsis thaliana] gi|6899644|gb|AAF31021.1|AC012189_3
Lj0g3v0311459	3.28313	0.0148928	Protein coding	Acyl-CoA N-acyltransferases -like protein [Arabidopsis thaliana] gi|15218861|ref|NP_171861.1|
Lj0g3v0311589	1.7516	0.00147568	Protein coding	Uncharacterized protein isoform 1 [Theobroma cacao] gi|508774045|gb|EOY21301.1|
Lj0g3v0311669	5.34992	1.9785e-11	Protein coding	Short-chain dehydrogenase/reductase [Medicago truncatula] gi|357463161|ref|XP_003601862.1|
Lj0g3v0311719	0.795426	0.0433267	Non-coding	NoHit
Lj0g3v0312049	1.46003	0.0009694	Protein coding	PREDICTED: LON peptidase N-terminal domain and RING finger protein 1-like [Glycine max] gi|356508525|ref|XP_003523006.1|
Lj0g3v0312239	0.701596	0.0210051	repeat	NoHit
Lj0g3v0312259	0.911089	0.0409383	Protein coding	PREDICTED: DNA repair protein XRCC3 homolog [Glycine max] gi|356567224|ref|XP_003551821.1|
Lj0g3v0312309	1.02537	0.0191953	Protein coding	PREDICTED: 60S ribosomal protein L18-3-like [Glycine max] gi|356576811|ref|XP_003556523.1|
Lj0g3v0312879	0.930983	0.0079925	Non-coding	NoHit
Lj0g3v0312939	0.801906	0.00975799	Protein coding	Adipocyte plasma membrane-associated protein [Medicago truncatula] gi|357517795|ref|XP_003629186.1|
Lj0g3v0313219	1.61134	0.000270192	Protein coding	Domain of Uncharacterized protein function isoform 3 [Theobroma cacao] gi|508708605|gb|EOY00502.1|
Lj0g3v0313839	2.1988	0.000896665	Protein coding	PREDICTED: cucumisin-like [Glycine max] gi|356551582|ref|XP_003544153.1|
Lj0g3v0313849	1.4151	0.00801648	Protein coding	PREDICTED: cucumisin-like [Glycine max] gi|356551582|ref|XP_003544153.1|
Lj0g3v0314209	0.856073	0.00951835	Protein coding	Nucleoporin GLE1 [Medicago truncatula] gi|357463209|ref|XP_003601886.1|
Lj0g3v0314289	4.5131	0.00498765	Protein coding	PREDICTED: arginase-like [Cicer arietinum] gi|502146607|ref|XP_004506527.1|
Lj0g3v0314649	2.46442	0.00013863	Protein coding	PREDICTED: 14-Dihydroxy-2-naphthoyl-CoA synthase peroxisomal-like [Cicer arietinum] gi|502154602|ref|XP_004509757.1|
Lj0g3v0314789	0.967604	0.000183109	Protein coding	Proteasome inhibitor-related [Theobroma cacao] gi|508715476|gb|EOY07373.1|
Lj0g3v0314799	0.899673	3.08867e-05	Protein coding	PREDICTED: H/ACA ribonucleoprotein complex subunit 3-like protein-like [Cucumis sativus] gi|449468560|ref|XP_004151989.1|
Lj0g3v0314899	0.6294	0.0351245	Protein coding	PREDICTED: nucleolar complex protein 2 homolog [Glycine max] gi|356565737|ref|XP_003551094.1|
Lj0g3v0315119	2.10829	0.00083379	Non-coding	NoHit
Lj0g3v0315129	0.750822	0.0247402	Protein coding	GATA zinc finger-containing protein [Naegleria gruberi] gi|290981345|ref|XP_002673391.1|
Lj0g3v0315449	2.11952	0.00135932
Lj0g3v0315529	2.07768	0.00815751	repeat	NoHit
Lj0g3v0315669	1.06545	0.00388945	Non-coding	NoHit
Lj0g3v0316039	0.94829	0.000962955	Non-coding	NoHit
Lj0g3v0316329	0.888074	4.41507e-06	repeat	NoHit
Lj0g3v0317039	0.602805	0.0356864	Protein coding	YbaK/aminoacyl-tRNA synthetase-associated domain isoform 1 [Theobroma cacao] gi|508777121|gb|EOY24377.1|
Lj0g3v0317469	0.962595	0.0487433	Protein coding	diguanylate cyclase [Glaciecola psychrophila 170] gi|476413615|ref|YP_007543533.1|
Lj0g3v0317529	6.40924	0.000203468	Protein coding	PREDICTED: psbP-like protein 2 chloroplastic-like [Glycine max] gi|356536494|ref|XP_003536772.1|
Lj0g3v0317549	2.98135	0.000636177	Protein coding	Uncharacterized protein TCM_036818 [Theobroma cacao] gi|508781959|gb|EOY29215.1|
Lj0g3v0317749	0.821076	0.000607574	Protein coding	PREDICTED: adenylate cyclase type 5-like isoform X1 [Maylandia zebra] gi|499036732|ref|XP_004569029.1|
Lj0g3v0318099	1.32789	0.00267596	Protein coding	PREDICTED: glucan 13-beta-glucosidase A-like [Glycine max] gi|356548252|ref|XP_003542517.1|
Lj0g3v0318179	0.926496	0.00587045	Protein coding	PREDICTED: zinc finger HIT domain-containing protein 3-like [Glycine max] gi|356548121|ref|XP_003542452.1|
Lj0g3v0318329	3.82066	0.000210066	Non-coding	NoHit
Lj0g3v0318429	1.87313	0.00759323
Lj0g3v0318879	0.592073	0.00516374	Protein coding	PREDICTED: ubiquitin-fold modifier 1-like [Glycine max] gi|356552829|ref|XP_003544765.1|
Lj0g3v0318929	1.59412	0.000764856	Non-coding	NoHit
Lj0g3v0319029	8.05361	1.33146e-40	Protein coding	PREDICTED: early nodulin-like protein 2-like [Cicer arietinum] gi|502144256|ref|XP_004505633.1|
Lj0g3v0319039	4.8901	0.0455989	Protein coding	PREDICTED: early nodulin-like protein 2-like [Glycine max] gi|356515170|ref|XP_003526274.1|
Lj0g3v0319049	2.01972	0.00600297	Protein coding	PREDICTED: 3-oxoacyl-[acyl-carrier-protein] gi|502135409|ref|XP_004502323.1|
Lj0g3v0319259	1.2209	2.97161e-12	Protein coding	Anthranilate N-hydroxycinnamoyl/benzoyltransferase [Medicago truncatula] gi|357518587|ref|XP_003629582.1|
Lj0g3v0319279	0.765806	0.000123039	Protein coding	PREDICTED: ankyrin repeat domain-containing protein 2-like [Cicer arietinum] gi|502127365|ref|XP_004499676.1|
Lj0g3v0319529	1.85337	9.55845e-07	Protein coding	PREDICTED: prohibitin-3 mitochondrial-like isoform X1 [Cicer arietinum] gi|502158387|ref|XP_004511131.1|
Lj0g3v0319629	1.08949	0.0158744	Protein coding	PREDICTED: small ubiquitin-related modifier 2-like [Glycine max] gi|356567836|ref|XP_003552121.1|
Lj0g3v0320339	3.87186	2.02926e-12	Protein coding	PREDICTED: homogentisate phytyltransferase 1 chloroplastic-like [Glycine max] gi|356546075|ref|XP_003541457.1|
Lj0g3v0320619	1.78865	0.035005	Protein coding	prolyl endopeptidase [Bergeyella zoohelcum] gi|488738718|ref|WP_002662102.1|
Lj0g3v0320839	1.63565	0.0495952	Protein coding	PREDICTED: N-alpha-acetyltransferase 20 [Vitis vinifera] gi|225437024|ref|XP_002278246.1|
Lj0g3v0321599	1.0211	0.0490317	Protein coding	unknown [Lotus japonicus] gi|388504264|gb|AFK40198.1|
Lj0g3v0321609	3.39402	0.0264401	Protein coding	hypothetical protein TREMEDRAFT_60734 [Tremella mesenterica DSM 1558] gi|392578689|gb|EIW71817.1|
Lj0g3v0321649	0.941663	0.000224368	Protein coding	PREDICTED: protein SCO1 homolog 1 mitochondrial-like partial [Cucumis sativus] gi|449525297|ref|XP_004169654.1|
Lj0g3v0322519	1.51458	1.36789e-10	Protein coding	PREDICTED: trans-resveratrol di-O-methyltransferase-like [Cicer arietinum] gi|502144238|ref|XP_004505627.1|
Lj0g3v0322599	0.977406	0.035158	Protein coding	PREDICTED: E3 ubiquitin ligase BIG BROTHER-like [Glycine max] gi|356545285|ref|XP_003541074.1|
Lj0g3v0322659	1.95663	0.00659402	Protein coding	Pentatricopeptide repeat-containing protein [Medicago truncatula] gi|357482291|ref|XP_003611431.1|
Lj0g3v0322679	0.590986	8.71537e-06	Non-coding	NoHit
Lj0g3v0323089	4.21446	0.0363191	Non-coding	NoHit
Lj0g3v0323179	1.13601	0.00228107	Non-coding	NoHit
Lj0g3v0323379	0.710308	0.0319282	Protein coding	PREDICTED: signal peptide peptidase-like 2B-like [Glycine max] gi|356497238|ref|XP_003517469.1|
Lj0g3v0323599	2.58753	5.73264e-06	Protein coding	PREDICTED: ferredoxin-2-like [Cicer arietinum] gi|502152646|ref|XP_004509024.1|
Lj0g3v0323689	0.949801	0.00423707	Non-coding	NoHit
Lj0g3v0323789	0.775328	0.00988704	Protein coding	diguanylate cyclase [Desulfovibrio sp. 6_1_46AFAA] gi|496661328|ref|WP_009303821.1|
Lj0g3v0323799	0.851604	0.00293666	Protein coding	diguanylate cyclase [Desulfovibrio sp. 6_1_46AFAA] gi|496661328|ref|WP_009303821.1|
Lj0g3v0323999	6.12057	2.90965e-06	Protein coding	ATP-dependent DNA helicase PIF1 [Medicago truncatula] gi|357516567|ref|XP_003628572.1|
Lj0g3v0324239	1.01261	0.00113455	Protein coding	PREDICTED: rRNA-processing protein FCF1 homolog [Glycine max] gi|356543662|ref|XP_003540279.1|
Lj0g3v0324609	1.74787	0.0200163	Protein coding	PREDICTED: pentatricopeptide repeat-containing protein At5g38730-like [Cicer arietinum] gi|502158124|ref|XP_004511038.1|
Lj0g3v0324759	7.102	4.97501e-10	Protein coding	PREDICTED: probable inactive poly [ADP-ribose] gi|502133905|ref|XP_004501930.1|
Lj0g3v0324939	0.653484	4.63566e-05	Protein coding	60S ribosomal protein L34 [Medicago truncatula] gi|357486949|ref|XP_003613762.1|
Lj0g3v0325079	1.34061	0.000135332	Non-coding	NoHit
Lj0g3v0325349	6.43097	4.00513e-08	Protein coding	LysR family transcriptional regulator [Idiomarina loihiensis L2TR] gi|56460201|ref|YP_155482.1|
Lj0g3v0325479	0.809425	0.0168487	Protein coding	PREDICTED: 17.6 kDa class I heat shock protein-like [Cicer arietinum] gi|502103884|ref|XP_004492385.1|
Lj0g3v0325609	5.46459	1.63128e-10	Protein coding	B12D-like protein [Phaseolus vulgaris] gi|38194922|gb|AAR13310.1|
Lj0g3v0325749	2.20128	0.00382569	Protein coding	Avr9/Cf-9 rapidly elicited protein [Medicago truncatula] gi|357497631|ref|XP_003619104.1|
Lj0g3v0325789	1.31791	0.000277807	Non-coding	NoHit
Lj0g3v0325959	1.51936	0.0449058	Protein coding	PREDICTED: glutathionyl-hydroquinone reductase YqjG-like [Cicer arietinum] gi|502114853|ref|XP_004495065.1|
Lj0g3v0325979	1.80809	0.00982706	Protein coding	PREDICTED: probable protein phosphatase 2C 26-like [Glycine max] gi|356565978|ref|XP_003551212.1|
Lj0g3v0326079	2.05202	8.07067e-05	Non-coding	NoHit
Lj0g3v0326149	1.64796	2.96174e-05	Protein coding	PREDICTED: uroporphyrinogen decarboxylase chloroplastic-like [Glycine max] gi|356540042|ref|XP_003538500.1|
Lj0g3v0326339	1.00046	5.74406e-07	Protein coding	PREDICTED: ER membrane protein complex subunit 6-like isoform X3 [Cicer arietinum] gi|502080345|ref|XP_004486534.1|
Lj0g3v0326379	6.69394	0.000258868	Protein coding	Plant protein 1589 of Uncharacterized protein function [Theobroma cacao] gi|508708632|gb|EOY00529.1|
Lj0g3v0326469	0.964977	0.000310616	Protein coding	PREDICTED: cyclin-H1-1 isoform 1 [Glycine max] gi|356516489|ref|XP_003526926.1|
Lj0g3v0326579	4.84588	0.0207509	Protein coding	Uncharacterized protein isoform 1 [Theobroma cacao] gi|508724326|gb|EOY16223.1|
Lj0g3v0326769	0.75318	0.0338722	Non-coding	NoHit
Lj0g3v0326819	0.895636	0.00358261	Protein coding	PREDICTED: pantothenate kinase 2-like [Cicer arietinum] gi|502154596|ref|XP_004509755.1|
Lj0g3v0326899	0.836973	0.00212466	Protein coding	PREDICTED: cytochrome c oxidase copper chaperone-like [Cicer arietinum] gi|502158683|ref|XP_004511245.1|
Lj0g3v0326919	1.62676	1.76278e-05	Protein coding	PREDICTED: metallothionein-like protein type 3-like [Cicer arietinum] gi|502158696|ref|XP_004511248.1|
Lj0g3v0326949	1.16577	2.67986e-05	Protein coding	Translation initiation factor [Medicago truncatula] gi|357516503|ref|XP_003628540.1|
Lj0g3v0327049	1.25427	0.000279964	Protein coding	PREDICTED: bifunctional dihydroflavonol 4-reductase/flavanone 4-reductase-like isoform X1 [Cicer arietinum] gi|502143680|ref|XP_004505424.1|
Lj0g3v0327359	1.17923	0.0064551	Protein coding	PREDICTED: F-box/kelch-repeat protein At3g23880-like [Cicer arietinum] gi|502118852|ref|XP_004496419.1|
Lj0g3v0327449	0.763698	0.00160498	Protein coding	PREDICTED: protein FAM136A-like [Cicer arietinum] gi|502127353|ref|XP_004499670.1|
Lj0g3v0328619	1.83138	2.15346e-17	Protein coding	Ser/Thr protein kinase [Lotus japonicus] gi|62857008|dbj|BAD95889.1|
Lj0g3v0328899	1.04183	0.0165248	repeat	NoHit
Lj0g3v0329019	0.600711	0.000822448	Protein coding	PREDICTED: secologanin synthase-like [Cicer arietinum] gi|502087870|ref|XP_004488667.1|
Lj0g3v0329059	1.36489	0.0378992	Non-coding	NoHit
Lj0g3v0329309	1.07005	0.0218822	Protein coding	PREDICTED: mediator of RNA polymerase II transcription subunit 25-like isoform X2 [Cicer arietinum] gi|502164872|ref|XP_004513304.1|
Lj0g3v0329359	0.864171	0.00291858	Non-coding	NoHit
Lj0g3v0329529	3.4898	0.00014926	Protein coding	PREDICTED: ABC transporter G family member 11-like [Glycine max] gi|356559983|ref|XP_003548275.1|
Lj0g3v0329639	0.969989	0.00431785	Protein coding	PREDICTED: pescadillo homolog isoform X2 [Cicer arietinum] gi|502166463|ref|XP_004513900.1|
Lj0g3v0329679	0.848285	0.000983604	Protein coding	Os09g0344800 [Oryza sativa Japonica Group] gi|115478679|ref|NP_001062933.1|
Lj0g3v0329699	0.655043	0.047585	Protein coding	PREDICTED: disease resistance response protein 206-like [Cicer arietinum] gi|502167803|ref|XP_004514253.1|
Lj0g3v0329839	1.17222	3.73126e-07	Protein coding	PREDICTED: 50S ribosomal protein L22 chloroplastic-like [Cicer arietinum] gi|502123376|ref|XP_004498088.1|
Lj0g3v0330289	3.11087	0.00173232	Non-coding	NoHit
Lj0g3v0330509	0.875445	0.0403701	Protein coding	Uncharacterized protein isoform 1 [Theobroma cacao] gi|508702111|gb|EOX94007.1|
Lj0g3v0330709	2.11072	0.0101998	Protein coding	Elongator complex protein [Medicago truncatula] gi|358344187|ref|XP_003636173.1|
Lj0g3v0330869	1.14789	0.040658	Non-coding	NoHit
Lj0g3v0331109	5.52941	0.00262257	Protein coding	PREDICTED: TMV resistance protein N-like [Glycine max] gi|356506778|ref|XP_003522153.1|
Lj0g3v0331159	1.29954	7.16178e-06	Protein coding	Serine-rich protein-related [Theobroma cacao] gi|508784004|gb|EOY31260.1|
Lj0g3v0331219	1.38558	0.00387209	Protein coding	PREDICTED: spindle and kinetochore-associated protein 3 [Callithrix jacchus] gi|390463958|ref|XP_003733140.1|
Lj0g3v0331249	2.6534	0.0172486	Protein coding	tau class glutathione transferase GSTU33 [Populus trichocarpa] gi|283135866|gb|ADB11324.1|
Lj0g3v0331279	1.26628	0.00831617	Protein coding	glutathione S-transferase GST 16 [Glycine max] gi|351727831|ref|NP_001237686.1|
Lj0g3v0331609	2.03026	0.000219139	Protein coding	Uncharacterized protein isoform 2 [Theobroma cacao] gi|508709527|gb|EOY01424.1|
Lj0g3v0331669	4.18957	0.00953544	Protein coding	PREDICTED: BAHD acyltransferase DCR-like [Cicer arietinum] gi|502163420|ref|XP_004512834.1|
Lj0g3v0331789	1.24047	0.0418208	Non-coding	NoHit
Lj0g3v0332069	1.26226	0.0405205	Non-coding	NoHit
Lj0g3v0332189	3.6895	7.99927e-05	Protein coding	H/ACA RNA-protein complex component Cbf5p [Methanococcus maripaludis S2] gi|45359249|ref|NP_988806.1|
Lj0g3v0332319	1.04651	0.0496876	Protein coding	PREDICTED: SET domain-containing protein 9-like isoform X2 [Cicer arietinum] gi|502144466|ref|XP_004505707.1|
Lj0g3v0332359	1.64371	0.00886377	Non-coding	NoHit
Lj0g3v0332479	6.2462	7.23856e-07	Protein coding	hypothetical protein VOLCADRAFT_61118 [Volvox carteri f. nagariensis] gi|302839220|ref|XP_002951167.1|
Lj0g3v0333019	0.678805	0.000188	Protein coding	PREDICTED: 60S ribosomal protein L30-like [Cicer arietinum] gi|502180636|ref|XP_004516683.1|
Lj0g3v0333049	0.756391	0.0337986	Protein coding	PREDICTED: DNA-directed RNA polymerases I and III subunit RPAC2-like [Cicer arietinum] gi|502102259|ref|XP_004492017.1|
Lj0g3v0333149	4.97767	0.0126735	Protein coding	PREDICTED: monosaccharide-sensing protein 2-like [Cicer arietinum] gi|502153793|ref|XP_004509464.1|
Lj0g3v0333519	1.46879	6.69069e-07	Protein coding	PREDICTED: expansin-B3-like [Cicer arietinum] gi|502168726|ref|XP_004514453.1|
Lj0g3v0333529	1.50374	3.862e-06	Protein coding	expansin-B3-like precursor [Glycine max] gi|388556556|ref|NP_001253998.1|
Lj0g3v0333779	0.926238	0.000422244	Protein coding	Plastid transcriptionally active isoform 1 [Theobroma cacao] gi|508715430|gb|EOY07327.1|
Lj0g3v0333909	4.47621	1.21789e-09	Protein coding	PREDICTED: hydroxycinnamoyl-Coenzyme A shikimate/quinate hydroxycinnamoyltransferase-like [Glycine max] gi|356574210|ref|XP_003555244.1|
Lj0g3v0334019	3.0921	0.0355489	Protein coding	Ferric reductase defective 3a [Medicago truncatula] gi|358348499|ref|XP_003638283.1|
Lj0g3v0334039	0.819777	0.0208702	Protein coding	PREDICTED: probable ethanolamine kinase A-like [Glycine max] gi|356508317|ref|XP_003522904.1|
Lj0g3v0334259	0.796741	0.00768514	Protein coding	PREDICTED: single-stranded DNA-binding protein WHY1 chloroplastic-like [Cicer arietinum] gi|502170191|ref|XP_004514779.1|
Lj0g3v0334309	0.695482	0.0223722	Protein coding	EMB1273 [Arabidopsis lyrata subsp. lyrata] gi|297847266|ref|XP_002891514.1|
Lj0g3v0334419	1.16002	0.0463802	Protein coding	PREDICTED: serine/threonine-protein kinase ATM-like isoform X3 [Cicer arietinum] gi|502134353|ref|XP_004502088.1|
Lj0g3v0334549	0.590398	0.0216659	Protein coding	PREDICTED: enolase 1 chloroplastic-like [Glycine max] gi|356519186|ref|XP_003528254.1|
Lj0g3v0334729	1.05777	0.00538131	Protein coding	PREDICTED: branched-chain-amino-acid aminotransferase 2 chloroplastic-like [Glycine max] gi|356510642|ref|XP_003524046.1|
Lj0g3v0335279	1.93438	2.54888e-07	Protein coding	PREDICTED: GDSL esterase/lipase At5g03610-like [Cicer arietinum] gi|502178206|ref|XP_004516199.1|
Lj0g3v0335329	6.43993	0.000170336	Protein coding	PREDICTED: sister chromatid cohesion protein PDS5 homolog B-like [Cicer arietinum] gi|502149589|ref|XP_004507589.1|
Lj0g3v0335839	5.13719	0.00820812	repeat	NoHit
Lj0g3v0335999	1.09795	1.08418e-05	Protein coding	PREDICTED: flowering time control protein FCA-like [Vitis vinifera] gi|359479959|ref|XP_002271329.2|
Lj0g3v0336339	1.47619	0.0268728	Non-coding	NoHit
Lj0g3v0336449	7.11066	2.33088e-20	Protein coding	PREDICTED: protein ZINC INDUCED FACILITATOR-LIKE 1-like isoform X2 [Cicer arietinum] gi|502174137|ref|XP_004515445.1|
Lj0g3v0336839	0.611989	0.00521474	Non-coding	NoHit
Lj0g3v0337309	1.18976	0.0209157	Non-coding	NoHit
Lj0g3v0337699	0.723868	0.00573998	Protein coding	Protein brittle-1 [Medicago truncatula] gi|357466267|ref|XP_003603418.1|
Lj0g3v0337829	5.59238	0.000518071	Non-coding	NoHit
Lj0g3v0338599	0.869548	0.00390389	Protein coding	PREDICTED: E3 ubiquitin-protein ligase RING1-like [Cicer arietinum] gi|502157412|ref|XP_004510868.1|
Lj0g3v0338709	1.16948	0.00034947	Protein coding	NoHit
Lj0g3v0338729	1.21733	0.00821363	Protein coding	HAT dimerisation [Medicago truncatula] gi|87240737|gb|ABD32595.1|
Lj0g3v0338769	3.23509	9.98621e-05	Non-coding	NoHit
Lj0g3v0338779	3.69884	1.26011e-05	Protein coding	Uncharacterized protein TCM_030841 [Theobroma cacao] gi|508720400|gb|EOY12297.1|
Lj0g3v0338869	0.638973	0.000285108	Protein coding	PREDICTED: probable phytol kinase 3 chloroplastic-like [Cicer arietinum] gi|502129411|ref|XP_004500293.1|
Lj0g3v0338909	0.94946	0.000398891	Protein coding	PREDICTED: ubiquilin-1-like [Glycine max] gi|356501749|ref|XP_003519686.1|
Lj0g3v0338989	0.649202	6.57236e-08	Protein coding	PREDICTED: 60S ribosomal protein L10-like [Cicer arietinum] gi|502136726|ref|XP_004502806.1|
Lj0g3v0339179	1.53361	0.000232365	Non-coding	NoHit
Lj0g3v0339659	1.10705	0.0008778	Protein coding	Chromodomain-helicase-DNA-binding protein [Medicago truncatula] gi|358346906|ref|XP_003637505.1|
Lj0g3v0339979	1.11974	0.0264315	Protein coding	Uncharacterized protein isoform 1 [Theobroma cacao] gi|508774285|gb|EOY21541.1|
Lj0g3v0340019	4.20456	0.0437118	Non-coding	NoHit
Lj0g3v0340039	6.02686	5.65561e-11	Non-coding	NoHit
Lj0g3v0340049	7.70631	1.05092e-05	Non-coding	NoHit
Lj0g3v0340579	1.31797	0.0207931	Protein coding	PREDICTED: sarcoplasmic/endoplasmic reticulum calcium ATPase 1-like [Ciona intestinalis] gi|459182915|ref|XP_002122235.2|
Lj0g3v0340869	1.14611	0.00149391
Lj0g3v0341139	1.97147	0.00016044	Protein coding	PREDICTED: ATP synthase subunit b' chloroplastic-like [Cicer arietinum] gi|502132408|ref|XP_004501345.1|
Lj0g3v0341149	0.621455	0.0417897	Non-coding	NoHit
Lj0g3v0341369	1.13648	0.00122478	Protein coding	PREDICTED: bystin-like [Glycine max] gi|356511772|ref|XP_003524597.1|
Lj0g3v0341459	0.935722	0.000520815	Protein coding	PGPS/D10 [Medicago truncatula] gi|357517301|ref|XP_003628939.1|
Lj0g3v0341579	0.650953	0.0341274	Non-coding	NoHit
Lj0g3v0341589	2.76212	2.37403e-14	Protein coding	PREDICTED: 50S ribosomal protein L13 chloroplastic-like [Cicer arietinum] gi|502177164|ref|XP_004516022.1|
Lj0g3v0341909	0.710922	0.0110999	Protein coding	PREDICTED: elongation factor G mitochondrial-like [Cicer arietinum] gi|502166590|ref|XP_004513932.1|
Lj0g3v0342359	1.06384	0.00112379	Protein coding	Uncharacterized protein TCM_027402 [Theobroma cacao] gi|508778755|gb|EOY26011.1|
Lj0g3v0342729	1.13928	2.23183e-05	Protein coding	PREDICTED: gibberellin 20 oxidase 2-like [Cicer arietinum] gi|502123707|ref|XP_004498227.1|
Lj0g3v0343019	2.08355	0.0225318	Protein coding	MYB transcription factor MYB60 [Glycine max] gi|358248538|ref|NP_001240154.1|
Lj0g3v0343249	1.59351	0.00155649	Non-coding	NoHit
Lj0g3v0343369	1.0039	2.90922e-05	repeat	NoHit
Lj0g3v0343809	2.89297	0.00021998	Protein coding	PREDICTED: photosystem II reaction center PSB28 protein chloroplastic-like [Glycine max] gi|356537186|ref|XP_003537110.1|
Lj0g3v0343839	0.626741	0.000144285	Protein coding	PREDICTED: auxin-responsive protein IAA12-like isoform X1 [Cicer arietinum] gi|502114816|ref|XP_004495058.1|
Lj0g3v0343919	0.708764	0.0123173	Non-coding	NoHit
Lj0g3v0344219	0.729641	9.83389e-05	Protein coding	Oxoglutarate dehydrogenase - like protein [Medicago truncatula] gi|357503061|ref|XP_003621819.1|
Lj0g3v0344279	1.86419	0.00270518	Protein coding	Proline transporter [Medicago truncatula] gi|357492515|ref|XP_003616546.1|
Lj0g3v0344319	1.62141	0.0159185	Protein coding	PREDICTED: chaperone protein DnaJ-like [Glycine max] gi|356525463|ref|XP_003531344.1|
Lj0g3v0344349	0.951683	0.0121026	Protein coding	PREDICTED: glycine-rich RNA-binding protein 4 mitochondrial-like [Cicer arietinum] gi|502173096|ref|XP_004515251.1|
Lj0g3v0344779	0.608322	0.0375366	Protein coding	PREDICTED: zinc finger protein ZAT11-like [Glycine max] gi|356568969|ref|XP_003552680.1|
Lj0g3v0344789	1.0916	0.00886185	Protein coding	Uncharacterized protein isoform 1 [Theobroma cacao] gi|508726345|gb|EOY18242.1|
Lj0g3v0345279	1.64817	0.00023487	Non-coding	NoHit
Lj0g3v0345919	1.61487	3.46844e-06	Protein coding	PREDICTED: CASP-like protein 4-like [Cicer arietinum] gi|502111288|ref|XP_004494011.1|
Lj0g3v0346069	1.14698	6.64738e-05	Non-coding	NoHit
Lj0g3v0346249	1.00889	0.0414785	Protein coding	Uncharacterized protein isoform 1 [Theobroma cacao] gi|508702446|gb|EOX94342.1|
Lj0g3v0346539	0.763497	5.30427e-05	Protein coding	PREDICTED: biotin carboxyl carrier protein of acetyl-CoA carboxylase 1 chloroplastic-like [Cicer arietinum] gi|502130085|ref|XP_004500525.1|
Lj0g3v0346869	3.0486	0.00230963	Protein coding	DVL9 [Medicago truncatula] gi|357472831|ref|XP_003606700.1|
Lj0g3v0347009	1.43997	1.60935e-07	Protein coding	PREDICTED: protein TANC1-like [Cicer arietinum] gi|502166647|ref|XP_004513946.1|
Lj0g3v0347089	0.882838	0.00289424	Protein coding	Uncharacterized protein TCM_007897 [Theobroma cacao] gi|508707383|gb|EOX99279.1|
Lj0g3v0347229	1.35245	0.00421967	Protein coding	PREDICTED: LRR repeats and ubiquitin-like domain-containing protein At2g30105-like [Cicer arietinum] gi|502129431|ref|XP_004500301.1|
Lj0g3v0347359	1.01179	8.64893e-06	Protein coding	Embryo defective 2737 [Theobroma cacao] gi|508721139|gb|EOY13036.1|
Lj0g3v0347409	1.64398	8.38758e-14	Protein coding	early flowering 4 [Pisum sativum] gi|270356912|gb|AAX47177.2|
Lj0g3v0347439	2.7553	9.57479e-13	Protein coding	PREDICTED: low affinity cationic amino acid transporter 2-like [Glycine max] gi|356525397|ref|XP_003531311.1|
Lj0g3v0347469	7.6329	5.0003e-20	Non-coding	NoHit
Lj0g3v0348029	0.61603	3.82235e-09	Non-coding	NoHit
Lj0g3v0348059	1.86067	5.83695e-05	Non-coding	NoHit
Lj0g3v0348149	0.776616	0.00465056	Non-coding	NoHit
Lj0g3v0348469	1.19015	0.013349	Protein coding	PREDICTED: pentatricopeptide repeat-containing protein At3g46870-like [Cicer arietinum] gi|502148404|ref|XP_004507153.1|
Lj0g3v0348559	4.54398	8.88315e-07	Protein coding	Uncharacterized protein TCM_011065 [Theobroma cacao] gi|508709224|gb|EOY01121.1|
Lj0g3v0348829	1.55789	1.38217e-06	Protein coding	PREDICTED: protein SRG1-like [Glycine max] gi|356512273|ref|XP_003524845.1|
Lj0g3v0348909	1.35847	0.0275542	Protein coding	Toll interleukin receptor [Medicago truncatula] gi|357494427|ref|XP_003617502.1|
Lj0g3v0349439	2.72004	0.0240447	Non-coding	NoHit
Lj0g3v0349689	3.03481	0.0131357	repeat	NoHit
Lj0g3v0349789	1.38166	0.00792971	Protein coding	PREDICTED: MATE efflux family protein DTX1-like [Glycine max] gi|356531168|ref|XP_003534150.1|
Lj0g3v0350069	0.707708	0.0309705	Protein coding	adenine nucleotide translocator [Lupinus albus] gi|2780194|emb|CAA05979.1|
Lj0g3v0350149	1.14691	1.65963e-05	Non-coding	NoHit
Lj0g3v0350539	2.87107	0.000249164	repeat	NoHit
Lj0g3v0350559	6.77932	0.00011082	Protein coding	PREDICTED: ABC transporter C family member 10-like [Glycine max] gi|356561460|ref|XP_003548999.1|
Lj0g3v0350569	6.51511	0.000439867	Protein coding	hypothetical protein [Fibrisoma limi] gi|496580525|ref|WP_009281017.1|
Lj0g3v0350779	5.65234	0.0123611	Non-coding	NoHit
Lj0g3v0351549	0.981916	0.00883608	Protein coding	PREDICTED: protein phosphatase 2C 37-like [Cicer arietinum] gi|502097062|ref|XP_004490902.1|
Lj0g3v0351589	1.16364	1.50916e-05	Protein coding	PREDICTED: MATE efflux family protein 5-like [Cicer arietinum] gi|502171804|ref|XP_004515105.1|
Lj0g3v0351679	4.30077	2.01692e-05	Protein coding	glutathione S-transferase GST 16 [Glycine max] gi|351727831|ref|NP_001237686.1|
Lj0g3v0351729	1.55707	1.36734e-06	Protein coding	PREDICTED: cysteine-rich receptor-like protein kinase 10-like [Cicer arietinum] gi|502127648|ref|XP_004499785.1|
Lj0g3v0351749	2.31174	7.91171e-05	Protein coding	PREDICTED: cysteine-rich receptor-like protein kinase 10-like [Cicer arietinum] gi|502127646|ref|XP_004499784.1|
Lj0g3v0351769	1.00571	0.0203484	Protein coding	PREDICTED: pentatricopeptide repeat-containing protein At1g11290-like [Cicer arietinum] gi|502127641|ref|XP_004499782.1|
Lj0g3v0351809	2.11578	2.24326e-13	Non-coding	NoHit
Lj0g3v0351989	1.67945	0.0495527	Non-coding	NoHit
Lj0g3v0352179	5.85845	0.00289218	Non-coding	NoHit
Lj0g3v0352439	0.73211	0.00948025	Protein coding	Meiotic recombination protein SPO11 [Medicago truncatula] gi|357494931|ref|XP_003617754.1|
Lj0g3v0352529	3.173	0.000147531	Non-coding	NoHit
Lj0g3v0353399	1.2469	0.0050893	Protein coding	alcohol dehydrogenase [Lotus japonicus] gi|356582742|gb|AET21261.1|
Lj0g3v0353479	1.8598	0.00606895	Non-coding	NoHit
Lj0g3v0353679	1.46586	0.00204629	Protein coding	PREDICTED: 50S ribosomal protein L15 chloroplastic-like [Cicer arietinum] gi|502120808|ref|XP_004497089.1|
Lj0g3v0353799	4.86771	0.026862	Non-coding	NoHit
Lj0g3v0354029	1.42895	0.000386803	Non-coding	NoHit
Lj0g3v0354109	6.126	0.000134883	Protein coding	PREDICTED: riboflavin biosynthesis protein ribBA chloroplastic-like [Glycine max] gi|356558318|ref|XP_003547454.1|
Lj0g3v0354129	1.71845	0.000409141	Protein coding	PREDICTED: probable plastid-lipid-associated protein 11 chloroplastic-like [Cicer arietinum] gi|502167724|ref|XP_004514232.1|
Lj0g3v0354199	0.801147	0.0260019	Protein coding	PREDICTED: chloroplastic group IIA intron splicing facilitator CRS1 chloroplastic-like [Glycine max] gi|356576487|ref|XP_003556362.1|
Lj0g3v0354449	1.47167	0.00153315	Protein coding	Protein translocase subunit secA [Medicago truncatula] gi|357442059|ref|XP_003591307.1|
Lj0g3v0354829	0.779902	0.0426369	Non-coding	NoHit
Lj0g3v0355629	0.743581	0.0494313	Protein coding	RNA binding protein [Medicago truncatula] gi|357479531|ref|XP_003610051.1|
Lj0g3v0355659	6.44621	7.82261e-05	Non-coding	NoHit
Lj0g3v0356029	2.22663	0.00607543	Protein coding	PREDICTED: magnesium transporter MRS2-3-like [Cicer arietinum] gi|502120162|ref|XP_004496868.1|
Lj0g3v0356779	0.825797	1.87155e-05	Protein coding	unnamed protein product [Tetraodon nigroviridis] gi|47223515|emb|CAF98002.1|
Lj0g3v0356789	0.899297	3.3523e-06	Protein coding	PREDICTED: BRCA1-A complex subunit Abraxas [Vitis vinifera] gi|225439544|ref|XP_002263634.1|
Lj0g3v0356859	1.4756	0.0435971	Non-coding	NoHit
Lj0g3v0357309	2.6169	0.0391661	Protein coding	PREDICTED: cell wall / vacuolar inhibitor of fructosidase 1-like [Cicer arietinum] gi|502080349|ref|XP_004486535.1|
Lj0g3v0357459	1.95551	0.0314242	Protein coding	PREDICTED: probable serine/threonine-protein kinase vps15-like isoform X2 [Cicer arietinum] gi|502164129|ref|XP_004513057.1|
Lj0g3v0358039	5.79561	0.0060868	Non-coding	NoHit
Lj0g3v0358049	9.74095	1.07472e-34	Non-coding	NoHit
Lj0g3v0358759	4.64656	0.0243208	Protein coding	MYB transcription factor MYB60 [Glycine max] gi|358248538|ref|NP_001240154.1|
Lj0g3v0358829	2.76033	0.00462826	Non-coding	NoHit
Lj0g3v0358919	0.706177	0.00568307	Non-coding	NoHit
Lj0g3v0359339	0.727609	0.00488159	Protein coding	PREDICTED: probable 3-beta-hydroxysteroid-Delta(8)Delta(7)-isomerase-like [Glycine max] gi|356531218|ref|XP_003534175.1|
Lj0g3v0359359	0.602185	7.15931e-05	Non-coding	NoHit
Lj0g3v0359559	1.52298	2.12409e-07	Protein coding	universal stress protein [Arachis hypogaea] gi|194466125|gb|ACF74293.1|
Lj0g3v0359919	0.944445	0.00158848	Protein coding	PREDICTED: PHD finger protein ALFIN-LIKE 1-like [Cicer arietinum] gi|502147358|ref|XP_004506752.1|
Lj0g3v0359929	2.58903	4.81261e-09	Non-coding	NoHit
Lj0g3v0360079	0.942346	0.000106051	Protein coding	Uncharacterized protein isoform 1 [Theobroma cacao] gi|508720167|gb|EOY12064.1|
Lj0g3v0360339	0.879015	0.0062679	Protein coding	Alcohol dehydrogenase [Medicago truncatula] gi|357436431|ref|XP_003588491.1|
Lj0g3v0360379	1.05864	0.0300436	Protein coding	PREDICTED: homeobox-leucine zipper protein ANTHOCYANINLESS 2-like [Glycine max] gi|356520461|ref|XP_003528880.1|
Lj0g3v0360459	1.16306	0.00124019	Protein coding	PREDICTED: cytokinin dehydrogenase 3-like [Glycine max] gi|356545727|ref|XP_003541287.1|
Lj0g3v0360469	0.970993	0.00492965	Protein coding	Cytokinin dehydrogenase [Medicago truncatula] gi|357449805|ref|XP_003595179.1|
Lj0g3v0360519	1.45835	0.00272759	Protein coding	PREDICTED: F-actin-capping protein subunit alpha-like [Glycine max] gi|356505823|ref|XP_003521689.1|
Lj0g3v0360559	0.931317	4.09443e-06	Protein coding	PREDICTED: eukaryotic translation initiation factor 3 subunit G-like [Glycine max] gi|356567603|ref|XP_003552007.1|
Lj0g3v0360619	1.59432	0.000298596	Protein coding	Serine carboxypeptidase [Medicago truncatula] gi|357469293|ref|XP_003604931.1|
Lj0g3v0360679	2.76298	0.0269662	Non-coding	NoHit
Lj0g3v0361049	0.647862	0.00105818	Protein coding	PREDICTED: protein DCL chloroplastic-like [Cicer arietinum] gi|502126879|ref|XP_004499475.1|
Lj0g3v0361219	1.01709	6.76365e-09	Protein coding	PREDICTED: 60S ribosomal protein L4-1-like [Glycine max] gi|356548210|ref|XP_003542496.1|
Lj0g3v0361259	0.930159	0.00556439	Protein coding	PREDICTED: 60S acidic ribosomal protein P0-like [Glycine max] gi|356501137|ref|XP_003519385.1|
Lj0g3v0361299	0.813958	0.00151595	Non-coding	NoHit
Lj0g3v0361309	1.19709	0.000650399	Non-coding	NoHit
Lj0g3v0361719	1.25635	1.30061e-05	Protein coding	PREDICTED: UDP-glycosyltransferase 79B3-like [Glycine max] gi|356543932|ref|XP_003540412.1|
Lj0g3v0361939	0.925653	3.39348e-08	Protein coding	Embryo-specific protein [Medicago truncatula] gi|357444229|ref|XP_003592392.1|
Lj0g3v0361949	0.818883	5.69695e-07	Protein coding	Imidazoleglycerol-phosphate dehydratase [Thermotoga neapolitana DSM 4359] gi|222100501|ref|YP_002535069.1|
Lj0g3v0362119	1.1655	0.0491092	Protein coding	Ethylene-dependent gravitropism-deficient and yellow-green-like 2 isoform 2 [Theobroma cacao] gi|508725956|gb|EOY17853.1|
Lj0g3v0362189	4.62238	0.0184488	Non-coding	NoHit
Lj0g3v0362369	0.599834	0.0479579	Non-coding	NoHit
Lj0g3v0362679	0.851916	0.00154627	Protein coding	Pollen Ole e 1 allergen and extensin family protein [Theobroma cacao] gi|508720541|gb|EOY12438.1|
[truncated: 3,422 more rows]

## Sheet: AMfuncgenes
Gene ID	Functional category	Gene/homolog annotation	Order	Genetically confirmed
[truncated: 156 more rows]

[truncated: 7 more sheets: 45 genes, 3 genes, 11 genes, 5371 genes, 310 genes, 4622 genes, 97 genes]
