# Supplementary material for: Ethylene promotes SMAX1 accumulation to inhibit arbuscular mycorrhiza symbiosis
Source: Nat Commun. 2025 Feb 27;16:2025. doi: 10.1038/s41467-025-57222-w (PMC11868565; doi:10.1038/s41467-025-57222-w)
Supplement: Supplementary file 9 — Supplementary Data 6 [file 41467_2025_57222_MOESM9_ESM.xlsx]

## Sheet: Description
Supp Data 6: Data corresponding to Fig S5B. Genes in the sets for the Venn diagram shown in Fig. S5B.
Sheet 1-3 provides genes downregulated after treatment with ethephon in AM roots and upregulated in AM-colonized ein2a ein2b roots and AM genelist.
Sheet 4-10 provides genes present in the sets of the Venn diagram in Fig S5B.

## Sheet: AM EthvsSol WT Down
Gene ID	log2(Fold change)	Adjusted p-values	Sequence type	Annotation
gi|197209811|dbj|AB433810.1|.path1	-0.7	0	Protein coding	cytochrome P450 reductase [Lotus japonicus] gi|197209812|dbj|BAG68945.1|
Lj0g3v0000209	-4.49	0.02	Protein coding	PREDICTED: TMV resistance protein N-like [Glycine max] gi|356506581|ref|XP_003522058.1|
Lj0g3v0000499	-0.65	0.01	Non-coding	NoHit
Lj0g3v0000949	-4.06	0.05	fragmented	NoHit
Lj0g3v0001069	-1.09	0.04	fragmented	NoHit
Lj0g3v0001339	-2.48	0.01	fragmented	NoHit
Lj0g3v0001969	-0.9	0	Protein coding	Ubiquitin and WLM domain-containing protein [Medicago truncatula] gi|357469919|ref|XP_003605244.1|
Lj0g3v0002229	-0.86	0	Protein coding	2-succinylbenzoate-CoA ligase [Medicago truncatula] gi|357458551|ref|XP_003599556.1|
Lj0g3v0002239	-1.1	0	Protein coding	2-succinylbenzoate-CoA ligase [Medicago truncatula] gi|357458549|ref|XP_003599555.1|
Lj0g3v0002439	-0.74	0	Protein coding	PREDICTED: protein MOS2-like isoform X1 [Cicer arietinum] gi|502123464|ref|XP_004498120.1|
Lj0g3v0003149	-2.23	0.04	Protein coding	phosphate transporter 5 [Astragalus sinicus] gi|407911912|gb|AFU50504.1|
Lj0g3v0004489	-1.76	0	Protein coding	PREDICTED: transcription factor TCP9-like [Cicer arietinum] gi|502157480|ref|XP_004510891.1|
Lj0g3v0005049	-0.71	0	Protein coding	lipoxygenase [Sesbania rostrata] gi|14589309|emb|CAC43237.1|
Lj0g3v0005309	-3.07	0	Non-coding	NoHit
Lj0g3v0005899	-2.01	0.03	Protein coding	CLE18 protein [Glycine max] gi|321172976|gb|ADW77272.1|
Lj0g3v0005919	-0.98	0.01	Protein coding	PREDICTED: hydroxymethylglutaryl-CoA lyase mitochondrial-like [Glycine max] gi|356521713|ref|XP_003529496.1|
Lj0g3v0006719	-1.22	0	Protein coding	RecName: Full=Nitrate reductase [NADH] gi|730146|sp|P39869.1|NIA_LOTJA
Lj0g3v0006839	-1.45	0	Protein coding	PREDICTED: UDP-glycosyltransferase 74E2-like [Glycine max] gi|356559587|ref|XP_003548080.1|
Lj0g3v0007869	-0.83	0	Protein coding	PREDICTED: biorientation of chromosomes in cell division protein 1-like 1-like [Cicer arietinum] gi|502122199|ref|XP_004497628.1|
Lj0g3v0009119	-2.9	0.02	Protein coding	PREDICTED: probable serine/threonine-protein kinase WNK5-like [Cicer arietinum] gi|502146388|ref|XP_004506432.1|
Lj0g3v0009349	-4.62	0.04	repeat	NoHit
Lj0g3v0009699	-2.65	0.02	Protein coding	f-box family protein [Populus trichocarpa] gi|224082450|ref|XP_002306697.1|
Lj0g3v0010669	-1.73	0.04	Protein coding	UDP-Glycosyltransferase superfamily protein isoform 1 [Theobroma cacao] gi|508727003|gb|EOY18900.1|
Lj0g3v0010709	-2.31	0.02	Protein coding	putative tropomyosin partial [Coptotermes formosanus] gi|506965856|gb|AGM32280.1|
Lj0g3v0011199	-0.69	0	Protein coding	PREDICTED: villin-2-like [Glycine max] gi|356500511|ref|XP_003519075.1|
Lj0g3v0013299	-1.3	0	Non-coding	NoHit
Lj0g3v0013489	-2.13	0	repeat	NoHit
Lj0g3v0013669	-1.16	0.05	Protein coding	Uncharacterized protein TCM_030812 [Theobroma cacao] gi|508720352|gb|EOY12249.1|
Lj0g3v0014269	-0.67	0.01	Protein coding	PREDICTED: ABC transporter I family member 19-like [Cicer arietinum] gi|502114917|ref|XP_004495081.1|
Lj0g3v0015309	-0.73	0.03	repeat	NoHit
Lj0g3v0015439	-1.52	0	repeat	NoHit
Lj0g3v0015569	-2.8	0.01	repeat	NoHit
Lj0g3v0015829	-5.55	0	Protein coding	Aquaporin protein PIP11 [Medicago truncatula] gi|357461165|ref|XP_003600864.1|
Lj0g3v0015949	-5.01	0.05
Lj0g3v0016269	-1.54	0.04	repeat	NoHit
Lj0g3v0017189	-3.82	0.05	Protein coding	Uncharacterized protein TCM_040985 [Theobroma cacao] gi|508785722|gb|EOY32978.1|
Lj0g3v0017249	-2.52	0	Protein coding	Nodulation signaling pathway [Medicago truncatula] gi|357488941|ref|XP_003614758.1|
Lj0g3v0017729	-1.3	0	Protein coding	PREDICTED: molybdenum cofactor sulfurase-like [Cicer arietinum] gi|502165792|ref|XP_004513691.1|
Lj0g3v0018689	-0.67	0.01	repeat	NoHit
Lj0g3v0019189	-0.93	0	Protein coding	PREDICTED: probable inactive receptor kinase RLK902-like [Cicer arietinum] gi|502163215|ref|XP_004512763.1|
Lj0g3v0019209	-1.13	0	Protein coding	PREDICTED: probable inactive receptor kinase RLK902-like [Cicer arietinum] gi|502163215|ref|XP_004512763.1|
Lj0g3v0019349	-4.3	0.03	repeat	NoHit
Lj0g3v0019639	-0.69	0.05
Lj0g3v0019849	-4.06	0	repeat	NoHit
Lj0g3v0019929	-3.15	0	Protein coding	DNA protecting protein DprA [Tannerella forsythia ATCC 43037] gi|375254561|ref|YP_005013728.1|
Lj0g3v0020729	-0.89	0	Protein coding	expansin A5 [Glycine max] gi|359385909|gb|AEV43315.1|
Lj0g3v0021199	-2.49	0.01	Protein coding	PREDICTED: peptide transporter PTR5-like isoform X1 [Cicer arietinum] gi|502129218|ref|XP_004500227.1|
Lj0g3v0021579	-0.76	0	Protein coding	PREDICTED: LOW QUALITY PROTEIN: chlorophyll a-b binding protein CP29.1 chloroplastic-like [Cicer arietinum] gi|502147415|ref|XP_004506774.1|
Lj0g3v0023039	-1.82	0.01	Protein coding	PREDICTED: U-box domain-containing protein 20-like [Glycine max] gi|356553261|ref|XP_003544976.1|
Lj0g3v0023109	-0.67	0.01	Protein coding	unknown [Lotus japonicus] gi|388519475|gb|AFK47799.1|
Lj0g3v0023469	-0.99	0.01	Protein coding	PREDICTED: pentatricopeptide repeat-containing protein At1g14470-like [Glycine max] gi|356498922|ref|XP_003518295.1|
Lj0g3v0023639	-4.46	0.01	Non-coding	NoHit
Lj0g3v0023649	-4.3	0.01	Protein coding	Trichome birefringence-like 19 [Theobroma cacao] gi|508712433|gb|EOY04330.1|
Lj0g3v0023989	-1.35	0.03	Non-coding	NoHit
Lj0g3v0024249	-1.23	0	Protein coding	PREDICTED: alphaalpha-trehalose-phosphate synthase [UDP-forming] gi|356554722|ref|XP_003545692.1|
Lj0g3v0024349	-1.03	0.03	Protein coding	Uncharacterized protein TCM_040863 [Theobroma cacao] gi|508785584|gb|EOY32840.1|
Lj0g3v0024419	-2.27	0	repeat	NoHit
Lj0g3v0025009	-1.79	0.05
Lj0g3v0025599	-1.1	0	rRNA	NoHit
Lj0g3v0026919	-3.87	0.05	Non-coding	NoHit
Lj0g3v0027119	-1.31	0	rRNA	NoHit
Lj0g3v0027549	-1.07	0	rRNA	NoHit
Lj0g3v0027889	-1.27	0.01	rRNA	NoHit
Lj0g3v0028039	-1.42	0	rRNA	NoHit
Lj0g3v0028199	-1.45	0	rRNA	NoHit
Lj0g3v0028689	-0.97	0.01	rRNA	NoHit
Lj0g3v0028699	-0.98	0.01	fragmented	NoHit
Lj0g3v0028729	-0.98	0.01	fragmented	NoHit
Lj0g3v0028759	-0.98	0.01	fragmented	NoHit
Lj0g3v0028909	-0.59	0.04	fragmented	NoHit
Lj0g3v0032249	-4.82	0	Protein coding	PREDICTED: 23-bisphosphoglycerate-dependent phosphoglycerate mutase-like [Glycine max] gi|356548228|ref|XP_003542505.1|
Lj0g3v0032259	-1.79	0.01	Non-coding	NoHit
Lj0g3v0032409	-2.25	0.05	repeat	NoHit
Lj0g3v0033249	-1.46	0	Protein coding	PREDICTED: ABC transporter A family member 2-like [Cicer arietinum] gi|502126773|ref|XP_004499431.1|
Lj0g3v0033949	-0.76	0.01	Non-coding	NoHit
Lj0g3v0034029	-1.11	0.04
Lj0g3v0036379	-1.91	0	Non-coding	NoHit
Lj0g3v0036389	-1.62	0	Non-coding	NoHit
Lj0g3v0036399	-1.97	0.02	Non-coding	NoHit
Lj0g3v0036759	-4.1	0.03	Protein coding	Vacuolar protein sorting [Medicago truncatula] gi|357493205|ref|XP_003616891.1|
Lj0g3v0036769	-1.15	0	repeat	NoHit
Lj0g3v0037029	-2.33	0	Protein coding	glycosyltransferase GT18P15 [Pueraria montana var. lobata] gi|319759272|gb|ADV71372.1|
Lj0g3v0037739	-1.59	0	Protein coding	PREDICTED: type I inositol-145-trisphosphate 5-phosphatase CVP2-like [Glycine max] gi|356528190|ref|XP_003532688.1|
Lj0g3v0039469	-2.97	0	Protein coding	Heavy metal transport/detoxification superfamily protein isoform 1 [Theobroma cacao] gi|508777591|gb|EOY24847.1|
Lj0g3v0039729	-1.97	0	Protein coding	Heavy metal transport/detoxification superfamily protein isoform 1 [Theobroma cacao] gi|508777591|gb|EOY24847.1|
Lj0g3v0040439	-0.94	0	Non-coding	NoHit
Lj0g3v0040549	-2.12	0	Protein coding	PREDICTED: protein LURP-one-related 15-like [Glycine max] gi|356568182|ref|XP_003552292.1|
Lj0g3v0041159	-2.11	0.05	Protein coding	PREDICTED: probable transmembrane ascorbate ferrireductase 3-like [Cicer arietinum] gi|502168355|ref|XP_004514369.1|
Lj0g3v0041279	-2.05	0.01	Protein coding	Uncharacterized protein TCM_025744 [Theobroma cacao] gi|508718478|gb|EOY10375.1|
Lj0g3v0041639	-0.59	0.02	Protein coding	PREDICTED: DNA replication licensing factor mcm5-A-like [Cicer arietinum] gi|502151329|ref|XP_004508387.1|
Lj0g3v0041879	-1.8	0.01	Non-coding	NoHit
Lj0g3v0041949	-1.89	0.01	Protein coding	PREDICTED: calcium-binding protein PBP1-like [Glycine max] gi|356517229|ref|XP_003527291.1|
Lj0g3v0042839	-1.17	0	Protein coding	PREDICTED: transcription factor CPC [Vitis vinifera] gi|225444383|ref|XP_002267669.1|
Lj0g3v0043349	-2.92	0	Non-coding	NoHit
Lj0g3v0043739	-1.96	0	Protein coding	PREDICTED: potassium transporter 8-like [Glycine max] gi|356573392|ref|XP_003554845.1|
Lj0g3v0043749	-0.91	0	Protein coding	PREDICTED: potassium transporter 8-like isoform X1 [Cicer arietinum] gi|502090667|ref|XP_004489302.1|
Lj0g3v0043779	-1.31	0	Protein coding	PREDICTED: RING-H2 finger protein ATL46-like [Fragaria vesca subsp. vesca] gi|470137701|ref|XP_004304601.1|
Lj0g3v0043789	-1.38	0	Protein coding	PREDICTED: RING-H2 finger protein ATL46-like [Fragaria vesca subsp. vesca] gi|470137701|ref|XP_004304601.1|
Lj0g3v0043799	-3.29	0	Protein coding	PREDICTED: LRR receptor-like serine/threonine-protein kinase ERECTA-like [Glycine max] gi|356541594|ref|XP_003539259.1|
Lj0g3v0043819	-1.53	0.04	Protein coding	PREDICTED: auxin-induced protein 5NG4-like [Glycine max] gi|356524437|ref|XP_003530835.1|
Lj0g3v0045019	-1.1	0.04	Protein coding	IgA1 protease [Neisseria meningitidis NMB] gi|13183005|gb|AAK15023.1|
Lj0g3v0046389	-1.4	0.02	Protein coding	Uncharacterized protein isoform 1 [Theobroma cacao] gi|508711104|gb|EOY03001.1|
Lj0g3v0047389	-5.5	0	repeat	NoHit
Lj0g3v0047499	-0.91	0.01	Protein coding	Cc-nbs-lrr resistance protein [Medicago truncatula] gi|357493209|ref|XP_003616893.1|
Lj0g3v0047509	-1.7	0	Protein coding	ER glycerol-phosphate acyltransferase [Medicago truncatula] gi|357492309|ref|XP_003616443.1|
Lj0g3v0047869	-0.72	0	Protein coding	PREDICTED: 65-kDa microtubule-associated protein 6-like [Glycine max] gi|356575136|ref|XP_003555698.1|
Lj0g3v0048129	-1.28	0	Protein coding	starch synthase III [Phaseolus vulgaris] gi|133253467|dbj|BAF49176.1|
Lj0g3v0048629	-1.55	0	Protein coding	PREDICTED: calmodulin-like protein 11-like [Cicer arietinum] gi|502123095|ref|XP_004497995.1|
Lj0g3v0049089	-1.45	0.01	Protein coding	Protein FRIGIDA [Medicago truncatula] gi|357518715|ref|XP_003629646.1|
Lj0g3v0049169	-1.4	0.04	Protein coding	Uncharacterized protein TCM_037882 [Theobroma cacao] gi|508783543|gb|EOY30799.1|
Lj0g3v0049309	-3.54	0.02	repeat	NoHit
Lj0g3v0049599	-1.31	0.02	Protein coding	hermes [Medicago truncatula] gi|261824308|gb|ACX94227.1|
Lj0g3v0050209	-2.16	0.01	Protein coding	PREDICTED: MACPF domain-containing protein At4g24290-like [Cicer arietinum] gi|502139730|ref|XP_004503876.1|
Lj0g3v0050369	-2.46	0	Protein coding	PREDICTED: probable GMP synthase [glutamine-hydrolyzing] gi|502155079|ref|XP_004509952.1|
Lj0g3v0050609	-1.89	0	Protein coding	Cc-nbs-lrr resistance protein [Medicago truncatula] gi|357493209|ref|XP_003616893.1|
Lj0g3v0050689	-1.11	0.02	Protein coding	PREDICTED: glucose-1-phosphate adenylyltransferase small subunit chloroplastic-like isoform 1 [Glycine max] gi|356501685|ref|XP_003519654.1|
Lj0g3v0050739	-4.81	0	Protein coding	psbA [Amaranthus hybridus] gi|336306|gb|AAA84445.1|
Lj0g3v0051199	-0.88	0.02	fragmented	NoHit
Lj0g3v0052609	-1.81	0	fragmented	NoHit
Lj0g3v0052749	-3.13	0.01	fragmented	NoHit
Lj0g3v0053709	-1.31	0.02	Protein coding	orf114a gene product (mitochondrion) [Beta vulgaris subsp. vulgaris] gi|9838364|ref|NP_063976.1|
Lj0g3v0053769	-1.36	0.02	repeat	NoHit
Lj0g3v0053779	-1.59	0.04	Protein coding	YCF2 protein [Prunus dulcis] gi|4378661|gb|AAD19611.1|
Lj0g3v0053789	-0.99	0	repeat	NoHit
Lj0g3v0053839	-4.57	0.01	repeat	NoHit
Lj0g3v0053909	-0.71	0	Protein coding	RNA polymerase beta subunit [Lotus japonicus] gi|13518436|ref|NP_084796.1|
Lj0g3v0054169	-2.66	0	Protein coding	photosystem I P700 chlorophyll a apoprotein A1 [Lotus japonicus] gi|13518428|ref|NP_084788.1|
Lj0g3v0054319	-1.19	0.01	Protein coding	ribulose-15-bisphosphate carboxylase/oxygenase large subunit [Lotus japonicus] gi|13518420|ref|NP_084780.1|
Lj0g3v0054409	-1.22	0	Protein coding	Protein phosphatase 1 regulatory subunit [Medicago truncatula] gi|357450407|ref|XP_003595480.1|
Lj0g3v0054639	-1.87	0.05	Protein coding	Alpha-soluble NSF attachment protein [Medicago truncatula] gi|357492899|ref|XP_003616738.1|
Lj0g3v0055659	-1.82	0.01	Protein coding	nucleotide-diphospho-sugar transferase domain-containing protein [Arabidopsis thaliana] gi|186498694|ref|NP_001118253.1|
Lj0g3v0055669	-1.44	0	Protein coding	PREDICTED: chloride channel protein CLC-b-like [Glycine max] gi|356571521|ref|XP_003553925.1|
Lj0g3v0055849	-4.39	0	Protein coding	PREDICTED: phospholipase A1-Ibeta2 chloroplastic-like [Cicer arietinum] gi|502152496|ref|XP_004508952.1|
Lj0g3v0055949	-1.87	0	Protein coding	PREDICTED: cytochrome P450 94A1-like [Glycine max] gi|356570149|ref|XP_003553253.1|
Lj0g3v0056089	-1.68	0.02	Protein coding	Cytochrome P450 family 81 subfamily D polypeptide 8 [Theobroma cacao] gi|508712036|gb|EOY03933.1|
Lj0g3v0056379	-1.2	0	Protein coding	PREDICTED: auxin-responsive protein IAA16-like isoform 2 [Glycine max] gi|356573107|ref|XP_003554706.1|
Lj0g3v0056779	-1.9	0	Protein coding	D-alanine--D-alanine ligase [Medicago truncatula] gi|357506461|ref|XP_003623519.1|
Lj0g3v0057179	-4.73	0.01	Protein coding	PREDICTED: F-box/FBD/LRR-repeat protein At4g26340-like [Glycine max] gi|356527370|ref|XP_003532284.1|
Lj0g3v0057229	-1.1	0	Protein coding	PREDICTED: phospholipase D beta 1-like [Cicer arietinum] gi|502157483|ref|XP_004510892.1|
Lj0g3v0057269	-1.93	0.01	Non-coding	NoHit
Lj0g3v0057319	-1.19	0.05	Protein coding	Lin-9-like protein [Medicago truncatula] gi|357441687|ref|XP_003591121.1|
Lj0g3v0057569	-1.08	0	Protein coding	PREDICTED: F-box protein At1g67340-like [Glycine max] gi|356525160|ref|XP_003531195.1|
Lj0g3v0057859	-1.16	0	Protein coding	PREDICTED: beta-galactosidase 5-like [Cicer arietinum] gi|502126169|ref|XP_004499206.1|
Lj0g3v0057889	-0.86	0.03	Protein coding	PREDICTED: GTPase obg-like [Glycine max] gi|356551819|ref|XP_003544271.1|
Lj0g3v0058099	-1.91	0.02	repeat	NoHit
Lj0g3v0058469	-0.93	0.01	Protein coding	Uncharacterized protein TCM_029517 [Theobroma cacao] gi|508780487|gb|EOY27743.1|
Lj0g3v0058809	-2.82	0	Protein coding	Olfactory receptor 5B2 partial [Bos grunniens mutus] gi|440894305|gb|ELR46798.1|
Lj0g3v0058999	-0.9	0.01	Non-coding	NoHit
Lj0g3v0059599	-3.1	0	Protein coding	PREDICTED: protein SRG1-like [Cicer arietinum] gi|502086496|ref|XP_004488237.1|
Lj0g3v0059669	-0.87	0	Protein coding	PREDICTED: transcription factor GTE1-like [Cicer arietinum] gi|502086469|ref|XP_004488228.1|
Lj0g3v0060409	-2.17	0.02	Protein coding	PREDICTED: RNA exonuclease 4-like [Glycine max] gi|356556710|ref|XP_003546666.1|
Lj0g3v0061149	-0.84	0	Protein coding	LATD/NIP [Medicago truncatula] gi|357436681|ref|XP_003588616.1|
Lj0g3v0061379	-2.84	0.05	repeat	NoHit
Lj0g3v0061789	-4.34	0.05	repeat	NoHit
Lj0g3v0061859	-0.81	0.04	Protein coding	PREDICTED: probable receptor-like protein kinase At5g47070-like [Cicer arietinum] gi|502152552|ref|XP_004508979.1|
Lj0g3v0062229	-0.64	0.02	Non-coding	NoHit
Lj0g3v0062299	-1.16	0.01	Protein coding	IQ calmodulin-binding motif family protein [Theobroma cacao] gi|508716278|gb|EOY08175.1|
Lj0g3v0062329	-3.63	0	Protein coding	PREDICTED: GDSL esterase/lipase At5g03610-like [Glycine max] gi|356572536|ref|XP_003554424.1|
Lj0g3v0062409	-1.28	0.03
Lj0g3v0062419	-1.23	0
Lj0g3v0062429	-0.74	0	Protein coding	NADH-UQ dehydrogenase subunit 3 [Lupinus luteus] gi|2665687|gb|AAB88455.1|
Lj0g3v0062479	-4.51	0.02
Lj0g3v0062499	-0.81	0.01
Lj0g3v0062519	-1.84	0
Lj0g3v0062809	-0.84	0	Protein coding	Glutaredoxin family protein [Theobroma cacao] gi|508727980|gb|EOY19877.1|
Lj0g3v0062999	-0.85	0.01	Protein coding	PREDICTED: zeaxanthin epoxidase chloroplastic-like [Cicer arietinum] gi|502160849|ref|XP_004511928.1|
Lj0g3v0063059	-1.3	0	Protein coding	PREDICTED: probable LRR receptor-like serine/threonine-protein kinase At2g28960-like [Glycine max] gi|356565948|ref|XP_003551197.1|
Lj0g3v0064029	-2.75	0.01	Protein coding	Disease resistance response protein [Medicago truncatula] gi|357468459|ref|XP_003604514.1|
Lj0g3v0064119	-0.64	0	Protein coding	PREDICTED: TMV resistance protein N-like [Glycine max] gi|356561802|ref|XP_003549167.1|
Lj0g3v0064459	-4.69	0	Protein coding	PREDICTED: 3-epi-6-deoxocathasterone 23-monooxygenase-like [Cicer arietinum] gi|502153397|ref|XP_004509326.1|
Lj0g3v0064539	-3.28	0
Lj0g3v0064629	-1.3	0.03	Protein coding	PREDICTED: LOW QUALITY PROTEIN: salutaridinol 7-O-acetyltransferase-like [Glycine max] gi|356522592|ref|XP_003529930.1|
Lj0g3v0064779	-1.39	0.01	Protein coding	Uncharacterized protein TCM_037215 [Theobroma cacao] gi|508782525|gb|EOY29781.1|
Lj0g3v0065089	-2.16	0	Protein coding	PREDICTED: 3-ketoacyl-CoA synthase 11-like [Glycine max] gi|356535335|ref|XP_003536202.1|
Lj0g3v0065209	-0.75	0	Protein coding	aquaporin 2 [Samanea saman] gi|3158476|gb|AAC17529.1|
Lj0g3v0065219	-1.96	0	Protein coding	integrase [Rhodobacter sphaeroides] gi|488812337|ref|WP_002724743.1|
Lj0g3v0066379	-1.53	0	Protein coding	late embryogenesis abundant hydroxyproline-rich glycoprotein [Arabidopsis thaliana] gi|18401372|ref|NP_565642.1|
Lj0g3v0066719	-2.32	0	Protein coding	peroxidase 1 precursor [Phaseolus vulgaris] gi|5002342|gb|AAD37427.1|AF149277_1
Lj0g3v0066729	-2.43	0	Protein coding	peroxidase 1 precursor [Phaseolus vulgaris] gi|5002342|gb|AAD37427.1|AF149277_1
Lj0g3v0067039	-1.46	0	Protein coding	(iso)flavonoid glycosyltransferase [Medicago truncatula] gi|115334821|gb|ABI94026.1|
Lj0g3v0068109	-1.98	0.04	Protein coding	PREDICTED: DNA-binding protein SMUBP-2-like [Glycine max] gi|356501783|ref|XP_003519703.1|
Lj0g3v0068319	-4.32	0.01	Non-coding	NoHit
Lj0g3v0068569	-7.62	0
Lj0g3v0068599	-1.79	0	Protein coding	O-methyltransferase [Medicago truncatula] gi|357462673|ref|XP_003601618.1|
Lj0g3v0068869	-5.7	0	Protein coding	PREDICTED: F-box/kelch-repeat protein At3g06240-like [Glycine max] gi|356571461|ref|XP_003553895.1|
Lj0g3v0068899	-4.06	0.03	Non-coding	NoHit
Lj0g3v0070149	-1.4	0	Protein coding	PREDICTED: ABC transporter C family member 10-like [Glycine max] gi|356561462|ref|XP_003549000.1|
Lj0g3v0070739	-2.36	0.03	Non-coding	NoHit
Lj0g3v0071479	-1.69	0	Protein coding	PREDICTED: gibberellin 20 oxidase 2-like [Glycine max] gi|356574452|ref|XP_003555361.1|
Lj0g3v0071749	-0.63	0.04
Lj0g3v0071769	-1.14	0
Lj0g3v0071969	-2.21	0	Protein coding	PREDICTED: low affinity cationic amino acid transporter 2-like [Glycine max] gi|356514041|ref|XP_003525716.1|
Lj0g3v0072059	-0.69	0	Protein coding	Resistance protein MG13 [Medicago truncatula] gi|357494453|ref|XP_003617515.1|
Lj0g3v0072889	-1.99	0	Protein coding	Sodium/calcium exchanger family protein / calcium-binding EF hand family protein isoform 1 [Theobroma cacao] gi|508721276|gb|EOY13173.1|
Lj0g3v0073059	-0.59	0.02	Protein coding	PREDICTED: glucan endo-13-beta-glucosidase 8-like [Glycine max] gi|356560973|ref|XP_003548760.1|
Lj0g3v0073129	-1.36	0.04	Protein coding	PREDICTED: carotenoid 910(9'10')-cleavage dioxygenase-like [Glycine max] gi|356518342|ref|XP_003527838.1|
Lj0g3v0073809	-2.66	0.04
Lj0g3v0073829	-2.5	0.02
Lj0g3v0073849	-1.65	0
Lj0g3v0074119	-4.31	0.01	Protein coding	PREDICTED: agamous-like MADS-box protein AGL18-like [Cicer arietinum] gi|502166348|ref|XP_004513865.1|
Lj0g3v0074229	-1.3	0	Protein coding	PREDICTED: probable ADP-ribosylation factor GTPase-activating protein AGD5-like isoform X3 [Cicer arietinum] gi|502179540|ref|XP_004516449.1|
Lj0g3v0074239	-0.71	0.05	Protein coding	PREDICTED: glucan endo-13-beta-glucosidase 8-like [Glycine max] gi|356560973|ref|XP_003548760.1|
Lj0g3v0074289	-6.6	0	Protein coding	PREDICTED: benzyl alcohol O-benzoyltransferase-like [Glycine max] gi|356500043|ref|XP_003518844.1|
Lj0g3v0075119	-3.04	0	Protein coding	PREDICTED: 12-oxophytodienoate reductase 3-like [Glycine max] gi|356547929|ref|XP_003542357.1|
Lj0g3v0075349	-0.8	0	Protein coding	beta-ketoacyl-ACP synthetase I [Glycine max] gi|351724925|ref|NP_001238610.1|
Lj0g3v0075379	-0.88	0	Protein coding	PREDICTED: extended synaptotagmin-3-like [Glycine max] gi|356538638|ref|XP_003537808.1|
Lj0g3v0075609	-3.13	0	Protein coding	Transcription factor [Theobroma cacao] gi|508720731|gb|EOY12628.1|
Lj0g3v0075649	-1.05	0.01	Protein coding	Resistance protein MG13 [Medicago truncatula] gi|357494453|ref|XP_003617515.1|
Lj0g3v0075699	-1.11	0	Protein coding	Receptor-like protein kinase [Medicago truncatula] gi|358346449|ref|XP_003637280.1|
Lj0g3v0075799	-0.82	0.03	Protein coding	RING-H2 finger protein ATL5F [Medicago truncatula] gi|357517389|ref|XP_003628983.1|
Lj0g3v0076249	-1.01	0.03	Protein coding	PREDICTED: peroxidase 11-like [Cicer arietinum] gi|502094865|ref|XP_004490316.1|
Lj0g3v0077349	-0.6	0.05	repeat	NoHit
Lj0g3v0077409	-4.58	0.02	Protein coding	PREDICTED: LOW QUALITY PROTEIN: calcium-dependent protein kinase 13-like [Glycine max] gi|356566682|ref|XP_003551559.1|
Lj0g3v0077529	-1.13	0	Non-coding	NoHit
Lj0g3v0077779	-2.66	0	Protein coding	PREDICTED: pleiotropic drug resistance protein 1-like [Cicer arietinum] gi|502147693|ref|XP_004506879.1|
Lj0g3v0078309	-4.43	0	Protein coding	Uncharacterized protein TCM_033363 [Theobroma cacao] gi|508722212|gb|EOY14109.1|
Lj0g3v0078389	-3.38	0.02	Protein coding	hAT dimerisation domain-containing protein-like [Oryza sativa Japonica Group] gi|55297521|dbj|BAD68478.1|
Lj0g3v0078509	-1.74	0	Protein coding	unknown [Lotus japonicus] gi|388522097|gb|AFK49110.1|
Lj0g3v0078649	-0.69	0	Protein coding	PREDICTED: monocopper oxidase-like protein SKU5-like [Glycine max] gi|356563298|ref|XP_003549901.1|
Lj0g3v0079069	-1.68	0	Protein coding	PREDICTED: probable WRKY transcription factor 70-like [Glycine max] gi|356516231|ref|XP_003526799.1|
Lj0g3v0079239	-1.79	0.01	Protein coding	PREDICTED: hydrophobic protein LTI6B-like [Cicer arietinum] gi|502112982|ref|XP_004494505.1|
Lj0g3v0079269	-8.28	0	repeat	NoHit
Lj0g3v0079849	-0.76	0	Protein coding	expansin A5 [Glycine max] gi|359385909|gb|AEV43315.1|
Lj0g3v0079899	-0.79	0.02	Protein coding	Uncharacterized protein isoform 1 [Theobroma cacao] gi|508720879|gb|EOY12776.1|
Lj0g3v0079909	-1.08	0.02	Protein coding	PREDICTED: acid phosphatase 1-like [Cicer arietinum] gi|502158378|ref|XP_004511128.1|
Lj0g3v0079919	-1.97	0	Protein coding	22.7 kDa class IV heat shock protein [Medicago truncatula] gi|357495825|ref|XP_003618201.1|
Lj0g3v0079959	-4.01	0	repeat	NoHit
Lj0g3v0080059	-5.92	0	repeat	NoHit
Lj0g3v0080599	-0.82	0.04	Protein coding	sterol glucosyltransferase 1 [Lotus japonicus] gi|371753857|gb|AEX55299.1|
Lj0g3v0080799	-2.51	0.01	Protein coding	PREDICTED: RNA-dependent RNA polymerase 1-like [Glycine max] gi|356519367|ref|XP_003528344.1|
Lj0g3v0080869	-0.98	0.01	Protein coding	PREDICTED: probable amino acid permease 7-like [Glycine max] gi|356569591|ref|XP_003552982.1|
Lj0g3v0081039	-2.28	0	Protein coding	heat shock protein 70 [Saussurea medusa] gi|30962610|gb|AAP42157.1|AF509339_1
Lj0g3v0081169	-1.62	0.05	Protein coding	sensor histidine kinase GAF domain-containing [Geobacter sulfurreducens PCA] gi|39998238|ref|NP_954189.1|
Lj0g3v0081239	-0.86	0.02	Protein coding	Uncharacterized protein TCM_000586 [Theobroma cacao] gi|508699471|gb|EOX91367.1|
Lj0g3v0081299	-2.1	0.04	repeat	NoHit
Lj0g3v0081509	-1.69	0	Protein coding	Uncharacterized protein TCM_029854 [Theobroma cacao] gi|508780969|gb|EOY28225.1|
Lj0g3v0081669	-3.05	0	Protein coding	PREDICTED: calcium-binding protein PBP1-like [Cicer arietinum] gi|502083083|ref|XP_004487354.1|
Lj0g3v0082249	-0.74	0.05	Protein coding	Uncharacterized protein TCM_020826 [Theobroma cacao] gi|508714071|gb|EOY05968.1|
Lj0g3v0082369	-1.23	0.04	Protein coding	PREDICTED: mitogen-activated protein kinase kinase kinase 3-like [Glycine max] gi|356514005|ref|XP_003525698.1|
Lj0g3v0082839	-3.26	0	Protein coding	class II small heat shock protein Le-HSP17.6 [Arachis hypogaea] gi|194466081|gb|ACF74271.1|
Lj0g3v0083029	-4.41	0.01	Protein coding	PREDICTED: F-box/FBD/LRR-repeat protein At3g14710-like [Cicer arietinum] gi|502087927|ref|XP_004488684.1|
Lj0g3v0083059	-1.28	0	Protein coding	Ser/Thr protein kinase [Lotus japonicus] gi|62857012|dbj|BAD95891.1|
Lj0g3v0083259	-1.43	0.01	Protein coding	PREDICTED: RING-H2 finger protein ATL73-like [Cicer arietinum] gi|502141813|ref|XP_004504651.1|
Lj0g3v0083399	-1.15	0.02	Protein coding	Exocyst complex component [Medicago truncatula] gi|357437557|ref|XP_003589054.1|
Lj0g3v0083519	-0.59	0.05	Protein coding	PREDICTED: probable receptor-like protein kinase At5g15080-like [Cicer arietinum] gi|502155065|ref|XP_004509947.1|
Lj0g3v0083979	-1.01	0	Protein coding	BED zinc fingerhAT family dimerization domain isoform 5 [Theobroma cacao] gi|508721630|gb|EOY13527.1|
Lj0g3v0084449	-3.3	0	Protein coding	PREDICTED: probable disease resistance protein At5g66900-like [Glycine max] gi|356565670|ref|XP_003551061.1|
Lj0g3v0084579	-2.92	0	Protein coding	Uncharacterized protein TCM_041937 [Theobroma cacao] gi|508786936|gb|EOY34192.1|
Lj0g3v0084619	-8.35	0	Protein coding	Histidine decarboxylase [Medicago truncatula] gi|357443697|ref|XP_003592126.1|
Lj0g3v0085739	-2.56	0.05	Protein coding	NoHit
Lj0g3v0085959	-1.82	0	repeat	NoHit
Lj0g3v0086149	-1.73	0.01	Protein coding	NoHit
Lj0g3v0086159	-2.09	0.04	Non-coding	NoHit
Lj0g3v0086299	-1.35	0	Protein coding	VDAC1.3 [Lotus japonicus] gi|36957198|gb|AAQ87021.1|
Lj0g3v0086309	-1.2	0	Protein coding	VDAC1.3 [Lotus japonicus] gi|36957198|gb|AAQ87021.1|
Lj0g3v0086619	-2.01	0.03	Non-coding	NoHit
Lj0g3v0086839	-1.42	0	Protein coding	PREDICTED: UDP-glycosyltransferase 74E2-like [Glycine max] gi|356559587|ref|XP_003548080.1|
Lj0g3v0087099	-1.49	0	Protein coding	Lipase class 3 family protein [Theobroma cacao] gi|508701884|gb|EOX93780.1|
Lj0g3v0087169	-2.6	0.04	repeat	NoHit
Lj0g3v0087399	-0.87	0	Protein coding	GDSL esterase/lipase [Medicago truncatula] gi|357512477|ref|XP_003626527.1|
Lj0g3v0087419	-1.67	0	Protein coding	PREDICTED: phytoene dehydrogenase chloroplastic/chromoplastic-like [Cicer arietinum] gi|502135246|ref|XP_004502268.1|
Lj0g3v0087909	-1.24	0	Non-coding	NoHit
Lj0g3v0087979	-1.76	0.02	Non-coding	NoHit
Lj0g3v0088019	-1.98	0	Protein coding	Lectin receptor-like kinase Tg-20 [Medicago truncatula] gi|357517167|ref|XP_003628872.1|
Lj0g3v0088179	-1.34	0.05	Protein coding	PREDICTED: probable amino acid permease 7-like [Glycine max] gi|356527198|ref|XP_003532199.1|
Lj0g3v0088379	-0.99	0	Non-coding	NoHit
Lj0g3v0088429	-1.01	0	Protein coding	PREDICTED: RNA polymerase sigma factor rpoD-like [Glycine max] gi|356516017|ref|XP_003526693.1|
Lj0g3v0088569	-1.06	0.04	Protein coding	ACT domain repeat 3 isoform 1 [Theobroma cacao] gi|508724613|gb|EOY16510.1|
Lj0g3v0088829	-1.3	0
Lj0g3v0088849	-0.89	0	Protein coding	orf170 gene product (mitochondrion) [Beta vulgaris subsp. vulgaris] gi|9838421|ref|NP_064034.1|
Lj0g3v0088989	-1.9	0	Protein coding	PREDICTED: UDP-glycosyltransferase 71D1-like [Cicer arietinum] gi|502095988|ref|XP_004490589.1|
Lj0g3v0089299	-4.14	0.05	repeat	NoHit
Lj0g3v0089719	-1.57	0	Protein coding	Ubiquitin and WLM domain-containing protein [Medicago truncatula] gi|357469919|ref|XP_003605244.1|
Lj0g3v0089939	-0.91	0	Protein coding	sieve element occlusion by forisomes 3 [Medicago truncatula] gi|307101678|gb|ADN32804.1|
Lj0g3v0090239	-3.84	0	Protein coding	phosphate transporter 5 [Astragalus sinicus] gi|407911912|gb|AFU50504.1|
Lj0g3v0090439	-1.78	0.04	Protein coding	PREDICTED: probable leucine-rich repeat receptor-like protein kinase At1g35710-like [Cicer arietinum] gi|502148812|ref|XP_004507279.1|
Lj0g3v0091189	-0.63	0.01	Protein coding	serine palmitoyltransferase [Lotus japonicus] gi|27753609|dbj|BAC55228.1|
Lj0g3v0091679	-0.59	0	Protein coding	PREDICTED: peptidyl-prolyl isomerase PASTICCINO1-like [Glycine max] gi|356504332|ref|XP_003520950.1|
Lj0g3v0092139	-0.82	0	Protein coding	PREDICTED: trichohyalin-like [Cicer arietinum] gi|502089928|ref|XP_004489065.1|
Lj0g3v0092229	-1.04	0	Protein coding	Putative disease-resistance protein SR1 [Medicago truncatula] gi|357494485|ref|XP_003617531.1|
Lj0g3v0092539	-1.01	0.01	Protein coding	PREDICTED: cytochrome P450 85A-like [Glycine max] gi|356551287|ref|XP_003544008.1|
Lj0g3v0093329	-4.84	0.04	repeat	NoHit
Lj0g3v0093349	-1.1	0	Protein coding	spliceosome associated protein-like [Arabidopsis thaliana] gi|4455274|emb|CAB36810.1|
Lj0g3v0093739	-1.02	0.01	Protein coding	TNP1 [Medicago truncatula] gi|357439237|ref|XP_003589895.1|
Lj0g3v0093909	-1.79	0.01	Non-coding	NoHit
Lj0g3v0094079	-0.66	0	Non-coding	NoHit
Lj0g3v0094349	-2.01	0	Protein coding	PREDICTED: zinc finger protein 4-like [Glycine max] gi|356575452|ref|XP_003555855.1|
Lj0g3v0094579	-1.51	0	Protein coding	PREDICTED: G2/mitotic-specific cyclin-2-like [Cicer arietinum] gi|502081685|ref|XP_004486936.1|
Lj0g3v0094589	-0.78	0	Protein coding	Hypothetical protein CBG05841 [Caenorhabditis briggsae] gi|268536014|ref|XP_002633142.1|
Lj0g3v0095019	-4.4	0	Non-coding	NoHit
Lj0g3v0095159	-2.87	0	Protein coding	Non-LTR retroelement reverse transcriptase-like [Theobroma cacao] gi|508712382|gb|EOY04279.1|
Lj0g3v0095529	-4.69	0.01	repeat	NoHit
Lj0g3v0095619	-0.88	0.05	Protein coding	chloroplast thioredoxin M-type [Arachis hypogaea] gi|83776783|gb|ABC46707.1|
Lj0g3v0095939	-0.69	0.03	Protein coding	PREDICTED: pantothenate kinase 2-like isoform X1 [Cicer arietinum] gi|502133886|ref|XP_004501924.1|
Lj0g3v0097519	-4.04	0	Non-coding	NoHit
Lj0g3v0097699	-0.76	0	Non-coding	NoHit
Lj0g3v0097779	-2.55	0	Protein coding	TIR-NBS-LRR RCT1-like resistance protein [Medicago sativa] gi|193584702|gb|ACF19651.1|
Lj0g3v0097999	-5.5	0	repeat	NoHit
Lj0g3v0098019	-4.5	0.04	Non-coding	NoHit
Lj0g3v0098199	-4.14	0.05	Non-coding	NoHit
Lj0g3v0098319	-0.62	0.04	Protein coding	PREDICTED: probable methyltransferase PMT15-like [Cicer arietinum] gi|502157387|ref|XP_004510859.1|
Lj0g3v0098579	-1.23	0.05	Protein coding	bet protein [Simian foamy virus] gi|425856937|gb|AFX98086.1|
Lj0g3v0098779	-0.95	0.01	Non-coding	NoHit
Lj0g3v0098989	-1.09	0.01	Protein coding	PREDICTED: O-acyltransferase WSD1-like [Glycine max] gi|356531786|ref|XP_003534457.1|
Lj0g3v0099189	-4.18	0	Protein coding	PREDICTED: peptide transporter PTR1-like isoform X1 [Cicer arietinum] gi|502131373|ref|XP_004500964.1|
Lj0g3v0099239	-2.66	0.04	Protein coding	Uncharacterized protein TCM_035251 [Theobroma cacao] gi|508724581|gb|EOY16478.1|
Lj0g3v0099699	-0.88	0	Protein coding	PREDICTED: WEB family protein At2g40480-like [Cicer arietinum] gi|502130150|ref|XP_004500548.1|
Lj0g3v0099729	-1.39	0	Protein coding	Plastid movement impaired 2 [Theobroma cacao] gi|508712106|gb|EOY04003.1|
Lj0g3v0099829	-2.3	0.02	Protein coding	Uncharacterized protein TCM_020954 [Theobroma cacao] gi|508714237|gb|EOY06134.1|
Lj0g3v0099839	-2.3	0.02	Protein coding	Uncharacterized protein TCM_020954 [Theobroma cacao] gi|508714237|gb|EOY06134.1|
Lj0g3v0099849	-2.51	0	Non-coding	NoHit
Lj0g3v0099859	-2.23	0	Protein coding	PREDICTED: gibberellin 2-beta-dioxygenase 2-like [Glycine max] gi|356536677|ref|XP_003536863.1|
Lj0g3v0099889	-3.78	0	Protein coding	PREDICTED: LOW QUALITY PROTEIN: probable pectinesterase 53-like [Vitis vinifera] gi|359479965|ref|XP_003632380.1|
Lj0g3v0100029	-2.24	0.01	Non-coding	NoHit
Lj0g3v0100659	-2.11	0	Protein coding	PREDICTED: probable disease resistance protein At5g66900-like [Cicer arietinum] gi|502152977|ref|XP_004509177.1|
Lj0g3v0100769	-1.9	0	Protein coding	PREDICTED: U-box domain-containing protein 33-like [Glycine max] gi|356506214|ref|XP_003521882.1|
Lj0g3v0100779	-2.55	0	Protein coding	PREDICTED: U-box domain-containing protein 33-like [Glycine max] gi|356522608|ref|XP_003529938.1|
Lj0g3v0101259	-1.33	0	Protein coding	Solute carrier family 22 member 15-like protein [Medicago truncatula] gi|357452551|ref|XP_003596552.1|
Lj0g3v0101439	-0.64	0.01	Protein coding	TMV resistance protein N [Medicago truncatula] gi|357509247|ref|XP_003624912.1|
Lj0g3v0101519	-1.45	0.05	Protein coding	PREDICTED: glycine--tRNA ligase 2 chloroplastic/mitochondrial-like isoform X2 [Cicer arietinum] gi|502173505|ref|XP_004515345.1|
Lj0g3v0101689	-3.89	0.01	Protein coding	(+)-neomenthol dehydrogenase [Medicago truncatula] gi|357489423|ref|XP_003614999.1|
Lj0g3v0101839	-2.68	0	Protein coding	Uncharacterized protein TCM_000126 [Theobroma cacao] gi|508698844|gb|EOX90740.1|
Lj0g3v0102069	-0.66	0.05	Protein coding	PREDICTED: blue copper protein-like [Cicer arietinum] gi|502091663|ref|XP_004489604.1|
Lj0g3v0102139	-2.07	0	Protein coding	Os01g0498200 [Oryza sativa Japonica Group] gi|115436738|ref|NP_001043124.1|
Lj0g3v0102179	-2.59	0	Protein coding	PREDICTED: lysM domain receptor-like kinase 4-like [Cicer arietinum] gi|502123143|ref|XP_004498011.1|
Lj0g3v0102229	-1.41	0	Protein coding	PREDICTED: cytochrome P450 86A1-like [Cicer arietinum] gi|502129244|ref|XP_004500237.1|
Lj0g3v0102449	-2.31	0	Protein coding	PREDICTED: fatty acyl-CoA reductase 3-like [Glycine max] gi|356543580|ref|XP_003540238.1|
Lj0g3v0102549	-1.48	0.01	Protein coding	Leucine-rich repeat-containing protein [Medicago truncatula] gi|357466437|ref|XP_003603503.1|
Lj0g3v0102749	-0.59	0	Protein coding	Subtilisin-like serine protease [Medicago truncatula] gi|357514271|ref|XP_003627424.1|
Lj0g3v0103019	-2.76	0	Non-coding	NoHit
Lj0g3v0103059	-1.28	0.01	Protein coding	PREDICTED: homogentisate phytyltransferase 1 chloroplastic-like [Glycine max] gi|356523912|ref|XP_003530578.1|
Lj0g3v0103419	-0.77	0	Protein coding	PREDICTED: delta(7)-sterol-C5(6)-desaturase-like [Cicer arietinum] gi|502091398|ref|XP_004489538.1|
Lj0g3v0103499	-1.21	0	Non-coding	NoHit
Lj0g3v0104129	-4.14	0	Protein coding	Photosystem Q(B) protein [Medicago truncatula] gi|357502807|ref|XP_003621692.1|
Lj0g3v0104309	-1.97	0.05	Protein coding	PREDICTED: heavy metal-associated isoprenylated plant protein 26-like [Cicer arietinum] gi|502174981|ref|XP_004515645.1|
Lj0g3v0104399	-0.8	0	Protein coding	NHL domain-containing protein isoform 2 [Theobroma cacao] gi|508708508|gb|EOY00405.1|
Lj0g3v0104529	-1.04	0	Protein coding	PREDICTED: phospholipid-transporting ATPase 1-like [Cicer arietinum] gi|502127216|ref|XP_004499606.1|
Lj0g3v0105269	-0.62	0.05	Protein coding	Uncharacterized protein isoform 1 [Theobroma cacao] gi|508782377|gb|EOY29633.1|
Lj0g3v0105329	-1.05	0.05	repeat	NoHit
Lj0g3v0105409	-1.79	0	Protein coding	PREDICTED: glyceraldehyde-3-phosphate dehydrogenase cytosolic-like [Cicer arietinum] gi|502135422|ref|XP_004502328.1|
Lj0g3v0105629	-0.98	0.03	Protein coding	PREDICTED: transcription factor bHLH68-like isoform 1 [Glycine max] gi|356523767|ref|XP_003530506.1|
Lj0g3v0105729	-0.59	0.05	Protein coding	PREDICTED: serine carboxypeptidase-like 48-like isoform X2 [Cicer arietinum] gi|502145515|ref|XP_004506061.1|
Lj0g3v0105939	-3.71	0	Protein coding	PREDICTED: 23-bisphosphoglycerate-dependent phosphoglycerate mutase-like [Glycine max] gi|356508122|ref|XP_003522809.1|
Lj0g3v0105949	-1.04	0	Protein coding	PREDICTED: random slug protein 5-like isoform X1 [Cicer arietinum] gi|502166215|ref|XP_004513825.1|
Lj0g3v0105959	-0.82	0.03	Protein coding	PREDICTED: probable beta-D-xylosidase 7-like [Cicer arietinum] gi|502166228|ref|XP_004513829.1|
Lj0g3v0105999	-5.38	0.02	Protein coding	PREDICTED: vinorine synthase-like [Cicer arietinum] gi|502118535|ref|XP_004496315.1|
Lj0g3v0106299	-0.61	0.01	Protein coding	PREDICTED: probable lysine-specific demethylase ELF6-like [Glycine max] gi|356533957|ref|XP_003535524.1|
Lj0g3v0106329	-1.65	0	Protein coding	Interferon-induced GTP-binding protein Mx [Medicago truncatula] gi|357519157|ref|XP_003629867.1|
Lj0g3v0106549	-0.74	0.01	Protein coding	Pyridoxal phosphate-dependent transferases superfamily protein [Theobroma cacao] gi|508699383|gb|EOX91279.1|
Lj0g3v0106579	-0.8	0.01	Protein coding	PTS system glucose-specific IIABC component [Mycoplasma synoviae 53] gi|71894170|ref|YP_278278.1|
Lj0g3v0106659	-0.85	0	Protein coding	PREDICTED: kinesin-3-like [Glycine max] gi|356549817|ref|XP_003543287.1|
Lj0g3v0106729	-1.96	0.01	Protein coding	Auxin-induced protein 5NG4 [Medicago truncatula] gi|357461547|ref|XP_003601055.1|
Lj0g3v0106749	-1.43	0.04	Protein coding	hypothetical protein BEWA_007150 [Babesia equi] gi|510904931|ref|XP_004830972.1|
Lj0g3v0106869	-0.63	0.02	Protein coding	PREDICTED: cleavage and polyadenylation specificity factor subunit 2-like isoform 2 [Glycine max] gi|356530858|ref|XP_003533996.1|
Lj0g3v0107049	-0.81	0.04	Protein coding	PREDICTED: RING-H2 finger protein ATL54-like [Glycine max] gi|356551725|ref|XP_003544224.1|
Lj0g3v0107369	-2.74	0	Protein coding	PREDICTED: serine/threonine-protein kinase OXI1-like [Glycine max] gi|356503073|ref|XP_003520336.1|
Lj0g3v0107409	-1.3	0	Protein coding	PREDICTED: 125 kDa kinesin-related protein-like isoform 1 [Glycine max] gi|356558395|ref|XP_003547492.1|
Lj0g3v0107839	-1.1	0	Protein coding	(2Fe-2S)-binding protein [gamma proteobacterium HIMB55] gi|497104707|ref|WP_009471815.1|
Lj0g3v0108299	-2.61	0.01	Non-coding	NoHit
Lj0g3v0108379	-0.89	0	Protein coding	PREDICTED: LOW QUALITY PROTEIN: basic blue protein-like [Glycine max] gi|356509342|ref|XP_003523409.1|
Lj0g3v0108439	-1.24	0	repeat	NoHit
Lj0g3v0108489	-1.73	0	Protein coding	PREDICTED: methionine gamma-lyase-like [Cicer arietinum] gi|502116597|ref|XP_004495508.1|
Lj0g3v0108599	-1.08	0	Protein coding	PREDICTED: eukaryotic translation initiation factor 3 subunit C-like [Cicer arietinum] gi|502076739|ref|XP_004485443.1|
Lj0g3v0108729	-1.94	0.03	Protein coding	histidine kinase 1 [Lotus japonicus] gi|113911570|gb|ABI48271.1|
Lj0g3v0109219	-1.86	0	Protein coding	PREDICTED: 1-aminocyclopropane-1-carboxylate oxidase-like [Glycine max] gi|356554521|ref|XP_003545594.1|
Lj0g3v0109229	-1.63	0	Protein coding	MYB-type transcription factor [Lotus japonicus] gi|283132363|dbj|BAI63587.1|
Lj0g3v0109249	-0.89	0	Protein coding	PREDICTED: gibberellin 3-beta-dioxygenase 1-like [Glycine max] gi|356552539|ref|XP_003544624.1|
Lj0g3v0109269	-1.47	0	Protein coding	PREDICTED: probable inactive purple acid phosphatase 29-like [Glycine max] gi|356573279|ref|XP_003554790.1|
Lj0g3v0109299	-0.73	0.01	Protein coding	PREDICTED: dentin sialophosphoprotein-like [Cicer arietinum] gi|502092161|ref|XP_004489726.1|
Lj0g3v0110259	-3.27	0	Protein coding	PREDICTED: taxadien-5-alpha-ol O-acetyltransferase-like [Cicer arietinum] gi|502145702|ref|XP_004506141.1|
Lj0g3v0110289	-1.1	0.05	Protein coding	GDSL esterase/lipase [Medicago truncatula] gi|357517837|ref|XP_003629207.1|
Lj0g3v0110329	-3.42	0.02	Protein coding	Heat shock protein [Medicago truncatula] gi|357449951|ref|XP_003595252.1|
Lj0g3v0110349	-1.19	0	Non-coding	NoHit
Lj0g3v0110359	-0.64	0.01
Lj0g3v0110479	-0.59	0.01	Protein coding	PREDICTED: UDP-glycosyltransferase 71D1-like [Cicer arietinum] gi|502095988|ref|XP_004490589.1|
Lj0g3v0110489	-1.42	0	Protein coding	cytochrome P450 reductase [Lotus japonicus] gi|197209812|dbj|BAG68945.1|
Lj0g3v0110939	-1.83	0	Protein coding	PREDICTED: salt tolerance protein-like isoform 1 [Glycine max] gi|356538889|ref|XP_003537933.1|
Lj0g3v0111179	-1.02	0.03	Protein coding	PREDICTED: probable disease resistance protein At5g66900-like [Glycine max] gi|356565670|ref|XP_003551061.1|
Lj0g3v0111419	-0.65	0.01	Protein coding	Remorin [Medicago truncatula] gi|357437795|ref|XP_003589173.1|
Lj0g3v0111639	-2.5	0	Protein coding	rubisco activase [Glycine max] gi|290766481|gb|ADD60243.1|
Lj0g3v0111739	-1.15	0.01	Protein coding	PREDICTED: extensin-2-like [Cicer arietinum] gi|502124916|ref|XP_004498723.1|
Lj0g3v0112059	-6.24	0	Protein coding	2-succinylbenzoate-CoA ligase [Medicago truncatula] gi|357460691|ref|XP_003600627.1|
Lj0g3v0112109	-2.14	0.01	Protein coding	Chain A Lotus Tetragonolobus Seed Lectin (Isoform)_x0001_gi|169404520|pdb|2EIG|B Chain B Lotus Tetragonolobus Seed Lectin (Isoform)_x0001_gi|169404521|pdb|2EIG|C Chain C Lotus Tetragonolobus Seed Lectin (Isoform)_x0001_gi|169404522|pdb|2EIG|D Chain D Lotus Tetragonolobus Seed Lectin (Isoform)] gi|169404519|pdb|2EIG|A
Lj0g3v0112549	-1.11	0.05	Protein coding	Acidic leucine-rich nuclear phosphoprotein 32-related protein 2 [Theobroma cacao] gi|508714258|gb|EOY06155.1|
Lj0g3v0112609	-1.15	0	Protein coding	Uncharacterized protein TCM_034016 [Theobroma cacao] gi|508722829|gb|EOY14726.1|
Lj0g3v0112629	-1.13	0.02	Protein coding	PREDICTED: galactose oxidase-like [Glycine max] gi|356494873|ref|XP_003516307.1|
Lj0g3v0112719	-1.62	0	Protein coding	Delta-6-desaturase [Medicago truncatula] gi|357437417|ref|XP_003588984.1|
Lj0g3v0112799	-2.25	0	Protein coding	unknown [Glycine max] gi|255638013|gb|ACU19322.1|
Lj0g3v0112809	-0.64	0	Protein coding	PREDICTED: WD repeat-containing protein 26-like [Bombyx mori] gi|512909528|ref|XP_004926943.1|
Lj0g3v0112839	-1.82	0	Protein coding	Bowman-Birk type protease inhibitor-like precursor [Glycine max] gi|351722763|ref|NP_001237767.1|
Lj0g3v0112859	-1.16	0	Protein coding	Kunitz-type trypsin inhibitor-like 1 protein [Medicago truncatula] gi|357498565|ref|XP_003619571.1|
Lj0g3v0112999	-1.1	0	Non-coding	NoHit
Lj0g3v0113179	-1.11	0.01	Non-coding	NoHit
Lj0g3v0113989	-1.06	0	Protein coding	PREDICTED: vacuolar iron transporter homolog 4-like [Cucumis sativus] gi|449444935|ref|XP_004140229.1|
Lj0g3v0114149	-0.83	0	Protein coding	PREDICTED: TMV resistance protein N-like [Glycine max] gi|356561214|ref|XP_003548878.1|
Lj0g3v0114209	-0.9	0	Protein coding	PREDICTED: E3 ubiquitin-protein ligase COP1-like [Glycine max] gi|356554527|ref|XP_003545597.1|
Lj0g3v0114849	-0.97	0	Protein coding	PREDICTED: probable protein phosphatase 2C 5-like [Glycine max] gi|356535037|ref|XP_003536055.1|
Lj0g3v0114929	-2.66	0	Protein coding	Uncharacterized protein TCM_021609 [Theobroma cacao] gi|508715200|gb|EOY07097.1|
Lj0g3v0115049	-1.66	0	Protein coding	PREDICTED: formin-like protein 8-like [Glycine max] gi|356524087|ref|XP_003530664.1|
Lj0g3v0115579	-0.85	0.03	Protein coding	delta-pyrroline-5-carboxylate synthetase [Lespedeza potaninii] gi|411117725|gb|AFW04294.1|
Lj0g3v0115709	-1.25	0	Protein coding	PREDICTED: probable inactive receptor kinase At5g58300-like [Glycine max] gi|356537708|ref|XP_003537367.1|
Lj0g3v0116259	-2.12	0	Protein coding	PREDICTED: probable peptide/nitrate transporter At3g53960-like [Glycine max] gi|356496092|ref|XP_003516904.1|
Lj0g3v0116589	-2.37	0	Protein coding	recombination activating protein 1 [Leiothrix argentauris] gi|253971663|gb|ACT37574.1|
Lj0g3v0116739	-4.91	0	Protein coding	(+)-delta-cadinene synthase isozyme C2 [Medicago truncatula] gi|357452561|ref|XP_003596557.1|
Lj0g3v0117039	-1.38	0	Protein coding	Sigma factor sigB regulation protein rsbQ [Medicago truncatula] gi|357476343|ref|XP_003608457.1|
Lj0g3v0117429	-1.51	0	Protein coding	Proteasome inhibitor-related [Theobroma cacao] gi|508715476|gb|EOY07373.1|
Lj0g3v0118409	-0.76	0.03	Non-coding	NoHit
Lj0g3v0118899	-2.67	0	Protein coding	PREDICTED: UDP-glycosyltransferase 85A3-like partial [Cicer arietinum] gi|502134100|ref|XP_004502000.1|
Lj0g3v0119119	-1.48	0.01	Protein coding	Matrix metalloprotease [Medicago truncatula] gi|357486209|ref|XP_003613392.1|
Lj0g3v0119389	-2.83	0	Non-coding	NoHit
Lj0g3v0119679	-1.64	0	Non-coding	NoHit
Lj0g3v0119729	-0.93	0
Lj0g3v0120219	-4.05	0.04	repeat	NoHit
Lj0g3v0120399	-0.81	0.01	repeat	NoHit
Lj0g3v0120729	-1.76	0	Protein coding	Uncharacterized protein TCM_004461 [Theobroma cacao] gi|508702953|gb|EOX94849.1|
Lj0g3v0121549	-1.37	0	Protein coding	phenylalanine ammonia-lyase [Lotus japonicus] gi|118142392|dbj|BAF36971.1|
Lj0g3v0122409	-4.27	0.03	Non-coding	NoHit
Lj0g3v0122529	-0.72	0.01	Protein coding	PREDICTED: 26S proteasome regulatory subunit 4 homolog A-like [Glycine max] gi|356505102|ref|XP_003521331.1|
Lj0g3v0122739	-0.96	0.02	Protein coding	F-box/LRR-repeat protein [Medicago truncatula] gi|357488837|ref|XP_003614706.1|
Lj0g3v0123269	-1.34	0.01	Protein coding	PREDICTED: S-type anion channel SLAH3-like [Glycine max] gi|356561468|ref|XP_003549003.1|
Lj0g3v0123289	-0.88	0.02	Protein coding	PREDICTED: ankyrin repeat-containing protein At3g12360-like [Vitis vinifera] gi|225425076|ref|XP_002271486.1|
Lj0g3v0123459	-3.08	0	Protein coding	RNA-binding region RNP-1 (RNA recognition motif) [Medicago truncatula] gi|124360677|gb|ABN08666.1|
Lj0g3v0123579	-0.86	0	Non-coding	NoHit
Lj0g3v0124229	-2.85	0	Protein coding	PREDICTED: heterodimeric geranylgeranyl pyrophosphate synthase small subunit chloroplastic-like [Cicer arietinum] gi|502099160|ref|XP_004491403.1|
Lj0g3v0124299	-3.98	0.05	Protein coding	ATPase AAA [Thioalkalimicrobium aerophilum] gi|493506311|ref|WP_006460735.1|
Lj0g3v0124419	-1.5	0	repeat	NoHit
Lj0g3v0124439	-0.82	0.01	Protein coding	Vascular protein [Medicago truncatula] gi|358345857|ref|XP_003636991.1|
Lj0g3v0124999	-0.6	0	Protein coding	PREDICTED: probable receptor-like protein kinase At1g49730-like [Glycine max] gi|356499893|ref|XP_003518770.1|
Lj0g3v0125209	-3.14	0	Non-coding	NoHit
Lj0g3v0125239	-0.7	0.03	Protein coding	PREDICTED: DEAD-box ATP-dependent RNA helicase 28-like [Vitis vinifera] gi|225457931|ref|XP_002273443.1|
Lj0g3v0125299	-1.04	0	Protein coding	PREDICTED: multiple C2 and transmembrane domain-containing protein 2-like [Glycine max] gi|356520422|ref|XP_003528861.1|
Lj0g3v0125439	-2.64	0.02	Non-coding	NoHit
Lj0g3v0125619	-2.71	0	Non-coding	NoHit
Lj0g3v0126039	-1.26	0.02	Protein coding	Pyrophosphatase ppaX [Medicago truncatula] gi|357520439|ref|XP_003630508.1|
Lj0g3v0126089	-4.16	0.04	Non-coding	NoHit
Lj0g3v0126229	-0.85	0	Non-coding	NoHit
Lj0g3v0126279	-1.54	0	repeat	NoHit
Lj0g3v0126429	-1.03	0	Protein coding	PREDICTED: copper-transporting ATPase RAN1-like isoform X1 [Cicer arietinum] gi|502141829|ref|XP_004504659.1|
Lj0g3v0126529	-3.18	0	Protein coding	lipoxygenase [Cicer arietinum] gi|7208773|emb|CAB76909.1|
Lj0g3v0126899	-1.59	0.03	Protein coding	PREDICTED: transcription factor bHLH62-like [Glycine max] gi|356566230|ref|XP_003551337.1|
Lj0g3v0127139	-0.84	0.01	Protein coding	Uncharacterized protein TCM_010371 [Theobroma cacao] gi|508708593|gb|EOY00490.1|
Lj0g3v0127469	-1.36	0.01	Protein coding	PREDICTED: probable purple acid phosphatase 20-like [Glycine max] gi|356503803|ref|XP_003520692.1|
Lj0g3v0127649	-0.63	0	Protein coding	TPA: histone H4.3 [Zea mays] gi|414589551|tpg|DAA40122.1|
Lj0g3v0127719	-1.51	0	Protein coding	Aldose 1-epimerase [Medicago truncatula] gi|357501747|ref|XP_003621162.1|
Lj0g3v0128059	-1.51	0.01	Protein coding	PREDICTED: anthocyanidin 3-O-glucosyltransferase 5-like [Glycine max] gi|356506424|ref|XP_003521983.1|
Lj0g3v0128219	-0.61	0.03	Protein coding	PREDICTED: photosystem II 5 kDa protein chloroplastic-like [Glycine max] gi|356557172|ref|XP_003546892.1|
Lj0g3v0128279	-0.94	0	Protein coding	Uncharacterized protein TCM_011355 [Theobroma cacao] gi|508709587|gb|EOY01484.1|
Lj0g3v0128589	-0.65	0	Protein coding	PREDICTED: chaperone protein ClpB-like [Glycine max] gi|356551867|ref|XP_003544294.1|
Lj0g3v0128619	-4.08	0.04	Protein coding	Sieve element-occluding protein [Medicago truncatula] gi|357440971|ref|XP_003590763.1|
Lj0g3v0129059	-0.7	0.01	Protein coding	PREDICTED: glutamate synthase [NADH] gi|356571346|ref|XP_003553839.1|
Lj0g3v0129149	-1.51	0	Protein coding	PREDICTED: cell wall protein AWA1-like isoform X1 [Cicer arietinum] gi|502132152|ref|XP_004501243.1|
Lj0g3v0129459	-9.2	0	Non-coding	NoHit
Lj0g3v0129629	-2.05	0.01	Protein coding	Chain A Crystal Structure Of Tamarind Chitinase Like Lectin (tcll)_x0001_gi|512125378|pdb|4B16|A Chain A Crystal Structure Of Tamarind Chitinase Like Lectin (tcll) Complexed With N-acetyl Glucosamine (glcnac)] gi|512125377|pdb|4B15|A
Lj0g3v0129799	-1.02	0.04	Protein coding	Nucleoporin NUP188-like protein [Medicago truncatula] gi|357473981|ref|XP_003607275.1|
Lj0g3v0129849	-0.86	0.04	Protein coding	PREDICTED: salicylate O-methyltransferase-like [Glycine max] gi|356499923|ref|XP_003518785.1|
Lj0g3v0129909	-2.17	0.04	Protein coding	PREDICTED: probable beta-13-galactosyltransferase 10-like [Cicer arietinum] gi|502124992|ref|XP_004498753.1|
Lj0g3v0130149	-4.28	0.02	Non-coding	NoHit
Lj0g3v0130299	-5.82	0	Protein coding	PREDICTED: myb-related protein 308-like [Glycine max] gi|356519735|ref|XP_003528525.1|
Lj0g3v0130489	-0.74	0.03	Non-coding	NoHit
Lj0g3v0130569	-4.75	0.03	Protein coding	WRKY transcription factor [Medicago truncatula] gi|357437105|ref|XP_003588828.1|
Lj0g3v0130599	-0.64	0.01	Protein coding	S-adenosyl-L-methionine-dependent methyltransferase domain-containing protein [Arabidopsis thaliana] gi|334182209|ref|NP_171626.2|
Lj0g3v0130889	-1.12	0.04	Protein coding	PREDICTED: protein kinase and PP2C-like domain-containing protein-like [Glycine max] gi|356500335|ref|XP_003518988.1|
Lj0g3v0130899	-0.7	0.02	Protein coding	Oxysterol-binding protein-related protein [Medicago truncatula] gi|357463185|ref|XP_003601874.1|
Lj0g3v0131119	-1.99	0.03	Non-coding	NoHit
Lj0g3v0131139	-1.68	0	Protein coding	PREDICTED: glutaredoxin-C6-like [Cicer arietinum] gi|502125283|ref|XP_004498874.1|
Lj0g3v0131409	-2.81	0.02
Lj0g3v0131419	-2.24	0	Protein coding	PREDICTED: UDP-glycosyltransferase 85A3-like partial [Cicer arietinum] gi|502134100|ref|XP_004502000.1|
Lj0g3v0131519	-0.68	0	Protein coding	protein RAP [Arabidopsis thaliana] gi|30685105|ref|NP_850176.1|
Lj0g3v0131739	-1.63	0.03	Protein coding	phage replication protein [Pseudomonas amygdali] gi|492133273|ref|WP_005757935.1|
Lj0g3v0131749	-7.22	0	Protein coding	PREDICTED: cytochrome P450 716B1-like [Glycine max] gi|356561205|ref|XP_003548874.1|
Lj0g3v0131769	-7.1	0	Protein coding	PREDICTED: aluminum-activated malate transporter 12-like [Fragaria vesca subsp. vesca] gi|470131626|ref|XP_004301694.1|
Lj0g3v0131779	-7.54	0	Protein coding	PREDICTED: aluminum-activated malate transporter 12-like [Fragaria vesca subsp. vesca] gi|470131626|ref|XP_004301694.1|
Lj0g3v0132009	-1.52	0	repeat	NoHit
Lj0g3v0132189	-1.47	0	Protein coding	PREDICTED: UDP-sugar-dependent glycosyltransferase 52-like [Glycine max] gi|356499534|ref|XP_003518594.1|
Lj0g3v0132469	-1.12	0.02	Protein coding	PREDICTED: TMV resistance protein N-like [Glycine max] gi|356497765|ref|XP_003517729.1|
Lj0g3v0132539	-1.15	0	Protein coding	Uncharacterized protein TCM_024813 [Theobroma cacao] gi|508717481|gb|EOY09378.1|
Lj0g3v0132679	-3.04	0	Protein coding	Aldose 1-epimerase [Medicago truncatula] gi|357501747|ref|XP_003621162.1|
Lj0g3v0132879	-1.08	0	Protein coding	PREDICTED: cytochrome P450 86A1-like [Glycine max] gi|356553060|ref|XP_003544876.1|
Lj0g3v0133049	-1.01	0.01	Protein coding	PREDICTED: transcription factor RF2b-like [Glycine max] gi|356542311|ref|XP_003539612.1|
Lj0g3v0133059	-1.76	0	Protein coding	Sodium/calcium exchanger family protein / calcium-binding EF hand family protein isoform 2 [Theobroma cacao] gi|508721277|gb|EOY13174.1|
Lj0g3v0133129	-3.07	0.05	Non-coding	NoHit
Lj0g3v0133139	-1.67	0	Protein coding	NoHit
Lj0g3v0133149	-1.93	0	Protein coding	NoHit
Lj0g3v0134189	-0.69	0.02	Protein coding	Small glutamine-rich tetratricopeptide repeat-containing protein [Medicago truncatula] gi|357489549|ref|XP_003615062.1|
Lj0g3v0134279	-0.8	0.01	Protein coding	lectin [Robinia pseudoacacia] gi|4115547|dbj|BAA36415.1|
Lj0g3v0134289	-4.14	0	Protein coding	Uncharacterized protein TCM_035113 [Theobroma cacao] gi|508724396|gb|EOY16293.1|
Lj0g3v0135649	-0.8	0	Protein coding	PREDICTED: F-box/kelch-repeat protein At1g23390-like [Glycine max] gi|356565984|ref|XP_003551215.1|
Lj0g3v0136069	-3.85	0	Protein coding	PREDICTED: transcription factor MYC2-like [Glycine max] gi|356520239|ref|XP_003528771.1|
Lj0g3v0136189	-3.31	0	Non-coding	NoHit
Lj0g3v0136449	-1.09	0	Non-coding	NoHit
Lj0g3v0136559	-2.93	0	Protein coding	PREDICTED: G-type lectin S-receptor-like serine/threonine-protein kinase At1g11330-like [Glycine max] gi|356560807|ref|XP_003548678.1|
Lj0g3v0137079	-1.84	0	Protein coding	PREDICTED: proline-rich extensin-like protein EPR1-like [Cicer arietinum] gi|502088101|ref|XP_004488730.1|
Lj0g3v0137439	-2.92	0	Protein coding	PREDICTED: serine carboxypeptidase-like 35-like [Glycine max] gi|356544386|ref|XP_003540633.1|
Lj0g3v0138439	-3.19	0	Protein coding	Flotillin-like protein 2 [Theobroma cacao] gi|508717314|gb|EOY09211.1|
Lj0g3v0138929	-1.08	0.01	Protein coding	PREDICTED: serine/threonine-protein phosphatase PP2A catalytic subunit-like [Cicer arietinum] gi|502093455|ref|XP_004489948.1|
Lj0g3v0139039	-3.9	0	Protein coding	multidrug resistance protein [Lactococcus lactis subsp. cremoris MG1363] gi|125624038|ref|YP_001032521.1|
Lj0g3v0139669	-1.46	0.01	Non-coding	NoHit
Lj0g3v0139899	-1.4	0	Protein coding	cytochrome P450 reductase [Lotus japonicus] gi|197209812|dbj|BAG68945.1|
Lj0g3v0139949	-1.14	0	Protein coding	Polygalacturonase inhibitor [Medicago truncatula] gi|357509859|ref|XP_003625218.1|
Lj0g3v0139989	-2.64	0	Protein coding	PREDICTED: probable 1-deoxy-D-xylulose-5-phosphate synthase chloroplastic-like [Glycine max] gi|356523939|ref|XP_003530591.1|
Lj0g3v0140069	-6.84	0	Protein coding	PREDICTED: transcription factor bHLH25-like [Glycine max] gi|356514380|ref|XP_003525884.1|
Lj0g3v0140149	-4.09	0.02	Protein coding	PREDICTED: vignain-like [Cucumis sativus] gi|449450419|ref|XP_004142960.1|
Lj0g3v0140509	-0.62	0.01	Protein coding	Cytokinin-O-glucosyltransferase [Medicago truncatula] gi|357489701|ref|XP_003615138.1|
Lj0g3v0140769	-0.74	0.03	Protein coding	Toll interleukin receptor [Medicago truncatula] gi|357494449|ref|XP_003617513.1|
Lj0g3v0140849	-2.74	0	Protein coding	Hypothetical protein [Arabidopsis thaliana] gi|3540190|gb|AAC34340.1|
Lj0g3v0142149	-0.75	0.02	Protein coding	Vesicle-associated membrane protein [Medicago truncatula] gi|357469411|ref|XP_003604990.1|
Lj0g3v0143149	-2.35	0	Protein coding	PREDICTED: squamous cell carcinoma antigen recognized by T-cells 3-like [Glycine max] gi|356541840|ref|XP_003539380.1|
Lj0g3v0143769	-3.87	0	Protein coding	PREDICTED: dehydration-responsive element-binding protein 3-like [Glycine max] gi|356529647|ref|XP_003533400.1|
Lj0g3v0145189	-3.55	0	Protein coding	PREDICTED: receptor-like protein kinase-like [Glycine max] gi|356555936|ref|XP_003546285.1|
Lj0g3v0145339	-2.92	0	Protein coding	PREDICTED: leucine-rich repeat receptor protein kinase EXS-like [Glycine max] gi|356562319|ref|XP_003549419.1|
Lj0g3v0145609	-4.84	0	Protein coding	Uncharacterized protein TCM_035018 [Theobroma cacao] gi|508724277|gb|EOY16174.1|
Lj0g3v0146109	-1.69	0.01	repeat	NoHit
Lj0g3v0146129	-1.67	0	repeat	NoHit
Lj0g3v0146169	-0.94	0.02	Protein coding	PREDICTED: elongation factor G mitochondrial-like [Glycine max] gi|356495893|ref|XP_003516805.1|
Lj0g3v0146209	-2.85	0	Protein coding	CCD7-like protein [Lotus japonicus] gi|306450597|gb|ADM88552.1|
Lj0g3v0146639	-1.34	0.01	Protein coding	PREDICTED: probable pectate lyase 5-like [Cicer arietinum] gi|502091451|ref|XP_004489554.1|
Lj0g3v0147049	-1.18	0	Protein coding	phospholipase [Citrullus lanatus] gi|49532972|dbj|BAD26587.1|
Lj0g3v0147519	-2.83	0	Protein coding	PREDICTED: U-box domain-containing protein 33-like [Glycine max] gi|356506214|ref|XP_003521882.1|
Lj0g3v0147799	-3.22	0	Protein coding	Flavonol sulfotransferase-like protein [Medicago truncatula] gi|357515389|ref|XP_003627983.1|
Lj0g3v0148139	-5.43	0	repeat	NoHit
Lj0g3v0148179	-2.71	0	Protein coding	PREDICTED: sugar transport protein 5-like [Glycine max] gi|356550781|ref|XP_003543762.1|
Lj0g3v0148689	-5.66	0	Protein coding	cytochrome P450 monooxygenase [Cicer arietinum] gi|6002283|emb|CAB56743.1|
Lj0g3v0149359	-0.95	0.01	Non-coding	NoHit
Lj0g3v0149369	-2.67	0
Lj0g3v0149759	-4.03	0	Protein coding	PREDICTED: COBRA-like protein 7-like [Glycine max] gi|356532537|ref|XP_003534828.1|
Lj0g3v0150249	-2.18	0.03	Protein coding	Uncharacterized protein isoform 1 [Theobroma cacao] gi|508722623|gb|EOY14520.1|
Lj0g3v0150389	-2.25	0.01	Protein coding	PREDICTED: receptor-like protein 12-like [Cicer arietinum] gi|502177349|ref|XP_004516063.1|
Lj0g3v0150399	-1.73	0.01	Protein coding	PREDICTED: probable beta-13-galactosyltransferase 19-like [Glycine max] gi|356507194|ref|XP_003522355.1|
Lj0g3v0150549	-3.23	0	Protein coding	PREDICTED: UPF0481 protein At3g47200-like [Glycine max] gi|356503275|ref|XP_003520436.1|
Lj0g3v0150599	-1.38	0.04	Non-coding	NoHit
Lj0g3v0150839	-1.37	0	Protein coding	Anthocyanidin 3-O-glucosyltransferase [Medicago truncatula] gi|357505859|ref|XP_003623218.1|
Lj0g3v0150879	-1.64	0.03	repeat	NoHit
Lj0g3v0150959	-0.94	0.01	Non-coding	NoHit
Lj0g3v0151129	-2.63	0	Protein coding	Trichome birefringence-like 19 [Theobroma cacao] gi|508712433|gb|EOY04330.1|
Lj0g3v0151459	-1.36	0	Protein coding	PREDICTED: ent-kaurene oxidase chloroplastic-like [Glycine max] gi|356550677|ref|XP_003543711.1|
Lj0g3v0151469	-3.25	0	Protein coding	AP2 domain-containing transcription factor [Medicago truncatula] gi|357479951|ref|XP_003610261.1|
Lj0g3v0151479	-2.26	0	Non-coding	NoHit
Lj0g3v0151529	-1.07	0.05	Protein coding	OSJNBa0011F23.6-like protein [Hyacinthus orientalis] gi|42565375|gb|AAS20964.1|
Lj0g3v0151539	-1.35	0.04	Protein coding	Uncharacterized protein TCM_034727 [Theobroma cacao] gi|508723861|gb|EOY15758.1|
Lj0g3v0151869	-3.21	0	Protein coding	Calcium-binding EF-hand family protein [Theobroma cacao] gi|508701502|gb|EOX93398.1|
Lj0g3v0152139	-1.07	0.02	Protein coding	2-deoxy-D-gluconate 3-dehydrogenase [Clostridium bolteae] gi|488641295|ref|WP_002577953.1|
Lj0g3v0152239	-0.7	0.04	Non-coding	NoHit
Lj0g3v0152269	-1.01	0	Non-coding	NoHit
Lj0g3v0152419	-1.9	0	Non-coding	NoHit
Lj0g3v0153829	-0.81	0	Protein coding	PREDICTED: protein ABIL1-like [Cicer arietinum] gi|502156939|ref|XP_004510703.1|
Lj0g3v0153869	-0.66	0	Protein coding	Glycosyl transferase family 1 protein isoform 1 [Theobroma cacao] gi|508703928|gb|EOX95824.1|
Lj0g3v0154059	-0.91	0.01	Protein coding	PREDICTED: hydroxycinnamoyl-Coenzyme A shikimate/quinate hydroxycinnamoyltransferase-like [Glycine max] gi|356524202|ref|XP_003530720.1|
Lj0g3v0154309	-0.69	0.02	repeat	NoHit
Lj0g3v0154719	-1.65	0.04	Protein coding	Uncharacterized protein TCM_025568 [Theobroma cacao] gi|508718317|gb|EOY10214.1|
Lj0g3v0155009	-1.04	0.03	Non-coding	NoHit
Lj0g3v0155559	-0.89	0.05	Protein coding	PREDICTED: zinc finger A20 and AN1 domain-containing stress-associated protein 3-like [Cicer arietinum] gi|502083598|ref|XP_004487507.1|
Lj0g3v0155789	-3.12	0	Protein coding	PREDICTED: gibberellin 20 oxidase 3-like [Glycine max] gi|356570431|ref|XP_003553391.1|
Lj0g3v0155809	-1.66	0	Protein coding	PREDICTED: gibberellin 20 oxidase 1-B-like [Glycine max] gi|356573843|ref|XP_003555065.1|
Lj0g3v0156059	-4.2	0.04	repeat	NoHit
Lj0g3v0156149	-2.03	0.01	Protein coding	PREDICTED: CASP-like protein At2g38480-like [Glycine max] gi|356566744|ref|XP_003551589.1|
Lj0g3v0156449	-1	0	Protein coding	PREDICTED: cytochrome P450 71D10-like [Glycine max] gi|356520583|ref|XP_003528941.1|
Lj0g3v0157019	-2.06	0.02	Protein coding	PREDICTED: cathepsin W [Sarcophilus harrisii] gi|395545396|ref|XP_003774588.1|
Lj0g3v0157109	-0.77	0.04	Protein coding	Cc-nbs-lrr resistance protein [Medicago truncatula] gi|357493209|ref|XP_003616893.1|
Lj0g3v0157269	-1.47	0	Protein coding	Uncharacterized protein TCM_009683 [Theobroma cacao] gi|508708238|gb|EOY00135.1|
Lj0g3v0157379	-4.96	0	Protein coding	PREDICTED: C-factor-like [Oryzias latipes] gi|432959366|ref|XP_004086258.1|
Lj0g3v0157409	-2.45	0	Non-coding	NoHit
Lj0g3v0157689	-0.67	0	Protein coding	PREDICTED: serine/threonine-protein kinase AtPK2/AtPK19-like isoform X1 [Cicer arietinum] gi|502104533|ref|XP_004492571.1|
Lj0g3v0158029	-3.09	0.04	repeat	NoHit
Lj0g3v0158209	-6.88	0	Protein coding	PREDICTED: benzyl alcohol O-benzoyltransferase-like [Glycine max] gi|356500043|ref|XP_003518844.1|
Lj0g3v0158269	-0.81	0	Protein coding	Epsin N-terminal domain-containing protein / clathrin assembly protein-related [Theobroma cacao] gi|508783866|gb|EOY31122.1|
Lj0g3v0158279	-2.48	0	Protein coding	epsin N-terminal homology (ENTH) domain-containing protein [Medicago truncatula] gi|357466187|ref|XP_003603378.1|
Lj0g3v0158719	-2.02	0	Protein coding	Uncharacterized protein TCM_035118 [Theobroma cacao] gi|508724400|gb|EOY16297.1|
Lj0g3v0159069	-1.09	0	Protein coding	PREDICTED: phosphomannomutase-like [Cicer arietinum] gi|502105029|ref|XP_004492705.1|
Lj0g3v0159149	-0.71	0.02	Non-coding	NoHit
Lj0g3v0159369	-0.86	0.04	Protein coding	Baculoviral IAP repeat-containing protein [Medicago truncatula] gi|357482255|ref|XP_003611413.1|
Lj0g3v0159429	-2.64	0	Protein coding	Uncharacterized protein TCM_037801 [Theobroma cacao] gi|508783418|gb|EOY30674.1|
Lj0g3v0159589	-0.65	0.01	Protein coding	Uncharacterized protein isoform 1 [Theobroma cacao] gi|508774107|gb|EOY21363.1|
Lj0g3v0159709	-1.84	0.04	Protein coding	expansin precursor [Glycine max] gi|351725149|ref|NP_001237850.1|
Lj0g3v0160039	-3.46	0	repeat	NoHit
Lj0g3v0160079	-6.2	0	Protein coding	PREDICTED: transcription repressor MYB6-like [Glycine max] gi|356515230|ref|XP_003526304.1|
Lj0g3v0160649	-1.15	0.04	Protein coding	NoHit
Lj0g3v0160809	-1.15	0.01	Protein coding	hypothetical protein DOTSEDRAFT_125260 [Dothistroma septosporum NZE10] gi|452844229|gb|EME46163.1|
Lj0g3v0160869	-7.78	0	Protein coding	PREDICTED: transcription repressor MYB6-like [Glycine max] gi|356515230|ref|XP_003526304.1|
Lj0g3v0160879	-0.95	0	Protein coding	PREDICTED: two-component response regulator ARR2-like [Glycine max] gi|356521815|ref|XP_003529546.1|
Lj0g3v0161109	-1.29	0.05	Protein coding	Receptor-like protein kinase [Medicago truncatula] gi|357493511|ref|XP_003617044.1|
Lj0g3v0161479	-3.54	0	Protein coding	Phosphate-responsive 1 family protein [Theobroma cacao] gi|508724070|gb|EOY15967.1|
Lj0g3v0161589	-1.43	0.01	Protein coding	PREDICTED: signal peptidase complex catalytic subunit SEC11C-like [Cucumis sativus] gi|449468994|ref|XP_004152206.1|
Lj0g3v0161619	-3.09	0	Protein coding	PREDICTED: peroxidase 53-like [Glycine max] gi|356533121|ref|XP_003535116.1|
Lj0g3v0161699	-3.72	0.02	Non-coding	NoHit
Lj0g3v0161709	-0.59	0.03	Protein coding	PREDICTED: serpin-ZX-like [Glycine max] gi|356510338|ref|XP_003523896.1|
Lj0g3v0162139	-1.25	0.05	Protein coding	Zinc finger protein-related isoform 2 [Theobroma cacao] gi|508708207|gb|EOY00104.1|
Lj0g3v0162149	-3.4	0.01	Protein coding	PREDICTED: probable inorganic phosphate transporter 1-7-like [Glycine max] gi|356505011|ref|XP_003521286.1|
Lj0g3v0162419	-1.66	0	Protein coding	PREDICTED: jasmonate O-methyltransferase-like isoform X1 [Cicer arietinum] gi|502106916|ref|XP_004493097.1|
Lj0g3v0163139	-1.88	0	Protein coding	PREDICTED: boron transporter 4-like [Cicer arietinum] gi|502080839|ref|XP_004486699.1|
Lj0g3v0163319	-2.94	0	Protein coding	PREDICTED: sugar transporter ERD6-like 7-like [Cicer arietinum] gi|502109384|ref|XP_004493632.1|
Lj0g3v0164069	-0.66	0.04	Protein coding	PREDICTED: UPF0496 protein 4-like [Glycine max] gi|356502356|ref|XP_003519985.1|
Lj0g3v0164269	-1.97	0.01	Protein coding	PREDICTED: GATA transcription factor 25-like [Cicer arietinum] gi|502133138|ref|XP_004501661.1|
Lj0g3v0164769	-1.64	0	Protein coding	Protease inhibitor/seed storage/LTP family protein [Medicago truncatula] gi|357505755|ref|XP_003623166.1|
Lj0g3v0165089	-4.15	0.03	repeat	NoHit
Lj0g3v0165099	-2.03	0.05	Protein coding	F27F5.19 [Arabidopsis thaliana] gi|7767664|gb|AAF69161.1|AC007915_13
Lj0g3v0165109	-3.97	0	Protein coding	PREDICTED: phosphoenolpyruvate carboxylase 4-like isoform X2 [Cicer arietinum] gi|502094727|ref|XP_004490285.1|
Lj0g3v0165519	-1.16	0	Protein coding	PREDICTED: paladin-like [Cicer arietinum] gi|502117477|ref|XP_004495834.1|
Lj0g3v0165789	-0.62	0.03	Non-coding	NoHit
Lj0g3v0165909	-1.03	0.05	Protein coding	PREDICTED: cullin-3-like [Cicer arietinum] gi|502133226|ref|XP_004501689.1|
Lj0g3v0165929	-1.51	0	Protein coding	F16A14.13 [Arabidopsis thaliana] gi|8778390|gb|AAF79398.1|AC068197_8
Lj0g3v0165999	-1.49	0	Non-coding	NoHit
Lj0g3v0166369	-1.83	0.01	Non-coding	NoHit
Lj0g3v0167369	-1.37	0	Protein coding	PREDICTED: cytochrome P450 71D11-like [Glycine max] gi|356521096|ref|XP_003529194.1|
Lj0g3v0167639	-1.14	0.01	Non-coding	NoHit
Lj0g3v0167879	-0.73	0.02	Protein coding	PREDICTED: scarecrow-like protein 14-like [Cicer arietinum] gi|502145044|ref|XP_004505853.1|
Lj0g3v0168319	-0.86	0.02	Protein coding	UNC93-like protein C922.05c [Medicago truncatula] gi|357464297|ref|XP_003602430.1|
Lj0g3v0168689	-0.95	0.01	Protein coding	PREDICTED: TMV resistance protein N-like [Glycine max] gi|356573485|ref|XP_003554889.1|
Lj0g3v0168699	-0.96	0.03	Protein coding	UDP-glucose glucosyltransferase [Medicago truncatula] gi|357494123|ref|XP_003617350.1|
Lj0g3v0168849	-3.61	0	Protein coding	(+)-delta-cadinene synthase isozyme C2 [Medicago truncatula] gi|357452577|ref|XP_003596565.1|
Lj0g3v0169559	-1.45	0
Lj0g3v0169769	-0.86	0	Protein coding	Haloacid dehalogenase-like hydrolase (HAD) superfamily protein [Theobroma cacao] gi|508715596|gb|EOY07493.1|
Lj0g3v0170459	-1.18	0.01	Protein coding	PREDICTED: protein lava lamp-like isoform X1 [Cicer arietinum] gi|502126228|ref|XP_004499227.1|
Lj0g3v0170729	-2.74	0.01	Protein coding	PREDICTED: ganglioside-induced differentiation-associated protein 2-like [Cicer arietinum] gi|502161649|ref|XP_004512237.1|
Lj0g3v0170779	-2.49	0	Protein coding	disease resistance protein [Brassica rapa subsp. pekinensis] gi|227438217|gb|ACP30598.1|
Lj0g3v0171639	-2.43	0	Protein coding	PREDICTED: protease 4-like [Glycine max] gi|356562658|ref|XP_003549586.1|
Lj0g3v0171769	-1.03	0	Protein coding	PREDICTED: vacuolar-sorting receptor 7-like [Glycine max] gi|356532605|ref|XP_003534862.1|
Lj0g3v0171779	-5.5	0	Protein coding	cytochrome P450 [Pisum sativum] gi|37726104|gb|AAO31712.1|
Lj0g3v0172069	-1.26	0	Protein coding	RAB11F [Lotus japonicus] gi|1370152|emb|CAA98182.1|
Lj0g3v0172099	-1.69	0	Non-coding	NoHit
Lj0g3v0172299	-1.18	0	Protein coding	PREDICTED: proline-rich receptor-like protein kinase PERK15-like isoform 2 [Solanum lycopersicum] gi|460379830|ref|XP_004235663.1|
Lj0g3v0172469	-0.77	0	Protein coding	PREDICTED: protein TPX2-like [Cicer arietinum] gi|502144034|ref|XP_004505557.1|
Lj0g3v0172669	-1.51	0	Protein coding	PREDICTED: aspartic proteinase nepenthesin-1-like [Glycine max] gi|356539555|ref|XP_003538263.1|
Lj0g3v0172709	-4.75	0	Protein coding	NoHit
Lj0g3v0172879	-1.47	0	fragmented	NoHit
Lj0g3v0173689	-1.51	0.01	Protein coding	PREDICTED: wall-associated receptor kinase 5-like [Glycine max] gi|356551203|ref|XP_003543967.1|
Lj0g3v0173839	-2.78	0	Non-coding	NoHit
Lj0g3v0173949	-5.12	0.01	Protein coding	PREDICTED: LOW QUALITY PROTEIN: cleavage stimulation factor subunit 3-like [Cicer arietinum] gi|502091797|ref|XP_004489637.1|
Lj0g3v0175899	-1.16	0.02	Protein coding	mitochondrial cytochrome c oxidase subunit II (mitochondrion) [Vicia faba] gi|442803102|gb|AGC78837.1|
Lj0g3v0175949	-4.82	0.01	Non-coding	NoHit
Lj0g3v0176099	-2.46	0	Protein coding	Cysteine/Histidine-rich C1 domain family protein [Theobroma cacao] gi|508707055|gb|EOX98951.1|
Lj0g3v0176119	-5.4	0	Protein coding	PREDICTED: (-)-germacrene D synthase-like [Cicer arietinum] gi|502084145|ref|XP_004487631.1|
Lj0g3v0176819	-0.85	0.05	repeat	NoHit
Lj0g3v0176829	-0.85	0.05	repeat	NoHit
Lj0g3v0177589	-3.27	0.01	Non-coding	NoHit
Lj0g3v0178059	-0.9	0.01	Protein coding	PREDICTED: protein slowmo homolog 2-like isoform X1 [Cicer arietinum] gi|502081729|ref|XP_004486950.1|
Lj0g3v0178309	-1.46	0	Protein coding	Uncharacterized protein TCM_001236 [Theobroma cacao] gi|508700367|gb|EOX92263.1|
Lj0g3v0178399	-1.27	0	Non-coding	NoHit
Lj0g3v0178429	-4.55	0.02	Protein coding	polyketide synthase [Sorangium cellulosum] gi|133737083|emb|CAL58685.1|
Lj0g3v0178739	-2.11	0	Protein coding	PREDICTED: F-box protein At2g26850-like [Glycine max] gi|356537561|ref|XP_003537295.1|
Lj0g3v0178779	-0.84	0	Protein coding	Disease resistance-like protein [Medicago truncatula] gi|357486935|ref|XP_003613755.1|
Lj0g3v0178959	-3.14	0.02	Protein coding	Ss-RNase [Pyrus communis] gi|116744185|dbj|BAF35964.1|
Lj0g3v0178969	-3.14	0.02	Protein coding	PREDICTED: ribonuclease MC-like [Cucumis sativus] gi|449459526|ref|XP_004147497.1|
Lj0g3v0179239	-3.26	0	Protein coding	Armadillo repeat-containing kinesin-like protein [Medicago truncatula] gi|357506879|ref|XP_003623728.1|
Lj0g3v0179259	-0.6	0	Protein coding	PREDICTED: armadillo repeat-containing kinesin-like protein 2-like [Glycine max] gi|356532089|ref|XP_003534606.1|
Lj0g3v0180199	-4.73	0	Protein coding	PREDICTED: (+)-neomenthol dehydrogenase-like [Cicer arietinum] gi|502157292|ref|XP_004510823.1|
Lj0g3v0180559	-3.67	0	Protein coding	cyochrome P450 monooxygenase CYP701A16 [Glycine max] gi|148613345|gb|ABQ96188.1|
Lj0g3v0180889	-0.88	0.02	repeat	NoHit
Lj0g3v0181779	-2.13	0.02	repeat	NoHit
Lj0g3v0182089	-0.62	0.04	Protein coding	PREDICTED: nodulation-signaling pathway 2 protein-like [Glycine max] gi|356523346|ref|XP_003530301.1|
Lj0g3v0183899	-0.63	0.01	Protein coding	Uncharacterized protein TCM_026764 [Theobroma cacao] gi|508719756|gb|EOY11653.1|
Lj0g3v0184659	-1.76	0	Protein coding	PREDICTED: chaperone protein ClpB-like [Glycine max] gi|356551867|ref|XP_003544294.1|
Lj0g3v0184729	-1.24	0	Protein coding	PREDICTED: phytoene synthase chloroplastic-like [Glycine max] gi|356526962|ref|XP_003532084.1|
Lj0g3v0185029	-2.6	0	Protein coding	C4-dicarboxylate transporter/malic acid transport protein [Medicago truncatula] gi|357497905|ref|XP_003619241.1|
Lj0g3v0185429	-0.65	0.01	Protein coding	PREDICTED: probably inactive leucine-rich repeat receptor-like protein kinase At5g06940-like [Solanum lycopersicum] gi|460378070|ref|XP_004234802.1|
Lj0g3v0185859	-1.27	0.01	Protein coding	PREDICTED: cyclic nucleotide-gated ion channel 4-like isoform X1 [Cicer arietinum] gi|502155450|ref|XP_004510076.1|
Lj0g3v0186209	-1.31	0.03	Non-coding	NoHit
Lj0g3v0186229	-1.17	0.02	Protein coding	PREDICTED: casein kinase II subunit alpha-2-like [Glycine max] gi|356511951|ref|XP_003524685.1|
Lj0g3v0186669	-4.1	0.04	Protein coding	PREDICTED: kidney mitochondrial carrier protein 1-like [Vitis vinifera] gi|359496740|ref|XP_003635319.1|
Lj0g3v0186939	-1.48	0.01	Protein coding	PREDICTED: transcription factor bHLH25-like [Cicer arietinum] gi|502174517|ref|XP_004515538.1|
Lj0g3v0187099	-0.8	0.01	Protein coding	ABC1 family protein [Theobroma cacao] gi|508781897|gb|EOY29153.1|
Lj0g3v0187179	-0.79	0	Protein coding	PREDICTED: serine/threonine protein phosphatase 2A 59 kDa regulatory subunit B' gamma isoform-like [Glycine max] gi|356571427|ref|XP_003553878.1|
Lj0g3v0187919	-1.05	0	Protein coding	PREDICTED: probable F-box protein At1g60180-like [Glycine max] gi|356570871|ref|XP_003553607.1|
Lj0g3v0188229	-0.94	0	Protein coding	Nuclear receptor corepressor [Medicago truncatula] gi|357443347|ref|XP_003591951.1|
Lj0g3v0188379	-0.6	0.04
Lj0g3v0188409	-0.69	0.02
Lj0g3v0188619	-5.2	0.01
Lj0g3v0188849	-2.61	0	Protein coding	2-succinylbenzoate-CoA ligase [Medicago truncatula] gi|357460691|ref|XP_003600627.1|
Lj0g3v0189009	-5.34	0	Protein coding	PREDICTED: benzyl alcohol O-benzoyltransferase-like [Glycine max] gi|356500043|ref|XP_003518844.1|
Lj0g3v0189089	-1.14	0.03	Non-coding	NoHit
Lj0g3v0189239	-1.18	0
Lj0g3v0190619	-3.17	0.02	Non-coding	NoHit
Lj0g3v0190879	-0.73	0	Protein coding	PREDICTED: serine-rich adhesin for platelets-like [Cicer arietinum] gi|502121474|ref|XP_004497334.1|
Lj0g3v0190949	-1.16	0	Protein coding	plastidic aldolase [Solanum palustre] gi|27368033|gb|AAN87356.1|
Lj0g3v0190979	-1.14	0.01	Protein coding	Tripeptidyl-peptidase [Medicago truncatula] gi|357443997|ref|XP_003592276.1|
Lj0g3v0191189	-6.15	0	Protein coding	RecName: Full=Asparagine synthetase [glutamine-hydrolyzing] gi|1351983|sp|P49092.2|ASNS1_LOTJA
Lj0g3v0191579	-4.25	0.05	Non-coding	NoHit
Lj0g3v0191819	-0.75	0	Protein coding	PREDICTED: pollen-specific protein SF21-like [Cicer arietinum] gi|502138801|ref|XP_004503533.1|
Lj0g3v0192339	-1.52	0	Protein coding	Abscisic acid 8'-hydroxylase [Medicago truncatula] gi|357518225|ref|XP_003629401.1|
Lj0g3v0192349	-1.21	0	Protein coding	PREDICTED: elongation of fatty acids protein A-like [Cicer arietinum] gi|502153157|ref|XP_004509237.1|
Lj0g3v0192369	-1.4	0	Protein coding	PREDICTED: probable calcium-binding protein CML41-like [Cicer arietinum] gi|502153148|ref|XP_004509234.1|
Lj0g3v0192499	-3.72	0.02	Protein coding	cytosolic phosphoglucomutase [Citrus cv. Murcott x Citrus aurantium] gi|21586064|gb|AAM55493.1|
Lj0g3v0193039	-1.32	0	Protein coding	hAT family dimerization domain-containing protein [Arabidopsis thaliana] gi|240256365|ref|NP_680299.4|
Lj0g3v0194539	-4.57	0.03	repeat	NoHit
Lj0g3v0194619	-2.16	0	Protein coding	PREDICTED: adiponectin receptor protein 1-like isoform X3 [Cicer arietinum] gi|502160632|ref|XP_004511821.1|
Lj0g3v0194719	-2.8	0.01	Non-coding	NoHit
Lj0g3v0194729	-3.08	0	Protein coding	Trichome birefringence-like 27 [Theobroma cacao] gi|508708544|gb|EOY00441.1|
Lj0g3v0194759	-2.81	0.05	repeat	NoHit
Lj0g3v0194809	-4.79	0.01	Protein coding	PREDICTED: monoglyceride lipase-like [Cicer arietinum] gi|502158479|ref|XP_004511168.1|
Lj0g3v0194899	-0.65	0.02	Protein coding	PREDICTED: formin-like protein 3-like [Cicer arietinum] gi|502102022|ref|XP_004491943.1|
Lj0g3v0195529	-1.5	0
Lj0g3v0196209	-1.35	0.02	Protein coding	PREDICTED: intracellular protein transport protein USO1-like isoform X1 [Cicer arietinum] gi|502147707|ref|XP_004506884.1|
Lj0g3v0196229	-1.37	0.03	Protein coding	PREDICTED: probable LRR receptor-like serine/threonine-protein kinase At5g48740-like [Glycine max] gi|356559015|ref|XP_003547797.1|
Lj0g3v0196349	-1.14	0	Protein coding	Ser/Thr protein kinase [Lotus japonicus] gi|62857020|dbj|BAD95895.1|
Lj0g3v0196839	-1.56	0.01	rRNA	NoHit
Lj0g3v0197289	-1.52	0	Protein coding	22.7 kDa class IV heat shock protein [Medicago truncatula] gi|357493537|ref|XP_003617057.1|
Lj0g3v0197499	-4.16	0.05	Protein coding	22.7 kDa class IV heat shock protein [Medicago truncatula] gi|357495825|ref|XP_003618201.1|
Lj0g3v0197929	-3.56	0.05	Non-coding	NoHit
Lj0g3v0198029	-4.1	0.01	Protein coding	PREDICTED: probable splicing factor 3A subunit 1-like isoform 1 [Glycine max] gi|356575640|ref|XP_003555946.1|
Lj0g3v0198139	-1.2	0	Protein coding	PREDICTED: ABC transporter C family member 3-like [Glycine max] gi|356553519|ref|XP_003545103.1|
Lj0g3v0198289	-1.13	0	Protein coding	phosphoenolpyruvate carboxylase [Glycine max] gi|351726780|ref|NP_001237394.1|
Lj0g3v0198629	-4.24	0.03	Protein coding	PREDICTED: serine carboxypeptidase-like 31-like [Glycine max] gi|356548767|ref|XP_003542771.1|
Lj0g3v0199099	-3.77	0	Protein coding	PREDICTED: pectinesterase 2-like [Glycine max] gi|356496344|ref|XP_003517028.1|
Lj0g3v0199109	-2.36	0	Protein coding	PREDICTED: pectinesterase 2-like [Glycine max] gi|356496344|ref|XP_003517028.1|
Lj0g3v0199199	-0.76	0	Protein coding	PREDICTED: probable leucine-rich repeat receptor-like protein kinase At1g35710-like [Cicer arietinum] gi|502148812|ref|XP_004507279.1|
Lj0g3v0199849	-1.69	0	Protein coding	PREDICTED: clustered mitochondria protein-like [Cicer arietinum] gi|502147896|ref|XP_004506958.1|
Lj0g3v0200079	-2.03	0.02	Protein coding	Uncharacterized protein isoform 4 [Theobroma cacao] gi|508783327|gb|EOY30583.1|
Lj0g3v0200159	-3.93	0	Protein coding	PREDICTED: organic cation/carnitine transporter 4-like [Cicer arietinum] gi|502084151|ref|XP_004487632.1|
Lj0g3v0201049	-1.2	0.02	Protein coding	Ketose-bisphosphate aldolase class-II family protein isoform 3 [Theobroma cacao] gi|508774098|gb|EOY21354.1|
Lj0g3v0201269	-1.9	0	Protein coding	multi-sensor signal transduction histidine kinase [Haloterrigena salina] gi|496168326|ref|WP_008892833.1|
Lj0g3v0201579	-2.41	0.01	Protein coding	PREDICTED: DDB1- and CUL4-associated factor homolog 1-like [Cicer arietinum] gi|502132195|ref|XP_004501259.1|
Lj0g3v0201629	-1.74	0	Protein coding	PREDICTED: heavy metal-associated isoprenylated plant protein 26-like [Cicer arietinum] gi|502166304|ref|XP_004513852.1|
Lj0g3v0201709	-1.96	0	Protein coding	CCP [Medicago truncatula] gi|357494181|ref|XP_003617379.1|
Lj0g3v0202329	-5.19	0	Protein coding	PREDICTED: transcription factor ORG2-like [Glycine max] gi|356504732|ref|XP_003521149.1|
Lj0g3v0202459	-0.96	0	Non-coding	NoHit
Lj0g3v0202519	-2.04	0.04	Protein coding	PREDICTED: membrin-11-like [Cicer arietinum] gi|502098641|ref|XP_004491283.1|
Lj0g3v0202569	-6.59	0	Protein coding	Histidine decarboxylase [Medicago truncatula] gi|357443697|ref|XP_003592126.1|
Lj0g3v0202629	-2.83	0.03	repeat	NoHit
Lj0g3v0202759	-1.39	0.01	Protein coding	PREDICTED: serine/threonine-protein phosphatase 2A regulatory subunit B'' subunit alpha-like [Cicer arietinum] gi|502113763|ref|XP_004494751.1|
Lj0g3v0203269	-2.42	0.01	Protein coding	PREDICTED: LOW QUALITY PROTEIN: amino acid permease 2-like [Glycine max] gi|356541032|ref|XP_003538987.1|
Lj0g3v0203309	-1.48	0.05	Protein coding	expressed protein [Oryza sativa Japonica Group] gi|108706010|gb|ABF93805.1|
Lj0g3v0203569	-0.92	0.02	Protein coding	Tetratricopeptide repeat (TPR)-like superfamily protein isoform 1 [Theobroma cacao] gi|508779010|gb|EOY26266.1|
Lj0g3v0203609	-0.93	0.01	Protein coding	PREDICTED: receptor-like cytosolic serine/threonine-protein kinase RBK2-like [Glycine max] gi|356535678|ref|XP_003536371.1|
Lj0g3v0203789	-0.69	0.01	Non-coding	NoHit
Lj0g3v0203839	-4.69	0.02	Protein coding	PREDICTED: cytochrome P450 716B1-like [Cicer arietinum] gi|502140416|ref|XP_004504209.1|
Lj0g3v0203979	-1.15	0	Protein coding	Cc-nbs-lrr resistance protein [Medicago truncatula] gi|357494411|ref|XP_003617494.1|
Lj0g3v0204109	-4.47	0.04	repeat	NoHit
Lj0g3v0205029	-1	0.02	Protein coding	PREDICTED: membrin-11-like [Glycine max] gi|356567466|ref|XP_003551940.1|
Lj0g3v0205119	-4.9	0.02	Non-coding	NoHit
Lj0g3v0205299	-0.83	0.01	Protein coding	PREDICTED: pre-mRNA-splicing factor ATP-dependent RNA helicase PRP16-like [Glycine max] gi|356557396|ref|XP_003547002.1|
Lj0g3v0205339	-1.45	0.04	Protein coding	PREDICTED: wall-associated receptor kinase-like 8-like [Glycine max] gi|356532449|ref|XP_003534785.1|
Lj0g3v0205399	-4.29	0.03	Protein coding	NADH dehydrogenase subunit F [Strychnopsis thouarsii] gi|156181584|gb|ABU54989.1|
Lj0g3v0205559	-2.44	0	Protein coding	Bifunctional protein aas [Medicago truncatula] gi|357454395|ref|XP_003597478.1|
Lj0g3v0205579	-2.1	0	Protein coding	Bifunctional protein aas [Medicago truncatula] gi|357454395|ref|XP_003597478.1|
Lj0g3v0205729	-1.15	0	Protein coding	Leucine-rich repeat-containing protein [Medicago truncatula] gi|357489671|ref|XP_003615123.1|
Lj0g3v0205749	-6.62	0	Non-coding	NoHit
Lj0g3v0205819	-1.17	0.02	Protein coding	PREDICTED: golgin candidate 1-like [Glycine max] gi|356560629|ref|XP_003548593.1|
Lj0g3v0205919	-4.94	0	Protein coding	Uncharacterized protein TCM_021424 [Theobroma cacao] gi|508714903|gb|EOY06800.1|
Lj0g3v0206119	-1.97	0.05	Protein coding	Uncharacterized protein TCM_021950 [Theobroma cacao] gi|508715646|gb|EOY07543.1|
Lj0g3v0206279	-0.66	0.03	Protein coding	PREDICTED: alanine--tRNA ligase-like [Cicer arietinum] gi|502144716|ref|XP_004505726.1|
Lj0g3v0206449	-0.93	0	Protein coding	PREDICTED: serine-rich adhesin for platelets-like [Cicer arietinum] gi|502122476|ref|XP_004497763.1|
Lj0g3v0206779	-1.62	0.04	Protein coding	PREDICTED: probable serine incorporator-like [Cicer arietinum] gi|502122484|ref|XP_004497767.1|
Lj0g3v0206969	-1.36	0	Protein coding	PREDICTED: E3 ubiquitin-protein ligase RHA2A-like [Cicer arietinum] gi|502120606|ref|XP_004497019.1|
Lj0g3v0207429	-0.7	0.05	Non-coding	NoHit
Lj0g3v0207609	-0.72	0.01	Protein coding	Uncharacterized protein TCM_024813 [Theobroma cacao] gi|508717481|gb|EOY09378.1|
Lj0g3v0207869	-0.88	0
Lj0g3v0208069	-3.66	0.04	Protein coding	PREDICTED: 3-oxoacyl-[acyl-carrier-protein] gi|356500313|ref|XP_003518977.1|
Lj0g3v0208219	-6.11	0	Protein coding	3-hydroxyacyl-CoA dehydrogenase [Pseudomonas sp. G5(2012)] gi|510313349|gb|EPA98367.1|
Lj0g3v0208279	-0.72	0.05	Protein coding	Magnesium and cobalt efflux protein corC [Medicago truncatula] gi|357494865|ref|XP_003617721.1|
Lj0g3v0208379	-2.79	0	Protein coding	PREDICTED: trehalose-phosphate phosphatase-like [Glycine max] gi|356518491|ref|XP_003527912.1|
Lj0g3v0208599	-1.98	0	Protein coding	PREDICTED: heat shock protein 83-like [Glycine max] gi|356530818|ref|XP_003533977.1|
Lj0g3v0208649	-2.86	0	Non-coding	NoHit
Lj0g3v0209179	-0.63	0.03	Protein coding	PREDICTED: deoxyuridine 5'-triphosphate nucleotidohydrolase-like [Glycine max] gi|356553208|ref|XP_003544950.1|
Lj0g3v0209669	-1.6	0.04	Protein coding	Heat shock protein 70-3 [Medicago truncatula] gi|357503375|ref|XP_003621976.1|
Lj0g3v0209699	-9.74	0	Protein coding	PREDICTED: histidine decarboxylase-like [Glycine max] gi|356534053|ref|XP_003535572.1|
Lj0g3v0209819	-5.07	0.01	Protein coding	Cytochrome P450 [Medicago truncatula] gi|358345537|ref|XP_003636833.1|
Lj0g3v0209829	-0.89	0	Protein coding	PREDICTED: probable peroxygenase 4-like [Cicer arietinum] gi|502123798|ref|XP_004498263.1|
Lj0g3v0209959	-4.46	0.01	Protein coding	Nuclear factor NF-kappa-B p105 subunit [Medicago truncatula] gi|357493197|ref|XP_003616887.1|
Lj0g3v0210279	-3.8	0	Protein coding	PREDICTED: capsanthin/capsorubin synthase chromoplast-like [Glycine max] gi|356547120|ref|XP_003541965.1|
Lj0g3v0211009	-1.34	0	Protein coding	PREDICTED: beta-galactosidase-like [Glycine max] gi|356556286|ref|XP_003546457.1|
Lj0g3v0211129	-1.93	0	repeat	NoHit
Lj0g3v0211479	-2.58	0	Protein coding	heat shock protein 70 partial [Ziziphus jujuba] gi|410369164|gb|AFV66576.1|
Lj0g3v0211489	-2.46	0	Protein coding	heat shock protein 70 partial [Ziziphus jujuba] gi|410369164|gb|AFV66576.1|
Lj0g3v0211609	-4.22	0.04	Protein coding	protein binding protein [Arabidopsis lyrata subsp. lyrata] gi|297821411|ref|XP_002878588.1|
Lj0g3v0211819	-1.76	0	Non-coding	NoHit
Lj0g3v0211939	-0.68	0.03	Protein coding	PREDICTED: kinesin-related protein 6-like [Cicer arietinum] gi|502163859|ref|XP_004512973.1|
Lj0g3v0212309	-1.26	0	Protein coding	PREDICTED: proliferating cell nuclear antigen-like [Cicer arietinum] gi|502129176|ref|XP_004500211.1|
Lj0g3v0212369	-1.56	0	Protein coding	PREDICTED: kinesin-4-like [Glycine max] gi|356537103|ref|XP_003537070.1|
Lj0g3v0212449	-2.54	0	Protein coding	23-bisphosphoglycerate-dependent phosphoglycerate mutase [Medicago truncatula] gi|357518595|ref|XP_003629586.1|
Lj0g3v0212799	-0.68	0.02	Protein coding	Haloacid dehalogenase-like hydrolase superfamily protein [Theobroma cacao] gi|508782861|gb|EOY30117.1|
Lj0g3v0212879	-3.09	0	Protein coding	PREDICTED: cytochrome P450 71A1-like [Cicer arietinum] gi|502101155|ref|XP_004491826.1|
Lj0g3v0212969	-1.6	0.02	Non-coding	NoHit
Lj0g3v0213059	-1.58	0	repeat	NoHit
Lj0g3v0213289	-2.41	0	Protein coding	PREDICTED: BON1-associated protein 2-like [Cicer arietinum] gi|502157374|ref|XP_004510853.1|
Lj0g3v0213419	-3.28	0	Protein coding	Uncharacterized protein isoform 1 [Theobroma cacao] gi|508773836|gb|EOY21092.1|
Lj0g3v0213509	-5.51	0	Protein coding	PREDICTED: LOW QUALITY PROTEIN: histidine decarboxylase-like [Glycine max] gi|356534051|ref|XP_003535571.1|
Lj0g3v0213759	-1.38	0.04	Protein coding	PREDICTED: serine/threonine-protein kinase PBS1-like isoform X2 [Cicer arietinum] gi|502083819|ref|XP_004487574.1|
Lj0g3v0214159	-10.66	0	Non-coding	NoHit
Lj0g3v0214199	-1.56	0	Protein coding	PREDICTED: alphaalpha-trehalose-phosphate synthase [UDP-forming] gi|356544138|ref|XP_003540512.1|
Lj0g3v0214479	-1.87	0.05	Protein coding	PREDICTED: probable ADP-ribosylation factor GTPase-activating protein AGD13-like isoform X1 [Cicer arietinum] gi|502080093|ref|XP_004486456.1|
Lj0g3v0214529	-1.42	0	Protein coding	Methyl jasmonate esterase [Medicago truncatula] gi|357512899|ref|XP_003626738.1|
Lj0g3v0214629	-2.3	0	Protein coding	RecName: Full=UDP-sugar pyrophospharylase, Short=PsUSP_x0001_gi|54650280|dbj|BAD66876.1| UDP-sugar pyrophospharylase [Pisum sativum] gi|75110834|sp|Q5W915.1|USP_PEA
Lj0g3v0214639	-3.21	0	Protein coding	PREDICTED: F-box/kelch-repeat protein At3g23880-like [Cicer arietinum] gi|502078956|ref|XP_004486107.1|
Lj0g3v0214719	-4.47	0	Protein coding	PREDICTED: beta-fructofuranosidase insoluble isoenzyme 1-like [Glycine max] gi|356570859|ref|XP_003553601.1|
Lj0g3v0214779	-1.86	0.03	Protein coding	TIR-NBS-LRR type disease resistance protein [Medicago truncatula] gi|357452805|ref|XP_003596679.1|
Lj0g3v0214789	-3.96	0.03	Non-coding	NoHit
Lj0g3v0214849	-1.62	0.03	repeat	NoHit
Lj0g3v0214929	-1.79	0.01	Non-coding	NoHit
Lj0g3v0215059	-1.13	0	Protein coding	Aldehyde dehydrogenase [Medicago truncatula] gi|357518719|ref|XP_003629648.1|
Lj0g3v0215109	-0.91	0	Non-coding	NoHit
Lj0g3v0215329	-0.65	0.03	Protein coding	PREDICTED: signal peptidase complex catalytic subunit SEC11C-like [Glycine max] gi|356561967|ref|XP_003549247.1|
Lj0g3v0215929	-2.27	0	Protein coding	PREDICTED: flavoprotein WrbA-like [Cicer arietinum] gi|502084173|ref|XP_004487638.1|
Lj0g3v0215999	-1.19	0	Protein coding	heat shock protein 70 cognate [Salix gilgiana] gi|3986110|dbj|BAA34919.1|
Lj0g3v0216389	-3.97	0.04	Protein coding	3-ketoacyl-CoA synthase [Medicago truncatula] gi|357472603|ref|XP_003606586.1|
Lj0g3v0216949	-0.63	0	Protein coding	cytochrome P450 monooxygenase [Lotus japonicus] gi|371940462|dbj|BAL45205.1|
Lj0g3v0217099	-2.03	0.01	Protein coding	PREDICTED: phenolic glucoside malonyltransferase 1-like [Cicer arietinum] gi|502126840|ref|XP_004499461.1|
Lj0g3v0218449	-3.12	0	Protein coding	cyochrome P450 monooxygenase CYP701A16 [Glycine max] gi|148613345|gb|ABQ96188.1|
Lj0g3v0218509	-1.08	0	Protein coding	RecName: Full=Uncharacterized protein At4g38062] gi|257096919|sp|P0CB23.1|Y4862_ARATH
Lj0g3v0218689	-1.34	0.01	Protein coding	RRNA intron-encoded homing endonuclease [Medicago truncatula] gi|357488203|ref|XP_003614389.1|
Lj0g3v0219149	-3.97	0	Protein coding	PREDICTED: zeatin O-glucosyltransferase-like [Glycine max] gi|356537475|ref|XP_003537252.1|
Lj0g3v0219699	-5.19	0	Non-coding	NoHit
Lj0g3v0219709	-3.94	0.05	Protein coding	Uncharacterized protein TCM_001028 [Theobroma cacao] gi|508700100|gb|EOX91996.1|
Lj0g3v0220289	-1.6	0	Protein coding	PREDICTED: GDSL esterase/lipase At1g29670-like [Glycine max] gi|356515130|ref|XP_003526254.1|
Lj0g3v0220749	-1.66	0	Non-coding	NoHit
Lj0g3v0221149	-1.3	0.01	Non-coding	NoHit
Lj0g3v0221189	-1.27	0.01	Protein coding	PREDICTED: ribokinase-like isoform X2 [Cicer arietinum] gi|502114755|ref|XP_004495042.1|
Lj0g3v0221259	-1.39	0.05	Protein coding	RXT3-like protein [Medicago truncatula] gi|357504161|ref|XP_003622369.1|
Lj0g3v0221309	-1.07	0	Protein coding	PREDICTED: TMV resistance protein N-like [Glycine max] gi|356542397|ref|XP_003539653.1|
Lj0g3v0221339	-1.49	0	Protein coding	NBS-containing resistance-like protein [Medicago truncatula] gi|357469529|ref|XP_003605049.1|
Lj0g3v0223059	-8.92	0	Protein coding	transcription factor AP2-EREBP [Lotus japonicus] gi|193237569|dbj|BAG50061.1|
Lj0g3v0223849	-1.58	0.04	repeat	NoHit
Lj0g3v0224489	-1.45	0.01	repeat	NoHit
Lj0g3v0225139	-5.21	0	repeat	NoHit
Lj0g3v0225369	-4.53	0.05	Protein coding	PREDICTED: kinetochore protein NDC80 homolog [Cicer arietinum] gi|502076996|ref|XP_004485518.1|
Lj0g3v0226019	-2.05	0.05	Protein coding	Uncharacterized protein TCM_001722 [Theobroma cacao] gi|508700965|gb|EOX92861.1|
Lj0g3v0226289	-5.11	0	Protein coding	PREDICTED: gibberellin 20 oxidase 1-like [Glycine max] gi|356534616|ref|XP_003535849.1|
Lj0g3v0226939	-6.07	0	repeat	NoHit
Lj0g3v0227289	-0.61	0.03	repeat	NoHit
Lj0g3v0227339	-1.72	0.02	Protein coding	Disease resistance protein RPM1 [Medicago truncatula] gi|357515045|ref|XP_003627811.1|
Lj0g3v0227349	-2.66	0.03	Protein coding	Disease resistance protein RPM1 [Medicago truncatula] gi|357515045|ref|XP_003627811.1|
Lj0g3v0227359	-1.1	0.02	Protein coding	PREDICTED: chlorophyll a-b binding protein 13 chloroplastic-like [Cicer arietinum] gi|502084262|ref|XP_004487657.1|
Lj0g3v0227369	-1.05	0.04	Protein coding	PREDICTED: chlorophyll a-b binding protein 13 chloroplastic-like [Vitis vinifera] gi|225461315|ref|XP_002284493.1|
Lj0g3v0227489	-1.65	0.01	Non-coding	NoHit
Lj0g3v0228259	-1.42	0	Protein coding	PREDICTED: ankyrin repeat-containing protein At2g01680-like [Glycine max] gi|356545932|ref|XP_003541387.1|
Lj0g3v0228979	-1.85	0.04	Protein coding	PREDICTED: NADP-dependent alkenal double bond reductase P1-like [Cicer arietinum] gi|502086897|ref|XP_004488361.1|
Lj0g3v0229819	-1.36	0.02	Protein coding	PREDICTED: probable carboxylesterase 6-like [Glycine max] gi|356517686|ref|XP_003527517.1|
Lj0g3v0230189	-1.46	0	Protein coding	PREDICTED: septum-promoting GTP-binding protein 1-like [Glycine max] gi|356501505|ref|XP_003519565.1|
Lj0g3v0230399	-1.98	0.01	Non-coding	NoHit
Lj0g3v0230519	-1.16	0.05	Protein coding	Photosystem I P700 chlorophyll a apoprotein [Medicago truncatula] gi|357463453|ref|XP_003602008.1|
Lj0g3v0231139	-0.9	0.01	Protein coding	PREDICTED: protein IFH1-like isoform X2 [Cicer arietinum] gi|502115864|ref|XP_004495304.1|
Lj0g3v0231469	-3.79	0.03	repeat	NoHit
Lj0g3v0231569	-1.26	0.01	Protein coding	Uncharacterized protein isoform 1 [Theobroma cacao] gi|508707228|gb|EOX99124.1|
Lj0g3v0231689	-2.15	0	Protein coding	NoHit
Lj0g3v0232099	-4.21	0	Protein coding	Uncharacterized protein TCM_034360 [Theobroma cacao] gi|508723320|gb|EOY15217.1|
Lj0g3v0233399	-4.18	0.03	Protein coding	hypothetical protein CRES_2044 [Corynebacterium resistens DSM 45100] gi|336326595|ref|YP_004606561.1|
Lj0g3v0233449	-4.84	0	Non-coding	NoHit
Lj0g3v0233459	-0.78	0	Protein coding	NBS resistance protein [Medicago truncatula] gi|357506453|ref|XP_003623515.1|
Lj0g3v0233849	-1.25	0	Protein coding	ABC transporter family protein [Medicago truncatula] gi|357462361|ref|XP_003601462.1|
Lj0g3v0235359	-3.41	0.01	Non-coding	NoHit
Lj0g3v0235389	-1.24	0.04	Protein coding	PREDICTED: E3 ubiquitin ligase BIG BROTHER-like [Glycine max] gi|356552703|ref|XP_003544702.1|
Lj0g3v0235549	-1.12	0	Protein coding	aquaporin PIP2-7 [Zea mays] gi|162457846|ref|NP_001105639.1|
Lj0g3v0235809	-0.99	0.03	Protein coding	Glucan endo-13-beta-glucosidase [Medicago truncatula] gi|357467255|ref|XP_003603912.1|
Lj0g3v0236629	-4.93	0.01	Non-coding	NoHit
Lj0g3v0236759	-0.91	0	Non-coding	NoHit
Lj0g3v0236829	-0.9	0
Lj0g3v0236849	-1.69	0.03	repeat	NoHit
Lj0g3v0236909	-2.63	0	Protein coding	primosomal protein N' [Lactobacillus pasteurii] gi|497246081|ref|WP_009560298.1|
Lj0g3v0237329	-2.33	0.03	Protein coding	Calcium-dependent lipid-binding family protein isoform 3 [Theobroma cacao] gi|508714945|gb|EOY06842.1|
Lj0g3v0237369	-4.3	0.03	Protein coding	RNA binding protein [Medicago truncatula] gi|357479531|ref|XP_003610051.1|
Lj0g3v0237619	-5.56	0	Protein coding	Hypothetical Protein RTG_02684 [Rhodotorula glutinis ATCC 204091] gi|342319285|gb|EGU11234.1|
Lj0g3v0238459	-2.87	0	repeat	NoHit
Lj0g3v0238589	-1.09	0	Protein coding	AGAP009655-PA [Anopheles gambiae str. PEST] gi|158298518|ref|XP_318692.4|
Lj0g3v0239469	-1.45	0.03	Protein coding	PREDICTED: pentatricopeptide repeat-containing protein At5g56310-like [Cicer arietinum] gi|502112518|ref|XP_004494357.1|
Lj0g3v0239709	-5.52	0	Protein coding	Uncharacterized protein TCM_019359 [Theobroma cacao] gi|508712195|gb|EOY04092.1|
Lj0g3v0240199	-2.85	0.01
Lj0g3v0240669	-0.74	0.01	Protein coding	expansin A5 [Glycine max] gi|359385909|gb|AEV43315.1|
Lj0g3v0240899	-1.53	0	Protein coding	metal ion binding protein [Cucumis melo subsp. melo] gi|307135910|gb|ADN33773.1|
Lj0g3v0240909	-1.91	0	Non-coding	NoHit
Lj0g3v0241319	-1.15	0	Protein coding	PREDICTED: myosin-11-like isoform X1 [Cicer arietinum] gi|502137628|ref|XP_004503147.1|
Lj0g3v0241389	-0.89	0.02	Protein coding	PREDICTED: ABC transporter G family member 23-like [Glycine max] gi|356577612|ref|XP_003556918.1|
Lj0g3v0241459	-1.37	0	Protein coding	PREDICTED: (+)-neomenthol dehydrogenase-like [Glycine max] gi|356506282|ref|XP_003521915.1|
Lj0g3v0241819	-1.75	0	Protein coding	PREDICTED: probable serine/threonine-protein kinase At1g09600-like [Cicer arietinum] gi|502118923|ref|XP_004496442.1|
Lj0g3v0241969	-0.93	0	Protein coding	PREDICTED: ABC transporter G family member 21-like [Cicer arietinum] gi|502118333|ref|XP_004496215.1|
Lj0g3v0242759	-0.7	0.01	Protein coding	respiratory burst oxidase 1 [Medicago truncatula] gi|58532639|gb|AAW78863.1|
Lj0g3v0243069	-4.38	0	Protein coding	PREDICTED: protein TIFY 10A-like [Glycine max] gi|356547952|ref|XP_003542368.1|
Lj0g3v0243169	-0.77	0	repeat	NoHit
Lj0g3v0243489	-1.34	0	Protein coding	PREDICTED: GDSL esterase/lipase At2g23540-like [Glycine max] gi|356498499|ref|XP_003518088.1|
Lj0g3v0243599	-2.23	0.03	Protein coding	15-hydroxyprostaglandin dehydrogenase [Medicago truncatula] gi|357475423|ref|XP_003607997.1|
Lj0g3v0244439	-1.6	0.02	Protein coding	transcription factor WRKY [Lotus japonicus] gi|193237581|dbj|BAG50067.1|
Lj0g3v0244679	-0.6	0.04	Protein coding	Phospholipase D alpha [Medicago truncatula] gi|357468269|ref|XP_003604419.1|
Lj0g3v0244709	-0.82	0.02	Protein coding	PREDICTED: septum-promoting GTP-binding protein 1-like [Glycine max] gi|356501505|ref|XP_003519565.1|
Lj0g3v0245029	-0.73	0	Protein coding	PREDICTED: mitochondrial metalloendopeptidase OMA1 [Vitis vinifera] gi|225455604|ref|XP_002269952.1|
Lj0g3v0245539	-0.77	0	Protein coding	PREDICTED: cellulose synthase A catalytic subunit 3 [UDP-forming] gi|356530659|ref|XP_003533898.1|
Lj0g3v0245759	-1.88	0	Protein coding	PREDICTED: prolycopene isomerase chloroplastic-like [Cicer arietinum] gi|502122189|ref|XP_004497623.1|
Lj0g3v0245819	-2.32	0.05	fragmented	NoHit
Lj0g3v0245869	-2.05	0.02	fragmented	NoHit
Lj0g3v0245889	-2.03	0.02	fragmented	NoHit
Lj0g3v0245909	-1.69	0.02	Protein coding	phenylalanine ammonia-lyase [Lotus japonicus] gi|118142384|dbj|BAF36967.1|
Lj0g3v0245939	-1.07	0	Non-coding	NoHit
Lj0g3v0245959	-1.86	0	fragmented	NoHit
Lj0g3v0246179	-1.24	0.02	Protein coding	PREDICTED: coatomer subunit beta'-2-like isoform X1 [Cicer arietinum] gi|502080914|ref|XP_004486718.1|
Lj0g3v0246259	-1.4	0.04	Protein coding	Epidermal growth factor receptor substrate 15-like protein [Medicago truncatula] gi|357495659|ref|XP_003618118.1|
Lj0g3v0246309	-1.1	0.01	Non-coding	NoHit
Lj0g3v0247029	-1.36	0	Protein coding	RecName: Full=Carotenoid 910(9'10')-cleavage dioxygenase 1, AltName: Full=PsCCD1, AltName: Full=PsNCED1_x0001_gi|22335695|dbj|BAC10549.1| nine-cis-epoxycarotenoid dioxygenase1 [Pisum sativum] gi|75157294|sp|Q8LP17.1|CCD1_PEA
Lj0g3v0247339	-1.81	0	Protein coding	PREDICTED: arabinogalactan peptide 20-like [Glycine max] gi|356520850|ref|XP_003529073.1|
Lj0g3v0247399	-0.98	0	Protein coding	resistance protein MG63 [Glycine max] gi|9965107|gb|AAG09953.1|AF175398_1
Lj0g3v0247409	-1.17	0	Protein coding	PREDICTED: TMV resistance protein N-like [Glycine max] gi|356561802|ref|XP_003549167.1|
Lj0g3v0248249	-1.72	0.02	Non-coding	NoHit
Lj0g3v0248949	-5.78	0	Non-coding	NoHit
Lj0g3v0249049	-6.78	0	Protein coding	Os11g0437600 [Oryza sativa Japonica Group] gi|297728309|ref|NP_001176518.1|
Lj0g3v0249509	-0.78	0.04	Protein coding	PREDICTED: F-box protein At5g39450-like [Glycine max] gi|356518785|ref|XP_003528058.1|
Lj0g3v0249659	-1.12	0	Protein coding	PREDICTED: probable VAMP-like protein At1g33475-like [Cicer arietinum] gi|502136366|ref|XP_004502660.1|
Lj0g3v0249709	-1.33	0.04	repeat	NoHit
Lj0g3v0250219	-0.69	0	Protein coding	S-adenosyl-L-methionine-dependent methyltransferases superfamily protein [Theobroma cacao] gi|508723078|gb|EOY14975.1|
Lj0g3v0250229	-0.68	0.01	Protein coding	S-adenosyl-L-methionine-dependent methyltransferases superfamily protein [Theobroma cacao] gi|508723078|gb|EOY14975.1|
Lj0g3v0250259	-0.71	0	Protein coding	PREDICTED: auxin response factor 9-like [Glycine max] gi|356504356|ref|XP_003520962.1|
Lj0g3v0250439	-0.64	0	Protein coding	PREDICTED: disease resistance response protein 206-like [Cicer arietinum] gi|502167803|ref|XP_004514253.1|
Lj0g3v0250469	-1.45	0	Protein coding	Uncharacterized protein TCM_002928 [Theobroma cacao] gi|508702033|gb|EOX93929.1|
Lj0g3v0250539	-6.83	0	Protein coding	PREDICTED: ethylene-responsive transcription factor 2-like [Glycine max] gi|356520778|ref|XP_003529037.1|
Lj0g3v0250669	-2.63	0	Protein coding	PREDICTED: calcium-binding protein CML38-like [Cicer arietinum] gi|502130435|ref|XP_004500649.1|
Lj0g3v0250699	-2.07	0	Protein coding	Dihydroflavonol reductase [Medicago truncatula] gi|357458089|ref|XP_003599325.1|
Lj0g3v0250739	-0.83	0	Protein coding	PREDICTED: ent-kaur-16-ene synthase chloroplastic-like [Cicer arietinum] gi|502087483|ref|XP_004488548.1|
Lj0g3v0250989	-0.87	0.01	Protein coding	PREDICTED: serine/threonine-protein kinase Nek5-like isoform X1 [Cicer arietinum] gi|502165636|ref|XP_004513642.1|
Lj0g3v0251229	-0.97	0.01	Protein coding	PREDICTED: long chain acyl-CoA synthetase 2-like [Glycine max] gi|356523415|ref|XP_003530335.1|
Lj0g3v0251469	-2.74	0	Protein coding	PREDICTED: microtubule-associated protein 1B-like [Cicer arietinum] gi|502111232|ref|XP_004493993.1|
Lj0g3v0251619	-1.84	0.01	Protein coding	PREDICTED: ent-copalyl diphosphate synthase chloroplastic-like [Glycine max] gi|356503551|ref|XP_003520571.1|
Lj0g3v0251759	-1.55	0.01	Protein coding	Anaphase-promoting complex subunit [Medicago truncatula] gi|357474951|ref|XP_003607761.1|
Lj0g3v0252559	-1.51	0.05	Protein coding	stress-induced receptor-like kinase precursor [Glycine max] gi|351725323|ref|NP_001238112.1|
Lj0g3v0252569	-1.6	0.02	repeat	NoHit
Lj0g3v0252699	-1.13	0	Protein coding	PREDICTED: pleiotropic drug resistance protein 2-like [Cicer arietinum] gi|502174313|ref|XP_004515482.1|
Lj0g3v0252729	-1.03	0.04	Protein coding	RecName: Full=Cytochrome P450 82A1, AltName: Full=CYPLXXXII_x0001_gi|4874244|gb|AAC49188.2| cytochrome P450 monooxygenase [Pisum sativum] gi|18314355|sp|Q43068.2|C82A1_PEA
Lj0g3v0252959	-0.91	0	Protein coding	p-hydroxybenzoic acid efflux pump subunit aaeB [Medicago truncatula] gi|357454145|ref|XP_003597353.1|
Lj0g3v0252979	-2.41	0	Non-coding	NoHit
Lj0g3v0253089	-0.86	0.01	Protein coding	hypothetical protein [Lactobacillus pasteurii] gi|497245013|ref|WP_009559230.1|
Lj0g3v0253109	-1.14	0.04	Protein coding	PREDICTED: auxin response factor 2-like [Glycine max] gi|356513463|ref|XP_003525433.1|
Lj0g3v0253589	-1.67	0.02	Non-coding	NoHit
Lj0g3v0253609	-5.14	0
Lj0g3v0253689	-1.57	0.03
Lj0g3v0253939	-0.73	0	Protein coding	PREDICTED: rae1-like protein At1g80670-like [Cicer arietinum] gi|502118278|ref|XP_004496188.1|
Lj0g3v0254189	-0.68	0.03	Protein coding	PREDICTED: BTB/POZ domain-containing protein At5g48800-like [Glycine max] gi|356504266|ref|XP_003520918.1|
Lj0g3v0254309	-2.86	0.02	Protein coding	Toll interleukin receptor [Medicago truncatula] gi|357494427|ref|XP_003617502.1|
Lj0g3v0254319	-2.11	0.03	Protein coding	Toll interleukin receptor [Medicago truncatula] gi|357494427|ref|XP_003617502.1|
Lj0g3v0254609	-0.89	0	Protein coding	PREDICTED: aspartic proteinase-like [Cicer arietinum] gi|502117401|ref|XP_004495808.1|
Lj0g3v0254679	-1.13	0	Protein coding	Uncharacterized protein TCM_037329 [Theobroma cacao] gi|508782705|gb|EOY29961.1|
Lj0g3v0254689	-1.16	0	Protein coding	Uncharacterized protein TCM_037329 [Theobroma cacao] gi|508782705|gb|EOY29961.1|
Lj0g3v0254709	-2.21	0.03	Protein coding	PREDICTED: blue copper protein-like [Glycine max] gi|356576407|ref|XP_003556323.1|
Lj0g3v0254749	-4.27	0.01	Non-coding	NoHit
Lj0g3v0255159	-1.14	0	Protein coding	PREDICTED: probable polygalacturonase non-catalytic subunit JP650-like [Cicer arietinum] gi|502154756|ref|XP_004509821.1|
Lj0g3v0255209	-0.68	0	Protein coding	Tyrosine specific protein phosphatase family protein [Medicago truncatula] gi|357493185|ref|XP_003616881.1|
Lj0g3v0255469	-1.37	0.02	Protein coding	PREDICTED: transcription factor TCP9-like [Cicer arietinum] gi|502157480|ref|XP_004510891.1|
Lj0g3v0255499	-0.89	0.03	Protein coding	PREDICTED: ATPase ASNA1 homolog [Cicer arietinum] gi|502157463|ref|XP_004510885.1|
Lj0g3v0255549	-1.31	0	Non-coding	NoHit
Lj0g3v0256479	-1.27	0.01	Protein coding	Heat shock protein [Medicago truncatula] gi|357503433|ref|XP_003622005.1|
Lj0g3v0256519	-1.5	0	Protein coding	PREDICTED: probable WRKY transcription factor 42-like isoform X1 [Cicer arietinum] gi|502086327|ref|XP_004488182.1|
Lj0g3v0256599	-0.87	0.01	repeat	NoHit
Lj0g3v0256609	-1.86	0	Protein coding	PREDICTED: beta-hexosaminidase 2-like [Cicer arietinum] gi|502087608|ref|XP_004488586.1|
Lj0g3v0256639	-0.88	0.01	Protein coding	sieve element occlusion a [Solanum phureja] gi|307101690|gb|ADN32810.1|
Lj0g3v0256849	-0.6	0.01	Protein coding	PREDICTED: steroid 5-alpha-reductase DET2-like [Cicer arietinum] gi|502169150|ref|XP_004514547.1|
Lj0g3v0256879	-0.86	0	Protein coding	alpha-carboxyltransferase 2 [Arachis hypogaea] gi|226425243|gb|ACO53621.1|
Lj0g3v0258069	-1.2	0.03	Protein coding	Uncharacterized protein TCM_022558 [Theobroma cacao] gi|508716319|gb|EOY08216.1|
Lj0g3v0258299	-4.31	0	Protein coding	PREDICTED: beta-fructofuranosidase soluble isoenzyme I-like [Cicer arietinum] gi|502127341|ref|XP_004499664.1|
Lj0g3v0258529	-2.04	0.02	Non-coding	NoHit
Lj0g3v0258629	-1.1	0.01	Protein coding	PREDICTED: protein KIAA0664 homolog [Glycine max] gi|356508390|ref|XP_003522940.1|
Lj0g3v0258689	-3.29	0.03	Protein coding	B3 domain-containing protein [Medicago truncatula] gi|357460331|ref|XP_003600447.1|
Lj0g3v0258829	-1.71	0.01	Non-coding	NoHit
Lj0g3v0258869	-4.12	0.02	Protein coding	Uncharacterized protein TCM_035327 [Theobroma cacao] gi|508724633|gb|EOY16530.1|
Lj0g3v0258939	-0.71	0.03	Protein coding	Uncharacterized protein isoform 3 partial [Theobroma cacao] gi|508700855|gb|EOX92751.1|
Lj0g3v0258989	-0.82	0	Protein coding	6-phosphofructokinase [Medicago truncatula] gi|357517251|ref|XP_003628914.1|
Lj0g3v0258999	-0.72	0.03	Protein coding	PREDICTED: scarecrow-like protein 9-like [Glycine max] gi|356506678|ref|XP_003522103.1|
Lj0g3v0259069	-2.29	0.02	Non-coding	NoHit
Lj0g3v0259119	-1.01	0	Protein coding	PREDICTED: 3-ketoacyl-CoA thiolase 2 peroxisomal-like [Cicer arietinum] gi|502146749|ref|XP_004506590.1|
Lj0g3v0259279	-2.59	0.01	Protein coding	NoHit
Lj0g3v0259409	-1.86	0.01	Protein coding	conserved hypothetical protein [Ricinus communis] gi|255566876|ref|XP_002524421.1|
Lj0g3v0259429	-0.92	0.01	Protein coding	StAR-related lipid transfer protein [Medicago truncatula] gi|357464181|ref|XP_003602372.1|
Lj0g3v0259619	-0.59	0.05	Protein coding	PREDICTED: serine/threonine-protein kinase SAPK2-like [Glycine max] gi|356512678|ref|XP_003525044.1|
Lj0g3v0259759	-0.8	0	Protein coding	secreted protein [Beggiatoa sp. PS] gi|495750709|ref|WP_008475288.1|
Lj0g3v0259819	-0.6	0	Protein coding	PREDICTED: transcription factor-like protein DPB-like [Glycine max] gi|356497355|ref|XP_003517526.1|
Lj0g3v0259849	-1.58	0.04	Protein coding	sucrose-phosphatase [Medicago truncatula] gi|11127759|gb|AAG31076.1|AF283566_1
Lj0g3v0260169	-2.02	0	Protein coding	Mitochondrial transcription termination factor family protein [Theobroma cacao] gi|508706657|gb|EOX98553.1|
Lj0g3v0260249	-1.02	0	Protein coding	Disease resistance-responsive (dirigent-like protein) family protein [Theobroma cacao] gi|508713525|gb|EOY05422.1|
Lj0g3v0260289	-1.61	0.01	Protein coding	PREDICTED: serine incorporator 3-like [Glycine max] gi|356577580|ref|XP_003556902.1|
Lj0g3v0260479	-1.54	0.03	Non-coding	NoHit
Lj0g3v0261099	-2.29	0	fragmented	NoHit
Lj0g3v0261119	-1.96	0.03	fragmented	NoHit
Lj0g3v0261379	-3.21	0	Protein coding	galactose oxidase [Trifolium repens] gi|289540889|gb|ADD09566.1|
Lj0g3v0261389	-2.56	0	Protein coding	galactose oxidase [Trifolium repens] gi|289540889|gb|ADD09566.1|
Lj0g3v0261669	-3.42	0.05	Protein coding	PREDICTED: tyrosine-protein kinase TXK-like [Glycine max] gi|356509608|ref|XP_003523539.1|
Lj0g3v0261839	-0.87	0	Protein coding	U-box domain-containing protein [Medicago truncatula] gi|357456825|ref|XP_003598693.1|
Lj0g3v0261939	-1.22	0.02	Protein coding	PREDICTED: annexin-like protein RJ4-like [Glycine max] gi|356508416|ref|XP_003522953.1|
Lj0g3v0261999	-3.42	0	Non-coding	NoHit
Lj0g3v0262119	-0.95	0	Protein coding	EDS1-2 [Glycine max] gi|288310310|gb|ADC45394.1|
Lj0g3v0262309	-0.7	0.05	Non-coding	NoHit
Lj0g3v0262399	-0.67	0.02	Protein coding	Uncharacterized protein TCM_042158 [Theobroma cacao] gi|508787237|gb|EOY34493.1|
Lj0g3v0262619	-1.34	0.02	Protein coding	Root phototropism protein [Medicago truncatula] gi|357491537|ref|XP_003616056.1|
Lj0g3v0263509	-0.93	0	Protein coding	TPA: NAD-dependent epimerase/dehydratase [Zea mays] gi|414873669|tpg|DAA52226.1|
Lj0g3v0263879	-0.81	0.03	Protein coding	PREDICTED: pentatricopeptide repeat-containing protein At2g20710 mitochondrial-like [Cicer arietinum] gi|502168689|ref|XP_004514446.1|
Lj0g3v0264599	-1.37	0.02	Protein coding	PREDICTED: chaperonin CPN60-2 mitochondrial-like [Cicer arietinum] gi|502118056|ref|XP_004496079.1|
Lj0g3v0265009	-1.38	0	Protein coding	Glycoprotein membrane precursor GPI-anchored [Theobroma cacao] gi|508713696|gb|EOY05593.1|
Lj0g3v0265379	-1.87	0	Protein coding	PREDICTED: trans-23-enoyl-CoA reductase-like [Glycine max] gi|356499538|ref|XP_003518596.1|
Lj0g3v0265559	-1.19	0.01	Protein coding	PREDICTED: microtubule-associated protein RP/EB family member 1B-like [Cicer arietinum] gi|502126762|ref|XP_004499427.1|
Lj0g3v0265999	-1.49	0	Protein coding	PREDICTED: protein SHORT-ROOT-like [Glycine max] gi|356550396|ref|XP_003543573.1|
Lj0g3v0266379	-1.33	0	Protein coding	PREDICTED: cytochrome P450 93A3-like [Cicer arietinum] gi|502122987|ref|XP_004497961.1|
Lj0g3v0266549	-2.01	0	Protein coding	PREDICTED: tricalbin-2-like [Glycine max] gi|356535625|ref|XP_003536345.1|
Lj0g3v0266589	-0.85	0	Protein coding	Notum-like protein [Medicago truncatula] gi|357517413|ref|XP_003628995.1|
Lj0g3v0266729	-3.23	0	Protein coding	PREDICTED: probable glycosyltransferase At5g03795-like [Glycine max] gi|356570806|ref|XP_003553575.1|
Lj0g3v0266789	-0.68	0	Protein coding	PREDICTED: villin-4-like [Glycine max] gi|356530312|ref|XP_003533726.1|
Lj0g3v0267019	-0.98	0.01	Protein coding	PREDICTED: U-box domain-containing protein 20-like [Glycine max] gi|356553261|ref|XP_003544976.1|
Lj0g3v0267169	-1.62	0	Protein coding	PREDICTED: reticuline oxidase-like protein-like [Cicer arietinum] gi|502080207|ref|XP_004486493.1|
Lj0g3v0267759	-1.89	0.05	Non-coding	NoHit
Lj0g3v0267769	-1.49	0	Protein coding	PREDICTED: beta-galactosidase 8-like [Glycine max] gi|356539454|ref|XP_003538213.1|
Lj0g3v0268069	-0.76	0	Protein coding	PREDICTED: peptidyl-prolyl cis-trans isomerase G-like isoform X1 [Cicer arietinum] gi|502183408|ref|XP_004517131.1|
Lj0g3v0268429	-3.39	0.01	Protein coding	ferric reductase [Lotus japonicus] gi|331271992|gb|AED02590.1|
Lj0g3v0268519	-1	0.04	repeat	NoHit
Lj0g3v0268529	-1.18	0.03	repeat	NoHit
Lj0g3v0268619	-1.18	0	Protein coding	Uncharacterized protein TCM_038276 [Theobroma cacao] gi|508784066|gb|EOY31322.1|
Lj0g3v0268649	-1.97	0	Protein coding	stress induced protein [Morella rubra] gi|427199330|gb|AFY26888.1|
Lj0g3v0268789	-1.38	0	Protein coding	PREDICTED: pyruvate kinase isozyme G chloroplastic-like [Glycine max] gi|356559692|ref|XP_003548131.1|
Lj0g3v0268939	-2.61	0.02	Protein coding	PREDICTED: 3-hydroxy-3-methylglutaryl-coenzyme A reductase 3-like [Cicer arietinum] gi|502153809|ref|XP_004509470.1|
Lj0g3v0268949	-0.96	0	Protein coding	Os09g0413600 [Oryza sativa Japonica Group] gi|115479143|ref|NP_001063165.1|
Lj0g3v0268999	-1.69	0.03	Protein coding	PREDICTED: chitin-inducible gibberellin-responsive protein 1-like [Glycine max] gi|356514974|ref|XP_003526176.1|
Lj0g3v0269299	-1.15	0.04	Protein coding	hypothetical protein [Pongo abelii] gi|56403648|emb|CAI29622.1|
Lj0g3v0269349	-0.94	0	Protein coding	chromatin remodeling complex subunit [Populus trichocarpa] gi|224122872|ref|XP_002318937.1|
Lj0g3v0269609	-1.49	0.02
Lj0g3v0269689	-3.39	0	Protein coding	PREDICTED: 8-hydroxyquercetin 8-O-methyltransferase-like [Glycine max] gi|356577865|ref|XP_003557042.1|
Lj0g3v0269819	-0.91	0	Non-coding	NoHit
Lj0g3v0270319	-1.97	0.03	Non-coding	NoHit
Lj0g3v0270369	-0.97	0.01	Protein coding	PREDICTED: nitric oxide synthase brain [Orcinus orca] gi|466066626|ref|XP_004281524.1|
Lj0g3v0270519	-0.6	0.03	fragmented	NoHit
Lj0g3v0270539	-0.74	0.01	fragmented	NoHit
Lj0g3v0270549	-0.93	0	fragmented	NoHit
Lj0g3v0270569	-0.82	0.01	Non-coding	NoHit
Lj0g3v0270829	-4.06	0.04	Protein coding	Serine/threonine protein kinase/endoribonuclease IRE1 partial [Medicago truncatula] gi|357475747|ref|XP_003608159.1|
Lj0g3v0270919	-0.71	0	Protein coding	PREDICTED: elongation factor G chloroplastic-like [Glycine max] gi|356563292|ref|XP_003549898.1|
Lj0g3v0270939	-1.69	0	Protein coding	RecName: Full=Legumain, AltName: Full=Asparaginyl endopeptidase, Flags: Precursor_x0001_gi|499294|dbj|BAA06596.1| asparaginyl endopeptidase [Canavalia ensiformis] gi|1346432|sp|P49046.1|LEGU_CANEN
Lj0g3v0270989	-2.08	0.02	Protein coding	Beta-13-glucosyltransferase [Theobroma cacao] gi|508777574|gb|EOY24830.1|
Lj0g3v0271639	-0.69	0	repeat	NoHit
Lj0g3v0272309	-1.87	0.04	Non-coding	NoHit
Lj0g3v0272519	-3.93	0	Protein coding	Uncharacterized protein TCM_033965 [Theobroma cacao] gi|508722757|gb|EOY14654.1|
Lj0g3v0272529	-1.01	0	Protein coding	PREDICTED: probable exonuclease mut-7 homolog isoform X2 [Cicer arietinum] gi|502124374|ref|XP_004498500.1|
Lj0g3v0273059	-2.57	0	Non-coding	NoHit
Lj0g3v0273269	-0.95	0	Protein coding	SD04095p partial [Drosophila melanogaster] gi|28316831|gb|AAO39439.1|
Lj0g3v0273329	-2	0	Protein coding	Heat shock protein [Medicago truncatula] gi|357503367|ref|XP_003621972.1|
Lj0g3v0273499	-0.7	0	Protein coding	PREDICTED: pre-mRNA-splicing factor ATP-dependent RNA helicase PRP16-like [Cicer arietinum] gi|502082664|ref|XP_004487236.1|
Lj0g3v0274069	-1.22	0.04	Protein coding	PREDICTED: zinc finger protein 598-like [Cicer arietinum] gi|502112835|ref|XP_004494458.1|
Lj0g3v0274529	-3.63	0	Protein coding	PREDICTED: E3 ubiquitin-protein ligase HERC2-like partial [Cucumis sativus] gi|449522972|ref|XP_004168499.1|
Lj0g3v0275019	-1.39	0.01	Non-coding	NoHit
Lj0g3v0275209	-1.88	0	Protein coding	PREDICTED: probable receptor-like protein kinase At1g67000-like [Cicer arietinum] gi|502124155|ref|XP_004498409.1|
Lj0g3v0275219	-5.61	0	Protein coding	PREDICTED: probable receptor-like protein kinase At1g67000-like [Vitis vinifera] gi|359490131|ref|XP_002279967.2|
Lj0g3v0275419	-0.63	0.03	Protein coding	NBS resistance protein-like protein [Medicago truncatula] gi|357469163|ref|XP_003604866.1|
Lj0g3v0275539	-1.56	0	Protein coding	PREDICTED: ubiquitin carboxyl-terminal hydrolase 19-like [Vitis vinifera] gi|359476454|ref|XP_002271840.2|
Lj0g3v0276019	-3.01	0	Protein coding	Zinc finger protein CONSTANS-like protein [Medicago truncatula] gi|357453581|ref|XP_003597068.1|
Lj0g3v0276259	-4.29	0.02	repeat	NoHit
Lj0g3v0276309	-0.64	0	Protein coding	Uncharacterized protein TCM_035293 [Theobroma cacao] gi|508724605|gb|EOY16502.1|
Lj0g3v0276429	-2.71	0.05	Protein coding	WD repeat-containing protein 1 [Myotis davidii] gi|432098310|gb|ELK28112.1|
Lj0g3v0276469	-2.07	0.02	Non-coding	NoHit
Lj0g3v0276489	-1.65	0.01	Non-coding	NoHit
Lj0g3v0276689	-1.62	0	Protein coding	class II chitinase [Arachis hypogaea] gi|295291568|gb|ADF87393.1|
Lj0g3v0277629	-1.32	0.03	Protein coding	Uncharacterized protein TCM_005005 [Theobroma cacao] gi|508703633|gb|EOX95529.1|
Lj0g3v0278049	-1.48	0	Protein coding	PREDICTED: peroxidase 3-like [Glycine max] gi|356500246|ref|XP_003518944.1|
Lj0g3v0278159	-3.31	0.02	Protein coding	nodule-specific protein NLj70 [Lotus japonicus] g3vi|3329366|gb|AAC39500.1|
Lj0g3v0278809	-0.82	0	Protein coding	PREDICTED: CBL-interacting serine/threonine-protein kinase 7-like [Cicer arietinum] gi|502123125|ref|XP_004498005.1|
Lj0g3v0278839	-1.12	0	Protein coding	PREDICTED: protein MKS1-like [Cicer arietinum] gi|502136208|ref|XP_004502599.1|
Lj0g3v0278879	-1.92	0	Protein coding	Phytoene synthase [Medicago truncatula] gi|357462675|ref|XP_003601619.1|
Lj0g3v0278949	-4.73	0.01	Protein coding	PREDICTED: homeobox-leucine zipper protein ATHB-8-like [Glycine max] gi|356507931|ref|XP_003522716.1|
Lj0g3v0280129	-1.28	0	repeat	NoHit
Lj0g3v0280349	-2.68	0	Protein coding	Kinase-like protein [Medicago truncatula] gi|357497897|ref|XP_003619237.1|
Lj0g3v0280689	-2.13	0.03	Protein coding	PREDICTED: G-box-binding factor 1-like [Cicer arietinum] gi|502123622|ref|XP_004498193.1|
Lj0g3v0280889	-0.83	0.01	Protein coding	CW14 protein isoform 1 [Theobroma cacao] gi|508708350|gb|EOY00247.1|
Lj0g3v0281009	-3.09	0	Protein coding	Acid beta-fructofuranosidase [Medicago truncatula] gi|357476945|ref|XP_003608758.1|
Lj0g3v0282109	-2.04	0	Non-coding	NoHit
Lj0g3v0282979	-0.64	0.01	Protein coding	PREDICTED: UDP-glycosyltransferase 71D1-like [Cicer arietinum] gi|502095988|ref|XP_004490589.1|
Lj0g3v0283089	-0.6	0.01	Protein coding	PREDICTED: telomere repeat-binding protein 4-like [Glycine max] gi|356539862|ref|XP_003538412.1|
Lj0g3v0283759	-0.74	0	Protein coding	PREDICTED: serpin-ZX-like [Glycine max] gi|356510338|ref|XP_003523896.1|
Lj0g3v0283859	-1.67	0	Protein coding	PREDICTED: scarecrow-like protein 32-like [Glycine max] gi|356542103|ref|XP_003539510.1|
Lj0g3v0284089	-2.06	0.03	Non-coding	NoHit
Lj0g3v0284109	-1.73	0	Protein coding	PREDICTED: probable C-terminal domain small phosphatase-like isoform X4 [Cicer arietinum] gi|502170470|ref|XP_004514839.1|
Lj0g3v0284229	-1.63	0	Protein coding	plant cell wall protein SlTFR88 [Solanum lycopersicum] gi|350534998|ref|NP_001233914.1|
Lj0g3v0284449	-0.84	0.03	Protein coding	Ethylene responsive transcription factor 1a [Medicago truncatula] gi|357463809|ref|XP_003602186.1|
Lj0g3v0284549	-1.53	0	Protein coding	PREDICTED: subtilisin-like protease-like [Cicer arietinum] gi|502106343|ref|XP_004492921.1|
Lj0g3v0284579	-1.56	0	Protein coding	Receptor protein kinase-like protein [Medicago truncatula] gi|357508031|ref|XP_003624304.1|
Lj0g3v0284939	-1.68	0	Protein coding	glutaredoxin-related protein [Arabidopsis thaliana] gi|18399411|ref|NP_566405.1|
Lj0g3v0285159	-1.04	0	Protein coding	PREDICTED: beta-galactosidase 3-like [Glycine max] gi|356502950|ref|XP_003520277.1|
Lj0g3v0285219	-1.23	0.04	repeat	NoHit
Lj0g3v0285269	-3.59	0.01	Non-coding	NoHit
Lj0g3v0285299	-0.72	0.02	Protein coding	PREDICTED: UPF0392 protein RCOM_0530710-like [Glycine max] gi|356501958|ref|XP_003519790.1|
Lj0g3v0285319	-2.73	0	Protein coding	PREDICTED: probable 2-oxoglutarate/Fe(II)-dependent dioxygenase-like [Glycine max] gi|356495151|ref|XP_003516444.1|
Lj0g3v0285839	-1.89	0	Protein coding	PREDICTED: MADS-box protein SOC1-like [Glycine max] gi|356522682|ref|XP_003529975.1|
Lj0g3v0285959	-0.6	0.02	Protein coding	Sieve element-occluding protein [Medicago truncatula] gi|357441005|ref|XP_003590780.1|
Lj0g3v0285989	-1.75	0	Protein coding	ABC transporter B family member [Medicago truncatula] gi|357463203|ref|XP_003601883.1|
Lj0g3v0286239	-1.92	0.04	repeat	NoHit
Lj0g3v0286419	-4.19	0	Non-coding	NoHit
Lj0g3v0286429	-3.22	0	Protein coding	3'-hydroxy-N-methyl-(S)-coclaurine 4'-O-methyltransferase-like [Glycine max] gi|371502138|ref|NP_001243073.1|
Lj0g3v0286449	-1.15	0	Protein coding	PREDICTED: probable LRR receptor-like serine/threonine-protein kinase At1g51880-like [Glycine max] gi|356556621|ref|XP_003546622.1|
Lj0g3v0286499	-1.56	0	Protein coding	Lipaseshydrolases acting on ester bonds isoform 1 [Theobroma cacao] gi|508723738|gb|EOY15635.1|
Lj0g3v0286559	-1.54	0.04	Protein coding	TMV resistance protein N [Medicago truncatula] gi|357469545|ref|XP_003605057.1|
Lj0g3v0286659	-0.68	0	Protein coding	PREDICTED: peroxisomal 24-dienoyl-CoA reductase-like [Cicer arietinum] gi|502183985|ref|XP_004517259.1|
Lj0g3v0286679	-4.75	0	Protein coding	PREDICTED: (-)-germacrene D synthase-like [Cicer arietinum] gi|502084145|ref|XP_004487631.1|
Lj0g3v0286789	-0.92	0	Protein coding	PREDICTED: limonoid UDP-glucosyltransferase-like [Glycine max] gi|356575668|ref|XP_003555960.1|
Lj0g3v0287209	-1.37	0.05	Protein coding	PREDICTED: sister chromatid cohesion protein DCC1-like [Cicer arietinum] gi|502100504|ref|XP_004491735.1|
Lj0g3v0287559	-2.59	0.02	Protein coding	Replication factor A protein [Medicago truncatula] gi|357491997|ref|XP_003616287.1|
Lj0g3v0288269	-2.63	0	Protein coding	PREDICTED: bidirectional sugar transporter SWEET3-like [Glycine max] gi|356516019|ref|XP_003526694.1|
Lj0g3v0288329	-1.52	0	Protein coding	PREDICTED: probable glutathione S-transferase-like [Glycine max] gi|356504338|ref|XP_003520953.1|
Lj0g3v0288599	-2.18	0.03	Protein coding	NoHit
Lj0g3v0288919	-2.64	0	Protein coding	PREDICTED: NADP-dependent alkenal double bond reductase P1-like [Cicer arietinum] gi|502086897|ref|XP_004488361.1|
Lj0g3v0288979	-1.4	0.03	Protein coding	PREDICTED: auxin response factor 6-like [Glycine max] gi|356510873|ref|XP_003524158.1|
Lj0g3v0289499	-2	0.02	Protein coding	ATPase E1-E2 type family protein / haloacid dehalogenase-like hydrolase family protein isoform 3 [Theobroma cacao] gi|508774997|gb|EOY22253.1|
Lj0g3v0289579	-2.18	0	Protein coding	PREDICTED: basic leucine zipper 63-like [Cicer arietinum] gi|502160605|ref|XP_004511808.1|
Lj0g3v0289809	-4.1	0	Protein coding	Uncharacterized protein TCM_010889 [Theobroma cacao] gi|508709094|gb|EOY00991.1|
Lj0g3v0289879	-0.98	0	Protein coding	PREDICTED: geraniol 8-hydroxylase-like [Cicer arietinum] gi|502147285|ref|XP_004506725.1|
Lj0g3v0290259	-5.72	0	Protein coding	PREDICTED: GDSL esterase/lipase At1g29670-like [Glycine max] gi|356515130|ref|XP_003526254.1|
Lj0g3v0290549	-1.79	0	Protein coding	Os10g0487200 [Oryza sativa Japonica Group] gi|297727703|ref|NP_001176215.1|
Lj0g3v0290579	-3.14	0	Protein coding	Phosphate-responsive 1 family protein [Theobroma cacao] gi|508724069|gb|EOY15966.1|
Lj0g3v0290889	-2.84	0	Protein coding	PREDICTED: wall-associated receptor kinase 2-like [Glycine max] gi|356554681|ref|XP_003545672.1|
Lj0g3v0291509	-0.77	0.01	fragmented	NoHit
Lj0g3v0291639	-0.82	0	Protein coding	PREDICTED: alphaalpha-trehalose-phosphate synthase [UDP-forming] gi|356575586|ref|XP_003555920.1|
Lj0g3v0291869	-0.75	0	Protein coding	Exocyst complex component [Medicago truncatula] gi|357477099|ref|XP_003608835.1|
Lj0g3v0292149	-1.5	0	Protein coding	Uncharacterized protein TCM_000598 [Theobroma cacao] gi|508699492|gb|EOX91388.1|
Lj0g3v0292239	-1.58	0	Protein coding	PREDICTED: UDP-glycosyltransferase 71D1-like [Cicer arietinum] gi|502095988|ref|XP_004490589.1|
Lj0g3v0292279	-1.47	0	Protein coding	Methyltransferases [Theobroma cacao] gi|508715155|gb|EOY07052.1|
Lj0g3v0292309	-0.72	0	Protein coding	PREDICTED: nucleobase-ascorbate transporter 12-like [Glycine max] gi|356565691|ref|XP_003551071.1|
Lj0g3v0292439	-0.69	0	Protein coding	oxysterol-binding protein [Glycine max] gi|351725709|ref|NP_001236590.1|
Lj0g3v0292459	-0.72	0	Protein coding	PREDICTED: transcription factor-like protein DPB-like [Cucumis sativus] gi|449438797|ref|XP_004137174.1|
Lj0g3v0292489	-1.03	0.01	Non-coding	NoHit
Lj0g3v0292619	-1.14	0	Protein coding	PREDICTED: cyclic dof factor 4-like [Cicer arietinum] gi|502078275|ref|XP_004485893.1|
Lj0g3v0292739	-2.6	0	Protein coding	PREDICTED: protein LONGIFOLIA 1-like [Cicer arietinum] gi|502091187|ref|XP_004489470.1|
Lj0g3v0292769	-2.35	0	Protein coding	PREDICTED: trihelix transcription factor GT-3b-like [Cicer arietinum] gi|502147363|ref|XP_004506754.1|
Lj0g3v0293059	-7.26	0	Protein coding	PREDICTED: SH2 domain-containing protein 5 isoform X3 [Gallus gallus] gi|513220357|ref|XP_004947600.1|
Lj0g3v0293069	-8.62	0	Non-coding	NoHit
Lj0g3v0293529	-3.12	0	Protein coding	PREDICTED: ethylene-responsive transcription factor 4-like [Glycine max] gi|356522656|ref|XP_003529962.1|
Lj0g3v0293599	-1.43	0	Non-coding	NoHit
Lj0g3v0293709	-0.68	0.02	Protein coding	PREDICTED: chloride channel protein CLC-f-like isoform X1 [Cicer arietinum] gi|502127375|ref|XP_004499681.1|
Lj0g3v0293729	-1.1	0	Protein coding	Pectate lyase [Medicago truncatula] gi|358348969|ref|XP_003638513.1|
Lj0g3v0293749	-0.66	0.01	Protein coding	PREDICTED: probable protein phosphatase 2C 58-like [Glycine max] gi|356542975|ref|XP_003539939.1|
Lj0g3v0293939	-2.83	0	Protein coding	PREDICTED: enolase-like [Glycine max] gi|356559925|ref|XP_003548246.1|
Lj0g3v0294579	-2.09	0	Protein coding	Acetoin:26-dichlorophenolindophenol oxidoreductase subunit beta [Theobroma cacao] gi|508717284|gb|EOY09181.1|
Lj0g3v0294739	-0.63	0.02	Protein coding	Os12g0488700 [Oryza sativa Japonica Group] gi|297613188|ref|NP_001066790.2|
Lj0g3v0294939	-3.52	0.05	Non-coding	NoHit
Lj0g3v0295769	-1.94	0	Protein coding	PREDICTED: probable inactive purple acid phosphatase 1-like [Glycine max] gi|356567597|ref|XP_003552004.1|
Lj0g3v0296059	-1.55	0	Protein coding	PREDICTED: branched-chain-amino-acid aminotransferase-like protein 3 chloroplastic-like [Cicer arietinum] gi|502088132|ref|XP_004488745.1|
Lj0g3v0296159	-2.82	0.04	Protein coding	JHL10I11.4 [Jatropha curcas] gi|317106654|dbj|BAJ53158.1|
Lj0g3v0296229	-0.59	0.01	Protein coding	PREDICTED: transcription initiation factor TFIID subunit 11-like isoform X3 [Cicer arietinum] gi|502174106|ref|XP_004515437.1|
Lj0g3v0296819	-0.87	0	Protein coding	PREDICTED: lipid transfer-like protein VAS-like [Glycine max] gi|356514192|ref|XP_003525790.1|
Lj0g3v0296919	-5.23	0	Protein coding	PREDICTED: nudix hydrolase 17 mitochondrial-like [Glycine max] gi|356502376|ref|XP_003519995.1|
Lj0g3v0297309	-0.62	0	Protein coding	PREDICTED: ankyrin repeat domain-containing protein 13A-like [Glycine max] gi|356535198|ref|XP_003536135.1|
Lj0g3v0297339	-0.59	0.02	Non-coding	NoHit
Lj0g3v0297649	-2.27	0	Non-coding	NoHit
Lj0g3v0298029	-5.42	0	Protein coding	PREDICTED: bark storage protein A-like [Glycine max] gi|356515599|ref|XP_003526486.1|
Lj0g3v0298199	-0.66	0	Non-coding	NoHit
Lj0g3v0298499	-1.15	0.02	Protein coding	PREDICTED: extensin-2-like [Cicer arietinum] gi|502124916|ref|XP_004498723.1|
Lj0g3v0298519	-1.86	0	Protein coding	PREDICTED: cinnamoyl-CoA reductase 1-like [Cicer arietinum] gi|502129455|ref|XP_004500311.1|
Lj0g3v0298529	-0.88	0.01	Protein coding	Chain A Lotus Tetragonolobus Seed Lectin (Isoform)_x0001_gi|169404520|pdb|2EIG|B Chain B Lotus Tetragonolobus Seed Lectin (Isoform)_x0001_gi|169404521|pdb|2EIG|C Chain C Lotus Tetragonolobus Seed Lectin (Isoform)_x0001_gi|169404522|pdb|2EIG|D Chain D Lotus Tetragonolobus Seed Lectin (Isoform)] gi|169404519|pdb|2EIG|A
Lj0g3v0298769	-3.48	0	Protein coding	PREDICTED: probable WRKY transcription factor 41-like [Glycine max] gi|356509299|ref|XP_003523388.1|
Lj0g3v0298899	-1.96	0	Protein coding	PREDICTED: phosphoglucomutase cytoplasmic-like [Glycine max] gi|356513072|ref|XP_003525238.1|
Lj0g3v0298909	-3.35	0.01	Non-coding	NoHit
Lj0g3v0298919	-4.31	0	Non-coding	NoHit
Lj0g3v0299609	-1.07	0	Protein coding	PREDICTED: glucose-6-phosphate isomerase 1 chloroplastic-like isoform X1 [Cicer arietinum] gi|502095323|ref|XP_004490427.1|
Lj0g3v0299619	-1.77	0.01	Non-coding	NoHit
Lj0g3v0299789	-0.91	0.04	Protein coding	Uncharacterized protein TCM_035439 [Theobroma cacao] gi|508724721|gb|EOY16618.1|
Lj0g3v0299829	-2.41	0	Protein coding	Leucoanthocyanidin dioxygenase [Medicago truncatula] gi|357468779|ref|XP_003604674.1|
Lj0g3v0299949	-4.43	0.02	Protein coding	PREDICTED: death-associated protein kinase 1-like [Glycine max] gi|356545491|ref|XP_003541175.1|
Lj0g3v0300239	-1.39	0	Protein coding	PREDICTED: mRNA-decapping enzyme subunit 2-like isoform X1 [Cicer arietinum] gi|502169822|ref|XP_004514693.1|
Lj0g3v0300549	-3.8	0	Protein coding	PREDICTED: citrate-binding protein-like [Cicer arietinum] gi|502146724|ref|XP_004506579.1|
Lj0g3v0300579	-2.38	0	Protein coding	9-cis-epoxycarotenoid dioxygenase [Caragana korshinskii] gi|256561143|gb|ACU86971.1|
Lj0g3v0300949	-1.05	0	Protein coding	PREDICTED: ABC transporter C family member 3-like [Glycine max] gi|356566246|ref|XP_003551345.1|
Lj0g3v0301029	-0.66	0	Protein coding	AraC family transcriptional regulator [Prevotella maculosa] gi|495839636|ref|WP_008564215.1|
Lj0g3v0301649	-1.13	0	Non-coding	NoHit
Lj0g3v0301889	-1.03	0.03	Protein coding	Lipase class 3 family protein [Theobroma cacao] gi|508701884|gb|EOX93780.1|
Lj0g3v0301999	-0.91	0.03	Protein coding	PREDICTED: probable metal-nicotianamine transporter YSL7-like [Glycine max] gi|356560021|ref|XP_003548294.1|
Lj0g3v0302029	-1.09	0	Protein coding	PREDICTED: F-box/kelch-repeat protein At1g22040-like [Glycine max] gi|356515826|ref|XP_003526599.1|
Lj0g3v0302099	-2.71	0	Protein coding	PREDICTED: cytochrome P450 71D9-like [Cicer arietinum] gi|502147257|ref|XP_004506715.1|
Lj0g3v0302309	-3.11	0.05	repeat	NoHit
Lj0g3v0302489	-0.69	0.04	Protein coding	PREDICTED: TMV resistance protein N-like [Glycine max] gi|356561802|ref|XP_003549167.1|
Lj0g3v0302529	-3.44	0	Protein coding	PREDICTED: TMV resistance protein N-like [Glycine max] gi|356573485|ref|XP_003554889.1|
Lj0g3v0303329	-0.97	0.01	Non-coding	NoHit
Lj0g3v0303399	-1.51	0.03	Non-coding	NoHit
Lj0g3v0303419	-2.36	0	Protein coding	PREDICTED: GDP-mannose-dependent alpha-mannosyltransferase-like [Glycine max] gi|356496170|ref|XP_003516943.1|
Lj0g3v0303429	-2.54	0	Protein coding	PREDICTED: GDP-mannose-dependent alpha-mannosyltransferase-like [Glycine max] gi|356496170|ref|XP_003516943.1|
Lj0g3v0303529	-1.54	0	Protein coding	PREDICTED: probable carbohydrate esterase At4g34215-like [Glycine max] gi|356510499|ref|XP_003523975.1|
Lj0g3v0303549	-3.82	0	Protein coding	Receptor protein kinase-like protein [Medicago truncatula] gi|357516993|ref|XP_003628785.1|
Lj0g3v0304149	-0.79	0	Protein coding	PREDICTED: auxin transporter-like protein 2-like [Glycine max] gi|356568064|ref|XP_003552233.1|
Lj0g3v0304309	-1.54	0.03	Protein coding	PREDICTED: pheophorbidase-like [Glycine max] gi|356516217|ref|XP_003526792.1|
Lj0g3v0304339	-2.73	0.05	repeat	NoHit
Lj0g3v0304349	-4.02	0.01	Protein coding	DDB1-CUL4 associated factor 1 [Theobroma cacao] gi|508781842|gb|EOY29098.1|
Lj0g3v0304469	-3.08	0.01	Protein coding	PREDICTED: F-box protein SKIP23-like [Glycine max] gi|356509606|ref|XP_003523538.1|
Lj0g3v0305019	-1.76	0	Protein coding	Uncharacterized protein TCM_040942 [Theobroma cacao] gi|508785660|gb|EOY32916.1|
Lj0g3v0305069	-1.83	0	Non-coding	NoHit
Lj0g3v0305289	-0.65	0	Protein coding	cellulose synthase A [Leucaena leucocephala] gi|243010644|gb|ACS94418.1|
Lj0g3v0305359	-0.85	0.01	Protein coding	PREDICTED: leucine-rich repeat receptor-like serine/threonine/tyrosine-protein kinase SOBIR1-like [Glycine max] gi|356508750|ref|XP_003523117.1|
Lj0g3v0305419	-3.59	0.01	Non-coding	NoHit
Lj0g3v0305619	-1.44	0.02	Protein coding	PREDICTED: gibberellin 20 oxidase 1-like [Fragaria vesca subsp. vesca] gi|470108023|ref|XP_004290335.1|
Lj0g3v0306379	-1.22	0	Protein coding	PREDICTED: ABC transporter C family member 5-like [Glycine max] gi|356545904|ref|XP_003541373.1|
Lj0g3v0307039	-2.15	0.04	Non-coding	NoHit
Lj0g3v0307159	-1.05	0	Protein coding	Uncharacterized protein TCM_007801 [Theobroma cacao] gi|508707304|gb|EOX99200.1|
Lj0g3v0307289	-1.33	0	Protein coding	PREDICTED: probable phosphatidylinositol 4-kinase type 2-beta At1g26270-like [Glycine max] gi|356495721|ref|XP_003516722.1|
Lj0g3v0307829	-0.81	0.05	Non-coding	NoHit
Lj0g3v0307999	-1.01	0.05	Non-coding	NoHit
Lj0g3v0308239	-2.87	0	Non-coding	NoHit
Lj0g3v0309039	-1.46	0.02	Protein coding	Uncharacterized protein TCM_021670 [Theobroma cacao] gi|508715266|gb|EOY07163.1|
Lj0g3v0309069	-2.3	0	Protein coding	Beta-glucosidase [Medicago truncatula] gi|357468871|ref|XP_003604720.1|
Lj0g3v0310179	-6.31	0	Protein coding	PREDICTED: SPX domain-containing protein 3-like [Glycine max] gi|356496328|ref|XP_003517020.1|
Lj0g3v0310289	-1.18	0	Protein coding	PREDICTED: BAG family molecular chaperone regulator 1-like isoform X1 [Cicer arietinum] gi|502178049|ref|XP_004516168.1|
Lj0g3v0310299	-2.51	0	Non-coding	NoHit
Lj0g3v0310469	-0.6	0.01	Protein coding	cobalt ABC transporter [Treponema denticola] gi|488746944|ref|WP_002670266.1|
Lj0g3v0310989	-2.01	0	Protein coding	Cytochrome P450 [Medicago truncatula] gi|357480589|ref|XP_003610580.1|
Lj0g3v0311049	-1.29	0.01	Protein coding	PREDICTED: probable calcium-binding protein CML45-like [Glycine max] gi|356531760|ref|XP_003534444.1|
Lj0g3v0311249	-6.75	0	Protein coding	peptide transporter PTR2-A [Pyrenophora tritici-repentis Pt-1C-BFP] gi|189211307|ref|XP_001941984.1|
Lj0g3v0311279	-0.94	0	Protein coding	Lateral signaling target protein-like protein [Medicago truncatula] gi|357443735|ref|XP_003592145.1|
Lj0g3v0311359	-1.54	0	Protein coding	Cc-nbs-lrr resistance protein [Medicago truncatula] gi|357494411|ref|XP_003617494.1|
Lj0g3v0311419	-0.91	0	Protein coding	PREDICTED: DNA double-strand break repair Rad50 ATPase-like [Cicer arietinum] gi|502136692|ref|XP_004502790.1|
Lj0g3v0311429	-0.93	0	Non-coding	NoHit
Lj0g3v0311659	-0.91	0.01	Protein coding	B12D protein [Medicago truncatula] gi|357463095|ref|XP_003601829.1|
Lj0g3v0312339	-0.94	0	Protein coding	PREDICTED: oxidation resistance protein 1-like [Cicer arietinum] gi|502131894|ref|XP_004501139.1|
Lj0g3v0312359	-0.64	0	Protein coding	Galactosyl transferase GMA12/MNN10 family protein [Theobroma cacao] gi|508774678|gb|EOY21934.1|
Lj0g3v0312429	-0.74	0.01	Protein coding	PREDICTED: callose synthase 10-like [Cicer arietinum] gi|502133618|ref|XP_004501831.1|
Lj0g3v0312569	-1.2	0	Protein coding	mitogen-activated protein kinase kinase kinase 2-like [Glycine max] gi|359806525|ref|NP_001241003.1|
Lj0g3v0312579	-1.19	0	Protein coding	mitogen-activated protein kinase kinase kinase 2-like [Glycine max] gi|359806525|ref|NP_001241003.1|
Lj0g3v0312609	-0.87	0.01	Protein coding	Kinase superfamily protein [Theobroma cacao] gi|508773823|gb|EOY21079.1|
Lj0g3v0312739	-1.89	0.01	Non-coding	NoHit
Lj0g3v0313119	-0.8	0.01	Protein coding	Serine/threonine-protein phosphatase PP-Z [Theobroma cacao] gi|508712491|gb|EOY04388.1|
Lj0g3v0313469	-1.33	0	Protein coding	PREDICTED: LRR receptor-like serine/threonine-protein kinase RCH1-like [Glycine max] gi|356566445|ref|XP_003551442.1|
Lj0g3v0313609	-1.02	0.05	Protein coding	PREDICTED: aminoacylase-1-like [Glycine max] gi|356550846|ref|XP_003543794.1|
Lj0g3v0313849	-1.46	0.01	Protein coding	PREDICTED: cucumisin-like [Glycine max] gi|356551582|ref|XP_003544153.1|
Lj0g3v0313959	-1.48	0	fragmented	NoHit
Lj0g3v0313979	-1.5	0	fragmented	NoHit
Lj0g3v0314399	-1.36	0	repeat	NoHit
Lj0g3v0314729	-1.64	0.04	Protein coding	PREDICTED: aspartic proteinase nepenthesin-1-like [Glycine max] gi|356508308|ref|XP_003522900.1|
Lj0g3v0314829	-1.48	0	Protein coding	PREDICTED: chitin-inducible gibberellin-responsive protein 1-like [Cicer arietinum] gi|502084134|ref|XP_004487630.1|
Lj0g3v0314969	-1.18	0	Protein coding	Uncharacterized protein TCM_010255 [Theobroma cacao] gi|508708490|gb|EOY00387.1|
Lj0g3v0315379	-6.36	0	Protein coding	PREDICTED: benzyl alcohol O-benzoyltransferase-like [Glycine max] gi|356500043|ref|XP_003518844.1|
Lj0g3v0315589	-6.31	0	Protein coding	PREDICTED: histidine decarboxylase-like [Glycine max] gi|356534053|ref|XP_003535572.1|
Lj0g3v0315619	-3.24	0	Non-coding	NoHit
Lj0g3v0315629	-5.33	0	Protein coding	Serine/threonine-protein kinase TAO3 [Theobroma cacao] gi|508708472|gb|EOY00369.1|
Lj0g3v0315789	-1.25	0	Protein coding	PREDICTED: zinc finger protein NUTCRACKER-like [Glycine max] gi|356574629|ref|XP_003555448.1|
Lj0g3v0315829	-1.04	0	Protein coding	PREDICTED: phosphatidylinositol transfer protein CSR1-like [Glycine max] gi|356499583|ref|XP_003518618.1|
Lj0g3v0315899	-0.66	0.01	Protein coding	Octicosapeptide/Phox/Bem1p family protein [Theobroma cacao] gi|508773624|gb|EOY20880.1|
Lj0g3v0316079	-1.5	0.03	Non-coding	NoHit
Lj0g3v0316099	-0.99	0.01	Protein coding	NoHit
Lj0g3v0316209	-0.84	0.04	Protein coding	Uncharacterized protein TCM_000919 [Theobroma cacao] gi|508699960|gb|EOX91856.1|
Lj0g3v0316639	-4.14	0.05	Protein coding	PREDICTED: glutamate receptor 2.7-like [Glycine max] gi|356519637|ref|XP_003528477.1|
Lj0g3v0316759	-2	0.04	Protein coding	PREDICTED: E3 ubiquitin-protein ligase SINAT3-like [Cicer arietinum] gi|502156841|ref|XP_004510666.1|
Lj0g3v0317519	-0.81	0	Protein coding	PREDICTED: nudC domain-containing protein 2-like [Cicer arietinum] gi|502129292|ref|XP_004500252.1|
Lj0g3v0317539	-1.25	0	Non-coding	NoHit
Lj0g3v0318189	-0.84	0	Protein coding	PREDICTED: transcription factor PIF1-like [Glycine max] gi|356545930|ref|XP_003541386.1|
Lj0g3v0318349	-2.26	0	Non-coding	NoHit
Lj0g3v0318419	-1.59	0.04	Protein coding	PREDICTED: 45-DOPA dioxygenase extradiol-like protein-like [Glycine max] gi|356559959|ref|XP_003548263.1|
Lj0g3v0318719	-1.56	0	Protein coding	PREDICTED: K(+) efflux antiporter 2 chloroplastic-like [Cicer arietinum] gi|502157280|ref|XP_004510819.1|
Lj0g3v0319769	-5.55	0	Protein coding	PREDICTED: inorganic pyrophosphatase 2-like [Glycine max] gi|356522610|ref|XP_003529939.1|
Lj0g3v0319959	-0.62	0.05	repeat	NoHit
Lj0g3v0320379	-2.69	0	Non-coding	NoHit
Lj0g3v0320429	-2.03	0	Non-coding	NoHit
Lj0g3v0320689	-0.67	0.01	Protein coding	auxin influx carrier partial [Malus domestica] gi|148608685|gb|ABQ95667.1|
Lj0g3v0320719	-1.35	0	Protein coding	PREDICTED: probable sugar phosphate/phosphate translocator At3g11320-like [Glycine max] gi|356551544|ref|XP_003544134.1|
Lj0g3v0321099	-1.46	0.04	Non-coding	NoHit
Lj0g3v0321429	-0.8	0	Protein coding	PREDICTED: G-type lectin S-receptor-like serine/threonine-protein kinase At2g19130-like [Cicer arietinum] gi|502083045|ref|XP_004487351.1|
Lj0g3v0322169	-1.16	0.05	Protein coding	NoHit
Lj0g3v0322239	-0.81	0.05	Protein coding	PREDICTED: zinc finger Ran-binding domain-containing protein 3-like [Glycine max] gi|356519100|ref|XP_003528212.1|
Lj0g3v0322519	-0.98	0	Protein coding	PREDICTED: trans-resveratrol di-O-methyltransferase-like [Cicer arietinum] gi|502144238|ref|XP_004505627.1|
Lj0g3v0322719	-2.27	0.02	Non-coding	NoHit
Lj0g3v0323589	-0.99	0	Protein coding	Heavy metal transport/detoxification superfamily protein isoform 1 [Theobroma cacao] gi|508777591|gb|EOY24847.1|
Lj0g3v0323769	-0.95	0	Protein coding	PREDICTED: probable folate-biopterin transporter 8 chloroplastic-like [Cicer arietinum] gi|502178864|ref|XP_004516336.1|
Lj0g3v0324079	-2.09	0	Protein coding	Heavy metal transport/detoxification superfamily protein isoform 1 [Theobroma cacao] gi|508777591|gb|EOY24847.1|
Lj0g3v0324239	-0.69	0.03	Protein coding	PREDICTED: rRNA-processing protein FCF1 homolog [Glycine max] gi|356543662|ref|XP_003540279.1|
Lj0g3v0324289	-3.57	0.03	Protein coding	Myb family protein-like protein [Medicago truncatula] gi|357451079|ref|XP_003595816.1|
Lj0g3v0324319	-1.09	0	Protein coding	PREDICTED: vacuolar protein sorting-associated protein 8 homolog [Glycine max] gi|356560233|ref|XP_003548398.1|
Lj0g3v0324799	-3.37	0	Protein coding	PREDICTED: CBL-interacting serine/threonine-protein kinase 11-like [Cicer arietinum] gi|502096347|ref|XP_004490706.1|
Lj0g3v0324949	-1.1	0	Protein coding	PREDICTED: enolase-phosphatase E1-like [Cicer arietinum] gi|502093804|ref|XP_004490058.1|
Lj0g3v0325449	-1.21	0	Protein coding	PREDICTED: haloacid dehalogenase-like hydrolase domain-containing protein 3-like [Cicer arietinum] gi|502108258|ref|XP_004493428.1|
Lj0g3v0325579	-1.17	0	Protein coding	Ser/Thr protein kinase [Lotus japonicus] gi|62857020|dbj|BAD95895.1|
Lj0g3v0325749	-1.93	0.01	Protein coding	Avr9/Cf-9 rapidly elicited protein [Medicago truncatula] gi|357497631|ref|XP_003619104.1|
Lj0g3v0325829	-1.18	0	Protein coding	PREDICTED: SURP and G-patch domain-containing protein 1-like protein-like [Glycine max] gi|356557138|ref|XP_003546875.1|
Lj0g3v0325889	-1.12	0	Protein coding	PREDICTED: 125 kDa kinesin-related protein-like isoform 1 [Glycine max] gi|356558395|ref|XP_003547492.1|
Lj0g3v0327219	-2.11	0	Protein coding	PREDICTED: REF/SRPP-like protein At1g67360-like isoform 1 [Glycine max] gi|356566130|ref|XP_003551288.1|
Lj0g3v0327269	-1.2	0	Protein coding	Zinc finger CCCH-type with G patch domain-containing protein [Medicago truncatula] gi|357478467|ref|XP_003609519.1|
Lj0g3v0327279	-1.2	0	Protein coding	Zinc finger CCCH-type with G patch domain-containing protein [Medicago truncatula] gi|357478467|ref|XP_003609519.1|
Lj0g3v0327399	-3.43	0	Non-coding	NoHit
Lj0g3v0327409	-2.35	0	Non-coding	NoHit
Lj0g3v0327589	-0.96	0	Protein coding	PREDICTED: SUN domain-containing protein 1-like [Cicer arietinum] gi|502158438|ref|XP_004511152.1|
Lj0g3v0328679	-1.35	0	Protein coding	PREDICTED: mitogen-activated protein kinase kinase kinase 1-like [Glycine max] gi|356509460|ref|XP_003523467.1|
Lj0g3v0328919	-2.44	0.01	Protein coding	Uncharacterized protein TCM_000585 [Theobroma cacao] gi|508699470|gb|EOX91366.1|
Lj0g3v0328989	-0.82	0	Protein coding	Atypical receptor-like kinase MARK [Medicago truncatula] gi|357521691|ref|XP_003631134.1|
Lj0g3v0329079	-0.73	0.02	Protein coding	Nodulin-like protein [Medicago truncatula] gi|357443695|ref|XP_003592125.1|
Lj0g3v0329499	-0.64	0	Protein coding	RecName: Full=Aconitate hydratase cytoplasmic, Short=Aconitase, AltName: Full=Citrate hydro-lyase_x0001_gi|7437043|pir||T10101 aconitate hydratase (EC 4.2.1.3) - cucurbit_x0001_gi|868003|dbj|BAA06108.1| aconitase [Cucurbita cv. Kurokawa Amakuri] gi|1351856|sp|P49608.1|ACOC_CUCMA
Lj0g3v0329949	-1.18	0	repeat	NoHit
Lj0g3v0330259	-0.76	0.02	Protein coding	PREDICTED: coatomer subunit alpha-1-like [Glycine max] gi|356576353|ref|XP_003556297.1|
Lj0g3v0330269	-0.93	0	Protein coding	CM0216.440.nc [Lotus japonicus] gi|164605514|dbj|BAF98580.1|
Lj0g3v0330459	-2.1	0	Protein coding	PREDICTED: probable sodium/metabolite cotransporter BASS3 chloroplastic-like [Cicer arietinum] gi|502103317|ref|XP_004492253.1|
Lj0g3v0331049	-1.02	0.01	Protein coding	PREDICTED: probable leucine-rich repeat receptor-like protein kinase At1g35710-like [Cicer arietinum] gi|502148812|ref|XP_004507279.1|
Lj0g3v0331139	-1.6	0	repeat	NoHit
Lj0g3v0331219	-2.1	0	Protein coding	PREDICTED: spindle and kinetochore-associated protein 3 [Callithrix jacchus] gi|390463958|ref|XP_003733140.1|
Lj0g3v0331239	-2.47	0	Protein coding	glutathione S-transferase [Caragana korshinskii] gi|294992077|gb|ABG90381.2|
Lj0g3v0331249	-2.44	0.03	Protein coding	tau class glutathione transferase GSTU33 [Populus trichocarpa] gi|283135866|gb|ADB11324.1|
Lj0g3v0331259	-6.34	0	Protein coding	PREDICTED: probable glutathione S-transferase parA-like [Cicer arietinum] gi|502088031|ref|XP_004488708.1|
Lj0g3v0331839	-1.08	0	Protein coding	PREDICTED: 3-oxoacyl-[acyl-carrier-protein] gi|356540173|ref|XP_003538564.1|
Lj0g3v0331879	-2.01	0	Protein coding	PREDICTED: probable serine/threonine-protein kinase dyrk1-like [Cicer arietinum] gi|502135729|ref|XP_004502433.1|
Lj0g3v0332509	-0.73	0	Non-coding	NoHit
Lj0g3v0332859	-0.9	0	Protein coding	PREDICTED: cysteine-rich receptor-like protein kinase 25-like [Glycine max] gi|356561745|ref|XP_003549139.1|
Lj0g3v0333519	-2.34	0	Protein coding	PREDICTED: expansin-B3-like [Cicer arietinum] gi|502168726|ref|XP_004514453.1|
Lj0g3v0333529	-2.22	0	Protein coding	expansin-B3-like precursor [Glycine max] gi|388556556|ref|NP_001253998.1|
Lj0g3v0333859	-1.38	0	Protein coding	Uncharacterized protein TCM_045761 [Theobroma cacao] gi|508728404|gb|EOY20301.1|
Lj0g3v0333919	-0.9	0	Protein coding	PREDICTED: 1-acylglycerophosphocholine O-acyltransferase 1-like [Cicer arietinum] gi|502157486|ref|XP_004510893.1|
Lj0g3v0334489	-0.74	0.02	Protein coding	Rac GTPase activating protein partial [Medicago truncatula] gi|357514407|ref|XP_003627492.1|
Lj0g3v0334549	-0.79	0	Protein coding	PREDICTED: enolase 1 chloroplastic-like [Glycine max] gi|356519186|ref|XP_003528254.1|
Lj0g3v0335109	-5.73	0	Non-coding	NoHit
Lj0g3v0335699	-0.64	0	Protein coding	PREDICTED: dof zinc finger protein DOF5.3-like [Glycine max] gi|356555121|ref|XP_003545886.1|
Lj0g3v0336129	-1.07	0	Protein coding	PREDICTED: BAG family molecular chaperone regulator 4-like [Cicer arietinum] gi|502146919|ref|XP_004506660.1|
Lj0g3v0336269	-1.21	0.02	Protein coding	PREDICTED: transcription factor TGA7-like [Glycine max] gi|356552851|ref|XP_003544776.1|
Lj0g3v0336369	-1.1	0	Non-coding	NoHit
Lj0g3v0336829	-0.9	0.01	Protein coding	PREDICTED: probable phosphatidylinositol 4-kinase type 2-beta At1g26270-like [Glycine max] gi|356495721|ref|XP_003516722.1|
Lj0g3v0337029	-0.76	0.05	repeat	NoHit
Lj0g3v0337039	-0.72	0.02	repeat	NoHit
Lj0g3v0337259	-1.69	0	Protein coding	Type I inositol-145-trisphosphate 5-phosphatase [Medicago truncatula] gi|357515611|ref|XP_003628094.1|
Lj0g3v0337339	-2.76	0.02	Non-coding	NoHit
Lj0g3v0337519	-1.19	0.01	Protein coding	RecName: Full=GTP-binding nuclear protein Ran1A_x0001_gi|1370203|emb|CAA98187.1| RAN1A [Lotus japonicus] gi|1710007|sp|P54765.1|RAN1A_LOTJA
Lj0g3v0337569	-1.22	0.01	Non-coding	NoHit
Lj0g3v0337679	-0.68	0.04	Protein coding	Os06g0601000 [Oryza sativa Japonica Group] gi|115468806|ref|NP_001058002.1|
Lj0g3v0338069	-1.33	0.03	Protein coding	hypothetical protein MTR_2g075480 [Medicago truncatula] gi|357452011|ref|XP_003596282.1|
Lj0g3v0338969	-1.05	0.01	Protein coding	Uncharacterized protein TCM_012072 [Theobroma cacao] gi|508773471|gb|EOY20727.1|
Lj0g3v0339229	-0.66	0	Protein coding	PREDICTED: subtilisin-like protease-like [Glycine max] gi|356500305|ref|XP_003518973.1|
Lj0g3v0340609	-0.96	0	Protein coding	Peroxisomal fatty acid beta-oxidation multifunctional protein [Medicago truncatula] gi|357500631|ref|XP_003620604.1|
Lj0g3v0340769	-0.79	0.05	Non-coding	NoHit
Lj0g3v0341069	-6.63	0	Non-coding	NoHit
Lj0g3v0341109	-0.62	0.03	Protein coding	PREDICTED: adenine phosphoribosyltransferase 2-like [Cicer arietinum] gi|502132410|ref|XP_004501346.1|
Lj0g3v0341349	-1.13	0	Protein coding	AT-hook DNA-binding family protein [Theobroma cacao] gi|508776764|gb|EOY24020.1|
Lj0g3v0341529	-1	0	Protein coding	PREDICTED: transcription factor bHLH123-like [Glycine max] gi|356546916|ref|XP_003541866.1|
Lj0g3v0341599	-1.5	0.01	Protein coding	Extra-large G-protein 1 [Theobroma cacao] gi|508699367|gb|EOX91263.1|
Lj0g3v0341679	-1.16	0	Protein coding	PREDICTED: probable serine/threonine-protein kinase nek3-like [Cicer arietinum] gi|502158265|ref|XP_004511085.1|
Lj0g3v0342279	-3.18	0	repeat	NoHit
Lj0g3v0342389	-4.57	0.02	Non-coding	NoHit
Lj0g3v0342399	-1.23	0	Protein coding	PREDICTED: ankyrin repeat-containing protein At3g12360-like [Vitis vinifera] gi|225446327|ref|XP_002273773.1|
Lj0g3v0342439	-4.69	0.02	Protein coding	Flavonol synthase [Theobroma cacao] gi|508724323|gb|EOY16220.1|
Lj0g3v0343369	-0.96	0	repeat	NoHit
Lj0g3v0343719	-1.95	0	Protein coding	penicillin-binding protein beta-lactamase class C [Singulisphaera acidiphila DSM 18658] gi|430745113|ref|YP_007204242.1|
Lj0g3v0343829	-1.64	0.03	Non-coding	NoHit
Lj0g3v0344009	-0.72	0	Protein coding	Uncharacterized protein TCM_027333 [Theobroma cacao] gi|508778709|gb|EOY25965.1|
Lj0g3v0344519	-1.18	0.03	Protein coding	PREDICTED: kinesin-like protein Klp10A-like isoform X1 [Cicer arietinum] gi|502085138|ref|XP_004487846.1|
Lj0g3v0344549	-1.4	0	Protein coding	PREDICTED: 4-coumarate--CoA ligase-like 9-like [Glycine max] gi|356508790|ref|XP_003523137.1|
Lj0g3v0344619	-4.59	0.04	Protein coding	PREDICTED: histidine kinase 5-like [Cicer arietinum] gi|502132528|ref|XP_004501404.1|
Lj0g3v0344769	-1.45	0.03	Protein coding	PREDICTED: eukaryotic translation initiation factor 2 subunit 3 [Glycine max] gi|356525780|ref|XP_003531501.1|
Lj0g3v0344839	-2.02	0.05	Protein coding	Cytochrome P450 [Medicago truncatula] gi|357517739|ref|XP_003629158.1|
Lj0g3v0344949	-1.22	0
Lj0g3v0344969	-5.42	0
Lj0g3v0345019	-1.31	0
Lj0g3v0345049	-2.55	0.01
Lj0g3v0345269	-1.33	0.01	Protein coding	PREDICTED: condensin complex subunit 1-like [Cicer arietinum] gi|502169956|ref|XP_004514724.1|
Lj0g3v0345469	-2.18	0.01	Protein coding	PREDICTED: poly [ADP-ribose] gi|502109943|ref|XP_004493762.1|
Lj0g3v0345909	-1.59	0	Protein coding	PREDICTED: cyclin-U2-2-like [Cicer arietinum] gi|502167736|ref|XP_004514236.1|
Lj0g3v0346019	-2.9	0	Protein coding	PREDICTED: isoliquiritigenin 2'-O-methyltransferase-like [Glycine max] gi|356532221|ref|XP_003534672.1|
Lj0g3v0346099	-1.66	0	Protein coding	PREDICTED: probable inactive receptor kinase At2g26730-like [Fragaria vesca subsp. vesca] gi|470101852|ref|XP_004287382.1|
Lj0g3v0346339	-1.87	0	Protein coding	14 kDa proline-rich protein DC2.15 [Medicago truncatula] gi|357476925|ref|XP_003608748.1|
Lj0g3v0346399	-9.74	0	Protein coding	PREDICTED: cytochrome P450 716B1-like [Glycine max] gi|356561205|ref|XP_003548874.1|
Lj0g3v0346469	-0.59	0.01	Protein coding	PREDICTED: protein SRG1-like [Glycine max] gi|356512273|ref|XP_003524845.1|
Lj0g3v0346539	-0.79	0	Protein coding	PREDICTED: biotin carboxyl carrier protein of acetyl-CoA carboxylase 1 chloroplastic-like [Cicer arietinum] gi|502130085|ref|XP_004500525.1|
Lj0g3v0346619	-0.99	0.01	Protein coding	PREDICTED: mitochondrial substrate carrier family protein Y-like [Cicer arietinum] gi|502145147|ref|XP_004505900.1|
Lj0g3v0346869	-2.62	0.03	Protein coding	DVL9 [Medicago truncatula] gi|357472831|ref|XP_003606700.1|
Lj0g3v0346879	-2.84	0	Protein coding	Laccase [Medicago truncatula] gi|357472833|ref|XP_003606701.1|
Lj0g3v0347239	-1.2	0.02	Protein coding	NoHit
Lj0g3v0347439	-1.37	0	Protein coding	PREDICTED: low affinity cationic amino acid transporter 2-like [Glycine max] gi|356525397|ref|XP_003531311.1|
Lj0g3v0347519	-2.57	0	Protein coding	PREDICTED: scarecrow-like protein 14-like [Glycine max] gi|356541231|ref|XP_003539083.1|
Lj0g3v0347709	-1.09	0	Protein coding	Resistance protein MG13 [Medicago truncatula] gi|357494453|ref|XP_003617515.1|
Lj0g3v0347759	-4.51	0	Non-coding	NoHit
Lj0g3v0348019	-0.68	0.02	Protein coding	Transcription factor [Medicago truncatula] gi|357455459|ref|XP_003598010.1|
Lj0g3v0348069	-4.44	0.03	Non-coding	NoHit
Lj0g3v0348199	-4.25	0.02	Non-coding	NoHit
Lj0g3v0348309	-4.67	0.03	Protein coding	PREDICTED: 3-oxoacyl-[acyl-carrier-protein] gi|356500313|ref|XP_003518977.1|
Lj0g3v0349069	-0.78	0.01	Non-coding	NoHit
Lj0g3v0349149	-3.77	0.05	Protein coding	Rop guanine nucleotide exchange factor [Medicago truncatula] gi|357492475|ref|XP_003616526.1|
Lj0g3v0349589	-0.61	0	Protein coding	transcription factor C2H2 [Lotus japonicus] gi|193237563|dbj|BAG50058.1|
Lj0g3v0350449	-0.99	0.05	Non-coding	NoHit
Lj0g3v0350589	-2.8	0	Protein coding	PREDICTED: NADP-dependent glyceraldehyde-3-phosphate dehydrogenase-like [Glycine max] gi|356562585|ref|XP_003549550.1|
Lj0g3v0350649	-1.57	0.02	Protein coding	PREDICTED: probable exocyst complex component 6-like [Glycine max] gi|356504422|ref|XP_003520995.1|
Lj0g3v0350799	-0.93	0.01	Protein coding	PREDICTED: probable methyltransferase PMT20-like [Glycine max] gi|356496447|ref|XP_003517079.1|
Lj0g3v0350889	-3.49	0	Protein coding	phenylalanine ammonia-lyase [Lotus japonicus] gi|118142394|dbj|BAF36972.1|
Lj0g3v0351799	-0.61	0	Protein coding	NBS resistance protein [Medicago truncatula] gi|357456269|ref|XP_003598415.1|
Lj0g3v0351829	-1.31	0	repeat	NoHit
Lj0g3v0352159	-0.59	0	Protein coding	Early nodulin-like protein 17 isoform 2 [Theobroma cacao] gi|508778817|gb|EOY26073.1|
Lj0g3v0352499	-0.68	0	Protein coding	Defective in exine formation [Medicago truncatula] gi|357468635|ref|XP_003604602.1|
Lj0g3v0352539	-1.44	0	Protein coding	Uncharacterized protein TCM_034025 [Theobroma cacao] gi|508722845|gb|EOY14742.1|
Lj0g3v0352979	-4.4	0.04	Protein coding	PREDICTED: zinc finger protein ZAT11-like [Glycine max] gi|356545945|ref|XP_003541393.1|
Lj0g3v0353009	-4.69	0.01	Protein coding	Uncharacterized protein TCM_016708 [Theobroma cacao] gi|508778126|gb|EOY25382.1|
Lj0g3v0353069	-1.8	0.01	Non-coding	NoHit
Lj0g3v0354209	-4.83	0.04	Protein coding	NoHit
Lj0g3v0354739	-4.1	0	Protein coding	PREDICTED: 17.9 kDa class II heat shock protein-like [Glycine max] gi|356564017|ref|XP_003550253.1|
Lj0g3v0355899	-1.68	0	Protein coding	F-box family protein [Medicago truncatula] gi|357469505|ref|XP_003605037.1|
Lj0g3v0356699	-1.18	0	repeat	NoHit
Lj0g3v0356829	-0.64	0	Protein coding	PREDICTED: PRA1 family protein B4-like [Cicer arietinum] gi|502147519|ref|XP_004506814.1|
Lj0g3v0357169	-2.02	0.05	Protein coding	PREDICTED: dehydration-responsive element-binding protein 1F-like isoform 1 [Glycine max] gi|356497210|ref|XP_003517455.1|
Lj0g3v0357329	-1.21	0	Protein coding	Uncharacterized protein isoform 1 [Theobroma cacao] gi|508714882|gb|EOY06779.1|
Lj0g3v0357379	-1.29	0	Protein coding	PREDICTED: probable WRKY transcription factor 48-like [Glycine max] gi|356558117|ref|XP_003547354.1|
Lj0g3v0357689	-2.58	0.01	Protein coding	RecName: Full=Cytochrome P450 94A1, AltName: Full=P450-dependent fatty acid omega-hydroxylase_x0001_gi|4204095|gb|AAD10204.1| CYP94A1 [Vicia sativa] gi|17366212|sp|O81117.2|C94A1_VICSA
Lj0g3v0358329	-1.7	0	Protein coding	PREDICTED: purple acid phosphatase 22-like [Cicer arietinum] gi|502111775|ref|XP_004494164.1|
Lj0g3v0359209	-0.94	0	Protein coding	P-loop containing nucleoside triphosphate hydrolases superfamily protein [Theobroma cacao] gi|508776121|gb|EOY23377.1|
Lj0g3v0359259	-1.96	0	Protein coding	RING finger protein [Medicago truncatula] gi|357488913|ref|XP_003614744.1|
Lj0g3v0359269	-2.67	0	Protein coding	PREDICTED: calcium-binding protein PBP1-like [Glycine max] gi|356517229|ref|XP_003527291.1|
Lj0g3v0359489	-0.6	0.01	Protein coding	Ser/Thr protein kinase [Lotus japonicus] gi|62857016|dbj|BAD95893.1|
Lj0g3v0359809	-0.66	0.03	Non-coding	NoHit
Lj0g3v0359909	-5.16	0.01	Non-coding	NoHit
Lj0g3v0359959	-0.63	0.03	Non-coding	NoHit
Lj0g3v0359999	-2.14	0	Protein coding	PREDICTED: expansin-A15-like [Cicer arietinum] gi|502143644|ref|XP_004505412.1|
Lj0g3v0360049	-0.98	0.02	Protein coding	PREDICTED: auxin-induced protein 5NG4-like [Glycine max] gi|356515312|ref|XP_003526345.1|
Lj0g3v0360239	-1.11	0	Protein coding	PREDICTED: alpha-14 glucan phosphorylase L-2 isozyme chloroplastic/amyloplastic-like [Glycine max] gi|356577161|ref|XP_003556696.1|
Lj0g3v0360359	-0.71	0	Protein coding	Tetratricopeptide repeat-like superfamily protein [Theobroma cacao] gi|508786510|gb|EOY33766.1|
Lj0g3v0360389	-0.89	0.02	Protein coding	PREDICTED: homeobox-leucine zipper protein ANTHOCYANINLESS 2-like [Glycine max] gi|356520461|ref|XP_003528880.1|
Lj0g3v0360449	-5.01	0.01	Non-coding	NoHit
Lj0g3v0360539	-4.94	0	Non-coding	NoHit
Lj0g3v0361119	-0.75	0	Protein coding	PREDICTED: probable diacylglycerol kinase 3-like [Glycine max] gi|356547779|ref|XP_003542286.1|
Lj0g3v0361169	-5.21	0	repeat	NoHit
Lj0g3v0361519	-1.56	0	Protein coding	Dihydroflavonol-4-reductase [Medicago truncatula] gi|357516625|ref|XP_003628601.1|
Lj0g3v0361729	-2.14	0	Protein coding	glycosyltransferase GT10J15 [Pueraria montana var. lobata] gi|319759260|gb|ADV71366.1|
Lj0g3v0361859	-0.76	0.01	Protein coding	Resistance protein MG13 [Medicago truncatula] gi|357494453|ref|XP_003617515.1|
Lj0g3v0362349	-0.82	0.05	Protein coding	Cytochrome P450 [Medicago truncatula] gi|358344476|ref|XP_003636315.1|
Lj0g3v0362599	-1.12	0.05	Protein coding	PREDICTED: GDSL esterase/lipase CPRD49-like [Cicer arietinum] gi|502104135|ref|XP_004492450.1|
Lj0g3v0362779	-1.23	0	Protein coding	PREDICTED: elongation of fatty acids protein A-like [Cicer arietinum] gi|502153157|ref|XP_004509237.1|
Lj0g3v0362789	-0.75	0.02	Protein coding	Coiled-coil domain-containing protein [Medicago truncatula] gi|357518415|ref|XP_003629496.1|
Lj0g3v0362919	-1.53	0	Protein coding	PREDICTED: glutathione S-transferase-like [Glycine max] gi|356502854|ref|XP_003520230.1|
Lj0g3v0362949	-1.06	0	Protein coding	glutathione S-transferase [Medicago sativa] gi|16416392|dbj|BAB70616.1|
Lj0g3v0363059	-0.75	0	Protein coding	PREDICTED: F-box protein At1g78280-like [Glycine max] gi|356515772|ref|XP_003526572.1|
Lj0g3v0363569	-5.91	0	Protein coding	PREDICTED: benzyl alcohol O-benzoyltransferase-like [Glycine max] gi|356500043|ref|XP_003518844.1|
Lj0g3v0363739	-1.11	0	Protein coding	Speckle-type POZ protein-like protein [Medicago truncatula] gi|357461485|ref|XP_003601024.1|
Lj0g3v0363819	-5.38	0
Lj0g3v0363829	-0.7	0.04	Protein coding	ARM repeat superfamily protein [Theobroma cacao] gi|508725730|gb|EOY17627.1|
Lj0g3v0364379	-3.78	0	Protein coding	p90 autoantigen [Danio rerio] gi|167555176|ref|NP_001107893.1|
Lj1g3v0013440	-1.84	0	Protein coding	UDP-glucose glucosyltransferase [Lotus japonicus] gi|283132367|dbj|BAI63589.1|
Lj1g3v0016520	-0.86	0.04	Protein coding	PREDICTED: probable receptor protein kinase TMK1-like [Glycine max] gi|356507449|ref|XP_003522479.1|
Lj1g3v0026680	-1.44	0	Protein coding	Elicitor-responsive protein [Medicago truncatula] gi|358343839|ref|XP_003636003.1|
Lj1g3v0052100	-2.17	0.01	Protein coding	PREDICTED: DNA polymerase kappa-like [Cicer arietinum] gi|502158892|ref|XP_004511315.1|
Lj1g3v0052300	-0.69	0.01	Protein coding	Formin-like protein 18 [Theobroma cacao] gi|508723716|gb|EOY15613.1|
Lj1g3v0052610	-3.01	0	Protein coding	PREDICTED: protein FANTASTIC FOUR 3-like [Cicer arietinum] gi|502158954|ref|XP_004511343.1|
Lj1g3v0098430	-0.65	0	Protein coding	PREDICTED: interaptin-like [Cicer arietinum] gi|502159036|ref|XP_004511372.1|
Lj1g3v0101550	-1.03	0.02	Protein coding	PREDICTED: type I inositol-145-trisphosphate 5-phosphatase CVP2-like [Glycine max] gi|356535991|ref|XP_003536524.1|
Lj1g3v0112850	-2.96	0	Non-coding	NoHit
Lj1g3v0112880	-1.5	0.02	Protein coding	PREDICTED: transmembrane emp24 domain-containing protein p24beta3-like [Cicer arietinum] gi|502119581|ref|XP_004496668.1|
Lj1g3v0114040	-0.67	0.01	Protein coding	transcription factor CPP [Lotus japonicus] gi|193237591|dbj|BAG50072.1|
Lj1g3v0114230	-1.49	0	Protein coding	PREDICTED: ATP-dependent RNA helicase SUPV3L1 mitochondrial-like [Glycine max] gi|356538244|ref|XP_003537614.1|
Lj1g3v0116450	-1.18	0	Protein coding	Non-specific lipid-transfer protein [Medicago truncatula] gi|357480991|ref|XP_003610781.1|
Lj1g3v0116460	-1.18	0	Protein coding	Non-specific lipid-transfer protein [Medicago truncatula] gi|357480991|ref|XP_003610781.1|
Lj1g3v0117770	-1.75	0.01	Protein coding	UDP-glucose glucosyltransferase [Lotus japonicus] gi|283132367|dbj|BAI63589.1|
Lj1g3v0128930	-4.72	0	fragmented	NoHit
Lj1g3v0128950	-3.38	0	fragmented	NoHit
Lj1g3v0129010	-0.85	0.01	fragmented	NoHit
Lj1g3v0129030	-0.85	0.02	fragmented	NoHit
Lj1g3v0129860	-1.02	0	Protein coding	4-coumarate:CoA ligase isoenzyme 3 [Glycine max] gi|351723189|ref|NP_001237270.1|
Lj1g3v0130060	-0.69	0	Protein coding	PREDICTED: cellulose synthase-like protein D3-like [Glycine max] gi|356538575|ref|XP_003537778.1|
Lj1g3v0173680	-1.12	0.01	Protein coding	PREDICTED: serine hydroxymethyltransferase mitochondrial-like [Glycine max] gi|356500779|ref|XP_003519208.1|
Lj1g3v0175780	-0.71	0	Protein coding	PREDICTED: MADS-box transcription factor 27-like [Glycine max] gi|356552982|ref|XP_003544838.1|
Lj1g3v0180960	-0.95	0.01	Protein coding	Transcription initiation factor IIA subunit [Medicago truncatula] gi|357501375|ref|XP_003620976.1|
Lj1g3v0183010	-1.63	0	Protein coding	Thioredoxin superfamily protein [Theobroma cacao] gi|508709654|gb|EOY01551.1|
Lj1g3v0203160	-5.87	0	Protein coding	PREDICTED: cytochrome P450 716B1-like [Cicer arietinum] gi|502153330|ref|XP_004509304.1|
Lj1g3v0203200	-0.75	0	Protein coding	Uncharacterized protein isoform 1 [Theobroma cacao] gi|508723516|gb|EOY15413.1|
Lj1g3v0234320	-4.9	0	Non-coding	NoHit
Lj1g3v0244530	-0.67	0.04	Protein coding	PREDICTED: 18.2 kDa class I heat shock protein [Glycine max] gi|356501111|ref|XP_003519372.1|
Lj1g3v0244620	-0.69	0	Protein coding	PREDICTED: transport inhibitor response 1-like protein-like [Cicer arietinum] gi|502095246|ref|XP_004490408.1|
Lj1g3v0244690	-5.73	0	repeat	NoHit
Lj1g3v0244700	-4.5	0.01	repeat	NoHit
Lj1g3v0244710	-2.33	0	Protein coding	PREDICTED: rhodanese-like domain-containing protein 6-like [Cicer arietinum] gi|502095190|ref|XP_004490394.1|
Lj1g3v0244730	-1.61	0	Protein coding	PREDICTED: bet1-like protein At4g14600-like [Cicer arietinum] gi|502095261|ref|XP_004490412.1|
Lj1g3v0246790	-1.05	0	Protein coding	PREDICTED: bet1-like protein At4g14600-like [Cicer arietinum] gi|502095261|ref|XP_004490412.1|
Lj1g3v0246840	-0.68	0.02	Protein coding	PREDICTED: probable pectinesterase/pectinesterase inhibitor 12-like [Glycine max] gi|356556434|ref|XP_003546531.1|
Lj1g3v0246870	-0.94	0	Protein coding	ethylene-responsive transciptional coactivator-like protein [Retama raetam] gi|19225065|gb|AAL32037.2|AF439278_1
Lj1g3v0248930	-1.51	0	Protein coding	Phosphate-responsive 1 family protein [Theobroma cacao] gi|508724070|gb|EOY15967.1|
Lj1g3v0261650	-0.86	0	Non-coding	NoHit
Lj1g3v0261700	-1.5	0	fragmented	NoHit
Lj1g3v0263110	-1.75	0.01	Protein coding	PREDICTED: phospho-2-dehydro-3-deoxyheptonate aldolase 1 chloroplastic-like [Cicer arietinum] gi|502177864|ref|XP_004516132.1|
Lj1g3v0264200	-2.21	0	Protein coding	PREDICTED: acyl-[acyl-carrier-protein] gi|502124091|ref|XP_004498381.1|
Lj1g3v0268540	-1.11	0.02	repeat	NoHit
Lj1g3v0268550	-1.71	0.03	repeat	NoHit
Lj1g3v0268560	-1.67	0.01	Protein coding	PREDICTED: probable calcium-binding protein CML44-like [Glycine max] gi|356547218|ref|XP_003542013.1|
Lj1g3v0318030	-2.9	0.03	Non-coding	NoHit
Lj1g3v0318140	-5.9	0	Protein coding	Serine/Threonine protein kinase [Reinekea blandensis] gi|495317052|ref|WP_008041799.1|
Lj1g3v0385330	-1.47	0.03	repeat	NoHit
Lj1g3v0385340	-1.73	0	Non-coding	NoHit
Lj1g3v0410200	-0.93	0	Protein coding	Fibroblast growth factor receptor [Medicago truncatula] gi|357461999|ref|XP_003601281.1|
Lj1g3v0411530	-1.18	0	Protein coding	PREDICTED: probable polygalacturonase non-catalytic subunit JP650-like [Cicer arietinum] gi|502133928|ref|XP_004501939.1|
Lj1g3v0415000	-0.87	0	Protein coding	Potassium transporter [Medicago truncatula] gi|358347137|ref|XP_003637618.1|
Lj1g3v0415020	-3.81	0	Protein coding	PREDICTED: exosome complex exonuclease RRP46 homolog isoform X1 [Cicer arietinum] gi|502105061|ref|XP_004492714.1|
Lj1g3v0415090	-6.7	0	Protein coding	PREDICTED: probable inactive receptor kinase At2g26730-like [Glycine max] gi|356518991|ref|XP_003528158.1|
Lj1g3v0415650	-1.34	0	Protein coding	PREDICTED: alpha-N-acetylglucosaminidase-like [Cicer arietinum] gi|502134464|ref|XP_004502129.1|
Lj1g3v0415660	-1.11	0	Protein coding	predicted protein [Naegleria gruberi] gi|290974341|ref|XP_002669904.1|
Lj1g3v0415780	-4.24	0	repeat	NoHit
Lj1g3v0416320	-1.93	0	Protein coding	PREDICTED: formin-like protein 8-like [Glycine max] gi|356519005|ref|XP_003528165.1|
Lj1g3v0416340	-1.24	0	Protein coding	enhanced disease susceptibility 1 protein [Solanum tuberosum] gi|50841444|gb|AAT84084.1|
Lj1g3v0416350	-0.7	0	Protein coding	EDS1-2 [Glycine max] gi|288310310|gb|ADC45394.1|
Lj1g3v0416380	-0.78	0	Protein coding	EDS1-2 [Glycine max] gi|288310310|gb|ADC45394.1|
Lj1g3v0416400	-1.53	0.04	Protein coding	MYB transcription factor MYB143 [Glycine max] gi|351723925|ref|NP_001236016.1|
Lj1g3v0451230	-1.24	0.02	Protein coding	16.6 kDa heat shock protein [Medicago truncatula] gi|357477445|ref|XP_003609008.1|
Lj1g3v0465620	-1.33	0.01	Protein coding	PREDICTED: probable WRKY transcription factor 72-like [Glycine max] gi|356519041|ref|XP_003528183.1|
Lj1g3v0466690	-0.77	0	Non-coding	NoHit
Lj1g3v0488900	-0.71	0.01	Protein coding	PREDICTED: probable methyltransferase PMT2-like isoform X1 [Cicer arietinum] gi|502126746|ref|XP_004499421.1|
Lj1g3v0513130	-2.97	0	Protein coding	PREDICTED: dof zinc finger protein DOF3.3-like [Glycine max] gi|356516810|ref|XP_003527086.1|
Lj1g3v0514170	-0.65	0.04	Protein coding	PREDICTED: chlorophyll a-b binding protein P4 chloroplastic-like [Glycine max] gi|356516812|ref|XP_003527087.1|
Lj1g3v0579620	-4.23	0	Non-coding	NoHit
Lj1g3v0606220	-4.06	0.05	Non-coding	NoHit
Lj1g3v0627670	-1.28	0.01	Protein coding	Resistance protein [Medicago truncatula] gi|357486075|ref|XP_003613325.1|
Lj1g3v0638730	-0.88	0	Protein coding	PREDICTED: 23-bisphosphoglycerate-dependent phosphoglycerate mutase-like [Glycine max] gi|356508122|ref|XP_003522809.1|
Lj1g3v0672100	-4.27	0	Protein coding	PREDICTED: SPX domain-containing protein 2-like [Glycine max] gi|356548579|ref|XP_003542678.1|
Lj1g3v0705350	-4.95	0	Protein coding	Flavonol synthase/flavanone 3-hydroxylase [Medicago truncatula] gi|357488985|ref|XP_003614780.1|
Lj1g3v0715600	-1.38	0	Protein coding	PREDICTED: receptor-like protein kinase THESEUS 1-like [Cicer arietinum] gi|502153617|ref|XP_004509405.1|
Lj1g3v0725870	-0.78	0	Protein coding	ENBP1 [Medicago truncatula] gi|3492803|emb|CAA05489.1|
Lj1g3v0725880	-0.96	0	Protein coding	Lysine-specific demethylase 3B [Medicago truncatula] gi|357436481|ref|XP_003588516.1|
Lj1g3v0764410	-3.42	0.01	repeat	NoHit
Lj1g3v0765560	-2.66	0
Lj1g3v0775770	-4.68	0.01	Protein coding	CrcB-like protein [Medicago truncatula] gi|357461601|ref|XP_003601082.1|
Lj1g3v0785930	-1.16	0		transcription initiator for nodulation [Lotus japonicus] gi|84570611|dbj|BAE72690.1|
Lj1g3v0786150	-2.7	0.02	Non-coding	NoHit
Lj1g3v0786360	-1.88	0	Protein coding	PREDICTED: ethylene-responsive transcription factor ERF014-like [Cicer arietinum] gi|502130202|ref|XP_004500566.1|
Lj1g3v0806600	-0.82	0.04	Protein coding	PREDICTED: WAT1-related protein At4g08290-like [Cicer arietinum] gi|502130195|ref|XP_004500563.1|
Lj1g3v0811910	-1.85	0.03	Protein coding	PREDICTED: cytochrome P450 78A3-like [Glycine max] gi|356564944|ref|XP_003550706.1|
Lj1g3v0814960	-0.68	0	Protein coding	PREDICTED: long chain acyl-CoA synthetase 9 chloroplastic-like [Cicer arietinum] gi|502135825|ref|XP_004502465.1|
Lj1g3v0841430	-2.5	0	Protein coding	PREDICTED: IAA-amino acid hydrolase ILR1-like 6-like [Glycine max] gi|356515913|ref|XP_003526641.1|
Lj1g3v0862800	-3.35	0.01	repeat	NoHit
Lj1g3v0862920	-0.59	0.03	Non-coding	NoHit
Lj1g3v0874130	-1.87	0	Protein coding	PREDICTED: replication factor C subunit 4-like [Cicer arietinum] gi|502135976|ref|XP_004502518.1|
Lj1g3v0885540	-1.55	0.03	Non-coding	NoHit
Lj1g3v0898680	-1.32	0	Protein coding	PREDICTED: 8-hydroxyquercetin 8-O-methyltransferase-like [Glycine max] gi|356577865|ref|XP_003557042.1|
Lj1g3v0898860	-1.01	0.02	Non-coding	NoHit
Lj1g3v0901970	-0.59	0.02	Protein coding	Uncharacterized protein TCM_035293 [Theobroma cacao] gi|508724605|gb|EOY16502.1|
Lj1g3v0912030	-3.04	0	Protein coding	PREDICTED: proline-rich receptor-like protein kinase PERK14-like [Cicer arietinum] gi|502136109|ref|XP_004502563.1|
Lj1g3v0913270	-1.12	0	Protein coding	alcohol dehydrogenase [Lotus japonicus] gi|356582742|gb|AET21261.1|
Lj1g3v0913280	-1.31	0	Protein coding	alcohol dehydrogenase [Lotus japonicus] gi|356582742|gb|AET21261.1|
Lj1g3v0948470	-0.84	0.04	Protein coding	AM-induced phosphate transporter [Lotus japonicus] gi|205277480|dbj|BAG71408.1|
Lj1g3v0948550	-1.93	0	Protein coding	PREDICTED: bidirectional sugar transporter SWEET3-like [Cicer arietinum] gi|502124125|ref|XP_004498397.1|
Lj1g3v0948600	-1.45	0	Protein coding	PREDICTED: chlorophyll a-b binding protein 3 chloroplastic-like [Glycine max] gi|356501755|ref|XP_003519689.1|
Lj1g3v0968890	-1.64	0	Protein coding	Phosphatase 2C 66 isoform 1 [Theobroma cacao] gi|508727093|gb|EOY18990.1|
Lj1g3v0983060	-1.19	0.03	Protein coding	PREDICTED: nuclear migration protein nudC-like [Glycine max] gi|356516049|ref|XP_003526709.1|
Lj1g3v0984180	-0.62	0.04	Protein coding	PREDICTED: probable pectinesterase/pectinesterase inhibitor 34-like [Cicer arietinum] gi|502136316|ref|XP_004502642.1|
Lj1g3v0984190	-0.7	0.03	Protein coding	Phosphatidylinositol 4-kinase type 2-beta [Medicago truncatula] gi|357463917|ref|XP_003602240.1|
Lj1g3v0985630	-0.66	0.02	Protein coding	PREDICTED: kinesin light chain 4-like isoform X2 [Cicer arietinum] gi|502136407|ref|XP_004502675.1|
Lj1g3v1030170	-0.86	0	Protein coding	PREDICTED: major facilitator superfamily domain-containing protein 5-like [Cicer arietinum] gi|502136467|ref|XP_004502700.1|
Lj1g3v1079170	-3.39	0.03	Non-coding	NoHit
Lj1g3v1079520	-0.71	0	Protein coding	WD40 repeats protein LjTTg3v1 [Lotus japonicus] gi|224994134|dbj|BAH28880.1|
Lj1g3v1091120	-1.19	0	Protein coding	NAC domain-containing protein [Medicago truncatula] gi|357464263|ref|XP_003602413.1|
Lj1g3v1091460	-5.62	0	repeat	NoHit
Lj1g3v1092740	-0.63	0	Protein coding	PREDICTED: serine-rich adhesin for platelets-like [Cicer arietinum] gi|502137361|ref|XP_004503059.1|
Lj1g3v1112760	-5.73	0	Non-coding	NoHit
Lj1g3v1112810	-2.71	0	Protein coding	PREDICTED: LOW QUALITY PROTEIN: cytokinin hydroxylase-like [Glycine max] gi|356509114|ref|XP_003523297.1|
Lj1g3v1134010	-2.52	0.04	Protein coding	Uncharacterized protein TCM_045567 [Theobroma cacao] gi|508728294|gb|EOY20191.1|
Lj1g3v1134110	-2.16	0.04	Protein coding	PREDICTED: probable WRKY transcription factor 70-like [Glycine max] gi|356516231|ref|XP_003526799.1|
Lj1g3v1147540	-1.22	0	Protein coding	PREDICTED: probably inactive leucine-rich repeat receptor-like protein kinase At3g28040-like [Glycine max] gi|356507516|ref|XP_003522510.1|
Lj1g3v1147550	-0.9	0	Protein coding	PREDICTED: probably inactive leucine-rich repeat receptor-like protein kinase At3g28040-like [Glycine max] gi|356507516|ref|XP_003522510.1|
Lj1g3v1169720	-2.01	0	Non-coding	NoHit
Lj1g3v1180810	-4.77	0.04	Non-coding	NoHit
Lj1g3v1207870	-1.08	0	Protein coding	PREDICTED: probable inactive receptor kinase At5g10020-like isoform X1 [Cicer arietinum] gi|502136840|ref|XP_004502857.1|
Lj1g3v1219020	-0.78	0	Protein coding	AT5G09960-like protein [Arabidopsis arenosa] gi|217426823|gb|ACK44531.1|
Lj1g3v1219030	-0.78	0.01	Protein coding	PREDICTED: ABC transporter F family member 5-like [Glycine max] gi|356509032|ref|XP_003523256.1|
Lj1g3v1289240	-1.18	0	Protein coding	TLD-domain containing nucleolar protein isoform 1 [Theobroma cacao] gi|508723073|gb|EOY14970.1|
Lj1g3v1290350	-0.96	0	Protein coding	PREDICTED: protein MKS1-like [Cicer arietinum] gi|502139883|ref|XP_004503952.1|
Lj1g3v1290460	-1.65	0	Protein coding	GRAS family transcription factor [Medicago truncatula] gi|357519857|ref|XP_003630217.1|
Lj1g3v1290470	-0.94	0	Protein coding	Autophagy-related protein [Medicago truncatula] gi|357519853|ref|XP_003630215.1|
Lj1g3v1290550	-4.08	0.04	Non-coding	NoHit
Lj1g3v1316860	-1.73	0.04	Protein coding	PREDICTED: callose synthase 5-like [Cicer arietinum] gi|502137024|ref|XP_004502937.1|
Lj1g3v1378690	-0.79	0.01	Protein coding	PREDICTED: ATP synthase delta chain chloroplastic-like [Cicer arietinum] gi|502176166|ref|XP_004515812.1|
Lj1g3v1379740	-0.65	0	Protein coding	PREDICTED: aspartic proteinase nepenthesin-1-like [Cicer arietinum] gi|502137193|ref|XP_004503002.1|
Lj1g3v1382070	-0.73	0.01	Protein coding	MYB transcription factor MYB56 [Glycine max] gi|375298666|ref|NP_001235662.1|
Lj1g3v1382080	-0.87	0	Protein coding	MYB transcription factor MYB56 [Glycine max] gi|375298666|ref|NP_001235662.1|
Lj1g3v1386650	-1.71	0	Protein coding	Respiratory burst oxidase-like protein [Medicago truncatula] gi|357464889|ref|XP_003602726.1|
Lj1g3v1387030	-0.62	0	Protein coding	PREDICTED: calnexin homolog [Glycine max] gi|356508884|ref|XP_003523183.1|
Lj1g3v1388080	-1.48	0	Protein coding	Viral A-type inclusion protein repeat containing protein expressed [Medicago truncatula] gi|357491507|ref|XP_003616041.1|
Lj1g3v1388090	-1.29	0	Protein coding	Viral A-type inclusion protein repeat containing protein expressed [Medicago truncatula] gi|357491507|ref|XP_003616041.1|
Lj1g3v1388150	-3.45	0	repeat	NoHit
Lj1g3v1441360	-1.03	0	Protein coding	PREDICTED: fasciclin-like arabinogalactan protein 1-like [Glycine max] gi|356527155|ref|XP_003532178.1|
Lj1g3v1442550	-5.01	0	fragmented	NoHit
Lj1g3v1442770	-0.59	0	Protein coding	Thioredoxin-like protein [Medicago truncatula] gi|357443639|ref|XP_003592097.1|
Lj1g3v1453970	-0.59	0.01	Protein coding	PREDICTED: chaperone protein ClpC chloroplastic-like [Glycine max] gi|356516495|ref|XP_003526929.1|
Lj1g3v1454040	-0.84	0	Protein coding	PREDICTED: serine carboxypeptidase-like 45-like [Cicer arietinum] gi|502133380|ref|XP_004501743.1|
Lj1g3v1476250	-4.15	0	Protein coding	PREDICTED: bidirectional sugar transporter SWEET12-like [Glycine max] gi|356516515|ref|XP_003526939.1|
Lj1g3v1486360	-1.41	0	Protein coding	PREDICTED: HVA22-like protein e-like isoform X1 [Cicer arietinum] gi|502133318|ref|XP_004501718.1|
Lj1g3v1487390	-0.69	0.01	Protein coding	PREDICTED: low affinity cationic amino acid transporter 2-like [Glycine max] gi|356514041|ref|XP_003525716.1|
Lj1g3v1497420	-1.3	0	Protein coding	gp15 minor tail protein [Corynebacterium phage BFK20] gi|157168388|ref|YP_001456745.1|
Lj1g3v1497430	-1.3	0	Protein coding	gp15 minor tail protein [Corynebacterium phage BFK20] gi|157168388|ref|YP_001456745.1|
Lj1g3v1498440	-0.94	0.01	Protein coding	Myristoyl-acyl carrier protein thioesterase [Medicago truncatula] gi|357465015|ref|XP_003602789.1|
Lj1g3v1513760	-1.01	0	Protein coding	Molybdenum cofactor sulfurase [Medicago truncatula] gi|357465051|ref|XP_003602807.1|
Lj1g3v1526040	-2.35	0	Protein coding	fiber protein Fb19 [Gossypium barbadense] gi|30841458|gb|AAP34366.1|
Lj1g3v1526180	-1.86	0.05	Protein coding	HAT family dimerization domain containing protein [Medicago truncatula] gi|357515439|ref|XP_003628008.1|
Lj1g3v1548770	-2.86	0.02	Protein coding	PREDICTED: serine/threonine-protein kinase CTR1-like [Glycine max] gi|356510128|ref|XP_003523792.1|
Lj1g3v1560340	-0.83	0	Protein coding	PREDICTED: RNA polymerase II transcriptional coactivator KELP-like [Cucumis sativus] gi|449462521|ref|XP_004148989.1|
Lj1g3v1560350	-0.9	0	Protein coding	integrase [Citreicella sp. SE45] gi|496163529|ref|WP_008888036.1|
Lj1g3v1561390	-0.64	0	Protein coding	PREDICTED: serine/threonine-protein kinase-like protein At1g28390-like [Cicer arietinum] gi|502133011|ref|XP_004501618.1|
Lj1g3v1582560	-1.74	0	Protein coding	Mitochondrial 2-oxoglutarate/malate carrier protein [Medicago truncatula] gi|357465309|ref|XP_003602936.1|
Lj1g3v1585710	-1.33	0	Protein coding	PREDICTED: ubiquitin carboxyl-terminal hydrolase 16-like [Glycine max] gi|356518408|ref|XP_003527871.1|
Lj1g3v1638760	-4.84	0.03	Protein coding	PREDICTED: ZF-HD homeobox protein At4g24660-like [Glycine max] gi|356515706|ref|XP_003526539.1|
Lj1g3v1649070	-0.75	0	Protein coding	PREDICTED: protein TIC 22 chloroplastic-like [Cicer arietinum] gi|502132881|ref|XP_004501572.1|
Lj1g3v1650090	-1.06	0.01	Protein coding	PREDICTED: protein WEAK CHLOROPLAST MOVEMENT UNDER BLUE LIGHT 1-like [Cicer arietinum] gi|502132875|ref|XP_004501570.1|
Lj1g3v1650270	-0.86	0	Protein coding	bZIP transcription factor [Caragana korshinskii] gi|110749701|gb|ABG90380.1|
Lj1g3v1664460	-5.81	0	Protein coding	N-hydroxycinnamoyl/benzoyltransferase [Medicago truncatula] gi|357465575|ref|XP_003603072.1|
Lj1g3v1666490	-0.66	0.01	Protein coding	N-hydroxycinnamoyl/benzoyltransferase [Medicago truncatula] gi|357465575|ref|XP_003603072.1|
Lj1g3v1686650	-0.71	0	Protein coding	PREDICTED: chromosome-associated kinesin KIF4A-like isoform X1 [Cicer arietinum] gi|502132841|ref|XP_004501554.1|
Lj1g3v1686680	-3.64	0	Protein coding	Homeodomain-like [Medicago truncatula] gi|87240806|gb|ABD32664.1|
Lj1g3v1686770	-5.11	0.01	Protein coding	PREDICTED: protein DCL chloroplastic-like [Glycine max] gi|356509751|ref|XP_003523609.1|
Lj1g3v1697890	-4.48	0	Protein coding	Uncharacterized protein TCM_034774 [Theobroma cacao] gi|508723916|gb|EOY15813.1|
Lj1g3v1720110	-2.76	0	Protein coding	PREDICTED: cytochrome b5-like [Glycine max] gi|356510537|ref|XP_003523994.1|
Lj1g3v1720190	-1.35	0	Protein coding	PREDICTED: zinc finger protein ZAT10-like [Glycine max] gi|356514469|ref|XP_003525928.1|
Lj1g3v1731270	-1.41	0	Protein coding	PREDICTED: interferon-related developmental regulator 1-like [Glycine max] gi|356514485|ref|XP_003525936.1|
Lj1g3v1732310	-1.12	0	Protein coding	protein ZCF37 [Arabidopsis thaliana] gi|18406390|ref|NP_564747.1|
Lj1g3v1755620	-0.81	0.02	Protein coding	BSD domain containing protein [Zea mays] gi|226530759|ref|NP_001147842.1|
Lj1g3v1784220	-1.29	0	repeat	NoHit
Lj1g3v1785490	-2.91	0.01	Protein coding	Myb family protein-like protein [Medicago truncatula] gi|357451079|ref|XP_003595816.1|
Lj1g3v1785770	-2.24	0.02	Protein coding	DNA-directed RNA polymerase [Medicago truncatula] gi|357437519|ref|XP_003589035.1|
Lj1g3v1785990	-1.07	0	Protein coding	PREDICTED: fe(2+) transport protein 3 chloroplastic-like isoform X1 [Cicer arietinum] gi|502132665|ref|XP_004501470.1|
Lj1g3v1786040	-1.07	0	Protein coding	PREDICTED: protein NDR1-like [Glycine max] gi|356514629|ref|XP_003526008.1|
Lj1g3v1786080	-3.1	0	Protein coding	PREDICTED: beta-fructofuranosidase insoluble isoenzyme CWINV1-like [Glycine max] gi|356552366|ref|XP_003544539.1|
Lj1g3v1786360	-3.93	0	Protein coding	PREDICTED: cytochrome P450 711A1-like isoform X1 [Cicer arietinum] gi|502132644|ref|XP_004501462.1|
Lj1g3v1786390	-2.05	0	Protein coding	PREDICTED: mitochondrial substrate carrier family protein B-like isoform X2 [Cicer arietinum] gi|502132638|ref|XP_004501459.1|
Lj1g3v1787530	-1.43	0.04	Protein coding	Uncharacterized protein TCM_037325 [Theobroma cacao] gi|508782697|gb|EOY29953.1|
Lj1g3v1787630	-2.56	0	Protein coding	PREDICTED: probable WRKY transcription factor 50-like [Glycine max] gi|356507032|ref|XP_003522275.1|
Lj1g3v1787650	-2.83	0	Protein coding	PREDICTED: 17.9 kDa class II heat shock protein-like [Glycine max] gi|356507036|ref|XP_003522277.1|
Lj1g3v1787760	-3.46	0	repeat	NoHit
Lj1g3v1787780	-4.03	0	repeat	NoHit
Lj1g3v1798550	-4.97	0	Protein coding	Ethylene-responsive transcription factor RAP2-9 [Medicago truncatula] gi|357465925|ref|XP_003603247.1|
Lj1g3v1798650	-4.16	0.05	Non-coding	NoHit
Lj1g3v1798740	-2.6	0.02
Lj1g3v1798840	-0.79	0.03	Non-coding	NoHit
Lj1g3v1814290	-2.82	0	Protein coding	lectin protein partial [Sophora japonica] gi|431837890|gb|AGA94529.1|
Lj1g3v1815340	-0.67	0.04	Protein coding	PREDICTED: phospholipase D Z-like [Cicer arietinum] gi|502132491|ref|XP_004501386.1|
Lj1g3v1815380	-3.03	0	Non-coding	NoHit
Lj1g3v1815390	-3.35	0	Protein coding	PREDICTED: dehydration-responsive protein RD22-like [Glycine max] gi|356508653|ref|XP_003523069.1|
Lj1g3v1815420	-3.45	0	Non-coding	NoHit
Lj1g3v1815430	-4.28	0	Non-coding	NoHit
Lj1g3v1815450	-4.07	0.03	Non-coding	NoHit
Lj1g3v1815460	-7.18	0	Non-coding	NoHit
Lj1g3v1815500	-0.76	0.01	Protein coding	protein POLAR [Arabidopsis thaliana] gi|18417879|ref|NP_567883.1|
Lj1g3v1815540	-3.71	0	Protein coding	PREDICTED: LOW QUALITY PROTEIN: probable WRKY transcription factor 40-like [Glycine max] gi|356507254|ref|XP_003522384.1|
Lj1g3v1817720	-3.24	0	Non-coding	NoHit
Lj1g3v1817730	-2.98	0	Protein coding	PREDICTED: dehydration-responsive protein RD22-like [Glycine max] gi|356508653|ref|XP_003523069.1|
Lj1g3v1817740	-4.52	0	Non-coding	NoHit
Lj1g3v1817760	-3.84	0	Non-coding	NoHit
Lj1g3v1817770	-5.56	0	Non-coding	NoHit
Lj1g3v1818790	-0.67	0	Protein coding	PREDICTED: chaperone protein ClpB4 mitochondrial-like [Cicer arietinum] gi|502132470|ref|XP_004501376.1|
Lj1g3v1854340	-1.23	0.03	Protein coding	nodulin [Glycine max] gi|351722212|ref|NP_001237748.1|
Lj1g3v1889550	-0.75	0	Protein coding	Epsin N-terminal domain-containing protein / clathrin assembly protein-related isoform 1 [Theobroma cacao] gi|508782208|gb|EOY29464.1|
Lj1g3v1900590	-2.84	0.02	Protein coding	SYNC1 protein [Medicago truncatula] gi|357466213|ref|XP_003603391.1|
Lj1g3v1911690	-1.57	0.05	Protein coding	Phospholipase D alpha [Medicago truncatula] gi|357466245|ref|XP_003603407.1|
Lj1g3v1914990	-2.87	0	Protein coding	PREDICTED: pleiotropic drug resistance protein 1-like [Glycine max] gi|356515478|ref|XP_003526427.1|
Lj1g3v1929130	-2.76	0	Protein coding	PREDICTED: gibberellin 3-beta-dioxygenase 1-like [Glycine max] gi|356507772|ref|XP_003522638.1|
Lj1g3v1930230	-1.5	0.04	Protein coding	Ferredoxin-related [Theobroma cacao] gi|508704672|gb|EOX96568.1|
Lj1g3v1930250	-2.04	0.01	Non-coding	NoHit
Lj1g3v1932740	-0.76	0.05	Non-coding	NoHit
Lj1g3v1943900	-1.24	0.03	Protein coding	PREDICTED: DDB1- and CUL4-associated factor homolog 1-like [Cicer arietinum] gi|502132195|ref|XP_004501259.1|
Lj1g3v1944020	-1.57	0.01	Protein coding	PREDICTED: DDB1- and CUL4-associated factor homolog 1-like [Cicer arietinum] gi|502132195|ref|XP_004501259.1|
Lj1g3v1967300	-0.61	0	Protein coding	PREDICTED: cell wall protein AWA1-like isoform X1 [Cicer arietinum] gi|502132152|ref|XP_004501243.1|
Lj1g3v1991520	-1.94	0	Protein coding	PREDICTED: probable xyloglucan glycosyltransferase 5-like [Glycine max] gi|356507837|ref|XP_003522670.1|
Lj1g3v1991560	-3.28	0	Protein coding	skeleton-binding protein 1 [Plasmodium falciparum 3D7] gi|124505949|ref|XP_001351572.1|
Lj1g3v1991600	-2.6	0	Protein coding	PREDICTED: probable nucleoredoxin 3-like [Glycine max] gi|356515549|ref|XP_003526462.1|
Lj1g3v2011920	-3.13	0	Protein coding	PREDICTED: cytochrome P450 78A3-like [Cicer arietinum] gi|502094387|ref|XP_004490206.1|
Lj1g3v2012980	-3.44	0	Protein coding	Nucleotide binding site leucine-rich repeat disease resistance protein [Medicago truncatula] gi|357463129|ref|XP_003601846.1|
Lj1g3v2035110	-0.98	0	Protein coding	PREDICTED: probable calcium-binding protein CML43-like [Cicer arietinum] gi|502132042|ref|XP_004501206.1|
Lj1g3v2035290	-0.89	0.05	Protein coding	Golgin subfamily A member 4 [Theobroma cacao] gi|508782391|gb|EOY29647.1|
Lj1g3v2035320	-4.85	0.03	repeat	NoHit
Lj1g3v2036610	-1.76	0	repeat	NoHit
Lj1g3v2038790	-0.75	0.02	Protein coding	PREDICTED: myb-related protein 3R-1-like [Glycine max] gi|356554525|ref|XP_003545596.1|
Lj1g3v2064300	-3.04	0	Protein coding	PREDICTED: bark storage protein A-like [Glycine max] gi|356515599|ref|XP_003526486.1|
Lj1g3v2064370	-3.24	0.04	Protein coding	metallophosphoesterase [Aciduliprofundum boonei T469] gi|289596529|ref|YP_003483225.1|
Lj1g3v2065450	-0.79	0.05	Protein coding	Uncharacterized protein TCM_037177 [Theobroma cacao] gi|508782470|gb|EOY29726.1|
Lj1g3v2066520	-3.41	0	Protein coding	PREDICTED: carotenoid 910(9'10')-cleavage dioxygenase-like [Glycine max] gi|356518342|ref|XP_003527838.1|
Lj1g3v2067530	-4.31	0	Protein coding	PREDICTED: carotenoid 910(9'10')-cleavage dioxygenase-like [Glycine max] gi|356518342|ref|XP_003527838.1|
Lj1g3v2068680	-1.6	0.01	Protein coding	Mitogen-activated protein kinase kinase kinase [Medicago truncatula] gi|357466667|ref|XP_003603618.1|
Lj1g3v2068720	-1.49	0	Protein coding	Uncharacterized protein isoform 1 [Theobroma cacao] gi|508782497|gb|EOY29753.1|
Lj1g3v2068730	-1.04	0.05	repeat	NoHit
Lj1g3v2068760	-3.57	0	Protein coding	Dioxygenase RAMOSUS1 [Medicago truncatula] gi|357466651|ref|XP_003603610.1|
Lj1g3v2095740	-0.78	0	Protein coding	PREDICTED: protein FAM71D-like [Anolis carolinensis] gi|327280342|ref|XP_003224911.1|
Lj1g3v2098320	-0.71	0.03	Protein coding	Uncharacterized protein TCM_021804 [Theobroma cacao] gi|508715449|gb|EOY07346.1|
Lj1g3v2100390	-1.75	0	Protein coding	phosphoglycerate mutase-like protein [Glycine max] gi|351721195|ref|NP_001237969.1|
Lj1g3v2114680	-2.47	0	Non-coding	NoHit
Lj1g3v2114700	-5.08	0	Protein coding	PREDICTED: ethylene-responsive transcription factor ERF026-like [Cicer arietinum] gi|502119418|ref|XP_004496613.1|
Lj1g3v2126120	-0.91	0.02	Protein coding	PREDICTED: mannan endo-14-beta-mannosidase 7-like [Glycine max] gi|356518722|ref|XP_003528027.1|
Lj1g3v2126180	-0.88	0	Protein coding	PREDICTED: abscisic acid 8'-hydroxylase 4-like [Cicer arietinum] gi|502131849|ref|XP_004501123.1|
Lj1g3v2138370	-1.74	0.01	Protein coding	PREDICTED: beta-galactosidase 3-like isoform 1 [Glycine max] gi|356509960|ref|XP_003523710.1|
Lj1g3v2139510	-3.1	0.03	Protein coding	PREDICTED: protein RTE1-HOMOLOG-like [Cicer arietinum] gi|502161225|ref|XP_004512083.1|
Lj1g3v2139520	-2.65	0	Non-coding	NoHit
Lj1g3v2140860	-0.63	0.04	Protein coding	PREDICTED: cysteine proteinase RD19a-like [Glycine max] gi|356509908|ref|XP_003523684.1|
Lj1g3v2143330	-1.71	0.01	Protein coding	PREDICTED: abhydrolase domain-containing protein 4-like [Glycine max] gi|356509809|ref|XP_003523638.1|
Lj1g3v2155480	-0.75	0	Protein coding	PREDICTED: protein IQ-DOMAIN 32-like [Glycine max] gi|356509638|ref|XP_003523553.1|
Lj1g3v2158710	-0.66	0.02	Protein coding	PREDICTED: filament-like plant protein 4-like isoform X1 [Cicer arietinum] gi|502131334|ref|XP_004500951.1|
Lj1g3v2162760	-0.62	0	Protein coding	PREDICTED: endoglucanase 24-like [Glycine max] gi|356518028|ref|XP_003527686.1|
Lj1g3v2173040	-1.96	0	Non-coding	NoHit
Lj1g3v2184160	-1.3	0	Protein coding	Uncharacterized protein TCM_034234 [Theobroma cacao] gi|508723140|gb|EOY15037.1|
Lj1g3v2251620	-0.83	0.02	Protein coding	Pentatricopeptide repeat-containing protein [Medicago truncatula] gi|357467093|ref|XP_003603831.1|
Lj1g3v2251630	-5.11	0	Protein coding	Syringolide-induced protein 14-1-1 [Medicago truncatula] gi|357467101|ref|XP_003603835.1|
Lj1g3v2253690	-1.37	0	Protein coding	Syringolide-induced protein 14-1-1 [Medicago truncatula] gi|357467101|ref|XP_003603835.1|
Lj1g3v2264830	-1.39	0	Protein coding	PREDICTED: probable calcium-binding protein CML18-like [Cicer arietinum] gi|502150824|ref|XP_004508142.1|
Lj1g3v2264900	-1.29	0.02	Protein coding	ornithine decarboxylase [Lotus japonicus] gi|34495197|emb|CAE02644.1|
Lj1g3v2264910	-1.49	0	Protein coding	ornithine decarboxylase [Lotus japonicus] gi|34495197|emb|CAE02644.1|
Lj1g3v2268370	-0.84	0	Protein coding	PREDICTED: L-ascorbate oxidase homolog [Cicer arietinum] gi|502131162|ref|XP_004500896.1|
Lj1g3v2280630	-0.9	0	Protein coding	Uncharacterized protein isoform 1 [Theobroma cacao] gi|508723326|gb|EOY15223.1|
Lj1g3v2294860	-0.82	0	Protein coding	PREDICTED: 14-alpha-glucan-branching enzyme-like [Glycine max] gi|356508675|ref|XP_003523080.1|
Lj1g3v2295270	-2.06	0	Protein coding	PREDICTED: probable serine/threonine-protein kinase Cx32 chloroplastic-like isoform X1 [Cicer arietinum] gi|502131084|ref|XP_004500869.1|
Lj1g3v2296500	-4.22	0	Protein coding	PREDICTED: 3-ketoacyl-CoA synthase 4-like [Vitis vinifera] gi|359475340|ref|XP_003631663.1|
Lj1g3v2297620	-0.68	0.02	Protein coding	PREDICTED: syntaxin-81-like [Cicer arietinum] gi|502163736|ref|XP_004512932.1|
Lj1g3v2300730	-0.66	0.05	Protein coding	PREDICTED: transcription factor DIVARICATA-like [Cicer arietinum] gi|502104025|ref|XP_004492415.1|
Lj1g3v2300840	-0.66	0.02	Non-coding	NoHit
Lj1g3v2313050	-2.46	0.05	Non-coding	NoHit
Lj1g3v2315380	-1.39	0.03	repeat	NoHit
Lj1g3v2325590	-1.29	0	Protein coding	LMBR1-like membrane protein isoform 1 [Theobroma cacao] gi|508715310|gb|EOY07207.1|
Lj1g3v2327880	-2.21	0	Protein coding	PREDICTED: trihelix transcription factor GT-3b-like [Cicer arietinum] gi|502167679|ref|XP_004514215.1|
Lj1g3v2337910	-0.69	0.03	Protein coding	chloroplast omega-3 fatty acid desaturase [Vigna unguiculata] gi|164521896|gb|ABY60737.1|
Lj1g3v2338920	-4.38	0.02	Protein coding	NAD(P) transhydrogenase subunit beta [Sinorhizobium fredii USDA 257] gi|398355144|ref|YP_006400608.1|
Lj1g3v2372140	-0.68	0.02	Protein coding	PREDICTED: chlorophyll synthase chloroplastic-like isoform X2 [Cicer arietinum] gi|502104212|ref|XP_004492466.1|
Lj1g3v2372290	-0.8	0.04	Protein coding	PREDICTED: dnaJ homolog subfamily C member 10-like [Glycine max] gi|356566692|ref|XP_003551564.1|
Lj1g3v2372310	-0.9	0	Non-coding	NoHit
Lj1g3v2373670	-4.85	0.02	Protein coding	PREDICTED: proteasome subunit alpha type-4-like [Cicer arietinum] gi|502134137|ref|XP_004502013.1|
Lj1g3v2375850	-1.12	0	Protein coding	BSD domain-containing protein [Arabidopsis lyrata subsp. lyrata] gi|297845572|ref|XP_002890667.1|
Lj1g3v2391170	-1.14	0.05	Protein coding	PREDICTED: disease resistance response protein 206-like [Cicer arietinum] gi|502104337|ref|XP_004492507.1|
Lj1g3v2405410	-1.91	0	Protein coding	Methyltransferases [Theobroma cacao] gi|508715155|gb|EOY07052.1|
Lj1g3v2416590	-4.27	0	Protein coding	PREDICTED: UDP-glycosyltransferase 73B3-like [Glycine max] gi|356568168|ref|XP_003552285.1|
Lj1g3v2418700	-1.13	0	Protein coding	D-alanine--D-alanine ligase [Medicago truncatula] gi|357506461|ref|XP_003623519.1|
Lj1g3v2432880	-1.02	0.01	Protein coding	PREDICTED: protein LURP-one-related 15-like [Glycine max] gi|356568182|ref|XP_003552292.1|
Lj1g3v2432900	-0.7	0.01	Protein coding	PREDICTED: TOM1-like protein 2-like [Glycine max] gi|356530201|ref|XP_003533672.1|
Lj1g3v2482340	-0.78	0	Protein coding	PREDICTED: TMV resistance protein N-like isoform X1 [Cicer arietinum] gi|502104179|ref|XP_004492462.1|
Lj1g3v2534830	-4.91	0.04	Protein coding	PREDICTED: mannan endo-14-beta-mannosidase 6-like [Glycine max] gi|356506646|ref|XP_003522088.1|
Lj1g3v2534950	-5.3	0	Protein coding	PREDICTED: thioredoxin H9-like isoform X1 [Cicer arietinum] gi|502155500|ref|XP_004510093.1|
Lj1g3v2535000	-1.81	0	Protein coding	Syringolide-induced protein B15-3-5 [Medicago truncatula] gi|357512727|ref|XP_003626652.1|
Lj1g3v2535010	-1.15	0.05	Non-coding	NoHit
Lj1g3v2536080	-1.35	0.05	Protein coding	PREDICTED: 4-hydroxybenzoate polyprenyltransferase mitochondrial-like isoform X1 [Cicer arietinum] gi|502104585|ref|XP_004492586.1|
Lj1g3v2546260	-1.17	0	Protein coding	Uncharacterized protein TCM_011920 [Theobroma cacao] gi|508710336|gb|EOY02233.1|
Lj1g3v2582300	-1.41	0	Protein coding	PREDICTED: fasciclin-like arabinogalactan protein 10-like [Cicer arietinum] gi|502104783|ref|XP_004492650.1|
Lj1g3v2583440	-1.06	0.02	Protein coding	PREDICTED: 50S ribosomal protein L33-like [Glycine max] gi|356552533|ref|XP_003544621.1|
Lj1g3v2583450	-1.35	0.02	Non-coding	NoHit
Lj1g3v2584510	-0.74	0.02	Non-coding	NoHit
Lj1g3v2584520	-1.49	0	Protein coding	Phosphatidate phosphatase LPIN3 [Medicago truncatula] gi|357465493|ref|XP_003603031.1|
Lj1g3v2596960	-0.7	0	Protein coding	PREDICTED: alpha-14-galacturonosyltransferase 1-like [Glycine max] gi|356530121|ref|XP_003533632.1|
Lj1g3v2608130	-0.83	0.01	Protein coding	PREDICTED: xylem serine proteinase 1-like [Cicer arietinum] gi|502104881|ref|XP_004492669.1|
Lj1g3v2611330	-1.8	0	Protein coding	PREDICTED: shaggy-related protein kinase theta-like [Glycine max] gi|356568314|ref|XP_003552357.1|
Lj1g3v2611530	-1.42	0.01	Protein coding	PREDICTED: G-type lectin S-receptor-like serine/threonine-protein kinase At1g11330-like [Glycine max] gi|356524497|ref|XP_003530865.1|
Lj1g3v2611620	-1.24	0	Protein coding	Rpp4 candidate R5 [Glycine max] gi|328447250|gb|AEB06128.1|
Lj1g3v2623740	-3.03	0	Protein coding	PREDICTED: ethylene-responsive transcription factor 4-like [Glycine max] gi|356522656|ref|XP_003529962.1|
Lj1g3v2627400	-2.29	0	Protein coding	Uncharacterized protein isoform 1 [Theobroma cacao] gi|508704155|gb|EOX96051.1|
Lj1g3v2627640	-0.88	0	Protein coding	PREDICTED: K(+) efflux antiporter 2 chloroplastic-like [Cicer arietinum] gi|502105038|ref|XP_004492708.1|
Lj1g3v2628710	-1	0	Protein coding	PREDICTED: remorin-like [Glycine max] gi|356532022|ref|XP_003534573.1|
Lj1g3v2629780	-1.07	0	Protein coding	Extended synaptotagmin-2 [Medicago truncatula] gi|357507239|ref|XP_003623908.1|
Lj1g3v2635100	-0.66	0.02	Protein coding	AT hook motif DNA-binding family protein isoform 1 [Theobroma cacao] gi|508704093|gb|EOX95989.1|
Lj1g3v2646150	-0.83	0	Protein coding	nucleic acid binding protein [Arabidopsis lyrata subsp. lyrata] gi|297802752|ref|XP_002869260.1|
Lj1g3v2656170	-1.02	0	Protein coding	PREDICTED: probable serine/threonine-protein kinase At5g41260-like [Cicer arietinum] gi|502157222|ref|XP_004510799.1|
Lj1g3v2661410	-1.71	0	Protein coding	Protein kinase, U box [Medicago truncatula] gi|87240964|gb|ABD32822.1|
Lj1g3v2692560	-0.66	0.04	Protein coding	PREDICTED: AT-rich interactive domain-containing protein 2-like isoform X1 [Cicer arietinum] gi|502105266|ref|XP_004492764.1|
Lj1g3v2693760	-2.58	0.03	Protein coding	PREDICTED: aspartic proteinase-like protein 1-like [Glycine max] gi|356567798|ref|XP_003552102.1|
Lj1g3v2727080	-0.61	0	Protein coding	NBS-containing resistance-like protein [Medicago truncatula] gi|357460983|ref|XP_003600773.1|
Lj1g3v2727110	-1.48	0.03	Protein coding	Cc-nbs resistance protein [Medicago truncatula] gi|357459895|ref|XP_003600228.1|
Lj1g3v2738190	-0.79	0	Protein coding	PREDICTED: probable receptor-like protein kinase At5g24010-like [Cicer arietinum] gi|502105313|ref|XP_004492776.1|
Lj1g3v2765520	-1.91	0	Protein coding	PREDICTED: FK506-binding protein 4-like [Cicer arietinum] gi|502105398|ref|XP_004492796.1|
Lj1g3v2766570	-1.6	0	Protein coding	PREDICTED: 1-aminocyclopropane-1-carboxylate synthase 1-like [Cicer arietinum] gi|502105402|ref|XP_004492797.1|
Lj1g3v2806670	-0.95	0.01	Protein coding	WRKY transcription factor [Medicago truncatula] gi|357507579|ref|XP_003624078.1|
Lj1g3v2808120	-1.61	0	Protein coding	PREDICTED: protein LUTEIN DEFICIENT 5 chloroplastic-like [Cicer arietinum] gi|502105485|ref|XP_004492816.1|
Lj1g3v2834940	-1.22	0.01	Protein coding	Trichome birefringence-like 41 [Theobroma cacao] gi|508721578|gb|EOY13475.1|
Lj1g3v2838100	-0.73	0	Protein coding	PREDICTED: glutamine--fructose-6-phosphate aminotransferase [isomerizing] gi|502105634|ref|XP_004492850.1|
Lj1g3v2838150	-0.59	0.04	Protein coding	PREDICTED: biotin carboxyl carrier protein of acetyl-CoA carboxylase chloroplastic-like [Glycine max] gi|356531878|ref|XP_003534503.1|
Lj1g3v2838170	-3.77	0.01	Non-coding	NoHit
Lj1g3v2839220	-1.21	0	Protein coding	Calreticulin 3 isoform 3 [Theobroma cacao] gi|508712915|gb|EOY04812.1|
Lj1g3v2841280	-2.11	0	Protein coding	Phospholipase A1 [Medicago truncatula] gi|357507845|ref|XP_003624211.1|
Lj1g3v2862520	-1.08	0	Protein coding	PREDICTED: LETM1 and EF-hand domain-containing protein 1 mitochondrial-like [Glycine max] gi|356566963|ref|XP_003551694.1|
Lj1g3v2862630	-1.27	0	Protein coding	PREDICTED: LETM1 and EF-hand domain-containing protein 1 mitochondrial-like [Glycine max] gi|356566963|ref|XP_003551694.1|
Lj1g3v2896170	-2.7	0.01	Non-coding	NoHit
Lj1g3v2896180	-1.99	0	Protein coding	PREDICTED: UDP-glycosyltransferase 74E1-like [Glycine max] gi|356546201|ref|XP_003541519.1|
Lj1g3v2896190	-2.11	0	Protein coding	PREDICTED: UDP-glycosyltransferase 74E1-like [Glycine max] gi|356546201|ref|XP_003541519.1|
Lj1g3v2896220	-0.61	0	Protein coding	AT-hook DNA-binding protein [Medicago truncatula] gi|357507933|ref|XP_003624255.1|
Lj1g3v2898440	-1.17	0.05	Protein coding	Peptidyl-prolyl cis-trans isomerase cyclophilin type [Medicago truncatula] gi|124359489|gb|ABN05927.1|
Lj1g3v2921640	-1.72	0	Protein coding	PREDICTED: subtilisin-like protease-like [Cicer arietinum] gi|502106343|ref|XP_004492921.1|
Lj1g3v2926270	-0.96	0.04	Protein coding	PREDICTED: ethylene-responsive transcription factor 1-like [Cicer arietinum] gi|502106430|ref|XP_004492940.1|
Lj1g3v2952250	-0.73	0.03	Protein coding	PREDICTED: V-type proton ATPase subunit d2-like isoform 1 [Glycine max] gi|356531794|ref|XP_003534461.1|
Lj1g3v2952300	-4.01	0	Non-coding	NoHit
Lj1g3v2953570	-1.37	0.03	Protein coding	PREDICTED: 2-aminoethanethiol dioxygenase-like [Glycine max] gi|356531790|ref|XP_003534459.1|
Lj1g3v2953600	-1.35	0.02	Protein coding	PREDICTED: probable WRKY transcription factor 72-like [Cicer arietinum] gi|502090221|ref|XP_004489160.1|
Lj1g3v2953670	-2.83	0.05	Non-coding	NoHit
Lj1g3v2954760	-0.75	0.01	Protein coding	PREDICTED: quinohaemoprotein ethanol dehydrogenase type-1-like [Glycine max] gi|356529945|ref|XP_003533546.1|
Lj1g3v2964770	-1.71	0.01	Protein coding	NoHit
Lj1g3v2965880	-2.74	0.02	Protein coding	PREDICTED: ATP-dependent zinc metalloprotease FTSH 6 chloroplastic-like [Glycine max] gi|356568662|ref|XP_003552529.1|
Lj1g3v2975950	-1.55	0.01	Protein coding	starch synthase IIb precursor [Lotus japonicus] gi|221063676|gb|ACL98482.1|
Lj1g3v2975960	-0.89	0.05	Protein coding	PREDICTED: pentatricopeptide repeat-containing protein At5g50390 chloroplastic-like [Glycine max] gi|356525712|ref|XP_003531467.1|
Lj1g3v2976000	-1.52	0	Protein coding	Uncharacterized protein TCM_018578 [Theobroma cacao] gi|508711591|gb|EOY03488.1|
Lj1g3v2976020	-1.47	0	Protein coding	PREDICTED: probable calcium-binding protein CML45-like [Glycine max] gi|356531760|ref|XP_003534444.1|
Lj1g3v2978140	-0.71	0.04	Protein coding	structural constituent of ribosome [Arabidopsis lyrata subsp. lyrata] gi|297832820|ref|XP_002884292.1|
Lj1g3v2982400	-1.05	0.02	Protein coding	PREDICTED: probable serine/threonine-protein kinase At1g54610-like [Glycine max] gi|356523580|ref|XP_003530415.1|
Lj1g3v2996640	-1.28	0	Protein coding	PREDICTED: chaperone protein ClpB3 chloroplastic-like isoform X1 [Cicer arietinum] gi|502101806|ref|XP_004491878.1|
Lj1g3v3008760	-1.42	0	Protein coding	PREDICTED: reticulocyte-binding protein 2 homolog a-like [Cicer arietinum] gi|502091279|ref|XP_004489500.1|
Lj1g3v3020920	-3.2	0.02	repeat	NoHit
Lj1g3v3022360	-2.19	0.01	Protein coding	Avr9/Cf-9 rapidly elicited protein [Medicago truncatula] gi|357493591|ref|XP_003617084.1|
Lj1g3v3023590	-0.61	0	Protein coding	beta-glucan-binding protein 2 [Medicago truncatula] gi|81250785|gb|ABB69782.1|
Lj1g3v3023870	-0.84	0.01	Protein coding	PREDICTED: agmatine coumaroyltransferase-like [Glycine max] gi|356568760|ref|XP_003552578.1|
Lj1g3v3023890	-1.31	0.01	Non-coding	NoHit
Lj1g3v3023910	-0.79	0.03	Protein coding	PREDICTED: anthocyanin 5-aromatic acyltransferase-like [Glycine max] gi|356568766|ref|XP_003552581.1|
Lj1g3v3024050	-1.2	0.01	Protein coding	PREDICTED: phenolic glucoside malonyltransferase 1-like isoform X1 [Cicer arietinum] gi|502126842|ref|XP_004499462.1|
Lj1g3v3025190	-0.82	0.03	Protein coding	PREDICTED: protein LONGIFOLIA 1-like [Cicer arietinum] gi|502126865|ref|XP_004499469.1|
Lj1g3v3041530	-1.22	0.03	Protein coding	PREDICTED: PI-PLC X domain-containing protein At5g67130-like [Glycine max] gi|356567109|ref|XP_003551765.1|
Lj1g3v3051590	-0.66	0.04	Protein coding	PREDICTED: receptor-like protein kinase ANXUR2-like [Glycine max] gi|356526520|ref|XP_003531865.1|
Lj1g3v3053790	-3.25	0	Protein coding	MADS-box protein [Medicago truncatula] gi|357502465|ref|XP_003621521.1|
Lj1g3v3063870	-1.29	0	Protein coding	DSBA-like thioredoxin domain containing protein [Medicago truncatula] gi|357502469|ref|XP_003621523.1|
Lj1g3v3090480	-1.42	0	Protein coding	PREDICTED: sodium-coupled neutral amino acid transporter 2-like [Glycine max] gi|356526579|ref|XP_003531894.1|
Lj1g3v3102660	-4.85	0	Protein coding	CONSTANS-LIKE a [Pisum sativum] gi|61611678|gb|AAX47172.1|
Lj1g3v3104070	-0.64	0	Protein coding	PREDICTED: 23-bisphosphoglycerate-independent phosphoglycerate mutase 1-like [Glycine max] gi|356568873|ref|XP_003552632.1|
Lj1g3v3115180	-1.15	0.05	Non-coding	NoHit
Lj1g3v3116460	-5.41	0	repeat	NoHit
Lj1g3v3116530	-0.64	0	Protein coding	nuclear matrix constituent-like protein 1 [Cucumis melo subsp. melo] gi|307136479|gb|ADN34280.1|
Lj1g3v3116540	-0.84	0	Protein coding	nuclear matrix constituent-like protein 1 [Cucumis melo subsp. melo] gi|307136479|gb|ADN34280.1|
Lj1g3v3150040	-1.04	0	Protein coding	PREDICTED: probable protein phosphatase 2C 33-like [Cicer arietinum] gi|502102339|ref|XP_004492043.1|
Lj1g3v3182280	-1.93	0	Protein coding	PREDICTED: glucose-6-phosphate 1-dehydrogenase chloroplastic-like [Glycine max] gi|356499687|ref|XP_003518668.1|
Lj1g3v3182300	-0.61	0.01	Protein coding	PREDICTED: axoneme-associated protein mst101(2)-like [Cicer arietinum] gi|502127389|ref|XP_004499688.1|
Lj1g3v3218090	-1.9	0	Protein coding	Uncharacterized protein isoform 1 [Theobroma cacao] gi|508726310|gb|EOY18207.1|
Lj1g3v3219210	-1.36	0	Protein coding	Uncharacterized protein isoform 1 [Theobroma cacao] gi|508786818|gb|EOY34074.1|
Lj1g3v3219220	-2.02	0	Protein coding	Uncharacterized protein isoform 1 [Theobroma cacao] gi|508786818|gb|EOY34074.1|
Lj1g3v3219230	-0.64	0	Protein coding	PREDICTED: heat shock cognate 70 kDa protein 2-like isoform 1 [Glycine max] gi|356568992|ref|XP_003552691.1|
Lj1g3v3220250	-0.74	0.04	Protein coding	PREDICTED: dof zinc finger protein DOF3.6-like [Glycine max] gi|356502430|ref|XP_003520022.1|
Lj1g3v3221300	-3.14	0	Protein coding	Calcium-binding EF-hand family protein [Theobroma cacao] gi|508701502|gb|EOX93398.1|
Lj1g3v3255670	-4.18	0	Protein coding	ACI112 protein [Solanum lycopersicum] gi|350536553|ref|NP_001234764.1|
Lj1g3v3267760	-4.24	0	Protein coding	Uncharacterized protein TCM_019359 [Theobroma cacao] gi|508712195|gb|EOY04092.1|
Lj1g3v3268820	-0.7	0.04	Protein coding	PREDICTED: protein PLASTID MOVEMENT IMPAIRED 2-like isoform X1 [Cicer arietinum] gi|502106512|ref|XP_004492966.1|
Lj1g3v3310060	-1.19	0	Protein coding	Uncharacterized protein isoform 1 [Theobroma cacao] gi|508712271|gb|EOY04168.1|
Lj1g3v3317320	-4.33	0.05	Protein coding	PREDICTED: ATP-dependent RNA helicase DHX8 [Glycine max] gi|356502628|ref|XP_003520120.1|
Lj1g3v3328990	-0.65	0.01	Non-coding	NoHit
Lj1g3v3329610	-2.23	0	Protein coding	U-box domain-containing protein [Medicago truncatula] gi|357501435|ref|XP_003621006.1|
Lj1g3v3329620	-1.13	0	Protein coding	PREDICTED: inositol transporter 1-like [Cicer arietinum] gi|502174714|ref|XP_004515584.1|
Lj1g3v3329770	-2.07	0	Protein coding	PREDICTED: bidirectional sugar transporter N3-like [Glycine max] gi|356567308|ref|XP_003551863.1|
Lj1g3v3329790	-0.97	0	repeat	NoHit
Lj1g3v3329920	-0.62	0.03	Protein coding	PREDICTED: monosaccharide-sensing protein 2-like isoform X1 [Cicer arietinum] gi|502130538|ref|XP_004500684.1|
Lj1g3v3329970	-0.9	0.04	Protein coding	PREDICTED: G2/mitotic-specific cyclin-1-like [Glycine max] gi|356510570|ref|XP_003524010.1|
Lj1g3v3330480	-4.06	0.05	Non-coding	NoHit
Lj1g3v3330510	-1.32	0	Protein coding	phospholipase-like protein (PEARLI 4) family [Arabidopsis thaliana] gi|18398247|ref|NP_565397.1|
Lj1g3v3330520	-0.89	0	Protein coding	PREDICTED: aquaporin PIP2-7 [Glycine max] gi|356507734|ref|XP_003522619.1|
Lj1g3v3330560	-0.98	0.01	Protein coding	Baculoviral IAP repeat-containing protein [Medicago truncatula] gi|357467533|ref|XP_003604051.1|
Lj1g3v3343840	-0.6	0	Protein coding	PLC-like phosphodiesterases superfamily protein [Theobroma cacao] gi|508705833|gb|EOX97729.1|
Lj1g3v3343880	-0.78	0	Protein coding	PREDICTED: peptidyl-prolyl cis-trans isomerase-like [Cicer arietinum] gi|502130706|ref|XP_004500742.1|
Lj1g3v3343950	-0.93	0	Protein coding	SnRK2 calcium sensor [Medicago truncatula] gi|357467475|ref|XP_003604022.1|
Lj1g3v3354080	-2.58	0	Protein coding	PREDICTED: gelsolin-related protein of 125 kDa-like [Cicer arietinum] gi|502151161|ref|XP_004508308.1|
Lj1g3v3356570	-1.42	0.03	Protein coding	Kinesin-related protein [Medicago truncatula] gi|357473571|ref|XP_003607070.1|
Lj1g3v3381020	-1.41	0	fragmented	NoHit
Lj1g3v3384600	-3	0	Protein coding	PREDICTED: heavy metal-associated isoprenylated plant protein 26-like [Cicer arietinum] gi|502130658|ref|XP_004500726.1|
Lj1g3v3384740	-0.59	0.03	Protein coding	PREDICTED: epidermal growth factor receptor substrate 15-like isoform X1 [Cicer arietinum] gi|502131051|ref|XP_004500858.1|
Lj1g3v3385800	-1.09	0	Protein coding	Glutamate-gated kainate-type ion channel receptor subunit GluR5 [Medicago truncatula] gi|357467129|ref|XP_003603849.1|
Lj1g3v3385830	-2.25	0	Protein coding	PREDICTED: MLO protein homolog 1-like [Cicer arietinum] gi|502131007|ref|XP_004500844.1|
Lj1g3v3385840	-1.32	0.01	Protein coding	PREDICTED: probable S-acyltransferase At4g15080-like isoform 1 [Glycine max] gi|356517219|ref|XP_003527286.1|
Lj1g3v3385850	-0.79	0	Protein coding	PREDICTED: probable S-acyltransferase At4g15080-like isoform 2 [Glycine max] gi|356508531|ref|XP_003523009.1|
Lj1g3v3385860	-4.4	0.02	Non-coding	NoHit
Lj1g3v3438910	-0.8	0	Protein coding	PREDICTED: phosphatidylinositol:ceramide inositolphosphotransferase 2-like isoform X1 [Cicer arietinum] gi|502103891|ref|XP_004492387.1|
Lj1g3v3440170	-0.91	0	Protein coding	PREDICTED: copper transporter 1-like [Glycine max] gi|356566608|ref|XP_003551522.1|
Lj1g3v3440180	-1.12	0.01	repeat	NoHit
Lj1g3v3441250	-4.3	0.04	Protein coding	PREDICTED: pentatricopeptide repeat-containing protein At3g46790 chloroplastic-like [Glycine max] gi|356568841|ref|XP_003552616.1|
Lj1g3v3441490	-0.83	0.02	Protein coding	glutathione S-transferase GST 8 [Glycine max] gi|351726820|ref|NP_001238675.1|
Lj1g3v3441500	-2.33	0	Non-coding	NoHit
Lj1g3v3441620	-1.08	0.04	Non-coding	NoHit
Lj1g3v3443900	-1.08	0	Protein coding	PREDICTED: oxysterol-binding protein-related protein 3A-like [Cicer arietinum] gi|502103773|ref|XP_004492360.1|
Lj1g3v3443940	-4.42	0.01	Non-coding	NoHit
Lj1g3v3444130	-2.12	0	Protein coding	PREDICTED: laccase-17-like [Cicer arietinum] gi|502103605|ref|XP_004492322.1|
Lj1g3v3458500	-5.83	0	Protein coding	Calcium-binding EF-hand family protein [Theobroma cacao] gi|508701502|gb|EOX93398.1|
Lj1g3v3458510	-1.09	0.01	repeat	NoHit
Lj1g3v3458530	-1.67	0	Protein coding	PREDICTED: probable protein phosphatase 2C 4-like [Glycine max] gi|356523147|ref|XP_003530203.1|
Lj1g3v3458570	-0.91	0.02	Non-coding	NoHit
Lj1g3v3458730	-0.84	0	Protein coding	Respiratory burst oxidase-like protein [Medicago truncatula] gi|357505521|ref|XP_003623049.1|
Lj1g3v3458810	-3.61	0	Protein coding	PREDICTED: laccase-17-like [Cicer arietinum] gi|502103605|ref|XP_004492322.1|
Lj1g3v3464950	-0.71	0	Protein coding	Transmembrane kinase-like 1 isoform 1 [Theobroma cacao] gi|508702106|gb|EOX94002.1|
Lj1g3v3466030	-2.18	0	Protein coding	Uncharacterized protein isoform 1 [Theobroma cacao] gi|508702077|gb|EOX93973.1|
Lj1g3v3476140	-1.33	0	Protein coding	PREDICTED: probable pectate lyase 8-like [Cicer arietinum] gi|502174836|ref|XP_004515610.1|
Lj1g3v3530550	-0.79	0	Protein coding	PREDICTED: desumoylating isopeptidase 1-like isoform X1 [Cicer arietinum] gi|502103553|ref|XP_004492309.1|
Lj1g3v3542670	-1.05	0.04	Protein coding	PREDICTED: 1-aminocyclopropane-1-carboxylate oxidase homolog 1-like [Glycine max] gi|356527374|ref|XP_003532286.1|
Lj1g3v3542680	-1.69	0.02	Protein coding	PREDICTED: 1-aminocyclopropane-1-carboxylate oxidase homolog 1-like [Cicer arietinum] gi|502165316|ref|XP_004513523.1|
Lj1g3v3554770	-2.76	0.02	Protein coding	Zinc finger-like protein [Medicago truncatula] gi|357460827|ref|XP_003600695.1|
Lj1g3v3555800	-0.88	0	Protein coding	cytochrome P450 monooxygenase [Glycyrrhiza uralensis] gi|197209782|dbj|BAG68930.1|
Lj1g3v3580390	-0.82	0.01	Protein coding	Uncharacterized protein TCM_002832 [Theobroma cacao] gi|508701958|gb|EOX93854.1|
Lj1g3v3580400	-0.7	0.04	Protein coding	Uncharacterized protein TCM_002832 [Theobroma cacao] gi|508701958|gb|EOX93854.1|
Lj1g3v3580610	-0.59	0	Protein coding	PREDICTED: 70 kDa peptidyl-prolyl isomerase-like [Glycine max] gi|356527318|ref|XP_003532258.1|
Lj1g3v3594930	-1.52	0	Protein coding	defective in induced resistance 1 protein [Nicotiana tabacum] gi|328685099|gb|AEB33949.1|
Lj1g3v3597210	-0.65	0	Protein coding	PREDICTED: adrenodoxin-like protein mitochondrial-like [Cicer arietinum] gi|502103229|ref|XP_004492232.1|
Lj1g3v3641900	-0.99	0	Protein coding	PREDICTED: phosphoglucan phosphatase LSF1 chloroplastic-like [Cicer arietinum] gi|502170387|ref|XP_004514819.1|
Lj1g3v3642200	-3.63	0	Protein coding	PREDICTED: protein SRG1-like [Cicer arietinum] gi|502102719|ref|XP_004492163.1|
Lj1g3v3642210	-3.84	0	Non-coding	NoHit
Lj1g3v3642230	-3.3	0	Non-coding	NoHit
Lj1g3v3643310	-4.08	0.03	repeat	NoHit
Lj1g3v3646580	-0.59	0.01	Protein coding	PREDICTED: girdin-like [Cicer arietinum] gi|502181204|ref|XP_004516762.1|
Lj1g3v3648750	-1.14	0	Protein coding	PREDICTED: altered inheritance of mitochondria protein 32-like [Cicer arietinum] gi|502090459|ref|XP_004489235.1|
Lj1g3v3688890	-2.82	0.05	Protein coding	PREDICTED: GDSL esterase/lipase At5g03610-like [Glycine max] gi|356505346|ref|XP_003521452.1|
Lj1g3v3689930	-3.87	0.05
Lj1g3v3690000	-1.98	0	Protein coding	PREDICTED: GDSL esterase/lipase At5g14450-like [Cicer arietinum] gi|502102147|ref|XP_004491983.1|
Lj1g3v3690020	-4.91	0	Protein coding	homocitrate synthase [Lotus japonicus] gi|268607430|dbj|BAI49592.1|
Lj1g3v3690180	-3	0	Protein coding	homocitrate synthase [Lotus japonicus] gi|268607430|dbj|BAI49592.1|
Lj1g3v3690320	-2.95	0	Protein coding	PREDICTED: protein ZINC INDUCED FACILITATOR-LIKE 1-like [Cicer arietinum] gi|502180015|ref|XP_004516549.1|
Lj1g3v3700450	-1.81	0	Protein coding	Uncharacterized protein TCM_017020 [Theobroma cacao] gi|508710694|gb|EOY02591.1|
Lj1g3v3701520	-3.28	0	Non-coding	NoHit
Lj1g3v3704720	-1.22	0.02	Protein coding	PREDICTED: auxin-induced protein 5NG4-like [Glycine max] gi|356505132|ref|XP_003521346.1|
Lj1g3v3704730	-2.03	0	Protein coding	PREDICTED: auxin-induced protein 5NG4-like [Glycine max] gi|356570708|ref|XP_003553527.1|
Lj1g3v3704780	-1.66	0	Non-coding	NoHit
Lj1g3v3704950	-2.24	0	Protein coding	PREDICTED: zinc finger protein ZAT11-like [Cicer arietinum] gi|502110539|ref|XP_004493902.1|
Lj1g3v3716390	-4.45	0.04	Protein coding	Protein SMG9 [Medicago truncatula] gi|357481127|ref|XP_003610849.1|
Lj1g3v3716640	-3.5	0.04	Protein coding	RecName: Full=Chalcone synthase 2, AltName: Full=Naregenin-chalcone synthase 2_x0001_gi|20826|emb|CAA44934.1| naregenin-chalcone synthase [Pisum sativum] gi|231784|sp|Q01287.1|CHS2_PEA
Lj1g3v3716810	-3.64	0.01	Protein coding	chalcone synthase 1 [Astragalus membranaceus] gi|325911190|gb|ADZ45299.1|
Lj1g3v3716930	-4.52	0.01	Non-coding	NoHit
Lj1g3v3716990	-1.78	0.02	Non-coding	NoHit
Lj1g3v3729230	-1.45	0.01	Protein coding	CONSTANS-like zinc finger protein [Medicago truncatula] gi|357503955|ref|XP_003622266.1|
Lj1g3v3729240	-3.25	0.02	Protein coding	CONSTANS-like zinc finger protein [Medicago truncatula] gi|357503955|ref|XP_003622266.1|
Lj1g3v3730400	-0.64	0.05	repeat	NoHit
Lj1g3v3753760	-4.42	0.01	Protein coding	PREDICTED: F-box/kelch-repeat protein At3g06240-like [Glycine max] gi|356571461|ref|XP_003553895.1|
Lj1g3v3768320	-1.27	0	Protein coding	Oxidoreductase aldo/keto reductase family [Medicago truncatula] gi|357519231|ref|XP_003629904.1|
Lj1g3v3834090	-2.48	0	Protein coding	PREDICTED: ankyrin repeat domain-containing protein 50-like [Glycine max] gi|356560509|ref|XP_003548534.1|
Lj1g3v3834240	-1.64	0.01	Protein coding	Calcium-binding protein CML38 [Medicago truncatula] gi|357497069|ref|XP_003618823.1|
Lj1g3v3834320	-1.25	0	Protein coding	PREDICTED: uridine kinase-like protein 1 chloroplastic-like [Glycine max] gi|356558725|ref|XP_003547653.1|
Lj1g3v3834400	-0.9	0.04	Protein coding	PREDICTED: chloride channel protein CLC-b-like [Cicer arietinum] gi|502164637|ref|XP_004513192.1|
Lj1g3v3870630	-4.29	0.03	Protein coding	6-phosphofructo-2-kinase/fructose-26-biphosphatase [Medicago truncatula] gi|357490933|ref|XP_003615754.1|
Lj1g3v3892190	-4.06	0	Protein coding	PREDICTED: glycerophosphodiester phosphodiesterase GDE1-like [Cicer arietinum] gi|502106611|ref|XP_004492997.1|
Lj1g3v3902840	-1.14	0	Non-coding	NoHit
Lj1g3v3903110	-0.64	0	Protein coding	mitochondrial phosphate transporter [Lotus japonicus] gi|18150857|dbj|BAB83689.1|
Lj1g3v3904350	-0.6	0	Protein coding	PREDICTED: RING finger protein 10-like [Glycine max] gi|356571636|ref|XP_003553982.1|
Lj1g3v3904490	-0.79	0.01	Protein coding	Ubiquinol-cytochrome c reductase iron-sulfur subunit [Medicago truncatula] gi|357508447|ref|XP_003624512.1|
Lj1g3v3905680	-0.59	0.05	Protein coding	Acyl-CoA N-acyltransferase with RING/FYVE/PHD-type zinc finger protein [Arabidopsis thaliana] gi|334186543|ref|NP_193228.6|
Lj1g3v3917790	-0.95	0	Protein coding	PREDICTED: probable receptor-like protein kinase At1g30570-like [Glycine max] gi|356571643|ref|XP_003553985.1|
Lj1g3v3917940	-6.07	0	Non-coding	NoHit
Lj1g3v3918040	-3.56	0	Protein coding	Chalcone synthase [Medicago truncatula] gi|357508471|ref|XP_003624524.1|
Lj1g3v3918050	-3.32	0	Protein coding	Chalcone synthase [Medicago truncatula] gi|357508471|ref|XP_003624524.1|
Lj1g3v3918110	-1.74	0.04	repeat	NoHit
Lj1g3v3930310	-0.82	0.04	Protein coding	PREDICTED: nudix hydrolase 12 mitochondrial-like isoform X2 [Cicer arietinum] gi|502106928|ref|XP_004493101.1|
Lj1g3v3943540	-1.28	0.02	Protein coding	AT5g13880/MAC12_16 [Arabidopsis thaliana] gi|15215582|gb|AAK91336.1|
Lj1g3v3943740	-0.67	0.04	Protein coding	PREDICTED: acetyl-coenzyme A synthetase-like [Glycine max] gi|356570289|ref|XP_003553322.1|
Lj1g3v3944800	-2.78	0.04	repeat	NoHit
Lj1g3v3947020	-2.25	0	Protein coding	disease resistance protein [Phaseolus vulgaris] gi|74231152|gb|ABA00702.1|
Lj1g3v3948060	-3.88	0	Protein coding	nod factor binding lectin-nucleotide phosphohydrolase [Lotus japonicus] gi|6006795|gb|AAF00609.1|AF156780_1
Lj1g3v3948070	-3.63	0	Protein coding	nod factor binding lectin-nucleotide phosphohydrolase [Lotus japonicus] gi|6006795|gb|AAF00609.1|AF156780_1
Lj1g3v3948160	-2.56	0	repeat	NoHit
Lj1g3v3948230	-1.37	0	Protein coding	PREDICTED: NAC domain-containing protein 100-like [Glycine max] gi|356571678|ref|XP_003554001.1|
Lj1g3v3958310	-0.78	0	Protein coding	PREDICTED: general negative regulator of transcription subunit 3-like isoform X3 [Cicer arietinum] gi|502107062|ref|XP_004493144.1|
Lj1g3v3974840	-1.32	0.02	Protein coding	PREDICTED: probable receptor-like protein kinase At1g67000-like [Cicer arietinum] gi|502124167|ref|XP_004498414.1|
Lj1g3v3975460	-1.41	0	Protein coding	NoHit
Lj1g3v3975580	-2.92	0	Protein coding	Ankyrin repeat domain-containing protein [Medicago truncatula] gi|357508731|ref|XP_003624654.1|
Lj1g3v3975730	-1.91	0.05	Protein coding	15.4 kDa class V heat shock protein [Medicago truncatula] gi|357508747|ref|XP_003624662.1|
Lj1g3v3975750	-1.66	0	Protein coding	PREDICTED: blue copper protein-like [Cicer arietinum] gi|502107683|ref|XP_004493343.1|
Lj1g3v3975850	-1.1	0	Protein coding	PREDICTED: ankyrin repeat and protein kinase domain-containing protein 1-like [Fragaria vesca subsp. vesca] gi|470103946|ref|XP_004288386.1|
Lj1g3v3975870	-1.41	0	Protein coding	O-sialoglycoprotein endopeptidase [[Eubacterium] gi|490935662|ref|WP_004797500.1|
Lj1g3v3977170	-1.16	0.01	Protein coding	PREDICTED: probable inactive leucine-rich repeat receptor-like protein kinase At3g03770-like [Glycine max] gi|356560829|ref|XP_003548689.1|
Lj1g3v3978180	-2.54	0	Protein coding	PREDICTED: 22.7 kDa class IV heat shock protein-like [Solanum lycopersicum] gi|460380798|ref|XP_004236141.1|
Lj1g3v3978250	-5.42	0	repeat	NoHit
Lj1g3v3979370	-2.43	0	Protein coding	PREDICTED: cation/calcium exchanger 4-like [Glycine max] gi|356571781|ref|XP_003554051.1|
Lj1g3v4024040	-1.4	0	Protein coding	PREDICTED: transcription factor DIVARICATA-like isoform X1 [Cicer arietinum] gi|502164758|ref|XP_004513249.1|
Lj1g3v4027100	-0.92	0	Protein coding	PREDICTED: dentin sialophosphoprotein-like [Cicer arietinum] gi|502107463|ref|XP_004493271.1|
Lj1g3v4027110	-2.06	0	Protein coding	CRAL-TRIO domain-containing protein [Medicago truncatula] gi|357509005|ref|XP_003624791.1|
Lj1g3v4047180	-1.73	0	Protein coding	PREDICTED: calmodulin-related protein isoform 4 [Vitis vinifera] gi|359479174|ref|XP_003632230.1|
Lj1g3v4047320	-1.36	0.04	repeat	NoHit
Lj1g3v4047390	-0.91	0.03	Protein coding	PREDICTED: helicase protein MOM1-like isoform X2 [Cicer arietinum] gi|502145462|ref|XP_004506039.1|
Lj1g3v4058580	-1.1	0.01	Protein coding	Rpp4 candidate [Medicago truncatula] gi|357509125|ref|XP_003624851.1|
Lj1g3v4058590	-2.92	0	Non-coding	NoHit
Lj1g3v4058600	-1.28	0.02	Protein coding	Disease resistance protein [Medicago truncatula] gi|124359532|gb|ABN05954.1|
Lj1g3v4058630	-1.25	0	Protein coding	Magnesium-protoporphyrin IX monomethyl ester [oxidative] gi|255565372|ref|XP_002523677.1|
Lj1g3v4081810	-1.89	0
Lj1g3v4081850	-0.65	0	Protein coding	PREDICTED: cysteine proteinase inhibitor 12-like [Cicer arietinum] gi|502107626|ref|XP_004493324.1|
Lj1g3v4081890	-0.88	0.05	Non-coding	NoHit
Lj1g3v4093430	-2.18	0	Non-coding	NoHit
Lj1g3v4093450	-1.53	0	Non-coding	NoHit
Lj1g3v4106900	-2.99	0.02	repeat	NoHit
Lj1g3v4107070	-1.39	0	Protein coding	Uncharacterized protein TCM_015003 [Theobroma cacao] gi|508775725|gb|EOY22981.1|
Lj1g3v4107100	-1.2	0.03	Non-coding	NoHit
Lj1g3v4139360	-4.64	0	Non-coding	NoHit
Lj1g3v4139380	-1.14	0	Protein coding	PREDICTED: probable sugar phosphate/phosphate translocator At3g11320-like [Glycine max] gi|356551544|ref|XP_003544134.1|
Lj1g3v4139610	-0.81	0	Protein coding	PREDICTED: mitochondrial substrate carrier family protein Q-like [Glycine max] gi|356568612|ref|XP_003552504.1|
Lj1g3v4154900	-0.75	0.01	Protein coding	PREDICTED: ferredoxin-dependent glutamate synthase 1 chloroplastic-like isoform X1 [Cicer arietinum] gi|502108182|ref|XP_004493407.1|
Lj1g3v4154920	-0.95	0.02	repeat	NoHit
Lj1g3v4192290	-3.5	0	Protein coding	UDP-sulfoquinovose synthase [Medicago truncatula] gi|357509541|ref|XP_003625059.1|
Lj1g3v4202330	-2.04	0	Protein coding	UDP-sulfoquinovose synthase [Medicago truncatula] gi|357509541|ref|XP_003625059.1|
Lj1g3v4202340	-0.95	0	Protein coding	PREDICTED: enolase-phosphatase E1-like [Cicer arietinum] gi|502108266|ref|XP_004493432.1|
Lj1g3v4204460	-4.32	0.02	Protein coding	PREDICTED: gibberellin 20 oxidase 1-like [Glycine max] gi|356571971|ref|XP_003554144.1|
Lj1g3v4204470	-0.69	0.01	Protein coding	PREDICTED: 2'-deoxymugineic-acid 2'-dioxygenase-like [Glycine max] gi|356571969|ref|XP_003554143.1|
Lj1g3v4205480	-3.52	0	Protein coding	Gibberellin induced protein [Medicago truncatula] gi|357509559|ref|XP_003625068.1|
Lj1g3v4226580	-4.93	0.02	Protein coding	PREDICTED: F-box/kelch-repeat protein At3g23880-like [Cicer arietinum] gi|502118849|ref|XP_004496418.1|
Lj1g3v4226650	-0.59	0.02	Protein coding	Uncharacterized protein TCM_024494 [Theobroma cacao] gi|508717210|gb|EOY09107.1|
Lj1g3v4241120	-0.99	0	Protein coding	predicted protein [Physcomitrella patens subsp. patens] gi|168026203|ref|XP_001765622.1|
Lj1g3v4241150	-0.61	0	Protein coding	PREDICTED: villin-2-like isoform X5 [Cicer arietinum] gi|502108740|ref|XP_004493490.1|
Lj1g3v4251210	-1.99	0	Protein coding	PREDICTED: magnesium-chelatase subunit H-like [Glycine max] gi|356534764|ref|XP_003535922.1|
Lj1g3v4251220	-2.16	0	Protein coding	magnesium chelatase subunit [Glycine max] gi|351726696|ref|NP_001237903.1|
Lj1g3v4263370	-1.22	0	Protein coding	PREDICTED: calcium-dependent protein kinase 32-like isoform X1 [Cicer arietinum] gi|502108881|ref|XP_004493510.1|
Lj1g3v4264390	-0.92	0	Protein coding	PREDICTED: remorin-like [Cicer arietinum] gi|502108893|ref|XP_004493513.1|
Lj1g3v4264400	-1.28	0	Protein coding	PREDICTED: ras guanine nucleotide exchange factor P-like [Cicer arietinum] gi|502166052|ref|XP_004513774.1|
Lj1g3v4274410	-1.09	0	Protein coding	Guanylate kinase [Medicago truncatula] gi|357509727|ref|XP_003625152.1|
Lj1g3v4288790	-0.66	0.02	Protein coding	Uncharacterized protein TCM_024815 [Theobroma cacao] gi|508717483|gb|EOY09380.1|
Lj1g3v4288840	-1.67	0	repeat	NoHit
Lj1g3v4289080	-0.98	0	Protein coding	Nucleolar protein gar2-related isoform 1 [Theobroma cacao] gi|508717499|gb|EOY09396.1|
Lj1g3v4303220	-3.56	0	Protein coding	PREDICTED: cytochrome P450 93A1-like [Glycine max] gi|356503470|ref|XP_003520531.1|
Lj1g3v4304260	-0.93	0.01	Protein coding	PREDICTED: polygalacturonase inhibitor-like [Cicer arietinum] gi|502109061|ref|XP_004493557.1|
Lj1g3v4316380	-2.58	0.01	Protein coding	PREDICTED: rhodanese-like domain-containing protein 9 chloroplastic-like isoform X2 [Cicer arietinum] gi|502109092|ref|XP_004493564.1|
Lj1g3v4317440	-1.61	0.01	Non-coding	NoHit
Lj1g3v4327760	-1.55	0.04	Protein coding	cysteine/histidine-rich C1 domain-containing protein [Arabidopsis thaliana] gi|15226210|ref|NP_180334.1|
Lj1g3v4432130	-1.84	0	Protein coding	PREDICTED: protein FANTASTIC FOUR 4-like [Glycine max] gi|356503543|ref|XP_003520567.1|
Lj1g3v4434230	-4.2	0	Protein coding	PREDICTED: LOW QUALITY PROTEIN: patatin group A-3-like [Glycine max] gi|356572190|ref|XP_003554253.1|
Lj1g3v4434260	-1.4	0	Protein coding	PREDICTED: chalcone--flavonone isomerase-like [Cicer arietinum] gi|502109557|ref|XP_004493673.1|
Lj1g3v4434270	-3.26	0	Protein coding	Terpene synthase-like, Terpenoid synthase [Medicago truncatula] gi|124360263|gb|ABN08276.1|
Lj1g3v4446660	-1.59	0	Protein coding	PREDICTED: F-box/kelch-repeat protein SKIP30-like [Glycine max] gi|356504941|ref|XP_003521251.1|
Lj1g3v4449220	-1.75	0	Protein coding	PREDICTED: beta-carotene isomerase D27 chloroplastic-like [Cicer arietinum] gi|502109805|ref|XP_004493731.1|
Lj1g3v4451550	-8.54	0	Protein coding	PREDICTED: phospholipase A1-Igamma2 chloroplastic-like isoform X2 [Cicer arietinum] gi|502109887|ref|XP_004493750.1|
Lj1g3v4451560	-1.12	0.01	Protein coding	PREDICTED: photosystem II reaction center W protein chloroplastic-like [Cicer arietinum] gi|502109878|ref|XP_004493748.1|
Lj1g3v4467770	-0.76	0	Protein coding	PREDICTED: calcium-binding mitochondrial carrier protein SCaMC-2-like [Glycine max] gi|356511222|ref|XP_003524327.1|
Lj1g3v4482330	-1.59	0	Protein coding	formate dehydrogenase selenocysteine-containing chain A [Desulfotalea psychrophila LSv54] gi|51245621|ref|YP_065505.1|
Lj1g3v4483570	-4.62	0.05	repeat	NoHit
Lj1g3v4483780	-1.73	0	Protein coding	phosphate transporter [Lotus japonicus] gi|92109218|dbj|BAE93352.1|
Lj1g3v4483920	-1.01	0.03	Protein coding	mitochondrial transcription termination factor family protein [Arabidopsis thaliana] gi|79478031|ref|NP_193700.2|
Lj1g3v4483930	-0.99	0.03	Protein coding	mitochondrial transcription termination factor family protein [Arabidopsis thaliana] gi|79478031|ref|NP_193700.2|
Lj1g3v4515490	-1.77	0	Protein coding	PREDICTED: probable methyltransferase PMT1-like partial [Glycine max] gi|356570654|ref|XP_003553500.1|
Lj1g3v4515540	-0.66	0.02	Non-coding	NoHit
Lj1g3v4515820	-3.76	0	Protein coding	Peptide transporter PTR3-A [Medicago truncatula] gi|357510113|ref|XP_003625345.1|
Lj1g3v4515840	-3.37	0	Protein coding	PREDICTED: peptide transporter PTR3-A-like [Glycine max] gi|356503633|ref|XP_003520611.1|
Lj1g3v4515850	-5.32	0	Protein coding	Peptide transporter PTR3-A [Medicago truncatula] gi|357510127|ref|XP_003625352.1|
Lj1g3v4515870	-1	0.01	Protein coding	PREDICTED: probable LRR receptor-like serine/threonine-protein kinase At4g08850-like [Solanum lycopersicum] gi|460404056|ref|XP_004247501.1|
Lj1g3v4516040	-1.25	0.04	Non-coding	NoHit
Lj1g3v4528420	-0.74	0.03	Protein coding	PREDICTED: ABC transporter C family member 5-like [Glycine max] gi|356505072|ref|XP_003521316.1|
Lj1g3v4528440	-1.01	0.01	Protein coding	PREDICTED: tyrosine decarboxylase 1-like [Cicer arietinum] gi|502110253|ref|XP_004493836.1|
Lj1g3v4551290	-1.19	0	Protein coding	PREDICTED: UNC93-like protein 3-like [Cicer arietinum] gi|502110485|ref|XP_004493891.1|
Lj1g3v4554650	-1.83	0	Non-coding	NoHit
Lj1g3v4564860	-3.76	0.02	Non-coding	NoHit
Lj1g3v4576290	-1.56	0
Lj1g3v4578340	-3.2	0	Protein coding	Uncharacterized protein isoform 2 [Theobroma cacao] gi|508715731|gb|EOY07628.1|
Lj1g3v4578460	-6.54	0	Protein coding	Exocyst subunit exo70 family protein H4 [Theobroma cacao] gi|508715738|gb|EOY07635.1|
Lj1g3v4578490	-0.71	0.01	Protein coding	Ankyrin repeat-containing protein [Medicago truncatula] gi|357510525|ref|XP_003625551.1|
Lj1g3v4578600	-1.82	0	Protein coding	PREDICTED: calcium-transporting ATPase 4 endoplasmic reticulum-type-like [Glycine max] gi|356572369|ref|XP_003554341.1|
Lj1g3v4578610	-0.75	0	Protein coding	Endoplasmic reticulum-type calcium-transporting ATPase [Medicago truncatula] gi|357510473|ref|XP_003625525.1|
Lj1g3v4578760	-2.29	0.03	repeat	NoHit
Lj1g3v4578900	-1.04	0	Protein coding	PREDICTED: thioredoxin-like protein AAED1 chloroplastic-like [Cicer arietinum] gi|502111019|ref|XP_004493935.1|
Lj1g3v4579120	-0.85	0	Protein coding	NoHit
Lj1g3v4579130	-0.64	0.05	Protein coding	PREDICTED: probable beta-14-xylosyltransferase IRX9-like [Glycine max] gi|356570736|ref|XP_003553541.1|
Lj1g3v4579280	-1.76	0.01	Protein coding	Uncharacterized protein TCM_022118 [Theobroma cacao] gi|508715892|gb|EOY07789.1|
Lj1g3v4579410	-0.68	0	Protein coding	PREDICTED: dnaJ homolog subfamily C member 3 homolog [Glycine max] gi|356572429|ref|XP_003554371.1|
Lj1g3v4579440	-1.31	0	Protein coding	PREDICTED: fasciclin-like arabinogalactan protein 11-like [Cicer arietinum] gi|502111132|ref|XP_004493964.1|
Lj1g3v4579510	-1.12	0	Protein coding	Aquaporin PIP2-1 [Medicago truncatula] gi|357510677|ref|XP_003625627.1|
Lj1g3v4580630	-2.08	0	Protein coding	PREDICTED: cytokinin riboside 5'-monophosphate phosphoribohydrolase LOG3-like [Glycine max] gi|356572448|ref|XP_003554380.1|
Lj1g3v4590760	-1.38	0	Protein coding	phenylalanine ammonia-lyase [Lotus japonicus] gi|118142392|dbj|BAF36971.1|
Lj1g3v4590770	-1.94	0	Protein coding	phenylalanine ammonia-lyase [Lotus japonicus] gi|118142390|dbj|BAF36970.1|
Lj1g3v4590840	-1.39	0.01	Protein coding	phenylalanine ammonia-lyase [Lotus japonicus] gi|118142384|dbj|BAF36967.1|
Lj1g3v4590880	-4.18	0	Protein coding	allene oxide cyclase 4 chloroplastic-like [Glycine max] gi|358249326|ref|NP_001240033.1|
Lj1g3v4590890	-0.75	0	Protein coding	PREDICTED: mechanosensitive ion channel protein 10-like [Cicer arietinum] gi|502165208|ref|XP_004513470.1|
Lj1g3v4591100	-0.76	0.03	Non-coding	NoHit
Lj1g3v4591140	-2.63	0.02	Protein coding	PREDICTED: cell division cycle protein 48 homolog [Glycine max] gi|356572464|ref|XP_003554388.1|
Lj1g3v4591150	-0.75	0	Protein coding	Cell division control protein-like protein partial [Medicago truncatula] gi|357510729|ref|XP_003625653.1|
Lj1g3v4591190	-0.83	0	Protein coding	PREDICTED: microtubule-associated protein 1B-like [Cicer arietinum] gi|502111232|ref|XP_004493993.1|
[truncated: 2,417 more rows]

## Sheet: ein2D vs WT AM Sol UP
Gene ID	log2(Fold change)	Adjusted p-values	Sequence type	Annotation
Lj0g3v0000049	3.36896	5.99603e-06	Protein coding	PREDICTED: alpha-13/16-mannosyltransferase ALG2-like [Cicer arietinum] gi|502119860|ref|XP_004496759.1|
Lj0g3v0000069	1.63127	0.011526	Protein coding	cysteine proteinase [Lotus japonicus] gi|144905112|dbj|BAF56429.1|
Lj0g3v0000099	1.44657	0.00832435	Non-coding	NoHit
Lj0g3v0000559	5.06528	0.00627152	Protein coding	PREDICTED: CLAVATA3/ESR (CLE)-related protein 6-like [Cicer arietinum] gi|502179021|ref|XP_004516357.1|
Lj0g3v0000629	4.88864	0.00723077	Non-coding	NoHit
Lj0g3v0000709	5.00462	0.00136535	Protein coding	hypothetical protein SPAPADRAFT_64676 [Spathaspora passalidarum NRRL Y-27907] gi|344305338|gb|EGW35570.1|
Lj0g3v0000759	1.90107	0.00063232	Protein coding	endonuclease/exonuclease/phosphatase [Pseudozyma hubeiensis SY62] gi|501310917|dbj|GAC99660.1|
Lj0g3v0001809	0.686469	0.00201763	Protein coding	N-acetyltransferase 9-like protein [Medicago truncatula] gi|357462591|ref|XP_003601577.1|
Lj0g3v0002069	1.16552	0.00853588	repeat	NoHit
Lj0g3v0002139	1.05521	0.000887114	Protein coding	unknown [Lotus japonicus] gi|388491638|gb|AFK33885.1|
Lj0g3v0002259	2.44477	0.000359073	Non-coding	NoHit
Lj0g3v0004099	1.10609	0.0020837	Protein coding	Ubox domain containing protein [Acanthamoeba castellanii str. Neff] gi|470528741|ref|XP_004367955.1|
Lj0g3v0004189	1.86205	7.86904e-07	Protein coding	PREDICTED: vacuolar protein sorting-associated protein 36-like [Cicer arietinum] gi|502158471|ref|XP_004511164.1|
Lj0g3v0004569	1.98575	0.00404308	Protein coding	PREDICTED: DNA (cytosine-5)-methyltransferase DRM2-like partial [Solanum lycopersicum] gi|460415896|ref|XP_004253289.1|
Lj0g3v0005419	1.02589	0.00159736	Non-coding	NoHit
Lj0g3v0006439	0.691262	0.0266645	Protein coding	PREDICTED: protein VAC14 homolog [Cicer arietinum] gi|502123772|ref|XP_004498253.1|
Lj0g3v0006669	0.925661	0.000180847	Protein coding	QueT transporter [Clostridium sp. MSTE9] gi|496351556|ref|WP_009060732.1|
Lj0g3v0007289	1.05195	0.000530278	repeat	NoHit
Lj0g3v0007419	0.743871	0.00263999	Protein coding	Histone H3.3 [Arabidopsis thaliana] gi|15236103|ref|NP_195713.1|
Lj0g3v0007809	0.9681	0.0338361	Non-coding	NoHit
Lj0g3v0008369	0.736729	0.0120623	Non-coding	NoHit
Lj0g3v0008549	1.38279	0.0164126	Protein coding	Mediator of RNA polymerase II transcription subunit 8 [Theobroma cacao] gi|508724911|gb|EOY16808.1|
Lj0g3v0008599	1.66581	0.000406603	Protein coding	PREDICTED: xyloglucan endotransglucosylase/hydrolase protein 9 [Glycine max] gi|356543758|ref|XP_003540327.1|
Lj0g3v0008879	1.12979	0.0225565	Protein coding	PREDICTED: protease Do-like 5 chloroplastic-like [Glycine max] gi|356546506|ref|XP_003541667.1|
Lj0g3v0008899	1.1867	0.00017918	Non-coding	NoHit
Lj0g3v0009029	2.36443	0.00528455	repeat	NoHit
Lj0g3v0009099	1.54384	3.44773e-05	Protein coding	PREDICTED: probable serine/threonine-protein kinase WNK5-like [Glycine max] gi|356496301|ref|XP_003517007.1|
Lj0g3v0010229	2.95427	0.00341223	Non-coding	NoHit
Lj0g3v0011399	1.11636	0.0242787	Protein coding	DNA polymerase IV [Caldalkalibacillus thermarum] gi|494769799|ref|WP_007505207.1|
Lj0g3v0011519	2.96979	0.00231762	Protein coding	Transport protein particle (TRAPP) component [Theobroma cacao] gi|508782330|gb|EOY29586.1|
Lj0g3v0011979	2.51958	0.00199066	Non-coding	NoHit
Lj0g3v0012879	6.12077	5.89577e-37	Non-coding	NoHit
Lj0g3v0013429	3.34326	4.1587e-08	Protein coding	expansin [Melilotus albus] gi|33324609|gb|AAQ08016.1|
Lj0g3v0014109	6.15157	3.95364e-16	Non-coding	NoHit
Lj0g3v0014289	4.99662	0.0289898
Lj0g3v0014819	1.4464	0.000139586	Protein coding	PREDICTED: acyl-protein thioesterase 2-like [Glycine max] gi|356516949|ref|XP_003527153.1|
Lj0g3v0015719	1.75725	0.00325202	repeat	NoHit
Lj0g3v0016339	1.28099	0.0421051	Non-coding	NoHit
Lj0g3v0017049	0.703411	0.00808602	Protein coding	Zinc finger C3HC4 type family protein [Medicago truncatula] gi|357463477|ref|XP_003602020.1|
Lj0g3v0017189	2.6249	0.00158006	Protein coding	Uncharacterized protein TCM_040985 [Theobroma cacao] gi|508785722|gb|EOY32978.1|
Lj0g3v0017259	2.53868	0.000763389	repeat	NoHit
Lj0g3v0017339	1.00299	0.00687302	Protein coding	F-box protein PP2-B1 [Medicago truncatula] gi|357441247|ref|XP_003590901.1|
Lj0g3v0018319	2.99423	0.00892493	Non-coding	NoHit
Lj0g3v0019309	1.18268	7.45406e-05	Protein coding	PREDICTED: protein COBRA-like [Glycine max] gi|356568809|ref|XP_003552600.1|
Lj0g3v0019719	1.86766	2.42396e-06	Non-coding	NoHit
Lj0g3v0020629	0.969735	0.0336028	Non-coding	NoHit
Lj0g3v0020739	1.74839	5.47153e-11	Protein coding	PREDICTED: cingulin-like protein 1-like [Cicer arietinum] gi|502081888|ref|XP_004487000.1|
Lj0g3v0021909	1.45934	0.0241359	repeat	NoHit
Lj0g3v0022079	1.71737	0.0261393	Protein coding	ATP-dependent DNA helicase PIF1 [Medicago truncatula] gi|357516567|ref|XP_003628572.1|
Lj0g3v0022569	1.59214	0.000153473	Protein coding	PREDICTED: ataxin-7-like protein 3-like [Cucumis sativus] gi|449455011|ref|XP_004145247.1|
Lj0g3v0022679	1.95554	0.000664579	Non-coding	NoHit
Lj0g3v0023379	4.65288	0.0298407	Non-coding	NoHit
Lj0g3v0023479	0.879273	0.000975516	Protein coding	PREDICTED: probable trans-2-enoyl-CoA reductase mitochondrial-like isoform X1 [Cicer arietinum] gi|502082078|ref|XP_004487059.1|
Lj0g3v0023629	6.43063	8.95003e-08	repeat	NoHit
Lj0g3v0023849	2.14793	0.000810376	Protein coding	triosephosphate isomerase [Glycine max] gi|77540216|gb|ABA86966.1|
Lj0g3v0023989	1.21221	0.0360256	Non-coding	NoHit
Lj0g3v0024809	0.841864	0.0356167	Protein coding	PREDICTED: serine/threonine-protein kinase EDR1-like isoform X1 [Cicer arietinum] gi|502143842|ref|XP_004505487.1|
Lj0g3v0026779	1.37471	0.0459499
Lj0g3v0026799	1.21636	0.00404269	Non-coding	NoHit
Lj0g3v0027039	1.08583	1.18497e-05	fragmented	NoHit
Lj0g3v0031189	2.57389	0.00913799	Protein coding	putative Linear gramicidin synthase subunit C [Streptomyces aurantiacus JA 4570] gi|514331773|gb|EPH44536.1|
Lj0g3v0031939	1.54242	4.78962e-05	repeat	NoHit
Lj0g3v0032899	3.78429	5.94587e-12	Non-coding	NoHit
Lj0g3v0033139	0.997324	0.00101435	Non-coding	NoHit
Lj0g3v0033809	4.18531	0.0293426	Non-coding	NoHit
Lj0g3v0034869	2.87873	5.68865e-12	Protein coding	PREDICTED: isoliquiritigenin 2'-O-methyltransferase-like [Glycine max] gi|356532221|ref|XP_003534672.1|
Lj0g3v0035419	4.47547	1.86882e-08	Protein coding	PREDICTED: bidirectional sugar transporter SWEET1-like [Glycine max] gi|356515971|ref|XP_003526670.1|
Lj0g3v0035979	1.27567	0.00996678	Protein coding	PREDICTED: protein yippee-like isoform X1 [Cicer arietinum] gi|502130521|ref|XP_004500678.1|
Lj0g3v0036429	0.896971	0.0371165	Non-coding	NoHit
Lj0g3v0036499	3.10943	0.00290384	Non-coding	NoHit
Lj0g3v0036829	0.70486	0.00277545	Protein coding	PREDICTED: 60S ribosomal protein L32-1-like isoform 1 [Glycine max] gi|356525262|ref|XP_003531245.1|
Lj0g3v0037539	0.680611	0.00754885	Non-coding	NoHit
Lj0g3v0038179	1.27673	0.000775571	Protein coding	MTD2 [Medicago truncatula] gi|9294812|gb|AAF86688.1|
Lj0g3v0038999	0.700231	0.00330433	Protein coding	PREDICTED: transmembrane protein 115-like [Glycine max] gi|356498564|ref|XP_003518120.1|
Lj0g3v0040129	1.9846	0.00191858	Non-coding	NoHit
Lj0g3v0040139	2.15661	1.05515e-05	Protein coding	PREDICTED: indole-3-acetic acid-induced protein ARG7-like [Glycine max] gi|356545069|ref|XP_003540968.1|
Lj0g3v0040539	2.36635	0.00773924	Protein coding	Trichome birefringence-like 18 isoform 1 [Theobroma cacao] gi|508775713|gb|EOY22969.1|
Lj0g3v0040729	1.14744	0.000834277	Protein coding	PREDICTED: transcription factor TCP14-like [Glycine max] gi|356562828|ref|XP_003549670.1|
Lj0g3v0040839	1.66937	5.07399e-07	Non-coding	NoHit
Lj0g3v0041069	2.05995	5.88376e-07	Non-coding	NoHit
Lj0g3v0041679	1.36397	1.33974e-06	Non-coding	NoHit
Lj0g3v0042719	0.697201	0.0348774	Protein coding	PREDICTED: RING-box protein 1a-like [Glycine max] gi|356517622|ref|XP_003527486.1|
Lj0g3v0042749	4.03777	0.0422832	Protein coding	OSIGBa0117N13.7 [Oryza sativa Indica Group] gi|116312006|emb|CAJ86363.1|
Lj0g3v0042969	1.58512	0.0160705	Non-coding	NoHit
Lj0g3v0043209	1.46593	0.000296209	Protein coding	PREDICTED: photosystem II core complex proteins psbY chloroplastic-like [Glycine max] gi|356540203|ref|XP_003538579.1|
Lj0g3v0043219	4.47236	0.00911756	Protein coding	PREDICTED: photosystem II core complex proteins psbY chloroplastic-like [Glycine max] gi|356540203|ref|XP_003538579.1|
Lj0g3v0043909	1.06511	0.0329667	Protein coding	PREDICTED: phosphoserine phosphatase chloroplastic-like [Glycine max] gi|356508496|ref|XP_003522992.1|
Lj0g3v0043989	2.83562	1.99511e-08	Protein coding	RNA binding protein [Medicago truncatula] gi|357437873|ref|XP_003589212.1|
Lj0g3v0044349	0.622325	0.0354587	Protein coding	RecName: Full=Asparagine synthetase [glutamine-hydrolyzing] gi|1351985|sp|P49093.2|ASNS2_LOTJA
Lj0g3v0044409	1.71404	0.000343844	fragmented	NoHit
Lj0g3v0044419	1.32498	1.794e-07	Non-coding	NoHit
Lj0g3v0044949	1.54492	0.0259296
Lj0g3v0045149	2.6401	0.000978624	Non-coding	NoHit
Lj0g3v0045209	1.49487	8.15615e-05	Non-coding	NoHit
Lj0g3v0045529	0.959021	1.29999e-05	Protein coding	PREDICTED: probable salt tolerance-like protein At1g78600-like [Cicer arietinum] gi|502089695|ref|XP_004488990.1|
Lj0g3v0046149	4.51776	0.0107493	repeat	NoHit
Lj0g3v0046169	0.798203	0.0123782	Non-coding	NoHit
Lj0g3v0046749	5.82447	4.39157e-12	Non-coding	NoHit
Lj0g3v0046759	5.76643	1.06309e-11	Non-coding	NoHit
Lj0g3v0046899	1.10642	0.0430745	Non-coding	NoHit
Lj0g3v0047019	0.830677	0.0066469	Protein coding	Uncharacterized protein TCM_016468 [Theobroma cacao] gi|508777771|gb|EOY25027.1|
Lj0g3v0047059	1.85733	0.017835	Protein coding	PHD finger-related protein [Medicago truncatula] gi|357481401|ref|XP_003610986.1|
Lj0g3v0047489	1.73669	0.00866242	Protein coding	FAD-dependent pyridine nucleotide-disulfide oxidoreductase [Olsenella uli DSM 7084] gi|302335791|ref|YP_003800998.1|
Lj0g3v0047539	2.0163	0.0057572	Non-coding	NoHit
Lj0g3v0047859	0.897545	0.00221803	Protein coding	Cell division cycle protein-like protein [Medicago truncatula] gi|357456087|ref|XP_003598324.1|
Lj0g3v0048319	0.918304	0.000133366	Protein coding	phosphoenolpyruvate carboxylase-related kinase 1 [Caragana korshinskii] gi|477382160|gb|AGI78245.1|
Lj0g3v0048469	3.5017	0.0416193	repeat	NoHit
Lj0g3v0048529	0.618938	0.0365465	Protein coding	PREDICTED: DUF246 domain-containing protein At1g04910-like [Glycine max] gi|356502569|ref|XP_003520091.1|
Lj0g3v0048599	1.03077	0.0212578	Protein coding	PREDICTED: 50S ribosomal protein L28 chloroplastic-like [Cicer arietinum] gi|502123083|ref|XP_004497992.1|
Lj0g3v0049109	4.1028	9.65325e-05	Protein coding	putative urea active transporter 3 [Wickerhamomyces ciferrii] gi|406603832|emb|CCH44664.1|
Lj0g3v0050659	2.96406	0.00165371	Protein coding	Transcriptional regulator STERILE APETALA [Medicago truncatula] gi|357495283|ref|XP_003617930.1|
Lj0g3v0050839	1.46065	0.0373872	Non-coding	NoHit
Lj0g3v0053859	1.05635	0.0406579	Non-coding	NoHit
Lj0g3v0053869	1.05037	0.000192228	Protein coding	RNA polymerase beta'' subunit [Lotus japonicus] gi|13518438|ref|NP_084798.1|
Lj0g3v0054179	3.00552	4.57561e-06	Non-coding	NoHit
Lj0g3v0054369	0.869039	0.0098885	Protein coding	PREDICTED: CASP-like protein 9-like [Glycine max] gi|356556491|ref|XP_003546558.1|
Lj0g3v0054449	2.62605	3.73375e-10	Protein coding	PREDICTED: bis(5'-adenosyl)-triphosphatase-like [Cicer arietinum] gi|502129731|ref|XP_004500406.1|
Lj0g3v0054469	1.35204	0.00281204	Protein coding	PREDICTED: 50S ribosomal protein L17 chloroplastic-like [Cicer arietinum] gi|502129724|ref|XP_004500404.1|
Lj0g3v0054479	0.778055	0.0358638	Protein coding	Uncharacterized protein TCM_042320 [Theobroma cacao] gi|508787480|gb|EOY34736.1|
Lj0g3v0054719	1.26778	7.95111e-05	fragmented	NoHit
Lj0g3v0055099	3.56299	0.0012561	Protein coding	Mitochondrial import inner membrane translocase subunit tim23 [Medicago truncatula] gi|357441461|ref|XP_003591008.1|
Lj0g3v0055379	4.38835	0.037726	Protein coding	PREDICTED: MLO-like protein 1-like isoform X1 [Cicer arietinum] gi|502130619|ref|XP_004500713.1|
Lj0g3v0055569	1.1893	0.0024998	Non-coding	NoHit
Lj0g3v0055579	3.21293	9.10247e-06	Protein coding	PREDICTED: F-box/kelch-repeat protein At3g27150-like [Glycine max] gi|356558716|ref|XP_003547649.1|
Lj0g3v0055859	1.04451	0.0138246	Protein coding	AT DNA binding protein (Thy28) [Aspergillus niger CBS 513.88] gi|145257371|ref|XP_001401706.1|
Lj0g3v0056029	2.08642	0.00316805	Protein coding	PREDICTED: protease HtpX homolog 1-like [Cicer arietinum] gi|502165589|ref|XP_004513628.1|
Lj0g3v0056059	2.94655	0.0301895	Protein coding	PREDICTED: pentatricopeptide repeat-containing protein At5g06540-like isoform X1 [Cicer arietinum] gi|502165572|ref|XP_004513623.1|
Lj0g3v0056109	1.13158	0.00016175	Non-coding	NoHit
Lj0g3v0056139	1.64141	1.98677e-08	Protein coding	PREDICTED: B2 protein-like isoform X2 [Cicer arietinum] gi|502164886|ref|XP_004513311.1|
Lj0g3v0056169	1.40241	0.00485913	Protein coding	PREDICTED: ribonucleoside-diphosphate reductase small chain-like [Cicer arietinum] gi|502164888|ref|XP_004513312.1|
Lj0g3v0056209	1.37897	1.11222e-05	Protein coding	PREDICTED: LOW QUALITY PROTEIN: peroxidase 55-like [Cicer arietinum] gi|502164894|ref|XP_004513315.1|
Lj0g3v0056999	0.779182	0.000197813	Protein coding	PREDICTED: mediator of RNA polymerase II transcription subunit 17-like isoform X1 [Cicer arietinum] gi|502151589|ref|XP_004508515.1|
Lj0g3v0057069	0.813408	0.0273613	Protein coding	PREDICTED: DEAD-box ATP-dependent RNA helicase 52-like [Cicer arietinum] gi|502151581|ref|XP_004508511.1|
Lj0g3v0057289	0.996185	4.92171e-05	Protein coding	PREDICTED: F-box protein At1g55000-like [Cicer arietinum] gi|502117167|ref|XP_004495726.1|
Lj0g3v0057309	1.11069	0.00966365	Protein coding	PREDICTED: probable linoleate 9S-lipoxygenase 5-like [Glycine max] gi|356535079|ref|XP_003536076.1|
Lj0g3v0057559	1.23889	0.00657165	Protein coding	PREDICTED: F-box protein At1g67340-like [Glycine max] gi|356512373|ref|XP_003524894.1|
Lj0g3v0057749	0.914423	0.00173793	Protein coding	PREDICTED: glutamate-rich WD repeat-containing protein 1-like [Cicer arietinum] gi|502141015|ref|XP_004504409.1|
Lj0g3v0058209	1.61004	0.0435367	Protein coding	AT1G06680 [Arabidopsis thaliana] gi|227206420|dbj|BAH57265.1|
Lj0g3v0058489	1.20368	0.0073046	Protein coding	PREDICTED: conserved oligomeric Golgi complex subunit 5-like [Glycine max] gi|356501473|ref|XP_003519549.1|
Lj0g3v0058679	1.83933	9.78664e-07	Protein coding	Ribosomal protein L18ae/LX family protein [Theobroma cacao] gi|508701244|gb|EOX93140.1|
Lj0g3v0059399	0.704472	0.0163104	Protein coding	Uncharacterized protein TCM_000269 [Theobroma cacao] gi|508699042|gb|EOX90938.1|
Lj0g3v0059619	1.76271	0.00280656	Protein coding	PREDICTED: sucrose nonfermenting 4-like protein-like [Glycine max] gi|356556126|ref|XP_003546378.1|
Lj0g3v0059639	2.20917	0.00329185	Protein coding	PREDICTED: ribosomal RNA small subunit methyltransferase NEP1-like isoform X2 [Cicer arietinum] gi|502124098|ref|XP_004498384.1|
Lj0g3v0059939	1.42018	0.00849055	Protein coding	PREDICTED: pentatricopeptide repeat-containing protein At4g16390 chloroplastic-like [Glycine max] gi|356532361|ref|XP_003534742.1|
Lj0g3v0060129	0.725248	0.0158666	Protein coding	PREDICTED: syntaxin-43-like [Glycine max] gi|356576833|ref|XP_003556534.1|
Lj0g3v0060259	0.901151	0.0107649	Non-coding	NoHit
Lj0g3v0060289	0.970342	9.34443e-05	Protein coding	PREDICTED: topless-related protein 3-like [Glycine max] gi|356576819|ref|XP_003556527.1|
Lj0g3v0060329	1.10719	0.0134427	Protein coding	PREDICTED: probable protein phosphatase 2C 73-like [Glycine max] gi|356576817|ref|XP_003556526.1|
Lj0g3v0060549	4.47524	0.0265743	Non-coding	NoHit
Lj0g3v0060609	0.85575	0.00356869	Non-coding	NoHit
Lj0g3v0060749	0.781605	0.0154434	Protein coding	PREDICTED: mini-ribonuclease 3-like isoform X2 [Cicer arietinum] gi|502081294|ref|XP_004486823.1|
Lj0g3v0061809	1.65723	0.000337737	Non-coding	NoHit
Lj0g3v0061839	6.69249	3.65044e-08	Non-coding	NoHit
Lj0g3v0061909	4.44967	0.00246299	Non-coding	NoHit
Lj0g3v0062039	1.42602	0.000546258	Non-coding	NoHit
Lj0g3v0062589	1.78883	0.0012474	Protein coding	PREDICTED: probable acyl-activating enzyme 17 peroxisomal-like isoform X2 [Cicer arietinum] gi|502086856|ref|XP_004488348.1|
Lj0g3v0062669	1.18595	0.00292709	Non-coding	NoHit
Lj0g3v0063189	1.9571	0.00341685	Protein coding	hypothetical protein [Staphylococcus simulans] gi|488410311|ref|WP_002479696.1|
Lj0g3v0063319	1.20517	0.0117802	Protein coding	sucrose synthase [Glycine max] gi|63852202|dbj|BAD98464.1|
Lj0g3v0063379	1.56126	0.00214101	Non-coding	NoHit
Lj0g3v0063449	1.11921	0.0222429	Non-coding	NoHit
Lj0g3v0063919	1.92226	1.16858e-06	Protein coding	PREDICTED: methylglutaconyl-CoA hydratase mitochondrial [Glycine max] gi|356563366|ref|XP_003549935.1|
Lj0g3v0064559	0.915212	7.73294e-05	Protein coding	Ser/Thr protein kinase [Lotus japonicus] gi|62857016|dbj|BAD95893.1|
Lj0g3v0064739	0.819919	0.0342728	Non-coding	NoHit
Lj0g3v0065009	2.55816	2.42607e-05	Protein coding	Uncharacterized protein isoform 1 [Theobroma cacao] gi|508706716|gb|EOX98612.1|
Lj0g3v0065059	0.734847	0.0141148	Protein coding	Ubiquitin domain-containing protein [Medicago truncatula] gi|357452077|ref|XP_003596315.1|
Lj0g3v0065079	0.690731	0.0148054	Protein coding	ABC transporter G family member [Medicago truncatula] gi|357443805|ref|XP_003592180.1|
Lj0g3v0065209	1.15364	3.20195e-05	Protein coding	aquaporin 2 [Samanea saman] gi|3158476|gb|AAC17529.1|
Lj0g3v0065229	1.03706	0.00109618	Protein coding	Monoglyceride lipase [Medicago truncatula] gi|357443267|ref|XP_003591911.1|
Lj0g3v0065309	1.95099	9.69088e-05	Protein coding	hypothetical protein Cp1002_1360 [Corynebacterium pseudotuberculosis 1002] gi|384504957|ref|YP_005681627.1|
Lj0g3v0065329	2.59079	2.14448e-06	Non-coding	NoHit
Lj0g3v0065689	2.49971	0.0146012	Non-coding	NoHit
Lj0g3v0065729	0.99267	6.49581e-05	Protein coding	PREDICTED: 60S ribosomal protein L35-like [Glycine max] gi|356537397|ref|XP_003537214.1|
Lj0g3v0065889	0.789269	0.00270532	Protein coding	NoHit
Lj0g3v0065959	1.03774	0.000474528	Protein coding	Tetratricopeptide repeat-like superfamily protein [Theobroma cacao] gi|508708726|gb|EOY00623.1|
Lj0g3v0066289	4.24623	0.0401291	Protein coding	Ser/Thr protein kinase [Streptomyces gancidicus] gi|493097341|ref|WP_006134088.1|
Lj0g3v0066299	1.268	0.0140645	Protein coding	Esterase ydiI [Medicago truncatula] gi|357450257|ref|XP_003595405.1|
Lj0g3v0066329	0.85239	6.20167e-05	Protein coding	PREDICTED: leucine-rich repeat protein lrrA-like [Glycine max] gi|356563459|ref|XP_003549980.1|
Lj0g3v0066429	4.22843	0.00166262	Protein coding	PREDICTED: transaldolase-like [Glycine max] gi|356523949|ref|XP_003530596.1|
Lj0g3v0066909	3.52431	5.70298e-05	Protein coding	PREDICTED: expansin-like B1-like [Glycine max] gi|356563391|ref|XP_003549947.1|
Lj0g3v0066979	1.40061	1.48627e-07	Protein coding	PREDICTED: 60S ribosomal protein L28-2 [Glycine max] gi|356550472|ref|XP_003543611.1|
Lj0g3v0067139	2.40654	0.0153438	Protein coding	PREDICTED: DNA-directed RNA polymerase 3 chloroplastic-like [Glycine max] gi|356514404|ref|XP_003525896.1|
Lj0g3v0067419	1.10592	2.26663e-06	Non-coding	NoHit
Lj0g3v0067789	0.68022	0.0171291	Protein coding	PREDICTED: unconventional prefoldin RPB5 interactor 1-like [Cicer arietinum] gi|502124576|ref|XP_004498585.1|
Lj0g3v0067819	1.42228	5.53304e-05	Protein coding	F-box protein SKIP5 [Medicago truncatula] gi|357456703|ref|XP_003598632.1|
Lj0g3v0067889	0.8587	0.00129058	Protein coding	PREDICTED: proline-rich receptor-like protein kinase PERK1-like [Glycine max] gi|356521887|ref|XP_003529582.1|
Lj0g3v0068039	0.765786	0.00429962	Protein coding	PREDICTED: actin-related protein 6-like isoform 2 [Glycine max] gi|356507778|ref|XP_003522641.1|
Lj0g3v0068189	4.58548	0.0416116	Protein coding	PREDICTED: transcriptional regulator ATRX-like [Cicer arietinum] gi|502178492|ref|XP_004516267.1|
Lj0g3v0068299	0.77311	0.00115749	Non-coding	NoHit
Lj0g3v0068309	1.52491	0.000165837	Protein coding	NoHit
Lj0g3v0068549	2.0802	5.65712e-10	Protein coding	Uncharacterized protein TCM_046898 [Theobroma cacao] gi|508781891|gb|EOY29147.1|
Lj0g3v0068849	3.05245	0.0228524	Non-coding	NoHit
Lj0g3v0069029	5.38759	1.25149e-06	Non-coding	NoHit
Lj0g3v0069039	4.93016	1.07265e-13	Protein coding	cation-translocating ATPase [Methanothermobacter thermautotrophicus str. Delta H] gi|15679019|ref|NP_276136.1|
Lj0g3v0069139	0.940934	0.0218349	Protein coding	elongation factor 1-alpha (EF1-a) [Cicer arietinum] gi|3319882|emb|CAA06245.1|
Lj0g3v0069319	0.808098	0.00112464
Lj0g3v0069469	0.92242	0.0389617	Protein coding	PREDICTED: tetratricopeptide repeat protein 33-like [Cicer arietinum] gi|502124029|ref|XP_004498353.1|
Lj0g3v0069549	1.90842	0.000283781	Non-coding	NoHit
Lj0g3v0069859	1.06879	5.84337e-07	Protein coding	PREDICTED: proteasome subunit alpha type-7 [Vitis vinifera] gi|225428005|ref|XP_002278162.1|
Lj0g3v0069889	0.907638	0.0152769	Protein coding	uncharacterized protein [Arabidopsis thaliana] gi|15235184|ref|NP_195122.1|
Lj0g3v0070319	0.864936	0.000312172	Protein coding	Hydroxyproline-rich glycoprotein family protein [Theobroma cacao] gi|508699953|gb|EOX91849.1|
Lj0g3v0070369	3.99973	0.0465154	repeat	NoHit
Lj0g3v0070429	2.461	1.279e-07	Protein coding	Superoxide dismutase [Medicago truncatula] gi|357497317|ref|XP_003618947.1|
Lj0g3v0070519	6.96198	0.000388497	Protein coding	PREDICTED: miraculin-like [Glycine max] gi|356531028|ref|XP_003534080.1|
Lj0g3v0070669	1.8317	0.00223184	repeat	NoHit
Lj0g3v0070759	0.901401	4.62319e-05	Protein coding	21 kDa protein [Medicago truncatula] gi|357455917|ref|XP_003598239.1|
Lj0g3v0071179	1.52625	1.5209e-07	Protein coding	Os01g0532300 [Oryza sativa Japonica Group] gi|297596936|ref|NP_001043247.2|
Lj0g3v0071289	0.641173	0.00160218	Non-coding	NoHit
Lj0g3v0072049	1.55673	4.12012e-05	Protein coding	PREDICTED: mitochondrial acidic protein MAM33-like [Glycine max] gi|356553032|ref|XP_003544862.1|
Lj0g3v0072209	1.65716	0.0023705
Lj0g3v0072279	0.953706	3.18665e-06	Non-coding	NoHit
Lj0g3v0072899	2.57651	0.00228795	Non-coding	NoHit
Lj0g3v0072929	1.09695	0.0054655	Non-coding	NoHit
Lj0g3v0072979	1.61405	2.36772e-14	Protein coding	Uncharacterized protein TCM_015808 [Theobroma cacao] gi|508776867|gb|EOY24123.1|
Lj0g3v0073339	0.787932	3.43754e-07	Protein coding	PREDICTED: EIN3-binding F-box protein 1-like isoform 1 [Glycine max] gi|356507724|ref|XP_003522614.1|
Lj0g3v0073349	2.25321	1.00989e-10	Protein coding	PREDICTED: 60S ribosomal protein L22-2-like [Glycine max] gi|356535057|ref|XP_003536065.1|
Lj0g3v0073649	2.14587	0.000639327	repeat	NoHit
Lj0g3v0073949	1.04968	0.0142542	Protein coding	LSM12-like protein [Medicago truncatula] gi|357516753|ref|XP_003628665.1|
Lj0g3v0073999	0.781856	0.00162756	Protein coding	RAB8E [Lotus japonicus] gi|1370198|emb|CAA98176.1|
Lj0g3v0074069	1.20772	0.00297916	Protein coding	PREDICTED: probable aldo-keto reductase 1-like [Cicer arietinum] gi|502113572|ref|XP_004494692.1|
Lj0g3v0074309	2.60305	0.0164608	Non-coding	NoHit
Lj0g3v0074359	2.82278	6.37077e-05	Protein coding	photosystem I subunit X precursor [Retama raetam] gi|16930767|gb|AAL32043.1|AF439284_1
Lj0g3v0075059	1.21276	0.00872178	Non-coding	NoHit
Lj0g3v0075219	2.06918	0.021254	Non-coding	NoHit
Lj0g3v0075729	0.85778	0.0305734	Protein coding	RING finger protein [Medicago truncatula] gi|357521767|ref|XP_003607649.1|
Lj0g3v0075959	1.14953	0.0246912	Protein coding	PREDICTED: cinnamoyl-CoA reductase 1-like isoform X1 [Cicer arietinum] gi|502154963|ref|XP_004509912.1|
Lj0g3v0076569	1.22461	0.0335736	Protein coding	PREDICTED: pentatricopeptide repeat-containing protein At1g73710-like [Cicer arietinum] gi|502096635|ref|XP_004490797.1|
Lj0g3v0076849	2.01457	0.00114738	Protein coding	F-box protein [Medicago truncatula] gi|357516793|ref|XP_003628685.1|
Lj0g3v0077149	1.25366	0.00399423	Protein coding	PREDICTED: hybrid signal transduction histidine kinase A-like [Cicer arietinum] gi|502170560|ref|XP_004514858.1|
Lj0g3v0077289	1.9083	0.00761343	Protein coding	Uncharacterized protein TCM_011844 [Theobroma cacao] gi|508710214|gb|EOY02111.1|
Lj0g3v0078179	1.29075	3.41585e-10	Protein coding	Calcium-dependent lipid-binding family protein isoform 1 [Theobroma cacao] gi|508720260|gb|EOY12157.1|
Lj0g3v0078409	0.836656	0.00468623	Protein coding	PREDICTED: probable 3-hydroxyisobutyrate dehydrogenase-like 3 mitochondrial-like [Fragaria vesca subsp. vesca] gi|470127985|ref|XP_004299936.1|
Lj0g3v0078569	2.34841	1.77319e-09	Non-coding	NoHit
Lj0g3v0078599	1.31869	1.78228e-06	Protein coding	PREDICTED: auxin-induced protein 5NG4-like [Glycine max] gi|356552660|ref|XP_003544681.1|
Lj0g3v0078829	0.852731	0.0133613	Non-coding	NoHit
Lj0g3v0078879	3.07547	1.95619e-06	Non-coding	NoHit
Lj0g3v0079229	1.26105	0.00847831	Protein coding	gb protein [Zea mays] gi|226530140|ref|NP_001148368.1|
Lj0g3v0079259	1.64604	0.0285546	Non-coding	NoHit
Lj0g3v0079389	4.51204	0.0487248	Non-coding	NoHit
Lj0g3v0079419	0.795359	0.00530419	Non-coding	NoHit
Lj0g3v0079539	4.87262	0.000636491	Protein coding	PREDICTED: serpin-ZX-like [Glycine max] gi|356510338|ref|XP_003523896.1|
Lj0g3v0079589	2.03081	2.3182e-05	Protein coding	sodium/sulfate symporter [Eubacterium limosum KIST612] gi|310829826|ref|YP_003962183.1|
Lj0g3v0079849	1.04032	2.08606e-05	Protein coding	expansin A5 [Glycine max] gi|359385909|gb|AEV43315.1|
Lj0g3v0079859	1.76936	3.08587e-16	Protein coding	PREDICTED: cingulin-like protein 1-like [Cicer arietinum] gi|502081888|ref|XP_004487000.1|
Lj0g3v0080189	3.59944	0.0181947	Protein coding	hypothetical protein VP0796 [Vibrio parahaemolyticus RIMD 2210633] gi|28897570|ref|NP_797175.1|
Lj0g3v0080219	0.633239	0.0333537	Protein coding	Oligoribonuclease [Medicago truncatula] gi|357493709|ref|XP_003617143.1|
Lj0g3v0080409	1.11092	0.019194	Non-coding	NoHit
Lj0g3v0080529	1.19143	0.0200211	Protein coding	Cu/Zn-superoxide dismutase copper chaperone [Glycine max] gi|351722110|ref|NP_001235441.1|
Lj0g3v0080579	1.23722	0.0300145	Protein coding	transcription-repair coupling factor [Actinomyces sp. ICM47] gi|497335006|ref|WP_009649219.1|
Lj0g3v0081079	2.95455	0.0328952
Lj0g3v0081139	1.36427	3.27028e-09	Protein coding	PREDICTED: 60S ribosomal protein L23a-like isoform X1 [Cicer arietinum] gi|502145131|ref|XP_004505894.1|
Lj0g3v0081339	0.702622	0.00835618	repeat	NoHit
Lj0g3v0081539	0.961185	0.0142729	Protein coding	ACI112 protein [Solanum lycopersicum] gi|350536553|ref|NP_001234764.1|
Lj0g3v0082139	2.77621	0.0073599	Protein coding	PREDICTED: homogentisate phytyltransferase 1 chloroplastic-like [Glycine max] gi|356546073|ref|XP_003541456.1|
Lj0g3v0082299	3.25071	0.00692007	Protein coding	NoHit
Lj0g3v0082699	0.860608	0.00176035	Protein coding	Carboxyl-terminal proteinase [Medicago truncatula] gi|357461895|ref|XP_003601229.1|
Lj0g3v0083029	2.11615	0.0024517	Protein coding	PREDICTED: F-box/FBD/LRR-repeat protein At3g14710-like [Cicer arietinum] gi|502087927|ref|XP_004488684.1|
Lj0g3v0083039	0.65035	0.0299876	Protein coding	homeobox protein knotted-1-like 2-like [Glycine max] gi|388556558|ref|NP_001253999.1|
Lj0g3v0083209	2.42316	0.000184459	Protein coding	PREDICTED: E3 ubiquitin-protein ligase SDIR1-like [Cucumis sativus] gi|449441410|ref|XP_004138475.1|
Lj0g3v0083329	2.92195	0.0232141
Lj0g3v0083799	5.37568	0.00121627	Non-coding	NoHit
Lj0g3v0083919	1.0023	4.37227e-05	Non-coding	NoHit
Lj0g3v0084059	0.732244	0.047629	fragmented	NoHit
Lj0g3v0084279	0.598574	0.0444855	Protein coding	Salicylic acid carboxyl methyltransferase [Medicago truncatula] gi|357518247|ref|XP_003629412.1|
Lj0g3v0084819	1.15858	0.0255164	Non-coding	NoHit
Lj0g3v0084839	2.0457	0.000335116	Non-coding	NoHit
Lj0g3v0084999	1.76556	0.0307119	Non-coding	NoHit
Lj0g3v0085329	0.884917	0.000459448	Protein coding	lecithin retinol acyltransferase domain protein [Arabidopsis thaliana] gi|18415178|ref|NP_568167.1|
Lj0g3v0085529	1.52193	3.23844e-08	Non-coding	NoHit
Lj0g3v0085779	1.25188	0.000222765	Non-coding	NoHit
Lj0g3v0085909	4.95305	0.00605219	Protein coding	PREDICTED: bet1-like SNARE 1-2-like [Cicer arietinum] gi|502122662|ref|XP_004497854.1|
Lj0g3v0086119	1.41723	0.00848074	Protein coding	PREDICTED: aquaporin TIP1-2-like [Glycine max] gi|356544056|ref|XP_003540471.1|
Lj0g3v0086209	2.72443	1.59241e-07	Protein coding	PREDICTED: pleiotropic drug resistance protein 1-like [Glycine max] gi|356519409|ref|XP_003528365.1|
Lj0g3v0086239	1.34153	0.0105179	Protein coding	Uncharacterized protein TCM_015429 [Theobroma cacao] gi|508776323|gb|EOY23579.1|
Lj0g3v0086439	0.592353	0.0112553	Protein coding	conserved hypothetical protein [Capsaspora owczarzaki ATCC 30864] gi|470298098|ref|XP_004346071.1|
Lj0g3v0086889	1.18509	0.00445695	Protein coding	F-box/LRR-repeat protein [Medicago truncatula] gi|357469105|ref|XP_003604837.1|
Lj0g3v0086969	3.82411	0.00526951	Non-coding	NoHit
Lj0g3v0087079	1.65648	0.0240138	Protein coding	Auxin-induced protein [Medicago truncatula] gi|357440509|ref|XP_003590532.1|
Lj0g3v0087139	0.644664	0.00247135	Protein coding	Uncharacterized protein TCM_040556 [Theobroma cacao] gi|508785308|gb|EOY32564.1|
Lj0g3v0087269	1.69473	1.42405e-06	Non-coding	NoHit
Lj0g3v0087319	0.858025	0.0181438	Protein coding	Late cornified envelope protein 1E [Theobroma cacao] gi|508704464|gb|EOX96360.1|
Lj0g3v0087819	0.640793	0.00016773	Protein coding	PREDICTED: probable protein arginine N-methyltransferase 3-like [Cicer arietinum] gi|502124794|ref|XP_004498675.1|
Lj0g3v0088069	2.733	0.000561486	Protein coding	PREDICTED: 3-oxoacyl-[acyl-carrier-protein] gi|502086144|ref|XP_004488123.1|
Lj0g3v0088269	0.599668	0.00902474	Protein coding	TPA: histone H4.3 [Zea mays] gi|414589551|tpg|DAA40122.1|
Lj0g3v0088309	2.18857	5.54004e-05	Protein coding	PREDICTED: 21 kDa protein-like [Glycine max] gi|356565333|ref|XP_003550896.1|
Lj0g3v0088549	1.21754	0.016134	Protein coding	At5g10320 [Arabidopsis thaliana] gi|44917575|gb|AAS49112.1|
Lj0g3v0088609	7.22184	0.00014066
Lj0g3v0088809	4.25639	0.0267837	Protein coding	PREDICTED: serine/threonine-protein phosphatase 7 long form homolog [Fragaria vesca subsp. vesca] gi|470111066|ref|XP_004291774.1|
Lj0g3v0089219	1.03781	0.00141733	Protein coding	PREDICTED: serine/threonine-protein kinase WNK8-like isoform X2 [Cicer arietinum] gi|502134290|ref|XP_004502065.1|
Lj0g3v0089479	2.71274	0.0270404	Protein coding	PREDICTED: glycine-rich cell wall structural protein 1-like [Cicer arietinum] gi|502146001|ref|XP_004506276.1|
Lj0g3v0089589	0.651755	0.0471582	Protein coding	PREDICTED: inactive receptor-like serine/threonine-protein kinase At2g40270-like [Glycine max] gi|356541803|ref|XP_003539362.1|
Lj0g3v0089749	1.55939	0.0181561	Non-coding	NoHit
Lj0g3v0089819	0.601955	0.0230398	Protein coding	PREDICTED: thymidine kinase-like [Cicer arietinum] gi|502134616|ref|XP_004502182.1|
Lj0g3v0090069	1.17338	0.00629067	Non-coding	NoHit
Lj0g3v0090469	1.33556	0.0093554	Protein coding	PREDICTED: phototropin-2-like [Glycine max] gi|356559155|ref|XP_003547866.1|
Lj0g3v0090639	0.648487	0.0387109	Protein coding	PREDICTED: serine-rich adhesin for platelets-like [Cicer arietinum] gi|502086623|ref|XP_004488275.1|
Lj0g3v0090689	2.86094	0.0224266	Non-coding	NoHit
Lj0g3v0090719	0.867112	0.00932267	Protein coding	Lateral signaling target protein-like protein [Medicago truncatula] gi|357493985|ref|XP_003617281.1|
Lj0g3v0090989	2.43608	0.0265318	Protein coding	TMV resistance protein N [Medicago truncatula] gi|357469545|ref|XP_003605057.1|
Lj0g3v0091029	0.713578	0.044569	Non-coding	NoHit
Lj0g3v0091109	0.70944	2.25403e-06	Protein coding	PREDICTED: transcription factor BTF3-like [Cicer arietinum] gi|502127766|ref|XP_004499826.1|
Lj0g3v0091119	2.24534	0.0198076	Protein coding	PREDICTED: xanthoxin dehydrogenase-like [Glycine max] gi|356541534|ref|XP_003539230.1|
Lj0g3v0091169	0.674791	0.0314039	Non-coding	NoHit
Lj0g3v0092029	3.53121	1.56528e-05	Protein coding	Uncharacterized protein isoform 2 [Theobroma cacao] gi|508775881|gb|EOY23137.1|
Lj0g3v0092039	0.614964	0.0138327	Protein coding	Uncharacterized protein TCM_015120 [Theobroma cacao] gi|508775878|gb|EOY23134.1|
Lj0g3v0092119	1.36145	0.00196862	Protein coding	F-box/FBD/LRR-repeat protein [Medicago truncatula] gi|357471589|ref|XP_003606079.1|
Lj0g3v0092339	1.20327	0.00575125	Protein coding	PREDICTED: probable folate-biopterin transporter 2-like isoform X2 [Cicer arietinum] gi|502125088|ref|XP_004498793.1|
Lj0g3v0092739	7.63069	2.87549e-08	repeat	NoHit
Lj0g3v0093159	1.18333	2.38148e-06	Non-coding	NoHit
Lj0g3v0093169	3.98538	1.43609e-16	Protein coding	aluminum induced protein with YGL and LRDR motifs [Arabidopsis thaliana] gi|18416995|ref|NP_567775.1|
Lj0g3v0093229	0.60588	0.0485683	Protein coding	PREDICTED: mitochondrial thiamine pyrophosphate carrier-like [Cicer arietinum] gi|502151096|ref|XP_004508276.1|
Lj0g3v0093239	0.61806	0.0171512	repeat	NoHit
Lj0g3v0093459	1.33189	8.70896e-06	Protein coding	Uncharacterized protein TCM_035898 [Theobroma cacao] gi|508725012|gb|EOY16909.1|
Lj0g3v0093549	1.81793	0.000672951	Protein coding	Early nodulin [Medicago truncatula] gi|357438603|ref|XP_003589577.1|
Lj0g3v0093639	1.41815	0.000126424	Non-coding	NoHit
Lj0g3v0093819	0.657769	0.0207325	Non-coding	NoHit
Lj0g3v0094009	6.5461	0.000793325	Protein coding	PREDICTED: miraculin-like [Glycine max] gi|356531023|ref|XP_003534078.1|
Lj0g3v0094469	0.858	0.000172404	Protein coding	Phosphatase methylesterase 1 [Theobroma cacao] gi|508715058|gb|EOY06955.1|
Lj0g3v0094929	0.61231	0.0498397	Protein coding	Phosphatidylinositol N-acetylglucosaminyltransferase subunit C [Medicago truncatula] gi|357461997|ref|XP_003601280.1|
Lj0g3v0095509	3.26731	5.43964e-05	Non-coding	NoHit
Lj0g3v0095559	2.94145	6.96669e-07	Non-coding	NoHit
Lj0g3v0095619	1.01573	0.0124681	Protein coding	chloroplast thioredoxin M-type [Arachis hypogaea] gi|83776783|gb|ABC46707.1|
Lj0g3v0095749	2.23348	0.0247646
Lj0g3v0095759	4.34678	0.00011674	Non-coding	NoHit
Lj0g3v0095959	0.852291	0.00754235	Protein coding	Receptor protein kinase CLAVATA1 precursor putative [Ricinus communis] gi|255553619|ref|XP_002517850.1|
Lj0g3v0096809	1.58017	6.50625e-07	Protein coding	PREDICTED: snakin-1-like [Cicer arietinum] gi|502125661|ref|XP_004499015.1|
Lj0g3v0096839	2.73896	0.0246173	Protein coding	PREDICTED: signal peptidase complex subunit 3B-like [Cicer arietinum] gi|502113385|ref|XP_004494633.1|
Lj0g3v0096909	0.91068	0.0162649	Non-coding	NoHit
Lj0g3v0097119	1.88804	0.0155909	Protein coding	Uncharacterized protein TCM_000703 [Theobroma cacao] gi|508699665|gb|EOX91561.1|
Lj0g3v0097129	0.645083	0.0164217	Non-coding	NoHit
Lj0g3v0097439	1.5172	0.00959737	repeat	NoHit
Lj0g3v0097499	4.65269	0.0209775	Protein coding	Spastin [Medicago truncatula] gi|357473907|ref|XP_003607238.1|
Lj0g3v0097539	1.10102	0.0298553	Non-coding	NoHit
Lj0g3v0097739	2.7386	0.00125388	Protein coding	EFR3-like protein [Medicago truncatula] gi|357454465|ref|XP_003597513.1|
Lj0g3v0097919	1.52139	0.00140759	Protein coding	Ribosomal RNA small subunit methyltransferase B [Medicago truncatula] gi|357494215|ref|XP_003617396.1|
Lj0g3v0098279	2.07325	1.48876e-07	Non-coding	NoHit
Lj0g3v0098539	0.609775	0.0410869	Protein coding	NoHit
Lj0g3v0099239	1.85703	0.0279075	Protein coding	Uncharacterized protein TCM_035251 [Theobroma cacao] gi|508724581|gb|EOY16478.1|
Lj0g3v0099759	1.17214	0.00211352	repeat	NoHit
Lj0g3v0099919	2.44159	1.68333e-07	Protein coding	PREDICTED: probable protein phosphatase 2C 74-like [Glycine max] gi|356514577|ref|XP_003525982.1|
Lj0g3v0100539	1.09332	0.0423538	Protein coding	GRAS family transcription factor [Medicago truncatula] gi|357463359|ref|XP_003601961.1|
Lj0g3v0100549	0.589894	0.0078346	Protein coding	PREDICTED: aldo-keto reductase family 4 member C10-like [Cicer arietinum] gi|502171284|ref|XP_004515026.1|
Lj0g3v0100619	0.676766	0.0105929	Protein coding	PREDICTED: phospholipase A1-IIdelta-like partial [Glycine max] gi|356545104|ref|XP_003540985.1|
Lj0g3v0100919	0.924274	4.22101e-06	Non-coding	NoHit
Lj0g3v0101029	0.606473	0.0202482	Non-coding	NoHit
Lj0g3v0101149	1.55974	0.012466	Protein coding	Replication factor A protein [Medicago truncatula] gi|357491997|ref|XP_003616287.1|
Lj0g3v0101359	1.973	0.00092162	Protein coding	Uncharacterized protein isoform 1 [Theobroma cacao] gi|508773502|gb|EOY20758.1|
Lj0g3v0101599	0.73267	0.0225374	Protein coding	PREDICTED: NF-X1-type zinc finger protein NFXL1-like [Glycine max] gi|356527906|ref|XP_003532547.1|
Lj0g3v0101659	0.982612	0.000169543	Protein coding	PREDICTED: 3-oxoacyl-[acyl-carrier-protein] gi|502135409|ref|XP_004502323.1|
Lj0g3v0101669	0.663509	0.0148496	Protein coding	PREDICTED: probable methyltransferase PMT11-like [Cicer arietinum] gi|502137761|ref|XP_004503176.1|
Lj0g3v0102299	0.599909	0.0183526	Protein coding	Uncharacterized protein TCM_025839 [Theobroma cacao] gi|508718589|gb|EOY10486.1|
Lj0g3v0102349	0.749903	3.69126e-05	Protein coding	PREDICTED: 60S ribosomal protein L34-like [Cicer arietinum] gi|502155120|ref|XP_004509966.1|
Lj0g3v0102499	0.688535	0.00646554	Protein coding	PREDICTED: protein YIF1B-like [Cicer arietinum] gi|502148747|ref|XP_004507253.1|
Lj0g3v0102599	1.64575	0.0119823	Protein coding	PREDICTED: GDSL esterase/lipase 5-like [Cicer arietinum] gi|502156604|ref|XP_004510557.1|
Lj0g3v0102619	1.54143	1.0485e-06	fragmented	NoHit
Lj0g3v0102839	0.84641	0.00221746	Non-coding	NoHit
Lj0g3v0102879	1.24157	2.88035e-07	Protein coding	PREDICTED: zinc finger protein 593-like [Cucumis sativus] gi|449451052|ref|XP_004143276.1|
Lj0g3v0103069	1.59479	0.000981892	Protein coding	Senescence-associated protein SAG102 [Medicago truncatula] gi|357440677|ref|XP_003590616.1|
Lj0g3v0103249	1.04004	0.000342837	Protein coding	PREDICTED: serine carboxypeptidase-like 49-like isoform 1 [Glycine max] gi|356534720|ref|XP_003535900.1|
Lj0g3v0103359	3.55642	0.00164208	Protein coding	PREDICTED: annexin D1-like isoform X1 [Cicer arietinum] gi|502178085|ref|XP_004516176.1|
Lj0g3v0103419	0.772744	0.00206949	Protein coding	PREDICTED: delta(7)-sterol-C5(6)-desaturase-like [Cicer arietinum] gi|502091398|ref|XP_004489538.1|
Lj0g3v0103619	1.76283	0.000574858	Protein coding	PREDICTED: TMV resistance protein N-like partial [Glycine max] gi|356560717|ref|XP_003548635.1|
Lj0g3v0103679	1.59225	0.0269434	Protein coding	marR family protein [Rhodococcus sp. JVH1] gi|497125949|ref|WP_009480629.1|
Lj0g3v0103919	1.15715	5.5711e-05	Protein coding	Uncharacterized protein isoform 1 [Theobroma cacao] gi|508786603|gb|EOY33859.1|
Lj0g3v0104269	1.44548	0.042102	Protein coding	PREDICTED: pentatricopeptide repeat-containing protein At2g36730-like [Glycine max] gi|356567046|ref|XP_003551734.1|
Lj0g3v0104289	2.24862	0.0143511
Lj0g3v0104519	4.34248	0.0301953	Protein coding	laccase [Mycobacterium tusciae] gi|493283098|ref|WP_006240850.1|
Lj0g3v0104539	1.58695	0.00201598	Protein coding	PREDICTED: pentatricopeptide repeat-containing protein At3g57430 chloroplastic-like isoform X1 [Cicer arietinum] gi|502127210|ref|XP_004499603.1|
Lj0g3v0104549	0.920158	0.00246647	Protein coding	Uncharacterized protein isoform 2 [Theobroma cacao] gi|508727562|gb|EOY19459.1|
Lj0g3v0105139	1.12265	0.0418708	Protein coding	PREDICTED: outer membrane lipoprotein blc-like [Cicer arietinum] gi|502149930|ref|XP_004507714.1|
Lj0g3v0105229	2.07336	0.00419726	Protein coding	Non-intrinsic ABC protein 10 [Theobroma cacao] gi|508782333|gb|EOY29589.1|
Lj0g3v0105289	1.48131	0.00179152	Protein coding	PREDICTED: snurportin-1-like [Glycine max] gi|356518893|ref|XP_003528111.1|
Lj0g3v0105409	1.69138	1.91034e-08	Protein coding	PREDICTED: glyceraldehyde-3-phosphate dehydrogenase cytosolic-like [Cicer arietinum] gi|502135422|ref|XP_004502328.1|
Lj0g3v0105449	1.68243	0.00454686	Non-coding	NoHit
Lj0g3v0105499	4.71912	0.0169612	Protein coding	PREDICTED: flavonol synthase/flavanone 3-hydroxylase-like [Glycine max] gi|356559589|ref|XP_003548081.1|
Lj0g3v0105609	1.89437	0.00889213	Protein coding	Nudix hydrolase [Medicago truncatula] gi|357476761|ref|XP_003608666.1|
Lj0g3v0106189	1.74899	5.48619e-07	Protein coding	Phenylalanine ammonia-lyase [Medicago truncatula] gi|357443199|ref|XP_003591877.1|
Lj0g3v0106439	1.85984	0.000811877	Protein coding	PREDICTED: probable leucine-rich repeat receptor-like protein kinase At5g49770-like [Glycine max] gi|356559110|ref|XP_003547844.1|
Lj0g3v0106749	1.34802	0.0318608	Protein coding	hypothetical protein BEWA_007150 [Babesia equi] gi|510904931|ref|XP_004830972.1|
Lj0g3v0106909	1.28254	0.00831597	Protein coding	PREDICTED: low affinity cationic amino acid transporter 2-like [Glycine max] gi|356574163|ref|XP_003555221.1|
Lj0g3v0107179	3.01892	7.52446e-25	Protein coding	Os03g0184100 [Oryza sativa Japonica Group] gi|115451173|ref|NP_001049187.1|
Lj0g3v0107279	2.93012	9.29711e-05
Lj0g3v0107379	0.750473	0.000532358	Protein coding	dCTP pyrophosphatase [Medicago truncatula] gi|357504985|ref|XP_003622781.1|
Lj0g3v0107579	2.14561	0.00397763	Non-coding	NoHit
Lj0g3v0107809	0.935201	1.75176e-05	Non-coding	NoHit
Lj0g3v0107959	0.637741	0.0349591	Protein coding	PREDICTED: probable serine/threonine-protein kinase At4g35230-like [Glycine max] gi|356511538|ref|XP_003524482.1|
Lj0g3v0108279	2.07275	6.54392e-05	Protein coding	PREDICTED: isoprenylcysteine alpha-carbonyl methylesterase ICME-like [Cicer arietinum] gi|502168643|ref|XP_004514435.1|
Lj0g3v0108469	0.730864	0.0157418	Protein coding	PREDICTED: prohibitin-1 mitochondrial-like [Cicer arietinum] gi|502144106|ref|XP_004505579.1|
Lj0g3v0108499	0.905463	0.0298059	Protein coding	PREDICTED: flavonol synthase/flavanone 3-hydroxylase-like [Fragaria vesca subsp. vesca] gi|470149251|ref|XP_004310153.1|
Lj0g3v0108589	1.40348	1.40841e-08	Non-coding	NoHit
Lj0g3v0109249	0.692836	0.00526586	Protein coding	PREDICTED: gibberellin 3-beta-dioxygenase 1-like [Glycine max] gi|356552539|ref|XP_003544624.1|
Lj0g3v0109389	4.86794	0.0193741	Non-coding	NoHit
Lj0g3v0109399	1.69878	5.22896e-07	Protein coding	PREDICTED: glucan endo-13-beta-glucosidase 11-like [Glycine max] gi|356535268|ref|XP_003536170.1|
Lj0g3v0109489	0.72759	0.0172205	Protein coding	PREDICTED: syntaxin-related protein KNOLLE-like [Glycine max] gi|356559528|ref|XP_003548051.1|
Lj0g3v0110049	1.86591	0.00919198	Non-coding	NoHit
Lj0g3v0110099	4.5666	0.047514	Protein coding	ABC transporter ATP-binding protein [Marvinbryantia formatexigens] gi|493915020|ref|WP_006860300.1|
Lj0g3v0110259	1.31727	0.0473232	Protein coding	PREDICTED: taxadien-5-alpha-ol O-acetyltransferase-like [Cicer arietinum] gi|502145702|ref|XP_004506141.1|
Lj0g3v0110649	3.54687	3.42048e-05	Non-coding	NoHit
Lj0g3v0111029	1.68355	0.0363604	Protein coding	RING-H2 finger protein ATL5F [Medicago truncatula] gi|357517389|ref|XP_003628983.1|
Lj0g3v0111069	2.21177	0.0006913	Protein coding	PREDICTED: pentatricopeptide repeat-containing protein At5g42450 mitochondrial-like [Glycine max] gi|356561520|ref|XP_003549029.1|
Lj0g3v0111119	1.10618	4.21787e-07	Protein coding	PREDICTED: signal recognition particle 68 kDa protein-like isoform X1 [Cicer arietinum] gi|502139530|ref|XP_004503804.1|
Lj0g3v0111349	2.2887	0.0165851	Protein coding	endo-14-beta-glucanase [Populus trichocarpa] gi|347466575|gb|AEO97200.1|
Lj0g3v0111409	1.46876	4.1647e-05	Non-coding	NoHit
Lj0g3v0111729	2.32497	2.60007e-06	Non-coding	NoHit
Lj0g3v0111939	1.51708	0.0272661	Non-coding	NoHit
Lj0g3v0112029	0.704698	0.00340414	Non-coding	NoHit
Lj0g3v0112219	1.13852	0.000577499	Protein coding	Transcription factor bHLH14 [Theobroma cacao] gi|508708496|gb|EOY00393.1|
Lj0g3v0112279	3.09203	0.000222018	Protein coding	Defensin-like protein [Medicago truncatula] gi|357452899|ref|XP_003596726.1|
Lj0g3v0112379	4.03028	0.00823555	Protein coding	ATFP4-like protein [Medicago truncatula] gi|357462419|ref|XP_003601491.1|
Lj0g3v0112419	0.765052	0.0419651	Protein coding	NAD-glutamate dehydrogenase [Thalassospira profundimaris] gi|496164035|ref|WP_008888542.1|
Lj0g3v0112469	4.3581	0.0450844	Protein coding	Chloroplast-targeted copper chaperone protein [Theobroma cacao] gi|508706955|gb|EOX98851.1|
Lj0g3v0112689	0.748707	0.0346644	Non-coding	NoHit
Lj0g3v0112809	1.34451	2.66244e-08	Protein coding	PREDICTED: WD repeat-containing protein 26-like [Bombyx mori] gi|512909528|ref|XP_004926943.1|
Lj0g3v0112839	1.80443	3.86122e-05	Protein coding	Bowman-Birk type protease inhibitor-like precursor [Glycine max] gi|351722763|ref|NP_001237767.1|
Lj0g3v0112859	0.972564	0.00395029	Protein coding	Kunitz-type trypsin inhibitor-like 1 protein [Medicago truncatula] gi|357498565|ref|XP_003619571.1|
Lj0g3v0113289	0.808704	0.0369918	Protein coding	Embryo defective 1303 [Theobroma cacao] gi|508721895|gb|EOY13792.1|
Lj0g3v0113659	0.857032	0.00438882	Protein coding	NDR1/HIN1-like 1 [Theobroma cacao] gi|508716551|gb|EOY08448.1|
Lj0g3v0114109	1.47521	0.0058171	Non-coding	NoHit
Lj0g3v0114289	1.03161	0.0102255	Non-coding	NoHit
Lj0g3v0114459	1.01068	0.000321252	Protein coding	NoHit
Lj0g3v0115189	1.04306	0.000211789	Protein coding	Uncharacterized protein TCM_006837 [Theobroma cacao] gi|508706047|gb|EOX97943.1|
Lj0g3v0115359	1.80961	0.00600048	Protein coding	PREDICTED: sucrose transport protein SUC5-like [Cicer arietinum] gi|502171967|ref|XP_004515134.1|
Lj0g3v0115479	2.16473	3.57244e-07	Protein coding	high affinity ammonium transporter [Lotus japonicus] gi|232782268|gb|ACQ91094.1|
Lj0g3v0115639	3.52378	0.0143166	Protein coding	Glycosyl hydrolase 9B13 [Theobroma cacao] gi|508703244|gb|EOX95140.1|
Lj0g3v0115689	2.35468	2.02465e-06	repeat	NoHit
Lj0g3v0115769	1.54326	0.0151627	Non-coding	NoHit
Lj0g3v0115909	2.05479	0.000201745	Protein coding	gibberellin 20-oxidase [Phaseolus vulgaris] gi|2262201|gb|AAC49756.1|
Lj0g3v0116009	2.63784	0.0277935	repeat	NoHit
Lj0g3v0116019	2.6419	0.0323766	repeat	NoHit
Lj0g3v0116049	0.914826	0.00122555	Protein coding	PREDICTED: chaperone protein dnaJ 1 mitochondrial-like [Glycine max] gi|356557132|ref|XP_003546872.1|
Lj0g3v0116529	8.44298	2.53073e-11	Protein coding	agap011504-PA related [Neospora caninum Liverpool] gi|401400253|ref|XP_003880748.1|
Lj0g3v0116759	3.61132	0.0385349	repeat	NoHit
Lj0g3v0117309	0.975262	0.0133635	Protein coding	Chaperonin CPN60-like protein [Medicago truncatula] gi|357442731|ref|XP_003591643.1|
Lj0g3v0117559	1.93848	0.0447809	Protein coding	hypothetical protein LEMA_P067450.1 [Leptosphaeria maculans JN3] gi|396459980|ref|XP_003834602.1|
Lj0g3v0117889	4.13094	4.19116e-11	Non-coding	NoHit
Lj0g3v0118169	5.37106	0.00212208	Non-coding	NoHit
Lj0g3v0118349	1.50261	3.78966e-05	Protein coding	PREDICTED: protection of telomeres protein 1a-like [Cucumis sativus] gi|449439461|ref|XP_004137504.1|
Lj0g3v0118409	1.88461	6.93609e-11	Non-coding	NoHit
Lj0g3v0118439	7.29033	5.01986e-13	Protein coding	M protein repeat protein [Rhodosporidium toruloides NP11] gi|472587398|gb|EMS24897.1|
Lj0g3v0118779	3.05235	1.85905e-07	Non-coding	NoHit
Lj0g3v0119049	1.52655	8.66589e-06	Protein coding	60S ribosomal protein L23 [Zea mays] gi|413956981|gb|AFW89630.1|
Lj0g3v0119139	1.57584	1.22132e-05	Protein coding	PREDICTED: transcription factor MYB86-like [Glycine max] gi|356573440|ref|XP_003554868.1|
Lj0g3v0119149	1.41324	5.00727e-05	Protein coding	PREDICTED: transcription factor MYB86-like [Glycine max] gi|356573440|ref|XP_003554868.1|
Lj0g3v0119239	6.20008	3.51714e-05	Protein coding	CBN-SYG-2 protein [Caenorhabditis brenneri] gi|341884739|gb|EGT40674.1|
Lj0g3v0119329	1.78309	0.0241983	Non-coding	NoHit
Lj0g3v0119529	2.51136	8.01021e-08	Protein coding	PREDICTED: multidrug and toxin extrusion protein 2-like [Glycine max] gi|356529294|ref|XP_003533230.1|
Lj0g3v0119739	4.07265	0.0456273
Lj0g3v0119929	0.744699	2.00978e-06	Protein coding	PREDICTED: ubiquitin-NEDD8-like protein RUB2-like [Glycine max] gi|356525758|ref|XP_003531490.1|
Lj0g3v0120029	0.960994	0.00106961	Protein coding	Polyadenylate-binding protein 2-A [Medicago truncatula] gi|357457685|ref|XP_003599123.1|
Lj0g3v0120279	3.20051	0.0357606	Protein coding	PREDICTED: LOW QUALITY PROTEIN: cysteine-rich receptor-like protein kinase 15-like [Glycine max] gi|356574376|ref|XP_003555324.1|
Lj0g3v0120549	0.737096	0.0155653
Lj0g3v0120619	1.21949	0.0137023	Protein coding	PREDICTED: F-box/FBD/LRR-repeat protein At4g26340-like [Glycine max] gi|356527370|ref|XP_003532284.1|
Lj0g3v0120839	1.03046	0.0322041	Protein coding	PREDICTED: transaldolase-like [Glycine max] gi|356514222|ref|XP_003525805.1|
Lj0g3v0120869	1.71263	1.18403e-07	Protein coding	PREDICTED: ubiquitin-60S ribosomal protein L40-like [Cucumis sativus] gi|449483218|ref|XP_004156525.1|
Lj0g3v0120899	4.72948	0.0229653	Non-coding	NoHit
Lj0g3v0120919	0.865949	0.000349554	Protein coding	Ser/Thr protein kinase [Lotus japonicus] gi|62857022|dbj|BAD95896.1|
Lj0g3v0120939	1.65457	0.0285084	Protein coding	PREDICTED: LOW QUALITY PROTEIN: acyl-CoA-binding domain-containing protein 4 [Vitis vinifera] gi|359487672|ref|XP_002277646.2|
Lj0g3v0120989	0.965213	1.47753e-09	Protein coding	PREDICTED: NHP2-like protein 1-like [Cicer arietinum] gi|502087441|ref|XP_004488534.1|
Lj0g3v0121089	2.3324	0.000337484	Non-coding	NoHit
Lj0g3v0121149	2.44227	2.69137e-05	Protein coding	Acyl-CoA N-acyltransferases (NAT) superfamily protein [Theobroma cacao] gi|508699759|gb|EOX91655.1|
Lj0g3v0121259	1.7141	4.97229e-07	Protein coding	integral membrane sensor signal transduction histidine kinase [Geobacter uraniireducens Rf4] gi|148262836|ref|YP_001229542.1|
Lj0g3v0121719	1.44494	4.517e-06
Lj0g3v0122049	0.781452	0.00985794	Protein coding	TATA-binding protein-associated phosphoprotein Dr1 protein [Phaseolus vulgaris] gi|413968350|gb|AFW90513.1|
Lj0g3v0122309	1.27056	0.00234091	Protein coding	PREDICTED: neuferricin-like [Cicer arietinum] gi|502134328|ref|XP_004502079.1|
Lj0g3v0122329	1.62074	2.23414e-05	Protein coding	PREDICTED: DNA-directed RNA polymerase II subunit RPB4-like [Cicer arietinum] gi|502153857|ref|XP_004509486.1|
Lj0g3v0123009	1.07986	0.0148261	Protein coding	PREDICTED: mitochondrial inner membrane protease ATP23-like [Glycine max] gi|356510664|ref|XP_003524056.1|
Lj0g3v0123579	0.880955	0.00182113	Non-coding	NoHit
Lj0g3v0123989	4.53439	0.0260174	Non-coding	NoHit
Lj0g3v0123999	1.33327	0.0204456	Protein coding	F-box family protein [Medicago truncatula] gi|357483771|ref|XP_003612172.1|
Lj0g3v0124009	1.27677	0.0122196	Protein coding	PREDICTED: pentatricopeptide repeat-containing protein At5g39710-like isoform X1 [Cicer arietinum] gi|502123558|ref|XP_004498166.1|
Lj0g3v0124489	1.60071	2.93123e-06	Protein coding	RNA binding protein [Medicago truncatula] gi|357437873|ref|XP_003589212.1|
Lj0g3v0124969	1.56095	0.000170988	Protein coding	PREDICTED: acylamino-acid-releasing enzyme-like [Glycine max] gi|356536605|ref|XP_003536827.1|
Lj0g3v0125259	1.99233	0.00013328	Non-coding	NoHit
Lj0g3v0126049	1.62511	0.0109897	Protein coding	PREDICTED: probable DEAD-box ATP-dependent RNA helicase 48-like [Cicer arietinum] gi|502139411|ref|XP_004503757.1|
Lj0g3v0126099	1.1375	0.0022779	Protein coding	Uncharacterized protein TCM_039106 [Theobroma cacao] gi|508784575|gb|EOY31831.1|
Lj0g3v0126159	2.89456	1.54905e-05	Protein coding	Phosphoglycerate mutase family protein isoform 1 [Theobroma cacao] gi|508773433|gb|EOY20689.1|
Lj0g3v0126289	0.708587	0.000704331	Protein coding	autophagy-related protein 2 [Arabidopsis thaliana] gi|316995369|gb|ADU79134.1|
Lj0g3v0126679	2.73314	0.000348715	Non-coding	NoHit
Lj0g3v0127389	1.13605	0.00919606	Protein coding	PREDICTED: phytochrome A-associated F-box protein-like [Glycine max] gi|356505578|ref|XP_003521567.1|
Lj0g3v0127489	1.28643	0.00268108	Protein coding	PREDICTED: peroxidase 15-like [Glycine max] gi|356504876|ref|XP_003521220.1|
Lj0g3v0128319	1.30685	0.000192537	Non-coding	NoHit
Lj0g3v0128429	0.785116	0.0242931	Protein coding	PREDICTED: WAT1-related protein At4g08300-like isoform X1 [Cicer arietinum] gi|502130192|ref|XP_004500562.1|
Lj0g3v0128559	2.64347	9.61079e-08	Protein coding	PREDICTED: FBD-associated F-box protein At3g49020-like [Cicer arietinum] gi|502087930|ref|XP_004488685.1|
Lj0g3v0128989	1.32786	1.3521e-10	Protein coding	L-lactate dehydrogenase [Medicago truncatula] gi|357476891|ref|XP_003608731.1|
Lj0g3v0129169	0.792919	0.00279318	Protein coding	NoHit
Lj0g3v0129219	2.45481	0.012964	Protein coding	Two-component response regulator ARR1 [Medicago truncatula] gi|357483025|ref|XP_003611799.1|
Lj0g3v0129619	1.5618	1.19844e-08	Protein coding	PREDICTED: 40S ribosomal protein S3-3-like [Cicer arietinum] gi|502122563|ref|XP_004497806.1|
Lj0g3v0130389	2.95971	0.0191543	Protein coding	PREDICTED: transcription activator GLK1-like [Vitis vinifera] gi|225446455|ref|XP_002275230.1|
Lj0g3v0130529	1.10674	2.06148e-12	Protein coding	Small nuclear ribonucleoprotein Sm D1 [Medicago truncatula] gi|357440765|ref|XP_003590660.1|
Lj0g3v0130759	6.58755	2.39773e-08	Protein coding	PREDICTED: expansin-like B1-like [Glycine max] gi|356563391|ref|XP_003549947.1|
Lj0g3v0131229	1.1196	0.044867	Protein coding	PREDICTED: folylpolyglutamate synthase-like partial [Cicer arietinum] gi|502183285|ref|XP_004517104.1|
Lj0g3v0131259	0.930957	0.00815812	Protein coding	NHL1 [Medicago truncatula] gi|357453149|ref|XP_003596851.1|
Lj0g3v0131449	1.25286	0.00402449	Non-coding	NoHit
Lj0g3v0131459	3.88921	0.00291609	Protein coding	Uncharacterized protein isoform 1 [Theobroma cacao] gi|508777773|gb|EOY25029.1|
Lj0g3v0131959	0.810743	0.0170669	Protein coding	PREDICTED: protein kinase G11A-like isoform X1 [Cicer arietinum] gi|502173556|ref|XP_004515357.1|
Lj0g3v0132479	0.871305	0.00438293	Protein coding	Flowering time control protein FPA [Medicago truncatula] gi|357462061|ref|XP_003601312.1|
Lj0g3v0132539	0.929284	0.00155924	Protein coding	Uncharacterized protein TCM_024813 [Theobroma cacao] gi|508717481|gb|EOY09378.1|
Lj0g3v0132639	5.27672	0.0027274	Non-coding	NoHit
Lj0g3v0132659	2.99257	0.0158673	Non-coding	NoHit
Lj0g3v0132739	0.981873	0.0290826	Protein coding	DNA double-strand break repair rad50 ATPase [Theobroma cacao] gi|508785298|gb|EOY32554.1|
Lj0g3v0133059	1.67429	2.65037e-09	Protein coding	Sodium/calcium exchanger family protein / calcium-binding EF hand family protein isoform 2 [Theobroma cacao] gi|508721277|gb|EOY13174.1|
Lj0g3v0133289	1.19933	7.03571e-05	Protein coding	Pyrroline-5-carboxylate reductase 1 [Theobroma cacao] gi|508707540|gb|EOX99436.1|
Lj0g3v0133349	1.89754	0.000775892	Protein coding	PREDICTED: probable LRR receptor-like serine/threonine-protein kinase RLK-like [Glycine max] gi|356554450|ref|XP_003545559.1|
Lj0g3v0134379	1.02412	0.0476032	repeat	NoHit
Lj0g3v0134479	1.04402	0.00658988	Non-coding	NoHit
Lj0g3v0134489	3.18067	5.54944e-08	Protein coding	hypothetical protein E5Q_04964 [Mixia osmundae IAM 14324] gi|358055936|dbj|GAA98281.1|
Lj0g3v0134779	1.35637	0.0366618	Protein coding	Stigma-specific Stig1 family protein [Arabidopsis thaliana] gi|15219205|ref|NP_175721.1|
Lj0g3v0134829	0.81001	0.00373637	Protein coding	PREDICTED: F-box protein At5g39250-like [Cicer arietinum] gi|502091289|ref|XP_004489503.1|
Lj0g3v0135039	0.610223	0.0279788	Protein coding	PREDICTED: epidermis-specific secreted glycoprotein EP1-like [Glycine max] gi|356549665|ref|XP_003543212.1|
Lj0g3v0135079	0.904712	0.0066607	Protein coding	PREDICTED: peroxidase 47-like [Glycine max] gi|356530973|ref|XP_003534053.1|
Lj0g3v0135459	1.65892	4.75432e-05	Protein coding	glutamine amidotransferase [Pedobacter agri] gi|498286744|ref|WP_010600900.1|
Lj0g3v0135629	3.36291	0.00247
Lj0g3v0135729	1.61798	0.0147467	repeat	NoHit
Lj0g3v0135819	1.98059	2.57901e-11	Protein coding	PREDICTED: auxin-induced protein X15-like [Glycine max] gi|356556995|ref|XP_003546804.1|
Lj0g3v0135899	2.7588	0.0227985	Protein coding	PREDICTED: E3 ubiquitin-protein ligase RGLG2-like [Cicer arietinum] gi|502181481|ref|XP_004516814.1|
Lj0g3v0136229	0.96727	0.000790603	Non-coding	NoHit
Lj0g3v0136479	2.32203	3.99847e-10	Non-coding	NoHit
Lj0g3v0136489	2.62121	1.32036e-08	Protein coding	cytosolic phosphoglycerate kinase [Helianthus annuus] gi|121485004|gb|ABI18157.1|
Lj0g3v0136839	2.45791	0.000221432	Non-coding	NoHit
Lj0g3v0137939	3.9871	2.56142e-08	Protein coding	PREDICTED: bidirectional sugar transporter SWEET1-like [Glycine max] gi|356515971|ref|XP_003526670.1|
Lj0g3v0138589	0.603424	0.00325786	Protein coding	Calcium-binding EF-hand family protein [Theobroma cacao] gi|508717729|gb|EOY09626.1|
Lj0g3v0138769	0.846464	8.95659e-07	Protein coding	xylitol oxidase [Streptomyces avermitilis MA-4680] gi|29828632|ref|NP_823266.1|
Lj0g3v0139029	0.889205	0.00241041	Protein coding	family 2 glycosyl transferase [Alcanivorax dieselolei B5] gi|407695586|ref|YP_006820374.1|
Lj0g3v0139089	1.13238	0.0343489	Protein coding	PREDICTED: mRNA-capping enzyme-like isoform X3 [Cicer arietinum] gi|502170911|ref|XP_004514945.1|
Lj0g3v0139149	2.36039	3.31775e-09	Non-coding	NoHit
Lj0g3v0139329	0.823722	0.0142387	Protein coding	PREDICTED: cyclin-D3-3-like [Cicer arietinum] gi|502152809|ref|XP_004509104.1|
Lj0g3v0139539	0.736693	0.00141232	Protein coding	PREDICTED: protein AIG1-like [Glycine max] gi|356526433|ref|XP_003531822.1|
Lj0g3v0139939	2.08286	0.0269074	Protein coding	Uncharacterized protein TCM_024853 [Theobroma cacao] gi|508717538|gb|EOY09435.1|
Lj0g3v0140099	3.5161	0.0017308	Non-coding	NoHit
Lj0g3v0140269	2.6268	3.93169e-07	Protein coding	PREDICTED: DNA polymerase alpha subunit B-like [Glycine max] gi|356569195|ref|XP_003552790.1|
Lj0g3v0140979	0.987876	0.00183099	Non-coding	NoHit
Lj0g3v0141009	1.48209	0.0195202	Protein coding	PREDICTED: protein kinase PINOID-like [Fragaria vesca subsp. vesca] gi|470137925|ref|XP_004304710.1|
Lj0g3v0141249	1.6924	0.0320246	Protein coding	PREDICTED: exostosin-like 3-like [Cicer arietinum] gi|502124498|ref|XP_004498553.1|
Lj0g3v0142139	0.808213	0.0020231	Protein coding	NoHit
Lj0g3v0142349	1.09451	1.09672e-05	Protein coding	PREDICTED: kinase D-interacting substrate of 220 kDa-like [Glycine max] gi|356511548|ref|XP_003524487.1|
Lj0g3v0143209	1.28427	4.87085e-05	Protein coding	PREDICTED: gamma-glutamyltranspeptidase 1-like [Glycine max] gi|356567852|ref|XP_003552129.1|
Lj0g3v0143479	1.0811	0.00866078	repeat	NoHit
Lj0g3v0145439	0.758161	0.00030761	Protein coding	PREDICTED: uridine 5'-monophosphate synthase-like [Cicer arietinum] gi|502168817|ref|XP_004514472.1|
Lj0g3v0145589	5.31615	0.00119947	Non-coding	NoHit
Lj0g3v0145599	3.5238	0.012116	Non-coding	NoHit
Lj0g3v0145909	1.87014	8.679e-08	Protein coding	PREDICTED: serine/threonine-protein kinase AtPK7-like [Glycine max] gi|356550127|ref|XP_003543441.1|
Lj0g3v0146039	2.78724	0.00717221	Protein coding	Tyrosine-protein kinase ABL [Medicago truncatula] gi|357488521|ref|XP_003614548.1|
Lj0g3v0146209	0.592131	0.0316473	Protein coding	CCD7-like protein [Lotus japonicus] gi|306450597|gb|ADM88552.1|
Lj0g3v0146499	4.40496	0.0277171	Protein coding	hypothetical protein [Thauera phenylacetica] gi|490484462|ref|WP_004354757.1|
Lj0g3v0146719	0.868515	0.000169474	Protein coding	PREDICTED: xylem serine proteinase 1-like [Cucumis sativus] gi|449529750|ref|XP_004171861.1|
Lj0g3v0146749	2.95487	0.0307517	Non-coding	NoHit
Lj0g3v0147019	4.75217	0.012966	Non-coding	NoHit
Lj0g3v0147059	1.07301	0.0137997	Protein coding	phospholipase [Citrullus lanatus] gi|49532972|dbj|BAD26587.1|
Lj0g3v0147489	1.31955	6.05327e-06	Protein coding	PREDICTED: mitochondrial inner membrane organizing system protein 1-like isoform X3 [Cicer arietinum] gi|502126508|ref|XP_004499334.1|
Lj0g3v0147739	1.77209	1.72464e-05	repeat	NoHit
Lj0g3v0147829	1.68111	0.0103387	Protein coding	R2R3MYB transcription factor partial [Lotus japonicus] gi|388330304|gb|AFK29430.1|
Lj0g3v0148129	3.43099	0.00492224	Non-coding	NoHit
Lj0g3v0148159	7.15938	0.00024589	Non-coding	NoHit
Lj0g3v0148289	1.75685	0.000163736	Protein coding	PREDICTED: CASP-like protein 12-like [Cicer arietinum] gi|502102623|ref|XP_004492135.1|
Lj0g3v0149329	1.39307	1.18675e-06	Non-coding	NoHit
Lj0g3v0150249	1.97083	0.00591638	Protein coding	Uncharacterized protein isoform 1 [Theobroma cacao] gi|508722623|gb|EOY14520.1|
Lj0g3v0150299	6.74588	3.54315e-08	Non-coding	NoHit
Lj0g3v0150509	0.716384	0.0230759	Protein coding	hypothetical protein BRAFLDRAFT_128236 [Branchiostoma floridae] gi|260801907|ref|XP_002595836.1|
Lj0g3v0150519	0.764917	0.0159452	Protein coding	hypothetical protein BRAFLDRAFT_128236 [Branchiostoma floridae] gi|260801907|ref|XP_002595836.1|
Lj0g3v0150789	2.57741	6.74994e-08	Protein coding	Uncharacterized protein TCM_014473 [Theobroma cacao] gi|508774993|gb|EOY22249.1|
Lj0g3v0150859	1.36308	0.000997753	Protein coding	PREDICTED: glutathione reductase cytosolic-like [Cicer arietinum] gi|502169810|ref|XP_004514690.1|
Lj0g3v0150909	2.44587	0.0470234	Non-coding	NoHit
Lj0g3v0150919	1.04467	0.00142548	Protein coding	pol protein [Human immunodeficiency virus 1] gi|259379082|gb|ACW57749.1|
Lj0g3v0151239	2.15663	0.0244739	Protein coding	Trichome birefringence-like 19 [Theobroma cacao] gi|508712433|gb|EOY04330.1|
Lj0g3v0151489	1.36894	0.014457	Protein coding	PREDICTED: tubby-like protein 8-like [Cicer arietinum] gi|502080542|ref|XP_004486597.1|
Lj0g3v0151509	1.6201	1.81457e-09	Protein coding	RAD23 protein [Medicago truncatula] gi|358346471|ref|XP_003637291.1|
Lj0g3v0151629	1.35668	0.000887819	Non-coding	NoHit
Lj0g3v0151769	2.32157	0.00808547	Non-coding	NoHit
Lj0g3v0151839	1.49453	0.0405345	Protein coding	hypothetical protein CARUB_v10023294mg [Capsella rubella] gi|482562994|gb|EOA27184.1|
Lj0g3v0151869	2.66165	0.00290038	Protein coding	Calcium-binding EF-hand family protein [Theobroma cacao] gi|508701502|gb|EOX93398.1|
Lj0g3v0152189	0.7805	6.49148e-05	Protein coding	RecName: Full=Heat shock 70 kDa protein mitochondrial, Flags: Precursor_x0001_gi|22636|emb|CAA47345.1| 70 kDa heat shock protein [Phaseolus vulgaris] gi|399940|sp|Q01899.1|HSP7M_PHAVU
Lj0g3v0152309	1.00382	0.00240464	Protein coding	tricarboxylate transporter [Magnaporthe oryzae 70-15] gi|389637626|ref|XP_003716446.1|
Lj0g3v0153809	1.60242	0.0102056	Protein coding	beta-glucosidase D7 [Lotus japonicus] gi|188573187|gb|ACD65511.1|
Lj0g3v0154049	1.1166	8.12539e-07	repeat	NoHit
Lj0g3v0154269	1.57704	0.000300522	Protein coding	Uncharacterized protein TCM_007311 [Theobroma cacao] gi|508706704|gb|EOX98600.1|
Lj0g3v0154309	0.690851	0.0163885	repeat	NoHit
Lj0g3v0154479	1.77247	0.00195728	Non-coding	NoHit
Lj0g3v0154909	7.73252	9.48683e-08	Non-coding	NoHit
Lj0g3v0155499	2.52021	0.0201644	Non-coding	NoHit
Lj0g3v0156439	5.39588	0.0121983	Protein coding	PREDICTED: LOB domain-containing protein 6-like [Glycine max] gi|356546320|ref|XP_003541575.1|
Lj0g3v0157809	2.19741	0.00145108	Protein coding	50S ribosomal protein [Medicago truncatula] gi|357509165|ref|XP_003624871.1|
Lj0g3v0157879	1.43346	0.00287892	Non-coding	NoHit
Lj0g3v0157999	1.97774	0.0021668	Protein coding	PREDICTED: transcription factor ORG2-like [Glycine max] gi|356504732|ref|XP_003521149.1|
Lj0g3v0158679	3.8329	0.0488151	repeat	NoHit
Lj0g3v0158989	1.36271	0.00503069	Protein coding	PREDICTED: dof zinc finger protein DOF5.7-like [Cicer arietinum] gi|502152988|ref|XP_004509179.1|
Lj0g3v0159429	1.4103	0.0114866	Protein coding	Uncharacterized protein TCM_037801 [Theobroma cacao] gi|508783418|gb|EOY30674.1|
Lj0g3v0159839	2.18264	0.0159604	Protein coding	PREDICTED: apyrase 2-like isoform X1 [Cicer arietinum] gi|502107020|ref|XP_004493131.1|
Lj0g3v0160009	1.93142	0.00158246	Protein coding	SAUR family protein [Populus trichocarpa] gi|224113231|ref|XP_002316430.1|
Lj0g3v0160209	1.16219	0.000585079	Protein coding	PREDICTED: sex determination protein tasselseed-2-like [Glycine max] gi|356532207|ref|XP_003534665.1|
Lj0g3v0160409	0.667654	0.0145669	Non-coding	NoHit
Lj0g3v0160429	4.45506	0.0462844	Protein coding	PREDICTED: neurolysin mitochondrial-like [Cicer arietinum] gi|502135435|ref|XP_004502333.1|
Lj0g3v0160639	0.92557	0.00467515	Non-coding	NoHit
Lj0g3v0160719	8.29485	4.66328e-35	Non-coding	NoHit
Lj0g3v0160939	1.05184	0.0147288	Non-coding	NoHit
Lj0g3v0161139	3.63277	0.0192862	Non-coding	NoHit
Lj0g3v0161469	1.09106	0.000570344	Non-coding	NoHit
Lj0g3v0161599	1.01011	0.00118998	Protein coding	PREDICTED: DCC family protein At1g52590 chloroplastic-like [Cicer arietinum] gi|502080787|ref|XP_004486677.1|
Lj0g3v0161879	0.77088	0.0135864	Protein coding	PREDICTED: probable pectinesterase/pectinesterase inhibitor 40-like [Glycine max] gi|356501892|ref|XP_003519757.1|
Lj0g3v0161979	4.08724	0.00411026	Non-coding	NoHit
Lj0g3v0161989	1.0381	0.0163605	Protein coding	Ocs element-binding factor [Medicago truncatula] gi|357476543|ref|XP_003608557.1|
Lj0g3v0162389	0.956369	0.0055088	Protein coding	conserved hypothetical protein [Aspergillus fumigatus Af293] gi|71000032|ref|XP_754733.1|
Lj0g3v0162589	0.617863	0.0303867	Non-coding	NoHit
Lj0g3v0162719	4.80624	0.00846287	Protein coding	F17L21.8 [Arabidopsis thaliana] gi|9802526|gb|AAF99728.1|AC004557_7
Lj0g3v0162849	7.78949	7.41744e-13	Non-coding	NoHit
Lj0g3v0163019	1.05406	0.00118462	repeat	NoHit
Lj0g3v0163059	0.724904	2.20443e-07	Protein coding	senescence-related protein [Camellia sinensis] gi|198400319|gb|ACH87168.1|
Lj0g3v0163749	1.43685	0.00260717	Non-coding	NoHit
Lj0g3v0163789	0.713826	0.0401986	Non-coding	NoHit
Lj0g3v0163859	0.908465	2.97014e-06	Protein coding	PREDICTED: poly(A) polymerase-like [Cicer arietinum] gi|502163575|ref|XP_004512881.1|
Lj0g3v0163899	0.834662	0.0083591	Non-coding	NoHit
Lj0g3v0164219	4.06041	0.0487137	Non-coding	NoHit
Lj0g3v0164309	5.26374	0.00856771	Non-coding	NoHit
Lj0g3v0164409	3.54136	0.00194197	Non-coding	NoHit
Lj0g3v0164539	1.56371	0.00308019	Non-coding	NoHit
Lj0g3v0164699	1.4009	0.0119407	Non-coding	NoHit
Lj0g3v0164769	0.967592	0.00124327	Protein coding	Protease inhibitor/seed storage/LTP family protein [Medicago truncatula] gi|357505755|ref|XP_003623166.1|
Lj0g3v0164819	1.55455	8.23982e-13	Protein coding	PREDICTED: 60S ribosomal protein L26-1-like [Glycine max] gi|356555056|ref|XP_003545855.1|
Lj0g3v0165219	3.28039	0.0182543
Lj0g3v0165569	0.906727	0.0456787	Non-coding	NoHit
Lj0g3v0166219	2.64184	0.0235711	Protein coding	F-box protein [Medicago truncatula] gi|357504105|ref|XP_003622341.1|
Lj0g3v0166689	2.50232	2.01202e-06	Non-coding	NoHit
Lj0g3v0166699	3.39359	4.01292e-06	Non-coding	NoHit
Lj0g3v0166709	3.74364	0.0482557	Protein coding	catalase 1b [Lotus japonicus] gi|40362463|gb|AAR84577.1|
Lj0g3v0166889	2.30283	0.00233659	Protein coding	PREDICTED: tryptophanyl-tRNA synthetase-like [Glycine max] gi|356518366|ref|XP_003527850.1|
Lj0g3v0167059	4.28966	0.0202448	Non-coding	NoHit
Lj0g3v0168809	5.44494	1.13049e-12	Protein coding	Thioredoxin-like protein [Medicago truncatula] gi|357452667|ref|XP_003596610.1|
Lj0g3v0168889	3.25811	0.000301817	Non-coding	NoHit
Lj0g3v0168999	1.06425	3.47021e-09	Protein coding	PREDICTED: ubiquitin-conjugating enzyme E2 7-like [Fragaria vesca subsp. vesca] gi|470116820|ref|XP_004294573.1|
Lj0g3v0169339	1.49032	0.0027064	Protein coding	PREDICTED: malate dehydrogenase chloroplastic-like [Glycine max] gi|356512147|ref|XP_003524782.1|
Lj0g3v0169349	3.03087	3.90632e-06	Protein coding	geranylgeranyl hydrogenase [Lotus japonicus] gi|66732625|gb|AAY52460.1|
Lj0g3v0169589	1.18292	0.016861	Protein coding	Tapetum determinant 1 [Theobroma cacao] gi|508775312|gb|EOY22568.1|
Lj0g3v0169829	2.45687	3.96868e-05	Protein coding	PREDICTED: blue copper protein-like [Cicer arietinum] gi|502107683|ref|XP_004493343.1|
Lj0g3v0169939	1.84931	0.0107309	Protein coding	PREDICTED: small glutamine-rich tetratricopeptide repeat-containing protein-like [Glycine max] gi|356554597|ref|XP_003545631.1|
Lj0g3v0169989	0.863714	0.0271207	Protein coding	glycerophosphodiester phosphodiesterase [Lactobacillus gasseri] gi|489750338|ref|WP_003654347.1|
Lj0g3v0170279	2.0389	0.000196434	Protein coding	PREDICTED: RING-H2 finger protein ATL80-like [Cicer arietinum] gi|502153789|ref|XP_004509462.1|
Lj0g3v0170329	2.41778	1.88576e-08	Non-coding	NoHit
Lj0g3v0170419	1.30008	7.09007e-07	Protein coding	PREDICTED: N-alpha-acetyltransferase 38 NatC auxiliary subunit [Vitis vinifera] gi|225454559|ref|XP_002263175.1|
Lj0g3v0170609	1.22883	0.0116918	Protein coding	PREDICTED: MLO-like protein 12-like [Glycine max] gi|356515124|ref|XP_003526251.1|
Lj0g3v0170689	1.35493	0.00125647	Non-coding	NoHit
Lj0g3v0170799	5.10299	1.14831e-06	Non-coding	NoHit
Lj0g3v0170929	1.72911	0.00281474	Protein coding	At2g41030 [Arabidopsis thaliana] gi|32815909|gb|AAP88339.1|
Lj0g3v0171949	2.05285	5.1174e-08	Protein coding	PREDICTED: glucan endo-13-beta-glucosidase-like protein 3-like [Glycine max] gi|356516859|ref|XP_003527110.1|
Lj0g3v0172659	3.56676	0.00480712	Non-coding	NoHit
Lj0g3v0174099	8.18208	7.72345e-05
Lj0g3v0174109	5.34574	0.00931648	Protein coding	Pathogen-inducible trypsin-inhibitor-like protein [Medicago truncatula] gi|357499791|ref|XP_003620184.1|
Lj0g3v0174139	10.666	1.19132e-11	Protein coding	Pathogen-inducible trypsin-inhibitor-like protein [Medicago truncatula] gi|357499773|ref|XP_003620175.1|
Lj0g3v0174149	1.26339	0.0154246	Protein coding	Miraculin [Medicago truncatula] gi|357499797|ref|XP_003620187.1|
Lj0g3v0174159	8.65157	2.79289e-07	Protein coding	PREDICTED: miraculin-like [Glycine max] gi|356531034|ref|XP_003534083.1|
Lj0g3v0174169	7.00319	8.73519e-05	Protein coding	Pathogen-inducible trypsin-inhibitor-like protein [Medicago truncatula] gi|357499791|ref|XP_003620184.1|
Lj0g3v0174199	6.75543	2.66359e-08	Protein coding	PREDICTED: miraculin-like [Glycine max] gi|356531023|ref|XP_003534078.1|
Lj0g3v0174279	1.19823	0.0393449	Protein coding	PREDICTED: sufE-like protein chloroplastic-like [Glycine max] gi|356520342|ref|XP_003528822.1|
Lj0g3v0175939	1.15348	0.0247448	Protein coding	NoHit
Lj0g3v0176339	2.9031	0.0371607	Non-coding	NoHit
Lj0g3v0176359	1.06229	0.00135954	Protein coding	PREDICTED: protein notum homolog [Cicer arietinum] gi|502150669|ref|XP_004508066.1|
Lj0g3v0176539	4.5227	0.00942384	Non-coding	NoHit
Lj0g3v0177129	1.39549	3.21523e-07	Protein coding	PTS system glucose-specific IIBC component [Clostridium perfringens SM101] gi|110802584|ref|YP_699433.1|
Lj0g3v0177189	1.5577	0.0109336	Non-coding	NoHit
Lj0g3v0177389	5.28283	0.00650998	repeat	NoHit
Lj0g3v0177419	0.872139	0.0152093	Non-coding	NoHit
Lj0g3v0177449	4.59537	0.0213612	Protein coding	PREDICTED: SKP1-interacting partner 15-like [Cicer arietinum] gi|502171920|ref|XP_004515125.1|
Lj0g3v0177709	4.43849	0.0346663	Non-coding	NoHit
Lj0g3v0177719	0.628631	0.000763457	Protein coding	Uncharacterized protein isoform 1 [Theobroma cacao] gi|508710166|gb|EOY02063.1|
Lj0g3v0178109	1.74701	0.0113127
Lj0g3v0178139	2.25748	0.0404263	Non-coding	NoHit
Lj0g3v0178529	3.29393	0.0053302	Protein coding	sulfatase-modifying factor protein [Nitrosomonas sp. Is79A3] gi|339483051|ref|YP_004694837.1|
Lj0g3v0178539	2.43065	0.0222576	Protein coding	sulfatase-modifying factor protein [Nitrosomonas sp. Is79A3] gi|339483051|ref|YP_004694837.1|
Lj0g3v0179219	3.14996	0.00325049	Protein coding	Uncharacterized protein TCM_017450 [Theobroma cacao] gi|508711143|gb|EOY03040.1|
Lj0g3v0179279	1.7409	0.00722615	repeat	NoHit
Lj0g3v0179779	4.89361	0.00815818	Non-coding	NoHit
Lj0g3v0179869	5.40793	0.00853739	repeat	NoHit
Lj0g3v0180239	0.70008	0.0254713	Non-coding	NoHit
Lj0g3v0180679	1.7945	0.00140068	Non-coding	NoHit
Lj0g3v0181279	1.20061	7.55732e-07	Protein coding	PREDICTED: 40S ribosomal protein S19-1-like [Cicer arietinum] gi|502180159|ref|XP_004516579.1|
Lj0g3v0181409	0.597042	0.0398895	Protein coding	PREDICTED: probable dolichyl pyrophosphate Glc1Man9GlcNAc2 alpha-13-glucosyltransferase-like [Glycine max] gi|356528218|ref|XP_003532702.1|
Lj0g3v0181949	0.659448	2.52873e-05	Protein coding	PREDICTED: 60S ribosomal protein L5-like [Glycine max] gi|356560595|ref|XP_003548576.1|
Lj0g3v0182009	1.18291	0.0181703	Protein coding	PREDICTED: acetylornithine aminotransferase mitochondrial-like [Glycine max] gi|356520746|ref|XP_003529021.1|
Lj0g3v0182389	2.66153	6.67025e-06	fragmented	NoHit
Lj0g3v0182399	2.53346	1.82421e-08	fragmented	NoHit
Lj0g3v0183479	2.67638	2.12628e-08	fragmented	NoHit
Lj0g3v0184669	1.25137	0.0380712	Non-coding	NoHit
Lj0g3v0184939	1.64164	0.000381897	repeat	NoHit
Lj0g3v0185289	1.70835	0.0322751	Protein coding	Uncharacterized protein TCM_031515 [Theobroma cacao] gi|508721111|gb|EOY13008.1|
Lj0g3v0185349	1.49226	0.0212821	Protein coding	PREDICTED: abscisic acid receptor PYL6-like [Glycine max] gi|356549232|ref|XP_003543001.1|
Lj0g3v0185379	2.7984	0.00222131	Protein coding	leucine-rich repeat protein [Plasmodium cynomolgi strain B] gi|457872910|ref|XP_004223374.1|
Lj0g3v0185399	0.636554	0.015987	Protein coding	PREDICTED: ensconsin-like [Cicer arietinum] gi|502078281|ref|XP_004485895.1|
Lj0g3v0186139	4.10061	2.61647e-05	Non-coding	NoHit
Lj0g3v0186219	4.63506	0.0434863	Protein coding	Ribonuclease III family protein [Theobroma cacao] gi|508699738|gb|EOX91634.1|
Lj0g3v0186289	3.84459	0.000912926	Protein coding	hypothetical protein MGL_1695 [Malassezia globosa CBS 7966] gi|164660778|ref|XP_001731512.1|
Lj0g3v0187079	2.1205	7.34084e-05	Protein coding	PREDICTED: probable aquaporin PIP1-2-like [Glycine max] gi|356568060|ref|XP_003552231.1|
Lj0g3v0187809	1.50574	0.0126354	Protein coding	Prolyl 4-hydroxylase subunit alpha-1 [Medicago truncatula] gi|357476355|ref|XP_003608463.1|
Lj0g3v0188089	0.71248	0.0155253	Protein coding	PREDICTED: F-box/kelch-repeat protein At3g06240-like [Glycine max] gi|356519966|ref|XP_003528639.1|
Lj0g3v0188099	1.04531	0.00013084	repeat	NoHit
Lj0g3v0188359	0.742821	0.00267733	Protein coding	PREDICTED: probable ribosome biogenesis protein C16orf42 homolog [Glycine max] gi|356525511|ref|XP_003531368.1|
Lj0g3v0188369	1.63103	0.0261452	Protein coding	ABC transporter [Cyanothece sp. PCC 7425] gi|220909251|ref|YP_002484562.1|
Lj0g3v0188769	0.802424	6.099e-06	repeat	NoHit
Lj0g3v0189389	0.69221	0.00921345	Protein coding	Uncharacterized protein TCM_017498 [Theobroma cacao] gi|508711176|gb|EOY03073.1|
Lj0g3v0189639	4.23256	0.00653331	Non-coding	NoHit
Lj0g3v0189669	1.31439	4.37225e-05	Non-coding	NoHit
Lj0g3v0190179	1.80408	4.97398e-05	Protein coding	natural killer cell receptor LY49M [Mus musculus] gi|13021834|gb|AAK11559.1|AF283252_1
Lj0g3v0190389	1.49348	0.00805144	Protein coding	PREDICTED: phosphatidylglycerol/phosphatidylinositol transfer protein-like [Glycine max] gi|356542064|ref|XP_003539491.1|
Lj0g3v0190869	1.97319	0.00366874	Protein coding	PREDICTED: Samd9l protein partial [Xenopus (Silurana) tropicalis] gi|512884184|ref|XP_002943568.2|
Lj0g3v0191399	2.78194	7.78221e-06	Non-coding	NoHit
Lj0g3v0191409	1.88281	0.0209267	Protein coding	PREDICTED: vomeronasal type-2 receptor 26-like [Xenopus (Silurana) tropicalis] gi|512845499|ref|XP_002941797.2|
Lj0g3v0192439	0.732889	0.000405517	Protein coding	PREDICTED: cell division control protein 2 homolog 2-like isoform X1 [Cicer arietinum] gi|502141980|ref|XP_004504733.1|
Lj0g3v0192519	0.683237	0.00287739	Protein coding	Histone H2A [Aegilops tauschii] gi|475577812|gb|EMT17934.1|
Lj0g3v0192689	1.97124	0.00796944	Protein coding	non-specific lipid transfer-like protein [Phaseolus vulgaris] gi|1420887|gb|AAC49370.1|
Lj0g3v0192699	1.82063	0.0116013	Protein coding	non-specific lipid transfer-like protein [Phaseolus vulgaris] gi|1420887|gb|AAC49370.1|
Lj0g3v0192749	1.3576	4.88241e-06	Protein coding	PREDICTED: dolichyl-diphosphooligosaccharide--protein glycosyltransferase 48 kDa subunit-like [Cicer arietinum] gi|502149153|ref|XP_004507412.1|
Lj0g3v0193619	3.06602	0.00139606	Protein coding	Uncharacterized protein TCM_021578 [Theobroma cacao] gi|508715148|gb|EOY07045.1|
Lj0g3v0193709	5.50893	0.00262665
Lj0g3v0193949	0.717114	0.0333266	Protein coding	JHL18I08.3 protein [Theobroma cacao] gi|508722984|gb|EOY14881.1|
Lj0g3v0194439	0.931963	0.0171496	Non-coding	NoHit
Lj0g3v0195289	4.2752	0.0436593	Protein coding	nucleoside-diphosphate-sugar epimerase [Klebsiella pneumoniae subsp. pneumoniae 1084] gi|402780347|ref|YP_006635893.1|
Lj0g3v0195339	1.1515	0.0375676	Protein coding	PREDICTED: two-component response regulator ARR11-like [Glycine max] gi|356538109|ref|XP_003537547.1|
Lj0g3v0196019	2.22829	5.21081e-07	Non-coding	NoHit
Lj0g3v0196169	0.945015	0.00166314	Protein coding	PREDICTED: chordin-like protein 1 [Loxodonta africana] gi|344286318|ref|XP_003414906.1|
Lj0g3v0196189	0.607458	0.00262088	Protein coding	homeodomain-like superfamily protein [Arabidopsis thaliana] gi|15230214|ref|NP_189130.1|
Lj0g3v0196299	0.649583	1.60379e-07	Protein coding	PREDICTED: 60S ribosomal protein L13a-4-like [Glycine max] gi|356559017|ref|XP_003547798.1|
Lj0g3v0196499	0.77225	0.0206294	Protein coding	PREDICTED: probable purine permease 11-like [Glycine max] gi|356566967|ref|XP_003551696.1|
Lj0g3v0196509	0.909849	0.00372422	Protein coding	PREDICTED: probable purine permease 11-like isoform X1 [Cicer arietinum] gi|502105767|ref|XP_004492882.1|
Lj0g3v0196629	0.704297	0.00216144	Protein coding	RAN GTPase 3 [Theobroma cacao] gi|508783701|gb|EOY30957.1|
Lj0g3v0196639	0.704297	0.00216145	Protein coding	NoHit
Lj0g3v0197519	1.67027	0.000967395	Protein coding	Inter-alpha-trypsin inhibitor heavy chain H3 [Medicago truncatula] gi|357472157|ref|XP_003606363.1|
Lj0g3v0198169	1.56874	1.47392e-06	Protein coding	NoHit
Lj0g3v0198239	4.61997	0.0204056	Protein coding	PREDICTED: glucan endo-13-beta-glucosidase 3-like [Cicer arietinum] gi|502123809|ref|XP_004498268.1|
Lj0g3v0198259	1.2208	4.01818e-05	Protein coding	polysugar degrading enzyme [Bacillus thuringiensis MC28] gi|407705206|ref|YP_006828791.1|
Lj0g3v0198389	0.890538	0.0239071	Protein coding	Molybdopterin synthase sulfur carrier subunit [Medicago truncatula] gi|357455873|ref|XP_003598217.1|
Lj0g3v0198489	4.41549	0.0154145	Non-coding	NoHit
Lj0g3v0198629	2.54906	0.0120909	Protein coding	PREDICTED: serine carboxypeptidase-like 31-like [Glycine max] gi|356548767|ref|XP_003542771.1|
Lj0g3v0198659	1.73916	0.00191649	Non-coding	NoHit
Lj0g3v0198979	0.842777	0.00161984	repeat	NoHit
Lj0g3v0198989	7.22647	3.36639e-10	Protein coding	PREDICTED: LOW QUALITY PROTEIN: (3S6E)-nerolidol synthase 2 chloroplastic/mitochondrial-like [Glycine max] gi|356519513|ref|XP_003528417.1|
Lj0g3v0199159	1.13516	0.0215012	Protein coding	PREDICTED: sodium-coupled neutral amino acid transporter 1-like [Glycine max] gi|356573605|ref|XP_003554948.1|
Lj0g3v0199199	1.3104	5.56921e-07	Protein coding	PREDICTED: probable leucine-rich repeat receptor-like protein kinase At1g35710-like [Cicer arietinum] gi|502148812|ref|XP_004507279.1|
Lj0g3v0199329	1.85854	0.0265937	Protein coding	PREDICTED: serine/threonine-protein kinase BCK1/SLK1/SSP31-like isoform X2 [Cicer arietinum] gi|502160938|ref|XP_004511962.1|
Lj0g3v0199479	1.48557	2.52433e-11	Protein coding	hypothetical protein SELMODRAFT_403608 [Selaginella moellendorffii] gi|302756329|ref|XP_002961588.1|
Lj0g3v0199549	1.10395	0.00264316	Protein coding	PREDICTED: protein timeless homolog [Glycine max] gi|356574532|ref|XP_003555400.1|
Lj0g3v0199799	2.36858	0.0193797	Protein coding	F-box/LRR-repeat protein [Medicago truncatula] gi|357466215|ref|XP_003603392.1|
Lj0g3v0200229	1.92562	0.0320234	Protein coding	Cytochrome P450 monooxygenase CYP76E1 partial [Medicago truncatula] gi|357506913|ref|XP_003623745.1|
Lj0g3v0200359	2.37487	1.17389e-05	Protein coding	BAHD acyltransferase DCR [Medicago truncatula] gi|357461157|ref|XP_003600860.1|
Lj0g3v0200629	1.24071	0.00941748	Protein coding	PREDICTED: cyclin-D4-1-like isoform X1 [Cicer arietinum] gi|502092751|ref|XP_004489764.1|
Lj0g3v0200839	0.902333	0.039888	Protein coding	PREDICTED: serine/threonine-protein kinase Nek2-like [Glycine max] gi|356576692|ref|XP_003556464.1|
Lj0g3v0200899	2.6337	0.000434068	Protein coding	PREDICTED: zinc transporter 5-like [Cicer arietinum] gi|502134356|ref|XP_004502089.1|
Lj0g3v0200999	1.90905	0.00050428	Non-coding	NoHit
Lj0g3v0201089	1.21625	0.00954468	Protein coding	Uncharacterized protein TCM_022209 [Theobroma cacao] gi|508715995|gb|EOY07892.1|
Lj0g3v0201229	3.52825	0.0076579	Protein coding	F12K11.5 [Arabidopsis thaliana] gi|6692676|gb|AAF24810.1|AC007592_3
Lj0g3v0201839	0.68285	7.02731e-05	Non-coding	NoHit
Lj0g3v0201959	4.7669	0.0123689	Non-coding	NoHit
Lj0g3v0202209	1.10705	0.0468598	Protein coding	PREDICTED: metal-nicotianamine transporter YSL3-like [Glycine max] gi|356518659|ref|XP_003527996.1|
Lj0g3v0202699	1.25252	0.000421478	Protein coding	Os08g0444100 [Oryza sativa Japonica Group] gi|115476652|ref|NP_001061922.1|
Lj0g3v0202719	3.40039	0.00540079	Non-coding	NoHit
Lj0g3v0202749	0.75917	0.0018599	Protein coding	PREDICTED: serine/threonine-protein phosphatase 2A regulatory subunit B'' subunit alpha-like [Glycine max] gi|356573145|ref|XP_003554724.1|
Lj0g3v0203099	0.668417	0.000262577	Protein coding	PREDICTED: SUMO-conjugating enzyme SCE1-like [Cicer arietinum] gi|502160781|ref|XP_004511894.1|
Lj0g3v0203189	2.52793	0.00612115	Protein coding	PREDICTED: probable LRR receptor-like serine/threonine-protein kinase At1g06840-like [Glycine max] gi|356551958|ref|XP_003544339.1|
Lj0g3v0203439	3.03612	2.02658e-06	Protein coding	annexin D4-like [Glycine max] gi|359807257|ref|NP_001241368.1|
Lj0g3v0203449	1.54848	0.000997721	Protein coding	PREDICTED: annexin D3-like [Glycine max] gi|356556843|ref|XP_003546730.1|
Lj0g3v0205069	1.08579	0.00462968	Non-coding	NoHit
Lj0g3v0205249	7.53112	2.38021e-06	Non-coding	NoHit
Lj0g3v0205329	1.23165	0.0124415	Non-coding	NoHit
Lj0g3v0205419	1.04763	0.0493589	Protein coding	PREDICTED: 1-aminocyclopropane-1-carboxylate oxidase homolog 4-like [Cicer arietinum] gi|502123789|ref|XP_004498259.1|
Lj0g3v0205929	0.93104	0.0411226	Protein coding	RNA binding protein [Medicago truncatula] gi|357448811|ref|XP_003594681.1|
Lj0g3v0206129	0.970908	5.86552e-05	Protein coding	Hop-interacting protein THI012 [Solanum lycopersicum] gi|365222866|gb|AEW69785.1|
Lj0g3v0206609	3.69442	0.00916582	Non-coding	NoHit
Lj0g3v0206819	1.65235	0.00414666	Protein coding	F-box [Medicago truncatula] gi|357505587|ref|XP_003623082.1|
Lj0g3v0206949	1.63013	6.93756e-11	Protein coding	NoHit
Lj0g3v0206979	1.33564	0.00832004	Protein coding	DNA-directed RNA polymerase III subunit RPC2 [Medicago truncatula] gi|357514369|ref|XP_003627473.1|
Lj0g3v0207169	2.39279	0.0285552	Non-coding	NoHit
Lj0g3v0207219	0.910302	7.45632e-05	Non-coding	NoHit
Lj0g3v0207309	2.51424	2.6689e-06	Protein coding	Wound-responsive family protein [Theobroma cacao] gi|508707406|gb|EOX99302.1|
Lj0g3v0207669	2.65243	0.00212784	Protein coding	Gibberellin 20 oxidase [Medicago truncatula] gi|357464719|ref|XP_003602641.1|
Lj0g3v0207749	3.56578	3.04937e-05	Non-coding	NoHit
Lj0g3v0208039	1.28316	0.0409023	Protein coding	PREDICTED: non-specific lipid-transfer protein-like protein At2g13820-like [Glycine max] gi|356574517|ref|XP_003555393.1|
Lj0g3v0208479	1.00287	7.86912e-07	Protein coding	PREDICTED: geraniol 8-hydroxylase-like [Cicer arietinum] gi|502144144|ref|XP_004505593.1|
Lj0g3v0208499	1.31607	0.0134599	Protein coding	PREDICTED: cytochrome P450 76C1-like [Glycine max] gi|356538650|ref|XP_003537814.1|
Lj0g3v0208659	1.73787	0.0393633	Non-coding	NoHit
Lj0g3v0208709	2.81128	5.61424e-06	Protein coding	PREDICTED: serine/threonine-protein kinase AFC2-like [Cicer arietinum] gi|502135581|ref|XP_004502382.1|
Lj0g3v0209189	1.12205	0.0079338	Protein coding	PREDICTED: probable serine/threonine-protein kinase At5g41260-like [Glycine max] gi|356504321|ref|XP_003520945.1|
Lj0g3v0209329	0.785369	2.23738e-06	Protein coding	PREDICTED: DEAD-box ATP-dependent RNA helicase 56-like [Glycine max] gi|356519355|ref|XP_003528338.1|
Lj0g3v0209409	1.19789	0.000345471	Non-coding	NoHit
Lj0g3v0209599	1.09379	0.000301748	Protein coding	PREDICTED: maestro heat-like repeat-containing protein family member 1-like isoform X2 [Cicer arietinum] gi|502111308|ref|XP_004494016.1|
Lj0g3v0209609	1.29337	4.86841e-05	Protein coding	Uncharacterized protein TCM_034955 [Theobroma cacao] gi|508724176|gb|EOY16073.1|
Lj0g3v0209619	1.1448	8.00967e-05	Protein coding	Uncharacterized protein TCM_034955 [Theobroma cacao] gi|508724176|gb|EOY16073.1|
Lj0g3v0209929	1.17135	0.0298557	Non-coding	NoHit
Lj0g3v0210049	0.763569	0.0313853	Non-coding	NoHit
Lj0g3v0210629	5.22098	0.000100332	Non-coding	NoHit
Lj0g3v0210889	4.47625	0.0159529	Non-coding	NoHit
Lj0g3v0210959	0.860873	0.000125699	Protein coding	Phosphatase methylesterase 1 [Theobroma cacao] gi|508715058|gb|EOY06955.1|
Lj0g3v0211879	1.90268	0.00700232	Non-coding	NoHit
Lj0g3v0212169	1.10425	0.00189037	Protein coding	PREDICTED: cellulose synthase-like protein E1-like [Cicer arietinum] gi|502123509|ref|XP_004498142.1|
Lj0g3v0212359	8.59111	2.67906e-27	Non-coding	NoHit
Lj0g3v0212479	0.957262	1.04805e-06	Protein coding	PREDICTED: tubulin beta-2 chain-like [Glycine max] gi|356504309|ref|XP_003520939.1|
Lj0g3v0212519	0.918649	0.00779782	Protein coding	PREDICTED: polygalacturonase At1g48100-like [Glycine max] gi|356532486|ref|XP_003534803.1|
Lj0g3v0213149	1.78915	0.0117406	Protein coding	DEAD/DEAH box helicase family protein [Tetrahymena thermophila] gi|146181280|ref|XP_001022468.2|
Lj0g3v0213539	6.0941	8.13034e-28	Protein coding	PREDICTED: ubiquitin-like-specific protease 1-like partial [Fragaria vesca subsp. vesca] gi|470147566|ref|XP_004309362.1|
Lj0g3v0213919	2.57819	0.0108226	Non-coding	NoHit
Lj0g3v0213999	1.14671	0.0494699	Protein coding	unknown [Lotus japonicus] gi|388515959|gb|AFK46041.1|
Lj0g3v0214329	0.596688	2.63398e-07	Protein coding	40S ribosomal protein S13 [Glycine max] gi|351722010|ref|NP_001237229.1|
Lj0g3v0214499	0.72499	0.00362788	Protein coding	PREDICTED: ATP synthase delta chain chloroplastic-like [Glycine max] gi|356514035|ref|XP_003525713.1|
Lj0g3v0215549	0.981067	0.039219	Protein coding	Flavonol sulfotransferase-like protein [Medicago truncatula] gi|357515301|ref|XP_003627939.1|
Lj0g3v0215559	1.02437	0.0282876	Protein coding	Flavonol sulfotransferase-like protein [Medicago truncatula] gi|357515301|ref|XP_003627939.1|
Lj0g3v0215729	5.05284	0.0110569	Non-coding	NoHit
Lj0g3v0215879	0.910222	0.000160097	Protein coding	Nucleotide binding protein 35 [Theobroma cacao] gi|508719197|gb|EOY11094.1|
Lj0g3v0216229	0.674309	4.79687e-06	Protein coding	ADP-ribosylation factor [Elaeis guineensis] gi|353441154|gb|AEQ94161.1|
Lj0g3v0216279	0.916236	0.00625905	Protein coding	PREDICTED: probable UDP-3-O-[3-hydroxymyristoyl] gi|502123766|ref|XP_004498250.1|
Lj0g3v0216519	1.85551	0.000240572	Protein coding	PREDICTED: germin-like protein 9-3-like [Glycine max] gi|356544738|ref|XP_003540804.1|
Lj0g3v0217299	2.36304	0.0133718	Non-coding	NoHit
Lj0g3v0217309	0.809938	0.0037507	Non-coding	NoHit
Lj0g3v0217939	3.90988	6.67624e-10	Non-coding	NoHit
Lj0g3v0218199	1.35286	8.40669e-07	Non-coding	NoHit
Lj0g3v0218309	0.980658	0.00209776	Protein coding	PREDICTED: serine/arginine repetitive matrix protein 1-like [Cicer arietinum] gi|502094284|ref|XP_004490181.1|
Lj0g3v0218549	0.839084	0.00242675	Protein coding	Nicotinamidase 1 isoform 2 [Theobroma cacao] gi|508700040|gb|EOX91936.1|
Lj0g3v0219279	1.23289	0.0383593	Protein coding	At4g26490 [Arabidopsis thaliana] gi|45752744|gb|AAS76270.1|
Lj0g3v0219819	1.1928	0.0299585	Non-coding	NoHit
Lj0g3v0219899	0.844893	0.0163333	Protein coding	80C09_19 related [Medicago truncatula] gi|87241277|gb|ABD33135.1|
Lj0g3v0220469	1.4168	0.044378	Protein coding	S-adenosyl-L-methionine-dependent methyltransferases superfamily protein [Theobroma cacao] gi|508703717|gb|EOX95613.1|
Lj0g3v0220729	3.09341	0.00774869	Non-coding	NoHit
Lj0g3v0220749	1.08024	0.00714787	Non-coding	NoHit
Lj0g3v0221069	2.42455	0.024849	Protein coding	PREDICTED: cucumisin-like [Glycine max] gi|356499137|ref|XP_003518399.1|
Lj0g3v0221829	2.32702	0.00272027	Non-coding	NoHit
Lj0g3v0221909	1.3267	1.77615e-05	Non-coding	NoHit
Lj0g3v0222079	1.21327	0.00697513	Protein coding	PREDICTED: F-box/FBD/LRR-repeat protein At4g26340-like [Glycine max] gi|356527370|ref|XP_003532284.1|
Lj0g3v0223189	1.19176	0.00035697	Protein coding	NAC domain protein [Medicago truncatula] gi|357453161|ref|XP_003596857.1|
Lj0g3v0223199	1.12117	0.0101284	Protein coding	PREDICTED: RNA pseudourine synthase 6 chloroplastic-like [Glycine max] gi|356546416|ref|XP_003541622.1|
Lj0g3v0223509	2.0653	0.000885336	Protein coding	P-loop containing nucleoside triphosphate hydrolases superfamily protein isoform 2 [Theobroma cacao] gi|508709082|gb|EOY00979.1|
Lj0g3v0223529	0.921004	0.029603	Protein coding	PREDICTED: transcription termination factor mitochondrial-like [Cicer arietinum] gi|502143265|ref|XP_004505278.1|
Lj0g3v0223929	2.44118	0.000478258	Non-coding	NoHit
Lj0g3v0224229	2.07758	0.00204312	Protein coding	Encodes a chloroplast protein that induces tolerance to multiple environmental stresses and reduces photooxidative damage [Theobroma cacao] gi|508704914|gb|EOX96810.1|
Lj0g3v0224369	6.49933	1.3333e-06	Protein coding	PREDICTED: proline-rich receptor-like protein kinase PERK8-like [Cicer arietinum] gi|502179965|ref|XP_004516537.1|
Lj0g3v0224379	0.797032	0.0159472	Protein coding	Zinc ion binding [Theobroma cacao] gi|508727541|gb|EOY19438.1|
Lj0g3v0225609	1.30482	0.000807485	Protein coding	PREDICTED: polyadenylate-binding protein 2-A-like isoform X4 [Cicer arietinum] gi|502142149|ref|XP_004504815.1|
Lj0g3v0225619	0.621721	0.0368255	Protein coding	EXORDIUM like 2 [Theobroma cacao] gi|508706849|gb|EOX98745.1|
Lj0g3v0225749	3.72737	0.00446104	Non-coding	NoHit
Lj0g3v0226179	1.45442	0.0142108	Protein coding	PREDICTED: probable 6-phosphogluconolactonase 4 chloroplastic-like [Glycine max] gi|356551540|ref|XP_003544132.1|
Lj0g3v0226699	4.94806	2.92199e-10	repeat	NoHit
Lj0g3v0227039	1.00222	0.0190893	Protein coding	Uncharacterized protein TCM_030219 [Theobroma cacao] gi|508781431|gb|EOY28687.1|
Lj0g3v0227259	2.40051	1.107e-05	Non-coding	NoHit
Lj0g3v0227899	1.36308	0.0421348	Non-coding	NoHit
Lj0g3v0227929	0.641994	0.0327926	Protein coding	harpin inducing protein 1-like 9 [Nicotiana tabacum] gi|47971182|dbj|BAD22533.1|
Lj0g3v0228019	1.9958	0.000312061	Protein coding	PREDICTED: heat shock 22 kDa protein chloroplastic-like [Cucumis sativus] gi|449492586|ref|XP_004159040.1|
Lj0g3v0229359	2.49125	1.59929e-08	Non-coding	NoHit
Lj0g3v0229459	2.396	0.00670514	Non-coding	NoHit
Lj0g3v0229789	2.99183	0.00144282	Protein coding	predicted protein [Physcomitrella patens subsp. patens] gi|168006037|ref|XP_001755716.1|
Lj0g3v0230099	1.70565	0.0107299	Protein coding	Uncharacterized protein isoform 3 [Theobroma cacao] gi|508717388|gb|EOY09285.1|
Lj0g3v0230109	1.1784	0.018543	Non-coding	NoHit
Lj0g3v0230879	1.47058	0.000737451	Protein coding	PREDICTED: WD repeat-containing protein 18-like [Glycine max] gi|356526563|ref|XP_003531886.1|
Lj0g3v0230919	1.46013	0.000828354	Non-coding	NoHit
Lj0g3v0231089	4.54883	0.0474063	Non-coding	NoHit
Lj0g3v0231359	0.670403	0.000172218	Protein coding	adenylate kinase [Arabidopsis thaliana] gi|21554270|gb|AAM63345.1|
Lj0g3v0231399	1.15245	0.0108888	Protein coding	PREDICTED: photosystem II core complex proteins psbY chloroplastic-like [Vitis vinifera] gi|225424556|ref|XP_002285325.1|
Lj0g3v0231849	3.57353	0.00767593	Non-coding	NoHit
Lj0g3v0232279	1.2934	8.40785e-05	Protein coding	Sacsin [Medicago truncatula] gi|357513121|ref|XP_003626849.1|
Lj0g3v0232609	1.33246	1.17109e-08	Protein coding	Non-specific lipid-transfer protein [Medicago truncatula] gi|357451153|ref|XP_003595853.1|
Lj0g3v0232659	0.800507	0.0292341	Protein coding	PREDICTED: ell-associated factor Eaf-like isoform X1 [Cicer arietinum] gi|502138241|ref|XP_004503335.1|
Lj0g3v0233279	3.22051	1.22625e-05	Non-coding	NoHit
Lj0g3v0234569	1.24704	0.00823271	Non-coding	NoHit
Lj0g3v0235159	6.0393	6.63356e-06
Lj0g3v0235209	3.12431	0.0238684	Non-coding	NoHit
Lj0g3v0235469	1.15852	0.044244	Non-coding	NoHit
Lj0g3v0235949	1.35552	0.0104693	Protein coding	PREDICTED: diphthamide biosynthesis protein 2-like [Cicer arietinum] gi|502124464|ref|XP_004498540.1|
Lj0g3v0235959	1.98151	0.00130686	Non-coding	NoHit
Lj0g3v0236039	5.13708	5.62784e-36	Protein coding	Anthocyanidin 3-O-glucosyltransferase [Medicago truncatula] gi|357515699|ref|XP_003628138.1|
Lj0g3v0236059	0.805384	3.2066e-05	Non-coding	NoHit
Lj0g3v0236249	0.916568	0.000439952	Protein coding	Ring finger protein [Medicago truncatula] gi|357484247|ref|XP_003612411.1|
Lj0g3v0236259	1.31034	4.17818e-06	Non-coding	NoHit
Lj0g3v0236679	0.65269	0.000124772	Protein coding	PREDICTED: eukaryotic translation initiation factor 3 subunit C-like [Glycine max] gi|356505465|ref|XP_003521511.1|
Lj0g3v0237239	0.959583	0.00852491	Non-coding	NoHit
Lj0g3v0237499	1.45512	6.36504e-06	Protein coding	PREDICTED: F-box/LRR-repeat protein 15-like [Glycine max] gi|356552386|ref|XP_003544549.1|
Lj0g3v0237639	0.884163	0.0115323	repeat	NoHit
Lj0g3v0237849	0.589931	0.0108797	Protein coding	PREDICTED: cytochrome c1-1 heme protein mitochondrial-like [Glycine max] gi|356571411|ref|XP_003553870.1|
Lj0g3v0238239	2.72432	1.94167e-05	Non-coding	NoHit
Lj0g3v0238859	4.42031	0.0395112	Non-coding	NoHit
Lj0g3v0239159	2.53107	5.04548e-06	Protein coding	14-3-3-like protein [Pisum sativum] gi|4850247|emb|CAB42546.2|
Lj0g3v0239189	2.43556	0.0251677	Non-coding	NoHit
Lj0g3v0239719	0.988234	0.000461573	Protein coding	PREDICTED: transcription factor TGA1-like isoform X3 [Cicer arietinum] gi|502135814|ref|XP_004502462.1|
Lj0g3v0240409	0.990841	9.10824e-05	Protein coding	RNA-binding protein with multiple splicing [Medicago truncatula] gi|358345383|ref|XP_003636759.1|
Lj0g3v0240669	0.971055	0.000462271	Protein coding	expansin A5 [Glycine max] gi|359385909|gb|AEV43315.1|
Lj0g3v0240679	1.78555	6.71918e-17	Protein coding	PREDICTED: cingulin-like protein 1-like [Cicer arietinum] gi|502081888|ref|XP_004487000.1|
Lj0g3v0240729	0.855664	0.000184673	Non-coding	NoHit
Lj0g3v0240859	3.365	0.000168525	Protein coding	PB1 domain-containing protein [Arabidopsis thaliana] gi|15237703|ref|NP_201248.1|
Lj0g3v0241129	1.4803	5.81073e-06	Non-coding	NoHit
Lj0g3v0241139	2.6092	4.93635e-05
Lj0g3v0241169	2.43679	0.00787324	fragmented	NoHit
Lj0g3v0241619	1.36899	0.000277899	Protein coding	PREDICTED: probable indole-3-pyruvate monooxygenase YUCCA3-like [Cicer arietinum] gi|502122410|ref|XP_004497732.1|
Lj0g3v0241679	0.952002	0.040644	Protein coding	RecName: Full=Phosphoribosylformylglycinamidine cyclo-ligase chloroplastic/mitochondrial, AltName: Full=AIR synthase, Short=AIRS, AltName: Full=Phosphoribosyl-aminoimidazole synthetase, AltName: Full=VUpur5, Flags: Precursor_x0001_gi|945060|gb|AAC14578.1| aminoimidazole ribonucleotide (AIRS) synthetase [Vigna unguiculata] gi|1709925|sp|P52424.1|PUR5_VIGUN
Lj0g3v0241769	1.80073	0.0141598	Non-coding	NoHit
Lj0g3v0241899	1.63007	0.00808835	Protein coding	somatic embryogenesis receptor kinase 1 [Citrus unshiu] gi|50657183|dbj|BAD32780.1|
Lj0g3v0242039	3.27032	0.00311816	Non-coding	NoHit
Lj0g3v0242049	1.49104	0.0183541	Non-coding	NoHit
Lj0g3v0242069	0.854716	0.0327293	Protein coding	Os05g0126200 [Oryza sativa Japonica Group] gi|115461851|ref|NP_001054525.1|
Lj0g3v0242929	0.766861	0.0303305	Protein coding	PREDICTED: protein transport protein SEC23-like isoform X1 [Cicer arietinum] gi|502135229|ref|XP_004502262.1|
Lj0g3v0243129	1.96328	0.021977	repeat	NoHit
Lj0g3v0243539	1.41962	5.89518e-07	Non-coding	NoHit
Lj0g3v0244029	0.618477	0.0251197	Protein coding	PREDICTED: P2X purinoceptor 7-like [Takifugu rubripes] gi|410922509|ref|XP_003974725.1|
Lj0g3v0244049	1.20322	2.02885e-05	Protein coding	Amidophosphoribosyltransferase [Medicago truncatula] gi|357473601|ref|XP_003607085.1|
Lj0g3v0244059	2.03686	1.16459e-06	Non-coding	NoHit
Lj0g3v0244099	0.781395	5.88223e-05	Protein coding	PREDICTED: protein RER1B-like isoform X2 [Cicer arietinum] gi|502149264|ref|XP_004507459.1|
Lj0g3v0244129	2.33466	0.00302942	Protein coding	hypothetical protein SNOG_08700 [Phaeosphaeria nodorum SN15] gi|169611184|ref|XP_001799010.1|
Lj0g3v0244229	0.910495	0.0342054	Protein coding	23S rRNA methyltransferase [Paenibacillus sp. HGF5] gi|497278474|ref|WP_009592691.1|
Lj0g3v0244239	1.07431	1.41305e-08	Protein coding	PREDICTED: reticulon-like protein B1-like [Cicer arietinum] gi|502156924|ref|XP_004510697.1|
Lj0g3v0244489	0.91159	0.00164553	Protein coding	Glutamyl-tRNA(Gln) amidotransferase subunit A [Medicago truncatula] gi|357441631|ref|XP_003591093.1|
Lj0g3v0245739	0.759052	0.0329298	Protein coding	PREDICTED: DNA polymerase I-like [Glycine max] gi|356500355|ref|XP_003518998.1|
Lj0g3v0246729	1.30059	1.01135e-08	Non-coding	NoHit
Lj0g3v0246779	1.72213	0.00857146	Protein coding	Trichome birefringence-like 27 [Theobroma cacao] gi|508708544|gb|EOY00441.1|
Lj0g3v0246969	2.9844	0.000248181	Protein coding	PREDICTED: protein SRG1-like [Glycine max] gi|356499960|ref|XP_003518803.1|
Lj0g3v0247129	1.80048	0.00626924	Protein coding	PREDICTED: aspartic proteinase nepenthesin-1-like [Glycine max] gi|356502456|ref|XP_003520035.1|
Lj0g3v0247299	1.49851	0.000437603	Protein coding	Chain A Lotus Tetragonolobus Seed Lectin (Isoform)_x0001_gi|169404520|pdb|2EIG|B Chain B Lotus Tetragonolobus Seed Lectin (Isoform)_x0001_gi|169404521|pdb|2EIG|C Chain C Lotus Tetragonolobus Seed Lectin (Isoform)_x0001_gi|169404522|pdb|2EIG|D Chain D Lotus Tetragonolobus Seed Lectin (Isoform)] gi|169404519|pdb|2EIG|A
Lj0g3v0247579	1.52731	0.0197628	Protein coding	WD repeat-containing protein-like protein [Medicago truncatula] gi|357516371|ref|XP_003628474.1|
Lj0g3v0247829	4.73547	0.0478023	Protein coding	Polygalacturonase inhibitor [Medicago truncatula] gi|357509859|ref|XP_003625218.1|
Lj0g3v0248629	3.81243	2.65559e-09	Non-coding	NoHit
Lj0g3v0248799	2.27109	0.00613015	Protein coding	PREDICTED: protein FAR1-RELATED SEQUENCE 12-like [Vitis vinifera] gi|359488119|ref|XP_002273089.2|
Lj0g3v0249059	1.75303	5.58307e-07	Protein coding	PREDICTED: probable mitochondrial-processing peptidase subunit beta-like [Cicer arietinum] gi|502103363|ref|XP_004492264.1|
Lj0g3v0249439	0.623567	9.27676e-07	Protein coding	PREDICTED: 40S ribosomal protein S19-1-like [Cicer arietinum] gi|502180159|ref|XP_004516579.1|
Lj0g3v0249499	1.20024	0.00130552	Protein coding	PREDICTED: F-box protein At5g39450-like [Glycine max] gi|356518785|ref|XP_003528058.1|
Lj0g3v0249779	3.50818	0.00103123	Protein coding	unknown [Lotus japonicus] gi|388514689|gb|AFK45406.1|
Lj0g3v0250209	2.44819	0.00640055	Protein coding	ferritin [SAR86 cluster bacterium SAR86D] gi|497845419|ref|WP_010159575.1|
Lj0g3v0250319	2.21037	4.16174e-06	Non-coding	NoHit
Lj0g3v0250489	1.45661	0.018384	Non-coding	NoHit
Lj0g3v0250499	1.33854	0.0394907	Non-coding	NoHit
Lj0g3v0250679	1.64241	0.0149523	Non-coding	NoHit
Lj0g3v0250759	0.917153	0.000619528	Protein coding	PREDICTED: ALA-interacting subunit 3-like [Glycine max] gi|356525734|ref|XP_003531478.1|
Lj0g3v0250909	1.15715	0.0384941	Protein coding	PREDICTED: UPF0426 protein At1g28150 chloroplastic-like [Glycine max] gi|356576597|ref|XP_003556417.1|
Lj0g3v0251349	1.22424	0.0326808	Protein coding	PREDICTED: ADPATP carrier protein mitochondrial-like [Cicer arietinum] gi|502081756|ref|XP_004486958.1|
Lj0g3v0251389	0.713487	0.00480342	Protein coding	PREDICTED: protein BPS1 chloroplastic-like isoform X1 [Cicer arietinum] gi|502157077|ref|XP_004510750.1|
Lj0g3v0251809	2.77644	0.0093753	Protein coding	PREDICTED: probable serine/threonine-protein kinase DDB_G0280133-like isoform X1 [Cicer arietinum] gi|502134109|ref|XP_004502003.1|
Lj0g3v0252079	1.93379	0.000494953	Protein coding	PREDICTED: beta-glucosidase 18-like [Glycine max] gi|356546883|ref|XP_003541851.1|
Lj0g3v0252329	3.86998	2.90479e-07	Non-coding	NoHit
Lj0g3v0252459	1.1853	3.20478e-08	Protein coding	Uncharacterized protein TCM_040708 [Theobroma cacao] gi|508785425|gb|EOY32681.1|
Lj0g3v0252529	1.0509	0.00234406	Protein coding	ABC1 family protein [Arabidopsis lyrata subsp. lyrata] gi|297812683|ref|XP_002874225.1|
Lj0g3v0252759	1.0883	2.91413e-05	Protein coding	40S ribosomal protein S30 [Medicago truncatula] gi|357476845|ref|XP_003608708.1|
Lj0g3v0252839	1.40638	0.0219296	Protein coding	Uncharacterized protein TCM_010254 [Theobroma cacao] gi|508708489|gb|EOY00386.1|
Lj0g3v0252959	0.995206	0.001359	Protein coding	p-hydroxybenzoic acid efflux pump subunit aaeB [Medicago truncatula] gi|357454145|ref|XP_003597353.1|
Lj0g3v0253209	1.41568	1.27514e-09	Protein coding	defensin precursor [Vigna unguiculata] gi|225548306|gb|ACN93800.1|
Lj0g3v0253219	1.64784	0.00074893	Non-coding	NoHit
Lj0g3v0253409	1.08294	1.08691e-08	Protein coding	PREDICTED: indole-3-acetic acid-amido synthetase GH3.6-like [Cicer arietinum] gi|502155268|ref|XP_004510013.1|
Lj0g3v0254129	1.10524	0.0152777	Protein coding	PREDICTED: presqualene diphosphate phosphatase-like isoform X1 [Cicer arietinum] gi|502181600|ref|XP_004516843.1|
Lj0g3v0254199	0.873453	0.0308126	Non-coding	NoHit
Lj0g3v0254649	1.1467	0.0177461	Protein coding	Protein TRANSPARENT TESTA [Medicago truncatula] gi|357508983|ref|XP_003624780.1|
Lj0g3v0255029	1.69476	0.0103213	Non-coding	NoHit
Lj0g3v0255039	1.86043	0.00622806	Protein coding	Unknown protein [Arabidopsis thaliana] gi|15451186|gb|AAK96864.1|
Lj0g3v0255149	0.704786	0.00471288	Protein coding	PREDICTED: macro domain-containing protein XCC3184-like [Cicer arietinum] gi|502124370|ref|XP_004498498.1|
Lj0g3v0255169	1.36899	0.0274314	Protein coding	GDSL esterase/lipase [Medicago truncatula] gi|357438505|ref|XP_003589528.1|
Lj0g3v0255179	5.07264	0.0134251
Lj0g3v0255699	0.955458	0.0289002	Protein coding	DNA-binding protein SMUBP-2 [Medicago truncatula] gi|357509763|ref|XP_003625170.1|
Lj0g3v0256369	0.998356	0.000927349	Protein coding	Uncharacterized protein TCM_025809 [Theobroma cacao] gi|508718550|gb|EOY10447.1|
Lj0g3v0256619	0.690429	0.00726592	Protein coding	Non-specific lipid-transfer protein [Medicago truncatula] gi|357451153|ref|XP_003595853.1|
Lj0g3v0256799	2.466	0.0113005	Protein coding	Os03g0206400 [Oryza sativa Japonica Group] gi|115451437|ref|NP_001049319.1|
Lj0g3v0256819	1.12562	0.000699757	Non-coding	NoHit
Lj0g3v0257229	2.48431	2.23629e-05	Protein coding	branched-chain amino acid aminotransferase [Nocardiopsis alba ATCC BAA-2165] gi|403510451|ref|YP_006642089.1|
Lj0g3v0257439	1.37559	0.0482961	Protein coding	PREDICTED: 2-aminoethanethiol dioxygenase-like [Glycine max] gi|356543090|ref|XP_003539996.1|
Lj0g3v0258139	1.73475	0.000290786	Protein coding	Chaperone protein dnaJ [Medicago truncatula] gi|357438881|ref|XP_003589717.1|
Lj0g3v0258149	1.91575	0.000170712	Protein coding	Chaperone protein dnaJ [Medicago truncatula] gi|357438881|ref|XP_003589717.1|
Lj0g3v0258279	1.03158	0.0384257	Non-coding	NoHit
Lj0g3v0258319	1.28943	0.00214097	Protein coding	uv-b-insensitive 4 [Arabidopsis thaliana] gi|15227912|ref|NP_181755.1|
Lj0g3v0258929	0.637011	0.0377882	Protein coding	PREDICTED: GPI-anchor transamidase-like [Glycine max] gi|356516961|ref|XP_003527159.1|
Lj0g3v0259619	0.709292	0.0192574	Protein coding	PREDICTED: serine/threonine-protein kinase SAPK2-like [Glycine max] gi|356512678|ref|XP_003525044.1|
Lj0g3v0260059	0.964292	0.000832071	Protein coding	PREDICTED: TBCC domain-containing protein 1-like [Glycine max] gi|356504841|ref|XP_003521203.1|
Lj0g3v0260339	0.905948	0.0469171	Non-coding	NoHit
Lj0g3v0260379	2.47694	1.62588e-06	Protein coding	RecName: Full=Outer envelope pore protein 24 chloroplastic, AltName: Full=Chloroplastic outer envelope pore protein of 24 kDa_x0001_gi|2764574|emb|CAA04468.1| pore protein of 24 kD (OEP24) [Pisum sativum] gi|75098940|sp|O49929.1|OEP24_PEA
Lj0g3v0260529	1.24613	0.000181598	Protein coding	PREDICTED: G-type lectin S-receptor-like serine/threonine-protein kinase RLK1-like [Fragaria vesca subsp. vesca] gi|470120499|ref|XP_004296339.1|
Lj0g3v0261889	3.4804	0.00179836	Protein coding	Ubiquitin carboxyl-terminal hydrolase family protein [Medicago truncatula] gi|357513213|ref|XP_003626895.1|
Lj0g3v0262079	1.28455	0.0328849	Non-coding	NoHit
Lj0g3v0262159	1.0071	0.000118471	Non-coding	NoHit
Lj0g3v0262599	0.890804	0.00974625	Protein coding	PREDICTED: poly(U)-specific endoribonuclease-B-like [Cicer arietinum] gi|502152665|ref|XP_004509033.1|
Lj0g3v0262629	0.890018	0.0440134	Protein coding	PREDICTED: root phototropism protein 2-like [Cicer arietinum] gi|502096411|ref|XP_004490729.1|
Lj0g3v0263019	1.061	8.91175e-05	Protein coding	tobamovirus multiplication protein [Arachis hypogaea] gi|167178797|gb|ABZ11029.1|
Lj0g3v0263069	1.7784	1.65044e-06	Non-coding	NoHit
Lj0g3v0263519	4.10846	0.000438066	repeat	NoHit
Lj0g3v0264159	5.32411	0.00545135	Non-coding	NoHit
Lj0g3v0264169	1.26533	0.000223498	Protein coding	GPI-anchored wall transfer protein [Medicago truncatula] gi|357517003|ref|XP_003628790.1|
Lj0g3v0264269	1.27242	2.26776e-08	Protein coding	hypothetical protein FOC1_g10013389 [Fusarium oxysporum f. sp. cubense race 1] gi|477520599|gb|ENH72725.1|
Lj0g3v0264289	1.60355	0.000126205	Non-coding	NoHit
Lj0g3v0265199	1.86999	0.021958	Protein coding	Ser/Thr protein phosphatase [Trichomonas vaginalis G3] gi|123406449|ref|XP_001302796.1|
Lj0g3v0265219	1.05911	0.0167855	Protein coding	PREDICTED: diacylglycerol O-acyltransferase 2-like [Cicer arietinum] gi|502153823|ref|XP_004509475.1|
Lj0g3v0265509	0.586622	0.00133509	Protein coding	NoHit
Lj0g3v0265579	0.771626	0.00156697	Protein coding	unknown [Lotus japonicus] gi|388498700|gb|AFK37416.1|
Lj0g3v0266019	3.03473	1.05498e-08	Non-coding	NoHit
Lj0g3v0266049	4.36772	0.0280581	Protein coding	Enod8.3 [Medicago truncatula] gi|357438621|ref|XP_003589586.1|
Lj0g3v0266139	0.633854	0.015218	Protein coding	VQ motif-containing protein [Arabidopsis thaliana] gi|18411903|ref|NP_565177.1|
Lj0g3v0266259	1.80027	0.0083644	Protein coding	PREDICTED: aspartic proteinase-like protein 2-like [Glycine max] gi|356543524|ref|XP_003540210.1|
Lj0g3v0266349	2.3803	0.00336271	Protein coding	RNA methyltransferase-like protein [Medicago truncatula] gi|357517191|ref|XP_003628884.1|
Lj0g3v0266369	4.04857	0.00236928	Non-coding	NoHit
Lj0g3v0266409	1.23526	0.0130276	Non-coding	NoHit
Lj0g3v0266989	1.33147	0.0494739	Protein coding	Replication factor A protein [Medicago truncatula] gi|357516559|ref|XP_003628568.1|
Lj0g3v0267119	1.67867	0.0123819	Protein coding	Uncharacterized protein isoform 1 [Theobroma cacao] gi|508775880|gb|EOY23136.1|
Lj0g3v0267159	1.77514	0.0479028	Protein coding	PREDICTED: reticuline oxidase-like protein-like [Cicer arietinum] gi|502080207|ref|XP_004486493.1|
Lj0g3v0267169	1.17401	0.000225519	Protein coding	PREDICTED: reticuline oxidase-like protein-like [Cicer arietinum] gi|502080207|ref|XP_004486493.1|
Lj0g3v0267449	2.55078	2.20792e-10	Protein coding	Intracellular protease PfpI family [Medicago truncatula] gi|357460639|ref|XP_003600601.1|
Lj0g3v0267629	1.58984	2.61873e-05	Protein coding	Harpin inducing protein [Medicago truncatula] gi|357499131|ref|XP_003619854.1|
Lj0g3v0267809	1.13286	0.000512364	Non-coding	NoHit
Lj0g3v0267829	0.8284	0.00109962	Non-coding	NoHit
Lj0g3v0268089	0.724992	0.00246167	Protein coding	PREDICTED: PRA1 family protein H-like [Glycine max] gi|356549695|ref|XP_003543227.1|
Lj0g3v0268229	0.777333	0.0442428	Non-coding	NoHit
Lj0g3v0268439	1.22746	0.0305074	Protein coding	delta-1-pyrroline-5-carboxylate dehydrogenase [Mesotoga prima MesG1.Ag.4.2] gi|389844953|ref|YP_006347033.1|
Lj0g3v0268559	7.23431	7.96247e-14	Protein coding	Basic-leucine zipper transcription factor family protein isoform 1 [Theobroma cacao] gi|508725654|gb|EOY17551.1|
Lj0g3v0269149	2.61176	0.00189002	Protein coding	NoHit
Lj0g3v0269169	1.76252	0.0074562	Protein coding	PREDICTED: phenylalanine ammonia-lyase 2-like isoform X1 [Cicer arietinum] gi|502118418|ref|XP_004496257.1|
Lj0g3v0269209	0.761389	0.00382383	Protein coding	Phenylalanine ammonia-lyase [Medicago truncatula] gi|357443199|ref|XP_003591877.1|
Lj0g3v0269249	4.12086	0.0451931	repeat	NoHit
Lj0g3v0269409	1.05983	0.039123	Protein coding	PREDICTED: E3 ubiquitin-protein ligase UPL6-like [Cicer arietinum] gi|502080308|ref|XP_004486523.1|
Lj0g3v0269479	0.964644	0.000154048	Protein coding	PREDICTED: phosphatidate cytidylyltransferase-like [Glycine max] gi|356576511|ref|XP_003556374.1|
Lj0g3v0269519	1.51868	3.21473e-07	Protein coding	lipid transfer protein [Gossypium hirsutum] gi|383932358|gb|AFH57276.1|
Lj0g3v0269689	1.40615	0.000273676	Protein coding	PREDICTED: 8-hydroxyquercetin 8-O-methyltransferase-like [Glycine max] gi|356577865|ref|XP_003557042.1|
Lj0g3v0270409	1.04444	0.00111276	Protein coding	NoHit
Lj0g3v0270639	2.48528	0.0129647	Protein coding	Putative non-LTR retroelement reverse transcriptase related [Medicago truncatula] gi|124359597|gb|ABD28747.2|
Lj0g3v0270649	2.48528	0.0129637	Protein coding	Putative non-LTR retroelement reverse transcriptase related [Medicago truncatula] gi|124359597|gb|ABD28747.2|
Lj0g3v0270819	1.20524	0.00413081	Protein coding	PREDICTED: senescence-associated protein DIN1-like [Glycine max] gi|356559276|ref|XP_003547926.1|
Lj0g3v0271239	4.90834	0.0215812	Protein coding	PREDICTED: F-box protein At3g62230-like [Vitis vinifera] gi|359494023|ref|XP_002281469.2|
Lj0g3v0271569	4.33971	5.35624e-07	Protein coding	PREDICTED: ankyrin repeat-containing protein At5g02620-like [Glycine max] gi|356546390|ref|XP_003541609.1|
Lj0g3v0271599	0.993699	0.00857873	Protein coding	PREDICTED: regulator of ribonuclease-like protein 3-like [Cicer arietinum] gi|502077483|ref|XP_004485665.1|
Lj0g3v0271659	1.47604	0.0117148	Non-coding	NoHit
Lj0g3v0271799	0.891716	0.0476966	Protein coding	DnaJ/Hsp40 cysteine-rich domain superfamily protein [Theobroma cacao] gi|508782037|gb|EOY29293.1|
Lj0g3v0271889	0.750223	8.15352e-05	Protein coding	Uncharacterized protein isoform 2 partial [Theobroma cacao] gi|508703778|gb|EOX95674.1|
Lj0g3v0272319	2.17336	0.000463496	Protein coding	Uncharacterized protein TCM_019705 [Theobroma cacao] gi|508712566|gb|EOY04463.1|
Lj0g3v0272329	2.51908	0.000259928	Protein coding	Uncharacterized protein TCM_019705 [Theobroma cacao] gi|508712566|gb|EOY04463.1|
Lj0g3v0272359	6.03179	0.00864175	Non-coding	NoHit
Lj0g3v0272429	0.852164	2.12504e-08	Protein coding	PREDICTED: 60S ribosomal protein L11-like [Glycine max] gi|356543128|ref|XP_003540015.1|
Lj0g3v0272879	0.667272	0.0365706	Protein coding	PREDICTED: cytochrome P450 71A1-like [Glycine max] gi|356529591|ref|XP_003533373.1|
Lj0g3v0273489	0.892433	0.0144968	Protein coding	GATA transcription factor [Medicago truncatula] gi|357481109|ref|XP_003610840.1|
Lj0g3v0274029	0.878501	5.70511e-06	Protein coding	PREDICTED: T-complex protein 1 subunit beta-like [Glycine max] gi|356542726|ref|XP_003539816.1|
Lj0g3v0274049	2.40171	8.65682e-07	Non-coding	NoHit
Lj0g3v0274409	1.47056	0.00160421	Protein coding	Anthranilate N-benzoyltransferase protein [Medicago truncatula] gi|357457513|ref|XP_003599037.1|
Lj0g3v0274609	1.91123	0.0154708	Protein coding	PQ-loop repeat-containing protein [Medicago truncatula] gi|357497257|ref|XP_003618917.1|
Lj0g3v0275609	2.58025	0.0426024	Protein coding	PREDICTED: nitrate transporter 1.2-like [Glycine max] gi|356497845|ref|XP_003517767.1|
Lj0g3v0275839	4.32439	0.035271	Non-coding	NoHit
Lj0g3v0276009	5.9789	2.00072e-08	Non-coding	NoHit
Lj0g3v0276029	0.685356	0.0226199	Protein coding	PREDICTED: probable LRR receptor-like serine/threonine-protein kinase At4g29180-like isoform X2 [Cicer arietinum] gi|502164208|ref|XP_004513082.1|
Lj0g3v0276109	1.68589	0.0203995	Non-coding	NoHit
Lj0g3v0276559	1.61981	0.026336	Non-coding	NoHit
Lj0g3v0276629	3.9744	0.00507679	Protein coding	Transcription factor SPATULA [Medicago truncatula] gi|357511583|ref|XP_003626080.1|
Lj0g3v0276969	6.14728	2.57818e-07	repeat	NoHit
Lj0g3v0277079	0.895172	0.0103083	Non-coding	NoHit
Lj0g3v0277109	2.64475	0.0368656	Non-coding	NoHit
Lj0g3v0277139	1.61001	0.00376064	Non-coding	NoHit
Lj0g3v0277149	1.29718	0.0198058	Non-coding	NoHit
Lj0g3v0277159	3.18196	0.00175181	Protein coding	PREDICTED: GDSL esterase/lipase At5g03610-like [Glycine max] gi|356572536|ref|XP_003554424.1|
Lj0g3v0277509	1.2482	0.0262868	Protein coding	F-box/FBD/LRR-repeat protein [Medicago truncatula] gi|357510183|ref|XP_003625380.1|
Lj0g3v0277539	0.977028	0.0226321	Non-coding	NoHit
Lj0g3v0277589	1.76526	5.81773e-05	Protein coding	Dihydroorotase [Medicago truncatula] gi|357474373|ref|XP_003607471.1|
Lj0g3v0277609	1.08299	1.55371e-05	Protein coding	PREDICTED: 8-hydroxyquercetin 8-O-methyltransferase-like isoform 1 [Glycine max] gi|356517460|ref|XP_003527405.1|
Lj0g3v0277769	1.65213	0.00111873	Protein coding	PREDICTED: gamma-tubulin complex component 2-like [Glycine max] gi|356560679|ref|XP_003548617.1|
Lj0g3v0277819	0.844018	0.00467025	Protein coding	PREDICTED: cytochrome c oxidase assembly factor 5-like [Glycine max] gi|356544094|ref|XP_003540490.1|
Lj0g3v0278219	0.715695	0.00664298	Non-coding	NoHit
Lj0g3v0278249	5.04737	0.00167409	Protein coding	Ethylene responsive transcription factor [Medicago truncatula] gi|357471303|ref|XP_003605936.1|
Lj0g3v0278259	2.24398	3.01073e-16	Protein coding	PREDICTED: CBL-interacting serine/threonine-protein kinase 25-like [Cicer arietinum] gi|502125148|ref|XP_004498818.1|
Lj0g3v0278599	2.74101	0.0160502	Protein coding	Uncharacterized protein TCM_014932 [Theobroma cacao] gi|508775642|gb|EOY22898.1|
Lj0g3v0278959	0.824203	0.0110744	Protein coding	Class III HD-Zip protein [Medicago truncatula] gi|357466691|ref|XP_003603630.1|
Lj0g3v0279009	0.945455	0.00751674	Protein coding	CLIP-associating protein [Medicago truncatula] gi|357510363|ref|XP_003625470.1|
Lj0g3v0279489	2.34421	0.000729404	Protein coding	Gibberellin-regulated protein [Medicago truncatula] gi|357501857|ref|XP_003621217.1|
Lj0g3v0279789	0.886777	0.00258253	Non-coding	NoHit
Lj0g3v0279899	2.64421	0.00416771	Non-coding	NoHit
Lj0g3v0280569	0.774984	0.00534456	Protein coding	Os10g0533100 [Oryza sativa Japonica Group] gi|115483120|ref|NP_001065153.1|
Lj0g3v0280619	2.22673	4.69696e-10	Protein coding	40S ribosomal protein [Medicago truncatula] gi|357495305|ref|XP_003617941.1|
Lj0g3v0281149	0.867622	0.0113083	Protein coding	PREDICTED: probable amino acid permease 7-like [Glycine max] gi|356566280|ref|XP_003551361.1|
Lj0g3v0281299	0.881413	0.0213347	Non-coding	NoHit
Lj0g3v0281529	1.51928	0.00252954	Protein coding	PREDICTED: serine carboxypeptidase-like 42-like isoform X2 [Cicer arietinum] gi|502096143|ref|XP_004490638.1|
Lj0g3v0281609	2.89658	0.0084249	Non-coding	NoHit
Lj0g3v0281709	0.776282	0.00963882	Protein coding	PREDICTED: RING-H2 finger protein ATL52-like [Glycine max] gi|356517696|ref|XP_003527522.1|
Lj0g3v0281779	1.64041	6.20761e-13	Protein coding	PREDICTED: organic cation/carnitine transporter 3-like isoform X1 [Cicer arietinum] gi|502168674|ref|XP_004514443.1|
Lj0g3v0282229	0.853376	0.000234752	Protein coding	PREDICTED: carnitinyl-CoA dehydratase-like [Cicer arietinum] gi|502122625|ref|XP_004497837.1|
Lj0g3v0282319	0.736629	0.00109919	Protein coding	PREDICTED: pentatricopeptide repeat-containing protein At1g10270-like [Cicer arietinum] gi|502138638|ref|XP_004503478.1|
Lj0g3v0282379	1.1491	0.00397787	Protein coding	PREDICTED: basic leucine zipper 63-like [Cicer arietinum] gi|502148785|ref|XP_004507268.1|
Lj0g3v0282389	0.607095	0.0113362	Protein coding	PREDICTED: E3 ubiquitin-protein ligase CIP8-like [Cicer arietinum] gi|502148788|ref|XP_004507269.1|
Lj0g3v0282489	1.87425	3.8085e-14	Protein coding	Uncharacterized protein TCM_037491 [Theobroma cacao] gi|508782952|gb|EOY30208.1|
Lj0g3v0282509	0.845327	0.00193505	Protein coding	PREDICTED: nucleolysin TIAR-like [Glycine max] gi|356565743|ref|XP_003551097.1|
Lj0g3v0282929	2.82241	2.48222e-05	Protein coding	PREDICTED: 3-deoxy-manno-octulosonate cytidylyltransferase-like [Glycine max] gi|356543296|ref|XP_003540098.1|
Lj0g3v0283349	0.636225	0.00436167	Protein coding	PREDICTED: protein disulfide-isomerase 5-1-like isoform 1 [Cucumis sativus] gi|449463657|ref|XP_004149548.1|
Lj0g3v0283399	1.3346	0.000759292	Non-coding	NoHit
Lj0g3v0283409	4.47303	0.0405421	Non-coding	NoHit
Lj0g3v0283489	1.31775	0.0183704	repeat	NoHit
Lj0g3v0283719	0.590981	0.0265741	Non-coding	NoHit
Lj0g3v0283949	0.737635	0.0333418	Non-coding	NoHit
Lj0g3v0283959	2.20349	0.0387577	Non-coding	NoHit
Lj0g3v0283989	0.736915	0.0162689	Protein coding	PREDICTED: F-box protein At4g35930-like isoform X2 [Cicer arietinum] gi|502153561|ref|XP_004509386.1|
Lj0g3v0284259	1.98697	0.0252421	Protein coding	PREDICTED: 39S ribosomal protein L46 mitochondrial-like isoform X1 [Cicer arietinum] gi|502113990|ref|XP_004494826.1|
Lj0g3v0284599	1.22003	0.0049298	Non-coding	NoHit
Lj0g3v0284739	0.904709	0.0367334	Protein coding	PREDICTED: DCN1-like protein 5-like [Glycine max] gi|356562876|ref|XP_003549694.1|
Lj0g3v0285499	0.803489	4.11098e-05	repeat	NoHit
Lj0g3v0286489	1.60636	0.000951184	Protein coding	EMB1273 [Arabidopsis lyrata subsp. lyrata] gi|297847266|ref|XP_002891514.1|
Lj0g3v0286579	1.45357	0.0412135	Non-coding	NoHit
Lj0g3v0286629	1.4534	3.19669e-05	Protein coding	PREDICTED: arginine/serine-rich-splicing factor RSP41-like [Glycine max] gi|356505098|ref|XP_003521329.1|
Lj0g3v0286759	1.42557	3.86234e-05	Protein coding	PREDICTED: ADP-ribosylation factor-like protein 8B-like [Cicer arietinum] gi|502096772|ref|XP_004490821.1|
Lj0g3v0286789	0.827928	0.00354943	Protein coding	PREDICTED: limonoid UDP-glucosyltransferase-like [Glycine max] gi|356575668|ref|XP_003555960.1|
Lj0g3v0287009	0.61668	0.0269106	Protein coding	RAB7A [Lotus japonicus] gi|1370182|emb|CAA98168.1|
Lj0g3v0287599	2.50082	0.0450973	Protein coding	PREDICTED: zinc finger protein 84-like [Apis mellifera] gi|328788324|ref|XP_003251108.1|
Lj0g3v0287699	4.56964	0.042257	Non-coding	NoHit
Lj0g3v0287709	0.736439	0.0484355	Non-coding	NoHit
Lj0g3v0287849	1.32072	0.00639511	Non-coding	NoHit
Lj0g3v0288089	2.46126	4.88403e-09	Protein coding	PREDICTED: carboxylesterase 1-like [Cicer arietinum] gi|502165678|ref|XP_004513655.1|
Lj0g3v0288099	1.49857	7.77681e-05	Protein coding	PREDICTED: carboxylesterase 1-like [Cicer arietinum] gi|502165678|ref|XP_004513655.1|
Lj0g3v0288759	2.31651	5.9645e-05	Protein coding	Uncharacterized protein TCM_035811 [Theobroma cacao] gi|508724982|gb|EOY16879.1|
Lj0g3v0288769	1.00153	0.000152324	Protein coding	Uncharacterized protein TCM_035811 [Theobroma cacao] gi|508724982|gb|EOY16879.1|
Lj0g3v0289579	1.12776	0.0214373	Protein coding	PREDICTED: basic leucine zipper 63-like [Cicer arietinum] gi|502160605|ref|XP_004511808.1|
Lj0g3v0289969	0.670879	0.0498611	repeat	NoHit
Lj0g3v0290429	0.803461	0.0241707	Protein coding	GmCK1p [Glycine max] gi|351724363|ref|NP_001236799.1|
Lj0g3v0290469	2.09071	2.15933e-05	Protein coding	PREDICTED: L-ascorbate oxidase homolog isoform 2 [Glycine max] gi|356563672|ref|XP_003550085.1|
Lj0g3v0290519	1.41998	0.0170265	Protein coding	PREDICTED: dynactin subunit 1 isoform 3 [Gorilla gorilla gorilla] gi|426336022|ref|XP_004029503.1|
Lj0g3v0290619	2.64553	0.0464781	Non-coding	NoHit
Lj0g3v0290729	4.32235	0.0175272	Non-coding	NoHit
Lj0g3v0290909	0.655365	0.00711033	Protein coding	V-type proton ATPase 16 kDa proteolipid subunit c4 [Medicago truncatula] gi|357483701|ref|XP_003612137.1|
Lj0g3v0290919	0.619523	0.026593	Protein coding	PREDICTED: BTB/POZ domain-containing protein At1g21780-like isoform X2 [Cicer arietinum] gi|502124004|ref|XP_004498343.1|
Lj0g3v0291209	1.91518	0.0217079	Protein coding	Dof zinc finger protein [Medicago truncatula] gi|357469373|ref|XP_003604971.1|
Lj0g3v0291609	1.4693	0.0263649	Non-coding	NoHit
Lj0g3v0292169	1.92817	0.0192497	Protein coding	PREDICTED: probable protein phosphatase 2C 25-like [Cucumis sativus] gi|449455017|ref|XP_004145250.1|
Lj0g3v0292189	0.687144	0.0139566	Protein coding	PREDICTED: probable 1-deoxy-D-xylulose-5-phosphate synthase chloroplastic-like [Cicer arietinum] gi|502132311|ref|XP_004501298.1|
Lj0g3v0292289	4.18863	0.00114995	Protein coding	NoHit
Lj0g3v0292389	1.25702	2.40629e-05	Protein coding	PREDICTED: zinc finger protein VAR3 chloroplastic-like [Cicer arietinum] gi|502163079|ref|XP_004512718.1|
Lj0g3v0292509	1.54254	1.98495e-10	Protein coding	60S ribosomal protein L23 [Arabidopsis thaliana] gi|334185072|ref|NP_001189805.1|
Lj0g3v0292539	2.17878	0.000163776	Non-coding	NoHit
Lj0g3v0292939	0.798771	0.00631928	Protein coding	PREDICTED: squalene monooxygenase-like [Glycine max] gi|356521261|ref|XP_003529275.1|
Lj0g3v0293589	1.48049	0.00933026	Protein coding	prophage protein [Shigella flexneri 2002017] gi|384542456|ref|YP_005726518.1|
Lj0g3v0294379	0.888331	0.0265832	Protein coding	PREDICTED: ubiquinone biosynthesis monooxygenase COQ6-like isoform X1 [Cicer arietinum] gi|502103130|ref|XP_004492209.1|
Lj0g3v0294419	2.54591	3.58928e-05	Protein coding	PREDICTED: UDP-arabinopyranose mutase 3-like [Glycine max] gi|356516875|ref|XP_003527118.1|
Lj0g3v0295139	1.53442	0.0054177	Non-coding	NoHit
Lj0g3v0295349	1.01236	0.0323618	Protein coding	RecName: Full=Asparagine synthetase [glutamine-hydrolyzing] gi|1351985|sp|P49093.2|ASNS2_LOTJA
Lj0g3v0295419	1.30785	9.34394e-05	Non-coding	NoHit
Lj0g3v0295949	0.588686	0.0313308	Protein coding	seed maturation protein PM35 [Glycine max] gi|351723735|ref|NP_001238313.1|
Lj0g3v0297059	0.932231	0.000997814	repeat	NoHit
Lj0g3v0297089	3.89583	0.00181434	Protein coding	cytochrome C assembly protein [Pseudomonas sp. M47T1] gi|495641618|ref|WP_008366197.1|
Lj0g3v0297099	5.65327	0.000191112	Non-coding	NoHit
Lj0g3v0297379	0.669178	0.00847033	Protein coding	PREDICTED: TMV resistance protein N-like [Cicer arietinum] gi|502155879|ref|XP_004510224.1|
Lj0g3v0297489	0.843943	0.00698325	Protein coding	PREDICTED: F-box protein At4g00755-like [Glycine max] gi|356530898|ref|XP_003534016.1|
Lj0g3v0297909	1.22423	0.000293537	Protein coding	Rhomboid family member [Medicago truncatula] gi|357453415|ref|XP_003596984.1|
Lj0g3v0297919	1.05653	0.000297298	Protein coding	Rhomboid family member [Medicago truncatula] gi|357453415|ref|XP_003596984.1|
Lj0g3v0298149	1.34123	0.0145199	Non-coding	NoHit
Lj0g3v0298339	2.95811	0.0331783	Protein coding	cytosine permease [Raoultella ornithinolytica B6] gi|481850177|ref|YP_007874617.1|
Lj0g3v0298659	2.79646	1.55246e-10	Protein coding	Uncharacterized protein TCM_015418 [Theobroma cacao] gi|508776306|gb|EOY23562.1|
Lj0g3v0298819	2.79371	3.05716e-06	Protein coding	PREDICTED: pseudouridine-5'-monophosphatase-like [Cicer arietinum] gi|502150234|ref|XP_004507854.1|
Lj0g3v0298839	1.7934	0.000152337	Protein coding	PREDICTED: probable small nuclear ribonucleoprotein F [Glycine max] gi|356562363|ref|XP_003549441.1|
Lj0g3v0298929	1.45748	0.00281887	Protein coding	PREDICTED: S-type anion channel SLAH1-like [Glycine max] gi|356562963|ref|XP_003549737.1|
Lj0g3v0299079	1.45541	0.0211715	Protein coding	PREDICTED: probable inositol transporter 1-like [Glycine max] gi|356576905|ref|XP_003556570.1|
Lj0g3v0299389	2.9144	0.0440895	Non-coding	NoHit
Lj0g3v0299499	0.808457	0.00572909	Protein coding	Uncharacterized protein TCM_010254 [Theobroma cacao] gi|508708489|gb|EOY00386.1|
Lj0g3v0300009	0.631352	0.0101766	Protein coding	Os03g0282900 [Oryza sativa Japonica Group] gi|115452297|ref|NP_001049749.1|
Lj0g3v0300319	1.61358	0.00631964	Protein coding	Phosphoglycerate mutase family protein [Theobroma cacao] gi|508711030|gb|EOY02927.1|
Lj0g3v0300529	0.685774	0.00803341	Protein coding	protein phosphatase 1 catalitic subunit [Medicago sativa] gi|3176076|emb|CAA05493.1|
Lj0g3v0300609	1.53542	0.0147186	Protein coding	Abhydrolase domain-containing protein [Medicago truncatula] gi|357438167|ref|XP_003589359.1|
Lj0g3v0300709	0.975769	0.0179321	Protein coding	Malate dehydrogenase [Medicago truncatula] gi|358348259|ref|XP_003638165.1|
Lj0g3v0300899	1.73412	2.37865e-06	Protein coding	photosystem I psaH protein [Arachis hypogaea] gi|115187527|gb|ABI84258.1|
Lj0g3v0300919	1.02418	0.0430474	Protein coding	PREDICTED: probable plastidic glucose transporter 3-like [Glycine max] gi|356526129|ref|XP_003531672.1|
Lj0g3v0300989	1.77489	0.00577937	Protein coding	Ubiquitin-like-specific protease [Medicago truncatula] gi|357439203|ref|XP_003589878.1|
Lj0g3v0300999	1.24553	0.0433613	Protein coding	PREDICTED: LOW QUALITY PROTEIN: probable RNA 3'-terminal phosphate cyclase-like protein-like [Glycine max] gi|356496398|ref|XP_003517055.1|
Lj0g3v0301029	1.29346	4.3516e-08	Protein coding	AraC family transcriptional regulator [Prevotella maculosa] gi|495839636|ref|WP_008564215.1|
Lj0g3v0301089	0.600294	0.0120638
Lj0g3v0301519	1.13234	0.000628912	Protein coding	hydroxymyristoyl-ACP dehydratase [Citrobacter sp. 30_2] gi|496061872|ref|WP_008786379.1|
Lj0g3v0301529	1.49823	0.00506727	Protein coding	DNAJ heat shock N-terminal domain-containing protein [Arabidopsis lyrata subsp. lyrata] gi|297823385|ref|XP_002879575.1|
Lj0g3v0301699	6.86598	1.15286e-08	Protein coding	unknown [Lotus japonicus] gi|388505228|gb|AFK40680.1|
Lj0g3v0302079	4.14747	0.0478657	Non-coding	NoHit
Lj0g3v0302409	0.5872	0.0357472	Non-coding	NoHit
Lj0g3v0302449	2.17312	5.94031e-07	Protein coding	PREDICTED: benzyl alcohol O-benzoyltransferase-like [Glycine max] gi|356500043|ref|XP_003518844.1|
Lj0g3v0302539	1.02324	0.00142418	Protein coding	C-terminal LisH motif isoform 1 [Theobroma cacao] gi|508699477|gb|EOX91373.1|
Lj0g3v0302949	0.781491	0.0362816	Protein coding	YT521-B-like protein [Medicago truncatula] gi|140053520|gb|ABO80468.1|
Lj0g3v0303229	1.46638	0.00277489	Non-coding	NoHit
Lj0g3v0303379	2.26105	2.60777e-05	Non-coding	NoHit
Lj0g3v0303409	1.71567	0.000453206	Non-coding	NoHit
Lj0g3v0303619	1.76381	0.00234919	Protein coding	RAB1C [Lotus japonicus] gi|1370166|emb|CAA98160.1|
Lj0g3v0303819	0.98471	8.04513e-05	Protein coding	PREDICTED: 60S ribosome subunit biogenesis protein NIP7 homolog [Glycine max] gi|356562795|ref|XP_003549654.1|
Lj0g3v0303879	4.56822	8.74789e-07	Protein coding	type II secretion system protein [Pseudomonas sp. GM55] gi|495298876|ref|WP_008023628.1|
Lj0g3v0304109	0.687878	0.000111668	Protein coding	SnRNP core Sm protein Sm-X5-like protein [Medicago truncatula] gi|357511085|ref|XP_003625831.1|
Lj0g3v0304149	0.803013	0.000498463	Protein coding	PREDICTED: auxin transporter-like protein 2-like [Glycine max] gi|356568064|ref|XP_003552233.1|
Lj0g3v0304209	0.674256	3.81769e-07	Protein coding	PREDICTED: 60S ribosomal protein L10a-1-like isoform X1 [Cicer arietinum] gi|502083554|ref|XP_004487494.1|
Lj0g3v0304329	5.06715	0.00608094	Non-coding	NoHit
Lj0g3v0304799	4.82247	0.0335631	Protein coding	PREDICTED: LRR receptor-like serine/threonine-protein kinase GSO1-like [Glycine max] gi|356561584|ref|XP_003549061.1|
Lj0g3v0305039	1.17456	2.55204e-05	Non-coding	NoHit
Lj0g3v0305209	2.53117	0.0224686	Protein coding	Peroxidase [Medicago truncatula] gi|357491405|ref|XP_003615990.1|
Lj0g3v0305429	2.90829	0.0312871	Protein coding	Auxin-responsive protein IAA4 [Medicago truncatula] gi|357479247|ref|XP_003609909.1|
Lj0g3v0305609	0.678509	0.000238956	Protein coding	PREDICTED: 50S ribosomal protein L14-like [Cicer arietinum] gi|502128525|ref|XP_004499992.1|
Lj0g3v0305639	1.04366	0.0243357	Non-coding	NoHit
Lj0g3v0305669	0.599074	0.00102329	Protein coding	Uncharacterized protein TCM_040985 [Theobroma cacao] gi|508785722|gb|EOY32978.1|
Lj0g3v0305689	1.43008	3.79279e-09	Non-coding	NoHit
Lj0g3v0306099	5.58224	8.90709e-10	Non-coding	NoHit
Lj0g3v0306279	2.44233	0.021277	Protein coding	PREDICTED: 60S ribosomal protein L18a-1-like isoform X1 [Cicer arietinum] gi|502156324|ref|XP_004510417.1|
Lj0g3v0306359	0.601538	0.0131243	Protein coding	31 kDa ribonucleoprotein chloroplastic [Aegilops tauschii] gi|475586512|gb|EMT20313.1|
Lj0g3v0306399	0.678631	0.0150228	Protein coding	PREDICTED: NADH dehydrogenase [ubiquinone] gi|356548101|ref|XP_003542442.1|
Lj0g3v0306439	0.785141	0.0225084	Non-coding	NoHit
Lj0g3v0306559	0.919415	0.00110434	Protein coding	Choline transporter-like protein 5-A [Medicago truncatula] gi|357488431|ref|XP_003614503.1|
Lj0g3v0306599	1.39316	0.000797838	Protein coding	PREDICTED: glucan endo-13-beta-glucosidase 5-like [Glycine max] gi|356515517|ref|XP_003526446.1|
Lj0g3v0306739	0.981066	0.000872663	repeat	NoHit
Lj0g3v0306899	1.4451	0.000840784	Non-coding	NoHit
Lj0g3v0307149	4.0579	0.00890057	Protein coding	PREDICTED: transcription factor bHLH117-like [Cicer arietinum] gi|502083183|ref|XP_004487384.1|
Lj0g3v0307359	1.06033	0.000177247	Protein coding	PREDICTED: MATE efflux family protein DTX1-like [Glycine max] gi|356531168|ref|XP_003534150.1|
Lj0g3v0307659	1.31757	0.0392884	Protein coding	PREDICTED: nucleobase-ascorbate transporter 6-like [Glycine max] gi|356526848|ref|XP_003532028.1|
Lj0g3v0307709	6.52588	9.97242e-11	Protein coding	Oxysterol-binding protein [Macrophomina phaseolina MS6] gi|407921380|gb|EKG14530.1|
Lj0g3v0307759	2.13657	0.0105364	Protein coding	Tocopherol cyclase [Medicago truncatula] gi|358344734|ref|XP_003636442.1|
Lj0g3v0307809	1.20532	0.00580846	Protein coding	Ribosomal protein S12 [Medicago truncatula] gi|357441931|ref|XP_003591243.1|
Lj0g3v0308139	4.59805	0.0116793	Protein coding	PREDICTED: alpha-mannosidase 2-like [Bombus terrestris] gi|340714181|ref|XP_003395610.1|
Lj0g3v0308159	1.44803	8.65686e-05	Protein coding	Photosystem I reaction center subunit IV A [Medicago truncatula] gi|357510347|ref|XP_003625462.1|
Lj0g3v0308989	2.17033	0.000324148	Protein coding	PREDICTED: inactive protein kinase SELMODRAFT_444075-like [Glycine max] gi|356522578|ref|XP_003529923.1|
Lj0g3v0309259	2.74241	2.14183e-07	fragmented	NoHit
Lj0g3v0309759	0.633518	0.0232317	Protein coding	Chain A Lotus Tetragonolobus Seed Lectin (Isoform)_x0001_gi|169404520|pdb|2EIG|B Chain B Lotus Tetragonolobus Seed Lectin (Isoform)_x0001_gi|169404521|pdb|2EIG|C Chain C Lotus Tetragonolobus Seed Lectin (Isoform)_x0001_gi|169404522|pdb|2EIG|D Chain D Lotus Tetragonolobus Seed Lectin (Isoform)] gi|169404519|pdb|2EIG|A
Lj0g3v0309929	1.68787	1.02471e-08	Protein coding	hypothetical protein SCHCODRAFT_231274 [Schizophyllum commune H4-8] gi|302694949|ref|XP_003037153.1|
Lj0g3v0309979	1.08791	0.018672	Protein coding	Uncharacterized protein TCM_000403 [Theobroma cacao] gi|508699222|gb|EOX91118.1|
Lj0g3v0310229	1.50086	1.75362e-06	repeat	NoHit
Lj0g3v0310529	1.44805	0.000735658	Protein coding	PREDICTED: LOW QUALITY PROTEIN: nucleobase-ascorbate transporter 2-like [Glycine max] gi|356525295|ref|XP_003531261.1|
Lj0g3v0310559	2.0244	0.0167227	repeat	NoHit
Lj0g3v0310849	1.29378	3.46752e-08	Protein coding	PREDICTED: RNA-binding protein Musashi homolog 2-like [Glycine max] gi|356576454|ref|XP_003556346.1|
Lj0g3v0310909	1.65544	0.000444347	Protein coding	PREDICTED: glucose-induced degradation protein 4 homolog [Cicer arietinum] gi|502146841|ref|XP_004506631.1|
Lj0g3v0311139	0.897055	0.00451677	Protein coding	T15D22.3 [Arabidopsis thaliana] gi|6899644|gb|AAF31021.1|AC012189_3
Lj0g3v0311169	0.987628	3.13049e-05	Protein coding	Uncharacterized protein TCM_005116 [Theobroma cacao] gi|508703771|gb|EOX95667.1|
Lj0g3v0311259	0.918046	0.0437857	Protein coding	F-box/kelch-repeat protein [Medicago truncatula] gi|357505193|ref|XP_003622885.1|
Lj0g3v0311399	2.45922	0.0384696	repeat	NoHit
Lj0g3v0311539	0.633142	0.022356	Protein coding	Uncharacterized protein TCM_021877 [Theobroma cacao] gi|508715549|gb|EOY07446.1|
Lj0g3v0311669	8.09344	2.50678e-18	Protein coding	Short-chain dehydrogenase/reductase [Medicago truncatula] gi|357463161|ref|XP_003601862.1|
Lj0g3v0311969	0.812259	0.0371722	Protein coding	nucleolysin TIA-1 putative [Pediculus humanus corporis] gi|242021493|ref|XP_002431179.1|
Lj0g3v0312229	2.57953	0.00473075	Protein coding	Uncharacterized protein TCM_035453 [Theobroma cacao] gi|508724733|gb|EOY16630.1|
Lj0g3v0312309	1.22184	0.0196011	Protein coding	PREDICTED: 60S ribosomal protein L18-3-like [Glycine max] gi|356576811|ref|XP_003556523.1|
Lj0g3v0312659	1.25689	3.72693e-06	Protein coding	Leucine-rich repeat-containing protein 42 [Crassostrea gigas] gi|405966523|gb|EKC31798.1|
Lj0g3v0312719	5.59814	0.000259017	Non-coding	NoHit
Lj0g3v0312959	1.44695	0.0398234	Protein coding	2-succinylbenzoate-CoA ligase [Medicago truncatula] gi|357517755|ref|XP_003629166.1|
Lj0g3v0314209	0.993556	0.00553283	Protein coding	Nucleoporin GLE1 [Medicago truncatula] gi|357463209|ref|XP_003601886.1|
Lj0g3v0314579	0.875246	0.00710326	Protein coding	PREDICTED: ABSCISIC ACID-INSENSITIVE 5-like protein 2-like isoform X1 [Cicer arietinum] gi|502098256|ref|XP_004491191.1|
Lj0g3v0314639	2.96489	0.000128067	Protein coding	PREDICTED: probable polygalacturonase At1g80170-like [Glycine max] gi|356565972|ref|XP_003551209.1|
Lj0g3v0314649	1.80658	0.00930805	Protein coding	PREDICTED: 14-Dihydroxy-2-naphthoyl-CoA synthase peroxisomal-like [Cicer arietinum] gi|502154602|ref|XP_004509757.1|
Lj0g3v0314789	1.09183	7.82189e-05	Protein coding	Proteasome inhibitor-related [Theobroma cacao] gi|508715476|gb|EOY07373.1|
Lj0g3v0315209	0.630576	0.000446117	Non-coding	NoHit
Lj0g3v0315449	2.59323	0.000396664
Lj0g3v0315469	4.7204	0.0185789	Non-coding	NoHit
Lj0g3v0315579	1.1399	0.00353387	Protein coding	Uncharacterized protein TCM_034955 [Theobroma cacao] gi|508724176|gb|EOY16073.1|
Lj0g3v0315669	0.901411	0.0187838	Non-coding	NoHit
Lj0g3v0315689	2.18856	0.00174141	Protein coding	hypothetical protein TRIUR3_04901 [Triticum urartu] gi|473728501|gb|EMS45109.1|
Lj0g3v0315759	0.981668	0.00470362	Protein coding	PREDICTED: exosome component 10-like [Glycine max] gi|356565747|ref|XP_003551099.1|
Lj0g3v0315839	3.89172	0.00339482	Non-coding	NoHit
Lj0g3v0316329	1.27932	1.06632e-10	repeat	NoHit
Lj0g3v0316659	2.53454	0.000611541	Protein coding	PREDICTED: RNA pseudourine synthase 3 mitochondrial-like isoform X1 [Cicer arietinum] gi|502172693|ref|XP_004515176.1|
Lj0g3v0317039	0.926735	0.00186924	Protein coding	YbaK/aminoacyl-tRNA synthetase-associated domain isoform 1 [Theobroma cacao] gi|508777121|gb|EOY24377.1|
Lj0g3v0317229	0.919226	0.0109866	Protein coding	Fasciclin-like arabinogalactan protein [Medicago truncatula] gi|357453859|ref|XP_003597210.1|
Lj0g3v0317379	0.70031	0.0238811	Protein coding	NBS-containing resistance-like protein [Medicago truncatula] gi|357459929|ref|XP_003600246.1|
Lj0g3v0317749	1.1268	3.87552e-06	Protein coding	PREDICTED: adenylate cyclase type 5-like isoform X1 [Maylandia zebra] gi|499036732|ref|XP_004569029.1|
Lj0g3v0318099	1.7296	0.000299675	Protein coding	PREDICTED: glucan 13-beta-glucosidase A-like [Glycine max] gi|356548252|ref|XP_003542517.1|
Lj0g3v0318329	2.03312	0.0429478	Non-coding	NoHit
Lj0g3v0318349	2.13401	1.23733e-07	Non-coding	NoHit
Lj0g3v0318429	2.26989	0.00226737
Lj0g3v0318879	1.29918	1.07852e-09	Protein coding	PREDICTED: ubiquitin-fold modifier 1-like [Glycine max] gi|356552829|ref|XP_003544765.1|
Lj0g3v0319029	6.09688	1.96213e-23	Protein coding	PREDICTED: early nodulin-like protein 2-like [Cicer arietinum] gi|502144256|ref|XP_004505633.1|
Lj0g3v0319049	2.06909	0.00321295	Protein coding	PREDICTED: 3-oxoacyl-[acyl-carrier-protein] gi|502135409|ref|XP_004502323.1|
Lj0g3v0319279	0.7876	9.95938e-05	Protein coding	PREDICTED: ankyrin repeat domain-containing protein 2-like [Cicer arietinum] gi|502127365|ref|XP_004499676.1|
Lj0g3v0319529	2.52028	9.85147e-11	Protein coding	PREDICTED: prohibitin-3 mitochondrial-like isoform X1 [Cicer arietinum] gi|502158387|ref|XP_004511131.1|
Lj0g3v0320079	1.3842	0.0241835	Protein coding	Chromatin remodeling complex subunit [Medicago truncatula] gi|357463633|ref|XP_003602098.1|
Lj0g3v0320129	4.31819	0.0242156	Non-coding	NoHit
Lj0g3v0320209	0.792766	0.0347587	Protein coding	PREDICTED: alanine--tRNA ligase-like [Cicer arietinum] gi|502144716|ref|XP_004505726.1|
Lj0g3v0320339	0.936862	0.0187382	Protein coding	PREDICTED: homogentisate phytyltransferase 1 chloroplastic-like [Glycine max] gi|356546075|ref|XP_003541457.1|
Lj0g3v0320839	1.84184	0.0318059	Protein coding	PREDICTED: N-alpha-acetyltransferase 20 [Vitis vinifera] gi|225437024|ref|XP_002278246.1|
Lj0g3v0320849	0.947467	0.00676892	Protein coding	auxin efflux carrier protein [Medicago truncatula] gi|25986775|gb|AAM55299.1|
Lj0g3v0321059	1.80493	0.0206081	Non-coding	NoHit
Lj0g3v0321589	3.28399	0.0324945	repeat	NoHit
Lj0g3v0321599	2.64138	1.65137e-05	Protein coding	unknown [Lotus japonicus] gi|388504264|gb|AFK40198.1|
Lj0g3v0321649	1.01145	0.000133963	Protein coding	PREDICTED: protein SCO1 homolog 1 mitochondrial-like partial [Cucumis sativus] gi|449525297|ref|XP_004169654.1|
Lj0g3v0321869	4.61989	0.00955527	Non-coding	NoHit
Lj0g3v0321969	3.4495	0.00642634	Protein coding	Uncharacterized protein TCM_022923 [Theobroma cacao] gi|508716565|gb|EOY08462.1|
Lj0g3v0322519	0.716053	0.00371739	Protein coding	PREDICTED: trans-resveratrol di-O-methyltransferase-like [Cicer arietinum] gi|502144238|ref|XP_004505627.1|
Lj0g3v0322659	2.26443	0.0071393	Protein coding	Pentatricopeptide repeat-containing protein [Medicago truncatula] gi|357482291|ref|XP_003611431.1|
Lj0g3v0322809	2.15707	0.0215081	Non-coding	NoHit
Lj0g3v0324069	0.933843	0.0058545	Protein coding	PREDICTED: protein usf-like [Glycine max] gi|356517659|ref|XP_003527504.1|
Lj0g3v0324159	1.68227	0.039419	Protein coding	Uncharacterized protein isoform 1 [Theobroma cacao] gi|508717644|gb|EOY09541.1|
Lj0g3v0324639	0.647128	0.000684886	Non-coding	NoHit
Lj0g3v0324759	7.54543	9.73575e-13	Protein coding	PREDICTED: probable inactive poly [ADP-ribose] gi|502133905|ref|XP_004501930.1|
Lj0g3v0324939	0.817388	3.6551e-07	Protein coding	60S ribosomal protein L34 [Medicago truncatula] gi|357486949|ref|XP_003613762.1|
Lj0g3v0324979	1.33497	0.0132893	repeat	NoHit
Lj0g3v0324999	0.890478	3.92009e-06	Protein coding	PREDICTED: trafficking protein particle complex subunit 6B-like [Glycine max] gi|356505902|ref|XP_003521728.1|
Lj0g3v0325079	1.03646	0.00679057	Non-coding	NoHit
Lj0g3v0325349	6.61602	4.19562e-09	Protein coding	LysR family transcriptional regulator [Idiomarina loihiensis L2TR] gi|56460201|ref|YP_155482.1|
Lj0g3v0325609	8.46794	1.02415e-20	Protein coding	B12D-like protein [Phaseolus vulgaris] gi|38194922|gb|AAR13310.1|
Lj0g3v0325929	1.25451	0.000188298	Protein coding	PREDICTED: lamin-like protein-like [Cicer arietinum] gi|502104818|ref|XP_004492656.1|
Lj0g3v0326079	2.06921	0.000173181	Non-coding	NoHit
Lj0g3v0326149	0.936699	0.0188365	Protein coding	PREDICTED: uroporphyrinogen decarboxylase chloroplastic-like [Glycine max] gi|356540042|ref|XP_003538500.1|
Lj0g3v0326339	0.869259	2.70446e-05	Protein coding	PREDICTED: ER membrane protein complex subunit 6-like isoform X3 [Cicer arietinum] gi|502080345|ref|XP_004486534.1|
Lj0g3v0326619	5.62273	0.000373927	repeat	NoHit
Lj0g3v0326759	0.674257	0.0110985	Non-coding	NoHit
Lj0g3v0326769	1.74562	1.77638e-06	Non-coding	NoHit
Lj0g3v0326819	1.21541	0.000180147	Protein coding	PREDICTED: pantothenate kinase 2-like [Cicer arietinum] gi|502154596|ref|XP_004509755.1|
Lj0g3v0326899	0.848572	0.00448124	Protein coding	PREDICTED: cytochrome c oxidase copper chaperone-like [Cicer arietinum] gi|502158683|ref|XP_004511245.1|
Lj0g3v0326919	1.4895	8.33192e-05	Protein coding	PREDICTED: metallothionein-like protein type 3-like [Cicer arietinum] gi|502158696|ref|XP_004511248.1|
Lj0g3v0326999	1.03068	0.00886864	Protein coding	PREDICTED: phenylalanyl-tRNA synthetase chloroplastic/mitochondrial-like [Glycine max] gi|356569020|ref|XP_003552705.1|
Lj0g3v0327029	0.685608	0.0150535	Protein coding	Transcription factor [Theobroma cacao] gi|508720731|gb|EOY12628.1|
Lj0g3v0327359	1.865	4.4333e-05	Protein coding	PREDICTED: F-box/kelch-repeat protein At3g23880-like [Cicer arietinum] gi|502118852|ref|XP_004496419.1|
Lj0g3v0327439	0.71985	0.0443089	Protein coding	disease resistance protein/LRR protein-related protein precursor [Glycine max] gi|351724553|ref|NP_001235526.1|
Lj0g3v0327509	1.45795	0.0355326	repeat	NoHit
Lj0g3v0327519	0.683952	0.0158562	Protein coding	WAPL (Wings apart-like protein regulation of heterochromatin) protein [Arabidopsis thaliana] gi|30682037|ref|NP_172573.2|
Lj0g3v0327529	2.41826	0.0224062	Non-coding	NoHit
Lj0g3v0328249	1.99999	2.0266e-10	Non-coding	NoHit
Lj0g3v0328619	0.711837	0.00163668	Protein coding	Ser/Thr protein kinase [Lotus japonicus] gi|62857008|dbj|BAD95889.1|
Lj0g3v0328759	0.867348	0.049805	Non-coding	NoHit
Lj0g3v0328979	4.80759	0.00963348	Non-coding	NoHit
Lj0g3v0329179	1.00048	0.0275483	Protein coding	LIM and UIM domain-containing [Medicago truncatula] gi|357461021|ref|XP_003600792.1|
Lj0g3v0329359	0.949966	0.00191592	Non-coding	NoHit
Lj0g3v0329639	1.45601	6.29097e-05	Protein coding	PREDICTED: pescadillo homolog isoform X2 [Cicer arietinum] gi|502166463|ref|XP_004513900.1|
Lj0g3v0329679	0.726765	0.00593902	Protein coding	Os09g0344800 [Oryza sativa Japonica Group] gi|115478679|ref|NP_001062933.1|
Lj0g3v0329729	1.07567	5.03187e-05	Protein coding	transcription factor bZIP76 partial [Glycine max] gi|145652345|gb|ABP88227.1|
Lj0g3v0329839	0.897242	0.000194972	Protein coding	PREDICTED: 50S ribosomal protein L22 chloroplastic-like [Cicer arietinum] gi|502123376|ref|XP_004498088.1|
Lj0g3v0329869	0.664351	0.034837	Protein coding	PREDICTED: HIPL1 protein-like [Glycine max] gi|356508614|ref|XP_003523050.1|
Lj0g3v0330009	0.650341	1.73076e-07	Protein coding	PREDICTED: 60S ribosomal protein L30-like [Glycine max] gi|356536572|ref|XP_003536811.1|
Lj0g3v0330059	1.53765	0.0118281	Protein coding	PREDICTED: abscisic acid receptor PYL2-like [Glycine max] gi|356554070|ref|XP_003545372.1|
Lj0g3v0330069	1.53764	0.0118276	Protein coding	PREDICTED: abscisic acid receptor PYL2-like [Glycine max] gi|356554070|ref|XP_003545372.1|
Lj0g3v0330169	0.60978	0.0224102	Protein coding	PREDICTED: F-box/kelch-repeat protein At5g26960-like [Cicer arietinum] gi|502164680|ref|XP_004513213.1|
Lj0g3v0330219	0.634521	0.000449573	Protein coding	PREDICTED: coatomer subunit alpha-1-like isoform X1 [Cicer arietinum] gi|502149340|ref|XP_004507488.1|
Lj0g3v0330709	1.98787	0.0220474	Protein coding	Elongator complex protein [Medicago truncatula] gi|358344187|ref|XP_003636173.1|
Lj0g3v0330889	0.952334	0.000142912	Protein coding	Uncharacterized protein TCM_019691 [Theobroma cacao] gi|508712544|gb|EOY04441.1|
Lj0g3v0330909	1.52214	0.0027181	Protein coding	transcription factor [Glycine max] gi|351725863|ref|NP_001237619.1|
Lj0g3v0331149	4.56367	0.0146112	Non-coding	NoHit
Lj0g3v0331159	2.48877	3.00576e-17	Protein coding	Serine-rich protein-related [Theobroma cacao] gi|508784004|gb|EOY31260.1|
Lj0g3v0331189	4.75819	0.00842824	Non-coding	NoHit
Lj0g3v0331279	1.47767	0.00186737	Protein coding	glutathione S-transferase GST 16 [Glycine max] gi|351727831|ref|NP_001237686.1|
Lj0g3v0331289	0.988739	0.0191711	Protein coding	PREDICTED: U-box domain-containing protein 8-like [Cicer arietinum] gi|502142430|ref|XP_004504954.1|
Lj0g3v0331549	0.61333	0.0153606	Protein coding	PREDICTED: protein FAM116A-like [Glycine max] gi|356510584|ref|XP_003524017.1|
Lj0g3v0331909	1.70214	1.55739e-05	Non-coding	NoHit
Lj0g3v0332099	0.61392	0.00657791	Protein coding	PREDICTED: zinc finger protein ZPR1-like isoform 1 [Glycine max] gi|356576557|ref|XP_003556397.1|
Lj0g3v0332109	0.672434	0.00326178	Non-coding	NoHit
Lj0g3v0332289	4.31504	9.74796e-18	Protein coding	Thiamine pyrophosphate dependent pyruvate decarboxylase family protein [Theobroma cacao] gi|508715239|gb|EOY07136.1|
Lj0g3v0332359	3.14183	2.25543e-05	Non-coding	NoHit
Lj0g3v0332419	2.95313	2.60555e-06	Protein coding	Uncharacterized protein TCM_005358 [Theobroma cacao] gi|508704103|gb|EOX95999.1|
Lj0g3v0332429	3.39975	3.09881e-06
Lj0g3v0332479	4.21665	0.0115366	Protein coding	hypothetical protein VOLCADRAFT_61118 [Volvox carteri f. nagariensis] gi|302839220|ref|XP_002951167.1|
Lj0g3v0332599	0.822129	0.0336253	Protein coding	Phosphoglycerate mutase family protein [Theobroma cacao] gi|508704505|gb|EOX96401.1|
Lj0g3v0332949	0.674839	0.0100539	Protein coding	PREDICTED: CTP synthase-like isoform X1 [Cicer arietinum] gi|502182968|ref|XP_004517030.1|
Lj0g3v0333019	0.79584	2.285e-05	Protein coding	PREDICTED: 60S ribosomal protein L30-like [Cicer arietinum] gi|502180636|ref|XP_004516683.1|
Lj0g3v0333599	3.41568	0.00349038	Protein coding	MFS transporter [Plautia stali symbiont] gi|498303684|ref|WP_010617840.1|
Lj0g3v0333629	1.42244	0.00524773	Protein coding	PREDICTED: N(6)-adenine-specific DNA methyltransferase 2-like [Cicer arietinum] gi|502141459|ref|XP_004504516.1|
Lj0g3v0333809	1.0427	0.0426547	Non-coding	NoHit
Lj0g3v0333909	1.46344	0.0462873	Protein coding	PREDICTED: hydroxycinnamoyl-Coenzyme A shikimate/quinate hydroxycinnamoyltransferase-like [Glycine max] gi|356574210|ref|XP_003555244.1|
Lj0g3v0333929	0.587472	0.0192409	Non-coding	NoHit
Lj0g3v0334039	0.831304	0.0287055	Protein coding	PREDICTED: probable ethanolamine kinase A-like [Glycine max] gi|356508317|ref|XP_003522904.1|
Lj0g3v0334079	1.45614	0.0318669	Non-coding	NoHit
Lj0g3v0334259	0.619881	0.0450856	Protein coding	PREDICTED: single-stranded DNA-binding protein WHY1 chloroplastic-like [Cicer arietinum] gi|502170191|ref|XP_004514779.1|
Lj0g3v0334309	0.747131	0.024015	Protein coding	EMB1273 [Arabidopsis lyrata subsp. lyrata] gi|297847266|ref|XP_002891514.1|
Lj0g3v0334789	1.30803	0.00298367	Protein coding	PREDICTED: CRS2-associated factor 2 chloroplastic-like [Cicer arietinum] gi|502154246|ref|XP_004509634.1|
Lj0g3v0334939	3.22702	0.0305623	Protein coding	PREDICTED: UDP-glucose 6-dehydrogenase-like [Glycine max] gi|356499879|ref|XP_003518763.1|
Lj0g3v0335309	0.887209	4.42682e-06	Protein coding	glutamate-rich protein [Lotus japonicus] gi|42600550|dbj|BAD11133.1|
Lj0g3v0335319	0.744366	0.00018686	Protein coding	NoHit
Lj0g3v0335389	2.302	0.00362917	Protein coding	NoHit
Lj0g3v0335499	1.76335	0.0333733	Protein coding	PREDICTED: LOW QUALITY PROTEIN: regulatory protein NPR1-like [Glycine max] gi|356532734|ref|XP_003534926.1|
Lj0g3v0335839	5.48845	0.00440323	repeat	NoHit
Lj0g3v0335949	2.41708	0.0340828	Protein coding	PREDICTED: probable glucuronosyltransferase Os01g0926700-like [Glycine max] gi|356553158|ref|XP_003544925.1|
Lj0g3v0335999	0.807818	0.00166821	Protein coding	PREDICTED: flowering time control protein FCA-like [Vitis vinifera] gi|359479959|ref|XP_002271329.2|
Lj0g3v0336279	0.703272	0.031077	Protein coding	transcription factor bZIP83 partial [Glycine max] gi|145652349|gb|ABP88229.1|
Lj0g3v0336339	1.42502	0.0440953	Non-coding	NoHit
Lj0g3v0336449	3.14346	1.1883e-05	Protein coding	PREDICTED: protein ZINC INDUCED FACILITATOR-LIKE 1-like isoform X2 [Cicer arietinum] gi|502174137|ref|XP_004515445.1|
Lj0g3v0336579	0.977547	0.0392292	Protein coding	PREDICTED: Down syndrome critical region protein 3 homolog isoform X2 [Cicer arietinum] gi|502163164|ref|XP_004512747.1|
Lj0g3v0336959	4.28512	1.80883e-05	Protein coding	PREDICTED: cationic peroxidase 1-like [Glycine max] gi|356532187|ref|XP_003534655.1|
Lj0g3v0337019	4.26912	0.00466262	Protein coding	Trichome birefringence-like 42 [Theobroma cacao] gi|508721581|gb|EOY13478.1|
Lj0g3v0337369	1.43522	0.0361319	Protein coding	PREDICTED: early nodulin-like protein 3-like [Cicer arietinum] gi|502116587|ref|XP_004495503.1|
Lj0g3v0337639	2.01412	0.00182323	Protein coding	PREDICTED: acyl-protein thioesterase 2-like [Glycine max] gi|356515462|ref|XP_003526419.1|
Lj0g3v0337699	0.838193	0.00243693	Protein coding	Protein brittle-1 [Medicago truncatula] gi|357466267|ref|XP_003603418.1|
Lj0g3v0337709	3.35847	8.7046e-07	Protein coding	EG45-like domain containing protein [Medicago truncatula] gi|357466265|ref|XP_003603417.1|
Lj0g3v0338049	2.30486	0.0495643	repeat	NoHit
Lj0g3v0338599	0.786407	0.017842	Protein coding	PREDICTED: E3 ubiquitin-protein ligase RING1-like [Cicer arietinum] gi|502157412|ref|XP_004510868.1|
Lj0g3v0338709	0.879481	0.0147381	Protein coding	NoHit
Lj0g3v0338909	0.900012	0.000927446	Protein coding	PREDICTED: ubiquilin-1-like [Glycine max] gi|356501749|ref|XP_003519686.1|
Lj0g3v0339029	1.11683	0.00165625	Protein coding	PREDICTED: glycerol-3-phosphate dehydrogenase [NAD+] gi|356570275|ref|XP_003553315.1|
Lj0g3v0339179	0.868614	0.0437805	Non-coding	NoHit
Lj0g3v0339659	1.32377	0.000257786	Protein coding	Chromodomain-helicase-DNA-binding protein [Medicago truncatula] gi|358346906|ref|XP_003637505.1|
Lj0g3v0339699	2.78596	0.0200855
Lj0g3v0339979	1.69954	0.00153048	Protein coding	Uncharacterized protein isoform 1 [Theobroma cacao] gi|508774285|gb|EOY21541.1|
Lj0g3v0340019	3.32664	0.0180543	Non-coding	NoHit
Lj0g3v0340039	2.69312	0.00942776	Non-coding	NoHit
Lj0g3v0340049	4.25797	0.0390352	Non-coding	NoHit
Lj0g3v0340899	3.87673	0.00124182	Protein coding	RagB/SusD domain-containing protein [Niastella koreensis GR20-10] gi|375146531|ref|YP_005008972.1|
Lj0g3v0340969	1.33258	0.0153125	Non-coding	NoHit
Lj0g3v0340999	3.02557	0.000126968	Protein coding	PREDICTED: cyclin-U4-1-like [Glycine max] gi|356568557|ref|XP_003552477.1|
Lj0g3v0341109	0.741632	0.009711	Protein coding	PREDICTED: adenine phosphoribosyltransferase 2-like [Cicer arietinum] gi|502132410|ref|XP_004501346.1|
Lj0g3v0341139	2.28072	3.89775e-05	Protein coding	PREDICTED: ATP synthase subunit b' chloroplastic-like [Cicer arietinum] gi|502132408|ref|XP_004501345.1|
Lj0g3v0341319	1.21842	0.0466838	Non-coding	NoHit
Lj0g3v0341369	1.49617	2.81302e-05	Protein coding	PREDICTED: bystin-like [Glycine max] gi|356511772|ref|XP_003524597.1|
Lj0g3v0341589	2.02384	5.17981e-07	Protein coding	PREDICTED: 50S ribosomal protein L13 chloroplastic-like [Cicer arietinum] gi|502177164|ref|XP_004516022.1|
Lj0g3v0341909	0.85023	0.00321869	Protein coding	PREDICTED: elongation factor G mitochondrial-like [Cicer arietinum] gi|502166590|ref|XP_004513932.1|
Lj0g3v0341989	0.947297	4.69687e-05	Protein coding	PREDICTED: peroxisomal membrane protein PMP22-like [Cicer arietinum] gi|502116258|ref|XP_004495354.1|
Lj0g3v0342249	0.738829	0.0159694	Protein coding	HSP20-like chaperones superfamily protein [Theobroma cacao] gi|508715656|gb|EOY07553.1|
Lj0g3v0342739	1.18926	0.0160012	Protein coding	Integrase core domain containing protein [Solanum demissum] gi|113205216|gb|AAT39281.2|
Lj0g3v0342779	2.28771	0.00546449	Non-coding	NoHit
Lj0g3v0343019	4.05796	0.000304284	Protein coding	MYB transcription factor MYB60 [Glycine max] gi|358248538|ref|NP_001240154.1|
Lj0g3v0343369	1.16714	2.68494e-06	repeat	NoHit
Lj0g3v0343439	1.14306	0.00283623	Protein coding	protein rotundifolia like 8 [Arabidopsis thaliana] gi|18405136|ref|NP_565910.1|
Lj0g3v0343649	0.623539	0.0110595	Protein coding	trans-cinnamate 4-monooxygenase [Glycine max] gi|351724537|ref|NP_001237317.1|
Lj0g3v0344219	0.806089	2.91627e-05	Protein coding	Oxoglutarate dehydrogenase - like protein [Medicago truncatula] gi|357503061|ref|XP_003621819.1|
Lj0g3v0344289	1.78736	0.006318	Protein coding	DEAD/DEAH box helicase [Marssonina brunnea f. sp. 'multigermtubi' MB_m1] gi|406868490|gb|EKD21527.1|
Lj0g3v0344819	1.5222	0.0307204	Protein coding	PREDICTED: probable RNA-binding protein EIF1AD-like isoform X1 [Cicer arietinum] gi|502136744|ref|XP_004502815.1|
Lj0g3v0345279	2.13758	5.30127e-06	Non-coding	NoHit
Lj0g3v0345589	5.4276	0.0011192	repeat	NoHit
Lj0g3v0345699	2.60066	0.00298845	Protein coding	PREDICTED: patatin group A-3-like [Glycine max] gi|356540682|ref|XP_003538815.1|
Lj0g3v0345809	1.10295	5.75476e-07	Protein coding	PREDICTED: enhancer of rudimentary homolog [Cicer arietinum] gi|502125094|ref|XP_004498795.1|
Lj0g3v0345919	1.97297	1.13447e-07	Protein coding	PREDICTED: CASP-like protein 4-like [Cicer arietinum] gi|502111288|ref|XP_004494011.1|
Lj0g3v0346069	0.690831	0.0197542	Non-coding	NoHit
Lj0g3v0346119	0.986215	0.00913479	Protein coding	PREDICTED: protein SET-like [Glycine max] gi|356562830|ref|XP_003549671.1|
Lj0g3v0346559	0.60511	0.032459	Protein coding	PREDICTED: receptor-like protein kinase THESEUS 1-like [Glycine max] gi|356543264|ref|XP_003540082.1|
Lj0g3v0347009	1.02963	0.000384127	Protein coding	PREDICTED: protein TANC1-like [Cicer arietinum] gi|502166647|ref|XP_004513946.1|
Lj0g3v0347089	1.8339	1.87965e-09	Protein coding	Uncharacterized protein TCM_007897 [Theobroma cacao] gi|508707383|gb|EOX99279.1|
Lj0g3v0347229	2.117	2.53977e-05	Protein coding	PREDICTED: LRR repeats and ubiquitin-like domain-containing protein At2g30105-like [Cicer arietinum] gi|502129431|ref|XP_004500301.1|
Lj0g3v0347329	1.17318	0.000299477	Protein coding	Os01g0647000 [Oryza sativa Japonica Group] gi|115438859|ref|NP_001043709.1|
Lj0g3v0347409	1.31021	6.00236e-09	Protein coding	early flowering 4 [Pisum sativum] gi|270356912|gb|AAX47177.2|
Lj0g3v0347469	5.99546	6.82976e-06	Non-coding	NoHit
Lj0g3v0347499	0.764868	0.000494487	Protein coding	PREDICTED: sulfite oxidase-like [Cicer arietinum] gi|502091692|ref|XP_004489611.1|
Lj0g3v0348059	1.45889	0.00300584	Non-coding	NoHit
Lj0g3v0348409	0.692868	0.0325665	Protein coding	NB-ARC domain containing protein expressed [Oryza sativa Japonica Group] gi|77550935|gb|ABA93732.1|
Lj0g3v0348559	2.255	0.00163787	Protein coding	Uncharacterized protein TCM_011065 [Theobroma cacao] gi|508709224|gb|EOY01121.1|
Lj0g3v0348889	1.4918	0.00538478	Protein coding	Ankyrin repeat-containing protein [Medicago truncatula] gi|357484873|ref|XP_003612724.1|
Lj0g3v0349649	0.759824	0.00934216	Protein coding	NoHit
Lj0g3v0350069	1.17434	0.000663313	Protein coding	adenine nucleotide translocator [Lupinus albus] gi|2780194|emb|CAA05979.1|
Lj0g3v0350409	0.665539	0.0283778	Protein coding	PREDICTED: protein cereblon-like [Glycine max] gi|356510047|ref|XP_003523752.1|
Lj0g3v0350539	1.80112	0.0166024	repeat	NoHit
Lj0g3v0350659	0.787785	0.0130582	Protein coding	PREDICTED: probable exocyst complex component 6-like isoform X1 [Cicer arietinum] gi|502174317|ref|XP_004515483.1|
Lj0g3v0350809	1.04138	0.0206287	Protein coding	PREDICTED: hexaprenyldihydroxybenzoate methyltransferase mitochondrial-like [Cicer arietinum] gi|502098936|ref|XP_004491352.1|
Lj0g3v0350839	1.31587	0.00520778	Protein coding	PREDICTED: APO protein 3 mitochondrial-like [Glycine max] gi|356537256|ref|XP_003537145.1|
Lj0g3v0351589	0.660541	0.0144443	Protein coding	PREDICTED: MATE efflux family protein 5-like [Cicer arietinum] gi|502171804|ref|XP_004515105.1|
Lj0g3v0351809	1.47774	8.07353e-07	Non-coding	NoHit
Lj0g3v0352319	2.02912	0.00436635	Protein coding	PREDICTED: subtilisin-like protease-like [Glycine max] gi|356500305|ref|XP_003518973.1|
Lj0g3v0352399	1.01912	0.00731638	Protein coding	glutathione S-transferase GST 22 [Glycine max] gi|358248536|ref|NP_001239642.1|
Lj0g3v0352439	0.695049	0.0179839	Protein coding	Meiotic recombination protein SPO11 [Medicago truncatula] gi|357494931|ref|XP_003617754.1|
Lj0g3v0352689	0.90053	0.000333888	repeat	NoHit
Lj0g3v0352879	2.38055	0.032508
Lj0g3v0353039	0.731051	0.0337538	Protein coding	SAM (and some other nucleotide) binding motif, WW/Rsp5/WWP [Medicago truncatula] gi|87240722|gb|ABD32580.1|
Lj0g3v0353399	2.1702	1.50338e-06	Protein coding	alcohol dehydrogenase [Lotus japonicus] gi|356582742|gb|AET21261.1|
Lj0g3v0353479	2.25913	0.00188675	Non-coding	NoHit
Lj0g3v0353679	1.09655	0.0281765	Protein coding	PREDICTED: 50S ribosomal protein L15 chloroplastic-like [Cicer arietinum] gi|502120808|ref|XP_004497089.1|
Lj0g3v0353809	0.883965	0.0293963	Protein coding	cyclic nucleotide-binding protein [Burkholderia phymatum STM815] gi|186470572|ref|YP_001861890.1|
Lj0g3v0354029	1.5556	0.000238157	Non-coding	NoHit
Lj0g3v0354129	1.68912	0.000841252	Protein coding	PREDICTED: probable plastid-lipid-associated protein 11 chloroplastic-like [Cicer arietinum] gi|502167724|ref|XP_004514232.1|
Lj0g3v0354359	1.22694	5.6595e-05	Protein coding	PREDICTED: isoliquiritigenin 2'-O-methyltransferase-like [Glycine max] gi|356532221|ref|XP_003534672.1|
Lj0g3v0354829	0.796791	0.0490665	Non-coding	NoHit
Lj0g3v0354859	1.48505	0.0450578	Protein coding	TashAT2 [Theileria annulata] gi|289597673|gb|ADD12272.1|
Lj0g3v0355549	1.1337	0.000646003	Non-coding	NoHit
Lj0g3v0355629	2.54741	2.84168e-11	Protein coding	RNA binding protein [Medicago truncatula] gi|357479531|ref|XP_003610051.1|
Lj0g3v0355719	2.74141	0.00449315	Non-coding	NoHit
Lj0g3v0355969	0.66137	0.000380114	Protein coding	PREDICTED: DUF246 domain-containing protein At1g04910-like [Glycine max] gi|356567568|ref|XP_003551990.1|
Lj0g3v0356229	0.771393	0.0146913	Protein coding	late embryogenesis abundant (LEA) hydroxyproline-rich glycoprotein family member [Arabidopsis thaliana] gi|145345312|ref|NP_194379.3|
Lj0g3v0356669	5.63163	0.0168126	Non-coding	NoHit
Lj0g3v0356809	1.18294	0.0216906	Protein coding	PREDICTED: probably inactive leucine-rich repeat receptor-like protein kinase IMK2-like [Glycine max] gi|356495063|ref|XP_003516400.1|
Lj0g3v0357309	2.97241	0.0148489	Protein coding	PREDICTED: cell wall / vacuolar inhibitor of fructosidase 1-like [Cicer arietinum] gi|502080349|ref|XP_004486535.1|
Lj0g3v0357399	0.705239	0.000323898	Protein coding	PREDICTED: probable prefoldin subunit 3-like [Cicer arietinum] gi|502080358|ref|XP_004486538.1|
Lj0g3v0357869	3.11529	0.0284398	Non-coding	NoHit
Lj0g3v0358049	8.95169	2.5856e-26	Non-coding	NoHit
Lj0g3v0358079	4.67358	5.90243e-06	Protein coding	Cytosolic Fe-S cluster assembly factor nbp35 [Medicago truncatula] gi|357437861|ref|XP_003589206.1|
Lj0g3v0358519	0.59207	2.5064e-05	Protein coding	PREDICTED: RNA and export factor-binding protein 2-like [Glycine max] gi|356539036|ref|XP_003538006.1|
Lj0g3v0358829	3.03392	0.00469731	Non-coding	NoHit
Lj0g3v0359289	1.20327	0.0204284	Protein coding	PREDICTED: E3 ubiquitin-protein ligase PUB23-like [Glycine max] gi|356543678|ref|XP_003540287.1|
Lj0g3v0359559	2.54722	7.69277e-18	Protein coding	universal stress protein [Arachis hypogaea] gi|194466125|gb|ACF74293.1|
Lj0g3v0359919	1.09563	0.000361162	Protein coding	PREDICTED: PHD finger protein ALFIN-LIKE 1-like [Cicer arietinum] gi|502147358|ref|XP_004506752.1|
Lj0g3v0359929	2.63601	8.62994e-09	Non-coding	NoHit
Lj0g3v0360079	1.26565	5.52782e-07	Protein coding	Uncharacterized protein isoform 1 [Theobroma cacao] gi|508720167|gb|EOY12064.1|
Lj0g3v0360339	0.836201	0.0131048	Protein coding	Alcohol dehydrogenase [Medicago truncatula] gi|357436431|ref|XP_003588491.1|
Lj0g3v0360459	2.97734	1.02188e-16	Protein coding	PREDICTED: cytokinin dehydrogenase 3-like [Glycine max] gi|356545727|ref|XP_003541287.1|
Lj0g3v0360469	2.91989	2.97742e-17	Protein coding	Cytokinin dehydrogenase [Medicago truncatula] gi|357449805|ref|XP_003595179.1|
Lj0g3v0360499	2.47638	0.0368724	Non-coding	NoHit
Lj0g3v0360559	1.1188	6.79821e-08	Protein coding	PREDICTED: eukaryotic translation initiation factor 3 subunit G-like [Glycine max] gi|356567603|ref|XP_003552007.1|
Lj0g3v0360739	0.690343	0.00174723	Non-coding	NoHit
Lj0g3v0361049	0.841621	4.14809e-05	Protein coding	PREDICTED: protein DCL chloroplastic-like [Cicer arietinum] gi|502126879|ref|XP_004499475.1|
Lj0g3v0361059	0.586432	0.00319323	Protein coding	PREDICTED: protein DCL chloroplastic-like [Cicer arietinum] gi|502126879|ref|XP_004499475.1|
Lj0g3v0361079	4.51816	0.0338506	Non-coding	NoHit
Lj0g3v0361219	0.756215	3.77094e-05	Protein coding	PREDICTED: 60S ribosomal protein L4-1-like [Glycine max] gi|356548210|ref|XP_003542496.1|
Lj0g3v0361259	0.718281	0.0450697	Protein coding	PREDICTED: 60S acidic ribosomal protein P0-like [Glycine max] gi|356501137|ref|XP_003519385.1|
Lj0g3v0361299	0.691167	0.0109878	Non-coding	NoHit
Lj0g3v0361309	1.46138	9.65222e-05	Non-coding	NoHit
Lj0g3v0361359	0.607975	0.0483851	Non-coding	NoHit
Lj0g3v0361719	0.598375	0.0409466	Protein coding	PREDICTED: UDP-glycosyltransferase 79B3-like [Glycine max] gi|356543932|ref|XP_003540412.1|
Lj0g3v0362679	0.866734	0.0016252	Protein coding	Pollen Ole e 1 allergen and extensin family protein [Theobroma cacao] gi|508720541|gb|EOY12438.1|
Lj0g3v0362759	2.50286	0.0215089	Protein coding	predicted protein [Sclerotinia sclerotiorum 1980] gi|156065667|ref|XP_001598755.1|
Lj0g3v0362889	0.871844	0.00040754	Protein coding	RecName: Full=Peroxidase_x0001_gi|1345541|emb|CAA36066.1| peroxidase [Lupinus polyphyllus] gi|129835|sp|P16147.2|PERX_LUPPO
Lj0g3v0363609	4.51838	0.0289987	Non-coding	NoHit
Lj0g3v0363619	0.59784	0.00749686	Protein coding	Dof21 [Glycine max] gi|351723723|ref|NP_001236777.1|
Lj0g3v0363729	4.29886	2.28449e-12	Protein coding	Hypoxia-responsive family protein [Theobroma cacao] gi|508728122|gb|EOY20019.1|
Lj0g3v0363789	4.18567	0.0408598	Protein coding	PREDICTED: carboxypeptidase B2-like [Glycine max] gi|356517366|ref|XP_003527358.1|
Lj0g3v0363929	0.884075	0.0349963	Protein coding	PREDICTED: probable sodium-coupled neutral amino acid transporter 6-like [Glycine max] gi|356540026|ref|XP_003538492.1|
Lj0g3v0364049	3.47253	0.00105272	Protein coding	PREDICTED: isoliquiritigenin 2'-O-methyltransferase-like [Cicer arietinum] gi|502181060|ref|XP_004516751.1|
Lj0g3v0364159	2.22365	0.0392437	Protein coding	B3 domain-containing protein [Medicago truncatula] gi|357521093|ref|XP_003630835.1|
Lj0g3v0364319	2.93584	0.00103946
Lj0g3v0364439	4.60669	0.0270116	Protein coding	PREDICTED: ultraviolet-B receptor UVR8-like [Cicer arietinum] gi|502137766|ref|XP_004503178.1|
Lj0g3v0364449	3.28371	0.01814	Protein coding	Pc13g00140 [Penicillium chrysogenum Wisconsin 54-1255] gi|255934883|ref|XP_002558468.1|
Lj1g3v0002090	0.991309	0.023833	Protein coding	PREDICTED: O-acyltransferase WSD1-like [Cicer arietinum] gi|502158792|ref|XP_004511283.1|
Lj1g3v0013130	1.74629	0.000301911	Non-coding	NoHit
Lj1g3v0013140	2.07445	0.000129474	Non-coding	NoHit
Lj1g3v0013250	0.848565	0.0128235	Protein coding	Uncharacterized protein TCM_037003 [Theobroma cacao] gi|508782229|gb|EOY29485.1|
Lj1g3v0015510	0.697598	9.97694e-05	Protein coding	PREDICTED: probable receptor protein kinase TMK1-like [Glycine max] gi|356507449|ref|XP_003522479.1|
Lj1g3v0050930	0.734251	0.00161601	Protein coding	PREDICTED: upstream activation factor subunit UAF30-like [Cicer arietinum] gi|502158846|ref|XP_004511300.1|
Lj1g3v0051020	1.08001	0.0365373	Protein coding	PREDICTED: histone deacetylase 6-like isoform X1 [Cicer arietinum] gi|502158868|ref|XP_004511307.1|
Lj1g3v0052130	0.599937	0.00983874	Protein coding	Magnesium transporter [Medicago truncatula] gi|357480695|ref|XP_003610633.1|
Lj1g3v0052280	0.835287	0.0347392	Protein coding	PREDICTED: APO protein 3 mitochondrial-like [Glycine max] gi|356537256|ref|XP_003537145.1|
Lj1g3v0052380	1.04003	0.0058574	Protein coding	PREDICTED: zinc finger CCCH domain-containing protein 1-like [Glycine max] gi|356506028|ref|XP_003521790.1|
Lj1g3v0052590	0.718703	1.25852e-06	Protein coding	40S ribosomal protein S15C [Hevea brasiliensis] gi|313586479|gb|ADR71250.1|
Lj1g3v0052600	1.95241	3.79408e-06	Protein coding	Glycoprotein membrane precursor GPI-anchored [Theobroma cacao] gi|508713696|gb|EOY05593.1|
Lj1g3v0053670	1.62281	0.00162841	Protein coding	Harpin-induced 1 [Medicago truncatula] gi|92896037|gb|ABE93043.1|
Lj1g3v0084870	1.06608	0.00803873	Protein coding	putative ATP-dependent endonuclease [Caenispirillum salinarum] gi|497228424|ref|WP_009542686.1|
Lj1g3v0084900	1.1289	4.8146e-08	Protein coding	cysteine synthase [Glycine max] gi|351727525|ref|NP_001235628.1|
Lj1g3v0095360	0.653857	0.021963	Protein coding	Uncharacterized protein TCM_020647 [Theobroma cacao] gi|508713817|gb|EOY05714.1|
Lj1g3v0098400	0.619486	8.32252e-05	Protein coding	PREDICTED: 40S ribosomal protein S3a-like [Cicer arietinum] gi|502159029|ref|XP_004511369.1|
Lj1g3v0099450	1.38652	0.00918045	Protein coding	PREDICTED: non-specific lipid-transfer protein-like protein At2g13820-like [Glycine max] gi|356574410|ref|XP_003555341.1|
Lj1g3v0112630	0.593106	2.38079e-07	Protein coding	PREDICTED: 40S ribosomal protein S3a-like [Glycine max] gi|356535985|ref|XP_003536521.1|
Lj1g3v0116470	0.900105	0.000246503	Protein coding	PREDICTED: parafibromin-like [Glycine max] gi|356538299|ref|XP_003537641.1|
Lj1g3v0116670	1.46833	2.27335e-06	Protein coding	PREDICTED: histone deacetylase HDT3-like [Fragaria vesca subsp. vesca] gi|470134384|ref|XP_004303033.1|
Lj1g3v0117760	1.45701	0.00105918	Protein coding	Uncharacterized protein TCM_025556 [Theobroma cacao] gi|508718293|gb|EOY10190.1|
Lj1g3v0128900	0.968866	0.000736693	Protein coding	RecName: Full=Chalcone synthase, AltName: Full=Naringenin-chalcone synthase_x0001_gi|218013|dbj|BAA01075.1| chalcone synthase [Pueraria montana var. lobata] gi|116396|sp|P23569.1|CHSY_PUELO
Lj1g3v0129610	2.04106	0.000376646	Non-coding	NoHit
Lj1g3v0130110	2.29745	0.000505814	Protein coding	PREDICTED: N-alpha-acetyltransferase 60-like [Glycine max] gi|356538503|ref|XP_003537743.1|
Lj1g3v0177840	1.41027	0.0033104	Protein coding	PREDICTED: XIAP-associated factor 1-like isoform X1 [Cicer arietinum] gi|502131646|ref|XP_004501053.1|
Lj1g3v0178900	2.22483	2.50698e-05	Protein coding	NoHit
Lj1g3v0183130	4.14921	0.0416312	Protein coding	Carbonic anhydrase [Medicago truncatula] gi|357489979|ref|XP_003615277.1|
Lj1g3v0193150	0.633822	0.0470988	Protein coding	Universal stress protein A-like protein [Medicago truncatula] gi|357489965|ref|XP_003615270.1|
Lj1g3v0203190	0.959091	0.00874857	Protein coding	RING finger protein 214 isoform 1 [Theobroma cacao] gi|508723519|gb|EOY15416.1|
Lj1g3v0234330	1.1513	0.0155876	Protein coding	PREDICTED: cyclin-D4-1-like [Glycine max] gi|356552951|ref|XP_003544823.1|
Lj1g3v0247880	2.02478	0.0194211	Non-coding	NoHit
Lj1g3v0250160	2.20984	0.00607194	Protein coding	amino acid permease superfamily [Trichinella spiralis] gi|339253772|ref|XP_003372109.1|
Lj1g3v0250220	5.27821	0.000267922	Protein coding	PREDICTED: 2-aminoethanethiol dioxygenase-like [Glycine max] gi|356498799|ref|XP_003518236.1|
Lj1g3v0261660	0.946153	0.00311785	Protein coding	PREDICTED: phospho-2-dehydro-3-deoxyheptonate aldolase 1 chloroplastic-like [Glycine max] gi|356500707|ref|XP_003519173.1|
Lj1g3v0264200	3.47136	1.05601e-13	Protein coding	PREDICTED: acyl-[acyl-carrier-protein] gi|502124091|ref|XP_004498381.1|
Lj1g3v0268760	4.77981	0.0102016	Non-coding	NoHit
Lj1g3v0270460	1.33009	0.0419293	Protein coding	PREDICTED: DUF21 domain-containing protein At4g14240-like [Cicer arietinum] gi|502079099|ref|XP_004486154.1|
Lj1g3v0295780	2.75688	0.0303502	repeat	NoHit
Lj1g3v0295810	5.14893	0.00435016	Non-coding	NoHit
Lj1g3v0295840	5.14893	0.00434959	Non-coding	NoHit
Lj1g3v0295850	0.940653	0.00287382	Protein coding	PREDICTED: probable Ufm1-specific protease-like [Cicer arietinum] gi|502133631|ref|XP_004501836.1|
Lj1g3v0318200	1.37026	0.0212552	Protein coding	nucleoporin [Lotus japonicus] gi|123720792|dbj|BAF45348.1|
Lj1g3v0318310	0.749437	8.03721e-05	Non-coding	NoHit
Lj1g3v0318530	1.26754	0.00164303	Protein coding	ATPase-like protein [Leishmania donovani] gi|398018218|ref|XP_003862290.1|
Lj1g3v0352050	1.1198	0.0262565	Protein coding	PREDICTED: heme-binding protein 2-like [Glycine max] gi|356498208|ref|XP_003517945.1|
Lj1g3v0385350	0.783361	0.000762924	Protein coding	PREDICTED: MORC family CW-type zinc finger protein 3-like [Glycine max] gi|356508687|ref|XP_003523086.1|
Lj1g3v0385380	2.35509	0.00170376	repeat	NoHit
Lj1g3v0395760	2.44525	0.0262954	Protein coding	PREDICTED: glutaredoxin-C1-like [Cicer arietinum] gi|502133854|ref|XP_004501914.1|
Lj1g3v0396970	2.30317	6.61046e-07	Protein coding	PREDICTED: phosphoenolpyruvate/phosphate translocator 1 chloroplastic-like [Glycine max] gi|356516664|ref|XP_003527013.1|
Lj1g3v0399000	0.642425	0.043795	Protein coding	PREDICTED: boron transporter 1-like [Cicer arietinum] gi|502133880|ref|XP_004501922.1|
Lj1g3v0409010	1.87129	0.00190457	Protein coding	PREDICTED: pantothenate kinase 2-like isoform X1 [Cicer arietinum] gi|502133886|ref|XP_004501924.1|
Lj1g3v0414980	1.97397	0.00545827	repeat	NoHit
Lj1g3v0415560	1.40117	0.000802489	Protein coding	PREDICTED: F-box/WD repeat-containing protein sel-10-like [Glycine max] gi|356516706|ref|XP_003527034.1|
Lj1g3v0415810	0.636806	0.0239202	Protein coding	PREDICTED: mannose-1-phosphate guanyltransferase alpha-like [Cicer arietinum] gi|502133994|ref|XP_004501963.1|
Lj1g3v0415900	1.20053	7.99832e-05	Protein coding	PREDICTED: E2F transcription factor-like E2FE-like [Glycine max] gi|356516714|ref|XP_003527038.1|
Lj1g3v0415980	2.38786	0.00275108	Protein coding	succinate dehydrogenase subunit 4 [Pisum sativum] gi|19032302|dbj|BAB85638.1|
Lj1g3v0416160	1.87869	2.94803e-05	Protein coding	PREDICTED: UDP-N-acetylglucosamine transferase subunit ALG13 homolog isoform X1 [Cicer arietinum] gi|502181731|ref|XP_004516873.1|
Lj1g3v0426580	2.59522	0.0182563	fragmented	NoHit
Lj1g3v0426760	2.00011	0.000690842	Protein coding	PREDICTED: polynucleotide 5'-hydroxyl-kinase NOL9-like [Glycine max] gi|356513953|ref|XP_003525672.1|
Lj1g3v0453370	2.0921	8.69958e-14	Protein coding	SPFH/Band 7/PHB domain-containing membrane-associated protein family isoform 1 [Theobroma cacao] gi|508711477|gb|EOY03374.1|
Lj1g3v0465560	0.786019	0.00237489	Non-coding	NoHit
Lj1g3v0465660	2.80085	1.15304e-09	Protein coding	PREDICTED: ubiquitin-conjugating enzyme E2 2-like isoform 1 [Solanum lycopersicum] gi|460391928|ref|XP_004241570.1|
Lj1g3v0465670	1.02187	0.000897025	Protein coding	PREDICTED: micronuclear linker histone polyprotein-like [Cicer arietinum] gi|502152104|ref|XP_004508766.1|
Lj1g3v0466700	4.38805	0.00878463	Non-coding	NoHit
Lj1g3v0477780	0.804316	0.00244569	Protein coding	Uncharacterized protein isoform 1 [Theobroma cacao] gi|508774551|gb|EOY21807.1|
Lj1g3v0487830	0.730835	1.58583e-06	Protein coding	PREDICTED: protein SET-like isoform 1 [Glycine max] gi|356516792|ref|XP_003527077.1|
Lj1g3v0492100	1.24828	0.0141038	Protein coding	PREDICTED: xylogalacturonan beta-13-xylosyltransferase-like isoform X1 [Cicer arietinum] gi|502126882|ref|XP_004499476.1|
Lj1g3v0536740	0.95741	1.58324e-12	Protein coding	eukaryotic translation initiation factor 5A3 [Glycine max] gi|351721220|ref|NP_001237458.1|
Lj1g3v0558030	1.95579	0.027288	Protein coding	Wiskott-Aldrich syndrome protein family member 2 [Theobroma cacao] gi|508774829|gb|EOY22085.1|
Lj1g3v0579750	4.33805	0.0344698	Non-coding	NoHit
Lj1g3v0605120	1.42112	0.000305701	Protein coding	PREDICTED: sugar transport protein 5-like [Glycine max] gi|356515798|ref|XP_003526585.1|
Lj1g3v0627510	1.54313	2.74075e-06	Non-coding	NoHit
Lj1g3v0627520	2.17555	1.85618e-06	Non-coding	NoHit
Lj1g3v0672110	1.32396	0.0177462	Protein coding	PREDICTED: peroxidase 25-like [Cicer arietinum] gi|502151563|ref|XP_004508502.1|
Lj1g3v0672150	1.09589	3.44914e-05	Protein coding	chromoplast heme oxygenase 1 [Medicago sativa] gi|300431417|gb|ADK12637.1|
Lj1g3v0672680	1.24451	4.15995e-09	Protein coding	PREDICTED: NHP2-like protein 1-like [Cicer arietinum] gi|502087441|ref|XP_004488534.1|
Lj1g3v0683910	1.85236	3.96326e-06	Protein coding	Ubiquitin supergroupRibosomal protein L40e [Theobroma cacao] gi|508776404|gb|EOY23660.1|
Lj1g3v0695030	0.761264	0.000232779	Non-coding	NoHit
Lj1g3v0695050	0.967459	9.54841e-05	Protein coding	sensor histidine kinase [Ruegeria sp. R11] gi|495836812|ref|WP_008561391.1|
Lj1g3v0695100	0.9227	0.0193948	Protein coding	PREDICTED: potassium transporter 7-like [Glycine max] gi|356512055|ref|XP_003524736.1|
Lj1g3v0705350	2.21331	0.00534377	Protein coding	Flavonol synthase/flavanone 3-hydroxylase [Medicago truncatula] gi|357488985|ref|XP_003614780.1|
Lj1g3v0715530	1.66573	0.00451722	Protein coding	PREDICTED: peroxidase 64-like [Cicer arietinum] gi|502153598|ref|XP_004509399.1|
Lj1g3v0726890	0.782888	0.0357522	Protein coding	C2H2-like zinc finger protein [Theobroma cacao] gi|508724310|gb|EOY16207.1|
Lj1g3v0726920	1.16697	0.00342346	Protein coding	Chaperone DnaJ-domain superfamily protein isoform 1 [Theobroma cacao] gi|508724229|gb|EOY16126.1|
Lj1g3v0748040	2.34639	0.0225562	repeat	NoHit
Lj1g3v0764540	0.781169	0.0390378	Protein coding	PREDICTED: histone-lysine N-methyltransferase ASHR1-like isoform X2 [Cicer arietinum] gi|502130281|ref|XP_004500596.1|
Lj1g3v0775630	1.38265	0.00123245	repeat	NoHit
Lj1g3v0786110	0.817416	0.00121391	Protein coding	PREDICTED: probable N-succinyldiaminopimelate aminotransferase DapC-like [Cicer arietinum] gi|502126699|ref|XP_004499406.1|
Lj1g3v0786170	0.920093	0.00635582	Non-coding	NoHit
Lj1g3v0806600	0.878674	0.0357123	Protein coding	PREDICTED: WAT1-related protein At4g08290-like [Cicer arietinum] gi|502130195|ref|XP_004500563.1|
Lj1g3v0809690	1.39708	0.0227903	Protein coding	PREDICTED: rhomboid protein 1 mitochondrial [Vitis vinifera] gi|225456573|ref|XP_002265768.1|
Lj1g3v0816020	1.33418	0.00588762	Protein coding	Photosystem II 22 kDa protein [Medicago truncatula] gi|357463499|ref|XP_003602031.1|
Lj1g3v0841420	0.636708	0.0153366	Protein coding	PREDICTED: delta-aminolevulinic acid dehydratase chloroplastic-like [Cucumis sativus] gi|449441790|ref|XP_004138665.1|
Lj1g3v0851740	1.4552	0.0396744	Protein coding	PREDICTED: F-box protein 7-like [Glycine max] gi|356509387|ref|XP_003523431.1|
Lj1g3v0862950	1.08746	0.00075611	Protein coding	PREDICTED: metal transporter Nramp5-like [Glycine max] gi|356515921|ref|XP_003526645.1|
Lj1g3v0874200	1.12648	0.0111967	Protein coding	mitotic cyclin a2-type [Glycine max] gi|351723701|ref|NP_001237800.1|
Lj1g3v0900940	2.32778	0.0245767	Protein coding	F9C16.20 [Arabidopsis thaliana] gi|8778672|gb|AAF79680.1|AC022314_21
Lj1g3v0913310	4.9469	0.00495826	Non-coding	NoHit
Lj1g3v0913340	1.52967	0.00539486	Protein coding	PREDICTED: WAT1-related protein At1g70260-like [Cicer arietinum] gi|502136178|ref|XP_004502587.1|
Lj1g3v0934400	2.23174	3.85607e-05	Protein coding	PREDICTED: myosin IB heavy chain-like [Cicer arietinum] gi|502136227|ref|XP_004502607.1|
Lj1g3v0935410	0.666636	0.00238053	Protein coding	PREDICTED: ubiquitin-conjugating enzyme E2 10-like [Glycine max] gi|356516007|ref|XP_003526688.1|
Lj1g3v0948470	0.936816	0.0316505	Protein coding	AM-induced phosphate transporter [Lotus japonicus] gi|205277480|dbj|BAG71408.1|
Lj1g3v0948580	0.805497	0.00988056	Protein coding	PREDICTED: abscisic acid receptor PYL8-like [Glycine max] gi|356546160|ref|XP_003541499.1|
Lj1g3v0948590	0.73238	0.00180677	Protein coding	PREDICTED: group 2 truncated hemoglobin YjbI-like [Cicer arietinum] gi|502124477|ref|XP_004498545.1|
Lj1g3v0948650	0.810681	0.00125962	Protein coding	N-acetyltransferase NAT13 [Medicago truncatula] gi|357495591|ref|XP_003618084.1|
Lj1g3v0948680	1.32399	0.0305493	Protein coding	PREDICTED: probable 6-phosphogluconolactonase 4 chloroplastic-like [Glycine max] gi|356551540|ref|XP_003544132.1|
Lj1g3v0958840	0.976848	2.79765e-05	Protein coding	PREDICTED: uncharacterized protein LOC101512957 [Cicer arietinum] gi|502136363|ref|XP_004502659.1|
Lj1g3v0984420	1.17445	0.0375278	Protein coding	PREDICTED: pectinesterase QRT1-like [Glycine max] gi|356552622|ref|XP_003544663.1|
Lj1g3v0984440	0.915875	0.000188106	Protein coding	E3 ubiquitin ligase [Lotus japonicus] gi|379055945|emb|CCG06554.1|
Lj1g3v0984510	0.829012	4.68161e-07	Protein coding	hypothetical protein ACPL_8066 [Actinoplanes sp. SE50/110] gi|386852999|ref|YP_006271012.1|
Lj1g3v0984600	1.86704	0.00633954	Non-coding	NoHit
Lj1g3v0987690	1.01178	0.0264274	Protein coding	PREDICTED: protein phosphatase 2C 57-like [Glycine max] gi|356516081|ref|XP_003526725.1|
Lj1g3v1034290	3.08413	0.00035092
Lj1g3v1060460	0.723828	0.0130319	Protein coding	conserved hypothetical protein [Ricinus communis] gi|255570370|ref|XP_002526144.1|
Lj1g3v1061510	1.02816	0.0023957	Protein coding	Uncharacterized protein TCM_015500 [Theobroma cacao] gi|508776432|gb|EOY23688.1|
Lj1g3v1063580	0.887798	1.44848e-06	Protein coding	PREDICTED: 60S acidic ribosomal protein P1-like [Cicer arietinum] gi|502177934|ref|XP_004516146.1|
Lj1g3v1073610	0.976218	5.3721e-06	Protein coding	Polyadenylate-binding protein [Medicago truncatula] gi|357464159|ref|XP_003602361.1|
Lj1g3v1074630	1.08599	0.00923763	Protein coding	Reverse transcriptase (RNA-dependent DNA polymerase) [Medicago truncatula] gi|92886087|gb|ABE88097.1|
Lj1g3v1075660	1.21702	0.000250269	Protein coding	PREDICTED: protein NDR1-like [Glycine max] gi|356509153|ref|XP_003523316.1|
Lj1g3v1076690	0.860977	8.36419e-05	Protein coding	PREDICTED: two-component response regulator-like PRR95-like [Glycine max] gi|356518667|ref|XP_003528000.1|
Lj1g3v1077740	1.532	0.00331328	Protein coding	PREDICTED: protein ALWAYS EARLY 2-like [Glycine max] gi|356533577|ref|XP_003535339.1|
Lj1g3v1079690	1.19768	0.0254577	Protein coding	PREDICTED: flavanone 3-dioxygenase-like [Glycine max] gi|356509147|ref|XP_003523313.1|
Lj1g3v1091030	1.34426	0.00149743	Protein coding	Peroxidase [Medicago truncatula] gi|357464247|ref|XP_003602405.1|
Lj1g3v1091070	2.88348	1.49174e-07	Protein coding	LysM domain-containing receptor-like kinase [Medicago truncatula] gi|357439435|ref|XP_003589994.1|
Lj1g3v1091110	2.49548	3.84519e-05	Non-coding	NoHit
Lj1g3v1091360	0.638117	0.000165079	Protein coding	60S ribosomal protein l9 [Medicago truncatula] gi|357490415|ref|XP_003615495.1|
Lj1g3v1102750	0.59441	0.000421007	Protein coding	Transducin/WD40 repeat-like superfamily protein isoform 1 [Theobroma cacao] gi|508728342|gb|EOY20239.1|
Lj1g3v1112850	1.10456	0.000110896	Protein coding	PREDICTED: quinone oxidoreductase-like protein 2 homolog [Glycine max] gi|356509112|ref|XP_003523296.1|
Lj1g3v1123970	2.10497	0.000842329	Non-coding	NoHit
Lj1g3v1147290	4.37056	0.0410506	Protein coding	PREDICTED: LOW QUALITY PROTEIN: two-component response regulator ARR17-like [Cicer arietinum] gi|502136761|ref|XP_004502823.1|
Lj1g3v1147340	3.50213	1.47984e-06	repeat	NoHit
[truncated: 3,030 more rows]

## Sheet: AMfuncgenes
Gene ID	Functional category	Gene/homolog annotation	Order	Genetically confirmed
[truncated: 156 more rows]

[truncated: 7 more sheets: 45 genes, 3 genes, 12 genes, 5293 genes, 388 genes, 4223 genes, 96 genes]
