# Supplementary material for: Ethylene promotes SMAX1 accumulation to inhibit arbuscular mycorrhiza symbiosis
Source: Nat Commun. 2025 Feb 27;16:2025. doi: 10.1038/s41467-025-57222-w (PMC11868565; doi:10.1038/s41467-025-57222-w)
Supplement: Supplementary file 10 — Supplementary Data 7 [file 41467_2025_57222_MOESM10_ESM.xlsx]

## Sheet: DESCRIPTION
Supp Data 7: Clusters shown in Fig. S6 for the combined unique list of DEGs (12516 DEGs) significantly regulated in Ethephon- vs Solvent-treated samples of AM- and Mock-inoculated WT roots, AM- vs Mock-inoculated solvent-treated WT and ein2a-2 ein2b-1 roots.
Clusterwise genelist and scaled log2FC (lfc) in the form of Z-scores is provided for the 4 comparisons.
Gene ontology (GO) enrichment analysis is provided for each cluster in individual sheets.
Sheet-1: Hierarchical clustering based on scaled log2(Fold Change) as Z-score for 12516 unique combined DEGs regulated significantly in the comparisons mentioned above.
Sheet-2: Number of genes in each cluster.
Sheets-3-13: Gene description for genes in each cluster and corresponding GO and KEGG enrichment analysis.

## Sheet: 1 Expression data for clusters
Gene ID	Cluster	AM Ethe vs Solv WT Log2FC	AM Ethe vs Solv WT Adj p-val	Mock Ethe vs Solv WT Log2FC	Mock Ethe vs Solv WT Adj p-val	WT AM vs Mock Solv Log2FC	WT AM vs Mock Solv Adj p-val	ein2a ein2bAM vs Mock Solv Log2FC	ein2a ein2bAM vs Mock Solv Adj p-val	Sequence.type	Annotation
gi|197209811|dbj|AB433810.1|.path1	1	-0.7	0	-0.18	0.34	0.32	0.08	-0.8	0	Protein coding	cytochrome P450 reductase [Lotus japonicus] gi|197209812|dbj|BAG68945.1|
Lj0g3v0000229	1	0.13	0.81	1.15	0.01	0.29	0.59	0.35	0.53	Non-coding	NoHit
Lj0g3v0001949	1	0.34	0.14	1.18	0	0.6	0.01	0.02	0.96	Protein coding	67-dimethyl-8-ribityllumazine synthase [Theobroma cacao] gi|508785111|gb|EOY32367.1|
Lj0g3v0003239	1	-0.07	0.92	2.11	0	1.04	0.23	-0.92	0.39	repeat	NoHit
Lj0g3v0007599	1	-0.49	0.54	1.8	0.01	0.66	0.42	0.23	0.89	repeat	NoHit
Lj0g3v0008799	1	0.16	0.71	1	0.01	0.5	0.23	0.25	0.58	Protein coding	protein kinase putative [Albugo laibachii Nc14] gi|325184833|emb|CCA19325.1|
Lj0g3v0008889	1	0.13	0.77	1.43	0	0.84	0.04	0.07	0.9	Non-coding	NoHit
Lj0g3v0011439	1	0.21	0.84	2.55	0	1.85	0.04	-1.2	0.19	Non-coding	NoHit
Lj0g3v0012219	1	0.26	0.31	1.2	0	0.49	0.08	0.5	0.07	Protein coding	PREDICTED: oxidation resistance protein 1-like [Cicer arietinum] gi|502135705|ref|XP_004502425.1|
Lj0g3v0019929	1	-3.15	0	0.89	0.32	1.52	0.08	-2.34	0.03	Protein coding	DNA protecting protein DprA [Tannerella forsythia ATCC 43037] gi|375254561|ref|YP_005013728.1|
Lj0g3v0021579	1	-0.76	0	0.01	0.98	0.44	0.09	-0.28	0.33	Protein coding	PREDICTED: LOW QUALITY PROTEIN: chlorophyll a-b binding protein CP29.1 chloroplastic-like [Cicer arietinum] gi|502147415|ref|XP_004506774.1|
Lj0g3v0033959	1	-0.78	0.23	1.43	0.01	0.75	0.23	-1	0.08	Non-coding	NoHit
Lj0g3v0034029	1	-1.11	0.04	0.57	0.33	1.53	0.01	-0.75	0.26
Lj0g3v0037029	1	-2.33	0	-1.75	0	-0.06	0.82	-1.09	0	Protein coding	glycosyltransferase GT18P15 [Pueraria montana var. lobata] gi|319759272|gb|ADV71372.1|
Lj0g3v0038809	1	0.15	0.63	1.1	0	0.42	0.19	-0.05	0.9	Non-coding	NoHit
Lj0g3v0043749	1	-0.91	0	-0.38	0.16	0.1	0.71	-0.66	0.04	Protein coding	PREDICTED: potassium transporter 8-like isoform X1 [Cicer arietinum] gi|502090667|ref|XP_004489302.1|
Lj0g3v0050209	1	-2.16	0.01	-1.96	0.01	-0.59	0.4	-1.06	0.27	Protein coding	PREDICTED: MACPF domain-containing protein At4g24290-like [Cicer arietinum] gi|502139730|ref|XP_004503876.1|
Lj0g3v0053789	1	-0.99	0	-0.56	0.04	0.51	0.07	-0.28	0.39	repeat	NoHit
Lj0g3v0054319	1	-1.19	0.01	-0.61	0.19	0.55	0.23	-0.54	0.34	Protein coding	ribulose-15-bisphosphate carboxylase/oxygenase large subunit [Lotus japonicus] gi|13518420|ref|NP_084780.1|
Lj0g3v0057179	1	-4.73	0.01	1.48	0.48	3.32	0.04	-2.09	0.27	Protein coding	PREDICTED: F-box/FBD/LRR-repeat protein At4g26340-like [Glycine max] gi|356527370|ref|XP_003532284.1|
Lj0g3v0057269	1	-1.93	0.01	-0.84	0.34	0.91	0.19	-1.66	0.05	Non-coding	NoHit
Lj0g3v0059279	1	1.25	0.15	2.86	0	1.52	0.18	1.75	0.1	Protein coding	related to gata transcription factor [Sporisorium reilianum SRZ2] gi|343425496|emb|CBQ69031.1|
Lj0g3v0062299	1	-1.16	0.01	-0.71	0.19	0.74	0.11	-1.11	0.05	Protein coding	IQ calmodulin-binding motif family protein [Theobroma cacao] gi|508716278|gb|EOY08175.1|
Lj0g3v0064059	1	0.64	0.61	4.11	0	3.05	0.06	-0.03	1
Lj0g3v0064419	1	0.63	0.17	1.45	0	0.76	0.11	0.76	0.39	Protein coding	PREDICTED: SPX domain-containing membrane protein At4g22990-like isoform 1 [Glycine max] gi|356532044|ref|XP_003534584.1|
Lj0g3v0066409	1	0.14	0.65	1.14	0	0.71	0.02	0.05	0.91	Protein coding	PREDICTED: FK506-binding protein 4-like [Cicer arietinum] gi|502105398|ref|XP_004492796.1|
Lj0g3v0067899	1	-1.23	0.19	4.27	0	3.34	0.01	-1.15	0.36	Protein coding	Beta-glucan-binding protein [Medicago truncatula] gi|358346201|ref|XP_003637159.1|
Lj0g3v0069539	1	0.21	0.45	0.81	0	0.49	0.07	0.02	0.96	Protein coding	PREDICTED: WD repeat-containing protein 25-like [Cicer arietinum] gi|502155265|ref|XP_004510012.1|
Lj0g3v0070389	1	0.07	0.89	1.12	0	0.94	0.01	0.06	0.9	Non-coding	NoHit
Lj0g3v0071399	1	0.03	0.92	1.22	0	0.48	0.15	-0.29	0.38	Protein coding	FAR1-related protein [Medicago truncatula] gi|357490981|ref|XP_003615778.1|
Lj0g3v0075649	1	-1.05	0.01	-1.03	0.01	-0.3	0.43	-0.52	0.25	Protein coding	Resistance protein MG13 [Medicago truncatula] gi|357494453|ref|XP_003617515.1|
Lj0g3v0076779	1	-1.09	0.48	5.23	0.01	4.11	0.07	-2.98	0.12	repeat	NoHit
Lj0g3v0076999	1	-0.31	1	2.9	0	1.24	0.26	0.41	0.72	Non-coding	NoHit
Lj0g3v0081579	1	0.19	0.71	1.13	0.01	0.5	0.29	0.52	0.27	repeat	NoHit
Lj0g3v0082139	1	0.66	0.56	5.98	0	4.04	0.05	1.61	0.13	Protein coding	PREDICTED: homogentisate phytyltransferase 1 chloroplastic-like [Glycine max] gi|356546073|ref|XP_003541456.1|
Lj0g3v0083029	1	-4.41	0.01	-1.21	0.4	0.74	0.39	-2.88	0	Protein coding	PREDICTED: F-box/FBD/LRR-repeat protein At3g14710-like [Cicer arietinum] gi|502087927|ref|XP_004488684.1|
Lj0g3v0084229	1	-0.71	0.52	2.59	0	1.47	0.14	-1.55	0.02	Protein coding	NAD(P)-linked oxidoreductase superfamily protein isoform 1 [Theobroma cacao] gi|508701174|gb|EOX93070.1|
Lj0g3v0088429	1	-1.01	0	-0.55	0.02	0.74	0	-0.72	0.01	Protein coding	PREDICTED: RNA polymerase sigma factor rpoD-like [Glycine max] gi|356516017|ref|XP_003526693.1|
Lj0g3v0090439	1	-1.78	0.04	3.54	0	3.04	0	-1.61	0.11	Protein coding	PREDICTED: probable leucine-rich repeat receptor-like protein kinase At1g35710-like [Cicer arietinum] gi|502148812|ref|XP_004507279.1|
Lj0g3v0090949	1	0.49	0.22	1.26	0	0.8	0.05	0.64	0.17	Protein coding	PREDICTED: hyoscyamine 6-dioxygenase-like [Cicer arietinum] gi|502148843|ref|XP_004507291.1|
Lj0g3v0091609	1	0.15	1	5.63	0	3.39	0.1	2.05	0.07	Non-coding	NoHit
Lj0g3v0091679	1	-0.59	0	-0.24	0.17	0.17	0.34	-0.28	0.17	Protein coding	PREDICTED: peptidyl-prolyl isomerase PASTICCINO1-like [Glycine max] gi|356504332|ref|XP_003520950.1|
Lj0g3v0092109	1	-0.21	0.59	0.87	0.01	0.46	0.21	0.31	0.44	Non-coding	NoHit
Lj0g3v0092249	1	-0.1	0.83	1.06	0.01	1.22	0.01	0.05	0.94	Protein coding	Erythronate-4-phosphate dehydrogenase family protein isoform 1 [Theobroma cacao] gi|508722853|gb|EOY14750.1|
Lj0g3v0092289	1	-0.2	0.76	1.41	0.01	1.36	0.02	0.24	0.71	Non-coding	NoHit
Lj0g3v0095019	1	-4.4	0	-2.56	0.01	0.2	0.9	-4.63	0.02	Non-coding	NoHit
Lj0g3v0095439	1	-0.74	0.41	1.62	0.1	2.42	0.01	0.15	0.91	Non-coding	NoHit
Lj0g3v0098029	1	-0.68	0.3	0.47	0.51	1.78	0.01	-0.82	0.24	Protein coding	PREDICTED: probable receptor-like protein kinase At1g67000-like [Cicer arietinum] gi|502124158|ref|XP_004498410.1|
Lj0g3v0098299	1	0.46	0.49	2.53	0	0.96	0.15	0.62	0.34	Protein coding	PREDICTED: F-box protein PP2-A13-like [Glycine max] gi|356520469|ref|XP_003528884.1|
Lj0g3v0098779	1	-0.95	0.01	-0.1	0.83	0.68	0.06	-0.65	0.14	Non-coding	NoHit
Lj0g3v0100029	1	-2.24	0.01	0.73	0.3	0.56	0.52	-2.56	0	Non-coding	NoHit
Lj0g3v0100039	1	0.01	1	4.57	0	3.92	0.02	-0.66	0.42	Protein coding	PREDICTED: sedoheptulose-17-bisphosphatase chloroplastic-like isoform 1 [Glycine max] gi|356568652|ref|XP_003552524.1|
Lj0g3v0101819	1	-0.65	0.09	-0.41	0.37	0.78	0.04	-1.04	0.01	Protein coding	PREDICTED: phospholipase D delta-like [Glycine max] gi|356495342|ref|XP_003516537.1|
Lj0g3v0102869	1	0.85	0.04	1.57	0	0.79	0.07	0.88	0.07	Protein coding	PREDICTED: NAC domain-containing protein 8-like isoform X1 [Cicer arietinum] gi|502142771|ref|XP_004505101.1|
Lj0g3v0105449	1	-0.52	0.56	2.15	0	0.89	0.26	-1.04	0.05	Non-coding	NoHit
Lj0g3v0107979	1	0.62	0.04	1.72	0	1.13	0	1.05	0	Protein coding	Plastid movement impaired 2 [Theobroma cacao] gi|508712106|gb|EOY04003.1|
Lj0g3v0108599	1	-1.08	0	-0.25	0.52	0.53	0.15	-0.5	0.22	Protein coding	PREDICTED: eukaryotic translation initiation factor 3 subunit C-like [Cicer arietinum] gi|502076739|ref|XP_004485443.1|
Lj0g3v0108619	1	-0.09	0.9	2.06	0	0.45	0.39	0.41	0.51	Protein coding	hydroxyproline-rich glycoprotein family protein [Arabidopsis thaliana] gi|15231224|ref|NP_190814.1|
Lj0g3v0110939	1	-1.83	0	-0.95	0	0.46	0.1	-0.81	0.01	Protein coding	PREDICTED: salt tolerance protein-like isoform 1 [Glycine max] gi|356538889|ref|XP_003537933.1|
Lj0g3v0111959	1	0.27	0.36	1.04	0	0.56	0.05	0.07	0.83	Non-coding	NoHit
Lj0g3v0112839	1	-1.82	0	-1.68	0	-0.21	0.61	-1.37	0	Protein coding	Bowman-Birk type protease inhibitor-like precursor [Glycine max] gi|351722763|ref|NP_001237767.1|
Lj0g3v0114139	1	1.17	0.23	3.28	0	2.45	0.04	-0.15	0.94	Protein coding	PREDICTED: CLAVATA3/ESR (CLE)-related protein 3-like [Cicer arietinum] gi|502089883|ref|XP_004489050.1|
Lj0g3v0115379	1	-0.67	0.64	3.93	0.01	3.31	0.06	-0.14	1	Non-coding	NoHit
Lj0g3v0119389	1	-2.83	0	-0.13	1	1.84	0.02	-1.81	0.08	Non-coding	NoHit
Lj0g3v0119679	1	-1.64	0	-0.39	0.38	0.11	0.83	-0.32	0.55	Non-coding	NoHit
Lj0g3v0120729	1	-1.76	0	-0.94	0.04	0.68	0.11	-1.37	0	Protein coding	Uncharacterized protein TCM_004461 [Theobroma cacao] gi|508702953|gb|EOX94849.1|
Lj0g3v0120839	1	0.48	0.33	1.72	0	1.38	0.01	0.28	0.57	Protein coding	PREDICTED: transaldolase-like [Glycine max] gi|356514222|ref|XP_003525805.1|
Lj0g3v0124439	1	-0.82	0.01	-0.21	0.49	0.43	0.13	-0.27	0.43	Protein coding	Vascular protein [Medicago truncatula] gi|358345857|ref|XP_003636991.1|
Lj0g3v0126349	1	0.19	0.81	2.15	0	1.67	0.03	-0.56	0.52	Non-coding	NoHit
Lj0g3v0128219	1	-0.61	0.03	0.19	0.51	0.57	0.05	-0.79	0.01	Protein coding	PREDICTED: photosystem II 5 kDa protein chloroplastic-like [Glycine max] gi|356557172|ref|XP_003546892.1|
Lj0g3v0128619	1	-4.08	0.04	-0.75	0.79	0.89	0.56	-6.33	0	Protein coding	Sieve element-occluding protein [Medicago truncatula] gi|357440971|ref|XP_003590763.1|
Lj0g3v0130599	1	-0.64	0.01	-0.15	0.52	0.05	0.86	0.01	0.97	Protein coding	S-adenosyl-L-methionine-dependent methyltransferase domain-containing protein [Arabidopsis thaliana] gi|334182209|ref|NP_171626.2|
Lj0g3v0132009	1	-1.52	0	-1.16	0.04	0.64	0.22	-1.46	0.02	repeat	NoHit
Lj0g3v0132909	1	-0.18	0.7	1.41	0.01	1.55	0	0.09	0.93	Non-coding	NoHit
Lj0g3v0135179	1	-0.29	0.47	0.94	0.01	0.53	0.17	0.24	0.58	repeat	NoHit
Lj0g3v0135649	1	-0.8	0	0.04	0.87	0.41	0.06	-0.62	0.01	Protein coding	PREDICTED: F-box/kelch-repeat protein At1g23390-like [Glycine max] gi|356565984|ref|XP_003551215.1|
Lj0g3v0138929	1	-1.08	0.01	-0.42	0.28	-0.12	0.76	-0.45	0.36	Protein coding	PREDICTED: serine/threonine-protein phosphatase PP2A catalytic subunit-like [Cicer arietinum] gi|502093455|ref|XP_004489948.1|
Lj0g3v0139289	1	-1.49	0.14	3.62	0.06	4.52	0.01	-1.73	1	Non-coding	NoHit
Lj0g3v0139669	1	-1.46	0.01	-0.96	0.09	0.23	0.69	-1.27	0.05	Non-coding	NoHit
Lj0g3v0140249	1	0.11	0.8	1.18	0	0.76	0.07	0.28	0.58	Protein coding	PREDICTED: probable alphaalpha-trehalose-phosphate synthase [UDP-forming] gi|356516692|ref|XP_003527027.1|
Lj0g3v0140509	1	-0.62	0.01	-0.05	0.84	0.11	0.64	-0.45	0.11	Protein coding	Cytokinin-O-glucosyltransferase [Medicago truncatula] gi|357489701|ref|XP_003615138.1|
Lj0g3v0145189	1	-3.55	0	-2.52	0	-0.11	0.86	-1.76	0.04	Protein coding	PREDICTED: receptor-like protein kinase-like [Glycine max] gi|356555936|ref|XP_003546285.1|
Lj0g3v0147189	1	0.68	0.49	2.94	0.01	1.81	0.12	0.94	0.46	Non-coding	NoHit
Lj0g3v0149369	1	-2.67	0	-0.94	0.17	0.07	0.94	-1.05	0.49
Lj0g3v0151299	1	-0.17	0.71	1.05	0	0.41	0.33	-0.03	0.97	Non-coding	NoHit
Lj0g3v0153649	1	0.47	0.62	4.03	0	3.27	0.02	-0.7	0.53	Protein coding	Peptidase M50 family protein isoform 1 [Theobroma cacao] gi|508718604|gb|EOY10501.1|
Lj0g3v0155359	1	0.85	0.11	3.62	0	1.68	0.01	1.08	0.1	Protein coding	PREDICTED: NAC domain-containing protein 100 [Glycine max] gi|356562856|ref|XP_003549684.1|
Lj0g3v0157119	1	-0.35	0.55	1.53	0	1.21	0.03	-0.1	0.87	Protein coding	PREDICTED: nucleoside-triphosphatase-like [Vitis vinifera] gi|359479181|ref|XP_002269993.2|
Lj0g3v0157209	1	0.41	0.8	4.79	0	3.35	0.17	-0.38	0.82	Non-coding	NoHit
Lj0g3v0159039	1	-0.39	0.82	4.59	0.01	3.72	0.08	-0.07	1	Protein coding	Chloroplast small heat shock protein [Medicago truncatula] gi|357463125|ref|XP_003601844.1|
Lj0g3v0159069	1	-1.09	0	-0.82	0	0.24	0.34	-0.77	0.01	Protein coding	PREDICTED: phosphomannomutase-like [Cicer arietinum] gi|502105029|ref|XP_004492705.1|
Lj0g3v0159169	1	-0.13	1	4.94	0.01	3.91	0.06	-0.17	1	Protein coding	TIR-NBS-LRR type disease resistance protein [Glycine max] gi|351722793|ref|NP_001237768.1|
Lj0g3v0159759	1	-2.21	0.15	2.84	0.01	2.27	0.05	-1.96	0.06	Protein coding	Uracil transporter-like protein [Medicago truncatula] gi|357440319|ref|XP_003590437.1|
Lj0g3v0159909	1	-0.14	0.63	0.41	0.14	0.75	0.01	-0.2	0.48	Protein coding	Uncharacterized protein isoform 1 [Theobroma cacao] gi|508720785|gb|EOY12682.1|
Lj0g3v0160089	1	0.12	0.79	2.07	0	1.68	0	0.18	0.75	Non-coding	NoHit
Lj0g3v0162069	1	0.15	0.7	0.96	0.01	0.38	0.31	0.5	0.22	Non-coding	NoHit
Lj0g3v0165519	1	-1.16	0	-0.57	0.01	0.18	0.41	-0.61	0.02	Protein coding	PREDICTED: paladin-like [Cicer arietinum] gi|502117477|ref|XP_004495834.1|
Lj0g3v0167029	1	0.37	0.42	1.1	0.01	0.41	0.39	0.05	1	Non-coding	NoHit
Lj0g3v0167639	1	-1.14	0.01	-0.62	0.14	0.68	0.09	-0.4	0.46	Non-coding	NoHit
Lj0g3v0167849	1	0.9	0.05	2.6	0	1.87	0	0.01	1	Protein coding	Uncharacterized protein TCM_005055 [Theobroma cacao] gi|508703713|gb|EOX95609.1|
Lj0g3v0168069	1	-0.23	0.35	0.83	0	0.59	0.02	0.31	0.31	repeat	NoHit
Lj0g3v0168679	1	0.45	0.1	1.1	0	0.47	0.09	0.38	0.2	Protein coding	Uncharacterized protein TCM_001997 [Theobroma cacao] gi|508701252|gb|EOX93148.1|
Lj0g3v0169699	1	0.66	0.28	1.68	0.01	1.29	0.05	0.31	0.66	Protein coding	PREDICTED: xylem cysteine proteinase 1-like [Brachypodium distachyon] gi|357130141|ref|XP_003566711.1|
Lj0g3v0172099	1	-1.69	0	-1.62	0	-0.05	0.91	-1.34	0.04	Non-coding	NoHit
Lj0g3v0172529	1	0.43	0.49	2.28	0	1.07	0.12	-0.37	0.69	Protein coding	PREDICTED: probable leucine-rich repeat receptor-like serine/threonine-protein kinase At3g14840-like [Cicer arietinum] gi|502089934|ref|XP_004489067.1|
Lj0g3v0173249	1	-0.96	0.12	1.35	0.04	2.25	0	-0.46	0.46	Protein coding	Cytochrome P450 [Medicago truncatula] gi|357506979|ref|XP_003623778.1|
Lj0g3v0175949	1	-4.82	0.01	-2.39	0.55	2.68	0.1	-3.86	0.16	Non-coding	NoHit
Lj0g3v0178189	1	0.19	1	4.75	0.01	3.74	0.09	-1.21	0.41	Non-coding	NoHit
Lj0g3v0178399	1	-1.27	0	-0.64	0.02	0.71	0.01	-0.59	0.05	Non-coding	NoHit
Lj0g3v0179269	1	0.25	0.58	1.4	0	0.4	0.35	0.38	0.42	Protein coding	PREDICTED: LOW QUALITY PROTEIN: armadillo repeat-containing kinesin-like protein 2-like [Cicer arietinum] gi|502104771|ref|XP_004492644.1|
Lj0g3v0181969	1	-0.14	0.74	1.12	0	0.68	0.08	0.4	0.35	Protein coding	Protein binding protein [Medicago truncatula] gi|357453889|ref|XP_003597225.1|
Lj0g3v0182349	1	1.17	0.37	2.93	0.01	1.43	0.32	1.37	0.35	Protein coding	Uncharacterized protein TCM_021940 [Theobroma cacao] gi|508715633|gb|EOY07530.1|
Lj0g3v0183329	1	0.28	0.25	0.95	0	0.44	0.07	0.56	0.05	fragmented	NoHit
Lj0g3v0184509	1	0.37	0.48	1.54	0	0.64	0.19	-0.02	1	Protein coding	Uncharacterized protein isoform 1 [Theobroma cacao] gi|508723757|gb|EOY15654.1|
Lj0g3v0185029	1	-2.6	0	0.11	0.89	0.55	0.48	-0.9	0.29	Protein coding	C4-dicarboxylate transporter/malic acid transport protein [Medicago truncatula] gi|357497905|ref|XP_003619241.1|
Lj0g3v0185429	1	-0.65	0.01	-0.33	0.19	-0.01	1	-0.36	0.21	Protein coding	PREDICTED: probably inactive leucine-rich repeat receptor-like protein kinase At5g06940-like [Solanum lycopersicum] gi|460378070|ref|XP_004234802.1|
Lj0g3v0186629	1	-1.22	0.12	2.14	0.01	2.42	0	-1.27	0.21	Protein coding	PREDICTED: nuclear anchorage protein 1-like [Cicer arietinum] gi|502146809|ref|XP_004506617.1|
Lj0g3v0186939	1	-1.48	0.01	-0.9	0.08	0.3	0.56	-0.78	0.15	Protein coding	PREDICTED: transcription factor bHLH25-like [Cicer arietinum] gi|502174517|ref|XP_004515538.1|
Lj0g3v0187059	1	0.07	0.78	0.98	0	0.54	0.04	-0.03	0.93	Protein coding	unknown [Lotus japonicus] gi|388518323|gb|AFK47223.1|
Lj0g3v0187429	1	0.94	0.18	3.58	0	2.42	0.01	-0.77	0.37	Protein coding	Pre-mRNA-splicing factor ATP-dependent RNA helicase prp16 [Medicago truncatula] gi|357478809|ref|XP_003609690.1|
Lj0g3v0192349	1	-1.21	0	-0.55	0.01	0.07	0.76	-0.37	0.15	Protein coding	PREDICTED: elongation of fatty acids protein A-like [Cicer arietinum] gi|502153157|ref|XP_004509237.1|
Lj0g3v0194809	1	-4.79	0.01	-1.62	1	3.38	0.04	-3.66	0.23	Protein coding	PREDICTED: monoglyceride lipase-like [Cicer arietinum] gi|502158479|ref|XP_004511168.1|
Lj0g3v0195569	1	0.39	0.53	1.75	0	1	0.13	-0.11	0.86	Protein coding	PREDICTED: beta-glucosidase 25-like [Glycine max] gi|356517257|ref|XP_003527305.1|
Lj0g3v0196429	1	0.13	0.86	1.82	0	0.96	0.1	0.87	0.14	Protein coding	serine-threonine kinase [Phaseolus vulgaris] gi|38194928|gb|AAR13316.1|
Lj0g3v0198499	1	0.53	0.01	1.1	0	0.39	0.05	0.54	0.02	Protein coding	PREDICTED: auxin-induced protein 5NG4-like [Glycine max] gi|356528775|ref|XP_003532973.1|
Lj0g3v0200879	1	0.41	0.44	1.5	0	1.04	0.06	0.17	0.78	Protein coding	PREDICTED: sulfated surface glycoprotein 185-like [Cicer arietinum] gi|502134359|ref|XP_004502090.1|
Lj0g3v0201939	1	-0.86	0.2	0.62	0.4	1.84	0.01	-0.8	0.27	Non-coding	NoHit
Lj0g3v0205029	1	-1	0.02	-0.47	0.32	1.12	0.01	-1.04	0.05	Protein coding	PREDICTED: membrin-11-like [Glycine max] gi|356567466|ref|XP_003551940.1|
Lj0g3v0205319	1	0.06	0.87	0.79	0.01	0.57	0.08	0.15	0.67	Non-coding	NoHit
Lj0g3v0206969	1	-1.36	0	-0.9	0	0.05	0.84	-0.71	0.02	Protein coding	PREDICTED: E3 ubiquitin-protein ligase RHA2A-like [Cicer arietinum] gi|502120606|ref|XP_004497019.1|
Lj0g3v0207309	1	-0.03	1	3.03	0	3.08	0	1.85	0	Protein coding	Wound-responsive family protein [Theobroma cacao] gi|508707406|gb|EOX99302.1|
Lj0g3v0209819	1	-5.07	0.01	2.01	0.14	2.51	0.06	-1.55	0.51	Protein coding	Cytochrome P450 [Medicago truncatula] gi|358345537|ref|XP_003636833.1|
Lj0g3v0209829	1	-0.89	0	-0.56	0.02	-0.08	0.74	-0.48	0.07	Protein coding	PREDICTED: probable peroxygenase 4-like [Cicer arietinum] gi|502123798|ref|XP_004498263.1|
Lj0g3v0209959	1	-4.46	0.01	-1.65	0.07	-0.89	0.41	-2.95	0.02	Protein coding	Nuclear factor NF-kappa-B p105 subunit [Medicago truncatula] gi|357493197|ref|XP_003616887.1|
Lj0g3v0210739	1	0.6	0.51	2.36	0	0.87	0.42	0.6	0.48	Protein coding	PREDICTED: dolichyl-diphosphooligosaccharide--protein glycosyltransferase subunit 4A-like isoform 1 [Solanum lycopersicum] gi|460401909|ref|XP_004246458.1|
Lj0g3v0212429	1	-2.46	0.52	4.45	0.01	2.47	0.52	-1.45	0.32	Non-coding	NoHit
Lj0g3v0213029	1	0.18	0.67	1.3	0	0.49	0.27	-0.25	0.61	Protein coding	KH domain-containing protein [Medicago truncatula] gi|357491547|ref|XP_003616061.1|
Lj0g3v0214529	1	-1.42	0	-0.28	0.24	0.43	0.06	-0.42	0.11	Protein coding	Methyl jasmonate esterase [Medicago truncatula] gi|357512899|ref|XP_003626738.1|
Lj0g3v0216949	1	-0.63	0	-0.6	0	0.09	0.65	-0.38	0.11	Protein coding	cytochrome P450 monooxygenase [Lotus japonicus] gi|371940462|dbj|BAL45205.1|
Lj0g3v0217089	1	0.14	0.88	2.27	0	1.85	0.03	0.62	0.46	Non-coding	NoHit
Lj0g3v0219149	1	-3.97	0	-0.27	0.87	3.14	0	-1.45	0.09	Protein coding	PREDICTED: zeatin O-glucosyltransferase-like [Glycine max] gi|356537475|ref|XP_003537252.1|
Lj0g3v0219699	1	-5.19	0	-2.64	0.01	-0.32	0.73	-2.66	0.01	Non-coding	NoHit
Lj0g3v0220649	1	0.37	0.72	2.93	0	1.99	0.03	1.02	0.23	Protein coding	At5g39185 [Arabidopsis thaliana] gi|50253554|gb|AAT71979.1|
Lj0g3v0220749	1	-1.66	0	-0.66	0.1	-0.39	0.36	-0.97	0.01	Non-coding	NoHit
Lj0g3v0223899	1	0.42	0.32	1.47	0	1.2	0.01	0.25	0.61	Protein coding	glycosyltransferase group 2 family [Bacteroides sp. CAG:927] gi|514415332|ref|WP_016563197.1|
Lj0g3v0227199	1	0.32	0.36	1.11	0	0.68	0.06	0.2	0.63	Non-coding	NoHit
Lj0g3v0227979	1	0	1	0.97	0.12	1.57	0.01	0.04	1	Protein coding	PREDICTED: cyclin-D4-1-like [Glycine max] gi|356552951|ref|XP_003544823.1|
Lj0g3v0230699	1	0.14	1	3.56	0.01	2.51	0.14	1.85	0.25	Non-coding	NoHit
Lj0g3v0231399	1	0.19	0.65	1.95	0	0.82	0.06	-0.47	0.34	Protein coding	PREDICTED: photosystem II core complex proteins psbY chloroplastic-like [Vitis vinifera] gi|225424556|ref|XP_002285325.1|
Lj0g3v0233389	1	0.17	0.51	0.94	0	0.33	0.21	0.25	0.38	Protein coding	PREDICTED: SNF1-related protein kinase regulatory subunit beta-1-like [Glycine max] gi|356554272|ref|XP_003545472.1|
Lj0g3v0234439	1	0.4	0.28	1.26	0	0.41	0.26	0.47	0.21	Non-coding	NoHit
Lj0g3v0234719	1	-1.31	0.24	2.94	0	2.44	0.03	-2.06	0.02	Protein coding	Cytochrome P450 [Medicago truncatula] gi|357506941|ref|XP_003623759.1|
Lj0g3v0235359	1	-3.41	0.01	1.31	0.15	1.04	0.27	-4.86	0.01	Non-coding	NoHit
Lj0g3v0236509	1	0.42	0.04	1.07	0	0.55	0.01	0.73	0	Protein coding	FAD-dependent oxidoreductase family protein [Theobroma cacao] gi|508699655|gb|EOX91551.1|
Lj0g3v0236629	1	-4.93	0.01	3.8	0.08	4.95	0.01	-0.55	0.81	Non-coding	NoHit
Lj0g3v0237619	1	-5.56	0	1.01	0.25	1.9	0.01	-0.03	1	Protein coding	Hypothetical Protein RTG_02684 [Rhodotorula glutinis ATCC 204091] gi|342319285|gb|EGU11234.1|
Lj0g3v0238209	1	-1.14	0.14	0.66	0.4	1.86	0.01	-0.64	0.56	Protein coding	hydroxyproline-rich glycoprotein family protein [Arabidopsis lyrata subsp. lyrata] gi|297832608|ref|XP_002884186.1|
Lj0g3v0238589	1	-1.09	0	-0.04	0.93	0.41	0.22	-0.25	0.52	Protein coding	AGAP009655-PA [Anopheles gambiae str. PEST] gi|158298518|ref|XP_318692.4|
Lj0g3v0241059	1	-0.13	0.61	0.65	0.01	0.51	0.04	-0.03	0.93	repeat	NoHit
Lj0g3v0242109	1	-0.83	0.38	3.12	0	2.75	0.01	1.5	0.21	Protein coding	PREDICTED: myb-related protein Myb4-like [Cicer arietinum] gi|502116333|ref|XP_004495379.1|
Lj0g3v0242759	1	-0.7	0.01	-0.13	0.61	0.31	0.22	-0.23	0.44	Protein coding	respiratory burst oxidase 1 [Medicago truncatula] gi|58532639|gb|AAW78863.1|
Lj0g3v0243489	1	-1.34	0	-1.24	0	-0.04	0.92	-1.23	0	Protein coding	PREDICTED: GDSL esterase/lipase At2g23540-like [Glycine max] gi|356498499|ref|XP_003518088.1|
Lj0g3v0243799	1	0.73	0.6	3.1	0.01	1.91	0.24	0.21	0.9	Non-coding	NoHit
Lj0g3v0244139	1	0.41	0.11	0.95	0	0.26	0.35	0.4	0.16	Non-coding	NoHit
Lj0g3v0248149	1	-0.2	0.54	0.85	0.01	0.61	0.07	0.34	0.39	Protein coding	NoHit
Lj0g3v0248859	1	-0.19	0.53	1.66	0	1.06	0	-0.53	0.1	Protein coding	diguanylate cyclase/phosphodiesterase with PAS/PAC sensor(s) [Leptonema illini] gi|488860192|ref|WP_002772432.1|
Lj0g3v0248949	1	-5.78	0	-0.88	0.42	0.11	0.96	-1.28	0.38	Non-coding	NoHit
Lj0g3v0251829	1	0.54	0.39	1.69	0.01	1.42	0.05	0.67	0.47	Non-coding	NoHit
Lj0g3v0252349	1	-0.6	0.43	2.14	0.01	2.37	0.01	-0.51	0.61	Protein coding	PREDICTED: pentatricopeptide repeat-containing protein At2g37310-like [Cicer arietinum] gi|502121778|ref|XP_004497438.1|
Lj0g3v0253809	1	0.35	0.24	0.87	0	0.28	0.37	0.38	0.23	Protein coding	expressed protein [Arabidopsis lyrata subsp. lyrata] gi|297823899|ref|XP_002879832.1|
Lj0g3v0255239	1	-0.1	0.8	0.99	0.01	0.86	0.02	0.23	0.59	Protein coding	PREDICTED: RNA exonuclease 4-like [Glycine max] gi|356549691|ref|XP_003543225.1|
Lj0g3v0257209	1	0.63	0.75	5.53	0.01	3.96	0.1	1.59	0.56	Protein coding	ubiquitin-protein ligase [Cucumis melo subsp. melo] gi|307136306|gb|ADN34130.1|
Lj0g3v0258519	1	0.02	0.93	0.61	0	0.68	0	-0.33	0.11	Protein coding	Pentatricopeptide repeat-containing protein [Medicago truncatula] gi|357502615|ref|XP_003621596.1|
Lj0g3v0258629	1	-1.1	0.01	-0.1	0.81	1.39	0	-0.99	0.03	Protein coding	PREDICTED: protein KIAA0664 homolog [Glycine max] gi|356508390|ref|XP_003522940.1|
Lj0g3v0259279	1	-2.59	0.01	-0.47	0.78	1.87	0.07	-1.02	0.39	Protein coding	NoHit
Lj0g3v0260169	1	-2.02	0	-0.43	0.55	0.82	0.19	-0.73	0.33	Protein coding	Mitochondrial transcription termination factor family protein [Theobroma cacao] gi|508706657|gb|EOX98553.1|
Lj0g3v0260289	1	-1.61	0.01	-1.26	0.03	0.29	0.62	-1.23	0.04	Protein coding	PREDICTED: serine incorporator 3-like [Glycine max] gi|356577580|ref|XP_003556902.1|
Lj0g3v0264469	1	0.28	0.64	3.47	0	2.73	0	0.87	0.26	Protein coding	PREDICTED: probable receptor-like protein kinase At1g67000-like [Cicer arietinum] gi|502124351|ref|XP_004498489.1|
Lj0g3v0266459	1	-0.8	0.41	1.98	0.2	3.59	0.01	-0.52	1	Protein coding	PREDICTED: TOM1-like protein 2-like [Glycine max] gi|356509355|ref|XP_003523415.1|
Lj0g3v0266729	1	-3.23	0	-2.18	0.03	0.36	0.69	-1.59	0.26	Protein coding	PREDICTED: probable glycosyltransferase At5g03795-like [Glycine max] gi|356570806|ref|XP_003553575.1|
Lj0g3v0267589	1	-1.37	0.29	4.53	0.02	4.92	0.01	0.95	0.58	Non-coding	NoHit
Lj0g3v0268069	1	-0.76	0	-0.54	0.01	0.16	0.45	-0.39	0.1	Protein coding	PREDICTED: peptidyl-prolyl cis-trans isomerase G-like isoform X1 [Cicer arietinum] gi|502183408|ref|XP_004517131.1|
Lj0g3v0268209	1	0.5	0.3	1.39	0	0.5	0.43	0.53	0.32	Protein coding	PREDICTED: 60S ribosomal export protein NMD3-like [Glycine max] gi|356539804|ref|XP_003538383.1|
Lj0g3v0269819	1	-0.91	0	-0.43	0.11	0.28	0.29	-0.67	0.04	Non-coding	NoHit
Lj0g3v0270919	1	-0.71	0	0.27	0.17	0.62	0	-0.01	0.98	Protein coding	PREDICTED: elongation factor G chloroplastic-like [Glycine max] gi|356563292|ref|XP_003549898.1|
Lj0g3v0272749	1	-1.04	0.12	0.61	0.45	1.7	0.01	-1.2	0.18	Protein coding	PREDICTED: histidine kinase 1-like [Glycine max] gi|356561130|ref|XP_003548838.1|
Lj0g3v0273719	1	0.03	0.96	0.92	0.01	0.77	0.05	0.14	0.76	Protein coding	PREDICTED: ethylene-responsive transcription factor 5-like [Glycine max] gi|356541103|ref|XP_003539022.1|
Lj0g3v0276489	1	-1.65	0.01	-0.22	0.79	0.78	0.17	-1.2	0.09	Non-coding	NoHit
Lj0g3v0276829	1	0.52	0.16	1.57	0	0.52	0.17	0.44	0.29	Non-coding	NoHit
Lj0g3v0277119	1	0.27	0.89	4.04	0	2.68	0.13	-0.24	0.92	repeat	NoHit
Lj0g3v0278089	1	-0.08	1	1.89	0	1.36	0.05	0.1	0.93	Non-coding	NoHit
Lj0g3v0279179	1	-0.17	0.79	1.29	0.01	0.67	0.24	-0.41	0.52	Non-coding	NoHit
Lj0g3v0280349	1	-2.68	0	-1.58	0	0.33	0.51	-1.52	0.01	Protein coding	Kinase-like protein [Medicago truncatula] gi|357497897|ref|XP_003619237.1|
Lj0g3v0281259	1	0.12	0.92	2.56	0.01	2.71	0.01	0.37	1	Protein coding	PREDICTED: 3-isopropylmalate dehydratase-like [Cicer arietinum] gi|502115660|ref|XP_004495258.1|
Lj0g3v0281669	1	0.09	0.93	1.11	0.01	0.4	0.39	0.41	0.38	Non-coding	NoHit
Lj0g3v0285289	1	-0.35	0.7	1.4	0.01	0.2	0.78	0	1	Protein coding	cofactor assembly of complex C [Arabidopsis thaliana] gi|42562815|ref|NP_176193.2|
Lj0g3v0286659	1	-0.68	0	-0.2	0.36	0.47	0.02	-0.29	0.21	Protein coding	PREDICTED: peroxisomal 24-dienoyl-CoA reductase-like [Cicer arietinum] gi|502183985|ref|XP_004517259.1|
Lj0g3v0288329	1	-1.52	0	0.71	0.1	1.35	0	-2.62	0	Protein coding	PREDICTED: probable glutathione S-transferase-like [Glycine max] gi|356504338|ref|XP_003520953.1|
Lj0g3v0290559	1	-0.31	1	3.52	0.01	1.89	0.35	-1.64	0.25	Non-coding	NoHit
Lj0g3v0291029	1	-1.71	0.06	2.62	0	2.03	0.03	1.09	0.21	Protein coding	Receptor like protein 33 [Theobroma cacao] gi|508725116|gb|EOY17013.1|
Lj0g3v0296959	1	-0.73	0.33	2.08	0	1.53	0.03	-1.56	0.01	Protein coding	PREDICTED: LOW QUALITY PROTEIN: probable FKBP-type peptidyl-prolyl cis-trans isomerase 1 chloroplastic-like [Glycine max] gi|356548345|ref|XP_003542563.1|
Lj0g3v0297309	1	-0.62	0	-0.3	0.07	0.12	0.46	-0.09	0.65	Protein coding	PREDICTED: ankyrin repeat domain-containing protein 13A-like [Glycine max] gi|356535198|ref|XP_003536135.1|
Lj0g3v0297889	1	0.32	0.22	0.94	0	0.31	0.24	0.08	0.77	Protein coding	PREDICTED: 5-methylthioadenosine/S-adenosylhomocysteine deaminase-like isoform X1 [Cicer arietinum] gi|502121742|ref|XP_004497426.1|
Lj0g3v0298029	1	-5.42	0	-2.62	0	-0.59	0.28	-1.86	0	Protein coding	PREDICTED: bark storage protein A-like [Glycine max] gi|356515599|ref|XP_003526486.1|
Lj0g3v0299529	1	-0.97	0.12	0.93	0.14	1.66	0.01	-0.13	0.88	Non-coding	NoHit
Lj0g3v0299619	1	-1.77	0.01	-0.6	0.33	-0.18	0.77	-0.79	0.26	Non-coding	NoHit
Lj0g3v0300689	1	-0.01	0.98	0.8	0.01	0.37	0.21	0.34	0.33	Protein coding	Nuclear factor related to kappa-B-binding protein [Medicago truncatula] gi|357508451|ref|XP_003624514.1|
Lj0g3v0300909	1	0.23	0.37	1.04	0	0.94	0	-0.23	0.4	Protein coding	PREDICTED: thylakoid membrane phosphoprotein 14 kDa chloroplastic-like isoform X2 [Cicer arietinum] gi|502147587|ref|XP_004506839.1|
Lj0g3v0302949	1	0.42	0.25	1.31	0	0.71	0.06	0.65	0.1	Protein coding	YT521-B-like protein [Medicago truncatula] gi|140053520|gb|ABO80468.1|
Lj0g3v0303719	1	0.13	0.73	1.16	0	0.81	0.05	0.54	0.22	Non-coding	NoHit
Lj0g3v0303779	1	-0.46	0.45	1.06	0.09	1.59	0.01	0.17	0.84	Protein coding	Ubiquitin [Medicago truncatula] gi|124359456|gb|ABN05900.1|
Lj0g3v0307839	1	0.16	0.84	1.79	0	1.31	0.04	0.87	0.18	Protein coding	Putative disease resistance protein I2C-5 identical [Solanum demissum] gi|53749443|gb|AAU90299.1|
Lj0g3v0308919	1	-1.88	0.14	3.09	0.2	5.2	0	-0.61	0.72	Non-coding	NoHit
Lj0g3v0309239	1	0.29	0.74	2.1	0	1.61	0.02	-0.05	0.97	Protein coding	unknown [Lotus japonicus] gi|388519475|gb|AFK47799.1|
Lj0g3v0311999	1	-1.16	0.33	2.95	0.01	2.31	0.05	0.1	1	Non-coding	NoHit
Lj0g3v0312939	1	0.06	0.87	1.18	0	1	0	-0.2	0.54	Protein coding	Adipocyte plasma membrane-associated protein [Medicago truncatula] gi|357517795|ref|XP_003629186.1|
Lj0g3v0313149	1	0.6	0.12	1.25	0	0.44	0.4	0.55	0.19	Non-coding	NoHit
Lj0g3v0313469	1	-1.33	0	-0.28	0.51	0.12	0.8	-0.29	0.53	Protein coding	PREDICTED: LRR receptor-like serine/threonine-protein kinase RCH1-like [Glycine max] gi|356566445|ref|XP_003551442.1|
Lj0g3v0317519	1	-0.81	0	-0.36	0.12	0.17	0.47	-0.34	0.2	Protein coding	PREDICTED: nudC domain-containing protein 2-like [Cicer arietinum] gi|502129292|ref|XP_004500252.1|
Lj0g3v0317549	1	0.51	0.51	2.91	0	2.31	0.02	0.33	0.66	Protein coding	Uncharacterized protein TCM_036818 [Theobroma cacao] gi|508781959|gb|EOY29215.1|
Lj0g3v0318929	1	0.26	0.59	1.79	0	1.09	0.03	-0.12	0.83	Non-coding	NoHit
Lj0g3v0319609	1	0.58	0.73	4.07	0.01	2.61	0.23	0.78	0.66	Non-coding	NoHit
Lj0g3v0320339	1	-0.45	0.26	4.35	0	4.01	0	1.1	0.01	Protein coding	PREDICTED: homogentisate phytyltransferase 1 chloroplastic-like [Glycine max] gi|356546075|ref|XP_003541457.1|
Lj0g3v0321409	1	0.38	0.62	1.94	0	1.08	0.17	-0.03	1	Protein coding	PREDICTED: G-type lectin S-receptor-like serine/threonine-protein kinase At2g19130-like [Glycine max] gi|356517594|ref|XP_003527472.1|
Lj0g3v0322519	1	-0.98	0	0.55	0.02	0.1	0.71	-0.7	0	Protein coding	PREDICTED: trans-resveratrol di-O-methyltransferase-like [Cicer arietinum] gi|502144238|ref|XP_004505627.1|
Lj0g3v0322599	1	-0.7	0.13	1.46	0	1.03	0.03	-0.16	0.77	Protein coding	PREDICTED: E3 ubiquitin ligase BIG BROTHER-like [Glycine max] gi|356545285|ref|XP_003541074.1|
Lj0g3v0322779	1	-1.06	1	4.65	0.01	2.54	0.53	0	1	Non-coding	NoHit
Lj0g3v0323379	1	0.06	0.86	0.7	0.03	0.86	0.01	-0.2	0.57	Protein coding	PREDICTED: signal peptide peptidase-like 2B-like [Glycine max] gi|356497238|ref|XP_003517469.1|
Lj0g3v0323689	1	-0.28	0.43	0.86	0.01	0.62	0.06	-0.14	0.72	Non-coding	NoHit
Lj0g3v0323999	1	-0.74	0.3	5.13	0	6.01	0	0.17	0.84	Protein coding	ATP-dependent DNA helicase PIF1 [Medicago truncatula] gi|357516567|ref|XP_003628572.1|
Lj0g3v0325099	1	-1.06	0.26	2.16	0.04	2.61	0.01	-0.48	0.73	Non-coding	NoHit
Lj0g3v0325959	1	-0.03	1	1.76	0.02	2.07	0	0.28	0.78	Protein coding	PREDICTED: glutathionyl-hydroquinone reductase YqjG-like [Cicer arietinum] gi|502114853|ref|XP_004495065.1|
Lj0g3v0326739	1	0.64	0.21	1.22	0.01	0.64	0.24	0.62	0.24	Protein coding	Cc-nbs-lrr resistance protein [Medicago truncatula] gi|357458385|ref|XP_003599473.1|
Lj0g3v0326979	1	-0.6	0.37	1.61	0.01	0.85	0.23	-0.63	0.42	Non-coding	NoHit
Lj0g3v0327679	1	0.64	0.34	1.85	0.01	1.03	0.15	1.1	0.21	Non-coding	NoHit
Lj0g3v0328889	1	-0.09	0.78	0.92	0	0.84	0.01	0.25	0.53	Protein coding	argininosuccinate lyase partial [Glycine max] gi|255689395|gb|ACU30049.1|
Lj0g3v0329879	1	0.1	0.66	0.65	0	0.44	0.04	0.19	0.42	Protein coding	PREDICTED: telomere repeat-binding protein 5-like [Glycine max] gi|356547261|ref|XP_003542034.1|
Lj0g3v0330289	1	-0.14	1	2.9	0	1.75	0.17	-0.89	0.37	Non-coding	NoHit
Lj0g3v0331219	1	-2.1	0	-1.41	0	0.3	0.53	-1.2	0.02	Protein coding	PREDICTED: spindle and kinetochore-associated protein 3 [Callithrix jacchus] gi|390463958|ref|XP_003733140.1|
Lj0g3v0332189	1	1.38	0.02	5.22	0	4.13	0	-0.92	0.24	Protein coding	H/ACA RNA-protein complex component Cbf5p [Methanococcus maripaludis S2] gi|45359249|ref|NP_988806.1|
Lj0g3v0336539	1	0.3	0.34	1.21	0	0.87	0.01	0.52	0.15	Protein coding	PREDICTED: chaperone protein ClpB-like [Glycine max] gi|356551867|ref|XP_003544294.1|
Lj0g3v0338669	1	-0.49	0.22	1.02	0.01	0.77	0.06	0.15	0.76	Protein coding	PREDICTED: F-box protein FBW2-like isoform 1 [Glycine max] gi|356508073|ref|XP_003522785.1|
Lj0g3v0340289	1	0.34	0.38	1.34	0	0.69	0.09	0.81	0.06	Non-coding	NoHit
Lj0g3v0340359	1	0.9	0.16	1.9	0	1.29	0.07	0.7	0.43	Protein coding	PREDICTED: RING-H2 finger protein ATL18-like [Cicer arietinum] gi|502121374|ref|XP_004497292.1|
Lj0g3v0342359	1	-0.12	0.73	0.65	0.04	0.83	0.01	-0.34	0.34	Protein coding	Uncharacterized protein TCM_027402 [Theobroma cacao] gi|508778755|gb|EOY26011.1|
Lj0g3v0343249	1	0.22	0.7	1.4	0	1.31	0.01	0.27	0.59	Non-coding	NoHit
Lj0g3v0344549	1	-1.4	0	0.2	0.59	0.84	0.01	-0.86	0.04	Protein coding	PREDICTED: 4-coumarate--CoA ligase-like 9-like [Glycine max] gi|356508790|ref|XP_003523137.1|
Lj0g3v0346879	1	-2.84	0	-1.72	0.01	-0.79	0.21	-1.23	0.09	Protein coding	Laccase [Medicago truncatula] gi|357472833|ref|XP_003606701.1|
Lj0g3v0347139	1	-0.9	0.14	1.38	0.03	1.68	0.01	-0.4	0.71	Protein coding	Uncharacterized protein TCM_007589 [Theobroma cacao] gi|508707028|gb|EOX98924.1|
Lj0g3v0347439	1	-1.37	0	0.54	0.16	2.14	0	-0.2	0.61	Protein coding	PREDICTED: low affinity cationic amino acid transporter 2-like [Glycine max] gi|356525397|ref|XP_003531311.1|
Lj0g3v0347519	1	-2.57	0	-1.58	0.04	0.52	0.48	-1.2	0.21	Protein coding	PREDICTED: scarecrow-like protein 14-like [Glycine max] gi|356541231|ref|XP_003539083.1|
Lj0g3v0347709	1	-1.09	0	-0.53	0.01	-0.24	0.29	-0.61	0.02	Protein coding	Resistance protein MG13 [Medicago truncatula] gi|357494453|ref|XP_003617515.1|
Lj0g3v0347739	1	0.47	0.02	1.05	0	0.47	0.02	0.6	0.01	Protein coding	PREDICTED: bifunctional epoxide hydrolase 2-like [Cicer arietinum] gi|502153382|ref|XP_004509321.1|
Lj0g3v0349429	1	0.39	0.38	2.27	0	1.19	0.01	0.02	0.99	Protein coding	PREDICTED: probable alphaalpha-trehalose-phosphate synthase [UDP-forming] gi|356562495|ref|XP_003549506.1|
Lj0g3v0350539	1	-0.24	1	2.58	0	1.22	0.26	0.19	0.83	repeat	NoHit
Lj0g3v0351679	1	0.09	0.94	4.44	0	4.41	0	1.28	0.06	Protein coding	glutathione S-transferase GST 16 [Glycine max] gi|351727831|ref|NP_001237686.1|
Lj0g3v0351729	1	-0.58	0.07	0.66	0.04	1.21	0	-0.52	0.13	Protein coding	PREDICTED: cysteine-rich receptor-like protein kinase 10-like [Cicer arietinum] gi|502127648|ref|XP_004499785.1|
Lj0g3v0351799	1	-0.61	0	0.01	0.99	0.27	0.18	-0.07	0.76	Protein coding	NBS resistance protein [Medicago truncatula] gi|357456269|ref|XP_003598415.1|
Lj0g3v0353789	1	0.12	0.57	0.75	0	0.41	0.04	0.39	0.09	Protein coding	Tir-nbs-lrr resistance protein [Medicago truncatula] gi|357468511|ref|XP_003604540.1|
Lj0g3v0354039	1	0.47	0.16	1.61	0	0.98	0	0.48	0.23	Protein coding	Cysteine-rich receptor-like protein kinase [Medicago truncatula] gi|357474865|ref|XP_003607718.1|
Lj0g3v0362039	1	-0.04	1	1.42	0	0.72	0.18	0.75	0.26	repeat	NoHit
Lj0g3v0362369	1	0.08	0.8	0.84	0	0.61	0.04	0.11	0.75	Non-coding	NoHit
Lj0g3v0362779	1	-1.23	0	-0.49	0.03	0.26	0.25	-0.46	0.08	Protein coding	PREDICTED: elongation of fatty acids protein A-like [Cicer arietinum] gi|502153157|ref|XP_004509237.1|
Lj0g3v0362919	1	-1.53	0	-1.05	0	-0.17	0.3	-0.64	0	Protein coding	PREDICTED: glutathione S-transferase-like [Glycine max] gi|356502854|ref|XP_003520230.1|
Lj0g3v0363539	1	-0.22	0.93	3.3	0.01	2.57	0.04	1.22	0.44	repeat	NoHit
Lj1g3v0052130	1	0.02	0.92	1.16	0	0.76	0	0.67	0.01	Protein coding	Magnesium transporter [Medicago truncatula] gi|357480695|ref|XP_003610633.1|
Lj1g3v0097390	1	-0.24	0.89	2.43	0	1.25	0.23	0.27	0.73	Protein coding	Uncharacterized protein TCM_020647 [Theobroma cacao] gi|508713817|gb|EOY05714.1|
Lj1g3v0112790	1	-0.85	0.17	1.66	0	1.17	0.05	-0.71	0.26	Protein coding	PREDICTED: heat stress transcription factor A-6b-like [Glycine max] gi|356574431|ref|XP_003555351.1|
Lj1g3v0112850	1	-2.96	0	-1.48	0	0.57	0.12	-3.2	0	Non-coding	NoHit
Lj1g3v0116430	1	0.23	0.44	1.25	0	0.66	0.02	-0.24	0.43	Protein coding	NoHit
Lj1g3v0244620	1	-0.69	0	-0.68	0	-0.19	0.23	-0.14	0.43	Protein coding	PREDICTED: transport inhibitor response 1-like protein-like [Cicer arietinum] gi|502095246|ref|XP_004490408.1|
Lj1g3v0244690	1	-5.73	0	0.96	0.68	3.14	0.03	-4.32	0.11	repeat	NoHit
Lj1g3v0246870	1	-0.94	0	-0.25	0.34	0.23	0.41	-0.45	0.15	Protein coding	ethylene-responsive transciptional coactivator-like protein [Retama raetam] gi|19225065|gb|AAL32037.2|AF439278_1
Lj1g3v0261650	1	-0.86	0	-0.73	0	0.01	0.96	-0.51	0	Non-coding	NoHit
Lj1g3v0270260	1	0	1	1.44	0.01	1.29	0.04	0.38	0.57	Protein coding	PREDICTED: multiple RNA-binding domain-containing protein 1-like [Cicer arietinum] gi|502109477|ref|XP_004493655.1|
Lj1g3v0318630	1	0.12	0.94	2.08	0.01	1.51	0.07	0.48	0.59	Protein coding	Histone deacetylase [Medicago truncatula] gi|357461841|ref|XP_003601202.1|
Lj1g3v0342030	1	-0.27	0.78	2.02	0.01	0.97	0.26	0.15	0.89	Protein coding	JmjC domain-containing protein [Medicago truncatula] gi|357461893|ref|XP_003601228.1|
Lj1g3v0514170	1	-0.65	0.04	0.16	0.63	0.79	0.01	-0.52	0.15	Protein coding	PREDICTED: chlorophyll a-b binding protein P4 chloroplastic-like [Glycine max] gi|356516812|ref|XP_003527087.1|
Lj1g3v0705350	1	-4.95	0	3.1	0.16	4.97	0	-3.46	0	Protein coding	Flavonol synthase/flavanone 3-hydroxylase [Medicago truncatula] gi|357488985|ref|XP_003614780.1|
Lj1g3v0775770	1	-4.68	0.01	1.56	1	4.69	0.01	-1.72	1	Protein coding	CrcB-like protein [Medicago truncatula] gi|357461601|ref|XP_003601082.1|
Lj1g3v0809800	1	0.06	0.79	0.68	0	0.54	0.02	0	0.99	Protein coding	PREDICTED: ABC transporter B family member 25-like [Glycine max] gi|356513473|ref|XP_003525438.1|
Lj1g3v0814960	1	-0.68	0	-0.39	0.01	0.33	0.03	-0.74	0	Protein coding	PREDICTED: long chain acyl-CoA synthetase 9 chloroplastic-like [Cicer arietinum] gi|502135825|ref|XP_004502465.1|
Lj1g3v0862800	1	-3.35	0.01	-0.11	1	2.09	0.03	-1.35	0.15	repeat	NoHit
Lj1g3v0874130	1	-1.87	0	-0.59	0.25	0.31	0.52	-0.72	0.24	Protein coding	PREDICTED: replication factor C subunit 4-like [Cicer arietinum] gi|502135976|ref|XP_004502518.1|
Lj1g3v0874380	1	-0.13	0.48	0.83	0	0.47	0.01	0.41	0.05	Protein coding	PREDICTED: LOW QUALITY PROTEIN: protein translocase subunit SECA2 chloroplastic-like [Fragaria vesca subsp. vesca] gi|470113007|ref|XP_004292719.1|
Lj1g3v0913120	1	-0.59	0.49	4.23	0	3.5	0	0.23	0.83
Lj1g3v0969950	1	0.19	0.69	1.25	0	0.74	0.1	0.23	0.53	Protein coding	PREDICTED: 1-(5-phosphoribosyl)-5-[(5-phosphoribosylamino)methylideneamino] gi|502078164|ref|XP_004485858.1|
Lj1g3v1077740	1	0.24	0.66	1.79	0	0.55	0.36	0.53	0.31	Protein coding	PREDICTED: protein ALWAYS EARLY 2-like [Glycine max] gi|356533577|ref|XP_003535339.1|
Lj1g3v1091050	1	0.28	0.09	0.66	0	0.17	0.3	0.29	0.11	Protein coding	Uncharacterized protein isoform 5 [Theobroma cacao] gi|508776469|gb|EOY23725.1|
Lj1g3v1091070	1	1.52	0	3.22	0	1.83	0.01	2.18	0	Protein coding	LysM domain-containing receptor-like kinase [Medicago truncatula] gi|357439435|ref|XP_003589994.1|
Lj1g3v1112870	1	-0.12	0.81	1.36	0	0.58	0.17	0.01	1	Protein coding	PREDICTED: WD repeat domain phosphoinositide-interacting protein 3-like [Glycine max] gi|356509110|ref|XP_003523295.1|
Lj1g3v1316920	1	0.18	0.33	0.59	0	0.25	0.19	0.11	0.6	Non-coding	NoHit
Lj1g3v1318260	1	0.38	0.75	3.17	0.01	2.71	0.04	1.91	0.17	Protein coding	PREDICTED: U-box domain-containing protein 25-like [Glycine max] gi|356516368|ref|XP_003526867.1|
Lj1g3v1318290	1	0.38	0.6	1.49	0.01	0.66	0.31	-0.05	0.96	Protein coding	PREDICTED: histone deacetylase 14-like [Glycine max] gi|356512844|ref|XP_003525125.1|
Lj1g3v1380980	1	0.11	0.95	4.77	0	3.87	0	-0.47	0.54	Protein coding	PREDICTED: 52 kDa repressor of the inhibitor of the protein kinase-like [Cicer arietinum] gi|502160783|ref|XP_004511895.1|
Lj1g3v1382080	1	-0.87	0	-0.7	0	0.2	0.25	-0.33	0.11	Protein coding	MYB transcription factor MYB56 [Glycine max] gi|375298666|ref|NP_001235662.1|
Lj1g3v1442770	1	-0.59	0	-0.18	0.34	0.27	0.15	-0.43	0.04	Protein coding	Thioredoxin-like protein [Medicago truncatula] gi|357443639|ref|XP_003592097.1|
Lj1g3v1453970	1	-0.59	0.01	-0.12	0.58	0.52	0.02	-0.14	0.6	Protein coding	PREDICTED: chaperone protein ClpC chloroplastic-like [Glycine max] gi|356516495|ref|XP_003526929.1|
Lj1g3v1454040	1	-0.84	0	-0.22	0.31	0.2	0.36	-0.7	0	Protein coding	PREDICTED: serine carboxypeptidase-like 45-like [Cicer arietinum] gi|502133380|ref|XP_004501743.1|
Lj1g3v1486250	1	-0.18	0.46	0.52	0.03	0.67	0.01	-0.57	0.03	Protein coding	PREDICTED: omega-hydroxypalmitate O-feruloyl transferase-like [Glycine max] gi|356518870|ref|XP_003528100.1|
Lj1g3v1498440	1	-0.94	0.01	-0.92	0.01	0.2	0.59	-0.98	0.02	Protein coding	Myristoyl-acyl carrier protein thioesterase [Medicago truncatula] gi|357465015|ref|XP_003602789.1|
Lj1g3v1526140	1	-0.48	0.12	1.33	0	1.08	0	0.64	0.07	Protein coding	PREDICTED: purine permease 1-like isoform X1 [Cicer arietinum] gi|502133184|ref|XP_004501676.1|
Lj1g3v1526240	1	-0.18	0.39	1.45	0	0.95	0	-0.47	0.04	Protein coding	PREDICTED: LOW QUALITY PROTEIN: glutathione transferase GST 23-like [Glycine max] gi|356510141|ref|XP_003523798.1|
Lj1g3v1686680	1	-3.64	0	-1.18	0.14	-0.21	0.92	-2.02	0.04	Protein coding	Homeodomain-like [Medicago truncatula] gi|87240806|gb|ABD32664.1|
Lj1g3v1720140	1	0.06	0.88	1.04	0	0.66	0.03	0.22	0.52	Protein coding	Arginine N-methyltransferase [Medicago truncatula] gi|358345484|ref|XP_003636807.1|
Lj1g3v1732310	1	-1.12	0	-1.06	0	-0.19	0.6	-0.45	0.3	Protein coding	protein ZCF37 [Arabidopsis thaliana] gi|18406390|ref|NP_564747.1|
Lj1g3v1786160	1	0.84	0.33	2.24	0.01	1.24	0.21	0.53	0.7
Lj1g3v1808880	1	-1.71	0.26	2.68	0.01	1.3	0.26	-1.1	0.27	Non-coding	NoHit
Lj1g3v1853300	1	-0.34	0.17	0.96	0	0.82	0	0.25	0.4	Protein coding	PREDICTED: homeobox protein knotted-1-like 3-like [Glycine max] gi|356507510|ref|XP_003522507.1|
Lj1g3v1929120	1	-0.5	0.09	0.88	0	0.96	0	-0.09	0.78	Protein coding	PREDICTED: coiled-coil domain-containing protein 93-like [Glycine max] gi|356515488|ref|XP_003526432.1|
Lj1g3v1930180	1	-0.68	0.06	0.77	0.03	1.07	0	0.03	0.95	Non-coding	NoHit
Lj1g3v1930250	1	-2.04	0.01	0.36	0.66	0.73	0.32	-0.24	0.77	Non-coding	NoHit
Lj1g3v2035130	1	0.02	0.92	0.83	0	0.2	0.43	0.19	0.5	Protein coding	PREDICTED: NAC domain-containing protein 100-like [Glycine max] gi|356509990|ref|XP_003523724.1|
Lj1g3v2035280	1	0.77	0.16	1.58	0	0.77	0.18	0.37	0.52	Protein coding	Uncharacterized protein TCM_037131 [Theobroma cacao] gi|508782390|gb|EOY29646.1|
Lj1g3v2036560	1	-0.05	0.87	1.13	0	0.56	0.11	0.6	0.11	Protein coding	PREDICTED: flavin-containing monooxygenase YUCCA6-like [Glycine max] gi|356507869|ref|XP_003522685.1|
Lj1g3v2052960	1	0.42	0.1	0.98	0	0.32	0.23	0.35	0.22	Non-coding	NoHit
Lj1g3v2312970	1	0.32	0.42	1	0.01	0.61	0.16	0.41	0.36	Protein coding	PREDICTED: RNA polymerase II C-terminal domain phosphatase-like 2-like [Glycine max] gi|356521002|ref|XP_003529147.1|
Lj1g3v2315280	1	0.26	0.49	1.39	0	1.12	0	0.1	0.84	Protein coding	PREDICTED: mucin-5AC-like [Cicer arietinum] gi|502104068|ref|XP_004492428.1|
Lj1g3v2359020	1	0.57	0.09	2.65	0	1.56	0	0.3	0.41	Protein coding	Beta-glucosidase [Medicago truncatula] gi|358345707|ref|XP_003636917.1|
Lj1g3v2451200	1	0.08	0.89	1.32	0.01	1.21	0.02	0.23	0.7	Protein coding	AZA-guanine resistant1 [Theobroma cacao] gi|508728159|gb|EOY20056.1|
Lj1g3v2580950	1	0.25	0.24	0.61	0	0.26	0.23	0.25	0.28	Protein coding	hypothetical protein [alpha proteobacterium HIMB114] gi|496819912|ref|WP_009372979.1|
Lj1g3v2609210	1	0.41	0.15	0.97	0	0.39	0.18	0.55	0.09	Protein coding	PREDICTED: acyl-coenzyme A thioesterase 13 [Vitis vinifera] gi|225453708|ref|XP_002271066.1|
Lj1g3v2626180	1	-0.02	0.95	1.24	0	0.66	0.07	-0.02	0.96	Protein coding	chalcone synthase 1 [Astragalus membranaceus] gi|325911190|gb|ADZ45299.1|
Lj1g3v2626190	1	-0.02	0.96	1.25	0	0.66	0.07	-0.03	0.96	Protein coding	chalcone synthase 1 [Astragalus membranaceus] gi|325911190|gb|ADZ45299.1|
Lj1g3v2627400	1	-2.29	0	0.02	1	0.5	0.35	-0.3	0.56	Protein coding	Uncharacterized protein isoform 1 [Theobroma cacao] gi|508704155|gb|EOX96051.1|
Lj1g3v2659300	1	0.01	0.99	0.8	0.01	0.72	0.02	0.17	0.64	Protein coding	PREDICTED: beta-amylase 7-like [Glycine max] gi|356568386|ref|XP_003552392.1|
Lj1g3v2752350	1	-0.83	0.06	0.33	0.44	1.1	0.01	-0.07	0.92	Protein coding	PREDICTED: probable serine/threonine-protein kinase At1g01540-like [Cicer arietinum] gi|502105347|ref|XP_004492785.1|
Lj1g3v2838100	1	-0.73	0	-0.06	0.82	0.38	0.12	-0.13	0.65	Protein coding	PREDICTED: glutamine--fructose-6-phosphate aminotransferase [isomerizing] gi|502105634|ref|XP_004492850.1|
Lj1g3v2838170	1	-3.77	0.01	1.53	0.24	2.6	0.02	0.04	1	Non-coding	NoHit
Lj1g3v2896070	1	0.48	0.29	2.6	0	1.81	0	0.84	0.14	Protein coding	UDP-glucuronosyl/UDP-glucosyltransferase [Medicago truncatula] gi|124361013|gb|ABN08985.1|
Lj1g3v2896080	1	0.76	0.18	3.71	0	2.27	0	0.64	0.3	Protein coding	UDP-glucose glucosyltransferase [Medicago truncatula] gi|357507925|ref|XP_003624251.1|
Lj1g3v2908510	1	0.53	0.16	1.18	0	0.7	0.06	0.45	0.29	Protein coding	Smr protein/MutS2 C-terminal [Medicago truncatula] gi|124359484|gb|ABN05922.1|
Lj1g3v3023740	1	0.07	0.86	0.98	0	0.54	0.11	0.25	0.55	Protein coding	PREDICTED: ninja-family protein AFP2-like [Glycine max] gi|356526505|ref|XP_003531858.1|
Lj1g3v3053780	1	-1.36	0.19	2.38	0.05	3.25	0.01	0.61	0.65	Protein coding	hypothetical protein PHACADRAFT_87660 [Phanerochaete carnosa HHB-10118-sp] gi|409049770|gb|EKM59247.1|
Lj1g3v3063880	1	0.45	0.06	1.01	0	0.48	0.06	0.41	0.14	Protein coding	PREDICTED: E3 ubiquitin-protein ligase At3g02290-like [Glycine max] gi|356526552|ref|XP_003531881.1|
Lj1g3v3116460	1	-5.41	0	0.77	0.55	1.39	0.23	-0.79	0.68	repeat	NoHit
Lj1g3v3182300	1	-0.61	0.01	-0.31	0.17	-0.09	0.71	-0.09	0.75	Protein coding	PREDICTED: axoneme-associated protein mst101(2)-like [Cicer arietinum] gi|502127389|ref|XP_004499688.1|
Lj1g3v3207810	1	0.77	0.61	5.25	0.01	4.02	0.1	1.14	1	Protein coding	PREDICTED: F-box protein At2g39490-like [Cicer arietinum] gi|502102491|ref|XP_004492092.1|
Lj1g3v3267760	1	-4.24	0	-3.46	0	-1.12	0.1	-3.09	0	Protein coding	Uncharacterized protein TCM_019359 [Theobroma cacao] gi|508712195|gb|EOY04092.1|
Lj1g3v3330000	1	-0.2	0.82	2.22	0	1.39	0.1	0.22	1	Protein coding	PREDICTED: probable flavin-containing monooxygenase 1 [Vitis vinifera] gi|225428153|ref|XP_002278651.1|
Lj1g3v3343880	1	-0.78	0	-0.7	0	0.37	0.12	-0.78	0	Protein coding	PREDICTED: peptidyl-prolyl cis-trans isomerase-like [Cicer arietinum] gi|502130706|ref|XP_004500742.1|
Lj1g3v3343950	1	-0.93	0	-0.23	0.35	0.44	0.07	-0.25	0.36	Protein coding	SnRK2 calcium sensor [Medicago truncatula] gi|357467475|ref|XP_003604022.1|
Lj1g3v3369910	1	0.24	0.4	0.8	0.01	0.53	0.08	0.33	0.32	Non-coding	NoHit
Lj1g3v3385810	1	0.12	0.76	1.7	0	0.91	0.03	-0.78	0.08	Protein coding	glyceraldehyde-3-phosphate dehydrogenase B [Pyrus x bretschneideri] gi|381393062|gb|AFG28405.1|
Lj1g3v3443720	1	0.41	0.26	1.02	0	0.59	0.15	0.24	0.54	Non-coding	NoHit
Lj1g3v3642010	1	-0.52	0.39	1.65	0.01	1.96	0.01	-0.07	0.96	Protein coding	PREDICTED: serine-rich adhesin for platelets-like isoform X4 [Cicer arietinum] gi|502159141|ref|XP_004511407.1|
Lj1g3v3689910	1	0.07	0.75	0.59	0	0.3	0.15	0.07	0.75	Protein coding	PREDICTED: serine/threonine-protein kinase HT1-like [Cicer arietinum] gi|502090345|ref|XP_004489198.1|
Lj1g3v3705170	1	0.11	0.83	1.31	0	0.94	0.06	0.15	0.76	Protein coding	PREDICTED: cation/H(+) antiporter 4-like [Fragaria vesca subsp. vesca] gi|470138963|ref|XP_004305221.1|
Lj1g3v3740560	1	-0.3	0.37	0.98	0	1.02	0	-0.24	0.56	Protein coding	PREDICTED: pentatricopeptide repeat-containing protein At3g46610-like [Glycine max] gi|356560545|ref|XP_003548551.1|
Lj1g3v3846970	1	0.54	0.43	1.89	0	0.95	0.15	0.04	0.97	Non-coding	NoHit
Lj1g3v3891820	1	0.76	0.34	2.71	0.03	3.61	0	-0.36	0.88	Non-coding	NoHit
Lj1g3v3918040	1	-3.56	0	-2.08	0	1.03	0	-2.92	0	Protein coding	Chalcone synthase [Medicago truncatula] gi|357508471|ref|XP_003624524.1|
Lj1g3v3918050	1	-3.32	0	-1.96	0	0.99	0	-2.86	0	Protein coding	Chalcone synthase [Medicago truncatula] gi|357508471|ref|XP_003624524.1|
Lj1g3v3948060	1	-3.88	0	-2.46	0	-0.03	0.93	-2.46	0	Protein coding	nod factor binding lectin-nucleotide phosphohydrolase [Lotus japonicus] gi|6006795|gb|AAF00609.1|AF156780_1
Lj1g3v3948070	1	-3.63	0	-2.97	0	-0.31	0.3	-2.5	0	Protein coding	nod factor binding lectin-nucleotide phosphohydrolase [Lotus japonicus] gi|6006795|gb|AAF00609.1|AF156780_1
Lj1g3v3975140	1	0.11	0.75	0.77	0.03	0.94	0.01	0.26	0.5	Protein coding	PREDICTED: dnaJ homolog subfamily B member 7-like [Cicer arietinum] gi|502107094|ref|XP_004493155.1|
Lj1g3v3975530	1	0.41	0.45	1.58	0	0.66	0.32	0.53	0.42	Protein coding	Anthranilate N-benzoyltransferase protein [Medicago truncatula] gi|357508723|ref|XP_003624650.1|
Lj1g3v3979280	1	0.18	0.75	2.18	0	1.5	0.02	-0.82	0.14	Protein coding	Peptidase M50 family protein isoform 1 [Theobroma cacao] gi|508718604|gb|EOY10501.1|
Lj1g3v3981500	1	0.06	0.93	1.66	0	1.47	0.01	0.84	0.13	Protein coding	Uncharacterized protein TCM_025809 [Theobroma cacao] gi|508718550|gb|EOY10447.1|
Lj1g3v4027100	1	-0.92	0	-0.59	0	0.2	0.23	-0.36	0.07	Protein coding	PREDICTED: dentin sialophosphoprotein-like [Cicer arietinum] gi|502107463|ref|XP_004493271.1|
Lj1g3v4047200	1	-1.18	0.36	5.27	0	4.21	0.03	-2.82	0.07	Protein coding	PREDICTED: receptor-like serine/threonine-protein kinase NCRK-like [Glycine max] gi|356542635|ref|XP_003539772.1|
Lj1g3v4058590	1	-2.92	0	-1.26	0.17	0.16	0.86	-1.77	0.16	Non-coding	NoHit
Lj1g3v4118220	1	0.38	0.03	1.47	0	0.96	0	0.88	0	Protein coding	PREDICTED: F-box protein At2g26850-like [Glycine max] gi|356503381|ref|XP_003520488.1|
Lj1g3v4264400	1	-1.28	0	-1.2	0	-0.11	0.62	-0.68	0	Protein coding	PREDICTED: ras guanine nucleotide exchange factor P-like [Cicer arietinum] gi|502166052|ref|XP_004513774.1|
Lj1g3v4316380	1	-2.58	0.01	-0.38	0.64	-0.2	0.81	-1.59	0.08	Protein coding	PREDICTED: rhodanese-like domain-containing protein 9 chloroplastic-like isoform X2 [Cicer arietinum] gi|502109092|ref|XP_004493564.1|
Lj1g3v4327740	1	0.47	0.16	1.34	0	0.72	0.05	0.2	0.56	Protein coding	Metal tolerance protein [Medicago truncatula] gi|357509959|ref|XP_003625268.1|
Lj1g3v4404340	1	0.7	0.23	1.87	0	0.86	0.15	0.92	0.13	Protein coding	PREDICTED: gibberellin receptor GID1B-like [Glycine max] gi|356504896|ref|XP_003521230.1|
Lj1g3v4434260	1	-1.4	0	-0.42	0.11	0.37	0.17	-0.78	0.01	Protein coding	PREDICTED: chalcone--flavonone isomerase-like [Cicer arietinum] gi|502109557|ref|XP_004493673.1|
Lj1g3v4451560	1	-1.12	0.01	0.47	0.24	1	0.01	-1.1	0.01	Protein coding	PREDICTED: photosystem II reaction center W protein chloroplastic-like [Cicer arietinum] gi|502109878|ref|XP_004493748.1|
Lj1g3v4467820	1	-0.93	0.16	2.27	0	2.23	0	-0.78	0.31	Protein coding	PREDICTED: pentatricopeptide repeat-containing protein At5g61800-like [Glycine max] gi|356527575|ref|XP_003532384.1|
Lj1g3v4483640	1	0.77	0.21	2.74	0	1.11	0.07	0.96	0.25	Protein coding	PREDICTED: ethylene-responsive transcription factor 15-like [Glycine max] gi|356503610|ref|XP_003520600.1|
Lj1g3v4515720	1	0.12	0.69	0.8	0	0.32	0.25	0.34	0.26	Protein coding	PREDICTED: phospholipid--sterol O-acyltransferase-like [Glycine max] gi|356570658|ref|XP_003553502.1|
Lj1g3v4528360	1	1.02	0.02	3.1	0	1.72	0	0.97	0.04	Protein coding	PREDICTED: auxin-responsive protein IAA11-like [Glycine max] gi|356545900|ref|XP_003541371.1|
Lj1g3v4528470	1	0.28	0.29	0.81	0	0.5	0.07	0.22	0.45	Protein coding	PREDICTED: WD repeat-containing protein 70-like [Glycine max] gi|356572299|ref|XP_003554306.1|
Lj1g3v4578340	1	-3.2	0	-1.94	0	0.1	0.89	-1.5	0.03	Protein coding	Uncharacterized protein isoform 2 [Theobroma cacao] gi|508715731|gb|EOY07628.1|
Lj1g3v4590710	1	-0.2	0.56	1.05	0	0.85	0.02	-0.58	0.34	Protein coding	PREDICTED: phenylalanine ammonia-lyase 2-like isoform X1 [Cicer arietinum] gi|502118418|ref|XP_004496257.1|
Lj1g3v4615480	1	0.11	0.88	1.78	0	1.49	0.01	0.73	0.13	Protein coding	PREDICTED: MAP kinase-activating death domain protein-like isoform X13 [Maylandia zebra] gi|499013987|ref|XP_004558117.1|
Lj1g3v4730390	1	-0.56	0.47	1.01	0.17	1.83	0.01	-0.81	0.33	Protein coding	PREDICTED: mediator of RNA polymerase II transcription subunit 27-like isoform X1 [Cicer arietinum] gi|502174046|ref|XP_004515424.1|
Lj1g3v4752480	1	-0.32	0.38	0.8	0.03	1.19	0	-0.29	0.54	Protein coding	PREDICTED: BEL1-like homeodomain protein 1-like [Glycine max] gi|356505435|ref|XP_003521496.1|
Lj1g3v4764510	1	0.1	0.77	1.11	0	0.82	0.02	-0.27	0.48	Non-coding	NoHit
Lj1g3v4777370	1	0.26	0.57	1.62	0	1.2	0.03	0.38	0.44	Protein coding	Cam-binding protein 60-like G [Arabidopsis thaliana] gi|79522180|ref|NP_198044.2|
Lj1g3v4804240	1	-0.65	0	-0.59	0	0.09	0.63	-0.32	0.16	Protein coding	PREDICTED: probable receptor-like protein kinase At5g18500-like [Cicer arietinum] gi|502113024|ref|XP_004494518.1|
Lj1g3v4848410	1	-5.91	0	-1.13	0.35	0.47	0.7	-4.18	0	Protein coding	PREDICTED: glycine-rich cell wall structural protein-like isoform X3 [Cicer arietinum] gi|502112764|ref|XP_004494436.1|
Lj1g3v4896960	1	-1.94	0	0.24	0.44	1.48	0	-1.48	0	Protein coding	PREDICTED: ABC transporter C family member 4-like [Glycine max] gi|356536723|ref|XP_003536885.1|
Lj1g3v4957600	1	-0.98	0.41	4.2	0	2.86	0.06	-1.04	0.4	Protein coding	PREDICTED: anthranilate N-methyltransferase-like [Cicer arietinum] gi|502114148|ref|XP_004494877.1|
Lj1g3v4957610	1	-1.32	0.18	3.74	0	2.43	0.02	-1.35	0.13	Non-coding	NoHit
Lj1g3v4957650	1	0.6	0	1.23	0	0.7	0	0.76	0	Protein coding	PREDICTED: cysteine synthase-like [Glycine max] gi|356573072|ref|XP_003554689.1|
Lj1g3v4957690	1	-1.51	0	-0.58	0.01	0.03	0.88	-0.93	0	Protein coding	PREDICTED: rubredoxin-like [Cicer arietinum] gi|502113516|ref|XP_004494675.1|
Lj1g3v4979980	1	-0.61	0.57	5.92	0	4.84	0	-0.77	0.5	Protein coding	Opaque [Medicago truncatula] gi|357512331|ref|XP_003626454.1|
Lj1g3v5020800	1	0.26	0.36	1.45	0	0.9	0	0.39	0.19	repeat	NoHit
Lj1g3v5020880	1	-2.18	0.26	2.34	0.57	4.37	0.05	-6.04	0	Protein coding	PREDICTED: GDSL esterase/lipase At5g33370-like [Cicer arietinum] gi|502113791|ref|XP_004494760.1|
Lj1g3v5021240	1	-0.64	0	-0.36	0.04	0.23	0.2	-0.5	0.01	Protein coding	PREDICTED: probable tRNA threonylcarbamoyladenosine biosynthesis protein osgep-like [Glycine max] gi|356573183|ref|XP_003554743.1|
Lj1g3v5036110	1	0.23	0.18	0.78	0	0.34	0.06	0.25	0.19	Protein coding	Uncharacterized protein isoform 1 [Theobroma cacao] gi|508703777|gb|EOX95673.1|
Lj1g3v5060680	1	0.81	0.3	2.32	0	1.19	0.18	0.53	0.61	Non-coding	NoHit
Lj1g3v5061070	1	0.02	0.97	1.71	0	0.45	0.21	0.17	0.68	Protein coding	Uncharacterized protein isoform 1 [Theobroma cacao] gi|508703622|gb|EOX95518.1|
Lj2g3v0227120	1	-1.34	0	-0.15	0.79	0.42	0.34	-0.48	0.32	Protein coding	Zinc finger CCCH-type with G patch domain-containing protein [Medicago truncatula] gi|357478467|ref|XP_003609519.1|
Lj2g3v0392940	1	-2.01	0.01	-0.26	0.81	0.6	0.37	-1.01	0.35	Protein coding	predicted protein [Nematostella vectensis] gi|156390956|ref|XP_001635535.1|
Lj2g3v0473830	1	-1.57	0	-0.58	0.24	0.62	0.17	-2.09	0	Protein coding	PREDICTED: transcription factor bHLH126-like [Glycine max] gi|356559901|ref|XP_003548234.1|
Lj2g3v0582820	1	0.23	0.36	0.77	0	0.63	0.01	0.33	0.28	Protein coding	PREDICTED: TMV resistance protein N-like [Cicer arietinum] gi|502171572|ref|XP_004515062.1|
Lj2g3v0604440	1	-1.08	0	-0.58	0.09	0.73	0.02	-0.83	0.01	Protein coding	Anthocyanidin 3-O-glucosyltransferase [Medicago truncatula] gi|357499805|ref|XP_003620191.1|
Lj2g3v0661630	1	-1.96	0.28	4.17	0.01	3.45	0.1	-2.09	0.21	repeat	NoHit
Lj2g3v0690160	1	0.54	0.52	2.38	0	0.94	0.26	0.62	0.52	Protein coding	PREDICTED: alpha-dioxygenase 2-like isoform X1 [Cicer arietinum] gi|502138146|ref|XP_004503302.1|
Lj2g3v0739600	1	-0.48	0.84	4.45	0.01	4.04	0.05	-0.24	1	Protein coding	PREDICTED: LOW QUALITY PROTEIN: zinc finger protein CONSTANS-LIKE 16-like [Glycine max] gi|356549561|ref|XP_003543161.1|
Lj2g3v0765370	1	-0.94	0.01	1.77	0.01	5.11	0	-0.06	0.89	Protein coding	PREDICTED: sigma factor sigB regulation protein rsbQ-like [Glycine max] gi|356520565|ref|XP_003528932.1|
Lj2g3v0777060	1	-0.85	0	-0.43	0.13	0.38	0.19	-0.6	0.07	Protein coding	ethylene-responsive transciptional coactivator-like protein [Retama raetam] gi|19225065|gb|AAL32037.2|AF439278_1
Lj2g3v0835890	1	-1.15	0	0	1	0.64	0.03	-0.33	0.34	Protein coding	PREDICTED: protein phosphatase 2C and cyclic nucleotide-binding/kinase domain-containing protein-like [Glycine max] gi|356495224|ref|XP_003516479.1|
Lj2g3v0836920	1	-1.03	0	-0.89	0	0.04	0.91	-0.76	0.02	Protein coding	PREDICTED: subtilisin-like protease-like [Glycine max] gi|356559208|ref|XP_003547892.1|
Lj2g3v0878760	1	0.13	0.85	1.65	0.01	0.85	0.26	0.86	0.21	Non-coding	NoHit
Lj2g3v0911830	1	0.46	0.12	0.84	0	0.28	0.4	0.45	0.18	Protein coding	Uncharacterized protein TCM_029436 [Theobroma cacao] gi|508780387|gb|EOY27643.1|
Lj2g3v0915000	1	0.4	0.43	1.4	0	0.93	0.07	0.64	0.25	Protein coding	Heat shock protein [Medicago truncatula] gi|357503425|ref|XP_003622001.1|
Lj2g3v1022320	1	-0.23	0.27	0.68	0	0.57	0.01	-0.08	0.75	Protein coding	Seed maturation-like protein [Medicago truncatula] gi|357473529|ref|XP_003607049.1|
Lj2g3v1022450	1	0.07	0.9	1.2	0	0.61	0.18	0.66	0.14	repeat	NoHit
Lj2g3v1024320	1	-1.17	0	-0.69	0.08	0.44	0.27	-0.38	0.43	Protein coding	PREDICTED: ATPase 11 plasma membrane-type-like [Glycine max] gi|356572262|ref|XP_003554288.1|
Lj2g3v1068690	1	-0.09	0.92	2.16	0.01	1.3	0.14	-0.32	0.76	Protein coding	PREDICTED: pentatricopeptide repeat-containing protein At5g15340 mitochondrial-like [Cicer arietinum] gi|502091036|ref|XP_004489421.1|
Lj2g3v1168770	1	0.82	0.62	5.3	0.01	3.99	0.1	0.7	0.77	Protein coding	NoHit
Lj2g3v1195310	1	-1.14	0	-0.48	0.16	0.45	0.18	-0.44	0.26	Protein coding	PREDICTED: LOW QUALITY PROTEIN: scarecrow-like protein 3-like partial [Glycine max] gi|356541516|ref|XP_003539221.1|
Lj2g3v1277720	1	-4.51	0.01	-0.05	1	2.39	0.05	-1.64	0.48	Non-coding	NoHit
Lj2g3v1338970	1	-4.33	0.01	2.33	0.1	2.88	0.04	0.73	0.25	Protein coding	NoHit
Lj2g3v1349210	1	-1.2	0	-0.51	0.09	-0.01	0.98	-0.48	0.17	Protein coding	PREDICTED: nitrate transporter 1.7-like [Glycine max] gi|356501934|ref|XP_003519778.1|
Lj2g3v1349470	1	-0.63	0.53	4.01	0	4.38	0	0.23	0.78	Protein coding	glutathione S-transferase GST 5 [Glycine max] gi|351725411|ref|NP_001238627.1|
Lj2g3v1354640	1	-0.15	0.78	1.17	0.01	1.03	0.04	-0.26	0.67	Protein coding	PREDICTED: CLAVATA3/ESR (CLE)-related protein 25-like [Cicer arietinum] gi|502093449|ref|XP_004489947.1|
Lj2g3v1378950	1	-0.33	0.2	1.22	0	0.76	0	-0.17	0.58	Protein coding	PREDICTED: probable alphaalpha-trehalose-phosphate synthase [UDP-forming] gi|356501787|ref|XP_003519705.1|
Lj2g3v1378960	1	-0.22	0.39	1.36	0	0.73	0.01	0.15	0.66	Protein coding	PREDICTED: probable alphaalpha-trehalose-phosphate synthase [UDP-forming] gi|356501787|ref|XP_003519705.1|
Lj2g3v1389320	1	-1.16	0	-0.94	0	0.2	0.49	-0.84	0.01	Protein coding	PREDICTED: desumoylating isopeptidase 1-like isoform X1 [Cicer arietinum] gi|502103553|ref|XP_004492309.1|
Lj2g3v1415020	1	-0.42	0.26	1.12	0	1.11	0.01	-0.16	0.72	Protein coding	Uncharacterized protein isoform 1 [Theobroma cacao] gi|508708637|gb|EOY00534.1|
Lj2g3v1415440	1	-0.62	0.17	1.61	0	0.57	0.21	-0.78	0.08	Protein coding	Alanine aminotransferase [Medicago truncatula] gi|357485703|ref|XP_003613139.1|
Lj2g3v1455170	1	1.11	0.01	2.68	0	1.39	0	1.1	0.03	Protein coding	PREDICTED: UDP-glycosyltransferase 85A3-like [Glycine max] gi|356497681|ref|XP_003517688.1|
Lj2g3v1455360	1	0.13	0.67	0.72	0.01	0.79	0.01	0.2	0.54	Protein coding	PREDICTED: probable 1-deoxy-D-xylulose-5-phosphate synthase chloroplastic-like [Glycine max] gi|356529695|ref|XP_003533424.1|
Lj2g3v1468400	1	-3.31	0.18	-2.36	0.54	1.2	0.75	-5.27	0.01	Protein coding	microspore-specific promoter 2 [Arabidopsis thaliana] gi|18422716|ref|NP_568669.1|
Lj2g3v1499280	1	-1.66	0	-0.82	0.16	0.76	0.17	-1.05	0.08	Protein coding	Kinase R-like protein [Medicago truncatula] gi|357438749|ref|XP_003589651.1|
Lj2g3v1536250	1	-0.71	0.1	1.7	0	0.94	0.03	-0.98	0.03	Protein coding	PREDICTED: phosphoribulokinase chloroplastic-like [Cicer arietinum] gi|502162280|ref|XP_004512451.1|
Lj2g3v1549640	1	-0.72	0.01	-0.17	0.6	0.44	0.12	-0.14	0.68	Protein coding	PREDICTED: DNA-directed RNA polymerases I II and III subunit RPABC2-like [Glycine max] gi|356535896|ref|XP_003536478.1|
Lj2g3v1550070	1	0.33	0.24	0.73	0.01	0.49	0.09	0.18	0.53	Protein coding	Os06g0710900 [Oryza sativa Japonica Group] gi|115469896|ref|NP_001058547.1|
Lj2g3v1550410	1	-0.42	0.67	2	0.01	0.56	0.49	-0.12	1	Non-coding	NoHit
Lj2g3v1574220	1	-0.7	0	-0.62	0	0.15	0.39	-0.65	0	Protein coding	PREDICTED: thioredoxin reductase 2-like [Cicer arietinum] gi|502161816|ref|XP_004512292.1|
Lj2g3v1670730	1	-0.02	0.96	1.32	0	0.53	0.17	-0.18	0.65	Protein coding	hypothetical protein [Amycolatopsis azurea] gi|491307797|ref|WP_005165789.1|
Lj2g3v1729020	1	0.69	0.01	1.32	0	0.58	0.06	0.48	0.15	Protein coding	PREDICTED: probable mitochondrial chaperone BCS1-B-like [Glycine max] gi|356538238|ref|XP_003537611.1|
Lj2g3v1744990	1	-0.59	0.23	0.11	0.87	1.45	0	-1.14	0.03	Protein coding	PREDICTED: ATPase family AAA domain-containing protein 3-like [Glycine max] gi|356538198|ref|XP_003537591.1|
Lj2g3v1757270	1	-1.08	0.01	0.29	0.47	0.67	0.1	-0.46	0.34	Protein coding	Os03g0724500 [Oryza sativa Japonica Group] gi|115455043|ref|NP_001051122.1|
Lj2g3v1874610	1	-0.6	0.01	0.1	0.67	0.35	0.12	-0.03	0.91	Protein coding	PREDICTED: zeaxanthin epoxidase chloroplastic-like [Cicer arietinum] gi|502152894|ref|XP_004509142.1|
Lj2g3v1925790	1	0.34	0.46	3.15	0	3.49	0	1.89	0	Protein coding	Indole-3-acetic acid-amido synthetase GH3.3 [Medicago truncatula] gi|357482733|ref|XP_003611653.1|
Lj2g3v1984020	1	-0.72	0	-0.33	0.16	0.45	0.05	-0.38	0.14	Protein coding	PREDICTED: homeobox-leucine zipper protein HAT22-like [Glycine max] gi|356541549|ref|XP_003539237.1|
Lj2g3v2017300	1	-0.62	0.01	-0.09	0.74	0.39	0.12	-0.22	0.46	Protein coding	Ara4-interacting protein [Arabidopsis thaliana] gi|13160609|dbj|BAB32954.1|
Lj2g3v2088050	1	-0.51	0.63	1.83	0.16	3.73	0	-1.46	0.38	Protein coding	Uncharacterized protein TCM_016419 [Theobroma cacao] gi|508777715|gb|EOY24971.1|
Lj2g3v2088190	1	-1.86	0.01	-1.1	0.12	0.4	0.56	-0.92	0.29	Protein coding	PREDICTED: ethylene-responsive transcription factor ERF061-like [Glycine max] gi|356495715|ref|XP_003516719.1|
Lj2g3v2171700	1	0.16	0.67	0.98	0	0.49	0.17	0.22	0.58	Protein coding	PREDICTED: UPF0176 protein Mfla_2319-like [Glycine max] gi|356498886|ref|XP_003518278.1|
Lj2g3v2256360	1	1.13	0.19	2.8	0.01	2.5	0.02	1.22	0.18	Protein coding	Nucleotide binding protein 35 [Theobroma cacao] gi|508719197|gb|EOY11094.1|
Lj2g3v2304810	1	-0.28	0.75	1.35	0.12	2.8	0	0.01	1	Protein coding	PREDICTED: 6-phosphofructo-2-kinase/fructose-26-biphosphatase 3-like [Glycine max] gi|356553092|ref|XP_003544892.1|
Lj2g3v2507910	1	-1.21	0	0.84	0.04	0.94	0.02	-0.85	0.06	Protein coding	PREDICTED: LOW QUALITY PROTEIN: phytoene synthase chloroplastic-like [Glycine max] gi|356553225|ref|XP_003544958.1|
Lj2g3v2510050	1	-0.28	0.64	3.84	0	2.37	0	-2.1	0	Protein coding	MYB transcription factor MYB177 [Glycine max] gi|351725365|ref|NP_001236066.1|
Lj2g3v2560030	1	-1.19	0	-0.3	0.2	0.6	0.01	-0.7	0	Protein coding	Senescence-associated family protein [Theobroma cacao] gi|508712025|gb|EOY03922.1|
Lj2g3v2599880	1	0.26	0.54	1.18	0	0.36	0.47	0.24	0.55	Protein coding	PREDICTED: ribosomal RNA large subunit methyltransferase E-like [Cicer arietinum] gi|502096998|ref|XP_004490883.1|
Lj2g3v2613030	1	-2.17	0.01	-0.5	0.6	0.58	0.52	-1.32	0.09	Protein coding	PREDICTED: L-type lectin-domain containing receptor kinase S.4-like [Glycine max] gi|356569356|ref|XP_003552868.1|
Lj2g3v2689160	1	-1	0.01	-0.6	0.11	0.1	0.78	-0.35	0.42	Non-coding	NoHit
Lj2g3v2806680	1	-0.61	0	-0.03	0.85	0.04	0.82	0	1	Protein coding	RecName: Full=Ferritin-2 chloroplastic, Flags: Precursor_x0001_gi|2970654|gb|AAC06027.1| ferritin subunit cowpea2 precursor [Vigna unguiculata] gi|29839287|sp|Q41709.2|FRI2_VIGUN
Lj2g3v2843040	1	-1.48	0.01	-0.59	0.23	-0.29	0.57	-1.17	0.03	Protein coding	PREDICTED: probably inactive leucine-rich repeat receptor-like protein kinase IMK2-like [Cicer arietinum] gi|502097475|ref|XP_004491002.1|
Lj2g3v3019690	1	0.14	0.39	0.61	0	0.23	0.15	0.29	0.1	Protein coding	PREDICTED: protein AATF-like [Glycine max] gi|356568608|ref|XP_003552502.1|
Lj2g3v3021710	1	0.18	0.47	0.69	0	0.23	0.36	0.11	0.7	Protein coding	PREDICTED: dihydropyrimidinase-like isoform X1 [Cicer arietinum] gi|502098432|ref|XP_004491233.1|
Lj2g3v3022860	1	-1.32	0.19	4.7	0	3.89	0	-1.72	1	Protein coding	Crt-like protein [Medicago truncatula] gi|357493893|ref|XP_003617235.1|
Lj2g3v3110990	1	0.81	0.04	1.8	0	0.83	0.05	0.77	0.11	Protein coding	Toll interleukin receptor [Medicago truncatula] gi|357494449|ref|XP_003617513.1|
Lj2g3v3337330	1	0.66	0.29	1.5	0.01	0.76	0.24	0.19	0.82	Protein coding	Phytochromobilin:ferredoxin oxidoreductase [Medicago truncatula] gi|357495285|ref|XP_003617931.1|
Lj2g3v3339000	1	0.38	0.43	1.35	0	0.71	0.15	0.47	0.44	Protein coding	PREDICTED: BTB/POZ domain-containing protein At5g48130-like [Glycine max] gi|356551632|ref|XP_003544178.1|
Lj2g3v3339200	1	0.49	0.57	3.49	0	1.95	0.05	1.73	0.45	Non-coding	NoHit
Lj2g3v3339350	1	0.15	0.53	1.21	0	0.75	0	0.3	0.3	Protein coding	polyketide reductase [Lotus japonicus] gi|121309832|dbj|BAF44219.1|
Lj2g3v3339640	1	-1.14	0.05	1.34	0.01	0.88	0.13	-1.41	0	Protein coding	Uncharacterized protein isoform 2 [Theobroma cacao] gi|508701621|gb|EOX93517.1|
Lj2g3v3372990	1	-1	0	0.31	0.31	0.49	0.12	-0.05	0.92	Non-coding	NoHit
Lj3g3v0139510	1	0.59	0.02	1.84	0	0.67	0.01	0.82	0	Protein coding	PREDICTED: F-box/kelch-repeat protein At1g80440-like [Cicer arietinum] gi|502080902|ref|XP_004486716.1|
Lj3g3v0160750	1	0.06	0.92	1.32	0	0.84	0.05	-0.2	0.66	Protein coding	ovate family protein 14 [Arabidopsis thaliana] gi|15220029|ref|NP_178114.1|
Lj3g3v0323310	1	-1.36	0.21	2.64	0.01	1.42	0.21	-1.59	0.11	Protein coding	PREDICTED: EPIDERMAL PATTERNING FACTOR-like protein 3-like isoform X2 [Cicer arietinum] gi|502081361|ref|XP_004486843.1|
Lj3g3v0422700	1	0.3	0.58	1.43	0.01	1.12	0.05	-0.01	1	Non-coding	NoHit
Lj3g3v0424100	1	0.16	0.76	1.16	0.01	0.72	0.12	0.57	0.29	Protein coding	PREDICTED: auxin-induced protein 10A5-like [Solanum lycopersicum] gi|460396830|ref|XP_004243973.1|
Lj3g3v0429350	1	-0.13	0.92	2.06	0.01	1.03	0.26	0.12	0.94	Protein coding	PREDICTED: death-associated protein kinase 1-like [Glycine max] gi|356545491|ref|XP_003541175.1|
Lj3g3v0462220	1	0.56	0.02	0.99	0	0.42	0.08	0.5	0.07	Protein coding	RecName: Full=Repetitive proline-rich cell wall protein 2, Flags: Precursor_x0001_gi|410107|gb|AAA62447.1| cell wall proline-rich protein [Medicago truncatula] gi|3914458|sp|Q40375.1|PRP2_MEDTR
Lj3g3v0462460	1	0.51	0.06	0.96	0	0.38	0.15	0.24	0.44	Protein coding	RecName: Full=Repetitive proline-rich cell wall protein 2, Flags: Precursor_x0001_gi|410107|gb|AAA62447.1| cell wall proline-rich protein [Medicago truncatula] gi|3914458|sp|Q40375.1|PRP2_MEDTR
Lj3g3v0478060	1	-0.8	0.5	5	0	4.13	0.02	0.4	0.65	Non-coding	NoHit
Lj3g3v0537460	1	0.04	0.93	1.21	0.01	0.73	0.17	0.65	0.26	Protein coding	Uncharacterized protein TCM_007043 [Theobroma cacao] gi|508706338|gb|EOX98234.1|
Lj3g3v0579150	1	0.17	0.6	1.13	0	0.91	0.01	0.1	0.76	Protein coding	Domain of Uncharacterized protein function [Theobroma cacao] gi|508704601|gb|EOX96497.1|
Lj3g3v0614760	1	-0.91	0.02	0.98	0.01	1.29	0	0	1	Protein coding	PREDICTED: 1-aminocyclopropane-1-carboxylate oxidase homolog 12-like [Cicer arietinum] gi|502155614|ref|XP_004510134.1|
Lj3g3v0618100	1	-1.62	0.01	0.87	0.23	1.44	0.03	-0.72	0.21	Protein coding	Anthocyanidin 3-O-glucosyltransferase [Medicago truncatula] gi|357505859|ref|XP_003623218.1|
Lj3g3v0681380	1	-0.94	0	0.03	0.93	0.75	0.01	-0.28	0.4	Protein coding	PREDICTED: chlorophyll a-b binding protein 13 chloroplastic-like [Vitis vinifera] gi|225461315|ref|XP_002284493.1|
Lj3g3v0720000	1	0.4	0.5	2.76	0	2.1	0	0.29	0.74	Protein coding	PREDICTED: defensin-like protein 19-like [Cicer arietinum] gi|502155954|ref|XP_004510254.1|
Lj3g3v0730140	1	0.21	0.66	1.23	0.01	1.08	0.02	-0.34	0.55	Non-coding	NoHit
Lj3g3v0740450	1	-4.81	0.01	-1.94	0.06	-0.4	0.7	-3.68	0.13	Protein coding	Uncharacterized protein isoform 1 [Theobroma cacao] gi|508773836|gb|EOY21092.1|
Lj3g3v0744710	1	-5.94	0	-1.61	0.02	1.06	0.1	-3.25	0	Protein coding	RecName: Full=Isoleucine N-monooxygenase 2, AltName: Full=Cytochrome P450 79D4_x0001_gi|47156051|gb|AAT11921.1| cytochrome P450 [Lotus japonicus] gi|75290559|sp|Q6J540.1|C79D4_LOTJA
Lj3g3v0819890	1	-3.22	0.02	2.2	0.16	3.93	0.01	-0.11	1	Protein coding	Uncharacterized protein TCM_042370 [Theobroma cacao] gi|508725679|gb|EOY17576.1|
Lj3g3v0821380	1	-1.52	0	-1.46	0	-0.11	0.78	-1.36	0	Protein coding	PREDICTED: disease resistance response protein 206-like [Cicer arietinum] gi|502158725|ref|XP_004511258.1|
Lj3g3v0824880	1	-1.35	0.21	5.96	0	4.9	0	-0.58	0.53	Protein coding	RNA polymerase sigma factor [Medicago truncatula] gi|357458319|ref|XP_003599440.1|
Lj3g3v0828240	1	-0.06	0.82	0.74	0	0.34	0.18	0.39	0.18	Protein coding	PREDICTED: F-box protein SKIP23-like isoform X1 [Cicer arietinum] gi|502127949|ref|XP_004499887.1|
Lj3g3v0965660	1	0.44	0.32	1.09	0.01	0.57	0.22	0.18	0.76	Non-coding	NoHit
Lj3g3v0965780	1	-1.12	0.2	2.5	0.03	3.6	0	-1.64	0.22	Protein coding	S-RNase binding protein [Medicago truncatula] gi|357451829|ref|XP_003596191.1|
Lj3g3v0966230	1	-2.96	0.01	-0.91	0.36	0.25	0.82	-2.71	0.08	Protein coding	NAC domain protein [Medicago truncatula] gi|357451393|ref|XP_003595973.1|
Lj3g3v0988820	1	-0.6	0.01	0.11	0.62	0.44	0.05	-0.66	0.01	Protein coding	PREDICTED: translation initiation factor IF-2 chloroplastic-like [Glycine max] gi|356525823|ref|XP_003531521.1|
Lj3g3v1038840	1	0.27	0.68	2.4	0	1.8	0.01	-0.04	0.98	Protein coding	PREDICTED: receptor-like serine/threonine-protein kinase At1g78530-like isoform X1 [Cicer arietinum] gi|502087899|ref|XP_004488675.1|
Lj3g3v1061350	1	-2.16	0.01	2.12	0.01	2.46	0	1.02	0.1	Protein coding	PREDICTED: probable mitochondrial chaperone BCS1-B-like [Cicer arietinum] gi|502089831|ref|XP_004489033.1|
Lj3g3v1113160	1	-1.43	0	-1.21	0	-0.18	0.67	-1.1	0.02	Protein coding	PREDICTED: serine carboxypeptidase-like 48-like [Glycine max] gi|356543504|ref|XP_003540200.1|
Lj3g3v1128930	1	-1.15	0	-0.76	0.04	0.13	0.73	-0.9	0.03	Protein coding	PREDICTED: bifunctional polymyxin resistance protein ArnA-like [Glycine max] gi|356545493|ref|XP_003541176.1|
Lj3g3v1407340	1	0.09	0.67	0.74	0	0.23	0.21	0.23	0.28	Protein coding	NoHit
Lj3g3v1411750	1	-1.43	0	-0.54	0.04	0.35	0.18	-0.65	0.03	Protein coding	PREDICTED: CBL-interacting protein kinase 2-like [Glycine max] gi|356496299|ref|XP_003517006.1|
Lj3g3v1541220	1	1.29	0.04	2.43	0	1.54	0.03	1.48	0.08	Protein coding	Cysteine-rich receptor-like protein kinase [Medicago truncatula] gi|357480737|ref|XP_003610654.1|
Lj3g3v1570040	1	-2.11	0.17	4.29	0.06	5.42	0.01	3.54	0.29	repeat	NoHit
Lj3g3v1618210	1	0.29	0.45	1.46	0	0.67	0.09	0.33	0.44	Non-coding	NoHit
Lj3g3v1684640	1	0.14	0.45	0.84	0	0.3	0.1	0.06	0.77	Protein coding	PREDICTED: polyadenylate-binding protein RBP47B'-like isoform X1 [Cicer arietinum] gi|502081781|ref|XP_004486966.1|
Lj3g3v1983610	1	-0.33	0.18	0.56	0.02	0.61	0.01	-0.6	0.02	Protein coding	cytochrome P450 88D5 [Lotus japonicus] gi|197209778|dbj|BAG68928.1|
Lj3g3v2059590	1	-0.76	0	-0.84	0	-0.11	0.43	-0.45	0	Protein coding	Ubiquitin-specific protease family C19-related protein [Theobroma cacao] gi|508779085|gb|EOY26341.1|
Lj3g3v2064840	1	-0.02	0.92	1.1	0	0.52	0.03	-0.01	0.98	Protein coding	PREDICTED: chaperone protein dnaJ 8 chloroplastic-like [Glycine max] gi|356523203|ref|XP_003530231.1|
Lj3g3v2188220	1	0.35	0.63	2.26	0	1.34	0.07	0.94	0.29	Protein coding	Uncharacterized protein TCM_027159 [Theobroma cacao] gi|508778543|gb|EOY25799.1|
Lj3g3v2248240	1	0.13	0.51	0.87	0	0.27	0.18	0.08	0.74	Protein coding	PREDICTED: F-box/kelch-repeat protein At1g80440-like [Cicer arietinum] gi|502147661|ref|XP_004506867.1|
Lj3g3v2309770	1	0.25	0.45	0.99	0	0.48	0.15	0.51	0.16	repeat	NoHit
Lj3g3v2318310	1	-4.66	0.01	-2.05	0.28	1.36	0.24	-5.1	0	Protein coding	PREDICTED: stem 28 kDa glycoprotein-like [Cicer arietinum] gi|502156123|ref|XP_004510320.1|
Lj3g3v2443330	1	0.44	0.4	1.6	0	0.68	0.2	0.75	0.19	Protein coding	transcription factor jumonji domain-containing protein [Arabidopsis lyrata subsp. lyrata] gi|297814241|ref|XP_002875004.1|
Lj3g3v2517820	1	-0.07	1	2.01	0	1.6	0.07	-0.61	0.23	Non-coding	NoHit
Lj3g3v2661020	1	-2.61	0	-1.93	0	-0.4	0.31	-1.45	0	Non-coding	NoHit
Lj3g3v2661090	1	-2.63	0	-1.73	0.01	0.41	0.46	-1.44	0.02	fragmented	NoHit
Lj3g3v2661170	1	-2.58	0.02	-0.69	0.49	0.75	0.36	-1.96	0	Protein coding	lipoxygenase [Cicer arietinum] gi|7208773|emb|CAB76909.1|
Lj3g3v2661920	1	-2.96	0	-2.22	0	-0.06	0.91	-1.53	0	fragmented	NoHit
Lj3g3v2691850	1	-5.15	0	-0.2	1	0.83	0.34	-2.45	0.03	Protein coding	PREDICTED: serine/threonine-protein phosphatase 7 long form homolog [Glycine max] gi|356522296|ref|XP_003529783.1|
Lj3g3v2737520	1	-0.12	1	3.37	0.01	3.12	0.04	-0.22	1	Non-coding	NoHit
Lj3g3v2738610	1	-0.47	0.2	1.17	0	1.46	0	-0.34	0.43	Protein coding	PREDICTED: probable tRNA threonylcarbamoyladenosine biosynthesis protein osgepl1-like [Glycine max] gi|356506230|ref|XP_003521890.1|
Lj3g3v2766170	1	0.04	0.95	0.91	0.01	0.45	0.23	-0.07	0.87	Protein coding	Poly(A) RNA polymerase cid14 [Wallemia ichthyophaga EXF-994] gi|505758681|gb|EOR02782.1|
Lj3g3v2768250	1	-2.2	0	0.2	0.64	1.57	0	-1.47	0	Protein coding	PREDICTED: protein THYLAKOID FORMATION1 chloroplastic-like [Cicer arietinum] gi|502083002|ref|XP_004487338.1|
Lj3g3v2768290	1	-0.49	0.54	2.42	0	2.46	0	1.65	0.03	Protein coding	Wound-responsive family protein [Theobroma cacao] gi|508707406|gb|EOX99302.1|
Lj3g3v2887190	1	-0.2	0.5	0.74	0.01	0.28	0.34	0.3	0.38	Protein coding	PREDICTED: G-type lectin S-receptor-like serine/threonine-protein kinase At2g19130-like [Cicer arietinum] gi|502165385|ref|XP_004513556.1|
Lj3g3v2925250	1	-1.01	0	-0.2	0.56	0.52	0.1	-0.68	0.12	Protein coding	Uncharacterized protein TCM_041188 [Theobroma cacao] gi|508785979|gb|EOY33235.1|
Lj3g3v2949660	1	0.5	0.42	1.5	0.01	0.79	0.19	0.89	0.21	Protein coding	5'-3' exoribonuclease [Medicago truncatula] gi|357471609|ref|XP_003606089.1|
Lj3g3v2995910	1	-1.14	0	-0.75	0.04	-0.2	0.6	-0.67	0.09	Protein coding	PREDICTED: fatty acyl-CoA reductase 3-like [Glycine max] gi|356541416|ref|XP_003539173.1|
Lj3g3v3053360	1	0.44	0.05	1.26	0	0.54	0.02	0.65	0.01	Protein coding	Uncharacterized protein TCM_041077 [Theobroma cacao] gi|508785825|gb|EOY33081.1|
Lj3g3v3055600	1	0.93	0.04	3.23	0	2.15	0	0.89	0.09	Protein coding	PREDICTED: 4-coumarate--CoA ligase-like 7-like [Glycine max] gi|356539342|ref|XP_003538157.1|
Lj3g3v3083410	1	-0.36	0.52	1.99	0	1.51	0	-0.78	0.29	Protein coding	PREDICTED: cytokinin riboside 5'-monophosphate phosphoribohydrolase LOG1-like isoform 1 [Glycine max] gi|356539382|ref|XP_003538177.1|
Lj3g3v3085460	1	-1.03	0.29	2.2	0.03	2.46	0.01	-0.38	0.77	Protein coding	PREDICTED: auxin response factor 18-like [Glycine max] gi|356542623|ref|XP_003539766.1|
Lj3g3v3085960	1	0.12	0.62	0.83	0	0.59	0.02	-0.04	0.89	Protein coding	PREDICTED: zinc finger CCCH domain-containing protein 24-like [Glycine max] gi|356544604|ref|XP_003540739.1|
Lj3g3v3165170	1	-0.88	0	-0.12	0.76	0.96	0	-0.25	0.47	Protein coding	Auxin-regulated protein [Medicago truncatula] gi|357472673|ref|XP_003606621.1|
Lj3g3v3165180	1	-0.86	0.24	2	0.02	2.84	0	0.15	1	Protein coding	Trp repressor/replication initiator [Medicago truncatula] gi|124359622|gb|ABN06006.1|
Lj3g3v3189760	1	0.06	1	4.84	0.01	3.71	0.08	-0.43	0.86	Protein coding	PREDICTED: protein yippee-like At4g27740-like [Fragaria vesca subsp. vesca] gi|470144624|ref|XP_004307949.1|
Lj3g3v3235410	1	0.21	0.68	1.28	0	0.47	0.36	0.24	0.61	Protein coding	PREDICTED: D-xylose-proton symporter-like 3 chloroplastic-like [Glycine max] gi|356538970|ref|XP_003537973.1|
Lj3g3v3237920	1	-0.93	0	0.02	0.98	0.36	0.16	-0.28	0.32	Protein coding	PREDICTED: GTPase Der-like [Glycine max] gi|356542027|ref|XP_003539473.1|
Lj3g3v3281600	1	0.44	0.42	1.19	0.01	0.84	0.11	0.57	0.27	Protein coding	PREDICTED: beta-glucosidase 12-like [Glycine max] gi|356538915|ref|XP_003537946.1|
Lj3g3v3337420	1	0.42	0.58	2.16	0	1.22	0.13	0.91	0.35	Protein coding	Extra-large G-protein 1 [Theobroma cacao] gi|508699367|gb|EOX91263.1|
Lj3g3v3337980	1	0.38	0.32	1.07	0	0.55	0.16	0.63	0.13	Protein coding	PREDICTED: pentatricopeptide repeat-containing protein At5g39710-like isoform X1 [Cicer arietinum] gi|502123558|ref|XP_004498166.1|
Lj3g3v3374640	1	0.58	0.01	1.2	0	0.61	0.01	0.65	0.01	Protein coding	bZIP transcription factor bZIP124 [Glycine max] gi|351724635|ref|NP_001238344.1|
Lj3g3v3386590	1	0.17	0.38	0.7	0	0.23	0.24	0.07	0.75	Protein coding	Uncharacterized protein TCM_006791 [Theobroma cacao] gi|508705972|gb|EOX97868.1|
Lj3g3v3386720	1	-1.77	0	0.08	0.89	0.97	0.06	-0.91	0.11	Non-coding	NoHit
Lj3g3v3396900	1	-0.33	0.58	1.34	0.01	0.63	0.28	-0.89	0.13	Protein coding	PREDICTED: probable polyprenol reductase 2-like [Glycine max] gi|356538678|ref|XP_003537828.1|
Lj3g3v3420100	1	-1.67	0.01	-0.57	0.43	0.7	0.28	-1.37	0.07	Protein coding	Baculoviral IAP repeat-containing protein [Medicago truncatula] gi|357467533|ref|XP_003604051.1|
Lj3g3v3430230	1	0.62	0.2	2.08	0	1.41	0.01	-0.24	0.72	Protein coding	PREDICTED: G-type lectin S-receptor-like serine/threonine-protein kinase At4g27290-like [Glycine max] gi|356514870|ref|XP_003526125.1|
Lj3g3v3513750	1	0.37	0.49	1.59	0	0.72	0.21	0.16	0.83	Protein coding	Metal-dependent phosphohydrolase [Arabidopsis thaliana] gi|15220978|ref|NP_173176.1|
Lj3g3v3527540	1	-3.14	0.03	3.13	0.16	4.62	0.01	-0.47	0.56	Non-coding	NoHit
Lj3g3v3528580	1	-1.22	0.29	2.7	0.31	4.76	0.01	-1.17	0.65	Non-coding	NoHit
Lj3g3v3653450	1	-4.72	0.01	0.71	0.64	1.27	0.37	-0.57	0.77	Protein coding	PREDICTED: structure-specific endonuclease subunit slx1-like [Cicer arietinum] gi|502179662|ref|XP_004516472.1|
Lj3g3v3689910	1	0.14	0.84	3	0	1.74	0.01	-0.56	0.34	Protein coding	2-oxoglutarate and Fe(II)-dependent oxygenase superfamily protein isoform 1 [Theobroma cacao] gi|508783620|gb|EOY30876.1|
Lj4g3v0001110	1	-0.16	0.8	1.31	0.05	1.84	0.01	-0.69	0.37	Protein coding	NAD(P)-binding Rossmann-fold superfamily protein isoform 1 [Theobroma cacao] gi|508778465|gb|EOY25721.1|
Lj4g3v0119910	1	-0.15	0.77	1.06	0.01	0.59	0.16	0.13	0.77	Protein coding	Uncharacterized protein TCM_030389 [Theobroma cacao] gi|508781666|gb|EOY28922.1|
Lj4g3v0120030	1	-0.21	0.42	0.79	0	0.38	0.14	-0.17	0.56	Protein coding	F-box family protein [Medicago truncatula] gi|357480485|ref|XP_003610528.1|
Lj4g3v0133530	1	0.6	0.05	1.02	0	0.63	0.05	0.35	0.31	Protein coding	Pyrophosphate-fructose 6-phosphate 1-phosphotransferase subunit beta [Medicago truncatula] gi|357480393|ref|XP_003610482.1|
Lj4g3v0151610	1	-0.37	0.87	2.51	0	1.33	0.23	-0.55	0.62	Protein coding	pentatricopeptide repeat-containing protein [Cucumis melo subsp. melo] gi|307136214|gb|ADN34051.1|
Lj4g3v0153870	1	0.55	0.37	3.35	0	2.05	0	1.57	0.04	Protein coding	Uncharacterized protein TCM_030216 [Theobroma cacao] gi|508781429|gb|EOY28685.1|
Lj4g3v0153960	1	0.39	0.05	1.35	0	0.63	0	0.56	0.01	Protein coding	PREDICTED: sodium/hydrogen exchanger 7-like isoform X2 [Cicer arietinum] gi|502141734|ref|XP_004504612.1|
Lj4g3v0166410	1	-1.47	0.04	0.43	0.66	2.17	0	-1.09	0.32	Protein coding	Os06g0565000 [Oryza sativa Japonica Group] gi|115468576|ref|NP_001057887.1|
Lj4g3v0189790	1	-1.26	0.01	-0.08	0.89	0.14	0.79	-0.54	0.33	Protein coding	PREDICTED: LRR receptor-like serine/threonine-protein kinase GSO1-like [Glycine max] gi|356510820|ref|XP_003524132.1|
Lj4g3v0189930	1	-2.46	0	-1.53	0.02	-0.31	0.63	-1.36	0.06	Protein coding	proliferating floral organs protein [Lotus japonicus] gi|28624856|gb|AAN87351.1|
Lj4g3v0200080	1	0.31	0.63	1.49	0.01	1.21	0.04	0.11	0.91	Non-coding	NoHit
Lj4g3v0228830	1	0.31	0.22	0.6	0.01	0.34	0.19	0.18	0.54	Protein coding	Uncharacterized protein TCM_041077 [Theobroma cacao] gi|508785825|gb|EOY33081.1|
Lj4g3v0336160	1	-1.24	0	-1.28	0	-0.35	0.08	-0.67	0.01	Protein coding	PREDICTED: auxin-induced protein 5NG4-like [Glycine max] gi|356528066|ref|XP_003532626.1|
Lj4g3v0353430	1	-1.88	0.01	-1.11	0.2	0.7	0.34	-0.92	0.25	Protein coding	nonsymbiotic hemoglobin [Lotus japonicus] gi|77799656|dbj|BAE46740.1|
Lj4g3v0365670	1	-0.36	0.84	4.1	0	2.47	0.15	1.48	0.27	Non-coding	NoHit
Lj4g3v0409530	1	0.06	1	2.01	0	1.42	0.02	-0.31	0.59	Protein coding	PREDICTED: K(+) efflux antiporter 3 chloroplastic-like [Glycine max] gi|356521253|ref|XP_003529271.1|
Lj4g3v0412630	1	-4.87	0.01	-0.57	0.77	0.97	0.49	-1.59	0.41
Lj4g3v0422990	1	0.76	0.53	4.82	0.01	4.44	0.02	1.64	0.45	Non-coding	NoHit
Lj4g3v0445320	1	-2.59	0.06	2.22	0.05	2.19	0.05	-3.4	0	Protein coding	PREDICTED: transcription factor MYB32-like [Glycine max] gi|356521291|ref|XP_003529290.1|
Lj4g3v0462450	1	0.22	0.29	0.63	0	0.36	0.08	0.1	0.69	Protein coding	VQ motif-containing protein [Theobroma cacao] gi|508780960|gb|EOY28216.1|
Lj4g3v0472820	1	1.36	0	1.75	0	1.36	0	1.2	0.02	Protein coding	PREDICTED: squamosa promoter-binding protein 1-like [Glycine max] gi|356546636|ref|XP_003541730.1|
Lj4g3v0473560	1	0.35	0.29	1.38	0	0.69	0.04	0.41	0.3	Protein coding	PREDICTED: cytochrome P450 82A3-like [Cicer arietinum] gi|502142741|ref|XP_004505090.1|
Lj4g3v0510110	1	-1.09	0.01	0.16	0.66	0.6	0.11	-0.24	0.58	Protein coding	Haloacid dehalogenase-like hydrolase superfamily protein isoform 2 [Theobroma cacao] gi|508712719|gb|EOY04616.1|
Lj4g3v0620080	1	-4.01	0	1	0.32	1.58	0.1	-1.45	0.22	Protein coding	Transcription factor bHLH95 [Medicago truncatula] gi|357475297|ref|XP_003607934.1|
Lj4g3v0633240	1	0.43	0.28	1.37	0	0.67	0.1	0.07	0.91	Non-coding	NoHit
Lj4g3v0685360	1	-2.94	0.37	0	1	2.95	0.37	-6.04	0	Protein coding	PREDICTED: probable xyloglucan endotransglucosylase/hydrolase protein 6-like [Glycine max] gi|356541543|ref|XP_003539234.1|
Lj4g3v0758320	1	0.2	0.68	1.61	0	1.2	0.01	0.89	0.04	Protein coding	hypothetical protein [Acinetobacter sp. NIPH 284] gi|491301270|ref|WP_005159273.1|
Lj4g3v0770790	1	0.42	0.02	1.06	0	0.39	0.03	0.12	0.59	Protein coding	PREDICTED: mRNA-capping enzyme-like [Glycine max] gi|356496154|ref|XP_003516935.1|
Lj4g3v0805590	1	-0.28	0.27	0.8	0	0.59	0.02	-0.29	0.32	Protein coding	MYB transcription factor MYB178 [Glycine max] gi|351723093|ref|NP_001235731.1|
Lj4g3v0818970	1	-0.05	0.81	0.78	0	0.31	0.18	-0.09	0.72	Protein coding	PREDICTED: tRNA-dihydrouridine(16/17) synthase [NAD(P)(+)] gi|502152821|ref|XP_004509110.1|
Lj4g3v0878880	1	-0.55	0.35	1.32	0.04	1.61	0.01	-0.15	0.88	Protein coding	PREDICTED: CASP-like protein Os03g0767900-like [Cicer arietinum] gi|502149090|ref|XP_004507388.1|
Lj4g3v0879120	1	-2.33	0.01	-0.12	0.94	-0.08	1	-0.44	0.6	fragmented	NoHit
Lj4g3v0962160	1	-0.26	0.25	0.66	0	0.67	0	-0.28	0.24	Protein coding	PREDICTED: epoxide hydrolase 4-like [Glycine max] gi|356503026|ref|XP_003520313.1|
Lj4g3v1151890	1	-1.38	0.07	1.04	0.2	2.12	0.01	-0.09	0.95	Non-coding	NoHit
Lj4g3v1153020	1	-2.11	0	-0.79	0.18	-0.06	0.95	-1.67	0.01	Non-coding	NoHit
Lj4g3v1215020	1	-0.93	0.01	0.07	0.84	0.56	0.11	-0.35	0.42	Non-coding	NoHit
Lj4g3v1219430	1	0.11	0.86	1.67	0	1.02	0.04	0.88	0.07	Non-coding	NoHit
Lj4g3v1221450	1	-0.03	0.89	0.74	0	0.4	0.04	0.19	0.41	Protein coding	PREDICTED: transcription factor MYB1R1-like [Cicer arietinum] gi|502152469|ref|XP_004508939.1|
Lj4g3v1260350	1	0.39	0.25	1.13	0	0.53	0.17	0.27	0.49	Protein coding	PREDICTED: protein arginine N-methyltransferase 1.6-like [Glycine max] gi|356514280|ref|XP_003525834.1|
Lj4g3v1285040	1	-1.04	0.01	0.02	0.98	0.06	0.97	-0.09	0.88	repeat	NoHit
Lj4g3v1334930	1	-0.89	0.53	4.05	0.01	3.21	0.07	-2.36	0.12	repeat	NoHit
Lj4g3v1414240	1	0.48	0.18	1.85	0	0.82	0.04	-0.16	0.74	Protein coding	Quinolinate synthase [Theobroma cacao] gi|508775017|gb|EOY22273.1|
Lj4g3v1600400	1	-0.59	0	-0.09	0.61	0.38	0.03	-0.2	0.31	Protein coding	PREDICTED: formin-like protein 5-like [Cicer arietinum] gi|502152164|ref|XP_004508795.1|
Lj4g3v1683220	1	-1.32	0	-1.05	0	0.19	0.6	-0.93	0.02	Protein coding	PREDICTED: flavin-containing monooxygenase FMO GS-OX-like 9-like [Cicer arietinum] gi|502178463|ref|XP_004516260.1|
Lj4g3v1769420	1	0.41	0.01	0.73	0	0.25	0.14	0.43	0.02	Protein coding	Uncharacterized protein TCM_014463 [Theobroma cacao] gi|508774985|gb|EOY22241.1|
Lj4g3v1802300	1	-1.08	0	-0.53	0.05	0.18	0.48	-0.91	0	Protein coding	Bile acid Na+ symporter family protein [Medicago truncatula] gi|357477833|ref|XP_003609202.1|
Lj4g3v1947730	1	0.16	0.41	1.14	0	0.69	0	0.63	0	Protein coding	F-box/LRR-repeat protein [Medicago truncatula] gi|357478391|ref|XP_003609481.1|
Lj4g3v1983480	1	-0.75	0.01	-0.62	0.03	0.18	0.56	-0.5	0.12	Protein coding	NoHit
Lj4g3v2020540	1	-0.71	0.14	2.41	0	2.66	0	-1.08	0.07	Non-coding	NoHit
Lj4g3v2021700	1	-2.59	0.03	-0.59	0.64	0.67	0.56	-3.31	0	Non-coding	NoHit
Lj4g3v2120410	1	-0.01	0.96	0.9	0	0.27	0.24	-0.04	0.87	Protein coding	PREDICTED: WD repeat-containing protein 75-like [Cicer arietinum] gi|502150260|ref|XP_004507867.1|
Lj4g3v2120520	1	-1.08	0.01	0.33	0.41	0.99	0.02	-0.72	0.09	Protein coding	La-related protein 6 isoform 1 [Theobroma cacao] gi|508784652|gb|EOY31908.1|
Lj4g3v2139310	1	0.1	0.85	1.05	0.01	0.46	0.34	-0.07	0.93	Protein coding	PREDICTED: ribosome maturation protein SBDS-like [Cicer arietinum] gi|502163779|ref|XP_004512947.1|
Lj4g3v2140200	1	-4.26	0.02	-0.45	0.69	-0.35	0.77	-2.81	0	Non-coding	NoHit
Lj4g3v2172750	1	-1.05	0	-0.16	0.72	0.81	0.02	-0.73	0.13	Protein coding	PREDICTED: casein kinase I isoform delta-like isoform 1 [Glycine max] gi|356561891|ref|XP_003549210.1|
Lj4g3v2179230	1	0.12	0.85	1.31	0.01	0.63	0.25	-0.32	0.58	Protein coding	PREDICTED: PHD finger protein ALFIN-LIKE 5-like [Vitis vinifera] gi|359484453|ref|XP_003633111.1|
Lj4g3v2190410	1	-1.15	0	-0.46	0.06	-0.02	0.94	-0.64	0.01	Protein coding	PREDICTED: 12-oxophytodienoate reductase 3-like [Glycine max] gi|356547929|ref|XP_003542357.1|
Lj4g3v2310310	1	0.53	0.1	1.59	0	0.83	0.03	0.1	0.85	Protein coding	PREDICTED: peroxisomal fatty acid beta-oxidation multifunctional protein MFP2-like [Cicer arietinum] gi|502150946|ref|XP_004508202.1|
Lj4g3v2366270	1	-0.24	0.77	1.47	0.01	0.38	0.61	-0.05	1	Protein coding	PREDICTED: cullin-1-like isoform X1 [Cicer arietinum] gi|502151109|ref|XP_004508282.1|
Lj4g3v2371650	1	-0.54	0.83	5.28	0	3.84	0.08	-1.26	0.31	Protein coding	CASP-like protein 6 [Glycine max] gi|358248678|ref|NP_001239666.1|
Lj4g3v2376190	1	-0.87	0	-0.42	0.04	0.57	0	-0.35	0.1	Protein coding	isoflavonoid glucosyltransferase [Glycyrrhiza echinata] gi|32188025|dbj|BAC78438.1|
Lj4g3v2400790	1	0.62	0.49	2.36	0	1.51	0.11	0.09	0.94	Non-coding	NoHit
Lj4g3v2408470	1	-0.59	0	-0.43	0.01	0.08	0.65	-0.27	0.18	Protein coding	PREDICTED: probable xyloglucan endotransglucosylase/hydrolase protein 28-like [Glycine max] gi|356521179|ref|XP_003529235.1|
Lj4g3v2478500	1	-0.21	0.69	1.82	0	2.11	0	0.42	0.48	Protein coding	PREDICTED: probable inositol transporter 2-like [Glycine max] gi|356510859|ref|XP_003524151.1|
Lj4g3v2618270	1	0.74	0.06	2.31	0	1.37	0	0.99	0.04	Protein coding	tau class glutathione S-transferase [Glycine soja] gi|330687254|gb|AEC32486.1|
Lj4g3v2679630	1	-0.85	0.26	2.41	0	2.3	0.01	0.76	0.27	Protein coding	PREDICTED: UDP-glycosyltransferase 74F1-like [Cicer arietinum] gi|502140405|ref|XP_004504205.1|
Lj4g3v2730340	1	-0.87	0	-0.52	0.05	0.34	0.2	-0.34	0.27	Protein coding	PREDICTED: peptidyl-prolyl cis-trans isomerase G-like [Cicer arietinum] gi|502140248|ref|XP_004504129.1|
Lj4g3v2825560	1	-0.02	0.97	0.98	0.01	0.61	0.15	-0.07	0.91	Protein coding	PREDICTED: tRNA uridine 5-carboxymethylaminomethyl modification enzyme MnmG-like isoform X2 [Cicer arietinum] gi|502183352|ref|XP_004517119.1|
Lj4g3v2827860	1	0.39	0.27	1.45	0	0.61	0.09	0	1	Protein coding	PREDICTED: NAC domain-containing protein 2-like [Cicer arietinum] gi|502139781|ref|XP_004503901.1|
Lj4g3v2845100	1	0.32	0.18	1.26	0	0.54	0.02	0.41	0.11	Protein coding	PREDICTED: CBS domain-containing protein CBSCBSPB3-like [Cicer arietinum] gi|502139757|ref|XP_004503889.1|
Lj4g3v2962350	1	-0.62	0.35	2	0	1.22	0.06	-0.65	0.34	Protein coding	PREDICTED: calcium-binding mitochondrial carrier protein Aralar1-like isoform X1 [Cicer arietinum] gi|502139285|ref|XP_004503716.1|
Lj4g3v2978980	1	-1.06	0.25	2.53	0.01	3.23	0	0.42	0.66	Protein coding	CCT motif family protein [Arabidopsis thaliana] gi|79527301|ref|NP_198954.2|
Lj4g3v2990170	1	0.19	0.47	0.98	0	0.34	0.16	0.03	0.93	Protein coding	PREDICTED: WRKY transcription factor 22-like [Vitis vinifera] gi|225426142|ref|XP_002278221.1|
Lj4g3v3002520	1	0.31	1	5.3	0	3.79	0.07	0	1	Protein coding	ABC transporter substrate-binding protein [Vibrio caribbenthicus] gi|497287246|ref|WP_009601463.1|
Lj4g3v3002680	1	0.36	0.39	1.49	0	1.05	0.02	0.98	0.03	Protein coding	Transmembrane amino acid transporter family protein [Theobroma cacao] gi|508777714|gb|EOY24970.1|
Lj4g3v3004080	1	-1.22	0	-1.02	0	0.06	0.86	-1.01	0.01	Protein coding	PREDICTED: RING-H2 finger protein ATL22-like [Cicer arietinum] gi|502139031|ref|XP_004503620.1|
Lj4g3v3017360	1	-4.81	0.01	-3.12	0.05	0.45	0.73	-3.27	0.09	Protein coding	PREDICTED: 1-aminocyclopropane-1-carboxylate synthase 7-like [Glycine max] gi|356523125|ref|XP_003530192.1|
Lj4g3v3057210	1	0.09	1	4.17	0.01	3.66	0.07	0.11	0.68	Non-coding	NoHit
Lj4g3v3071600	1	0.09	0.68	0.6	0	0.14	0.5	0.09	0.71	Protein coding	Cov1 [Medicago truncatula] gi|357520991|ref|XP_003630784.1|
Lj4g3v3081750	1	-5.02	0	-1.07	0.34	0.05	1	-2.22	0.15	Protein coding	Uncharacterized protein TCM_037899 [Theobroma cacao] gi|508783564|gb|EOY30820.1|
Lj4g3v3099550	1	-0.56	0.76	3.01	0.01	2.52	0.04	-0.61	0.62	Protein coding	disease resistance protein [Phaseolus vulgaris] gi|74231152|gb|ABA00702.1|
Lj4g3v3112910	1	-0.44	0.37	1.25	0.01	0.92	0.08	0.06	1	Protein coding	PREDICTED: UBX domain-containing protein 6-like [Glycine max] gi|356524212|ref|XP_003530725.1|
Lj4g3v3114640	1	-0.87	0	-0.88	0	0.11	0.6	-0.69	0	Protein coding	PREDICTED: mitogen-activated protein kinase 9-like isoform X1 [Cicer arietinum] gi|502138122|ref|XP_004503294.1|
Lj4g3v3116180	1	-1.1	0.07	1.85	0.01	2.71	0	-1.37	0.03	Protein coding	PREDICTED: photosystem I reaction center subunit XI chloroplastic-like [Cicer arietinum] gi|502105558|ref|XP_004492835.1|
Lj5g3v0104740	1	-0.07	0.86	1.51	0	0.89	0.05	0.42	0.39	Protein coding	PREDICTED: pentatricopeptide repeat-containing protein At5g39710-like [Glycine max] gi|356577033|ref|XP_003556634.1|
Lj5g3v0254500	1	-0.09	1	4.02	0	3.13	0.01	-2.16	0.01	Protein coding	PREDICTED: thioredoxin-like protein CDSP32 chloroplastic-like [Cicer arietinum] gi|502126453|ref|XP_004499312.1|
Lj5g3v0255800	1	0.44	0.1	0.74	0	0.37	0.18	0.33	0.22	Protein coding	NoHit
Lj5g3v0322440	1	-0.79	0.08	0.59	0.21	1.29	0.01	-0.15	0.79	Protein coding	Uncharacterized protein TCM_017356 [Theobroma cacao] gi|508711066|gb|EOY02963.1|
Lj5g3v0324520	1	-0.91	0	-0.64	0.01	0.11	0.66	-0.53	0.06	Protein coding	PREDICTED: growth-regulating factor 6-like [Cicer arietinum] gi|502125511|ref|XP_004498953.1|
Lj5g3v0410330	1	-0.75	0.08	0.37	0.41	1.07	0.01	-0.12	0.82	Protein coding	RecName: Full=Guanine nucleotide-binding protein alpha-1 subunit, Short=GP-alpha-1_x0001_gi|499078|emb|CAA54467.1| GPA1 [Lotus japonicus] gi|1346103|sp|P49082.1|GPA1_LOTJA
Lj5g3v0471400	1	-0.77	0	-0.49	0.04	0.08	0.74	-0.17	0.53	Protein coding	PREDICTED: E3 ubiquitin-protein ligase AIP2-like isoform 1 [Glycine max] gi|356552445|ref|XP_003544578.1|
Lj5g3v0508070	1	0.03	0.93	0.49	0.04	0.71	0	-0.04	0.93	Protein coding	Sas10/Utp3/C1D family [Theobroma cacao] gi|508782070|gb|EOY29326.1|
Lj5g3v0529230	1	-0.8	0	-0.27	0.16	0.24	0.21	-0.35	0.12	Protein coding	EamA-like transporter family isoform 1 [Theobroma cacao] gi|508782171|gb|EOY29427.1|
Lj5g3v0539530	1	-0.15	0.92	0.54	0.68	2.13	0.01	-0.76	0.41	repeat	NoHit
Lj5g3v0575460	1	-0.59	0.04	0.03	0.97	0.81	0.01	-0.54	0.1	Protein coding	PREDICTED: probable plastid-lipid-associated protein 8 chloroplastic-like [Cicer arietinum] gi|502124594|ref|XP_004498593.1|
Lj5g3v0615000	1	0.04	1	1.36	0.01	0.69	0.2	-0.32	0.53	Protein coding	PREDICTED: anaphase-promoting complex subunit 7-like [Cicer arietinum] gi|502115684|ref|XP_004495267.1|
Lj5g3v0641520	1	-2.79	0	-2.06	0	0.31	0.45	-1.38	0	Protein coding	Major facilitator superfamily protein [Theobroma cacao] gi|508716058|gb|EOY07955.1|
Lj5g3v0670350	1	-1.64	0.03	2.31	0	2.17	0.01	-0.43	0.84	Non-coding	NoHit
Lj5g3v0670650	1	0.68	0.2	2.18	0	1.67	0	0.83	0.17	Protein coding	PREDICTED: protein fluG-like [Cicer arietinum] gi|502123091|ref|XP_004497994.1|
Lj5g3v0670950	1	0.1	0.84	1.22	0	0.27	0.54	0.27	0.6	repeat	NoHit
Lj5g3v0780820	1	-0.12	0.88	1.26	0.01	0.78	0.14	0.16	0.82	Protein coding	PREDICTED: anthocyanidin 3-O-glucosyltransferase 5-like [Glycine max] gi|356511113|ref|XP_003524274.1|
Lj5g3v0805300	1	-2.27	0	-0.73	0.28	0.86	0.14	-1.26	0.05	Protein coding	PREDICTED: cytokinin riboside 5'-monophosphate phosphoribohydrolase LOG7-like [Glycine max] gi|356505420|ref|XP_003521489.1|
Lj5g3v0920970	1	0.64	0.36	2.4	0	2.2	0.01	0.07	1	Non-coding	NoHit
Lj5g3v0962640	1	0.32	0.57	1.13	0	0.37	0.43	0.5	0.28	Protein coding	PREDICTED: ribonuclease 3-like protein 2-like [Cicer arietinum] gi|502099207|ref|XP_004491416.1|
Lj5g3v0962960	1	0.25	0.37	0.92	0	0.56	0.05	0.19	0.53	Non-coding	NoHit
Lj5g3v0975910	1	-1.2	0.01	0.69	0.13	0.83	0.08	-0.57	0.26	Protein coding	MRNA-binding protein [Medicago truncatula] gi|357440743|ref|XP_003590649.1|
Lj5g3v1145190	1	-0.37	0.17	0.36	0.17	0.82	0	-0.02	0.97	Protein coding	PREDICTED: actin-related protein 9-like [Cicer arietinum] gi|502115892|ref|XP_004495311.1|
Lj5g3v1172180	1	-0.53	0.03	0.05	0.84	0.62	0.01	-0.13	0.64	Protein coding	PREDICTED: chloroplastic group IIA intron splicing facilitator CRS1 chloroplastic-like [Glycine max] gi|356576487|ref|XP_003556362.1|
Lj5g3v1208170	1	0.26	0.24	0.59	0.01	0.16	0.49	0.29	0.24	Non-coding	NoHit
Lj5g3v1208450	1	-0.93	0	-0.32	0.26	0.24	0.36	-1.1	0	Protein coding	PREDICTED: reticuline oxidase-like [Glycine max] gi|356533725|ref|XP_003535410.1|
Lj5g3v1208460	1	-1.01	0	-0.12	0.75	0.37	0.18	-1.07	0	Protein coding	PREDICTED: reticuline oxidase-like [Cicer arietinum] gi|502116443|ref|XP_004495433.1|
Lj5g3v1261910	1	0.07	0.96	2.23	0	2.15	0	0.04	1	Protein coding	CM0216.400.nc [Lotus japonicus] gi|164564741|dbj|BAF98222.1|
Lj5g3v1359450	1	-0.17	0.42	0.31	0.13	0.67	0	-0.05	0.84	Protein coding	Heme oxygenase-like multi-helical isoform 1 [Theobroma cacao] gi|508718932|gb|EOY10829.1|
Lj5g3v1412970	1	0.33	0.06	1.02	0	0.53	0	0.42	0.03	Protein coding	PREDICTED: transcription factor UNE12-like [Glycine max] gi|356576702|ref|XP_003556469.1|
Lj5g3v1427650	1	0.17	0.87	2.14	0.01	0.72	0.4	0.37	0.69	Non-coding	NoHit
Lj5g3v1497850	1	-0.79	0.01	-0.44	0.16	0	1	-0.37	0.3	Protein coding	PREDICTED: protein gar2-like [Cicer arietinum] gi|502117118|ref|XP_004495710.1|
Lj5g3v1529910	1	-1.41	0.01	0.72	0.16	1.05	0.04	-0.34	0.8	Protein coding	galactose-1-phosphate uridylyltransferase [Talaromyces stipitatus ATCC 10500] gi|242787939|ref|XP_002481119.1|
Lj5g3v1598480	1	-0.81	0	-0.39	0.01	0.19	0.21	-0.49	0.01	Protein coding	PREDICTED: ocs element-binding factor 1 [Glycine max] gi|356505631|ref|XP_003521593.1|
Lj5g3v1599650	1	-0.32	0.8	3.31	0.01	3.65	0	1.85	0.04	Protein coding	Bifunctional protein FolC [Propionibacterium acidipropionici ATCC 4875] gi|410865889|ref|YP_006980500.1|
Lj5g3v1615790	1	0.02	1	1.38	0	0.89	0.02	-0.16	0.67	Protein coding	PREDICTED: poly [ADP-ribose] gi|502117782|ref|XP_004495943.1|
Lj5g3v1697290	1	-0.97	0.01	0.47	0.19	0.66	0.07	-0.12	0.77	Non-coding	NoHit
Lj5g3v1775010	1	-2.43	0	1.78	0.04	3.68	0	-0.37	0.68	Protein coding	GDSL esterase/lipase [Medicago truncatula] gi|357442975|ref|XP_003591765.1|
Lj5g3v1775020	1	-1.47	0.02	-0.8	0.18	0.55	0.35	-1.96	0	Protein coding	GDSL esterase/lipase [Medicago truncatula] gi|357442961|ref|XP_003591758.1|
Lj5g3v1853020	1	0.33	0.19	1.19	0	0.63	0.01	0.16	0.58	Protein coding	PREDICTED: calcium-binding mitochondrial carrier protein SCaMC-1-B-like [Cicer arietinum] gi|502118568|ref|XP_004496329.1|
Lj5g3v1853080	1	-0.29	0.51	0.84	0.04	1.12	0.01	0.17	0.73	Protein coding	PREDICTED: pentatricopeptide repeat-containing protein At2g16880-like isoform X1 [Cicer arietinum] gi|502118578|ref|XP_004496333.1|
Lj5g3v1853180	1	-1.06	0	-0.62	0	0.13	0.5	-0.36	0.11	Non-coding	NoHit
Lj5g3v1875230	1	-0.81	0	-0.7	0	-0.19	0.4	-0.42	0.11	Protein coding	somatic embryogenesis receptor kinase [Glycine max] gi|223452440|gb|ACM89547.1|
Lj5g3v1913920	1	-1.35	0.26	3.21	0.01	2.96	0.01	-1.12	0.58	Non-coding	NoHit
Lj5g3v1914150	1	-1.82	0	-0.74	0.19	0.53	0.34	-0.81	0.33	Protein coding	Low affinity potassium transport system protein kup isoform 1 [Theobroma cacao] gi|508724917|gb|EOY16814.1|
Lj5g3v2029530	1	0.23	0.82	2.07	0	1.59	0.04	-0.23	0.73	Protein coding	PREDICTED: pentatricopeptide repeat-containing protein At4g38010-like [Glycine max] gi|356534169|ref|XP_003535630.1|
Lj5g3v2030870	1	-1.11	0	-0.72	0.01	0.18	0.51	-1.02	0	Protein coding	Mitogen-activated protein kinase [Medicago truncatula] gi|357444219|ref|XP_003592387.1|
Lj5g3v2045980	1	-0.71	0.5	3.87	0	2.58	0.13	-0.11	1	Protein coding	Uncharacterized protein TCM_020641 [Theobroma cacao] gi|508713810|gb|EOY05707.1|
Lj5g3v2057520	1	0.14	0.45	0.85	0	0.35	0.06	0	0.99	Protein coding	Hormone-sensitive lipase [Medicago truncatula] gi|357444337|ref|XP_003592446.1|
Lj5g3v2063170	1	-0.05	0.85	0.64	0.01	0.82	0	-0.1	0.71	Protein coding	Uncharacterized protein isoform 1 [Theobroma cacao] gi|508706626|gb|EOX98522.1|
Lj5g3v2179720	1	-0.12	0.91	2.35	0	1.78	0.03	0	1	repeat	NoHit
Lj5g3v2179740	1	-0.12	0.91	2.35	0	1.78	0.03	-0.19	0.85	repeat	NoHit
Lj5g3v2182500	1	-0.27	0.47	1.28	0	1.04	0.01	0.52	0.25	Protein coding	PREDICTED: probable receptor-like protein kinase At1g67000-like [Glycine max] gi|356574206|ref|XP_003555242.1|
Lj5g3v2244560	1	-0.97	0	-0.03	0.9	1.1	0	-0.42	0.1	Protein coding	At2g16900/F12A24.8 [Arabidopsis lyrata subsp. lyrata] gi|297836406|ref|XP_002886085.1|
Lj5g3v2258310	1	-0.22	0.81	1.04	0.24	2.69	0	-1.17	0.14	Protein coding	PREDICTED: pentatricopeptide repeat-containing protein At2g17033-like [Glycine max] gi|356574131|ref|XP_003555205.1|
Lj5g3v2258480	1	0.42	0.73	2.89	0.01	1.17	0.62	0.56	0.61	Protein coding	PREDICTED: pentatricopeptide repeat-containing protein At5g08305-like [Glycine max] gi|356574121|ref|XP_003555200.1|
Lj5g3v2288470	1	-3.13	0	-2.32	0.03	0.13	0.95	-3.13	0.03	Non-coding	NoHit
Lj5g3v2297840	1	-0.38	0.46	1.4	0	0.81	0.12	-0.74	0.16	Protein coding	J-domain protein required for chloroplast accumulation response 1 [Arabidopsis lyrata subsp. lyrata] gi|297842251|ref|XP_002889007.1|
Lj5g3v2300370	1	0.07	0.78	1.01	0	0.75	0	-0.3	0.27	Protein coding	Alpha/beta-Hydrolases superfamily protein [Theobroma cacao] gi|508785209|gb|EOY32465.1|
Lj6g3v0000180	1	-2.31	0	-1.59	0.01	0.33	0.56	-2.62	0	Protein coding	PREDICTED: 3-ketoacyl-CoA synthase 11-like [Glycine max] gi|356535335|ref|XP_003536202.1|
Lj6g3v0030190	1	-0.06	0.93	1.61	0	1.02	0.03	0.66	0.24	Protein coding	PREDICTED: ethylene-responsive transcription factor 1B-like [Cicer arietinum] gi|502122629|ref|XP_004497839.1|
Lj6g3v0084360	1	-0.6	0.26	2.4	0	1.38	0.02	-0.81	0.11	Protein coding	31 kDa ribonucleoprotein [Medicago truncatula] gi|357439793|ref|XP_003590174.1|
Lj6g3v0098530	1	-2.82	0.06	4.3	0.01	4.31	0.01	0.46	0.7	Non-coding	NoHit
Lj6g3v0121810	1	0.29	0.39	0.79	0.01	0.77	0.03	0.02	1	Protein coding	F-box/FBD/LRR-repeat protein [Medicago truncatula] gi|357471589|ref|XP_003606079.1|
Lj6g3v0214750	1	-1.61	0	-1.48	0	-0.29	0.16	-1.31	0	Protein coding	embryo-abundant protein EMB [Pisum sativum] gi|20339366|gb|AAM19356.1|AF369889_1
Lj6g3v0227420	1	-0.45	0.09	0.26	0.32	0.53	0.05	-0.74	0	Protein coding	Plastid ribosomal protein l11 [Theobroma cacao] gi|508776569|gb|EOY23825.1|
Lj6g3v0294050	1	0.87	0.17	3.39	0	2.59	0	0.48	0.7	Protein coding	vestitone reductase [Medicago sativa] gi|973249|gb|AAB41550.1|
Lj6g3v0295060	1	-0.85	0.47	4.82	0	3.51	0.01	-1.62	0.22
Lj6g3v0367970	1	0.31	0.23	0.9	0	0.63	0.01	0.12	0.69	Protein coding	Uncharacterized protein TCM_021578 [Theobroma cacao] gi|508715148|gb|EOY07045.1|
Lj6g3v0391180	1	0.94	0.01	1.84	0	1.15	0.01	0.81	0.04	Protein coding	G93-GW [Glycine max] gi|94983836|gb|ABF50623.1|
Lj6g3v0498380	1	-1.09	0	-0.94	0.01	-0.07	0.85	-0.99	0.01	Protein coding	Uncharacterized protein isoform 1 [Theobroma cacao] gi|508725851|gb|EOY17748.1|
Lj6g3v0521600	1	-0.6	0.01	-0.12	0.63	0.08	0.76	-0.08	0.78	Protein coding	phospholipase C [Pisum sativum] gi|21955869|emb|CAA75546.2|
Lj6g3v0727760	1	0.05	0.95	1.2	0	0.68	0.12	0.29	0.55	Protein coding	PREDICTED: coiled-coil domain-containing protein 22 homolog [Cicer arietinum] gi|502123684|ref|XP_004498218.1|
Lj6g3v0752060	1	0.06	0.95	1.94	0	1.14	0.07	-0.42	0.54	Protein coding	NoHit
Lj6g3v0779740	1	-0.54	0.72	3.09	0.01	3	0.04	-1.34	0.44	repeat	NoHit
Lj6g3v0815700	1	-0.67	0.25	1.74	0	1.15	0.05	-1.82	0	Protein coding	Annotation was added to scaffolds in November 2011~Long-chain-alcohol O-fatty-acyltransferase [Medicago truncatula] gi|357459831|ref|XP_003600196.1|
Lj6g3v1008150	1	-0.61	0	-0.45	0.02	0.04	0.83	-0.33	0.12	Protein coding	PREDICTED: nudix hydrolase 3-like [Cicer arietinum] gi|502126785|ref|XP_004499436.1|
Lj6g3v1055550	1	0.21	0.58	1.45	0	0.53	0.17	-0.14	0.75	Protein coding	PREDICTED: nucleotide exchange factor SIL1-like [Glycine max] gi|356574918|ref|XP_003555590.1|
Lj6g3v1078630	1	0.59	0.03	2.06	0	1	0	0.56	0.09	Protein coding	PREDICTED: cytochrome P450 82A3-like [Cicer arietinum] gi|502086366|ref|XP_004488195.1|
Lj6g3v1078650	1	0.16	0.84	1.34	0.01	0.78	0.18	0.25	0.68	Protein coding	PREDICTED: acidic mammalian chitinase-like [Cicer arietinum] gi|502131776|ref|XP_004501097.1|
Lj6g3v1089050	1	-0.69	0	-0.23	0.37	0.24	0.32	-0.28	0.28	Protein coding	PREDICTED: E3 ubiquitin-protein ligase arkadia-like isoform 1 [Vitis vinifera] gi|225463022|ref|XP_002266038.1|
Lj6g3v1090120	1	-0.97	0	-0.8	0.01	0.35	0.22	-0.99	0	Protein coding	PREDICTED: probable protein phosphatase 2C 27-like [Cicer arietinum] gi|502151361|ref|XP_004508403.1|
Lj6g3v1177250	1	-0.08	0.88	0.85	0.04	1.09	0.01	-0.29	0.55	Protein coding	PREDICTED: inter-alpha-trypsin inhibitor heavy chain H3-like isoform X2 [Cicer arietinum] gi|502086061|ref|XP_004488096.1|
Lj6g3v1187470	1	0.28	0.18	0.83	0	0.4	0.06	0.27	0.25	Protein coding	PREDICTED: tubulin--tyrosine ligase-like protein 12-like isoform 1 [Glycine max] gi|356556388|ref|XP_003546508.1|
Lj6g3v1211730	1	-0.81	0	-0.53	0.02	0.14	0.56	-0.61	0.02	Protein coding	PREDICTED: deneddylase-like [Cicer arietinum] gi|502165184|ref|XP_004513458.1|
Lj6g3v1270820	1	0.82	0.27	3.13	0	3.26	0	2.83	0	Protein coding	PREDICTED: probable LRR receptor-like serine/threonine-protein kinase At1g56140-like [Glycine max] gi|356532704|ref|XP_003534911.1|
Lj6g3v1315150	1	0.5	0.15	1.35	0	0.9	0.01	0.24	0.52	Protein coding	PREDICTED: unconventional prefoldin RPB5 interactor-like [Glycine max] gi|356544982|ref|XP_003540925.1|
Lj6g3v1392450	1	-1.15	0.02	0.97	0.04	1.16	0.01	-0.49	0.35	Protein coding	PREDICTED: pentatricopeptide repeat-containing protein At3g57430 chloroplastic-like isoform X1 [Cicer arietinum] gi|502085347|ref|XP_004487896.1|
Lj6g3v1416970	1	-1.52	0	-0.51	0.16	0.01	1	-0.14	0.75	Protein coding	PREDICTED: LRR receptor-like serine/threonine-protein kinase GSO1-like [Glycine max] gi|356558217|ref|XP_003547404.1|
Lj6g3v1447650	1	-1.16	0	-1.15	0	0.06	0.65	-0.9	0	Protein coding	PREDICTED: ABC transporter C family member 4-like [Glycine max] gi|356529566|ref|XP_003533361.1|
Lj6g3v1559310	1	0.26	0.37	1.12	0	0.48	0.11	0.15	0.65	Non-coding	NoHit
Lj6g3v1642220	1	-0.99	0.59	2.71	0.01	1.06	0.38	-1.02	0.25	Protein coding	PREDICTED: 2-succinylbenzoate--CoA ligase chloroplastic/peroxisomal-like isoform X2 [Cicer arietinum] gi|502080109|ref|XP_004486460.1|
Lj6g3v1692430	1	0.41	0.28	2.58	0	1.19	0	0.31	0.39	Protein coding	PREDICTED: acyl carrier protein 3 mitochondrial-like isoform 1 [Vitis vinifera] gi|225469958|ref|XP_002275522.1|
Lj6g3v1692510	1	0.13	0.69	0.96	0	0.62	0.06	0.41	0.24	Protein coding	transducin-like [Oryza sativa Japonica Group] gi|49388598|dbj|BAD25713.1|
Lj6g3v1693880	1	0.1	0.72	0.76	0	0.48	0.06	-0.08	0.78	Protein coding	PREDICTED: F-box/kelch-repeat protein At3g06240-like [Cicer arietinum] gi|502183807|ref|XP_004517219.1|
Lj6g3v1752830	1	-0.13	0.76	2.22	0	2.43	0	0.89	0.04	Protein coding	Uncharacterized protein TCM_002329 [Theobroma cacao] gi|508701563|gb|EOX93459.1|
Lj6g3v1753390	1	-0.7	0.1	1.03	0.01	1.01	0.02	-0.29	0.52	Protein coding	PREDICTED: thylakoid membrane protein slr0575-like [Cicer arietinum] gi|502181270|ref|XP_004516771.1|
Lj6g3v1879850	1	-0.75	0.01	0.22	0.42	0.25	0.38	-0.36	0.24	Protein coding	Tobamovirus multiplication 1 isoform 1 [Theobroma cacao] gi|508781403|gb|EOY28659.1|
Lj6g3v1879990	1	-3.04	0	-0.3	0.83	1.09	0.2	-1.46	0.18	Non-coding	NoHit
Lj6g3v1880100	1	-1.75	0	-0.87	0.03	0.55	0.17	-0.69	0.16	Protein coding	Uncharacterized protein TCM_001251 [Theobroma cacao] gi|508700385|gb|EOX92281.1|
Lj6g3v1915890	1	-1.17	0	0.21	0.51	0.78	0.02	-0.61	0.1	Protein coding	PREDICTED: aldehyde dehydrogenase 22A1-like [Cicer arietinum] gi|502084770|ref|XP_004487758.1|
Lj6g3v1915920	1	-1.15	0	-0.02	0.98	0.53	0.14	-0.27	0.51	Protein coding	membrane protein [Roseibium sp. TrichSKD4] gi|497094842|ref|WP_009467550.1|
Lj6g3v1915930	1	-4.53	0.01	-1.82	0.16	0.28	0.88	-2.65	0.01	Non-coding	NoHit
Lj6g3v1934010	1	0.28	1	4.29	0.01	3.03	0.14	1.04	0.07	Non-coding	NoHit
Lj6g3v1984340	1	0.04	0.91	2.13	0	1.84	0	1.38	0	Non-coding	NoHit
Lj6g3v1985690	1	0.41	0.22	1.19	0	0.68	0.05	0.55	0.16	Protein coding	PREDICTED: anthocyanidin 3-O-glucosyltransferase 5 [Vitis vinifera] gi|225458362|ref|XP_002281768.1|
Lj6g3v1995920	1	-1.54	0	0.65	0.1	1.26	0	-1.84	0	Non-coding	NoHit
Lj6g3v2007160	1	0.5	0.02	1.37	0	0.54	0.01	0.35	0.16	Protein coding	Ethylene responsive transcription factor [Medicago truncatula] gi|357446701|ref|XP_003593626.1|
Lj6g3v2041930	1	-0.12	0.6	1.12	0	0.77	0	0.13	0.59	Protein coding	PREDICTED: E3 ubiquitin-protein ligase RMA1H1-like [Glycine max] gi|356555252|ref|XP_003545948.1|
Lj6g3v2043300	1	0.65	0.36	2.59	0	1.55	0.04	-0.14	0.94	Protein coding	PREDICTED: TP53RK-binding protein-like [Glycine max] gi|356516579|ref|XP_003526971.1|
Lj6g3v2130010	1	-0.82	0	-0.9	0	-0.05	0.83	-0.58	0	Protein coding	PREDICTED: G-type lectin S-receptor-like serine/threonine-protein kinase At1g11330-like [Cicer arietinum] gi|502178680|ref|XP_004516311.1|
Lj6g3v2145410	1	-4.44	0.01	1.27	0.3	1.83	0.08	-1.11	0.22	Protein coding	PREDICTED: heavy metal-associated isoprenylated plant protein 26-like [Cicer arietinum] gi|502175230|ref|XP_004515693.1|
Lj6g3v2192300	1	-5.6	0	-2.59	0	0.21	0.74	-3.52	0	Protein coding	PREDICTED: kaempferol 3-O-beta-D-galactosyltransferase-like [Cicer arietinum] gi|502077316|ref|XP_004485617.1|
Lj6g3v2193500	1	-0.03	0.86	0.62	0	0.29	0.09	0.32	0.1	Protein coding	DnaJ homolog subfamily B member [Medicago truncatula] gi|357445969|ref|XP_003593262.1|
Lj6g3v2193610	1	-0.95	0	-1.03	0	-0.13	0.7	-0.53	0.15	Protein coding	PREDICTED: transcription factor bHLH143-like [Cicer arietinum] gi|502077281|ref|XP_004485604.1|
Lj6g3v2218580	1	0.4	0.67	2.58	0	1.22	0.24	-0.41	0.87	Non-coding	NoHit
Lj6g3v2218600	1	-0.43	0.15	0.65	0.03	0.92	0	-0.48	0.15	Non-coding	NoHit
Lj6g3v2244450	1	-0.21	0.81	2.08	0	1.89	0.01	-0.47	1	Protein coding	PREDICTED: auxin-induced protein 5NG4-like [Glycine max] gi|356557527|ref|XP_003547067.1|
Lj6g3v2269970	1	0.16	0.74	1.37	0	0.81	0.06	-0.17	0.71	Protein coding	HSP20-like chaperones superfamily protein [Arabidopsis thaliana] gi|15218060|ref|NP_173511.1|
Lj6g3v2274500	1	-0.37	0.67	1.46	0	0.6	0.36	0.15	0.86	Protein coding	Uncharacterized protein TCM_034998 [Theobroma cacao] gi|508724235|gb|EOY16132.1|
Lj6g3v2274510	1	-0.18	0.93	1.92	0	0.84	0.27	0.35	0.65	Protein coding	Uncharacterized protein TCM_034998 [Theobroma cacao] gi|508724235|gb|EOY16132.1|
Lj6g3v2275090	1	-0.62	0.01	-0.42	0.08	0.35	0.15	-0.38	0.18	Protein coding	Bromodomain-containing protein [Medicago truncatula] gi|357445295|ref|XP_003592925.1|
Lj6g3v2285290	1	-0.1	0.78	0.29	0.33	0.76	0.01	-0.42	0.21	Protein coding	octicosapeptide/Phox/Bem1p domain-containing protein [Arabidopsis lyrata subsp. lyrata] gi|297795759|ref|XP_002865764.1|
Ljchlorog3v0000050	1	-0.96	0.01	-0.58	0.11	0.56	0.11	-0.37	0.36	Non-coding	NoHit
Ljchlorog3v0000190	1	-0.29	0.31	0.28	0.34	0.73	0.01	-0.62	0.06	Non-coding	NoHit
Ljchlorog3v0000600	1	-0.85	0	0.07	0.65	0.92	0	-0.23	0.19	Protein coding	envelope membrane protein [Lotus japonicus] gi|13518450|ref|NP_084810.1|
Ljchlorog3v0003450	1	-1.3	0.01	0.42	0.38	0.69	0.15	-1.12	0.03	tRNA	NoHit
Ljchlorog3v0012980	1	-4.82	0	-1.9	0.17	0.95	0.39	-2.57	0.05	fragmented	NoHit
Ljchlorog3v0013330	1	0.16	0.68	1.6	0	0.78	0.05	0.56	0.17	Protein coding	NADH dehydrogenase subunit 6 [Lotus japonicus] gi|13518490|ref|NP_084848.1|
Ljmitog3v0000410	1	-5.13	0.01	-3	0.03	-0.31	0.85	-3.33	0.36	Non-coding	NoHit
Ljmitog3v0000850	1	0.51	0.07	1.07	0	0.61	0.04	0.39	0.22	Protein coding	PREDICTED: NADH-ubiquinone oxidoreductase chain 1-like [Cicer arietinum] gi|502128802|ref|XP_004500085.1|
Lj0g3v0000049	2	2.99	0	1.52	0.02	-1.45	0.05	-0.02	0.99	Protein coding	PREDICTED: alpha-13/16-mannosyltransferase ALG2-like [Cicer arietinum] gi|502119860|ref|XP_004496759.1|
Lj0g3v0000709	2	6.12	0	3.98	0	-3.56	0.05	-0.11	1	Protein coding	hypothetical protein SPAPADRAFT_64676 [Spathaspora passalidarum NRRL Y-27907] gi|344305338|gb|EGW35570.1|
Lj0g3v0002259	2	1.86	0.01	1.31	0.02	-1.31	0.08	-0.5	0.42	Non-coding	NoHit
Lj0g3v0004019	2	1.26	0.06	-1.44	0.01	-1.85	0	-0.94	0.13	Protein coding	PREDICTED: PXMP2/4 family protein 4-like [Cicer arietinum] gi|502093311|ref|XP_004489899.1|
Lj0g3v0004189	2	1.55	0	1.11	0	-0.36	0.41	0.33	0.37	Protein coding	PREDICTED: vacuolar protein sorting-associated protein 36-like [Cicer arietinum] gi|502158471|ref|XP_004511164.1|
Lj0g3v0004629	2	0.81	0	0.56	0	-0.22	0.09	0.02	0.88	Non-coding	NoHit
Lj0g3v0005419	2	0.77	0.01	0.89	0	-0.42	0.19	-0.09	0.79	Non-coding	NoHit
Lj0g3v0005829	2	1.23	0	0.38	0.32	-0.92	0.03	-0.06	0.93	Protein coding	NoHit
Lj0g3v0005839	2	1.23	0	0.41	0.27	-0.89	0.04	-0.06	0.93	repeat	NoHit
Lj0g3v0006669	2	0.91	0	1.11	0	-0.32	0.18	0.61	0.02	Protein coding	QueT transporter [Clostridium sp. MSTE9] gi|496351556|ref|WP_009060732.1|
Lj0g3v0007289	2	1.08	0	1.47	0	-0.08	0.77	0.12	0.69	repeat	NoHit
Lj0g3v0007419	2	1.03	0	1.01	0	-0.47	0.04	0.45	0.09	Protein coding	Histone H3.3 [Arabidopsis thaliana] gi|15236103|ref|NP_195713.1|
Lj0g3v0008369	2	0.74	0.01	-0.19	0.46	-0.57	0.05	-0.3	0.31	Non-coding	NoHit
Lj0g3v0008599	2	0.64	0.2	-0.38	0.37	-1.36	0	-0.64	0.12	Protein coding	PREDICTED: xyloglucan endotransglucosylase/hydrolase protein 9 [Glycine max] gi|356543758|ref|XP_003540327.1|
Lj0g3v0008709	2	0.77	0.01	-0.96	0	-1	0	-1.06	0	Protein coding	PREDICTED: 21 kDa protein-like [Cicer arietinum] gi|502180339|ref|XP_004516616.1|
Lj0g3v0009099	2	1.62	0	1.13	0	-0.94	0.01	0.25	0.52	Protein coding	PREDICTED: probable serine/threonine-protein kinase WNK5-like [Glycine max] gi|356496301|ref|XP_003517007.1|
Lj0g3v0009829	2	1.41	0.03	0.35	0.56	-1.55	0.01	0.14	0.86	Protein coding	PREDICTED: leucine aminopeptidase 3 chloroplastic-like [Cicer arietinum] gi|502149990|ref|XP_004507738.1|
Lj0g3v0011279	2	3.96	0	4.55	0	0.79	0.58	4.57	0.03
Lj0g3v0011519	2	2.91	0	1.58	0.03	-1.62	0.09	0.21	0.81	Protein coding	Transport protein particle (TRAPP) component [Theobroma cacao] gi|508782330|gb|EOY29586.1|
Lj0g3v0011979	2	2.21	0.01	1.9	0	-1.09	0.25	0.35	0.65	Non-coding	NoHit
Lj0g3v0013429	2	2.71	0	2.99	0	0.1	0.9	0.47	0.4	Protein coding	expansin [Melilotus albus] gi|33324609|gb|AAQ08016.1|
Lj0g3v0018319	2	2.27	0.04	3.37	0	-0.65	0.61	0.67	0.53	Non-coding	NoHit
Lj0g3v0018409	2	0.01	1	-1.23	0	-0.98	0.02	-0.29	0.57	Protein coding	gliding motility protein [Prevotella disiens] gi|490492330|ref|WP_004358541.1|
Lj0g3v0019309	2	0.88	0	0.73	0.01	-0.41	0.17	0.01	0.97	Protein coding	PREDICTED: protein COBRA-like [Glycine max] gi|356568809|ref|XP_003552600.1|
Lj0g3v0019719	2	1.14	0	0.68	0.05	-1.01	0.01	0.56	0.15	Non-coding	NoHit
Lj0g3v0019839	2	2.21	0	2.14	0	-0.34	0.44	-0.16	0.8	Non-coding	NoHit
Lj0g3v0020069	2	0.63	0	-0.11	0.63	-0.46	0.04	-0.38	0.1	Protein coding	Arginine/serine-rich splicing factor [Medicago truncatula] gi|357462657|ref|XP_003601610.1|
Lj0g3v0020319	2	0.76	0	0.73	0	-0.16	0.5	0.34	0.19	Non-coding	NoHit
Lj0g3v0020349	2	2.41	0	1.12	0	-1.15	0	-0.21	0.51	Non-coding	NoHit
Lj0g3v0020849	2	0.93	0	0.49	0.1	-0.43	0.19	0.02	0.97	Protein coding	PREDICTED: splicing factor 3B subunit 2-like [Glycine max] gi|356546253|ref|XP_003541544.1|
Lj0g3v0022569	2	1.03	0.01	1.16	0	-0.3	0.54	0.5	0.22	Protein coding	PREDICTED: ataxin-7-like protein 3-like [Cucumis sativus] gi|449455011|ref|XP_004145247.1|
Lj0g3v0022679	2	2.13	0	0.84	0.07	-1.75	0	-0.55	0.31	Non-coding	NoHit
Lj0g3v0023849	2	1.46	0.03	0.16	0.82	-2.34	0	0.7	0.24	Protein coding	triosephosphate isomerase [Glycine max] gi|77540216|gb|ABA86966.1|
Lj0g3v0026799	2	1.44	0	1.15	0	-0.3	0.5	0.82	0.06	Non-coding	NoHit
Lj0g3v0031189	2	6.54	0	4.55	0	-1.93	0.08	-2.33	0	Protein coding	putative Linear gramicidin synthase subunit C [Streptomyces aurantiacus JA 4570] gi|514331773|gb|EPH44536.1|
Lj0g3v0031929	2	0.28	0.22	0.79	0	-0.12	0.6	0.37	0.17	Protein coding	PREDICTED: ethylene-responsive transcription factor 5-like [Cicer arietinum] gi|502152486|ref|XP_004508947.1|
Lj0g3v0031939	2	1.64	0	1.55	0	-0.87	0.02	0.65	0.08	repeat	NoHit
Lj0g3v0033139	2	1.06	0	0.9	0	-0.55	0.06	0.05	0.89	Non-coding	NoHit
Lj0g3v0035919	2	1.15	0.23	2.09	0.01	0.14	1	0.93	0.32	Non-coding	NoHit
Lj0g3v0037449	2	3.12	0	0.35	0.72	-2.28	0.01	0.34	0.87	Non-coding	NoHit
Lj0g3v0037999	2	3.23	0	-0.99	0.22	-4.31	0	0.69	0.56	repeat	NoHit
Lj0g3v0038179	2	2.86	0	2.93	0	-0.4	0.3	0.57	0.14	Protein coding	MTD2 [Medicago truncatula] gi|9294812|gb|AAF86688.1|
Lj0g3v0038519	2	1.06	0.01	0.84	0.04	-0.2	0.69	-0.12	0.82	Protein coding	DNA-directed RNA polymerase isoform 1 [Theobroma cacao] gi|508709656|gb|EOY01553.1|
Lj0g3v0040139	2	1.4	0	0.6	0.2	-0.31	0.67	-0.27	0.55	Protein coding	PREDICTED: indole-3-acetic acid-induced protein ARG7-like [Glycine max] gi|356545069|ref|XP_003540968.1|
Lj0g3v0041069	2	1.56	0	1.09	0	-0.66	0.11	0.54	0.2	Non-coding	NoHit
Lj0g3v0041539	2	6.16	0	3	0.01	-2.93	0.31	2.03	1	Protein coding	PREDICTED: transmembrane and TPR repeat-containing protein 4-like [Maylandia zebra] gi|499034690|ref|XP_004568026.1|
Lj0g3v0041619	2	3.27	0	0.74	0.48	-1.62	0.2	-0.51	0.65	Non-coding	NoHit
Lj0g3v0041679	2	1.02	0	0.65	0.01	-0.29	0.28	-0.2	0.51	Non-coding	NoHit
Lj0g3v0042719	2	0.75	0.02	0.8	0.01	0.01	1	0.26	0.46	Protein coding	PREDICTED: RING-box protein 1a-like [Glycine max] gi|356517622|ref|XP_003527486.1|
Lj0g3v0042969	2	0.33	0.67	1.42	0.01	-0.33	0.67	0.42	0.51	Non-coding	NoHit
Lj0g3v0043229	2	1.6	0.46	3.16	0.01	-0.45	1	2.82	0.14	Protein coding	NoHit
Lj0g3v0043659	2	9.05	0	8.53	0	-1.45	1	0	1	repeat	NoHit
Lj0g3v0043989	2	2.11	0	0.4	0.37	-1.03	0.07	0.96	0.03	Protein coding	RNA binding protein [Medicago truncatula] gi|357437873|ref|XP_003589212.1|
Lj0g3v0045209	2	1.03	0	0.66	0.06	-0.81	0.03	0.53	0.18	Non-coding	NoHit
Lj0g3v0045529	2	1.42	0	1.34	0	0.03	0.88	0.2	0.36	Protein coding	PREDICTED: probable salt tolerance-like protein At1g78600-like [Cicer arietinum] gi|502089695|ref|XP_004488990.1|
Lj0g3v0045849	2	1.26	0	1.08	0	-0.21	0.5	0.35	0.33	Protein coding	DNA methyltransferase [Populus trichocarpa] gi|224144433|ref|XP_002325288.1|
Lj0g3v0046139	2	3	0.01	0.59	0.57	-1.98	0.1	0.37	0.83
Lj0g3v0046749	2	2.72	0.04	3.37	0	-0.89	0.64	1.15	0.03	Non-coding	NoHit
Lj0g3v0046759	2	2.72	0.04	3.37	0	-0.89	0.64	1.1	0.04	Non-coding	NoHit
Lj0g3v0047059	2	2.29	0	0.45	0.5	-1.06	0.24	-0.06	1	Protein coding	PHD finger-related protein [Medicago truncatula] gi|357481401|ref|XP_003610986.1|
Lj0g3v0047539	2	1.85	0.01	-0.61	0.3	-2.39	0	0.51	0.48	Non-coding	NoHit
Lj0g3v0047859	2	0.8	0	0.35	0.18	-0.53	0.06	0.34	0.25	Protein coding	Cell division cycle protein-like protein [Medicago truncatula] gi|357456087|ref|XP_003598324.1|
Lj0g3v0048319	2	0.35	0.14	0.12	0.57	-0.69	0	0.26	0.27	Protein coding	phosphoenolpyruvate carboxylase-related kinase 1 [Caragana korshinskii] gi|477382160|gb|AGI78245.1|
Lj0g3v0048539	2	0.93	0	0.35	0.23	-0.79	0.01	0.05	0.94	Protein coding	PREDICTED: protein argonaute 10-like [Cicer arietinum] gi|502123080|ref|XP_004497991.1|
Lj0g3v0049109	2	3.94	0	1.56	0.06	-1.95	0.17	0.06	1	Protein coding	putative urea active transporter 3 [Wickerhamomyces ciferrii] gi|406603832|emb|CCH44664.1|
Lj0g3v0049219	2	1.4	0	0.74	0.01	-0.23	0.43	0.24	0.45	Protein coding	Pinus taeda anonymous locus 0_11531_01 genomic sequence_x0001_gi|383169258|gb|AFG67774.1| Pinus taeda anonymous locus 0_11531_01 genomic sequence_x0001_gi|383169260|gb|AFG67775.1| Pinus taeda anonymous locus 0_11531_01 genomic sequence_x0001_gi|383169266|gb|AFG67778.1| Pinus taeda anonymous locus 0_11531_01 genomic sequence] gi|383169252|gb|AFG67771.1|
Lj0g3v0051119	2	0.64	0.12	1.21	0	-0.1	0.82	0.76	0.1	fragmented	NoHit
Lj0g3v0054179	2	2	0	2.54	0	-0.04	0.96	0.22	0.75	Non-coding	NoHit
Lj0g3v0055569	2	1.4	0	1.43	0	-0.7	0.07	-0.36	0.34	Non-coding	NoHit
Lj0g3v0055579	2	3.67	0	1.48	0	-2.94	0	-0.62	0.29	Protein coding	PREDICTED: F-box/kelch-repeat protein At3g27150-like [Glycine max] gi|356558716|ref|XP_003547649.1|
Lj0g3v0056029	2	2.07	0	1.15	0.06	-1.08	0.12	-0.59	0.37	Protein coding	PREDICTED: protease HtpX homolog 1-like [Cicer arietinum] gi|502165589|ref|XP_004513628.1|
Lj0g3v0056139	2	1.09	0	0.87	0	-0.63	0.02	0.01	0.97	Protein coding	PREDICTED: B2 protein-like isoform X2 [Cicer arietinum] gi|502164886|ref|XP_004513311.1|
Lj0g3v0056349	2	0.73	0.2	-1.27	0.02	-1.22	0.03	-1.98	0	Protein coding	hypothetical protein AF0391 [Archaeoglobus fulgidus DSM 4304] gi|11498003|ref|NP_069227.1|
Lj0g3v0056989	2	2.67	0	1.78	0.04	-0.91	0.34	-0.62	0.55
Lj0g3v0056999	2	0.66	0	0.66	0	-0.14	0.5	0.39	0.06	Protein coding	PREDICTED: mediator of RNA polymerase II transcription subunit 17-like isoform X1 [Cicer arietinum] gi|502151589|ref|XP_004508515.1|
Lj0g3v0057119	2	1.02	0.01	0.04	0.94	-0.4	0.32	0.12	0.79	Non-coding	NoHit
Lj0g3v0057289	2	1.04	0	1.62	0	0.25	0.29	0.8	0	Protein coding	PREDICTED: F-box protein At1g55000-like [Cicer arietinum] gi|502117167|ref|XP_004495726.1|
Lj0g3v0057549	2	0.85	0	0.3	0.04	-0.43	0	-0.19	0.27	Non-coding	NoHit
Lj0g3v0057749	2	0.83	0	0.3	0.27	-0.41	0.14	0.03	0.94	Protein coding	PREDICTED: glutamate-rich WD repeat-containing protein 1-like [Cicer arietinum] gi|502141015|ref|XP_004504409.1|
Lj0g3v0058389	2	1.12	0.05	1.31	0.01	-0.37	0.58	0.21	0.79	Protein coding	Uncharacterized protein TCM_001884 [Theobroma cacao] gi|508701133|gb|EOX93029.1|
Lj0g3v0058679	2	1.29	0	0.52	0.13	-0.59	0.11	-0.24	0.54	Protein coding	Ribosomal protein L18ae/LX family protein [Theobroma cacao] gi|508701244|gb|EOX93140.1|
Lj0g3v0059169	2	2.86	0.01	4.08	0	0.35	1	1.36	0.56	Protein coding	Ethylene-responsive transcription factor [Medicago truncatula] gi|357502687|ref|XP_003621632.1|
Lj0g3v0059439	2	1.47	0	1.44	0	0.18	0.69	0.28	0.61
Lj0g3v0059659	2	0.61	0	0.58	0	-0.07	0.66	0.13	0.5	Protein coding	PREDICTED: nucleolar protein 10-like [Glycine max] gi|356529461|ref|XP_003533310.1|
Lj0g3v0059669	2	-0.87	0	-1.32	0	-0.57	0	-0.45	0	Protein coding	PREDICTED: transcription factor GTE1-like [Cicer arietinum] gi|502086469|ref|XP_004488228.1|
Lj0g3v0060289	2	0.96	0	0.7	0	-0.22	0.35	0.17	0.52	Protein coding	PREDICTED: topless-related protein 3-like [Glycine max] gi|356576819|ref|XP_003556527.1|
Lj0g3v0060329	2	1.42	0	1.73	0	0.11	0.87	0.73	0.11	Protein coding	PREDICTED: probable protein phosphatase 2C 73-like [Glycine max] gi|356576817|ref|XP_003556526.1|
Lj0g3v0060749	2	1.03	0	0.46	0.1	-0.54	0.07	-0.6	0.05	Protein coding	PREDICTED: mini-ribonuclease 3-like isoform X2 [Cicer arietinum] gi|502081294|ref|XP_004486823.1|
Lj0g3v0061809	2	0.83	0.08	1.12	0.01	0.07	0.94	0.54	0.23	Non-coding	NoHit
Lj0g3v0062039	2	1.7	0	1.76	0	-0.23	0.7	-0.01	1	Non-coding	NoHit
Lj0g3v0063189	2	1.81	0	1.47	0.02	0.1	1	0.85	0.15	Protein coding	hypothetical protein [Staphylococcus simulans] gi|488410311|ref|WP_002479696.1|
Lj0g3v0063499	2	0.92	0	0.76	0	-0.3	0.21	0.74	0	Protein coding	PREDICTED: transcription factor HBP-1b(c1)-like [Glycine max] gi|356500467|ref|XP_003519053.1|
Lj0g3v0063919	2	1.5	0	1.18	0	-0.24	0.58	0.01	0.98	Protein coding	PREDICTED: methylglutaconyl-CoA hydratase mitochondrial [Glycine max] gi|356563366|ref|XP_003549935.1|
Lj0g3v0064269	2	3.22	0	2.69	0	-0.81	0.28	0	1	Protein coding	PREDICTED: MADS-box protein FBP24-like [Glycine max] gi|356576957|ref|XP_003556596.1|
Lj0g3v0064719	2	0.76	0.01	0.22	0.42	-0.59	0.04	-0.05	0.88	Protein coding	Uncharacterized protein isoform 1 [Theobroma cacao] gi|508782128|gb|EOY29384.1|
Lj0g3v0065009	2	1.62	0.01	1.11	0.04	-0.98	0.13	0.6	0.3	Protein coding	Uncharacterized protein isoform 1 [Theobroma cacao] gi|508706716|gb|EOX98612.1|
Lj0g3v0065729	2	0.81	0	0.17	0.44	-0.31	0.19	-0.21	0.43	Protein coding	PREDICTED: 60S ribosomal protein L35-like [Glycine max] gi|356537397|ref|XP_003537214.1|
Lj0g3v0066429	2	2.92	0.04	-0.68	0.52	-4.31	0	0.73	0.54	Protein coding	PREDICTED: transaldolase-like [Glycine max] gi|356523949|ref|XP_003530596.1|
Lj0g3v0066979	2	0.96	0	0.3	0.23	-0.76	0	-0.3	0.29	Protein coding	PREDICTED: 60S ribosomal protein L28-2 [Glycine max] gi|356550472|ref|XP_003543611.1|
Lj0g3v0067419	2	0.82	0	-0.14	0.51	-0.89	0	-0.37	0.12	Non-coding	NoHit
Lj0g3v0067819	2	0.96	0	0.56	0.09	-0.67	0.05	0.41	0.26	Protein coding	F-box protein SKIP5 [Medicago truncatula] gi|357456703|ref|XP_003598632.1|
Lj0g3v0067889	2	0.63	0.01	0.64	0.01	-0.25	0.36	0.29	0.28	Protein coding	PREDICTED: proline-rich receptor-like protein kinase PERK1-like [Glycine max] gi|356521887|ref|XP_003529582.1|
Lj0g3v0068039	2	1.02	0	0.18	0.46	-0.71	0.01	0.45	0.11	Protein coding	PREDICTED: actin-related protein 6-like isoform 2 [Glycine max] gi|356507778|ref|XP_003522641.1|
Lj0g3v0069889	2	1.63	0	1.66	0	-0.55	0.12	-0.12	0.77	Protein coding	uncharacterized protein [Arabidopsis thaliana] gi|15235184|ref|NP_195122.1|
Lj0g3v0070319	2	1.08	0	0.88	0	-0.44	0.05	0.58	0.03	Protein coding	Hydroxyproline-rich glycoprotein family protein [Theobroma cacao] gi|508699953|gb|EOX91849.1|
Lj0g3v0070429	2	2.14	0	1.6	0	-0.82	0.08	0.64	0.16	Protein coding	Superoxide dismutase [Medicago truncatula] gi|357497317|ref|XP_003618947.1|
Lj0g3v0070589	2	0.63	0.03	0.97	0	0.05	0.88	0.68	0.04	Protein coding	RING/U-box superfamily protein [Theobroma cacao] gi|508784049|gb|EOY31305.1|
Lj0g3v0070669	2	1.65	0	1.49	0	-0.8	0.22	-0.29	0.62	repeat	NoHit
Lj0g3v0070759	2	0.71	0	0.13	0.55	-0.49	0.02	-0.39	0.1	Protein coding	21 kDa protein [Medicago truncatula] gi|357455917|ref|XP_003598239.1|
Lj0g3v0071289	2	1	0	0.65	0	-0.61	0	0.11	0.61	Non-coding	NoHit
Lj0g3v0071329	2	3.62	0.01	0.66	0.73	-1.44	0.48	-1.15	0.5	Protein coding	PREDICTED: alcohol dehydrogenase class-3-like [Cicer arietinum] gi|502114773|ref|XP_004495047.1|
Lj0g3v0071549	2	1.04	0.02	-0.96	0.01	-1.29	0	-0.42	0.32
Lj0g3v0071849	2	0.7	0	0.57	0	-0.19	0.29	0.09	0.66	Protein coding	PREDICTED: SPX domain-containing membrane protein At4g22990-like [Cicer arietinum] gi|502180691|ref|XP_004516695.1|
Lj0g3v0072049	2	0.69	0.07	1.02	0	-0.42	0.25	0.11	0.78	Protein coding	PREDICTED: mitochondrial acidic protein MAM33-like [Glycine max] gi|356553032|ref|XP_003544862.1|
Lj0g3v0072209	2	1.41	0.01	1.27	0.01	-0.02	1	0.48	0.4
Lj0g3v0072929	2	1.21	0	0.46	0.2	-0.64	0.09	0.01	1	Non-coding	NoHit
Lj0g3v0073349	2	1.61	0	1.06	0	-0.57	0.1	-0.23	0.5	Protein coding	PREDICTED: 60S ribosomal protein L22-2-like [Glycine max] gi|356535057|ref|XP_003536065.1|
Lj0g3v0073649	2	3.83	0	4.12	0	-0.95	0.13	-0.86	0.16	repeat	NoHit
Lj0g3v0074469	2	4.85	0	0.18	1	-3.71	0.06	-2.03	0.12	Protein coding	unknown [Lotus japonicus] gi|388515127|gb|AFK45625.1|
Lj0g3v0076609	2	0.45	0.02	-0.27	0.13	-0.61	0	-0.32	0.12	Protein coding	PREDICTED: hyoscyamine 6-dioxygenase-like [Cicer arietinum] gi|502101880|ref|XP_004491898.1|
Lj0g3v0076639	2	1.28	0	1.58	0	-0.12	0.71	0.39	0.27	Non-coding	NoHit
Lj0g3v0076849	2	1.54	0.01	1.11	0.03	-1.06	0.1	0.64	0.28	Protein coding	F-box protein [Medicago truncatula] gi|357516793|ref|XP_003628685.1|
Lj0g3v0077149	2	1.64	0	1.81	0	-0.02	1	0.75	0.06	Protein coding	PREDICTED: hybrid signal transduction histidine kinase A-like [Cicer arietinum] gi|502170560|ref|XP_004514858.1|
Lj0g3v0077289	2	3.55	0	2.19	0	-0.77	0.32	1.3	0.08	Protein coding	Uncharacterized protein TCM_011844 [Theobroma cacao] gi|508710214|gb|EOY02111.1|
Lj0g3v0077489	2	1.61	0	1.31	0	0.13	0.81	0.21	0.67	Protein coding	Auxin-induced protein 6B [Medicago truncatula] gi|357466563|ref|XP_003603566.1|
Lj0g3v0077579	2	0.18	0.77	-1.44	0.01	-1.29	0.02	-0.17	0.81	Protein coding	Os05g0202500 [Oryza sativa Japonica Group] gi|115462569|ref|NP_001054884.1|
Lj0g3v0078179	2	1.09	0	1.2	0	-0.14	0.47	0.82	0	Protein coding	Calcium-dependent lipid-binding family protein isoform 1 [Theobroma cacao] gi|508720260|gb|EOY12157.1|
Lj0g3v0078409	2	0.49	0.09	-0.3	0.25	-0.75	0.01	-0.21	0.46	Protein coding	PREDICTED: probable 3-hydroxyisobutyrate dehydrogenase-like 3 mitochondrial-like [Fragaria vesca subsp. vesca] gi|470127985|ref|XP_004299936.1|
Lj0g3v0078469	2	0.74	0	0.58	0	-0.11	0.45	0.04	0.79	Protein coding	PREDICTED: eukaryotic translation initiation factor 4G-like [Glycine max] gi|356503216|ref|XP_003520407.1|
Lj0g3v0078569	2	2.55	0	1.74	0	-0.92	0.02	-0.19	0.62	Non-coding	NoHit
Lj0g3v0078879	2	1.38	0.04	-0.05	0.97	-1.78	0.01	-0.26	0.67	Non-coding	NoHit
Lj0g3v0079219	2	0.76	0	0.87	0	-0.05	0.81	0.25	0.27	Non-coding	NoHit
Lj0g3v0079419	2	0.84	0	0.62	0.02	-0.62	0.02	0.26	0.39	Non-coding	NoHit
Lj0g3v0079589	2	1.33	0	1.61	0	-0.13	0.86	1.32	0.01	Protein coding	sodium/sulfate symporter [Eubacterium limosum KIST612] gi|310829826|ref|YP_003962183.1|
Lj0g3v0080219	2	0.86	0	0.7	0.01	0.1	0.78	0.28	0.36	Protein coding	Oligoribonuclease [Medicago truncatula] gi|357493709|ref|XP_003617143.1|
Lj0g3v0080529	2	1.28	0.01	1.91	0	0.32	0.54	0.78	0.15	Protein coding	Cu/Zn-superoxide dismutase copper chaperone [Glycine max] gi|351722110|ref|NP_001235441.1|
Lj0g3v0081139	2	0.96	0	0.03	0.89	-0.76	0	-0.55	0.02	Protein coding	PREDICTED: 60S ribosomal protein L23a-like isoform X1 [Cicer arietinum] gi|502145131|ref|XP_004505894.1|
Lj0g3v0081409	2	1.34	0	1.47	0	-0.18	0.82	0.1	0.86	Protein coding	PREDICTED: probable alphaalpha-trehalose-phosphate synthase [UDP-forming] gi|502154799|ref|XP_004509840.1|
Lj0g3v0081719	2	1.68	0	1.11	0.05	-0.39	0.54	0.01	1	Protein coding	beta-glucosidase D7 [Lotus japonicus] gi|188573187|gb|ACD65511.1|
Lj0g3v0082089	2	1.37	0	0.18	0.61	-1.12	0	-0.7	0.07	Protein coding	Uncharacterized protein TCM_007728 [Theobroma cacao] gi|508707220|gb|EOX99116.1|
Lj0g3v0083039	2	0.82	0	0.78	0.01	-0.04	0.87	0.32	0.32	Protein coding	homeobox protein knotted-1-like 2-like [Glycine max] gi|388556558|ref|NP_001253999.1|
Lj0g3v0083209	2	1.71	0.01	1.51	0.01	-0.53	0.42	0.61	0.34	Protein coding	PREDICTED: E3 ubiquitin-protein ligase SDIR1-like [Cucumis sativus] gi|449441410|ref|XP_004138475.1|
Lj0g3v0083919	2	0.98	0	0.94	0	-0.18	0.46	0.35	0.17	Non-coding	NoHit
Lj0g3v0083969	2	1.09	0.01	1.1	0.01	0.08	0.89	0.74	0.14	Protein coding	Protein TRANSPARENT TESTA [Medicago truncatula] gi|357485623|ref|XP_003613099.1|
Lj0g3v0084019	2	0.82	0.07	1.15	0	-0.43	0.38	0.9	0.08	Protein coding	PREDICTED: wall-associated receptor kinase 3-like [Glycine max] gi|356518585|ref|XP_003527959.1|
Lj0g3v0084029	2	1.07	0.03	1.09	0.01	-0.83	0.09	0.96	0.1	Protein coding	PREDICTED: LOW QUALITY PROTEIN: wall-associated receptor kinase 2-like [Cicer arietinum] gi|502136069|ref|XP_004502549.1|
Lj0g3v0084459	2	-0.16	0.29	-0.61	0	-0.26	0.08	-0.06	0.72	Protein coding	PREDICTED: transmembrane 9 superfamily member 4-like [Cicer arietinum] gi|502134369|ref|XP_004502094.1|
Lj0g3v0084839	2	1.82	0	-0.5	0.2	-2.57	0	0.39	0.43	Non-coding	NoHit
Lj0g3v0085019	2	0.57	0	1.13	0	0.04	0.84	0.31	0.12	Protein coding	Os05g0315200 [Oryza sativa Japonica Group] gi|115463143|ref|NP_001055171.1|
Lj0g3v0085309	2	-0.2	0.64	-0.99	0.01	-0.87	0.03	-0.18	0.69	Protein coding	PREDICTED: DNA replication licensing factor mcm4-B-like [Glycine max] gi|356538731|ref|XP_003537854.1|
Lj0g3v0085479	2	0.97	0.01	0.18	0.63	-0.65	0.12	-0.12	0.8	Protein coding	unknown [Lotus japonicus] gi|388522449|gb|AFK49286.1|
Lj0g3v0085529	2	1.6	0	1.24	0	-0.4	0.13	0.68	0.02	Non-coding	NoHit
Lj0g3v0085709	2	5.35	0	4.19	0	-1.23	0.66	-0.09	1	Non-coding	NoHit
Lj0g3v0085779	2	1.17	0	0.68	0.03	-0.31	0.35	0	1	Non-coding	NoHit
Lj0g3v0086209	2	0.78	0.15	-0.9	0.05	-1.76	0	-2.21	0	Protein coding	PREDICTED: pleiotropic drug resistance protein 1-like [Glycine max] gi|356519409|ref|XP_003528365.1|
Lj0g3v0086339	2	1.14	0.01	1.54	0	0.31	0.56	1.52	0	Non-coding	NoHit
Lj0g3v0086439	2	1.02	0	1.28	0	0.02	0.93	0.8	0	Protein coding	conserved hypothetical protein [Capsaspora owczarzaki ATCC 30864] gi|470298098|ref|XP_004346071.1|
Lj0g3v0086659	2	2.14	0	2.47	0	-0.13	0.88	1.52	0.12	Protein coding	B3 domain-containing protein REM20 [Medicago truncatula] gi|357511467|ref|XP_003626022.1|
Lj0g3v0087139	2	0.95	0	0.83	0	-0.09	0.68	0.5	0.02	Protein coding	Uncharacterized protein TCM_040556 [Theobroma cacao] gi|508785308|gb|EOY32564.1|
Lj0g3v0088269	2	-0.45	0.04	-0.77	0	-0.51	0.02	-0.5	0.04	Protein coding	TPA: histone H4.3 [Zea mays] gi|414589551|tpg|DAA40122.1|
Lj0g3v0088499	2	-0.06	0.78	-0.61	0.01	-0.36	0.1	0.01	0.96	Protein coding	PREDICTED: leucine-rich repeat extensin-like protein 5-like partial [Cucumis sativus] gi|449533433|ref|XP_004173680.1|
Lj0g3v0088809	2	4.34	0.02	-0.23	0.87	-5.06	0	-0.78	0.57	Protein coding	PREDICTED: serine/threonine-protein phosphatase 7 long form homolog [Fragaria vesca subsp. vesca] gi|470111066|ref|XP_004291774.1|
Lj0g3v0089819	2	-0.07	0.79	-0.8	0	-0.63	0.01	-0.2	0.47	Protein coding	PREDICTED: thymidine kinase-like [Cicer arietinum] gi|502134616|ref|XP_004502182.1|
Lj0g3v0090069	2	1.02	0.01	0.93	0.01	-0.8	0.05	0.04	0.96	Non-coding	NoHit
Lj0g3v0090719	2	1	0	1	0	-0.57	0.08	-0.02	0.98	Protein coding	Lateral signaling target protein-like protein [Medicago truncatula] gi|357493985|ref|XP_003617281.1|
Lj0g3v0091499	2	0.81	0	0.09	0.73	-0.41	0.12	-0.16	0.6	Protein coding	NoHit
Lj0g3v0092139	2	-0.82	0	-1.15	0	-0.47	0.03	-0.39	0.13	Protein coding	PREDICTED: trichohyalin-like [Cicer arietinum] gi|502089928|ref|XP_004489065.1|
Lj0g3v0093159	2	1.05	0	1.14	0	-0.17	0.52	0.14	0.58	Non-coding	NoHit
Lj0g3v0093169	2	2.93	0	2.82	0	-0.62	0.18	1.73	0	Protein coding	aluminum induced protein with YGL and LRDR motifs [Arabidopsis thaliana] gi|18416995|ref|NP_567775.1|
Lj0g3v0093219	2	0.68	0.01	0.15	0.54	-0.46	0.08	-0.1	0.79	Protein coding	F-box/FBD/LRR-repeat protein [Medicago truncatula] gi|357458673|ref|XP_003599617.1|
Lj0g3v0093229	2	1.23	0	1.88	0	0.05	0.92	0.43	0.18	Protein coding	PREDICTED: mitochondrial thiamine pyrophosphate carrier-like [Cicer arietinum] gi|502151096|ref|XP_004508276.1|
Lj0g3v0093459	2	0.77	0.01	0.69	0.01	-0.44	0.13	0.12	0.69	Protein coding	Uncharacterized protein TCM_035898 [Theobroma cacao] gi|508725012|gb|EOY16909.1|
Lj0g3v0093639	2	1.02	0	0.68	0.05	-0.3	0.43	-0.02	0.97	Non-coding	NoHit
Lj0g3v0094309	2	0.8	0.01	-0.26	0.35	-0.63	0.03	-0.51	0.12	Protein coding	PREDICTED: anthranilate synthase component I-1 chloroplastic-like [Glycine max] gi|356569313|ref|XP_003552847.1|
Lj0g3v0095559	2	1.65	0	2.56	0	0.09	0.87	1.66	0.01	Non-coding	NoHit
Lj0g3v0096079	2	0.07	0.8	-0.84	0	-0.62	0.02	-0.42	0.15	Protein coding	PREDICTED: peptide-N4-(N-acetyl-beta-glucosaminyl)asparagine amidase A-like isoform X1 [Cicer arietinum] gi|502169612|ref|XP_004514647.1|
Lj0g3v0096129	2	-0.16	0.47	-0.78	0	-0.51	0.02	-0.48	0.04	Protein coding	PREDICTED: ras-related protein RABA1b-like [Cicer arietinum] gi|502089777|ref|XP_004489015.1|
Lj0g3v0096239	2	0.73	0	1.2	0	0.14	0.5	0.64	0.01	Protein coding	ethylene-responsive factor 2 [Halimodendron halodendron] gi|223038250|gb|ACM79120.1|
Lj0g3v0096659	2	3.41	0	2.24	0.02	-1.16	0.39	-0.96	0.35	Non-coding	NoHit
Lj0g3v0096909	2	0.87	0.01	1.26	0	-0.16	0.66	0.12	0.78	Non-coding	NoHit
Lj0g3v0097739	2	2.08	0.01	0.36	0.64	-2.15	0.01	-0.15	0.87	Protein coding	EFR3-like protein [Medicago truncatula] gi|357454465|ref|XP_003597513.1|
Lj0g3v0098189	2	0.66	0	0.12	0.54	-0.42	0.03	0.02	0.93	Protein coding	PREDICTED: auxin-responsive protein IAA9-like [Glycine max] gi|356552993|ref|XP_003544843.1|
Lj0g3v0099759	2	0.61	0.1	0.87	0.01	-0.17	0.7	0.72	0.07	repeat	NoHit
Lj0g3v0099919	2	2.47	0	0.13	0.76	-0.95	0.04	-0.67	0.15	Protein coding	PREDICTED: probable protein phosphatase 2C 74-like [Glycine max] gi|356514577|ref|XP_003525982.1|
Lj0g3v0101029	2	0.79	0	0.37	0.12	-0.06	0.83	0.26	0.32	Non-coding	NoHit
Lj0g3v0101099	2	5.88	0	5.68	0	0	1	2.93	0.54	Protein coding	Dimethylaniline monooxygenase [Medicago truncatula] gi|357436843|ref|XP_003588697.1|
Lj0g3v0101279	2	1.35	0	0.16	0.72	-0.51	0.29	0.29	0.58	Protein coding	PREDICTED: katanin p80 WD40 repeat-containing subunit B1 homolog 1-like [Glycine max] gi|356549389|ref|XP_003543076.1|
Lj0g3v0101599	2	0.95	0	0.92	0	0.03	0.92	0.51	0.13	Protein coding	PREDICTED: NF-X1-type zinc finger protein NFXL1-like [Glycine max] gi|356527906|ref|XP_003532547.1|
Lj0g3v0102499	2	0.43	0.08	-0.15	0.5	-0.61	0.01	-0.26	0.29	Protein coding	PREDICTED: protein YIF1B-like [Cicer arietinum] gi|502148747|ref|XP_004507253.1|
Lj0g3v0102599	2	1.05	0.14	1.59	0.01	-0.52	0.53	0.14	0.84	Protein coding	PREDICTED: GDSL esterase/lipase 5-like [Cicer arietinum] gi|502156604|ref|XP_004510557.1|
Lj0g3v0102619	2	1.6	0	1.39	0	-0.79	0.01	0.4	0.24	fragmented	NoHit
Lj0g3v0102879	2	1.06	0	0.92	0	-0.2	0.4	-0.07	0.78	Protein coding	PREDICTED: zinc finger protein 593-like [Cucumis sativus] gi|449451052|ref|XP_004143276.1|
Lj0g3v0102909	2	0.53	0.18	0.22	0.54	-1	0.01	-0.98	0.01	Protein coding	PREDICTED: 2-aminoethanethiol dioxygenase-like [Glycine max] gi|356508394|ref|XP_003522942.1|
Lj0g3v0103069	2	1.38	0	0.7	0.12	-0.38	0.44	1.03	0.04	Protein coding	Senescence-associated protein SAG102 [Medicago truncatula] gi|357440677|ref|XP_003590616.1|
Lj0g3v0103249	2	0.85	0	0.64	0.02	-0.65	0.02	0.3	0.32	Protein coding	PREDICTED: serine carboxypeptidase-like 49-like isoform 1 [Glycine max] gi|356534720|ref|XP_003535900.1|
Lj0g3v0103359	2	4.15	0	1.4	0.11	-2.57	0.03	0.37	0.75	Protein coding	PREDICTED: annexin D1-like isoform X1 [Cicer arietinum] gi|502178085|ref|XP_004516176.1|
Lj0g3v0103619	2	1.85	0	0.48	0.28	-1.15	0.03	0.56	0.23	Protein coding	PREDICTED: TMV resistance protein N-like partial [Glycine max] gi|356560717|ref|XP_003548635.1|
Lj0g3v0103919	2	0.71	0.01	-0.2	0.43	-0.91	0	-0.18	0.52	Protein coding	Uncharacterized protein isoform 1 [Theobroma cacao] gi|508786603|gb|EOY33859.1|
Lj0g3v0104549	2	0.85	0	0.29	0.32	-0.17	0.57	0.25	0.42	Protein coding	Uncharacterized protein isoform 2 [Theobroma cacao] gi|508727562|gb|EOY19459.1|
Lj0g3v0104989	2	1.95	0	2.12	0	0.19	0.8	0.97	0.13	Protein coding	NoHit
Lj0g3v0105869	2	-0.15	0.35	-0.85	0	-0.63	0	-0.13	0.49	Protein coding	shikimate O-hydroxycinnamoyltransferase [Trifolium pratense] gi|206730709|gb|ACI16630.1|
Lj0g3v0106439	2	2.63	0	1.49	0	-1.9	0	-0.48	0.32	Protein coding	PREDICTED: probable leucine-rich repeat receptor-like protein kinase At5g49770-like [Glycine max] gi|356559110|ref|XP_003547844.1|
Lj0g3v0107179	2	3.7	0	2.85	0	-1.39	0	-0.76	0.01	Protein coding	Os03g0184100 [Oryza sativa Japonica Group] gi|115451173|ref|NP_001049187.1|
Lj0g3v0107279	2	1.94	0.01	1.45	0.01	-1.49	0.07	-0.49	0.44
Lj0g3v0107489	2	0.98	0.05	1.22	0.01	-0.33	0.55	-0.05	0.94	Protein coding	PREDICTED: polyvinylalcohol dehydrogenase-like [Cicer arietinum] gi|502090215|ref|XP_004489158.1|
Lj0g3v0107719	2	1.66	0	2.05	0	0.2	0.53	1.85	0	Non-coding	NoHit
Lj0g3v0107809	2	0.79	0	0.34	0.09	-0.37	0.07	-0.15	0.5	Non-coding	NoHit
Lj0g3v0108589	2	0.84	0	1	0	-0.24	0.32	0.35	0.17	Non-coding	NoHit
Lj0g3v0109989	2	-0.72	0.82	-3.88	0.01	-2.9	0.05	-1.67	0.36	Protein coding	PREDICTED: LOW QUALITY PROTEIN: rop guanine nucleotide exchange factor 1-like [Glycine max] gi|356553808|ref|XP_003545244.1|
Lj0g3v0110029	2	4.03	0	4.39	0	0.2	0.48	1.99	0	Protein coding	endonuclease [Flavobacterium sp. CF136] gi|495079196|ref|WP_007804020.1|
Lj0g3v0110049	2	2.93	0	2.61	0	-1.23	0.1	1.1	0.14	Non-coding	NoHit
Lj0g3v0110649	2	3.01	0	2.04	0	-1.17	0.34	1.12	0.1	Non-coding	NoHit
Lj0g3v0110749	2	1.6	0.01	0.73	0.21	-0.87	0.16	-0.87	0.22	Protein coding	PREDICTED: probable pectinesterase/pectinesterase inhibitor 46-like [Cicer arietinum] gi|502158426|ref|XP_004511148.1|
Lj0g3v0111219	2	1.42	0	0.72	0.11	-0.39	0.47	0.14	0.85	Protein coding	PREDICTED: beta-carotene hydroxylase 2 chloroplastic-like isoform X2 [Cicer arietinum] gi|502164617|ref|XP_004513182.1|
Lj0g3v0111729	2	1.26	0.01	0.12	0.79	-1.27	0.01	0.62	0.24	Non-coding	NoHit
Lj0g3v0111829	2	2.72	0	2.97	0	0.36	0.28	1.28	0	Protein coding	PREDICTED: nitrate transporter 1.1-like [Cicer arietinum] gi|502181584|ref|XP_004516839.1|
Lj0g3v0112219	2	0.93	0	0.94	0	-0.33	0.32	-0.15	0.64	Protein coding	Transcription factor bHLH14 [Theobroma cacao] gi|508708496|gb|EOY00393.1|
Lj0g3v0112419	2	1.25	0	1.19	0	-0.26	0.48	0.29	0.48	Protein coding	NAD-glutamate dehydrogenase [Thalassospira profundimaris] gi|496164035|ref|WP_008888542.1|
Lj0g3v0112429	2	1.75	0	2.23	0	-0.09	1	0.26	0.72	Protein coding	NIF3 1 [Alcanivorax hongdengensis] gi|496210313|ref|WP_008927634.1|
Lj0g3v0112689	2	0.91	0.01	0.53	0.08	-1.04	0	-0.32	0.39	Non-coding	NoHit
Lj0g3v0112729	2	0.53	0.01	0.93	0	-0.04	0.84	0.71	0	Protein coding	PREDICTED: uncharacterized protein LOC101309232 [Fragaria vesca subsp. vesca] gi|470118374|ref|XP_004295306.1|
Lj0g3v0113169	2	1.08	0.01	1.69	0	-0.01	0.98	0.53	0.24	Protein coding	PREDICTED: cysteine-rich receptor-like protein kinase 25-like [Glycine max] gi|356575773|ref|XP_003556011.1|
Lj0g3v0113489	2	0.86	0.01	0.53	0.09	-0.45	0.16	-0.42	0.25	Protein coding	PREDICTED: methenyltetrahydrofolate synthase domain-containing protein-like [Cicer arietinum] gi|502164511|ref|XP_004513147.1|
Lj0g3v0113659	2	1.01	0	0.84	0	-0.66	0.02	0	1	Protein coding	NDR1/HIN1-like 1 [Theobroma cacao] gi|508716551|gb|EOY08448.1|
Lj0g3v0113829	2	0.95	0	1.15	0	-0.1	0.73	0.25	0.39	Non-coding	NoHit
Lj0g3v0114269	2	0	1	-1.44	0.35	-3.89	0.04	-3.4	0.01	Protein coding	DNA polymerase III subunit beta [Synechocystis sp. PCC 6803] gi|16329463|ref|NP_440191.1|
Lj0g3v0114459	2	1.73	0	1.92	0	-0.28	0.29	0	1	Protein coding	NoHit
Lj0g3v0114949	2	0.59	0	0.36	0.07	-0.48	0.01	0.08	0.71	Protein coding	Os04g0663300 [Oryza sativa Japonica Group] gi|115461126|ref|NP_001054163.1|
Lj0g3v0115189	2	1.11	0	1.48	0	-0.27	0.31	0.35	0.25	Protein coding	Uncharacterized protein TCM_006837 [Theobroma cacao] gi|508706047|gb|EOX97943.1|
Lj0g3v0115199	2	0.62	0	0.15	0.39	-0.45	0.02	-0.26	0.19	Protein coding	PREDICTED: chaperone protein dnaJ 10-like isoform X1 [Cicer arietinum] gi|502158031|ref|XP_004511002.1|
Lj0g3v0115689	2	1.76	0	1.13	0.01	-0.87	0.09	0.3	0.54	repeat	NoHit
Lj0g3v0116049	2	0.72	0.01	0.24	0.37	-0.44	0.13	0.08	0.79	Protein coding	PREDICTED: chaperone protein dnaJ 1 mitochondrial-like [Glycine max] gi|356557132|ref|XP_003546872.1|
Lj0g3v0116819	2	5.17	0	2.81	0.02	-3.6	0.09	-1.83	0.25	Protein coding	Carbonic anhydrase [Medicago truncatula] gi|357489981|ref|XP_003615278.1|
Lj0g3v0117299	2	-0.17	0.39	-0.63	0	-0.38	0.04	-0.38	0.07	Non-coding	NoHit
Lj0g3v0117889	2	2.09	0	3.38	0	-0.57	0.35	0.51	0.39	Non-coding	NoHit
Lj0g3v0118349	2	1.02	0	-0.28	0.42	-0.92	0.01	0.39	0.28	Protein coding	PREDICTED: protection of telomeres protein 1a-like [Cucumis sativus] gi|449439461|ref|XP_004137504.1|
Lj0g3v0118489	2	1.06	0	-0.08	0.81	-0.79	0.02	0.22	0.57	Non-coding	NoHit
Lj0g3v0118779	2	1.88	0	2.19	0	0.02	1	0.65	0.27	Non-coding	NoHit
Lj0g3v0119049	2	1.22	0	0.59	0.07	-0.65	0.05	-0.53	0.14	Protein coding	60S ribosomal protein L23 [Zea mays] gi|413956981|gb|AFW89630.1|
Lj0g3v0119239	2	3.74	0.06	2	0.2	-1.44	1	2.84	0.01	Protein coding	CBN-SYG-2 protein [Caenorhabditis brenneri] gi|341884739|gb|EGT40674.1|
Lj0g3v0120029	2	0.92	0	0.65	0.01	-0.3	0.29	0.3	0.33	Protein coding	Polyadenylate-binding protein 2-A [Medicago truncatula] gi|357457685|ref|XP_003599123.1|
Lj0g3v0120439	2	0.68	0	0.46	0.04	-0.45	0.06	-0.09	0.73	Protein coding	glutathione S-transferase GST 12 [Glycine max] gi|351727779|ref|NP_001238708.1|
Lj0g3v0120619	2	1.26	0.01	1.48	0	-0.13	0.9	0.99	0.04	Protein coding	PREDICTED: F-box/FBD/LRR-repeat protein At4g26340-like [Glycine max] gi|356527370|ref|XP_003532284.1|
Lj0g3v0120869	2	1.46	0	0.31	0.3	-0.84	0.01	-0.52	0.12	Protein coding	PREDICTED: ubiquitin-60S ribosomal protein L40-like [Cucumis sativus] gi|449483218|ref|XP_004156525.1|
Lj0g3v0120989	2	0.93	0	0.65	0	-0.34	0.02	-0.01	0.94	Protein coding	PREDICTED: NHP2-like protein 1-like [Cicer arietinum] gi|502087441|ref|XP_004488534.1|
Lj0g3v0121149	2	2.19	0	2.88	0	0.58	0.37	1.34	0.02	Protein coding	Acyl-CoA N-acyltransferases (NAT) superfamily protein [Theobroma cacao] gi|508699759|gb|EOX91655.1|
Lj0g3v0121259	2	1.13	0	0.54	0.08	-0.72	0.04	0.68	0.03	Protein coding	integral membrane sensor signal transduction histidine kinase [Geobacter uraniireducens Rf4] gi|148262836|ref|YP_001229542.1|
Lj0g3v0122329	2	1.02	0.01	1.09	0	-0.27	0.47	-0.08	0.84	Protein coding	PREDICTED: DNA-directed RNA polymerase II subunit RPB4-like [Cicer arietinum] gi|502153857|ref|XP_004509486.1|
Lj0g3v0124099	2	0.65	0.23	-1.37	0	-1.36	0.01	-1.01	0.05	Non-coding	NoHit
Lj0g3v0124389	2	-0.25	0.17	-0.8	0	-0.47	0.01	-0.41	0.02	Protein coding	Hematological and neurological expressed 1-like protein [Theobroma cacao] gi|508700231|gb|EOX92127.1|
Lj0g3v0124769	2	2.09	0	0.5	0.25	-1.16	0.01	-0.28	0.61	Protein coding	stigma-specific stig1-like protein [Arabidopsis thaliana] gi|15223631|ref|NP_175487.1|
Lj0g3v0124949	2	2.54	0	2.21	0	-0.49	0.44	0.08	0.92	Protein coding	DNA methyltransferase [Populus trichocarpa] gi|224144433|ref|XP_002325288.1|
Lj0g3v0125259	2	1.24	0.02	2.22	0	0.37	0.5	0.93	0.07	Non-coding	NoHit
Lj0g3v0126289	2	0.76	0	0.7	0	-0.14	0.5	-0.02	0.92	Protein coding	autophagy-related protein 2 [Arabidopsis thaliana] gi|316995369|gb|ADU79134.1|
Lj0g3v0126909	2	1.19	0	-0.5	0.21	-0.85	0.04	0.16	0.72	Non-coding	NoHit
Lj0g3v0127329	2	0.6	0.01	0.26	0.24	-0.1	0.67	-0.05	0.85	Protein coding	Trichome birefringence-like 27 [Theobroma cacao] gi|508708544|gb|EOY00441.1|
Lj0g3v0128559	2	1.67	0	1.04	0.02	-0.89	0.12	0.51	0.25	Protein coding	PREDICTED: FBD-associated F-box protein At3g49020-like [Cicer arietinum] gi|502087930|ref|XP_004488685.1|
Lj0g3v0129389	2	1.04	0	0.71	0.02	-0.19	0.57	0.14	0.72	Protein coding	NoHit
Lj0g3v0129619	2	1.22	0	0.84	0	-0.44	0.09	-0.14	0.62	Protein coding	PREDICTED: 40S ribosomal protein S3-3-like [Cicer arietinum] gi|502122563|ref|XP_004497806.1|
Lj0g3v0130529	2	0.66	0	0.55	0	-0.23	0.13	0.29	0.08	Protein coding	Small nuclear ribonucleoprotein Sm D1 [Medicago truncatula] gi|357440765|ref|XP_003590660.1|
Lj0g3v0130589	2	-0.52	0.1	-1.06	0	-0.64	0.03	-0.33	0.31	Protein coding	PREDICTED: phosphoinositide phospholipase C 2-like [Cicer arietinum] gi|502097443|ref|XP_004490994.1|
Lj0g3v0131229	2	1.32	0.01	0.19	0.72	-0.82	0.14	-0.65	0.21	Protein coding	PREDICTED: folylpolyglutamate synthase-like partial [Cicer arietinum] gi|502183285|ref|XP_004517104.1|
Lj0g3v0131499	2	0.59	0.01	0.4	0.08	-0.01	0.98	0.17	0.53	Protein coding	PREDICTED: acyl-coenzyme A thioesterase 13 [Vitis vinifera] gi|225453708|ref|XP_002271066.1|
Lj0g3v0131909	2	0.88	0.05	1.21	0	-0.06	0.96	0.71	0.17	Protein coding	PREDICTED: transcription factor bHLH130-like [Glycine max] gi|356500459|ref|XP_003519049.1|
Lj0g3v0132099	2	5.49	0.01	3.28	0.04	-2.11	0.57	-0.61	0.79	Protein coding	PREDICTED: cystinosin homolog [Cicer arietinum] gi|502089534|ref|XP_004488939.1|
Lj0g3v0132459	2	0.56	0	-0.09	0.63	-0.64	0	-0.16	0.46	Protein coding	Beta-D-glucosidase [Medicago truncatula] gi|357462137|ref|XP_003601350.1|
Lj0g3v0132479	2	0.82	0	0.68	0.01	-0.19	0.52	0.09	0.78	Protein coding	Flowering time control protein FPA [Medicago truncatula] gi|357462061|ref|XP_003601312.1|
Lj0g3v0133289	2	0.86	0	0.47	0.09	-0.69	0.02	0.5	0.11	Protein coding	Pyrroline-5-carboxylate reductase 1 [Theobroma cacao] gi|508707540|gb|EOX99436.1|
Lj0g3v0134359	2	0.85	0.01	-0.13	0.67	-0.59	0.07	0.01	1	Protein coding	PREDICTED: N-glycosylase/DNA lyase OGG1-like isoform X1 [Cicer arietinum] gi|502135915|ref|XP_004502497.1|
Lj0g3v0134379	2	0	1	-1.02	0.03	-1.38	0	-0.3	0.58	repeat	NoHit
Lj0g3v0134489	2	1.57	0	2.33	0	0.73	0.19	2.08	0	Protein coding	hypothetical protein E5Q_04964 [Mixia osmundae IAM 14324] gi|358055936|dbj|GAA98281.1|
Lj0g3v0134729	2	0.87	0.01	0.62	0.04	-0.22	0.57	0.08	0.85	Protein coding	PREDICTED: xylosyltransferase 2-like isoform X2 [Cicer arietinum] gi|502084552|ref|XP_004487713.1|
Lj0g3v0134779	2	1.35	0.03	-1.18	0.02	-2.04	0	0.33	0.6	Protein coding	Stigma-specific Stig1 family protein [Arabidopsis thaliana] gi|15219205|ref|NP_175721.1|
Lj0g3v0134809	2	1.59	0	1.41	0	-0.47	0.33	-0.34	0.57	Protein coding	BIP1 [Medicago truncatula] gi|357452975|ref|XP_003596764.1|
Lj0g3v0135729	2	1.59	0.01	1.3	0.02	-0.37	0.67	0.5	0.41	repeat	NoHit
Lj0g3v0135979	2	1.3	0	0	1	-1.22	0.01	-0.22	0.66	Non-coding	NoHit
Lj0g3v0138769	2	0.76	0	0.77	0	-0.23	0.17	0.38	0.03	Protein coding	xylitol oxidase [Streptomyces avermitilis MA-4680] gi|29828632|ref|NP_823266.1|
Lj0g3v0139029	2	0.44	0.11	0.67	0.01	-0.27	0.33	0.17	0.58	Protein coding	family 2 glycosyl transferase [Alcanivorax dieselolei B5] gi|407695586|ref|YP_006820374.1|
Lj0g3v0139149	2	2.28	0	1.87	0	0.21	0.6	0.32	0.44	Non-coding	NoHit
Lj0g3v0140169	2	2.18	0.55	-1.08	0.38	-5.19	0	-1.18	0.67	Non-coding	NoHit
Lj0g3v0140179	2	3.17	0.01	3.05	0	-0.18	1	-0.04	1	Protein coding	PREDICTED: expansin-A8-like [Glycine max] gi|356500942|ref|XP_003519289.1|
Lj0g3v0140269	2	1.54	0	0.94	0.04	-0.6	0.35	-0.13	0.79	Protein coding	PREDICTED: DNA polymerase alpha subunit B-like [Glycine max] gi|356569195|ref|XP_003552790.1|
Lj0g3v0140429	2	1.96	0	2.25	0	-0.05	0.85	1.34	0	Protein coding	Pathogenesis-related protein PR10 [Medicago truncatula] gi|357449105|ref|XP_003594829.1|
Lj0g3v0140739	2	0.65	0.02	0.99	0	-0.22	0.46	0.19	0.55	Protein coding	Disease resistance protein [Medicago truncatula] gi|357513689|ref|XP_003627133.1|
Lj0g3v0141249	2	1.21	0.12	1.23	0.04	-2.01	0.01	-0.03	1	Protein coding	PREDICTED: exostosin-like 3-like [Cicer arietinum] gi|502124498|ref|XP_004498553.1|
Lj0g3v0141839	2	3.61	0.01	0.86	0.41	-2.44	0.11	-3.07	0.05	Protein coding	Transcription factor HEC2 [Medicago truncatula] gi|357465537|ref|XP_003603053.1|
Lj0g3v0142139	2	0.67	0.01	0.37	0.12	-0.25	0.31	-0.1	0.72	Protein coding	NoHit
Lj0g3v0142349	2	1.3	0	1.26	0	-0.38	0.11	0.85	0	Protein coding	PREDICTED: kinase D-interacting substrate of 220 kDa-like [Glycine max] gi|356511548|ref|XP_003524487.1|
Lj0g3v0145409	2	0.14	0.78	-0.61	0.12	-1.06	0.01	-0.19	0.69	Protein coding	Serine/threonine protein kinase [Medicago truncatula] gi|357513353|ref|XP_003626965.1|
Lj0g3v0146609	2	0.41	0.11	0.08	0.76	-0.64	0.01	-0.06	0.82	Protein coding	PREDICTED: glucan endo-13-beta-glucosidase-like protein 1-like [Cicer arietinum] gi|502143929|ref|XP_004505519.1|
Lj0g3v0146999	2	2.01	0	1.16	0.02	-1.35	0.05	-0.83	0.13	Protein coding	PREDICTED: organ-specific protein P4-like [Cicer arietinum] gi|502149167|ref|XP_004507418.1|
Lj0g3v0147469	2	4.65	0	4.42	0	-0.44	1	3.36	0.3	Protein coding	PREDICTED: polygalacturonase-like [Glycine max] gi|356498258|ref|XP_003517970.1|
Lj0g3v0147489	2	0.91	0	0.34	0.22	-0.42	0.12	-0.11	0.72	Protein coding	PREDICTED: mitochondrial inner membrane organizing system protein 1-like isoform X3 [Cicer arietinum] gi|502126508|ref|XP_004499334.1|
Lj0g3v0147649	2	0.73	0	1.05	0	-0.03	0.88	0.28	0.09	Non-coding	NoHit
Lj0g3v0147739	2	1.08	0.01	0.17	0.66	-0.77	0.07	-0.07	0.88	repeat	NoHit
Lj0g3v0148289	2	1.16	0.01	-0.18	0.71	-0.71	0.13	0.18	0.71	Protein coding	PREDICTED: CASP-like protein 12-like [Cicer arietinum] gi|502102623|ref|XP_004492135.1|
Lj0g3v0149329	2	1.33	0	0.92	0	-0.47	0.09	0.08	0.78	Non-coding	NoHit
Lj0g3v0150509	2	0.76	0.01	-0.76	0.01	-1	0	0.16	0.62	Protein coding	hypothetical protein BRAFLDRAFT_128236 [Branchiostoma floridae] gi|260801907|ref|XP_002595836.1|
Lj0g3v0150519	2	0.77	0.01	-0.73	0.01	-1.01	0	0.16	0.62	Protein coding	hypothetical protein BRAFLDRAFT_128236 [Branchiostoma floridae] gi|260801907|ref|XP_002595836.1|
Lj0g3v0150919	2	0.8	0.01	0.5	0.09	-0.21	0.53	0.2	0.55	Protein coding	pol protein [Human immunodeficiency virus 1] gi|259379082|gb|ACW57749.1|
Lj0g3v0151489	2	1.22	0.03	0.11	0.86	-1.34	0.01	-0.3	0.59	Protein coding	PREDICTED: tubby-like protein 8-like [Cicer arietinum] gi|502080542|ref|XP_004486597.1|
Lj0g3v0151509	2	0.83	0	0.86	0	-0.48	0.07	0.1	0.73	Protein coding	RAD23 protein [Medicago truncatula] gi|358346471|ref|XP_003637291.1|
Lj0g3v0151999	2	1.03	0.01	1.46	0	0.15	0.72	0.47	0.31	Protein coding	PREDICTED: diphthamide biosynthesis protein 4-like [Glycine max] gi|356540996|ref|XP_003538970.1|
Lj0g3v0152309	2	0.57	0.07	1.37	0	-0.08	0.81	0.91	0.01	Protein coding	tricarboxylate transporter [Magnaporthe oryzae 70-15] gi|389637626|ref|XP_003716446.1|
Lj0g3v0152909	2	0.94	0	1.21	0	0.05	0.79	0.34	0.11	Protein coding	PREDICTED: LOW QUALITY PROTEIN: F-box protein SKP2B-like [Glycine max] gi|356507616|ref|XP_003522560.1|
Lj0g3v0153859	2	0.48	0.15	0.84	0.01	-0.32	0.32	-0.16	0.7	Protein coding	NoHit
Lj0g3v0154459	2	4.5	0	2.23	0	-2.11	0.07	-0.06	1	Protein coding	Peroxidase [Medicago truncatula] gi|357448445|ref|XP_003594498.1|
Lj0g3v0154469	2	4.05	0	2.65	0.01	-1.5	0.44	0.18	1	Protein coding	PREDICTED: peroxidase 15-like [Glycine max] gi|356555861|ref|XP_003546248.1|
Lj0g3v0154909	2	2.65	0.3	4.31	0.01	0	1	0.87	0.36	Non-coding	NoHit
Lj0g3v0155139	2	1.59	0.01	-0.69	0.2	-1.66	0.01	-0.43	0.5	Non-coding	NoHit
Lj0g3v0155489	2	5.44	0	0.35	1	-2.99	0.32	-0.86	0.71	repeat	NoHit
Lj0g3v0157879	2	1.88	0	1.63	0	-0.2	0.72	0.17	0.75	Non-coding	NoHit
Lj0g3v0158259	2	1.21	0	0.42	0.14	-0.45	0.13	0.05	0.88	Protein coding	Zinc finger protein-like protein [Medicago truncatula] gi|357466287|ref|XP_003603428.1|
Lj0g3v0158949	2	-0.26	0.31	0.5	0.04	-0.84	0	0.11	0.72	Protein coding	PREDICTED: nitrate transporter 1.4-like [Glycine max] gi|356563024|ref|XP_003549766.1|
Lj0g3v0160499	2	0.79	0	0.49	0	-0.49	0	0.07	0.7	Protein coding	Auxin-responsive protein IAA [Medicago truncatula] gi|357454869|ref|XP_003597715.1|
Lj0g3v0160639	2	0.99	0	0.7	0.02	-0.65	0.03	0.68	0.05	Non-coding	NoHit
Lj0g3v0160709	2	0.67	0	0.51	0.02	-0.08	0.73	0.37	0.16	Protein coding	PREDICTED: leucine-rich repeat extensin-like protein 3-like [Cicer arietinum] gi|502123917|ref|XP_004498310.1|
Lj0g3v0160939	2	1.34	0	0.64	0.09	-0.81	0.05	0.5	0.24	Non-coding	NoHit
Lj0g3v0161439	2	2.73	0	1.41	0.11	-0.3	1	0.46	0.7	Protein coding	PREDICTED: WD repeat-containing protein 25-like [Solanum lycopersicum] gi|460382205|ref|XP_004236830.1|
Lj0g3v0161469	2	1.39	0	1.17	0	-0.58	0.07	0.31	0.32	Non-coding	NoHit
Lj0g3v0161519	2	-0.09	0.65	-0.63	0	-0.27	0.16	-0.17	0.42	Protein coding	PREDICTED: probable inactive receptor kinase At1g48480-like [Glycine max] gi|356499089|ref|XP_003518376.1|
Lj0g3v0161599	2	1.01	0	1.32	0	-0.05	0.91	1.02	0	Protein coding	PREDICTED: DCC family protein At1g52590 chloroplastic-like [Cicer arietinum] gi|502080787|ref|XP_004486677.1|
Lj0g3v0161719	2	1.81	0.02	2.75	0	0	1	0.91	0.42	Protein coding	PREDICTED: cytochrome P450 71D8-like [Glycine max] gi|356522069|ref|XP_003529672.1|
Lj0g3v0161989	2	1.8	0	1.63	0	-0.12	0.87	0.65	0.15	Protein coding	Ocs element-binding factor [Medicago truncatula] gi|357476543|ref|XP_003608557.1|
Lj0g3v0162389	2	0.93	0.01	1.28	0	0.05	0.91	0.67	0.06	Protein coding	conserved hypothetical protein [Aspergillus fumigatus Af293] gi|71000032|ref|XP_754733.1|
Lj0g3v0162589	2	0.67	0.01	0.58	0.02	-0.57	0.03	-0.05	0.87	Non-coding	NoHit
Lj0g3v0163479	2	1.66	0	1.62	0	0.24	0.39	0.92	0.01	Protein coding	PREDICTED: ethylene receptor 2-like [Cicer arietinum] gi|502115883|ref|XP_004495309.1|
Lj0g3v0163749	2	1.08	0.02	1.52	0	0.14	0.75	0.71	0.14	Non-coding	NoHit
Lj0g3v0163859	2	0.95	0	0.78	0	-0.15	0.41	0.24	0.24	Protein coding	PREDICTED: poly(A) polymerase-like [Cicer arietinum] gi|502163575|ref|XP_004512881.1|
Lj0g3v0163949	2	0.41	0.12	0.94	0	0.01	0.98	0.26	0.38	Non-coding	NoHit
Lj0g3v0164439	2	1.35	0.01	1.36	0	-0.46	0.45	0.63	0.26	Protein coding	Ulp1 protease family C-terminal catalytic domain containing protein [Medicago truncatula] gi|357505667|ref|XP_003623122.1|
Lj0g3v0164819	2	1.07	0	0.68	0	-0.41	0.04	-0.03	0.9	Protein coding	PREDICTED: 60S ribosomal protein L26-1-like [Glycine max] gi|356555056|ref|XP_003545855.1|
Lj0g3v0164849	2	1.25	0.1	1.81	0.01	-0.17	0.88	0.27	0.76	Non-coding	NoHit
Lj0g3v0165859	2	0.91	0	0.89	0	-0.34	0.13	0.25	0.3	Protein coding	PREDICTED: actin-depolymerizing factor 6-like [Glycine max] gi|356518048|ref|XP_003527696.1|
Lj0g3v0166219	2	1.86	0.08	3.26	0	0.42	1	1.25	0.28	Protein coding	F-box protein [Medicago truncatula] gi|357504105|ref|XP_003622341.1|
Lj0g3v0166269	2	0.5	0.73	-2.88	0.01	-2.31	0.07	-1.12	0.24	Protein coding	PREDICTED: reticuline oxidase-like [Glycine max] gi|356574801|ref|XP_003555533.1|
Lj0g3v0166689	2	2.14	0	2.25	0	-0.72	0.17	0.29	0.58	Non-coding	NoHit
Lj0g3v0166699	2	2.52	0	3.39	0	0.02	1	0.75	0.27	Non-coding	NoHit
Lj0g3v0166949	2	1.14	0	1.22	0	0.24	0.48	0.71	0.05	Protein coding	PREDICTED: zinc finger protein JACKDAW-like [Glycine max] gi|356541292|ref|XP_003539112.1|
Lj0g3v0168879	2	4.12	0	1.28	0.21	-2.22	0.3	-3.51	0	Protein coding	N3 like protein [Medicago truncatula] gi|14715258|emb|CAC44123.1|
Lj0g3v0168889	2	3.4	0	1.92	0	-2.16	0.02	-1.7	0.01	Non-coding	NoHit
Lj0g3v0168999	2	1.39	0	1.27	0	-0.38	0.03	0.51	0.01	Protein coding	PREDICTED: ubiquitin-conjugating enzyme E2 7-like [Fragaria vesca subsp. vesca] gi|470116820|ref|XP_004294573.1|
Lj0g3v0169049	2	-0.18	0.45	-0.67	0	-0.66	0	-0.21	0.41	Protein coding	F28J7.5 protein isoform 1 [Theobroma cacao] gi|508710739|gb|EOY02636.1|
Lj0g3v0169939	2	1.68	0.02	1.68	0.01	-0.15	1	0.32	0.68	Protein coding	PREDICTED: small glutamine-rich tetratricopeptide repeat-containing protein-like [Glycine max] gi|356554597|ref|XP_003545631.1|
Lj0g3v0169979	2	5.3	0.02	-3.19	0.1	-5.71	0.01	0.5	1	Non-coding	NoHit
Lj0g3v0170129	2	1.46	0	1.6	0	-0.14	0.8	0.31	0.62	Non-coding	NoHit
Lj0g3v0170279	2	1.58	0	1.97	0	-0.62	0.25	0.17	0.77	Protein coding	PREDICTED: RING-H2 finger protein ATL80-like [Cicer arietinum] gi|502153789|ref|XP_004509462.1|
Lj0g3v0170329	2	2.26	0	1.68	0	-1.04	0.01	0.22	0.61	Non-coding	NoHit
Lj0g3v0170419	2	1.33	0	1.22	0	-0.2	0.45	0.31	0.24	Protein coding	PREDICTED: N-alpha-acetyltransferase 38 NatC auxiliary subunit [Vitis vinifera] gi|225454559|ref|XP_002263175.1|
Lj0g3v0170609	2	2.62	0	3.1	0	0.55	0.26	1.09	0.02	Protein coding	PREDICTED: MLO-like protein 12-like [Glycine max] gi|356515124|ref|XP_003526251.1|
Lj0g3v0171459	2	0.52	0.07	1.08	0	0.08	0.81	0.37	0.23	Protein coding	F-box/FBD/LRR-repeat protein [Medicago truncatula] gi|357461417|ref|XP_003600990.1|
Lj0g3v0171479	2	1.56	0	0.97	0	-0.68	0.01	-0.78	0.01	Protein coding	PREDICTED: NAC domain-containing protein 100-like [Glycine max] gi|356512034|ref|XP_003524726.1|
Lj0g3v0173349	2	1.89	0.01	1.2	0.05	-0.53	0.58	-0.61	0.44	Protein coding	MTD1 [Medicago truncatula] gi|357437351|ref|XP_003588951.1|
Lj0g3v0174199	2	2.3	0.04	3.26	0	0.11	1	3.2	0	Protein coding	PREDICTED: miraculin-like [Glycine max] gi|356531023|ref|XP_003534078.1|
Lj0g3v0175019	2	-0.09	0.68	-0.86	0	-0.58	0.01	-0.03	0.92	Protein coding	Octicosapeptide/Phox/Bem1p domain-containing protein / tetratricopeptide repeat-containing protein [Theobroma cacao] gi|508783988|gb|EOY31244.1|
Lj0g3v0176049	2	3.01	0.01	0.33	0.78	-2.13	0.09	0.72	1	Non-coding	NoHit
Lj0g3v0176959	2	2.2	0	2.93	0	0.43	0.18	1.45	0	Protein coding	histidine kinase [Rivularia sp. PCC 7116] gi|427739404|ref|YP_007058948.1|
Lj0g3v0177129	2	0.04	0.89	-0.91	0	-0.99	0	-0.9	0	Protein coding	PTS system glucose-specific IIBC component [Clostridium perfringens SM101] gi|110802584|ref|YP_699433.1|
Lj0g3v0177209	2	1.86	0.03	2	0.01	-0.49	0.65	0.36	0.7	Protein coding	Uncharacterized protein TCM_041515 [Theobroma cacao] gi|508786314|gb|EOY33570.1|
Lj0g3v0177309	2	1.18	0.01	0.77	0.08	-0.36	0.49	-0.12	0.8	Non-coding	NoHit
Lj0g3v0177419	2	1.01	0	0.33	0.3	-0.72	0.04	0.28	0.44	Non-coding	NoHit
Lj0g3v0177449	2	3.31	0.14	3.9	0.01	-1.43	1	-0.04	1	Protein coding	PREDICTED: SKP1-interacting partner 15-like [Cicer arietinum] gi|502171920|ref|XP_004515125.1|
Lj0g3v0178529	2	4.22	0	3.06	0	-1.51	0.4	-0.2	0.83	Protein coding	sulfatase-modifying factor protein [Nitrosomonas sp. Is79A3] gi|339483051|ref|YP_004694837.1|
Lj0g3v0178539	2	3.06	0	2.88	0	-0.5	0.76	0.07	0.94	Protein coding	sulfatase-modifying factor protein [Nitrosomonas sp. Is79A3] gi|339483051|ref|YP_004694837.1|
Lj0g3v0180109	2	-0.51	0.42	-2.04	0	-1.63	0	-0.58	0.35	Protein coding	Os02g0708000 [Oryza sativa Japonica Group] gi|115448197|ref|NP_001047878.1|
Lj0g3v0180239	2	1.03	0	0.84	0	-0.21	0.51	0.14	0.68	Non-coding	NoHit
Lj0g3v0180599	2	0.98	0	0.58	0.01	-0.41	0.09	-0.35	0.19	Protein coding	Disease resistance protein [Medicago truncatula] gi|357468563|ref|XP_003604566.1|
Lj0g3v0180679	2	1.36	0.01	0.77	0.14	-0.67	0.25	0.32	0.59	Non-coding	NoHit
Lj0g3v0181279	2	0.8	0	0.04	0.86	-0.57	0.01	-0.29	0.26	Protein coding	PREDICTED: 40S ribosomal protein S19-1-like [Cicer arietinum] gi|502180159|ref|XP_004516579.1|
Lj0g3v0182389	2	1.48	0.01	1.74	0	-0.11	0.88	1.77	0	fragmented	NoHit
Lj0g3v0182399	2	1.68	0	2.07	0	-0.18	0.67	0.87	0.07	fragmented	NoHit
Lj0g3v0183479	2	3.24	0	3.5	0	-0.44	0.36	-0.01	0.98	fragmented	NoHit
Lj0g3v0184669	2	1.59	0	0.67	0.19	-1.19	0.04	-0.54	0.33	Non-coding	NoHit
Lj0g3v0184939	2	1.84	0	0.85	0.03	-1.06	0.02	0.33	0.46	repeat	NoHit
Lj0g3v0185889	2	0.54	0	1	0	-0.04	0.8	0.33	0.08	Protein coding	putative pseudouridine Synthase [Bacteriovorax marinus SJ] gi|374287761|ref|YP_005034846.1|
Lj0g3v0186199	2	0.47	0.06	0.73	0	0.04	0.93	0.47	0.08	Protein coding	PREDICTED: sodium-dependent phosphate transport protein 1 chloroplastic-like partial [Cucumis sativus] gi|449468057|ref|XP_004151738.1|
Lj0g3v0186259	2	0.52	0	0.6	0	-0.04	0.76	0.09	0.55	Non-coding	NoHit
Lj0g3v0186289	2	3.39	0	2.33	0.01	-1.82	0.28	-0.09	1	Protein coding	hypothetical protein MGL_1695 [Malassezia globosa CBS 7966] gi|164660778|ref|XP_001731512.1|
Lj0g3v0188099	2	0.79	0	0.97	0	-0.66	0.01	0.37	0.18	repeat	NoHit
Lj0g3v0188769	2	0.83	0	0.61	0	-0.35	0.04	0	1	repeat	NoHit
Lj0g3v0189669	2	0.97	0	1.12	0	-0.15	0.62	0.17	0.62	Non-coding	NoHit
Lj0g3v0191399	2	3.98	0	3.36	0	-1.45	0.02	-0.92	0.11	Non-coding	NoHit
Lj0g3v0191599	2	4.87	0	2.2	0.08	-2.14	0.53	-1.74	1	Protein coding	Uncharacterized protein TCM_034686 [Theobroma cacao] gi|508723803|gb|EOY15700.1|
Lj0g3v0192379	2	2.35	0	1.48	0.01	-0.92	0.19	0.1	0.93	Protein coding	PREDICTED: probably inactive leucine-rich repeat receptor-like protein kinase IMK2-like [Cicer arietinum] gi|502134366|ref|XP_004502093.1|
Lj0g3v0192519	2	0.02	0.94	-0.86	0	-0.67	0	-0.59	0.02	Protein coding	Histone H2A [Aegilops tauschii] gi|475577812|gb|EMT17934.1|
Lj0g3v0192689	2	2.75	0	2.05	0	-0.18	0.86	1.16	0.13	Protein coding	non-specific lipid transfer-like protein [Phaseolus vulgaris] gi|1420887|gb|AAC49370.1|
Lj0g3v0192699	2	2.73	0	1.78	0.01	-0.45	0.55	1.3	0.09	Protein coding	non-specific lipid transfer-like protein [Phaseolus vulgaris] gi|1420887|gb|AAC49370.1|
Lj0g3v0193619	2	2.55	0.01	2.19	0	-1.13	0.48	0.24	0.83	Protein coding	Uncharacterized protein TCM_021578 [Theobroma cacao] gi|508715148|gb|EOY07045.1|
Lj0g3v0194439	2	2	0	1.75	0	-1.09	0	1.32	0	Non-coding	NoHit
Lj0g3v0195339	2	1.66	0	-0.49	0.32	-1.21	0.02	-0.67	0.21	Protein coding	PREDICTED: two-component response regulator ARR11-like [Glycine max] gi|356538109|ref|XP_003537547.1|
Lj0g3v0195559	2	0.71	0.41	-1.64	0.02	-1.83	0.01	-0.77	0.33	Protein coding	PREDICTED: LRR receptor-like serine/threonine-protein kinase RPK2-like [Cicer arietinum] gi|502106893|ref|XP_004493090.1|
Lj0g3v0196019	2	0.94	0.03	-0.33	0.39	-2.09	0	-0.58	0.18	Non-coding	NoHit
Lj0g3v0196629	2	0.62	0	0.03	0.89	-0.5	0.02	-0.21	0.37	Protein coding	RAN GTPase 3 [Theobroma cacao] gi|508783701|gb|EOY30957.1|
Lj0g3v0196639	2	0.62	0	0.03	0.89	-0.5	0.02	-0.21	0.37	Protein coding	NoHit
Lj0g3v0197269	2	0.36	0.15	-0.52	0.02	-0.85	0	-0.45	0.08	Non-coding	NoHit
Lj0g3v0197519	2	1.51	0	0.21	0.63	-1.05	0.04	0.33	0.5	Protein coding	Inter-alpha-trypsin inhibitor heavy chain H3 [Medicago truncatula] gi|357472157|ref|XP_003606363.1|
Lj0g3v0198169	2	1.26	0	1.03	0	-0.76	0.02	0.48	0.14	Protein coding	NoHit
Lj0g3v0198259	2	0.84	0	0.98	0	-0.04	0.95	0.43	0.16	Protein coding	polysugar degrading enzyme [Bacillus thuringiensis MC28] gi|407705206|ref|YP_006828791.1|
Lj0g3v0198389	2	1.24	0	0.7	0.04	-0.43	0.27	-0.08	0.86	Protein coding	Molybdopterin synthase sulfur carrier subunit [Medicago truncatula] gi|357455873|ref|XP_003598217.1|
Lj0g3v0198659	2	2.2	0	3.41	0	0.25	0.67	0.98	0.09	Non-coding	NoHit
Lj0g3v0198969	2	1.09	0.06	0.12	0.83	-1.73	0	-0.07	1	Protein coding	PREDICTED: non-hemolytic phospholipase C-like [Glycine max] gi|356504452|ref|XP_003521010.1|
Lj0g3v0198979	2	0.75	0	0.51	0.03	-0.32	0.22	-0.22	0.41	repeat	NoHit
Lj0g3v0199799	2	2.8	0	0.73	0.34	-2	0.05	-0.13	0.91	Protein coding	F-box/LRR-repeat protein [Medicago truncatula] gi|357466215|ref|XP_003603392.1|
Lj0g3v0200189	2	-0.59	0.12	-1.2	0	-0.55	0.13	-0.54	0.22	Protein coding	PREDICTED: protein kinase PINOID 2-like [Cicer arietinum] gi|502088049|ref|XP_004488713.1|
Lj0g3v0200359	2	1.45	0.01	1.32	0.01	-0.79	0.13	0.42	0.44	Protein coding	BAHD acyltransferase DCR [Medicago truncatula] gi|357461157|ref|XP_003600860.1|
Lj0g3v0200679	2	1.43	0	0.42	0.19	-0.97	0	-1.37	0	Protein coding	Pectinesterase [Medicago truncatula] gi|357456165|ref|XP_003598363.1|
Lj0g3v0201839	2	0.76	0	0.33	0.03	-0.56	0	-0.16	0.35	Non-coding	NoHit
Lj0g3v0201959	2	4.96	0.01	1.8	0.14	-3.59	0.09	-0.52	0.73	Non-coding	NoHit
Lj0g3v0201989	2	1.89	0	0.94	0.01	-0.16	0.68	0.17	0.71	Protein coding	PREDICTED: probable phosphatidylinositol 4-kinase type 2-beta At1g26270-like [Glycine max] gi|356495721|ref|XP_003516722.1|
Lj0g3v0202539	2	2.38	0	3.23	0	0.21	0.35	1.89	0	Protein coding	PREDICTED: glucan endo-13-beta-glucosidase-like [Cicer arietinum] gi|502084830|ref|XP_004487771.1|
Lj0g3v0203099	2	0.77	0	0.64	0	-0.23	0.19	0.27	0.17	Protein coding	PREDICTED: SUMO-conjugating enzyme SCE1-like [Cicer arietinum] gi|502160781|ref|XP_004511894.1|
Lj0g3v0204259	2	0.87	0.09	-0.58	0.23	-1.36	0.01	-0.18	0.76	Protein coding	PREDICTED: probable pectinesterase/pectinesterase inhibitor 33-like [Cicer arietinum] gi|502180962|ref|XP_004516727.1|
Lj0g3v0205739	2	4.85	0.01	0.49	0.7	-4.78	0.01	-1.42	0.36	repeat	NoHit
Lj0g3v0205979	2	1.27	0	0.57	0.03	-0.33	0.28	-0.2	0.55	Non-coding	NoHit
Lj0g3v0206129	2	1.85	0	1.36	0	-0.55	0.02	0.29	0.25	Protein coding	Hop-interacting protein THI012 [Solanum lycopersicum] gi|365222866|gb|AEW69785.1|
Lj0g3v0206399	2	1.39	0	1.47	0	-0.12	0.61	0.34	0.18	Non-coding	NoHit
Lj0g3v0206949	2	1.13	0	0.88	0	-0.28	0.23	0.79	0	Protein coding	NoHit
Lj0g3v0207219	2	1.32	0	1.49	0	-0.05	0.83	0.84	0	Non-coding	NoHit
Lj0g3v0207669	2	2.29	0.01	1.22	0.12	-0.54	0.54	1.81	0.05	Protein coding	Gibberellin 20 oxidase [Medicago truncatula] gi|357464719|ref|XP_003602641.1|
Lj0g3v0207749	2	3.6	0	2.06	0	-1.45	0.15	0.77	0.27	Non-coding	NoHit
Lj0g3v0207759	2	1.31	0.01	1.03	0.03	-0.58	0.32	0.52	0.35	Protein coding	Uncharacterized protein TCM_004330 [Theobroma cacao] gi|508702822|gb|EOX94718.1|
Lj0g3v0208709	2	2.01	0	2.05	0	-0.88	0.17	0.27	0.64	Protein coding	PREDICTED: serine/threonine-protein kinase AFC2-like [Cicer arietinum] gi|502135581|ref|XP_004502382.1|
Lj0g3v0209409	2	0.78	0.01	0.46	0.16	-0.04	0.87	0.22	0.51	Non-coding	NoHit
Lj0g3v0209599	2	1.03	0	0.48	0.08	-0.64	0.03	0.12	0.7	Protein coding	PREDICTED: maestro heat-like repeat-containing protein family member 1-like isoform X2 [Cicer arietinum] gi|502111308|ref|XP_004494016.1|
Lj0g3v0209609	2	1.28	0	1.25	0	-0.08	0.79	1.11	0	Protein coding	Uncharacterized protein TCM_034955 [Theobroma cacao] gi|508724176|gb|EOY16073.1|
Lj0g3v0209619	2	1.18	0	1.2	0	-0.02	0.94	1.08	0	Protein coding	Uncharacterized protein TCM_034955 [Theobroma cacao] gi|508724176|gb|EOY16073.1|
Lj0g3v0210019	2	1.5	0.01	0.32	0.56	-0.45	0.51	0.34	0.63	Non-coding	NoHit
Lj0g3v0212129	2	0.7	0.06	-0.24	0.52	-0.95	0.01	-0.48	0.24	Protein coding	MYB transcription factor MYB57 [Glycine max] gi|351721486|ref|NP_001235675.1|
Lj0g3v0212169	2	1.99	0	2.48	0	-0.05	0.95	0.38	0.27	Protein coding	PREDICTED: cellulose synthase-like protein E1-like [Cicer arietinum] gi|502123509|ref|XP_004498142.1|
Lj0g3v0212509	2	5.12	0.02	-1.25	0.41	-5.22	0.01	0.19	1	Non-coding	NoHit
Lj0g3v0212839	2	1.19	0.44	-0.61	0.54	-2.51	0.03	-2.81	0.01	Protein coding	Pectinesterase [Medicago truncatula] gi|124360330|gb|ABN08343.1|
Lj0g3v0213909	2	0.75	0	0.55	0	-0.31	0.04	0.19	0.27	Protein coding	Abscisic acid receptor PYL8 [Medicago truncatula] gi|357463847|ref|XP_003602205.1|
Lj0g3v0213919	2	3.19	0	4.1	0	-0.13	1	3.9	0	Non-coding	NoHit
Lj0g3v0213999	2	1.39	0.01	-0.05	1	-1.23	0.03	-0.36	0.49	Protein coding	unknown [Lotus japonicus] gi|388515959|gb|AFK46041.1|
Lj0g3v0215579	2	-0.45	0.03	-0.68	0	-0.54	0.01	-0.28	0.22	Non-coding	NoHit
Lj0g3v0215879	2	0.71	0	0.87	0	0.13	0.61	0.37	0.14	Protein coding	Nucleotide binding protein 35 [Theobroma cacao] gi|508719197|gb|EOY11094.1|
Lj0g3v0216469	2	3.99	0	3.88	0	-0.34	0.47	1.92	0	Protein coding	pathogenesis-related protein class 10 [Oxytropis splendens] gi|359754793|gb|AEV59586.1|
Lj0g3v0216919	2	-0.1	0.64	-0.83	0	-0.49	0.01	-0.31	0.16	Protein coding	PREDICTED: oxysterol-binding protein-related protein 1D-like isoform 4 [Glycine max] gi|356540221|ref|XP_003538588.1|
Lj0g3v0218199	2	0.96	0	1.17	0	-0.26	0.31	0.44	0.13	Non-coding	NoHit
Lj0g3v0218549	2	1.3	0	1.4	0	-0.42	0.11	-0.25	0.4	Protein coding	Nicotinamidase 1 isoform 2 [Theobroma cacao] gi|508700040|gb|EOX91936.1|
Lj0g3v0219539	2	4.47	0.01	0.21	0.92	-4.59	0.01	-2.05	0.13	Protein coding	glycosyl transferase family protein [Novosphingobium sp. PP1Y] gi|334140348|ref|YP_004533550.1|
Lj0g3v0220219	2	-0.17	0.33	-0.39	0.02	-0.79	0	-0.25	0.2	Protein coding	peroxidase precursor [Glycine max] gi|363814589|ref|NP_001242769.1|
Lj0g3v0220729	2	4.44	0	2.62	0	-2.96	0.01	-0.17	0.91	Non-coding	NoHit
Lj0g3v0221179	2	-0.42	0.43	-1.33	0	-0.69	0.13	-0.69	0.15	Protein coding	PREDICTED: receptor-like serine/threonine-protein kinase ALE2-like [Glycine max] gi|356536862|ref|XP_003536952.1|
Lj0g3v0221809	2	0.65	0.11	0.13	0.75	-1	0.01	-0.04	0.95	Protein coding	PREDICTED: small RNA degrading nuclease 3-like [Glycine max] gi|356563578|ref|XP_003550038.1|
Lj0g3v0221909	2	0.73	0.01	1.03	0	-0.2	0.52	0.72	0.02	Non-coding	NoHit
Lj0g3v0222409	2	1.1	0.26	-0.16	0.9	-2.24	0	-0.28	1	Non-coding	NoHit
Lj0g3v0222839	2	1.13	0	1.69	0	-0.09	0.85	0.67	0.17	Non-coding	NoHit
Lj0g3v0222859	2	5.2	0	6.41	0	0.04	1	3.01	0.01	Protein coding	RecName: Full=Kunitz-type trypsin inhibitor-like 2 protein, AltName: Full=Protease inhibitor from pea 2, Flags: Precursor_x0001_gi|3650368|emb|CAA09607.1| profucosidase [Pisum sativum] gi|75220301|sp|O82711.1|PIP22_PEA
Lj0g3v0223199	2	1.07	0.01	-0.09	0.83	-1.2	0	0.24	0.62	Protein coding	PREDICTED: RNA pseudourine synthase 6 chloroplastic-like [Glycine max] gi|356546416|ref|XP_003541622.1|
Lj0g3v0223509	2	1.73	0	1.95	0	-1.28	0.03	-0.53	0.37	Protein coding	P-loop containing nucleoside triphosphate hydrolases superfamily protein isoform 2 [Theobroma cacao] gi|508709082|gb|EOY00979.1|
Lj0g3v0223919	2	0.4	0.01	0.66	0	0	1	0.46	0.01	repeat	NoHit
Lj0g3v0223929	2	1.75	0.02	0.4	0.5	-2.02	0	-0.26	0.68	Non-coding	NoHit
Lj0g3v0224419	2	-0.09	0.84	-0.91	0.01	-0.57	0.09	-0.15	0.67	Protein coding	predicted protein [Populus trichocarpa] gi|224126455|ref|XP_002329558.1|
Lj0g3v0225339	2	-1	0.12	-1.76	0	-0.95	0.1	-1.14	0.1	Protein coding	Separin [Medicago truncatula] gi|357445639|ref|XP_003593097.1|
Lj0g3v0225619	2	1.76	0	2.39	0	-0.01	0.97	0.55	0.09	Protein coding	EXORDIUM like 2 [Theobroma cacao] gi|508706849|gb|EOX98745.1|
Lj0g3v0227119	2	2.55	0.14	-0.52	0.63	-3.86	0.01	-0.9	0.54	Non-coding	NoHit
Lj0g3v0227259	2	1.47	0.01	0.39	0.42	-1.41	0.01	0.75	0.15	Non-coding	NoHit
Lj0g3v0228039	2	1.15	0.04	1.58	0	-0.05	1	0.54	0.35	Non-coding	NoHit
Lj0g3v0228179	2	-0.09	1	-1.93	0.07	-2.78	0.01	-2.26	0.13	Non-coding	NoHit
Lj0g3v0228359	2	-0.05	0.83	-0.78	0	-0.55	0.01	-0.15	0.52	Protein coding	PREDICTED: UDP-arabinopyranose mutase 1-like [Glycine max] gi|356568813|ref|XP_003552602.1|
Lj0g3v0230449	2	1.75	0	0.27	0.65	-0.91	0.2	0.23	0.77	Protein coding	PREDICTED: membrane-bound transcription factor site-2 protease-like [Glycine max] gi|356560965|ref|XP_003548756.1|
Lj0g3v0230879	2	0.57	0.19	1.33	0	-0.05	0.93	0.32	0.47	Protein coding	PREDICTED: WD repeat-containing protein 18-like [Glycine max] gi|356526563|ref|XP_003531886.1|
Lj0g3v0230919	2	1.46	0	0.46	0.24	-1.25	0	-0.41	0.35	Non-coding	NoHit
Lj0g3v0231919	2	7.51	0	7.76	0	0	1	2.06	1	repeat	NoHit
Lj0g3v0232499	2	1.16	0	1.42	0	-0.34	0.15	1.11	0	Protein coding	PREDICTED: universal stress protein A-like protein-like [Cicer arietinum] gi|502096617|ref|XP_004490794.1|
Lj0g3v0232659	2	0.64	0.07	0.99	0	-0.37	0.31	0.14	0.72	Protein coding	PREDICTED: ell-associated factor Eaf-like isoform X1 [Cicer arietinum] gi|502138241|ref|XP_004503335.1|
Lj0g3v0233279	2	2.8	0	1.78	0	-1.23	0.13	-0.62	0.37	Non-coding	NoHit
Lj0g3v0234569	2	1.65	0	0.94	0.03	-0.35	0.45	0.83	0.08	Non-coding	NoHit
Lj0g3v0235259	2	-1.67	1	-4.43	0.01	-3.97	0.02	-2.61	0.18	Non-coding	NoHit
Lj0g3v0235999	2	2.19	0.57	-1.61	0.26	-5.47	0.01	-0.52	1	Protein coding	Monoacylglycerol lipase ABHD6 [Medicago truncatula] gi|357463311|ref|XP_003601937.1|
Lj0g3v0236259	2	1.59	0	2.1	0	-0.23	0.46	0.12	0.67	Non-coding	NoHit
Lj0g3v0237499	2	1.49	0	0.72	0.01	-0.84	0.01	0.21	0.53	Protein coding	PREDICTED: F-box/LRR-repeat protein 15-like [Glycine max] gi|356552386|ref|XP_003544549.1|
Lj0g3v0238239	2	1.11	0.2	1.35	0.01	-0.97	0.34	0.34	0.48	Non-coding	NoHit
Lj0g3v0239159	2	2.03	0	1.28	0.01	-0.82	0.13	0.14	0.81	Protein coding	14-3-3-like protein [Pisum sativum] gi|4850247|emb|CAB42546.2|
Lj0g3v0239619	2	1.55	0.01	0.84	0.12	-0.76	0.24	-0.78	0.22	Protein coding	PREDICTED: asparagine synthetase [glutamine-hydrolyzing] gi|502135702|ref|XP_004502424.1|
Lj0g3v0239719	2	0.77	0	0.48	0.06	-0.45	0.1	0.4	0.18	Protein coding	PREDICTED: transcription factor TGA1-like isoform X3 [Cicer arietinum] gi|502135814|ref|XP_004502462.1|
Lj0g3v0240729	2	0.75	0	0.77	0	-0.49	0.02	0.14	0.58	Non-coding	NoHit
Lj0g3v0241109	2	-0.18	0.41	-0.75	0	-0.43	0.04	-0.43	0.05	Protein coding	Oligosaccharyltransferase complex subunit OSTC [Medicago truncatula] gi|357449673|ref|XP_003595113.1|
Lj0g3v0241129	2	2.52	0	2.74	0	0.07	0.82	2.16	0	Non-coding	NoHit
Lj0g3v0241139	2	3.71	0	3.25	0	-0.33	0.73	1.87	0
Lj0g3v0242879	2	-0.14	0.56	-0.77	0	-0.47	0.05	-0.54	0.03	Protein coding	PREDICTED: peptidyl-prolyl cis-trans isomerase G-like [Cicer arietinum] gi|502140248|ref|XP_004504129.1|
Lj0g3v0242929	2	1.09	0	0.94	0	-0.29	0.39	-0.06	0.88	Protein coding	PREDICTED: protein transport protein SEC23-like isoform X1 [Cicer arietinum] gi|502135229|ref|XP_004502262.1|
Lj0g3v0243059	2	2.1	0.01	0.18	0.88	-1.66	0.04	-1.32	0.09	Protein coding	Polygalacturonase-like protein [Medicago truncatula] gi|357479389|ref|XP_003609980.1|
Lj0g3v0243179	2	0.37	0.14	-0.77	0	-0.64	0.01	0	1	Protein coding	PREDICTED: probable polygalacturonase At3g15720-like [Cicer arietinum] gi|502080783|ref|XP_004486675.1|
Lj0g3v0243539	2	0.74	0.01	0.89	0	-0.43	0.11	0.27	0.38	Non-coding	NoHit
Lj0g3v0244059	2	1.11	0.01	0.62	0.1	-0.75	0.06	0.22	0.61	Non-coding	NoHit
Lj0g3v0244489	2	0.84	0	0.84	0	-0.35	0.21	-0.05	0.88	Protein coding	Glutamyl-tRNA(Gln) amidotransferase subunit A [Medicago truncatula] gi|357441631|ref|XP_003591093.1|
Lj0g3v0245739	2	0.99	0	1.04	0	-0.45	0.2	-0.22	0.53	Protein coding	PREDICTED: DNA polymerase I-like [Glycine max] gi|356500355|ref|XP_003518998.1|
Lj0g3v0246219	2	1.57	0	0.84	0	-1.2	0	-1.11	0	Protein coding	PREDICTED: protein LURP-one-related 12-like [Cicer arietinum] gi|502080736|ref|XP_004486664.1|
Lj0g3v0246249	2	1.61	0	1.35	0	-0.08	0.95	-0.05	0.95	Protein coding	PREDICTED: ABC transporter C family member 13-like [Glycine max] gi|356547472|ref|XP_003542136.1|
Lj0g3v0246729	2	0.92	0	0.27	0.2	-0.76	0	-0.32	0.18	Non-coding	NoHit
Lj0g3v0247099	2	4.85	0.01	0.86	0.72	-3.05	0.2	-0.44	1	Non-coding	NoHit
Lj0g3v0247429	2	1.85	0.07	-2.01	0.02	-2.99	0	0.07	1	Protein coding	C2H2-like zinc finger protein [Arabidopsis thaliana] gi|22328931|ref|NP_194291.2|
Lj0g3v0248629	2	1.95	0	3.02	0	-0.79	0.21	-0.17	0.79	Non-coding	NoHit
Lj0g3v0248799	2	1.66	0.04	1.76	0.01	-0.81	0.38	0.67	0.37	Protein coding	PREDICTED: protein FAR1-RELATED SEQUENCE 12-like [Vitis vinifera] gi|359488119|ref|XP_002273089.2|
Lj0g3v0249059	2	1.33	0	0.58	0.07	-0.75	0.02	-0.01	0.98	Protein coding	PREDICTED: probable mitochondrial-processing peptidase subunit beta-like [Cicer arietinum] gi|502103363|ref|XP_004492264.1|
Lj0g3v0249499	2	1.07	0	0.08	0.85	-0.78	0.03	0.64	0.09	Protein coding	PREDICTED: F-box protein At5g39450-like [Glycine max] gi|356518785|ref|XP_003528058.1|
Lj0g3v0249779	2	2.76	0.01	1.7	0.04	-1.38	0.25	0.95	0.27	Protein coding	unknown [Lotus japonicus] gi|388514689|gb|AFK45406.1|
Lj0g3v0250229	2	-0.68	0.01	-0.95	0	-0.53	0.02	-0.23	0.34	Protein coding	S-adenosyl-L-methionine-dependent methyltransferases superfamily protein [Theobroma cacao] gi|508723078|gb|EOY14975.1|
Lj0g3v0251369	2	0.69	0	0.76	0	-0.2	0.32	0.11	0.65	Protein coding	PREDICTED: probable polygalacturonase-like [Glycine max] gi|356560736|ref|XP_003548644.1|
Lj0g3v0251499	2	0.93	0.07	1.23	0.01	-0.13	0.83	0.41	0.45	Protein coding	Os09g0346900 [Oryza sativa Japonica Group] gi|115478697|ref|NP_001062942.1|
Lj0g3v0252079	2	1.75	0	1.2	0.02	-0.62	0.27	0.33	0.56	Protein coding	PREDICTED: beta-glucosidase 18-like [Glycine max] gi|356546883|ref|XP_003541851.1|
Lj0g3v0252529	2	0.88	0.01	0.5	0.12	-0.77	0.02	-0.03	0.93	Protein coding	ABC1 family protein [Arabidopsis lyrata subsp. lyrata] gi|297812683|ref|XP_002874225.1|
Lj0g3v0252759	2	0.8	0	0.03	0.92	-0.43	0.08	0.23	0.39	Protein coding	40S ribosomal protein S30 [Medicago truncatula] gi|357476845|ref|XP_003608708.1|
Lj0g3v0254079	2	-0.05	0.81	-0.71	0	-0.49	0.01	-0.42	0.06	Protein coding	cytochrome P450 monooxygenase [Lotus japonicus] gi|371940462|dbj|BAL45205.1|
Lj0g3v0255029	2	1.4	0.03	1.45	0.01	-0.27	0.86	0.04	1	Non-coding	NoHit
Lj0g3v0255039	2	1.57	0.02	1.45	0.01	-0.43	0.71	0.04	1	Protein coding	Unknown protein [Arabidopsis thaliana] gi|15451186|gb|AAK96864.1|
Lj0g3v0256639	2	-0.88	0.01	-1.3	0	-0.65	0.03	-0.57	0.09	Protein coding	sieve element occlusion a [Solanum phureja] gi|307101690|gb|ADN32810.1|
Lj0g3v0257229	2	1.52	0.01	0.99	0.04	-1.25	0.04	0.17	0.78	Protein coding	branched-chain amino acid aminotransferase [Nocardiopsis alba ATCC BAA-2165] gi|403510451|ref|YP_006642089.1|
Lj0g3v0258149	2	1.34	0.01	1.58	0	-0.36	0.53	0.08	0.89	Protein coding	Chaperone protein dnaJ [Medicago truncatula] gi|357438881|ref|XP_003589717.1|
Lj0g3v0258929	2	0.85	0	0.33	0.23	-0.08	0.82	0.07	0.81	Protein coding	PREDICTED: GPI-anchor transamidase-like [Glycine max] gi|356516961|ref|XP_003527159.1|
Lj0g3v0260189	2	3.18	0	0.1	0.92	-1.76	0.05	0.86	1	Non-coding	NoHit
Lj0g3v0260199	2	3.18	0	0.1	0.92	-1.76	0.05	0.86	1	Non-coding	NoHit
Lj0g3v0260379	2	1.31	0.01	1.23	0.01	-0.07	0.91	1.21	0.02	Protein coding	RecName: Full=Outer envelope pore protein 24 chloroplastic, AltName: Full=Chloroplastic outer envelope pore protein of 24 kDa_x0001_gi|2764574|emb|CAA04468.1| pore protein of 24 kD (OEP24) [Pisum sativum] gi|75098940|sp|O49929.1|OEP24_PEA
Lj0g3v0260529	2	1.18	0	0.44	0.15	-0.59	0.06	-0.19	0.58	Protein coding	PREDICTED: G-type lectin S-receptor-like serine/threonine-protein kinase RLK1-like [Fragaria vesca subsp. vesca] gi|470120499|ref|XP_004296339.1|
Lj0g3v0261849	2	1.66	0	1.96	0	-0.09	0.77	0.36	0.31	Non-coding	NoHit
Lj0g3v0261869	2	0.76	0	0.57	0.03	-0.41	0.13	-0.02	0.96	Protein coding	NADPH:quinone oxidoreductase [Medicago truncatula] gi|357456791|ref|XP_003598676.1|
Lj0g3v0262159	2	0.72	0	0.42	0.08	-0.45	0.07	-0.23	0.39	Non-coding	NoHit
Lj0g3v0262929	2	5.37	0.01	0.89	0.56	-3.48	0.16	0.77	0.71	Protein coding	NoHit
Lj0g3v0263069	2	1.46	0	0.89	0.01	-0.92	0.01	0.33	0.4	Non-coding	NoHit
Lj0g3v0263129	2	0.58	0.03	-0.59	0.02	-0.65	0.01	-0.19	0.52	Non-coding	NoHit
Lj0g3v0263839	2	0.71	0	0.68	0	-0.15	0.33	0.25	0.17	Protein coding	Adenine nucleotide alpha hydrolases-like superfamily protein isoform 1 [Theobroma cacao] gi|508720856|gb|EOY12753.1|
Lj0g3v0264169	2	0.87	0.01	0.23	0.5	-0.52	0.13	0.11	0.74	Protein coding	GPI-anchored wall transfer protein [Medicago truncatula] gi|357517003|ref|XP_003628790.1|
Lj0g3v0264269	2	1.05	0	0.9	0	-0.49	0.03	0.56	0.02	Protein coding	hypothetical protein FOC1_g10013389 [Fusarium oxysporum f. sp. cubense race 1] gi|477520599|gb|ENH72725.1|
Lj0g3v0264289	2	1.2	0	0.36	0.34	-1.17	0	-0.27	0.51	Non-coding	NoHit
Lj0g3v0265379	2	-1.87	0	-2.01	0	-1.13	0.01	-1.36	0.01	Protein coding	PREDICTED: trans-23-enoyl-CoA reductase-like [Glycine max] gi|356499538|ref|XP_003518596.1|
Lj0g3v0265489	2	0.84	0.04	1.01	0.01	-0.03	1	0.76	0.08	Protein coding	JHL22C18.10 [Jatropha curcas] gi|317106719|dbj|BAJ53217.1|
Lj0g3v0265579	2	0.76	0	0.49	0.03	-0.46	0.05	0.15	0.57	Protein coding	unknown [Lotus japonicus] gi|388498700|gb|AFK37416.1|
Lj0g3v0266019	2	2.2	0	1.12	0.01	-1.39	0.01	-0.43	0.38	Non-coding	NoHit
Lj0g3v0266239	2	0.21	0.43	-0.26	0.26	-0.75	0	-0.22	0.4	Protein coding	PREDICTED: phosphatidylinositol N-acetylglucosaminyltransferase subunit P-like [Glycine max] gi|356549114|ref|XP_003542942.1|
Lj0g3v0266349	2	2.03	0.01	0.36	0.6	-1.26	0.19	0.11	0.9	Protein coding	RNA methyltransferase-like protein [Medicago truncatula] gi|357517191|ref|XP_003628884.1|
Lj0g3v0266829	2	0.09	0.87	-1.1	0.01	-1.03	0.02	-0.11	0.85	Protein coding	PREDICTED: probable protein arginine N-methyltransferase 4.2-like [Glycine max] gi|356508346|ref|XP_003522918.1|
Lj0g3v0267179	2	1.65	0	2	0	-0.12	0.47	0.01	0.94	Non-coding	NoHit
Lj0g3v0267239	2	1.63	0.01	0.6	0.26	-0.88	0.21	-0.02	1	Non-coding	NoHit
Lj0g3v0267479	2	0	1	-0.66	0	-0.59	0	-0.27	0.11	Protein coding	PREDICTED: clathrin heavy chain 1-like [Glycine max] gi|356495434|ref|XP_003516582.1|
Lj0g3v0267509	2	1.41	0.04	1.94	0	-0.22	0.8	0.93	0.34	Non-coding	NoHit
Lj0g3v0267809	2	1.11	0	0.05	0.87	-1.27	0	0.39	0.24	Non-coding	NoHit
Lj0g3v0267829	2	0.96	0	0.89	0	-0.63	0.01	0.31	0.26	Non-coding	NoHit
Lj0g3v0268049	2	3.45	0	3.1	0.01	0.44	1	0.34	1	Protein coding	PREDICTED: B3 domain-containing transcription factor VRN1-like [Vitis vinifera] gi|225428645|ref|XP_002281517.1|
Lj0g3v0268219	2	0.67	0.1	-0.17	0.65	-0.99	0.01	-0.11	0.8	Non-coding	NoHit
Lj0g3v0268439	2	1.47	0.01	1.3	0.01	-0.04	1	0.47	0.39	Protein coding	delta-1-pyrroline-5-carboxylate dehydrogenase [Mesotoga prima MesG1.Ag.4.2] gi|389844953|ref|YP_006347033.1|
Lj0g3v0268599	2	5.32	0	4.11	0	-0.44	1	-0.47	1	Non-coding	NoHit
Lj0g3v0270299	2	0.56	0.06	-1.19	0	-1.02	0	-0.52	0.1	Protein coding	PREDICTED: DNA-directed RNA polymerases I II and III subunit RPABC3-like [Cicer arietinum] gi|502168862|ref|XP_004514482.1|
Lj0g3v0270409	2	1.5	0	1.07	0	-0.59	0.05	0.44	0.21	Protein coding	NoHit
Lj0g3v0270689	2	3.54	0.09	0.29	0.84	-3.5	0.09	-3.4	0	Protein coding	Plastid movement impaired1 [Theobroma cacao] gi|508717238|gb|EOY09135.1|
Lj0g3v0270749	2	1.78	0.01	0.97	0.19	-0.27	0.83	-0.39	0.7	Protein coding	PREDICTED: probable pectinesterase/pectinesterase inhibitor 33-like [Cicer arietinum] gi|502127325|ref|XP_004499656.1|
Lj0g3v0271089	2	0.59	0	0.51	0	-0.07	0.72	0.28	0.15	Protein coding	Uncharacterized protein isoform 1 [Theobroma cacao] gi|508774643|gb|EOY21899.1|
Lj0g3v0271169	2	1.84	0	-0.08	0.83	-2.27	0	0.94	0.08	Protein coding	PREDICTED: PAP-specific phosphatase HAL2-like [Glycine max] gi|356549397|ref|XP_003543080.1|
Lj0g3v0271539	2	1.42	0	0.35	0.38	-0.57	0.21	-0.61	0.18	Protein coding	Zinc ion binding protein isoform 1 [Theobroma cacao] gi|508704507|gb|EOX96403.1|
Lj0g3v0271569	2	3.23	0	4.4	0	0.19	0.87	3.99	0	Protein coding	PREDICTED: ankyrin repeat-containing protein At5g02620-like [Glycine max] gi|356546390|ref|XP_003541609.1|
Lj0g3v0271659	2	1.8	0	1.74	0	-0.2	0.89	0.22	0.69	Non-coding	NoHit
Lj0g3v0271799	2	1.21	0.01	0.07	0.88	-0.74	0.1	-0.44	0.32	Protein coding	DnaJ/Hsp40 cysteine-rich domain superfamily protein [Theobroma cacao] gi|508782037|gb|EOY29293.1|
Lj0g3v0272009	2	2.17	0	2.06	0	-0.33	0.65	1.84	0.03	Protein coding	lipid transfer protein precursor [Pisum sativum] gi|7381207|gb|AAF61436.1|AF137353_1
Lj0g3v0272319	2	0.76	0.24	-1.18	0.03	-1.93	0	-0.61	0.28	Protein coding	Uncharacterized protein TCM_019705 [Theobroma cacao] gi|508712566|gb|EOY04463.1|
Lj0g3v0272329	2	0.49	0.51	-0.69	0.23	-1.72	0.01	0.03	1	Protein coding	Uncharacterized protein TCM_019705 [Theobroma cacao] gi|508712566|gb|EOY04463.1|
Lj0g3v0272899	2	-0.2	0.46	-0.84	0	-0.48	0.06	-0.18	0.55	Protein coding	Ureidoglycine aminohydrolase isoform 1 [Theobroma cacao] gi|508776918|gb|EOY24174.1|
Lj0g3v0273119	2	0.54	0.01	0.74	0	-0.14	0.5	0.11	0.64	Non-coding	NoHit
Lj0g3v0273289	2	1.07	0	0.86	0	-0.32	0.16	0.71	0	Protein coding	KTEL motif-containing protein [Medicago truncatula] gi|357497409|ref|XP_003618993.1|
Lj0g3v0273489	2	0.61	0.09	-0.22	0.48	-1	0	0.15	0.68	Protein coding	GATA transcription factor [Medicago truncatula] gi|357481109|ref|XP_003610840.1|
Lj0g3v0273569	2	1.96	0	1.06	0	-0.97	0.01	-0.99	0.01	Protein coding	PREDICTED: pentatricopeptide repeat-containing protein At1g66345 mitochondrial-like [Cicer arietinum] gi|502080402|ref|XP_004486552.1|
Lj0g3v0274029	2	0.82	0	0.62	0	-0.47	0.01	-0.26	0.21	Protein coding	PREDICTED: T-complex protein 1 subunit beta-like [Glycine max] gi|356542726|ref|XP_003539816.1|
Lj0g3v0274049	2	1.39	0	1.23	0	-0.88	0.07	0.32	0.52	Non-coding	NoHit
Lj0g3v0274609	2	1.94	0.01	0.32	0.63	-1.6	0.04	-0.22	0.83	Protein coding	PQ-loop repeat-containing protein [Medicago truncatula] gi|357497257|ref|XP_003618917.1|
Lj0g3v0275229	2	0.93	0	1.52	0	-0.06	0.83	0.25	0.38	Protein coding	PREDICTED: probable receptor-like protein kinase At5g39020-like [Glycine max] gi|356573827|ref|XP_003555057.1|
Lj0g3v0275509	2	0.45	0.18	-0.11	0.7	-0.98	0	-0.8	0.02	Protein coding	PREDICTED: rab3 GTPase-activating protein catalytic subunit-like isoform X1 [Cicer arietinum] gi|502129438|ref|XP_004500304.1|
Lj0g3v0276269	2	3.31	0.12	-0.7	0.58	-4.72	0.01	-0.48	1	Non-coding	NoHit
Lj0g3v0277079	2	1.05	0	0.86	0.01	-0.5	0.14	-0.1	0.79	Non-coding	NoHit
Lj0g3v0277139	2	1.01	0.06	1.39	0.01	-0.02	1	0.95	0.07	Non-coding	NoHit
Lj0g3v0277739	2	1.38	0.01	0	1	-1.05	0.07	0.17	0.8	Protein coding	PREDICTED: GPI ethanolamine phosphate transferase 3-like [Glycine max] gi|356545808|ref|XP_003541326.1|
Lj0g3v0277769	2	0.93	0.07	0.04	0.97	-1.41	0	-0.04	0.97	Protein coding	PREDICTED: gamma-tubulin complex component 2-like [Glycine max] gi|356560679|ref|XP_003548617.1|
Lj0g3v0277819	2	0.94	0	0.48	0.07	-0.51	0.08	0.2	0.52	Protein coding	PREDICTED: cytochrome c oxidase assembly factor 5-like [Glycine max] gi|356544094|ref|XP_003540490.1|
Lj0g3v0278459	2	3.18	0	4.74	0	1.28	0.06	5.11	0	Protein coding	beta-13-glucanase [Lotus japonicus] gi|189047086|dbj|BAG34628.1|
Lj0g3v0278599	2	4.19	0	2.09	0.01	-1.53	0.41	1.16	0.25	Protein coding	Uncharacterized protein TCM_014932 [Theobroma cacao] gi|508775642|gb|EOY22898.1|
Lj0g3v0279759	2	2.83	0	1.09	0.1	-1.77	0.02	-0.2	0.85	Non-coding	NoHit
Lj0g3v0280569	2	1.17	0	0.07	0.8	-0.92	0	-0.28	0.33	Protein coding	Os10g0533100 [Oryza sativa Japonica Group] gi|115483120|ref|NP_001065153.1|
Lj0g3v0280619	2	1.7	0	0.95	0	-0.72	0.03	-0.34	0.36	Protein coding	40S ribosomal protein [Medicago truncatula] gi|357495305|ref|XP_003617941.1|
Lj0g3v0280989	2	0.79	0	0.89	0	-0.26	0.35	0.2	0.5	Protein coding	PREDICTED: scarecrow-like protein 6-like [Glycine max] gi|356498250|ref|XP_003517966.1|
Lj0g3v0282039	2	0.8	0	0.75	0	-0.11	0.71	0.03	0.92	Non-coding	NoHit
Lj0g3v0282229	2	0.67	0	1.11	0	-0.03	0.9	0.48	0.04	Protein coding	PREDICTED: carnitinyl-CoA dehydratase-like [Cicer arietinum] gi|502122625|ref|XP_004497837.1|
Lj0g3v0282349	2	0.59	0	0.3	0.12	-0.44	0.02	-0.02	0.94	Protein coding	Uncharacterized protein isoform 2 [Theobroma cacao] gi|508705078|gb|EOX96974.1|
Lj0g3v0282379	2	0.5	0.19	1.16	0	-0.47	0.23	0.71	0.09	Protein coding	PREDICTED: basic leucine zipper 63-like [Cicer arietinum] gi|502148785|ref|XP_004507268.1|
Lj0g3v0282489	2	0.84	0	0.89	0	-0.3	0.2	0.36	0.16	Protein coding	Uncharacterized protein TCM_037491 [Theobroma cacao] gi|508782952|gb|EOY30208.1|
Lj0g3v0282929	2	2.6	0	2	0	-1.32	0.06	-0.05	0.97	Protein coding	PREDICTED: 3-deoxy-manno-octulosonate cytidylyltransferase-like [Glycine max] gi|356543296|ref|XP_003540098.1|
Lj0g3v0283259	2	1.06	0	0.59	0.06	-0.74	0.03	0.61	0.1	Protein coding	ZIP-like zinc transporter [Medicago truncatula] gi|357437427|ref|XP_003588989.1|
Lj0g3v0283349	2	0.35	0.1	-0.53	0.01	-0.8	0	-0.26	0.24	Protein coding	PREDICTED: protein disulfide-isomerase 5-1-like isoform 1 [Cucumis sativus] gi|449463657|ref|XP_004149548.1|
Lj0g3v0283399	2	1.16	0	1.32	0	0	1	0.51	0.22	Non-coding	NoHit
Lj0g3v0284099	2	-3.61	0.13	-4.61	0	-2.26	0.06	-2.87	0.04	Protein coding	PREDICTED: probable C-terminal domain small phosphatase-like isoform X2 [Cicer arietinum] gi|502170462|ref|XP_004514837.1|
Lj0g3v0284259	2	1.29	0.14	2.04	0.01	0.52	0.61	1.17	0.17	Protein coding	PREDICTED: 39S ribosomal protein L46 mitochondrial-like isoform X1 [Cicer arietinum] gi|502113990|ref|XP_004494826.1|
Lj0g3v0285499	2	1.28	0	1.5	0	0	0.99	0.21	0.3	repeat	NoHit
Lj0g3v0286579	2	0.65	0.4	1.52	0.01	-0.27	0.79	0.15	0.87	Non-coding	NoHit
Lj0g3v0286629	2	0.83	0.01	0.95	0	-0.18	0.59	0.36	0.33	Protein coding	PREDICTED: arginine/serine-rich-splicing factor RSP41-like [Glycine max] gi|356505098|ref|XP_003521329.1|
Lj0g3v0287009	2	-0.4	0.19	-1	0	-0.57	0.03	-0.17	0.55	Protein coding	RAB7A [Lotus japonicus] gi|1370182|emb|CAA98168.1|
Lj0g3v0287589	2	2.1	0	1.91	0	-0.32	0.6	1.06	0.05	Protein coding	PREDICTED: cellulose synthase-like protein E1-like [Glycine max] gi|356527159|ref|XP_003532180.1|
Lj0g3v0288759	2	1.55	0.01	2.06	0	-0.21	0.89	0.14	0.82	Protein coding	Uncharacterized protein TCM_035811 [Theobroma cacao] gi|508724982|gb|EOY16879.1|
Lj0g3v0290399	2	1.87	0.01	0.65	0.38	-0.45	0.63	-0.59	0.44	Protein coding	PREDICTED: cell cycle checkpoint protein RAD1-like [Cucumis sativus] gi|449462759|ref|XP_004149108.1|
Lj0g3v0290469	2	-0.08	0.9	-1.53	0	-1.52	0	-0.36	0.47	Protein coding	PREDICTED: L-ascorbate oxidase homolog isoform 2 [Glycine max] gi|356563672|ref|XP_003550085.1|
Lj0g3v0290619	2	3.54	0	3.79	0	-1.24	0.66	-1.57	0.12	Non-coding	NoHit
Lj0g3v0292129	2	1.02	0	-0.12	0.59	-1.03	0	-0.29	0.3	Protein coding	Uncharacterized protein TCM_000596 [Theobroma cacao] gi|508699487|gb|EOX91383.1|
Lj0g3v0292509	2	1.05	0	0.39	0.08	-0.64	0.01	-0.19	0.47	Protein coding	60S ribosomal protein L23 [Arabidopsis thaliana] gi|334185072|ref|NP_001189805.1|
Lj0g3v0292699	2	0.85	0	1.08	0	-0.1	0.69	0.12	0.65	Non-coding	NoHit
Lj0g3v0294979	2	0.73	0.01	0.37	0.2	-0.43	0.14	-0.3	0.36	Protein coding	global transcription factor group [Populus trichocarpa] gi|224098028|ref|XP_002311109.1|
Lj0g3v0295619	2	2.41	0	2.54	0	-0.35	0.16	1.2	0	Protein coding	beta-glucan-elicitor receptor [Glycine max] gi|1752734|dbj|BAA11407.1|
Lj0g3v0295669	2	-0.01	1	-0.88	0	-0.57	0.02	-0.65	0.02	Protein coding	GTP-binding protein ras-like protein [Medicago truncatula] gi|357474509|ref|XP_003607539.1|
Lj0g3v0295969	2	-0.27	0.59	-0.58	0.15	-1.1	0.01	-0.41	0.38	Protein coding	Solute carrier family 22 member [Medicago truncatula] gi|357515127|ref|XP_003627852.1|
Lj0g3v0296529	2	0.72	0	0.51	0.03	-0.2	0.41	0.05	0.86	Protein coding	PREDICTED: transcription factor ASG4-like isoform X1 [Cicer arietinum] gi|502181705|ref|XP_004516868.1|
Lj0g3v0296659	2	1.82	0	2.59	0	0.41	0.37	1.69	0	Protein coding	PREDICTED: probable leucine-rich repeat receptor-like protein kinase At1g35710-like [Cicer arietinum] gi|502148812|ref|XP_004507279.1|
Lj0g3v0297059	2	0.91	0	0.47	0.07	-0.53	0.05	0.21	0.47	repeat	NoHit
Lj0g3v0297909	2	-0.25	0.52	-1.07	0	-0.89	0.01	-0.18	0.58	Protein coding	Rhomboid family member [Medicago truncatula] gi|357453415|ref|XP_003596984.1|
Lj0g3v0297919	2	-0.44	0.17	-1.12	0	-0.86	0	-0.21	0.46	Protein coding	Rhomboid family member [Medicago truncatula] gi|357453415|ref|XP_003596984.1|
Lj0g3v0298819	2	1.97	0	1.41	0.01	-1.43	0.03	-0.55	0.33	Protein coding	PREDICTED: pseudouridine-5'-monophosphatase-like [Cicer arietinum] gi|502150234|ref|XP_004507854.1|
Lj0g3v0298839	2	1.32	0.01	1.01	0.02	-0.7	0.16	-0.25	0.59	Protein coding	PREDICTED: probable small nuclear ribonucleoprotein F [Glycine max] gi|356562363|ref|XP_003549441.1|
Lj0g3v0300359	2	0.68	0	0.12	0.51	-0.59	0	-0.36	0.07	Non-coding	NoHit
Lj0g3v0300529	2	1.19	0	0.79	0	-0.26	0.31	0.62	0.02	Protein coding	protein phosphatase 1 catalitic subunit [Medicago sativa] gi|3176076|emb|CAA05493.1|
Lj0g3v0301089	2	0.42	0.06	-0.74	0	-0.9	0	-0.7	0.01
Lj0g3v0301519	2	0.88	0.01	0.77	0.01	-0.86	0.01	0.23	0.46	Protein coding	hydroxymyristoyl-ACP dehydratase [Citrobacter sp. 30_2] gi|496061872|ref|WP_008786379.1|
Lj0g3v0302079	2	3.92	0.06	5.24	0	0	1	2.92	0.12	Non-coding	NoHit
Lj0g3v0302409	2	0.66	0.01	1.03	0	-0.04	0.9	0.2	0.5	Non-coding	NoHit
Lj0g3v0302539	2	0.8	0.01	-0.01	1	-0.54	0.08	0.42	0.19	Protein coding	C-terminal LisH motif isoform 1 [Theobroma cacao] gi|508699477|gb|EOX91373.1|
Lj0g3v0303019	2	0.96	0.01	0.62	0.07	-0.14	0.72	0.01	1	Protein coding	Zinc finger CCHC domain-containing protein [Medicago truncatula] gi|358346605|ref|XP_003637357.1|
Lj0g3v0303379	2	1.88	0	1.1	0.02	-0.72	0.23	0.06	0.9	Non-coding	NoHit
Lj0g3v0303559	2	1.24	0	0.61	0.13	-0.14	0.78	0.54	0.27	Protein coding	NoHit
Lj0g3v0303879	2	3.1	0	2.89	0	-0.46	1	0.25	0.73	Protein coding	type II secretion system protein [Pseudomonas sp. GM55] gi|495298876|ref|WP_008023628.1|
Lj0g3v0304129	2	0.41	0.06	0.67	0	-0.12	0.6	0.01	0.96	Non-coding	NoHit
Lj0g3v0304209	2	0.96	0	0.47	0	-0.14	0.25	0.09	0.52	Protein coding	PREDICTED: 60S ribosomal protein L10a-1-like isoform X1 [Cicer arietinum] gi|502083554|ref|XP_004487494.1|
Lj0g3v0304269	2	5.05	0.01	1.53	0.25	-3.51	0.15	-0.66	0.8	Non-coding	NoHit
Lj0g3v0304329	2	4.68	0.01	0.29	0.79	-3.91	0.06	-0.45	0.77	Non-coding	NoHit
Lj0g3v0305039	2	1.17	0	0.78	0	-0.63	0.02	0.18	0.51	Non-coding	NoHit
Lj0g3v0305169	2	0.31	0.19	-0.33	0.14	-0.6	0.01	-0.4	0.12	Protein coding	PREDICTED: lysosomal beta glucosidase-like [Glycine max] gi|356555871|ref|XP_003546253.1|
Lj0g3v0305609	2	0.59	0	0.49	0	0.06	0.72	0.25	0.19	Protein coding	PREDICTED: 50S ribosomal protein L14-like [Cicer arietinum] gi|502128525|ref|XP_004499992.1|
Lj0g3v0305689	2	1.88	0	1.76	0	-0.07	0.8	-0.09	0.72	Non-coding	NoHit
Lj0g3v0306559	2	-0.11	0.73	-0.63	0.02	-0.8	0	-0.33	0.26	Protein coding	Choline transporter-like protein 5-A [Medicago truncatula] gi|357488431|ref|XP_003614503.1|
Lj0g3v0306899	2	0.54	0.2	-0.13	0.76	-1.15	0.01	-0.62	0.15	Non-coding	NoHit
Lj0g3v0307809	2	0.18	0.69	-1.25	0	-1.17	0.01	-0.61	0.15	Protein coding	Ribosomal protein S12 [Medicago truncatula] gi|357441931|ref|XP_003591243.1|
Lj0g3v0308139	2	5.02	0	-0.03	1	-4.67	0.01	-0.38	0.78	Protein coding	PREDICTED: alpha-mannosidase 2-like [Bombus terrestris] gi|340714181|ref|XP_003395610.1|
Lj0g3v0309259	2	1.56	0	1.83	0	-0.54	0.3	-0.44	0.41	fragmented	NoHit
Lj0g3v0309929	2	1.17	0	0.98	0	-0.7	0.02	0.12	0.69	Protein coding	hypothetical protein SCHCODRAFT_231274 [Schizophyllum commune H4-8] gi|302694949|ref|XP_003037153.1|
Lj0g3v0309979	2	1.09	0.01	-0.23	0.59	-1.01	0.02	0.1	0.82	Protein coding	Uncharacterized protein TCM_000403 [Theobroma cacao] gi|508699222|gb|EOX91118.1|
Lj0g3v0310229	2	1.21	0	1.31	0	-0.46	0.15	-0.04	0.89	repeat	NoHit
Lj0g3v0310909	2	1.48	0	0.75	0.05	-0.65	0.23	-0.21	0.6	Protein coding	PREDICTED: glucose-induced degradation protein 4 homolog [Cicer arietinum] gi|502146841|ref|XP_004506631.1|
Lj0g3v0311129	2	-0.12	0.72	-1.12	0	-1.18	0	-0.22	0.49	Protein coding	PREDICTED: xylosyltransferase 1-like [Cicer arietinum] gi|502122430|ref|XP_004497742.1|
Lj0g3v0311169	2	0.98	0	0.78	0	-0.27	0.22	0.67	0.01	Protein coding	Uncharacterized protein TCM_005116 [Theobroma cacao] gi|508703771|gb|EOX95667.1|
Lj0g3v0311259	2	0.82	0.06	0.44	0.28	-1.21	0	0.27	0.57	Protein coding	F-box/kelch-repeat protein [Medicago truncatula] gi|357505193|ref|XP_003622885.1|
Lj0g3v0312309	2	1.82	0	0.42	0.32	-1.15	0.03	-0.96	0.05	Protein coding	PREDICTED: 60S ribosomal protein L18-3-like [Glycine max] gi|356576811|ref|XP_003556523.1|
Lj0g3v0312469	2	0.5	0.01	0.64	0	-0.06	0.8	0.29	0.21	Protein coding	PREDICTED: probable disease resistance protein At1g52660-like [Cicer arietinum] gi|502183056|ref|XP_004517051.1|
Lj0g3v0312659	2	1.26	0	0.49	0.05	-0.55	0.04	0.14	0.61	Protein coding	Leucine-rich repeat-containing protein 42 [Crassostrea gigas] gi|405966523|gb|EKC31798.1|
Lj0g3v0314319	2	1.03	0	0.52	0.01	-0.79	0	0.63	0.01	Protein coding	Os11g0113300 [Oryza sativa Japonica Group] gi|115483823|ref|NP_001065573.1|
Lj0g3v0314419	2	0.61	0.01	0.97	0	0.11	0.64	0.64	0.01	Non-coding	NoHit
Lj0g3v0314789	2	1.59	0	1.61	0	-0.18	0.51	-0.06	0.83	Protein coding	Proteasome inhibitor-related [Theobroma cacao] gi|508715476|gb|EOY07373.1|
Lj0g3v0315069	2	1.47	0	1.76	0	-0.29	0.31	1.05	0	Protein coding	PREDICTED: ABC transporter G family member 11-like [Cicer arietinum] gi|502142153|ref|XP_004504817.1|
Lj0g3v0315209	2	0.76	0	0.7	0	0.01	0.97	0.38	0.04	Non-coding	NoHit
Lj0g3v0316009	2	2.39	0	2.27	0	0.25	0.61	0.75	0.16	Protein coding	hypothetical protein Mic7113_5026 [Microcoleus sp. PCC 7113] gi|428313113|ref|YP_007124090.1|
Lj0g3v0316019	2	2.39	0	2.36	0	0.35	0.54	0.75	0.16	Protein coding	NADH dehydrogenase subunit F partial [Schelhammera undulata] gi|392932760|gb|AFM91847.1|
Lj0g3v0316329	2	1.09	0	0.59	0	-0.36	0.06	0.03	0.88	repeat	NoHit
Lj0g3v0317039	2	0.94	0	0.17	0.56	-0.44	0.13	-0.12	0.7	Protein coding	YbaK/aminoacyl-tRNA synthetase-associated domain isoform 1 [Theobroma cacao] gi|508777121|gb|EOY24377.1|
Lj0g3v0317749	2	0.9	0	1.3	0	-0.26	0.25	0.04	0.87	Protein coding	PREDICTED: adenylate cyclase type 5-like isoform X1 [Maylandia zebra] gi|499036732|ref|XP_004569029.1|
Lj0g3v0317969	2	0.43	0.1	-0.02	0.95	-0.69	0.01	-0.19	0.52	Protein coding	tetraspanin3 [Arabidopsis thaliana] gi|15231187|ref|NP_190146.1|
Lj0g3v0318099	2	1.35	0	1.47	0	-0.32	0.59	0.08	0.88	Protein coding	PREDICTED: glucan 13-beta-glucosidase A-like [Glycine max] gi|356548252|ref|XP_003542517.1|
Lj0g3v0318429	2	1.78	0.01	1.52	0.03	-0.11	1	0.3	0.62
Lj0g3v0318879	2	1.12	0	1.12	0	-0.23	0.25	0.48	0.04	Protein coding	PREDICTED: ubiquitin-fold modifier 1-like [Glycine max] gi|356552829|ref|XP_003544765.1|
Lj0g3v0319529	2	1.56	0	0.54	0.13	-0.89	0.01	-0.22	0.59	Protein coding	PREDICTED: prohibitin-3 mitochondrial-like isoform X1 [Cicer arietinum] gi|502158387|ref|XP_004511131.1|
Lj0g3v0320849	2	1.35	0	1.23	0	-0.64	0.06	-0.08	0.85	Protein coding	auxin efflux carrier protein [Medicago truncatula] gi|25986775|gb|AAM55299.1|
Lj0g3v0321599	2	1.44	0.04	-0.3	0.57	-1.72	0.01	-0.1	0.86	Protein coding	unknown [Lotus japonicus] gi|388504264|gb|AFK40198.1|
Lj0g3v0321629	2	1.4	0	1.75	0	0.09	0.92	1.07	0.04	Protein coding	PREDICTED: vesicle-associated membrane protein 725-like [Glycine max] gi|356567876|ref|XP_003552141.1|
Lj0g3v0322209	2	1.63	0	1.54	0	-0.57	0.34	-0.41	0.74	Protein coding	PREDICTED: myb-related protein 330-like [Cicer arietinum] gi|502080311|ref|XP_004486524.1|
Lj0g3v0322249	2	0.52	0	0.61	0	-0.01	0.93	0.15	0.4	Protein coding	PREDICTED: E3 ubiquitin-protein ligase RGLG2-like [Glycine max] gi|356556700|ref|XP_003546661.1|
Lj0g3v0322299	2	0.7	0	0.63	0	-0.25	0.14	0.24	0.21	Protein coding	PREDICTED: macrophage migration inhibitory factor homolog [Glycine max] gi|356506856|ref|XP_003522191.1|
Lj0g3v0322379	2	0.87	0.01	0.26	0.4	-0.27	0.46	0.04	0.97	Protein coding	PREDICTED: serpin-ZX-like [Fragaria vesca subsp. vesca] gi|470111396|ref|XP_004291934.1|
Lj0g3v0322809	2	2.29	0.01	-0.29	0.82	-1.57	0.13	-0.39	0.66	Non-coding	NoHit
Lj0g3v0324159	2	2.47	0	1.06	0.13	-1.14	0.14	1.9	0.02	Protein coding	Uncharacterized protein isoform 1 [Theobroma cacao] gi|508717644|gb|EOY09541.1|
Lj0g3v0324639	2	0.94	0	0.97	0	-0.15	0.41	0.14	0.48	Non-coding	NoHit
Lj0g3v0324999	2	0.68	0	0.83	0	-0.18	0.34	0.31	0.11	Protein coding	PREDICTED: trafficking protein particle complex subunit 6B-like [Glycine max] gi|356505902|ref|XP_003521728.1|
Lj0g3v0325929	2	0.56	0.08	-0.02	0.96	-0.88	0.01	-0.23	0.51	Protein coding	PREDICTED: lamin-like protein-like [Cicer arietinum] gi|502104818|ref|XP_004492656.1|
Lj0g3v0326079	2	1.86	0	1.56	0	-0.03	1	0	1	Non-coding	NoHit
Lj0g3v0326139	2	1.4	0	0.57	0.18	-1.15	0.01	-0.22	0.65	Protein coding	PREDICTED: phosphoenolpyruvate/phosphate translocator 2 chloroplastic [Vitis vinifera] gi|225457009|ref|XP_002282424.1|
Lj0g3v0326619	2	4.47	0.01	1.74	0.13	-2.67	0.3	1.41	0.17	repeat	NoHit
Lj0g3v0326769	2	1	0	0.6	0.07	-1.11	0	-0.11	0.77	Non-coding	NoHit
Lj0g3v0326819	2	0.86	0.01	0.81	0.01	0.01	1	0.33	0.31	Protein coding	PREDICTED: pantothenate kinase 2-like [Cicer arietinum] gi|502154596|ref|XP_004509755.1|
Lj0g3v0326919	2	1.28	0	0.77	0.03	-0.34	0.33	-0.48	0.24	Protein coding	PREDICTED: metallothionein-like protein type 3-like [Cicer arietinum] gi|502158696|ref|XP_004511248.1|
Lj0g3v0327069	2	-0.08	1	-1.79	0	-1.67	0.01	-0.48	0.53	Protein coding	Lipase class 3 family protein [Theobroma cacao] gi|508701884|gb|EOX93780.1|
Lj0g3v0327109	2	1.55	0	1.25	0	-0.37	0.39	-0.21	0.64	Protein coding	Replication factor A protein [Medicago truncatula] gi|357491997|ref|XP_003616287.1|
Lj0g3v0327359	2	1.39	0	1.13	0.01	-0.57	0.21	0.12	0.8	Protein coding	PREDICTED: F-box/kelch-repeat protein At3g23880-like [Cicer arietinum] gi|502118852|ref|XP_004496419.1|
Lj0g3v0327529	2	2.32	0.02	2.52	0.01	0.11	1	2.39	0.04	Non-coding	NoHit
Lj0g3v0328349	2	1.84	0	1.27	0	-0.83	0.02	0.15	0.7	Protein coding	TIR-similar-domain-containing protein TSDC [Medicago truncatula] gi|357494551|ref|XP_003617564.1|
Lj0g3v0329639	2	0.77	0.03	0.98	0	-0.48	0.19	0.01	1	Protein coding	PREDICTED: pescadillo homolog isoform X2 [Cicer arietinum] gi|502166463|ref|XP_004513900.1|
Lj0g3v0329729	2	0.95	0	0.84	0	-0.38	0.13	0.4	0.16	Protein coding	transcription factor bZIP76 partial [Glycine max] gi|145652345|gb|ABP88227.1|
Lj0g3v0330169	2	1.35	0	0.83	0	-0.36	0.16	0.25	0.37	Protein coding	PREDICTED: F-box/kelch-repeat protein At5g26960-like [Cicer arietinum] gi|502164680|ref|XP_004513213.1|
Lj0g3v0331569	2	1.99	0.09	-0.27	0.8	-3.04	0.01	-0.77	0.65	Protein coding	PREDICTED: actin-97-like [Glycine max] gi|356550273|ref|XP_003543512.1|
Lj0g3v0331909	2	0.59	0.11	0.3	0.41	-1.4	0	0.48	0.25	Non-coding	NoHit
Lj0g3v0332099	2	0.64	0	0.73	0	-0.15	0.48	0.18	0.44	Protein coding	PREDICTED: zinc finger protein ZPR1-like isoform 1 [Glycine max] gi|356576557|ref|XP_003556397.1|
Lj0g3v0332109	2	0.69	0	0.73	0	-0.2	0.35	0.15	0.5	Non-coding	NoHit
Lj0g3v0332359	2	1.97	0.01	2.08	0	-1.07	0.24	0.44	0.48	Non-coding	NoHit
Lj0g3v0332559	2	1.92	0	2.94	0	0.44	0.4	1.3	0.11	Protein coding	PREDICTED: ethylene-responsive transcription factor 1B-like [Glycine max] gi|356536967|ref|XP_003537003.1|
Lj0g3v0332769	2	1.91	0	1.88	0	-0.15	0.62	-0.03	0.94	Protein coding	hypothetical protein AGABI2DRAFT_180549 [Agaricus bisporus var. bisporus H97] gi|426193406|gb|EKV43339.1|
Lj0g3v0333039	2	0.57	0.05	0.74	0	-0.03	1	0.15	0.65	Protein coding	NHL domain-containing protein [Theobroma cacao] gi|508709054|gb|EOY00951.1|
Lj0g3v0333599	2	2.87	0.01	1.42	0.17	-0.94	0.65	2.36	0.02	Protein coding	MFS transporter [Plautia stali symbiont] gi|498303684|ref|WP_010617840.1|
Lj0g3v0333929	2	1.03	0	0.57	0.01	-0.48	0.04	-0.27	0.28	Non-coding	NoHit
Lj0g3v0334039	2	1.08	0	0.67	0.05	-0.27	0.5	-0.26	0.48	Protein coding	PREDICTED: probable ethanolamine kinase A-like [Glycine max] gi|356508317|ref|XP_003522904.1|
Lj0g3v0334469	2	0.66	0	0.87	0	-0.06	0.8	0.14	0.53	Protein coding	Uncharacterized protein TCM_028749 [Theobroma cacao] gi|508779539|gb|EOY26795.1|
Lj0g3v0334789	2	0.92	0.03	1.54	0	-0.09	0.87	0.81	0.07	Protein coding	PREDICTED: CRS2-associated factor 2 chloroplastic-like [Cicer arietinum] gi|502154246|ref|XP_004509634.1|
Lj0g3v0335499	2	2.34	0	1.47	0.01	-1.8	0.03	-0.3	0.66	Protein coding	PREDICTED: LOW QUALITY PROTEIN: regulatory protein NPR1-like [Glycine max] gi|356532734|ref|XP_003534926.1|
Lj0g3v0337819	2	0.34	0.09	-0.08	0.71	-0.6	0	-0.39	0.09	Protein coding	PREDICTED: auxin transporter-like protein 4-like [Glycine max] gi|356504042|ref|XP_003520808.1|
Lj0g3v0338599	2	-0.02	1	-0.9	0	-0.64	0.04	-0.73	0.02	Protein coding	PREDICTED: E3 ubiquitin-protein ligase RING1-like [Cicer arietinum] gi|502157412|ref|XP_004510868.1|
Lj0g3v0339199	2	0.32	0.59	-1.15	0.02	-1.39	0.01	-0.44	0.46	Protein coding	PREDICTED: tRNA:m(4)X modification enzyme TRM13 homolog isoform X1 [Cicer arietinum] gi|502123768|ref|XP_004498251.1|
Lj0g3v0339349	2	0.38	0.07	0.77	0	-0.08	0.71	0.14	0.56	Protein coding	POZ/BTB containin G-protein 1 isoform 5 [Theobroma cacao] gi|508703913|gb|EOX95809.1|
Lj0g3v0339659	2	1.36	0	1.23	0	-0.27	0.48	-0.05	0.89	Protein coding	Chromodomain-helicase-DNA-binding protein [Medicago truncatula] gi|358346906|ref|XP_003637505.1|
Lj0g3v0339699	2	2.62	0.01	0.53	0.73	-1.16	0.37	0.6	0.59
Lj0g3v0340899	2	2.88	0.02	3.69	0	-0.56	0.75	1.6	0.15	Protein coding	RagB/SusD domain-containing protein [Niastella koreensis GR20-10] gi|375146531|ref|YP_005008972.1|
Lj0g3v0341039	2	1.59	0.01	0.71	0.22	-0.9	0.14	-0.55	0.41	Protein coding	DNA topology modulation protein FlaR [Bacillus isronensis] gi|495679288|ref|WP_008403867.1|
Lj0g3v0341369	2	1.26	0	1.29	0	-0.01	0.98	0.35	0.36	Protein coding	PREDICTED: bystin-like [Glycine max] gi|356511772|ref|XP_003524597.1|
Lj0g3v0341579	2	0.76	0.01	0.34	0.24	-0.26	0.43	-0.31	0.33	Non-coding	NoHit
Lj0g3v0341699	2	1.18	0	0.42	0.26	-0.78	0.06	-0.24	0.63	Protein coding	Uncharacterized protein TCM_038004 [Theobroma cacao] gi|508783708|gb|EOY30964.1|
Lj0g3v0341889	2	2.52	0	1.5	0	-1	0.09	-1.43	0.11	Protein coding	PREDICTED: probable pectinesterase/pectinesterase inhibitor 41-like [Glycine max] gi|356533561|ref|XP_003535331.1|
Lj0g3v0342249	2	0.84	0	0.29	0.31	-0.31	0.28	0.41	0.21	Protein coding	HSP20-like chaperones superfamily protein [Theobroma cacao] gi|508715656|gb|EOY07553.1|
Lj0g3v0342519	2	1.12	0	1.67	0	0.02	0.96	0.61	0.04	Protein coding	Late cornified envelope protein 1E [Theobroma cacao] gi|508704464|gb|EOX96360.1|
Lj0g3v0342739	2	0.97	0.04	1.42	0	-0.02	1	0.68	0.17	Protein coding	Integrase core domain containing protein [Solanum demissum] gi|113205216|gb|AAT39281.2|
Lj0g3v0343019	2	4.17	0	3.08	0	-2.09	0.12	-0.11	0.95	Protein coding	MYB transcription factor MYB60 [Glycine max] gi|358248538|ref|NP_001240154.1|
Lj0g3v0343459	2	-0.16	0.6	-1.08	0	-0.67	0.02	-0.51	0.11	Protein coding	DNA-directed RNA polymerase [Medicago truncatula] gi|357468037|ref|XP_003604303.1|
Lj0g3v0343649	2	0.57	0.01	1.11	0	0.11	0.65	0.49	0.06	Protein coding	trans-cinnamate 4-monooxygenase [Glycine max] gi|351724537|ref|NP_001237317.1|
Lj0g3v0344009	2	-0.72	0	-0.71	0	-0.64	0.01	-0.37	0.14	Protein coding	Uncharacterized protein TCM_027333 [Theobroma cacao] gi|508778709|gb|EOY25965.1|
Lj0g3v0344289	2	2.05	0	2.05	0	-0.4	0.62	0.74	0.18	Protein coding	DEAD/DEAH box helicase [Marssonina brunnea f. sp. 'multigermtubi' MB_m1] gi|406868490|gb|EKD21527.1|
Lj0g3v0344809	2	1.29	0.01	1.06	0.03	-0.29	0.64	-0.1	0.87	Non-coding	NoHit
Lj0g3v0345279	2	1.77	0	0.97	0.02	-0.72	0.12	-0.23	0.63	Non-coding	NoHit
Lj0g3v0345809	2	0.74	0	0.64	0	-0.24	0.26	0.3	0.19	Protein coding	PREDICTED: enhancer of rudimentary homolog [Cicer arietinum] gi|502125094|ref|XP_004498795.1|
Lj0g3v0345829	2	1.33	0.01	0.68	0.16	-0.68	0.27	0.47	0.47	Protein coding	PREDICTED: exosome complex component RRP42-like [Glycine max] gi|356498705|ref|XP_003518190.1|
Lj0g3v0345919	2	1.73	0	1.53	0	-1.11	0	-0.75	0.04	Protein coding	PREDICTED: CASP-like protein 4-like [Cicer arietinum] gi|502111288|ref|XP_004494011.1|
Lj0g3v0346119	2	1.16	0	0.81	0.02	-0.42	0.26	0.52	0.17	Protein coding	PREDICTED: protein SET-like [Glycine max] gi|356562830|ref|XP_003549671.1|
Lj0g3v0346559	2	0.09	0.77	-0.72	0.01	-0.56	0.04	-0.13	0.66	Protein coding	PREDICTED: receptor-like protein kinase THESEUS 1-like [Glycine max] gi|356543264|ref|XP_003540082.1|
Lj0g3v0347089	2	0.92	0	0.43	0.13	-0.5	0.09	0.45	0.15	Protein coding	Uncharacterized protein TCM_007897 [Theobroma cacao] gi|508707383|gb|EOX99279.1|
Lj0g3v0347229	2	1.73	0	0.87	0.06	-0.58	0.32	0.19	0.72	Protein coding	PREDICTED: LRR repeats and ubiquitin-like domain-containing protein At2g30105-like [Cicer arietinum] gi|502129431|ref|XP_004500301.1|
Lj0g3v0347469	2	7.99	0	4.43	0	-2.63	0.27	-4.27	0	Non-coding	NoHit
Lj0g3v0347529	2	0.5	0.09	-0.04	0.87	-0.89	0	0.02	0.93	Protein coding	Replication factor A protein [Medicago truncatula] gi|357451089|ref|XP_003595821.1|
Lj0g3v0347639	2	0.8	0	0.53	0	-0.17	0.27	0.33	0.06	Non-coding	NoHit
Lj0g3v0348389	2	0.63	0	0.41	0.01	-0.34	0.03	-0.3	0.08	Protein coding	PREDICTED: potassium transporter 5-like [Cicer arietinum] gi|502152526|ref|XP_004508966.1|
Lj0g3v0348409	2	1.31	0	0.33	0.26	-0.73	0.02	0.01	0.99	Protein coding	NB-ARC domain containing protein expressed [Oryza sativa Japonica Group] gi|77550935|gb|ABA93732.1|
Lj0g3v0348489	2	2.57	0	2.29	0	-0.56	0.01	2.07	0	Protein coding	Pathogenesis-related protein PR10 [Medicago truncatula] gi|357449115|ref|XP_003594834.1|
Lj0g3v0348509	2	2.09	0	2.4	0	-0.05	0.8	1.97	0	Protein coding	pathogenesis-related protein class 10 [Oxytropis splendens] gi|359754795|gb|AEV59587.1|
Lj0g3v0348679	2	0.79	0.01	0.81	0.01	-0.17	0.61	0.53	0.14	Protein coding	PKD domain-containing protein [Ruegeria pomeroyi DSS-3] gi|56695483|ref|YP_165831.1|
Lj0g3v0348889	2	1.44	0.01	0.83	0.07	-1.23	0.02	0.41	0.47	Protein coding	Ankyrin repeat-containing protein [Medicago truncatula] gi|357484873|ref|XP_003612724.1|
Lj0g3v0349129	2	0.85	0.14	0.08	0.9	-1.54	0	0.39	0.52	Protein coding	PREDICTED: inhibitor of growth protein 4-like [Glycine max] gi|356534854|ref|XP_003535966.1|
Lj0g3v0349319	2	0.96	0	0.07	0.8	-0.57	0.09	-0.13	0.74	Protein coding	PREDICTED: scarecrow-like protein 6-like [Glycine max] gi|356495143|ref|XP_003516440.1|
Lj0g3v0349979	2	0.61	0	0.75	0	-0.01	0.9	0.31	0.09	Protein coding	Transcription factor [Medicago truncatula] gi|357455459|ref|XP_003598010.1|
Lj0g3v0350069	2	0.81	0.01	-0.19	0.55	-0.75	0.02	-0.28	0.43	Protein coding	adenine nucleotide translocator [Lupinus albus] gi|2780194|emb|CAA05979.1|
Lj0g3v0350369	2	1.29	0.43	-1.35	0.13	-3.49	0	-2.52	0.07	Non-coding	NoHit
Lj0g3v0350409	2	0.73	0.01	0.48	0.07	-0.54	0.06	0.31	0.32	Protein coding	PREDICTED: protein cereblon-like [Glycine max] gi|356510047|ref|XP_003523752.1|
Lj0g3v0352319	2	1.88	0.01	1.54	0.01	-0.72	0.48	0.4	0.54	Protein coding	PREDICTED: subtilisin-like protease-like [Glycine max] gi|356500305|ref|XP_003518973.1|
Lj0g3v0352709	2	0.33	0.26	0.7	0.01	-0.29	0.32	0.12	0.7	Protein coding	PREDICTED: protein SCAI-like [Cicer arietinum] gi|502140206|ref|XP_004504108.1|
Lj0g3v0354709	2	-0.05	0.84	-0.5	0.02	-0.64	0	-0.48	0.06	Protein coding	NoHit
Lj0g3v0355169	2	1.13	0.01	0.4	0.36	-0.36	0.44	-0.13	0.82	Protein coding	PREDICTED: transcription factor UNE10-like [Glycine max] gi|356541324|ref|XP_003539128.1|
Lj0g3v0355229	2	1.52	0	2.16	0	0.22	0.45	1.88	0	Protein coding	RING finger family protein [Medicago truncatula] gi|357463473|ref|XP_003602018.1|
Lj0g3v0355549	2	1.27	0	0.89	0	-0.69	0.03	0.07	0.83	Non-coding	NoHit
Lj0g3v0355919	2	-0.49	0.35	-1.32	0.01	-0.72	0.13	-0.76	0.16	Protein coding	Uncharacterized protein isoform 1 [Theobroma cacao] gi|508714618|gb|EOY06515.1|
Lj0g3v0355929	2	-0.14	0.66	-1.32	0	-0.97	0	-0.84	0.02	Protein coding	PREDICTED: 60S ribosomal protein L18a-like [Cucumis sativus] gi|449459356|ref|XP_004147412.1|
Lj0g3v0355939	2	1.55	0.01	-0.8	0.17	-1.61	0.01	-0.09	0.92	Protein coding	Trichome birefringence-like 27 [Theobroma cacao] gi|508708544|gb|EOY00441.1|
Lj0g3v0356139	2	-1.71	1	-2.26	0.07	-4.56	0	-1.04	0.64	repeat	NoHit
Lj0g3v0357229	2	-0.37	0.17	-0.86	0	-0.46	0.09	-0.3	0.35	Protein coding	PREDICTED: zinc finger CCCH domain-containing protein 44-like isoform X2 [Cicer arietinum] gi|502161278|ref|XP_004512104.1|
Lj0g3v0357399	2	0.66	0	0.17	0.35	-0.53	0	-0.17	0.42	Protein coding	PREDICTED: probable prefoldin subunit 3-like [Cicer arietinum] gi|502080358|ref|XP_004486538.1|
Lj0g3v0358079	2	4.32	0	0.81	0.25	-2.95	0.01	0.86	0.2	Protein coding	Cytosolic Fe-S cluster assembly factor nbp35 [Medicago truncatula] gi|357437861|ref|XP_003589206.1|
Lj0g3v0358479	2	2.12	0	1.5	0	-0.92	0.01	-0.76	0.05	Protein coding	Gb:AAF02129.1 isoform 1 [Theobroma cacao] gi|508716516|gb|EOY08413.1|
Lj0g3v0358519	2	0.6	0	0.45	0	-0.21	0.11	0.1	0.51	Protein coding	PREDICTED: RNA and export factor-binding protein 2-like [Glycine max] gi|356539036|ref|XP_003538006.1|
Lj0g3v0358829	2	2.05	0.04	2.67	0.01	-0.22	1	0.08	0.96	Non-coding	NoHit
Lj0g3v0359149	2	0.82	0	0.74	0	-0.11	0.69	0.05	0.86	Protein coding	PREDICTED: E3 SUMO-protein ligase SIZ1-like isoform X1 [Cicer arietinum] gi|502145281|ref|XP_004505964.1|
Lj0g3v0359289	2	1.2	0.02	0.59	0.17	-1.49	0	-0.04	1	Protein coding	PREDICTED: E3 ubiquitin-protein ligase PUB23-like [Glycine max] gi|356543678|ref|XP_003540287.1|
Lj0g3v0359519	2	0.81	0.21	1.46	0.01	0.13	0.92	1.09	0.11	Non-coding	NoHit
Lj0g3v0359549	2	0.79	0	0.7	0	-0.13	0.43	0.16	0.38	Protein coding	DREB [Glycine max] gi|32480821|gb|AAP83131.1|
Lj0g3v0360079	2	0.94	0	0.38	0.1	-0.65	0.01	-0.33	0.2	Protein coding	Uncharacterized protein isoform 1 [Theobroma cacao] gi|508720167|gb|EOY12064.1|
Lj0g3v0360339	2	0.79	0.01	0.56	0.06	-0.24	0.45	-0.29	0.41	Protein coding	Alcohol dehydrogenase [Medicago truncatula] gi|357436431|ref|XP_003588491.1|
Lj0g3v0360559	2	0.86	0	0.6	0	-0.27	0.18	-0.08	0.71	Protein coding	PREDICTED: eukaryotic translation initiation factor 3 subunit G-like [Glycine max] gi|356567603|ref|XP_003552007.1|
Lj0g3v0361059	2	0.37	0.05	-0.24	0.19	-0.63	0	-0.36	0.08	Protein coding	PREDICTED: protein DCL chloroplastic-like [Cicer arietinum] gi|502126879|ref|XP_004499475.1|
Lj0g3v0361159	2	0.27	0.16	0.82	0	-0.26	0.17	0.45	0.04	Protein coding	PREDICTED: auxin transporter-like protein 3-like [Glycine max] gi|356515856|ref|XP_003526613.1|
Lj0g3v0361309	2	1.12	0	1.09	0	-0.44	0.24	-0.18	0.64	Non-coding	NoHit
Lj0g3v0361359	2	1.05	0	0.75	0.01	0.08	0.79	0.6	0.07	Non-coding	NoHit
Lj0g3v0363739	2	-1.11	0	-1.65	0	-0.92	0	-0.64	0.05	Protein coding	Speckle-type POZ protein-like protein [Medicago truncatula] gi|357461485|ref|XP_003601024.1|
Lj1g3v0013130	2	2.36	0	2.27	0	-0.57	0.26	0.76	0.11	Non-coding	NoHit
Lj1g3v0013140	2	2.67	0	2.78	0	-0.26	0.72	0.73	0.17	Non-coding	NoHit
Lj1g3v0013180	2	2.71	0.01	3	0	0.4	1	1.09	0.4	Non-coding	NoHit
Lj1g3v0013250	2	1.28	0	0.94	0	-0.62	0.05	0.17	0.61	Protein coding	Uncharacterized protein TCM_037003 [Theobroma cacao] gi|508782229|gb|EOY29485.1|
Lj1g3v0013380	2	-0.52	0.07	-0.8	0.01	-0.35	0.22	-0.29	0.38	Protein coding	PREDICTED: presequence protease 1 chloroplastic/mitochondrial-like [Cicer arietinum] gi|502158789|ref|XP_004511282.1|
Lj1g3v0050930	2	0.7	0	0.33	0.12	-0.46	0.04	-0.45	0.06	Protein coding	PREDICTED: upstream activation factor subunit UAF30-like [Cicer arietinum] gi|502158846|ref|XP_004511300.1|
Lj1g3v0050980	2	0.84	0	1.3	0	0.11	0.62	1.01	0	Protein coding	PREDICTED: somatic embryogenesis receptor kinase 2-like [Cicer arietinum] gi|502158862|ref|XP_004511305.1|
Lj1g3v0052600	2	1.27	0	0.3	0.45	-0.92	0.03	-0.09	0.84	Protein coding	Glycoprotein membrane precursor GPI-anchored [Theobroma cacao] gi|508713696|gb|EOY05593.1|
Lj1g3v0064740	2	0.16	1	-1.81	0.03	-2.62	0.01	-1.13	0.24	Protein coding	PREDICTED: keratin type II cuticular Hb4-like [Ailuropoda melanoleuca] gi|301775731|ref|XP_002923286.1|
Lj1g3v0084900	2	0.61	0	0.45	0.01	-0.58	0	0.04	0.83	Protein coding	cysteine synthase [Glycine max] gi|351727525|ref|NP_001235628.1|
Lj1g3v0095360	2	1.26	0	0.72	0.01	-0.18	0.49	0.91	0	Protein coding	Uncharacterized protein TCM_020647 [Theobroma cacao] gi|508713817|gb|EOY05714.1|
Lj1g3v0098420	2	1.36	0.01	1.72	0	-0.21	0.68	1.76	0	Protein coding	Acyl-CoA N-acyltransferases superfamily protein isoform 1 [Theobroma cacao] gi|508713827|gb|EOY05724.1|
Lj1g3v0116470	2	0.55	0.02	1.13	0	0.09	0.7	0.38	0.12	Protein coding	PREDICTED: parafibromin-like [Glycine max] gi|356538299|ref|XP_003537641.1|
Lj1g3v0116510	2	4.58	0.01	0.14	1	-3.68	0.08	-1.72	1	fragmented	NoHit
Lj1g3v0129610	2	1.78	0	1.76	0	-0.51	0.44	0.13	0.84	Non-coding	NoHit
Lj1g3v0130050	2	1.07	0	0.55	0.13	-0.08	0.84	-0.1	0.83	Protein coding	PREDICTED: hexaprenyldihydroxybenzoate methyltransferase mitochondrial-like [Cicer arietinum] gi|502098936|ref|XP_004491352.1|
Lj1g3v0130140	2	0.77	0	0.22	0.35	-0.48	0.05	-0.01	0.99	Protein coding	Plasma membrane isoform 1 [Theobroma cacao] gi|508718246|gb|EOY10143.1|
Lj1g3v0183130	2	5.55	0	4.24	0	-1.47	1	-0.77	0.54	Protein coding	Carbonic anhydrase [Medicago truncatula] gi|357489979|ref|XP_003615277.1|
Lj1g3v0203190	2	0.97	0.01	1.04	0	-0.13	0.73	0.5	0.2	Protein coding	RING finger protein 214 isoform 1 [Theobroma cacao] gi|508723519|gb|EOY15416.1|
Lj1g3v0203200	2	-0.75	0	-0.86	0	-0.63	0.01	-0.33	0.21	Protein coding	Uncharacterized protein isoform 1 [Theobroma cacao] gi|508723516|gb|EOY15413.1|
Lj1g3v0268760	2	5.38	0	0.83	0.63	-2.62	0.54	-0.39	0.77	Non-coding	NoHit
Lj1g3v0318200	2	1.58	0.01	1.27	0.02	-0.75	0.24	-0.86	0.12	Protein coding	nucleoporin [Lotus japonicus] gi|123720792|dbj|BAF45348.1|
Lj1g3v0318530	2	0.95	0.01	1.04	0	-0.51	0.22	0.2	0.63	Protein coding	ATPase-like protein [Leishmania donovani] gi|398018218|ref|XP_003862290.1|
Lj1g3v0409040	2	-0.59	0.15	-1.04	0.01	-0.58	0.16	-0.58	0.19	Protein coding	PREDICTED: dof zinc finger protein DOF5.6 [Glycine max] gi|356508677|ref|XP_003523081.1|
Lj1g3v0416160	2	1.28	0	-0.93	0.02	-1.55	0	0.34	0.41	Protein coding	PREDICTED: UDP-N-acetylglucosamine transferase subunit ALG13 homolog isoform X1 [Cicer arietinum] gi|502181731|ref|XP_004516873.1|
Lj1g3v0426760	2	1.61	0.01	1	0.05	-0.74	0.25	-0.36	0.53	Protein coding	PREDICTED: polynucleotide 5'-hydroxyl-kinase NOL9-like [Glycine max] gi|356513953|ref|XP_003525672.1|
Lj1g3v0437870	2	0.83	0	0.81	0	-0.18	0.53	0.11	0.75	Protein coding	PREDICTED: general transcription factor 3C polypeptide 3-like [Glycine max] gi|356544401|ref|XP_003540640.1|
Lj1g3v0453370	2	1.67	0	1.3	0	-0.27	0.3	0.78	0.01	Protein coding	SPFH/Band 7/PHB domain-containing membrane-associated protein family isoform 1 [Theobroma cacao] gi|508711477|gb|EOY03374.1|
Lj1g3v0465660	2	1.85	0	2.24	0	-0.37	0.4	0.49	0.3	Protein coding	PREDICTED: ubiquitin-conjugating enzyme E2 2-like isoform 1 [Solanum lycopersicum] gi|460391928|ref|XP_004241570.1|
Lj1g3v0526570	2	2.36	0.01	-1.49	0.05	-2.25	0.01	0.14	1	Protein coding	PREDICTED: formin-like protein 20-like [Glycine max] gi|356513519|ref|XP_003525461.1|
Lj1g3v0536740	2	0.82	0	0.84	0	-0.15	0.23	0.42	0	Protein coding	eukaryotic translation initiation factor 5A3 [Glycine max] gi|351721220|ref|NP_001237458.1|
Lj1g3v0605120	2	2.41	0	3.21	0	0.08	0.84	2.03	0	Protein coding	PREDICTED: sugar transport protein 5-like [Glycine max] gi|356515798|ref|XP_003526585.1|
Lj1g3v0627510	2	0.84	0.01	0.98	0	-0.3	0.34	0.11	0.74	Non-coding	NoHit
Lj1g3v0627520	2	1.47	0	1.76	0	-0.09	0.89	0.33	0.48	Non-coding	NoHit
Lj1g3v0672680	2	0.91	0	0.5	0.01	-0.4	0.05	-0.11	0.62	Protein coding	PREDICTED: NHP2-like protein 1-like [Cicer arietinum] gi|502087441|ref|XP_004488534.1|
Lj1g3v0683910	2	1.37	0	0.12	0.76	-1.27	0	-0.37	0.34	Protein coding	Ubiquitin supergroupRibosomal protein L40e [Theobroma cacao] gi|508776404|gb|EOY23660.1|
Lj1g3v0695030	2	0.66	0	0.55	0	-0.34	0.09	0.08	0.69	Non-coding	NoHit
Lj1g3v0695050	2	0.55	0.02	0.6	0.01	-0.46	0.05	-0.04	0.88	Protein coding	sensor histidine kinase [Ruegeria sp. R11] gi|495836812|ref|WP_008561391.1|
Lj1g3v0695100	2	0.69	0.07	0.89	0.01	-0.24	0.53	-0.04	0.93	Protein coding	PREDICTED: potassium transporter 7-like [Glycine max] gi|356512055|ref|XP_003524736.1|
Lj1g3v0726890	2	1.62	0	0.38	0.26	-1.02	0	-0.34	0.38	Protein coding	C2H2-like zinc finger protein [Theobroma cacao] gi|508724310|gb|EOY16207.1|
Lj1g3v0726920	2	1.3	0	0.52	0.17	-0.14	0.77	0.09	0.84	Protein coding	Chaperone DnaJ-domain superfamily protein isoform 1 [Theobroma cacao] gi|508724229|gb|EOY16126.1|
Lj1g3v0764540	2	1.24	0	-0.1	0.8	-0.79	0.04	0.23	0.54	Protein coding	PREDICTED: histone-lysine N-methyltransferase ASHR1-like isoform X2 [Cicer arietinum] gi|502130281|ref|XP_004500596.1|
Lj1g3v0765620	2	1.03	0	0.82	0.01	-0.09	0.8	0	1	Protein coding	PREDICTED: NAC domain-containing protein 78-like isoform X2 [Cicer arietinum] gi|502118170|ref|XP_004496134.1|
Lj1g3v0809660	2	0.63	0	0.11	0.63	-0.31	0.15	-0.02	0.95	Protein coding	PREDICTED: protein NSP-INTERACTING KINASE 3-like isoform 1 [Glycine max] gi|356501661|ref|XP_003519642.1|
Lj1g3v0812930	2	0.67	0.35	-1.16	0.05	-1.96	0	-0.53	0.47	Protein coding	Replication factor C large subunit [Medicago truncatula] gi|357438631|ref|XP_003589591.1|
Lj1g3v0841370	2	0.6	0.12	1.15	0	0.03	0.98	0.52	0.25	Protein coding	PREDICTED: two-component response regulator ARR9-like [Glycine max] gi|356515915|ref|XP_003526642.1|
Lj1g3v0934400	2	1.85	0	0.83	0.05	-1.44	0.01	0.48	0.3	Protein coding	PREDICTED: myosin IB heavy chain-like [Cicer arietinum] gi|502136227|ref|XP_004502607.1|
Lj1g3v0935410	2	0.96	0	0.74	0	-0.24	0.24	-0.02	0.95	Protein coding	PREDICTED: ubiquitin-conjugating enzyme E2 10-like [Glycine max] gi|356516007|ref|XP_003526688.1|
Lj1g3v0948480	2	1.71	0	0.39	0.44	-1.26	0.02	-0.18	0.79	Protein coding	Arabinogalactan peptide [Medicago truncatula] gi|357463821|ref|XP_003602192.1|
Lj1g3v0948590	2	0.65	0	0.76	0	-0.16	0.49	0.36	0.15	Protein coding	PREDICTED: group 2 truncated hemoglobin YjbI-like [Cicer arietinum] gi|502124477|ref|XP_004498545.1|
Lj1g3v0948650	2	0.68	0	0.71	0	0.12	0.62	0.5	0.05	Protein coding	N-acetyltransferase NAT13 [Medicago truncatula] gi|357495591|ref|XP_003618084.1|
Lj1g3v0968870	2	-0.44	0.04	-0.66	0	-0.22	0.3	-0.09	0.73	Protein coding	Phosphatase 2C 66 isoform 1 [Theobroma cacao] gi|508727093|gb|EOY18990.1|
Lj1g3v1034290	2	2.06	0.02	0.61	0.42	-2.16	0.01	0.15	0.86
Lj1g3v1060460	2	1.09	0	1.58	0	0.41	0.14	1.34	0	Protein coding	conserved hypothetical protein [Ricinus communis] gi|255570370|ref|XP_002526144.1|
Lj1g3v1073610	2	0.62	0	0.85	0	-0.04	0.86	0.44	0.05	Protein coding	Polyadenylate-binding protein [Medicago truncatula] gi|357464159|ref|XP_003602361.1|
Lj1g3v1076690	2	1.15	0	0.73	0	-0.37	0.07	0.3	0.18	Protein coding	PREDICTED: two-component response regulator-like PRR95-like [Glycine max] gi|356518667|ref|XP_003528000.1|
Lj1g3v1091030	2	1.19	0	2.01	0	-0.05	0.93	0.36	0.42	Protein coding	Peroxidase [Medicago truncatula] gi|357464247|ref|XP_003602405.1|
Lj1g3v1091350	2	0.01	1	-1.73	0	-2.01	0	-0.57	0.39	Protein coding	ABC transporter [Lachnospiraceae bacterium 7_1_58FAA] gi|496550846|ref|WP_009256921.1|
Lj1g3v1112850	2	1.38	0	0.38	0.13	-0.66	0.02	0.09	0.76	Protein coding	PREDICTED: quinone oxidoreductase-like protein 2 homolog [Glycine max] gi|356509112|ref|XP_003523296.1|
Lj1g3v1147610	2	1.12	0	0.89	0	-0.57	0.06	0.01	0.97	Protein coding	Uncharacterized protein TCM_045517 [Theobroma cacao] gi|508728222|gb|EOY20119.1|
Lj1g3v1195650	2	2.9	0.02	4.4	0	2.09	0.36	3.95	0.17	Protein coding	pleckstrin-like domain-containing protein [Rhodosporidium toruloides NP11] gi|472581051|gb|EMS18806.1|
Lj1g3v1219090	2	0.72	0	0.5	0.03	-0.4	0.1	0.08	0.76	Protein coding	PREDICTED: programmed cell death protein 2-like [Glycine max] gi|356509030|ref|XP_003523255.1|
Lj1g3v1222370	2	-0.32	0.05	-0.84	0	-0.38	0.02	-0.33	0.07	Protein coding	PREDICTED: brassinosteroid LRR receptor kinase-like [Cicer arietinum] gi|502136882|ref|XP_004502878.1|
Lj1g3v1222380	2	-0.17	0.33	-0.7	0	-0.35	0.04	-0.21	0.27	Protein coding	Brassinosteroid receptor [Medicago truncatula] gi|357464445|ref|XP_003602504.1|
Lj1g3v1276970	2	-0.47	0.01	-1.11	0	-0.69	0	-0.35	0.09	Non-coding	NoHit
Lj1g3v1290370	2	0.58	0.01	0.36	0.09	-0.71	0	0.18	0.46	Protein coding	U-box domain-containing protein [Medicago truncatula] gi|357519821|ref|XP_003630199.1|
Lj1g3v1290380	2	1.4	0	0.97	0.03	-0.28	0.53	-0.25	0.64	Protein coding	PREDICTED: protein IDA-LIKE 2-like [Cicer arietinum] gi|502139895|ref|XP_004503958.1|
Lj1g3v1304790	2	1.17	0	1.38	0	-0.12	0.72	0.49	0.13	Protein coding	PREDICTED: NAC domain-containing protein 78-like isoform X1 [Cicer arietinum] gi|502137009|ref|XP_004502931.1|
Lj1g3v1362120	2	-0.26	0.59	-0.94	0.01	-1.26	0	-0.66	0.1	Protein coding	PREDICTED: beta-galactosidase 10-like [Glycine max] gi|356508931|ref|XP_003523206.1|
Lj1g3v1363380	2	0.85	0.01	0.14	0.7	-0.27	0.45	-0.16	0.67	Non-coding	NoHit
Lj1g3v1374560	2	1.09	0.01	0.59	0.12	-0.08	0.9	0.26	0.57	Non-coding	NoHit
Lj1g3v1386480	2	0.67	0	0.15	0.47	-0.22	0.35	0.3	0.2	Protein coding	PREDICTED: protein FRIGIDA-like [Glycine max] gi|356507404|ref|XP_003522457.1|
Lj1g3v1387060	2	0.59	0.01	0.33	0.13	-0.5	0.03	-0.14	0.59	Non-coding	NoHit
Lj1g3v1388160	2	1.05	0.01	0.5	0.16	-0.88	0.02	0.03	0.95	Protein coding	Succinate dehydrogenase assembly factor [Medicago truncatula] gi|357464909|ref|XP_003602736.1|
Lj1g3v1466220	2	0.81	0	0.53	0.02	-0.34	0.17	0.18	0.48	Protein coding	PREDICTED: ubiquitin-conjugating enzyme E2 27-like isoform 1 [Glycine max] gi|356508845|ref|XP_003523164.1|
Lj1g3v1503600	2	0.3	0.17	-0.45	0.03	-0.93	0	-0.27	0.25	Non-coding	NoHit
Lj1g3v1525850	2	2.52	0	1.47	0	-0.45	0.44	-0.37	0.43	Non-coding	NoHit
Lj1g3v1525870	2	0.73	0	-0.19	0.44	-0.33	0.17	-0.05	0.85	Protein coding	PREDICTED: classical arabinogalactan protein 9-like [Cicer arietinum] gi|502133576|ref|XP_004501815.1|
Lj1g3v1548730	2	1.47	0.01	0.49	0.32	-0.59	0.38	-0.01	1	Protein coding	PREDICTED: pentatricopeptide repeat-containing protein At5g60960 mitochondrial-like [Glycine max] gi|356535173|ref|XP_003536123.1|
Lj1g3v1560100	2	1.27	0	1.25	0	-0.29	0.47	-0.16	0.72	Protein coding	Chaperone protein dnaJ [Medicago truncatula] gi|357465265|ref|XP_003602914.1|
Lj1g3v1572520	2	0.61	0	0.25	0.09	-0.42	0	-0.28	0.09	Protein coding	NoHit
Lj1g3v1598120	2	0.6	0.03	0.77	0	-0.35	0.21	0.03	0.94	Protein coding	PREDICTED: probable ubiquitin-like-specific protease 2B-like [Glycine max] gi|356518421|ref|XP_003527877.1|
Lj1g3v1602180	2	1.43	0	0.38	0.35	-0.71	0.09	-0.86	0.17	Protein coding	Uncharacterized protein TCM_033960 [Theobroma cacao] gi|508722752|gb|EOY14649.1|
Lj1g3v1649050	2	2.95	0	0.79	0.32	-1.26	0.36	1.29	0.12	Protein coding	PREDICTED: BRI1 kinase inhibitor 1-like [Glycine max] gi|356518087|ref|XP_003527715.1|
Lj1g3v1664440	2	0.64	0	-0.13	0.47	-0.71	0	-0.43	0.04	Protein coding	poly(A)-binding protein [Daucus carota] gi|13560783|gb|AAK30205.1|AF349964_1
Lj1g3v1698910	2	2.66	0.07	-2.86	0.01	-3.99	0	-0.31	0.91	Protein coding	Cyclin A31 [Theobroma cacao] gi|508723904|gb|EOY15801.1|
Lj1g3v1698920	2	2.66	0.07	-2.86	0.01	-3.99	0	-0.31	0.91	Protein coding	Cyclin A-like protein [Medicago truncatula] gi|358345522|ref|XP_003636826.1|
Lj1g3v1718980	2	1.4	0.06	2.54	0	-0.02	1	1.09	0.11	Non-coding	NoHit
Lj1g3v1719010	2	3.05	0	3.66	0	0.14	0.88	1.21	0.31	Protein coding	Tetratricopeptide repeat protein [Medicago truncatula] gi|358345504|ref|XP_003636817.1|
Lj1g3v1720130	2	0.94	0	0.45	0.16	-0.38	0.28	-0.32	0.39	Protein coding	PREDICTED: LOW QUALITY PROTEIN: DNA excision repair protein ERCC-8-like [Glycine max] gi|356514489|ref|XP_003525938.1|
Lj1g3v1720200	2	1.29	0.01	1.24	0.01	-0.26	0.66	0.22	0.7	Protein coding	PREDICTED: adenine phosphoribosyltransferase 1 chloroplastic-like isoform X5 [Cicer arietinum] gi|502132789|ref|XP_004501529.1|
Lj1g3v1721250	2	1.26	0	0.8	0.05	-0.63	0.13	-0.09	0.86	Protein coding	PREDICTED: calcium-transporting ATPase 1 chloroplastic-like [Glycine max] gi|356510560|ref|XP_003524005.1|
Lj1g3v1756720	2	0.39	0.19	0.77	0.01	-0.07	0.85	0.24	0.45	Protein coding	Cw7 protein isoform 1 [Theobroma cacao] gi|508723777|gb|EOY15674.1|
Lj1g3v1784260	2	1.77	0	2.88	0	-0.13	0.82	0.64	0.31	Protein coding	Zinc finger CCCH domain-containing protein [Medicago truncatula] gi|357465645|ref|XP_003603107.1|
Lj1g3v1784820	2	2.03	0	2.01	0	-0.22	0.86	0	1	rRNA	NoHit
Lj1g3v1786300	2	0.94	0	1.35	0	0.08	0.8	0.4	0.29	Non-coding	NoHit
Lj1g3v1787450	2	0.7	0	0.07	0.75	-0.5	0.03	0.05	0.86	Protein coding	PREDICTED: NIPA-like protein 2-like [Cicer arietinum] gi|502125273|ref|XP_004498870.1|
Lj1g3v1787470	2	0.89	0	1.21	0	0	0.98	0.81	0	Protein coding	protease FtsH-like protein 4 [Brachypodium distachyon] gi|255316772|gb|ACU01771.1|
Lj1g3v1788080	2	1.68	0	1.01	0.01	-0.81	0.08	-0.2	0.7	Protein coding	Uncharacterized protein TCM_037363 [Theobroma cacao] gi|508782752|gb|EOY30008.1|
Lj1g3v1788180	2	0.36	0.28	-0.68	0.04	-0.81	0.01	-0.26	0.48	Protein coding	Ferredoxin-related [Theobroma cacao] gi|508782783|gb|EOY30039.1|
Lj1g3v1788190	2	1.33	0.13	2.22	0	-0.32	1	0.31	0.72
Lj1g3v1788380	2	0.98	0	0.75	0.03	-0.64	0.06	0.13	0.75	Protein coding	PREDICTED: copper transporter 5.1-like [Cicer arietinum] gi|502132564|ref|XP_004501422.1|
Lj1g3v1809960	2	-0.6	0.15	-1.45	0	-0.71	0.07	-0.64	0.15	Protein coding	CONSTANS-like c [Pisum sativum] gi|404272763|gb|AFR54356.1|
Lj1g3v1810170	2	0	1	3.02	0.01	-2.63	0.3	0.45	0.72	repeat	NoHit
Lj1g3v1812240	2	0.71	0	0.36	0.02	-0.4	0.02	-0.15	0.4	Protein coding	Nuclear nucleic acid-binding protein C1D [Medicago truncatula] gi|357466007|ref|XP_003603288.1|
Lj1g3v1815520	2	1.03	0	0.3	0.37	-0.47	0.22	-0.02	0.98	repeat	NoHit
Lj1g3v1816600	2	1.94	0	1.51	0	-0.9	0.01	-0.19	0.57	fragmented	NoHit
Lj1g3v1820980	2	0.62	0.01	0.47	0.03	-0.23	0.31	0.08	0.76	Protein coding	GTPase-activator protein [Trichomonas vaginalis G3] gi|123479305|ref|XP_001322811.1|
Lj1g3v1911650	2	4.67	0.01	6.03	0	0	1	0.7	0.62	Non-coding	NoHit
Lj1g3v1914950	2	0.71	0	0.54	0	-0.26	0.11	-0.14	0.42	Protein coding	histone 2 [Populus trichocarpa] gi|224143081|ref|XP_002324843.1|
Lj1g3v1917060	2	0.37	0.38	1	0.01	-0.11	0.8	0.36	0.43	Non-coding	NoHit
Lj1g3v1932560	2	1.35	0	0.87	0	-0.56	0.02	0.01	0.96	Non-coding	NoHit
Lj1g3v1968360	2	1.11	0	2.01	0	0.12	0.81	0.39	0.35	Protein coding	PREDICTED: probable serine/threonine-protein kinase kinX-like isoform X1 [Cicer arietinum] gi|502124534|ref|XP_004498568.1|
Lj1g3v1991510	2	1.48	0	0.13	0.79	-1.36	0	-1.36	0	Protein coding	PREDICTED: probable cyclic nucleotide-gated ion channel 14-like [Cicer arietinum] gi|502132108|ref|XP_004501229.1|
Lj1g3v2001850	2	1.36	0	0.88	0.01	-0.71	0.03	-0.12	0.74	Protein coding	PREDICTED: proteasome subunit beta type-6-like [Cicer arietinum] gi|502132065|ref|XP_004501214.1|
Lj1g3v2035110	2	-0.98	0	-1.52	0	-0.76	0.01	-0.6	0.08	Protein coding	PREDICTED: probable calcium-binding protein CML43-like [Cicer arietinum] gi|502132042|ref|XP_004501206.1|
Lj1g3v2036650	2	2.03	0	1.38	0	-0.51	0.01	0.04	0.86	Protein coding	Sulfite exporter TauE/SafE family protein [Arabidopsis thaliana] gi|30682879|ref|NP_850068.1|
Lj1g3v2038800	2	1.13	0	1.02	0	-0.15	0.42	0.18	0.37	Protein coding	PREDICTED: la-related protein 7-like [Cicer arietinum] gi|502124330|ref|XP_004498482.1|
Lj1g3v2051920	2	0.86	0	0.42	0.01	-0.37	0.03	-0.19	0.29	Non-coding	NoHit
Lj1g3v2095980	2	-0.32	0.07	-0.9	0	-0.59	0	-0.36	0.08	Protein coding	Tubulin alpha-7 chain [Medicago truncatula] gi|357466771|ref|XP_003603670.1|
Lj1g3v2096140	2	0.94	0.01	0.37	0.27	-0.83	0.02	0.21	0.58	Protein coding	PREDICTED: receptor-like protein kinase HSL1-like [Glycine max] gi|356510067|ref|XP_003523762.1|
Lj1g3v2098300	2	1.52	0	1.22	0.01	-0.16	0.81	0.8	0.14	Protein coding	PREDICTED: pre-rRNA-processing protein TSR2-like [Cicer arietinum] gi|502158109|ref|XP_004511033.1|
Lj1g3v2110610	2	0.32	0.4	-0.58	0.07	-0.85	0.01	-0.82	0.02	Protein coding	PREDICTED: pentatricopeptide repeat-containing protein At1g09900-like [Glycine max] gi|356510082|ref|XP_003523769.1|
Lj1g3v2126140	2	2.18	0.01	-0.55	0.46	-1.98	0.02	-0.91	0.23	Protein coding	Uncharacterized protein TCM_019291 [Theobroma cacao] gi|508712139|gb|EOY04036.1|
Lj1g3v2127250	2	0.54	0.01	0.93	0	-0.03	0.89	0.53	0.01	Non-coding	NoHit
Lj1g3v2128330	2	3.45	0	0.45	0.48	-2.42	0.01	-0.37	0.55	Protein coding	PREDICTED: DDB1- and CUL4-associated factor homolog 1-like [Glycine max] gi|356509964|ref|XP_003523712.1|
Lj1g3v2139530	2	-0.45	0.19	-1.12	0	-0.64	0.05	-0.34	0.35	Protein coding	PREDICTED: beta-galactosidase 3-like [Cicer arietinum] gi|502161230|ref|XP_004512085.1|
Lj1g3v2155510	2	1.04	0	1.29	0	0.16	0.46	0.53	0.05	Protein coding	S-adenosyl-L-methionine-dependent methyltransferases superfamily protein [Theobroma cacao] gi|508723078|gb|EOY14975.1|
Lj1g3v2157670	2	0.32	0.23	-0.7	0.01	-0.79	0	-0.29	0.32	Protein coding	PREDICTED: deoxyuridine 5'-triphosphate nucleotidohydrolase-like [Glycine max] gi|356569953|ref|XP_003553158.1|
Lj1g3v2216430	2	2.77	0	2.9	0	-0.24	0.35	0.47	0.1	Protein coding	PREDICTED: protein FD-like [Cicer arietinum] gi|502161460|ref|XP_004512172.1|
Lj1g3v2216440	2	2.74	0	2.91	0	-0.19	0.45	0.46	0.11	Protein coding	PREDICTED: protein FD-like [Cicer arietinum] gi|502161460|ref|XP_004512172.1|
Lj1g3v2216450	2	1.04	0	1.35	0	0.03	0.9	0.36	0.11	Protein coding	bZIP transcription factor bZIP46 [Glycine max] gi|351721722|ref|NP_001236963.1|
Lj1g3v2254710	2	0.65	0	0.1	0.61	-0.45	0.02	0.19	0.39	Protein coding	PREDICTED: 24-methylenesterol C-methyltransferase 2-like [Glycine max] gi|356517628|ref|XP_003527489.1|
Lj1g3v2267210	2	3.19	0	2.39	0	-1.02	0.14	0.11	0.84	Non-coding	NoHit
Lj1g3v2268380	2	0.9	0	0.4	0.18	-0.46	0.14	0.15	0.64	Protein coding	Uncharacterized protein TCM_047068 partial [Theobroma cacao] gi|508723286|gb|EOY15183.1|
Lj1g3v2268390	2	0.54	0.01	0.82	0	-0.04	0.86	0.28	0.2	Protein coding	Uncharacterized protein TCM_047068 partial [Theobroma cacao] gi|508723286|gb|EOY15183.1|
Lj1g3v2268400	2	0.62	0	0.88	0	-0.03	0.85	0.41	0.05	Protein coding	Uncharacterized protein isoform 1 [Theobroma cacao] gi|508723294|gb|EOY15191.1|
Lj1g3v2268410	2	0.54	0	0.85	0	0.13	0.44	0.51	0	Protein coding	Uncharacterized protein isoform 1 [Theobroma cacao] gi|508723294|gb|EOY15191.1|
Lj1g3v2281690	2	-0.56	0.09	-1.03	0	-0.89	0	-0.55	0.09	Protein coding	Uncharacterized protein TCM_034382 [Theobroma cacao] gi|508723345|gb|EOY15242.1|
Lj1g3v2295200	2	2.89	0	1.35	0.01	-0.71	0.29	0.25	0.63	Protein coding	NIN-like protein 1 [Lotus japonicus] gi|33468530|emb|CAE30324.1|
Lj1g3v2296420	2	1.36	0	0.34	0.32	-0.72	0.04	0.77	0.04	Non-coding	NoHit
Lj1g3v2313140	2	0.98	0.01	1	0	-0.58	0.14	-0.31	0.42	Non-coding	NoHit
Lj1g3v2326710	2	0.62	0.05	0.77	0.01	-0.17	0.62	0.32	0.34	Protein coding	mitochondrial 54S ribosomal protein YmL47 [Sclerotinia sclerotiorum 1980 UF-70] gi|156065803|ref|XP_001598823.1|
Lj1g3v2370100	2	3.91	0	3.33	0	-0.19	0.87	-0.36	1	Protein coding	PREDICTED: transcription factor HBP-1b(c1)-like [Glycine max] gi|356523320|ref|XP_003530288.1|
Lj1g3v2373590	2	1.86	0	1.99	0	-0.55	0.38	0.66	0.09	Non-coding	NoHit
Lj1g3v2373600	2	0.95	0	1.29	0	-0.36	0.16	1.24	0	Non-coding	NoHit
Lj1g3v2374820	2	1.63	0	2.12	0	-0.32	0.51	1.2	0.02	Protein coding	PREDICTED: abscisic acid receptor PYL4-like [Cicer arietinum] gi|502104296|ref|XP_004492494.1|
Lj1g3v2379110	2	2.16	0	0.87	0.07	-0.75	0.14	-1.06	0.05	Protein coding	PREDICTED: macrophage migration inhibitory factor homolog [Glycine max] gi|356568162|ref|XP_003552282.1|
Lj1g3v2389150	2	1.52	0	0.05	0.96	-1.25	0.01	0.43	0.47	Non-coding	NoHit
Lj1g3v2429780	2	1.16	0.06	1.3	0.01	-0.92	0.15	0.72	0.21	Protein coding	Thioredoxin-like 4A [Medicago truncatula] gi|357439853|ref|XP_003590204.1|
Lj1g3v2446010	2	3.27	0.01	-0.58	0.63	-2.86	0.03	1	0.54	Protein coding	Transcription factor bHLH61 isoform 1 [Theobroma cacao] gi|508710735|gb|EOY02632.1|
Lj1g3v2451210	2	4.78	0	2.01	0.02	-3.51	0.09	0.85	0.31	Protein coding	NoHit
Lj1g3v2471310	2	1.6	0.46	-0.86	0.43	-3.51	0.01	0.24	0.83	Protein coding	PREDICTED: Werner syndrome ATP-dependent helicase-like [Cicer arietinum] gi|502168877|ref|XP_004514485.1|
Lj1g3v2482390	2	1.27	0.01	0.21	0.66	-1.08	0.03	-0.59	0.24	Protein coding	PREDICTED: elongation factor P-like [Cicer arietinum] gi|502104488|ref|XP_004492556.1|
Lj1g3v2482520	2	0.7	0	0.68	0	-0.02	0.92	0.09	0.69	Protein coding	PREDICTED: vacuolar-sorting receptor 1-like [Cicer arietinum] gi|502104515|ref|XP_004492565.1|
Lj1g3v2512700	2	1.29	0	1.55	0	-0.8	0.08	0.11	0.8	Protein coding	Uncharacterized protein TCM_019726 [Theobroma cacao] gi|508712586|gb|EOY04483.1|
Lj1g3v2513730	2	2.21	0.01	0.77	0.33	-1.31	0.2	-0.63	0.43	Protein coding	2-oxoglutarate (2OG) and Fe(II)-dependent oxygenase superfamily protein [Arabidopsis thaliana] gi|30687540|ref|NP_181384.2|
Lj1g3v2533760	2	2.08	0	1.82	0.01	0.26	0.79	0.42	0.59	Non-coding	NoHit
Lj1g3v2533810	2	0.89	0	1.27	0	0.04	0.84	0.67	0	Protein coding	PREDICTED: ubiquitin-conjugating enzyme E2 28-like isoform 1 [Glycine max] gi|356532139|ref|XP_003534631.1|
Lj1g3v2536060	2	1.47	0.02	0.38	0.45	-1.56	0.01	-1.41	0.03	Protein coding	PREDICTED: probable inactive receptor kinase At5g58300-like [Glycine max] gi|356566806|ref|XP_003551618.1|
Lj1g3v2536070	2	0.67	0.01	0.31	0.22	-0.36	0.2	-0.42	0.14	Protein coding	PREDICTED: flocculation protein FLO11-like [Cicer arietinum] gi|502104582|ref|XP_004492585.1|
Lj1g3v2582220	2	0.99	0	0.98	0	-0.12	0.53	0.16	0.46	Protein coding	Dihydrodipicolinate synthase [Medicago truncatula] gi|357506881|ref|XP_003623729.1|
Lj1g3v2582250	2	1.32	0	1.35	0	-0.09	0.83	0.67	0.13	Protein coding	Uncharacterized protein TCM_016107 [Theobroma cacao] gi|508777268|gb|EOY24524.1|
Lj1g3v2584540	2	-0.09	0.76	-0.31	0.21	-0.82	0	-0.58	0.04	Non-coding	NoHit
Lj1g3v2584580	2	2.77	0.04	2.9	0.01	-0.42	1	0.55	0.62	Protein coding	PREDICTED: B3 domain-containing protein At5g42700-like [Glycine max] gi|356510383|ref|XP_003523918.1|
Lj1g3v2584600	2	0.12	0.73	-0.76	0.01	-0.66	0.04	-0.31	0.41	Protein coding	PREDICTED: B3 domain-containing protein At5g42700-like [Glycine max] gi|356510383|ref|XP_003523918.1|
Lj1g3v2611400	2	0.31	0.29	-0.72	0.01	-0.65	0.02	-0.53	0.09	Protein coding	PREDICTED: probable methyltransferase PMT13-like [Glycine max] gi|356568320|ref|XP_003552360.1|
Lj1g3v2612700	2	0.86	0	0.61	0	-0.29	0.12	-0.11	0.6	Protein coding	cyclin-like F-box [Phaseolus vulgaris] gi|353685486|gb|AER13163.1|
Lj1g3v2625890	2	0.71	0	0.66	0	-0.18	0.47	0.44	0.1	Protein coding	PREDICTED: F-box/kelch-repeat protein At3g06240-like [Glycine max] gi|356519966|ref|XP_003528639.1|
Lj1g3v2626240	2	1.08	0	0.1	0.69	-0.74	0.01	0.01	1	Protein coding	lipopolysaccharide biosynthesis protein [Rhizobium mesoamericanum] gi|494800777|ref|WP_007536185.1|
Lj1g3v2626310	2	1.38	0	1.71	0	-0.31	0.47	1.2	0.03	Protein coding	PREDICTED: SPX domain-containing membrane protein At4g22990-like isoform 1 [Glycine max] gi|356532044|ref|XP_003534584.1|
Lj1g3v2627360	2	1.44	0	1.4	0	-0.08	0.88	1.08	0.09	Protein coding	PREDICTED: nucleolin 1-like [Cicer arietinum] gi|502104996|ref|XP_004492695.1|
Lj1g3v2627530	2	-0.42	0.18	-1	0	-0.51	0.08	-0.32	0.34	Protein coding	PREDICTED: phosphomannomutase-like [Cicer arietinum] gi|502105029|ref|XP_004492705.1|
Lj1g3v2631950	2	0.97	0	0.48	0.09	-0.44	0.14	-0.04	0.91	repeat	NoHit
Lj1g3v2671440	2	0.6	0	0.45	0	-0.36	0.03	0.12	0.51	Non-coding	NoHit
Lj1g3v2752330	2	1.13	0	1.05	0	-0.3	0.42	0.34	0.37	Protein coding	Protein BPS1 [Medicago truncatula] gi|357507523|ref|XP_003624050.1|
Lj1g3v2807710	2	1.47	0	1.15	0	-0.81	0.04	0.32	0.4	Non-coding	NoHit
Lj1g3v2809350	2	-0.32	0.27	-1.04	0	-0.52	0.06	-0.39	0.19	Protein coding	PREDICTED: protein TRIGALACTOSYLDIACYLGLYCEROL 3 chloroplastic-like [Glycine max] gi|356531918|ref|XP_003534523.1|
Lj1g3v2809440	2	0.85	0	0.63	0	-0.38	0.06	0.33	0.16	Protein coding	PREDICTED: probable UDP-arabinopyranose mutase 5-like [Glycine max] gi|356566937|ref|XP_003551681.1|
Lj1g3v2824930	2	0.95	0	0.31	0.2	-0.42	0.11	-0.23	0.41	Non-coding	NoHit
Lj1g3v2835980	2	1.28	0.02	1.09	0.01	-0.82	0.18	-0.27	0.66	Protein coding	PREDICTED: riboflavin biosynthesis protein RibD-like [Cicer arietinum] gi|502105588|ref|XP_004492842.1|
Lj1g3v2838130	2	0.8	0	0.96	0	-0.25	0.14	0.51	0.01	Protein coding	Uncharacterized protein TCM_002665 [Theobroma cacao] gi|508701851|gb|EOX93747.1|
Lj1g3v2840240	2	1.38	0.05	1.62	0.01	-0.02	1	0.63	0.44	Protein coding	PREDICTED: probable receptor-like protein kinase At5g20050-like [Glycine max] gi|356510540|ref|XP_003523995.1|
Lj1g3v2840250	2	0.95	0	0.57	0	-0.45	0.02	-0.18	0.42	Protein coding	acyl carrier protein [Arachis hypogaea] gi|268527775|gb|ACZ06073.1|
Lj1g3v2841300	2	3.33	0	1.49	0	-1.21	0.07	0.24	0.73	Protein coding	PREDICTED: AP2-like ethylene-responsive transcription factor BBM2-like [Glycine max] gi|356568527|ref|XP_003552462.1|
Lj1g3v2872770	2	1.22	0	0.44	0.19	-0.91	0.01	0.23	0.57	Protein coding	Uncharacterized protein TCM_025264 [Theobroma cacao] gi|508718000|gb|EOY09897.1|
Lj1g3v2883860	2	1.1	0	1.57	0	-0.18	0.59	0.15	0.68	Non-coding	NoHit
Lj1g3v2898480	2	0.3	0.26	-0.78	0	-0.74	0	-0.25	0.39	Protein coding	2-dehydro-3-deoxyphosphooctonate aldolase [Medicago truncatula] gi|357507985|ref|XP_003624281.1|
Lj1g3v2940710	2	2.09	0	2.49	0	0.16	0.94	0.58	0.58	Protein coding	PREDICTED: mitochondrial respiratory chain complexes assembly protein rca1-like [Glycine max] gi|356531806|ref|XP_003534467.1|
Lj1g3v2941740	2	1.91	0	2.42	0	0.02	1	2.12	0.06	Protein coding	PREDICTED: mitochondrial respiratory chain complexes assembly protein rca1-like [Glycine max] gi|356531806|ref|XP_003534467.1|
Lj1g3v2941760	2	1.97	0	0.69	0.22	-1.82	0	-0.62	0.35	Non-coding	NoHit
Lj1g3v2941830	2	0.4	0.03	0.72	0	0.01	0.94	0.39	0.06	Protein coding	thioredoxin [Arabidopsis thaliana] gi|21595244|gb|AAM66084.1|
Lj1g3v2941900	2	2.29	0	1.93	0	-0.61	0.57	-0.44	0.48	Protein coding	PREDICTED: actin-11-like [Cicer arietinum] gi|502102663|ref|XP_004492147.1|
Lj1g3v2942100	2	0.05	0.66	-0.69	0	-0.61	0	-0.52	0	Protein coding	VDAC1.1 [Lotus japonicus] gi|36957170|gb|AAQ87019.1|
Lj1g3v2954760	2	-0.75	0.01	-0.72	0.01	-0.85	0	-0.57	0.09	Protein coding	PREDICTED: quinohaemoprotein ethanol dehydrogenase type-1-like [Glycine max] gi|356529945|ref|XP_003533546.1|
Lj1g3v2975940	2	1.16	0.01	1.12	0.01	-0.28	0.57	-0.19	0.68	Protein coding	PREDICTED: DCN1-like protein 2-like [Glycine max] gi|356531764|ref|XP_003534446.1|
Lj1g3v2979230	2	1	0	0.85	0.01	-0.61	0.05	0.18	0.6	Protein coding	cystathionine gamma-synthase [Lens culinaris] gi|430736216|gb|AGA60137.1|
Lj1g3v2995600	2	-0.84	0.07	-1.48	0	-0.87	0.03	-0.97	0.02	Protein coding	PREDICTED: cyclic nucleotide-gated ion channel 2-like [Glycine max] gi|356568702|ref|XP_003552549.1|
Lj1g3v2996670	2	-0.25	0.1	-0.85	0	-0.5	0	-0.05	0.78	Protein coding	PREDICTED: membrane-anchored ubiquitin-fold protein 2-like [Glycine max] gi|356526475|ref|XP_003531843.1|
Lj1g3v2996680	2	-0.2	0.24	-0.72	0	-0.36	0.03	-0.33	0.09	Protein coding	PREDICTED: probable galacturonosyltransferase 14-like [Cicer arietinum] gi|502101819|ref|XP_004491881.1|
Lj1g3v3006690	2	0.71	0	0.33	0.06	-0.53	0	-0.27	0.18	Protein coding	PREDICTED: LYR motif-containing protein 4B-like [Cicer arietinum] gi|502101823|ref|XP_004491882.1|
Lj1g3v3022490	2	0.16	0.61	-0.73	0.01	-0.87	0	-0.56	0.1	Protein coding	Os01g0277700 [Oryza sativa Japonica Group] gi|297596545|ref|NP_001042737.2|
Lj1g3v3064000	2	0.9	0.01	1.23	0	0.05	0.91	0.4	0.25	Protein coding	PREDICTED: F-box/kelch-repeat protein At3g06240-like [Glycine max] gi|356561408|ref|XP_003548973.1|
Lj1g3v3064040	2	0.9	0	0.68	0.01	-0.47	0.12	-0.09	0.79	Protein coding	PREDICTED: F-box/kelch-repeat protein At3g06240-like [Glycine max] gi|356519966|ref|XP_003528639.1|
Lj1g3v3078240	2	0.69	0	0.62	0	-0.15	0.43	-0.06	0.78	Protein coding	PREDICTED: transcription factor BIM3-like [Glycine max] gi|356526565|ref|XP_003531887.1|
Lj1g3v3103680	2	-0.12	0.54	-0.7	0	-0.54	0	-0.23	0.27	Protein coding	PREDICTED: protein NSP-INTERACTING KINASE 1-like [Glycine max] gi|356526591|ref|XP_003531900.1|
Lj1g3v3103900	2	0.76	0	0.56	0	-0.29	0.13	-0.33	0.12	Protein coding	proline dehydrogenase [Medicago sativa] gi|48525716|gb|AAT45084.1|
Lj1g3v3137730	2	3.62	0	1.83	0	-1.63	0.05	1.22	0.14	Protein coding	Ethylene-responsive transcription factor [Medicago truncatula] gi|357502687|ref|XP_003621632.1|
Lj1g3v3137820	2	2.77	0	1.29	0.08	-1.53	0.12	-0.34	0.73	Protein coding	Heat shock protein [Medicago truncatula] gi|357490113|ref|XP_003615344.1|
Lj1g3v3160050	2	-0.24	0.21	-0.57	0	-0.61	0	-0.16	0.48	Protein coding	PREDICTED: chitinase-like protein 2-like [Cicer arietinum] gi|502102342|ref|XP_004492044.1|
Lj1g3v3170080	2	1.16	0.01	0.7	0.07	-0.68	0.13	-0.19	0.67	Protein coding	PREDICTED: eukaryotic translation initiation factor 3 subunit H-like [Glycine max] gi|356568923|ref|XP_003552657.1|
Lj1g3v3172220	2	0.45	0.03	-0.29	0.15	-0.61	0	-0.36	0.11	Protein coding	Actin [Medicago truncatula] gi|357503463|ref|XP_003622020.1|
Lj1g3v3182380	2	0.77	0	0.68	0	-0.08	0.66	0.12	0.59	Non-coding	NoHit
Lj1g3v3207790	2	0.25	0.32	0.62	0.01	-0.27	0.27	0.23	0.37	Protein coding	PREDICTED: ABC transporter B family member 20-like [Glycine max] gi|356568961|ref|XP_003552676.1|
Lj1g3v3218110	2	1.25	0	1.59	0	-0.06	0.83	0.25	0.35	Protein coding	PREDICTED: carnitinyl-CoA dehydratase-like [Glycine max] gi|356568988|ref|XP_003552689.1|
Lj1g3v3221290	2	4.87	0.01	-1.23	0.36	-4.07	0.03	-0.46	0.77	Non-coding	NoHit
Lj1g3v3231360	2	1.15	0.01	-0.13	0.76	-1.15	0.02	-0.75	0.14	Non-coding	NoHit
Lj1g3v3244570	2	1.04	0	0.99	0	0	0.98	0.33	0.04	Protein coding	PREDICTED: eukaryotic translation initiation factor 5-like [Glycine max] gi|356499628|ref|XP_003518639.1|
Lj1g3v3256700	2	2.99	0.2	3.73	0.01	-1.48	1	-0.45	0.75	Protein coding	PREDICTED: MATE efflux family protein 7-like [Glycine max] gi|356499617|ref|XP_003518634.1|
Lj1g3v3268810	2	1.44	0	0.34	0.37	-1.13	0.01	-0.29	0.49	Protein coding	Lipid phosphate phosphatase [Medicago truncatula] gi|357508201|ref|XP_003624389.1|
Lj1g3v3300010	2	1.18	0	0.29	0.39	-0.69	0.06	0.11	0.79	Protein coding	PREDICTED: LOW QUALITY PROTEIN: plastidic glucose transporter 4-like [Glycine max] gi|356573700|ref|XP_003554995.1|
Lj1g3v3315230	2	0.69	0	0.54	0	-0.16	0.31	-0.1	0.56	Non-coding	NoHit
Lj1g3v3328650	2	0.63	0	0.08	0.66	-0.59	0	-0.2	0.31	Protein coding	RAD23-like [Solanum tuberosum] gi|77745475|gb|ABB02636.1|
Lj1g3v3329030	2	1.89	0	-0.34	0.47	-1.75	0	0.68	0.2	Protein coding	NoHit
Lj1g3v3329710	2	1.51	0	1.35	0	-0.68	0	0.11	0.65	Protein coding	SAUR family protein [Theobroma cacao] gi|508707824|gb|EOX99720.1|
Lj1g3v3329960	2	0.71	0.01	0.14	0.6	-0.41	0.15	-0.17	0.62	Protein coding	Integral membrane protein hemolysin-III like protein [Arabidopsis thaliana] gi|30689972|ref|NP_182050.2|
Lj1g3v3329980	2	1.08	0	1.2	0	0.08	0.87	0.37	0.35	Protein coding	PREDICTED: sorcin-like isoform 1 [Glycine max] gi|356510600|ref|XP_003524025.1|
Lj1g3v3330170	2	0.93	0	0.39	0.12	-0.39	0.14	-0.3	0.29	Protein coding	PREDICTED: 40S ribosomal protein S3-3-like [Cicer arietinum] gi|502122563|ref|XP_004497806.1|
Lj1g3v3330200	2	0.93	0.1	0.12	0.85	-1.28	0.01	-0.78	0.11	Protein coding	Alpha/beta-Hydrolases superfamily protein [Theobroma cacao] gi|508718467|gb|EOY10364.1|
Lj1g3v3330490	2	0.11	0.75	-0.3	0.34	-0.82	0.01	-0.39	0.24	Protein coding	PREDICTED: 60S ribosomal protein L5-like [Cicer arietinum] gi|502130647|ref|XP_004500722.1|
Lj1g3v3343770	2	0.75	0.01	0.44	0.13	-0.14	0.63	-0.09	0.79	Non-coding	NoHit
Lj1g3v3354070	2	0.88	0	0.52	0.02	-0.53	0.02	0.34	0.19	Protein coding	PREDICTED: RING finger and CHY zinc finger domain-containing protein 1-like [Glycine max] gi|356555553|ref|XP_003546095.1|
Lj1g3v3354300	2	0.77	0.01	0.71	0.01	-0.04	0.87	0.08	0.8	Protein coding	PREDICTED: tRNA-dihydrouridine synthase 3-like [Glycine max] gi|356508136|ref|XP_003522816.1|
Lj1g3v3381340	2	0.89	0.01	1	0	-0.61	0.08	-0.05	0.9	Protein coding	bZIP transcription factor bZIP124 [Glycine max] gi|351724635|ref|NP_001238344.1|
Lj1g3v3382460	2	1.25	0	0.87	0	-0.5	0.04	-0.07	0.78	Protein coding	PREDICTED: 40S ribosomal protein S25-2-like [Glycine max] gi|356538747|ref|XP_003537862.1|
Lj1g3v3384680	2	1.1	0	0.82	0	-0.46	0.06	-0.24	0.39	Non-coding	NoHit
Lj1g3v3384730	2	1.53	0	1.9	0	0.19	0.64	1.29	0	Protein coding	PREDICTED: WUSCHEL-related homeobox 8-like [Glycine max] gi|356508610|ref|XP_003523048.1|
Lj1g3v3385900	2	0.38	0.12	0.8	0	-0.09	0.72	0.2	0.44	Protein coding	GI13790 [Drosophila mojavensis] gi|195129067|ref|XP_002008980.1|
Lj1g3v3390060	2	1.28	0	1.03	0	-0.52	0.13	-0.16	0.66	Protein coding	PREDICTED: monosaccharide-sensing protein 2-like isoform X1 [Cicer arietinum] gi|502130974|ref|XP_004500833.1|
Lj1g3v3392220	2	0.69	0	0.19	0.29	-0.25	0.19	-0.12	0.55	Protein coding	PREDICTED: monosaccharide-sensing protein 2-like isoform X1 [Cicer arietinum] gi|502130974|ref|XP_004500833.1|
Lj1g3v3404340	2	0.83	0.03	0.45	0.21	-1.02	0.01	0.07	0.88	Protein coding	PREDICTED: SWI/SNF complex subunit SWI3B-like [Glycine max] gi|356517915|ref|XP_003527631.1|
Lj1g3v3407660	2	0.6	0	0.82	0	-0.05	0.8	0.1	0.62	Protein coding	G protein beta subunit [Pisum sativum] gi|5733806|gb|AAD49742.1|AF170921_1
Lj1g3v3407690	2	-0.16	0.16	-0.59	0	-0.45	0	-0.5	0	Protein coding	PREDICTED: adenylyl cyclase-associated protein-like [Cicer arietinum] gi|502149183|ref|XP_004507425.1|
Lj1g3v3407720	2	0.06	0.86	-0.76	0.01	-1.04	0	-0.66	0.05	Protein coding	PREDICTED: probable LRR receptor-like serine/threonine-protein kinase At2g16250-like [Glycine max] gi|356509565|ref|XP_003523518.1|
Lj1g3v3438940	2	1.5	0	1.45	0	-0.49	0.01	0.28	0.21	Protein coding	pectin methylesterase [Sesbania rostrata] gi|20269071|emb|CAD29733.1|
Lj1g3v3439090	2	1.93	0.01	-0.12	0.89	-2.11	0	0.18	0.79	Protein coding	pectinmethylesterase [Vigna radiata var. radiata] gi|1149556|emb|CAA64217.1|
Lj1g3v3442640	2	0.15	0.4	-0.15	0.41	-0.68	0	0.1	0.63	Protein coding	PREDICTED: non-specific lipid-transfer protein-like [Cicer arietinum] gi|502103829|ref|XP_004492374.1|
Lj1g3v3443850	2	3.6	0	2.75	0.01	-1.23	0.67	-1.5	0.26	Protein coding	PREDICTED: wall-associated receptor kinase-like 20-like [Glycine max] gi|356520931|ref|XP_003529113.1|
Lj1g3v3444020	2	4.16	0	0.26	0.84	-3.64	0.01	-2.07	0.1	Protein coding	Uncharacterized protein TCM_021877 [Theobroma cacao] gi|508715549|gb|EOY07446.1|
Lj1g3v3458800	2	-1.72	1	-3.03	0.01	-3.26	0.01	-1.14	0.24	Protein coding	PREDICTED: laccase-17-like [Cicer arietinum] gi|502103605|ref|XP_004492322.1|
Lj1g3v3458820	2	5.32	0	2.08	0.01	-4.01	0.02	-3.57	0.01	Protein coding	PREDICTED: WD repeat-containing protein 44-like [Cicer arietinum] gi|502180523|ref|XP_004516656.1|
Lj1g3v3458830	2	4.48	0.01	1.8	0.07	-3.23	0.16	-2.67	0.13	Protein coding	WD repeat-containing protein [Medicago truncatula] gi|357505499|ref|XP_003623038.1|
Lj1g3v3465980	2	1.02	0	0.49	0.1	-0.73	0.02	0.11	0.74	Non-coding	NoHit
Lj1g3v3466060	2	2.41	0.01	-1.66	0.07	-2.44	0.01	-1.67	0.25	Non-coding	NoHit
Lj1g3v3553760	2	-0.07	0.82	-0.84	0	-0.63	0.01	-0.3	0.28	Non-coding	NoHit
Lj1g3v3556870	2	1.38	0	0.49	0.23	-0.28	0.52	0.23	0.63	Protein coding	envelope glycoprotein [Human immunodeficiency virus 1] gi|190352056|gb|ACE76452.1|
Lj1g3v3558160	2	2.06	0	0.91	0.11	-1.24	0.06	0.77	0.19	Protein coding	PREDICTED: dual specificity protein phosphatase 12-like [Cicer arietinum] gi|502171298|ref|XP_004515029.1|
Lj1g3v3559200	2	2.08	0	2.05	0	-0.31	0.56	-0.04	0.95	Protein coding	Uncharacterized protein TCM_015808 [Theobroma cacao] gi|508776867|gb|EOY24123.1|
Lj1g3v3580290	2	2.85	0.01	1.47	0.1	-1.01	0.64	0.09	1	Protein coding	PREDICTED: F-box/kelch-repeat protein At3g23880-like [Cicer arietinum] gi|502078956|ref|XP_004486107.1|
Lj1g3v3580450	2	0.64	0.01	0.73	0	-0.4	0.08	0.48	0.05	Non-coding	NoHit
Lj1g3v3580460	2	0.74	0	0.18	0.33	-0.51	0.01	-0.11	0.62	Protein coding	PREDICTED: galacturonosyltransferase 8-like [Glycine max] gi|356567810|ref|XP_003552108.1|
Lj1g3v3597200	2	0.8	0	0.62	0	-0.14	0.48	0.4	0.08	Protein coding	PREDICTED: D-amino acid dehydrogenase small subunit-like [Cicer arietinum] gi|502103233|ref|XP_004492233.1|
Lj1g3v3608310	2	0.6	0.02	0.78	0	-0.11	0.73	0.41	0.17	Protein coding	Histone H3 K4-specific methyltransferase SET7/9 family protein [Theobroma cacao] gi|508704657|gb|EOX96553.1|
Lj1g3v3608320	2	1.02	0.01	1.42	0	0.3	0.48	0.8	0.06	Protein coding	PREDICTED: metacaspase-1-like [Glycine max] gi|356495863|ref|XP_003516790.1|
Lj1g3v3608410	2	0.67	0	0.23	0.26	-0.57	0.01	0.06	0.81	Protein coding	PREDICTED: dynamin-related protein 1E-like isoform 1 [Glycine max] gi|356527252|ref|XP_003532226.1|
Lj1g3v3643320	2	1.29	0	0.75	0.01	-0.67	0.02	0.28	0.4	Protein coding	PREDICTED: glutaredoxin-C2-like [Cicer arietinum] gi|502100486|ref|XP_004491729.1|
Lj1g3v3646460	2	0.99	0	0.76	0.01	-0.15	0.64	-0.07	0.85	Protein coding	PREDICTED: WD repeat-containing protein 82-like [Cicer arietinum] gi|502107731|ref|XP_004493359.1|
Lj1g3v3658810	2	0.49	0.03	-0.49	0.02	-0.6	0.01	-0.08	0.75	Protein coding	PREDICTED: ribosomal RNA-processing protein 8-like [Cicer arietinum] gi|502109246|ref|XP_004493600.1|
Lj1g3v3750630	2	2.71	0	0.71	0.35	-1.74	0.11	-0.17	0.87	Protein coding	PREDICTED: cystinosin homolog [Cicer arietinum] gi|502089540|ref|XP_004488941.1|
Lj1g3v3833880	2	2.4	0.01	2.96	0	-1.19	0.26	3.14	0	Protein coding	Germin-like protein subfamily 1 member [Medicago truncatula] gi|357468889|ref|XP_003604729.1|
Lj1g3v3833940	2	2.82	0.01	0.67	0.43	-2.18	0.04	-0.36	0.75	Protein coding	PREDICTED: pentatricopeptide repeat-containing protein At5g66520-like [Glycine max] gi|356529553|ref|XP_003533355.1|
Lj1g3v3834180	2	0.77	0	0.64	0	-0.17	0.33	0.06	0.76	Protein coding	PREDICTED: probable adenylate kinase 1 chloroplastic-like [Cicer arietinum] gi|502166858|ref|XP_004513998.1|
Lj1g3v3834340	2	0.08	0.84	-1.98	0	-1.67	0	-0.36	0.36	Protein coding	PREDICTED: blue copper protein-like [Cicer arietinum] gi|502091663|ref|XP_004489604.1|
Lj1g3v3847150	2	1.3	0	1.15	0	-0.18	0.48	0.42	0.15	Protein coding	PREDICTED: squamosa promoter-binding-like protein 16-like [Glycine max] gi|356571559|ref|XP_003553944.1|
Lj1g3v3847260	2	0.25	0.14	-0.25	0.13	-0.59	0	-0.35	0.06	Protein coding	PREDICTED: probable metal-nicotianamine transporter YSL6-like [Cicer arietinum] gi|502169523|ref|XP_004514626.1|
Lj1g3v3891780	2	1.12	0	0.66	0.06	-0.47	0.24	-0.08	0.85	Protein coding	PREDICTED: membrane-anchored ubiquitin-fold protein 4 [Vitis vinifera] gi|225451517|ref|XP_002272710.1|
Lj1g3v3891920	2	-0.15	0.9	-0.83	0.18	-1.76	0.01	-0.58	0.43	repeat	NoHit
Lj1g3v3891930	2	1.03	0	1.07	0	-0.45	0.07	0.28	0.31	Protein coding	Rop guanine nucleotide exchange factor [Medicago truncatula] gi|357500637|ref|XP_003620607.1|
Lj1g3v3891960	2	0.83	0.01	-0.47	0.13	-0.87	0.01	-0.57	0.1	Protein coding	Uncharacterized protein isoform 2 [Theobroma cacao] gi|508710973|gb|EOY02870.1|
Lj1g3v3892330	2	0.97	0	0.53	0.07	-0.07	0.82	0.22	0.53	Protein coding	Uncharacterized protein TCM_017290 [Theobroma cacao] gi|508710993|gb|EOY02890.1|
Lj1g3v3902560	2	2.11	0	1.84	0	-0.28	0.7	1.18	0.07	Protein coding	PREDICTED: CASP-like protein RCOM_1446020-like [Cicer arietinum] gi|502106582|ref|XP_004492988.1|
Lj1g3v3902620	2	-0.3	0.26	-0.91	0	-0.56	0.03	-0.53	0.08	Protein coding	CONSTANS-like protein [Medicago truncatula] gi|281185543|gb|ADA54554.1|
Lj1g3v3902910	2	0.43	0.23	0.05	0.91	-0.96	0.01	-0.19	0.63	Protein coding	PREDICTED: protein AUXIN SIGNALING F-BOX 3-like [Glycine max] gi|356571615|ref|XP_003553972.1|
Lj1g3v3903030	2	1.48	0	1.27	0	-0.04	0.95	0.52	0.3	Non-coding	NoHit
Lj1g3v3904190	2	-0.33	0.48	-1.33	0	-1.15	0	-0.21	0.6	Protein coding	PREDICTED: sex determination protein tasselseed-2-like [Glycine max] gi|356561253|ref|XP_003548897.1|
Lj1g3v3904400	2	0.49	0.03	-0.29	0.17	-0.66	0	0.17	0.49	Protein coding	Uncharacterized protein TCM_017346 [Theobroma cacao] gi|508711056|gb|EOY02953.1|
Lj1g3v3904450	2	2.64	0	2.93	0	-0.05	0.9	0.54	0.26	Protein coding	PREDICTED: ethylene-responsive transcription factor ERF113-like [Glycine max] gi|356561162|ref|XP_003548854.1|
Lj1g3v3905670	2	0.95	0.04	1.33	0	-0.04	1	0.22	0.64	Protein coding	PREDICTED: pentatricopeptide repeat-containing protein At2g25580-like [Glycine max] gi|356528308|ref|XP_003532746.1|
Lj1g3v3930420	2	2.35	0	1.4	0.01	-0.23	0.74	1.78	0.01	Protein coding	PREDICTED: ethylene-responsive transcription factor LEP-like [Cicer arietinum] gi|502107665|ref|XP_004493337.1|
Lj1g3v3932450	2	0.37	0.08	-0.07	0.7	-0.75	0	-0.11	0.63	Protein coding	Syntaxin-22 [Medicago truncatula] gi|357508487|ref|XP_003624532.1|
Lj1g3v3946000	2	0.58	0.01	-0.52	0.02	-0.57	0.02	-0.81	0	Protein coding	Aquaporin SIP1-2 [Medicago truncatula] gi|357508577|ref|XP_003624577.1|
Lj1g3v3964530	2	0.42	0.3	1.07	0	-0.2	0.6	0.14	0.77	Protein coding	PREDICTED: GATA transcription factor 9-like [Glycine max] gi|356571686|ref|XP_003554005.1|
Lj1g3v3974800	2	1.86	0	0.22	0.67	-1.57	0.01	0.17	0.82	Non-coding	NoHit
Lj1g3v3974810	2	1.71	0.18	-3.26	0	-3.43	0	-3.79	0.02	Protein coding	12-oxophytodienoic acid 1010-reductase [Astragalus sinicus] gi|238909261|gb|ACR77749.1|
Lj1g3v3975130	2	0.52	0.05	-0.24	0.34	-0.72	0.01	-0.41	0.18	Protein coding	spore maturation protein [Paenibacillus peoriae] gi|498033757|ref|WP_010347913.1|
Lj1g3v3975150	2	1.89	0	1.57	0	-0.28	0.23	-0.31	0.28	Protein coding	PREDICTED: adenylyl-sulfate kinase 1 chloroplastic-like isoform X1 [Cicer arietinum] gi|502107115|ref|XP_004493162.1|
Lj1g3v3975270	2	1.74	0	1.41	0	-0.41	0.08	-0.21	0.4	Protein coding	Uncharacterized protein isoform 1 [Theobroma cacao] gi|508718698|gb|EOY10595.1|
Lj1g3v3975450	2	2.98	0	0.27	0.85	-1.83	0.08	-0.34	0.76	Protein coding	PREDICTED: probable glycosyltransferase At5g03795-like [Glycine max] gi|356571729|ref|XP_003554026.1|
Lj1g3v3975770	2	3.86	0	3.7	0	0.28	1	0.88	0.41	Non-coding	NoHit
Lj1g3v3979300	2	0.86	0.02	0.88	0.01	0	1	0.55	0.16	Protein coding	PREDICTED: 50S ribosomal protein L25-like [Cicer arietinum] gi|502107272|ref|XP_004493212.1|
Lj1g3v3979320	2	0.79	0	0.55	0.03	-0.41	0.14	-0.28	0.35	Protein coding	PREDICTED: cationic amino acid transporter 4 vacuolar-like [Cicer arietinum] gi|502107278|ref|XP_004493214.1|
Lj1g3v3979410	2	1.75	0	1.95	0	-0.3	0.56	0.32	0.49	Non-coding	NoHit
Lj1g3v4012740	2	0.68	0.17	-0.6	0.19	-1.43	0	-0.22	0.69	Non-coding	NoHit
Lj1g3v4012800	2	2.14	0.02	2.96	0	0.02	1	3.51	0.02	repeat	NoHit
Lj1g3v4059180	2	0.85	0.02	1.04	0	-0.33	0.37	-0.03	0.97	Protein coding	maturase K partial (chloroplast) [Ruppia maritima] gi|407750708|gb|AFU34340.1|
Lj1g3v4079400	2	1.46	0.01	0.88	0.12	-0.44	0.54	0.31	0.63	Protein coding	PREDICTED: E3 ubiquitin protein ligase RIE1-like [Glycine max] gi|356570399|ref|XP_003553376.1|
Lj1g3v4093200	2	1.28	0	1.27	0	-0.19	0.16	0.23	0.13	Protein coding	R3H domain-containing protein [Medicago truncatula] gi|357509253|ref|XP_003624915.1|
Lj1g3v4093210	2	5.09	0	1.14	0.28	-3.65	0.06	-0.91	0.49	Non-coding	NoHit
Lj1g3v4093220	2	0.96	0	0.99	0	-0.34	0.26	0.02	0.95	Protein coding	Two-component response regulator ARR1 [Medicago truncatula] gi|357509257|ref|XP_003624917.1|
Lj1g3v4093380	2	-0.3	0.07	-0.85	0	-0.49	0	-0.44	0.02	Protein coding	PREDICTED: tubulin beta-1 chain-like [Glycine max] gi|356571899|ref|XP_003554108.1|
Lj1g3v4093500	2	0.32	0.11	0.63	0	-0.04	0.85	0.37	0.1	Protein coding	PREDICTED: probable mediator of RNA polymerase II transcription subunit 26b-like isoform X1 [Cicer arietinum] gi|502108022|ref|XP_004493371.1|
Lj1g3v4105870	2	2.08	0	1.52	0	-0.83	0.19	-0.14	0.81	Protein coding	10 kDa chaperonin [Medicago truncatula] gi|357509315|ref|XP_003624946.1|
Lj1g3v4139340	2	2.47	0	0.88	0.04	-1.38	0	-0.14	0.77	Protein coding	60S ribosomal protein L35a [Vernicia fordii] gi|209967441|gb|ACJ02349.1|
Lj1g3v4139390	2	0.97	0.69	-2.38	0.05	-3.8	0.01	0.03	1	Protein coding	PREDICTED: glucan endo-13-beta-glucosidase 12-like [Cicer arietinum] gi|502097693|ref|XP_004491054.1|
Lj1g3v4139400	2	1.09	0.01	1.16	0	-0.4	0.34	0.01	1	Protein coding	acid phosphatase class IIIB protein [Arabidopsis thaliana] gi|18405204|ref|NP_565918.1|
Lj1g3v4139550	2	0.7	0.01	0.42	0.12	-0.6	0.03	0.29	0.36	Protein coding	PREDICTED: coronatine-insensitive protein 1-like [Cicer arietinum] gi|502097266|ref|XP_004490952.1|
Lj1g3v4154950	2	1.58	0	1.75	0	-0.13	0.86	0.44	0.48	Protein coding	BTB/POZ ankyrin repeat protein [Lotus japonicus] gi|343794556|gb|AEM62768.1|
Lj1g3v4236950	2	-0.08	0.81	-0.95	0	-0.6	0.02	-0.2	0.45	Protein coding	PREDICTED: probable sugar phosphate/phosphate translocator At5g04160-like [Glycine max] gi|356572012|ref|XP_003554164.1|
Lj1g3v4251230	2	0.82	0.03	1.05	0	-0.09	0.83	0.21	0.6	Protein coding	PREDICTED: cytoplasmic tRNA 2-thiolation protein 2-like [Cicer arietinum] gi|502108809|ref|XP_004493493.1|
Lj1g3v4275510	2	3.52	0	2.79	0	-0.78	0.24	0.53	0.6	Protein coding	PREDICTED: N-alpha-acetyltransferase 15 NatA auxiliary subunit [Vitis vinifera] gi|225442715|ref|XP_002284882.1|
Lj1g3v4288970	2	1.33	0	1.93	0	0.22	0.31	0.67	0	Protein coding	PREDICTED: zinc finger A20 and AN1 domain-containing stress-associated protein 8-like isoform X1 [Cicer arietinum] gi|502108965|ref|XP_004493535.1|
Lj1g3v4288980	2	0.64	0.01	-0.11	0.65	-0.65	0.01	-0.24	0.34	Protein coding	PREDICTED: transmembrane protein 18-like [Cicer arietinum] gi|502134014|ref|XP_004501970.1|
Lj1g3v4289000	2	0.85	0.04	1.49	0	-0.05	0.92	0.57	0.18	Non-coding	NoHit
Lj1g3v4301160	2	0.48	0.01	0.7	0	0.07	0.74	0.29	0.17	Protein coding	PREDICTED: crooked neck-like protein 1-like [Glycine max] gi|356539448|ref|XP_003538210.1|
Lj1g3v4315340	2	1.61	0	1.07	0	-0.63	0.04	0.63	0.12	Protein coding	PREDICTED: transcription factor HBP-1b(c1)-like isoform X1 [Cicer arietinum] gi|502109068|ref|XP_004493558.1|
Lj1g3v4316410	2	0.84	0	0.42	0.04	-0.37	0.08	-0.35	0.13	Protein coding	PREDICTED: myoneurin-like [Cicer arietinum] gi|502109110|ref|XP_004493568.1|
Lj1g3v4317480	2	4.68	0.01	0.37	1	-2.14	0.53	-1.73	1	Protein coding	Myb family transcription factor APL [Medicago truncatula] gi|357509909|ref|XP_003625243.1|
Lj1g3v4317710	2	0.7	0.01	-0.16	0.58	-0.41	0.15	-0.51	0.1	Protein coding	PREDICTED: actin-3-like [Glycine max] gi|356504868|ref|XP_003521216.1|
Lj1g3v4328790	2	0.69	0.07	-0.68	0.05	-1.18	0	-0.03	0.97	Protein coding	Uncharacterized protein TCM_024932 [Theobroma cacao] gi|508717619|gb|EOY09516.1|
Lj1g3v4360080	2	1.2	0	1	0	-0.43	0.29	-0.34	0.35	Protein coding	PREDICTED: thioredoxin-like 3-1 chloroplastic-like isoform 2 [Glycine max] gi|356572122|ref|XP_003554219.1|
Lj1g3v4361110	2	-0.57	0	-1.17	0	-0.59	0	-0.49	0.02	Protein coding	PREDICTED: ribonucleoside-diphosphate reductase small chain-like [Glycine max] gi|356558708|ref|XP_003547645.1|
Lj1g3v4419770	2	0.77	0	0.24	0.24	-0.58	0.01	0.22	0.35	Protein coding	DNA repair protein RAD5 [Medicago truncatula] gi|357509293|ref|XP_003624935.1|
Lj1g3v4431070	2	-0.77	0.34	-2.28	0	-1.63	0.03	-0.89	0.33	Protein coding	Uncharacterized protein isoform 3 [Theobroma cacao] gi|508702895|gb|EOX94791.1|
Lj1g3v4433200	2	-0.51	0.28	-1.61	0	-0.91	0.03	-0.68	0.11	Protein coding	PREDICTED: ARM REPEAT PROTEIN INTERACTING WITH ABF2-like [Cicer arietinum] gi|502109543|ref|XP_004493669.1|
Lj1g3v4434250	2	1.28	0	0.38	0.16	-0.95	0	0.09	0.78	Non-coding	NoHit
Lj1g3v4446610	2	2.83	0	2	0	-1.07	0	-0.22	0.5	Non-coding	NoHit
Lj1g3v4446910	2	1.32	0	0.73	0.03	-0.5	0.16	-0.56	0.15	Protein coding	PREDICTED: sulfate transporter 3.1-like [Glycine max] gi|356504955|ref|XP_003521258.1|
Lj1g3v4446980	2	0.36	0.07	0.69	0	-0.08	0.69	0.12	0.6	Protein coding	PREDICTED: serine/threonine-protein kinase Nek4-like [Glycine max] gi|356504957|ref|XP_003521259.1|
Lj1g3v4448130	2	-0.76	0.34	-1.92	0.01	-1.33	0.07	-0.86	0.49	Non-coding	NoHit
Lj1g3v4449230	2	0.24	0.27	-0.76	0	-0.71	0	-0.21	0.37	Protein coding	PREDICTED: histone H2A variant 1-like [Fragaria vesca subsp. vesca] gi|470108692|ref|XP_004290644.1|
Lj1g3v4449270	2	1.82	0	0.83	0.11	-1.19	0.04	-1.08	0.07	Protein coding	Uncharacterized protein isoform 1 [Theobroma cacao] gi|508718017|gb|EOY09914.1|
Lj1g3v4450310	2	1.12	0.01	0.1	0.8	-1.21	0.01	-0.87	0.05	Protein coding	PREDICTED: V-type proton ATPase subunit F-like isoform 1 [Solanum lycopersicum] gi|460374930|ref|XP_004233261.1|
Lj1g3v4456720	2	1.77	0	0.36	0.47	-1.44	0.01	-0.2	0.76	Non-coding	NoHit
Lj1g3v4469060	2	1.06	0	0.67	0.01	-0.7	0.01	0.04	0.9	Non-coding	NoHit
Lj1g3v4483390	2	1.81	0	0.66	0.04	-0.94	0.01	0.36	0.31	Protein coding	PREDICTED: deoxyhypusine hydroxylase-like [Glycine max] gi|356504995|ref|XP_003521278.1|
Lj1g3v4483440	2	4.35	0	3.34	0	-0.85	0.17	-0.13	0.89	Protein coding	PREDICTED: LOB domain-containing protein 29-like [Glycine max] gi|356505001|ref|XP_003521281.1|
Lj1g3v4483770	2	0.64	0.05	0.81	0.01	-0.18	0.57	0.73	0.04	Non-coding	NoHit
Lj1g3v4483790	2	0.79	0.01	0.17	0.53	-0.41	0.2	-0.32	0.28	Protein coding	PREDICTED: actin-depolymerizing factor-like [Cicer arietinum] gi|502109989|ref|XP_004493773.1|
Lj1g3v4483840	2	0.88	0	-0.41	0.12	-0.95	0	-0.66	0.03	Protein coding	PREDICTED: protodermal factor 1-like [Cicer arietinum] gi|502110008|ref|XP_004493777.1|
Lj1g3v4483850	2	0.58	0.07	-0.43	0.14	-0.87	0.01	-0.62	0.07	Protein coding	PREDICTED: protodermal factor 1-like [Cicer arietinum] gi|502110008|ref|XP_004493777.1|
Lj1g3v4483960	2	0.88	0	0.59	0	-0.28	0.14	-0.15	0.42	Protein coding	PREDICTED: target of Myb protein 1-like [Glycine max] gi|356570650|ref|XP_003553498.1|
Lj1g3v4515410	2	1.58	0.01	1.8	0	-0.38	0.63	0.6	0.45	Protein coding	IQ motif and SEC7 domain-containing protein 2 [Theobroma cacao] gi|508702538|gb|EOX94434.1|
Lj1g3v4515420	2	-0.24	0.35	-1.07	0	-0.64	0.01	-0.4	0.14	Protein coding	PREDICTED: probable arabinose 5-phosphate isomerase-like [Cicer arietinum] gi|502110037|ref|XP_004493784.1|
Lj1g3v4515500	2	1.65	0.01	1.38	0.02	-0.79	0.22	0.4	0.52
Lj1g3v4515790	2	0.65	0	-0.1	0.61	-0.51	0.01	0.03	0.91	Non-coding	NoHit
Lj1g3v4515910	2	0.65	0	0.7	0	0.04	0.84	0.33	0.11	Protein coding	Two-component response regulator ARR [Medicago truncatula] gi|357510131|ref|XP_003625354.1|
Lj1g3v4516120	2	0.97	0	0.37	0.11	-0.62	0.01	-0.44	0.09	Protein coding	PREDICTED: 60S ribosomal protein L23-like [Fragaria vesca subsp. vesca] gi|470120643|ref|XP_004296407.1|
Lj1g3v4528610	2	0.77	0.15	-0.04	0.93	-1.35	0.01	-0.52	0.37	Protein coding	RmlC-like cupins superfamily protein [Theobroma cacao] gi|508702372|gb|EOX94268.1|
Lj1g3v4528650	2	-0.32	0.29	-0.79	0	-0.49	0.08	-0.47	0.14	Protein coding	PREDICTED: receptor-like serine/threonine-protein kinase ALE2-like [Glycine max] gi|356570688|ref|XP_003553517.1|
Lj1g3v4528740	2	1.5	0	0.52	0.23	-1.3	0.01	0.13	0.85	Protein coding	PREDICTED: flavin-containing monooxygenase YUCCA8-like [Glycine max] gi|356572315|ref|XP_003554314.1|
Lj1g3v4551240	2	-0.55	0	-0.95	0	-0.55	0	-0.61	0	Protein coding	PREDICTED: ADP-ribosylation factor GTPase-activating protein AGD7-like [Glycine max] gi|356572329|ref|XP_003554321.1|
Lj1g3v4552380	2	0.48	0	0.6	0	-0.11	0.44	0.34	0.05	Protein coding	BRI1-KD interacting protein [Medicago truncatula] gi|357510441|ref|XP_003625509.1|
Lj1g3v4554630	2	0.65	0	-0.05	0.78	-0.39	0.02	-0.17	0.35	Non-coding	NoHit
Lj1g3v4578830	2	0.53	0.41	-0.43	0.39	-1.36	0.01	-0.13	0.89	Non-coding	NoHit
Lj1g3v4579100	2	0.83	0	0.5	0	-0.29	0.1	-0.12	0.55	Protein coding	PREDICTED: 40S ribosomal protein S23-like [Cicer arietinum] gi|502121856|ref|XP_004497466.1|
Lj1g3v4579260	2	0.71	0	0.29	0.22	-0.5	0.03	-0.19	0.49	Protein coding	PREDICTED: DNA-binding protein S1FA2 [Glycine max] gi|356505202|ref|XP_003521381.1|
Lj1g3v4579390	2	0.7	0.04	-0.75	0.02	-0.85	0.01	-0.4	0.27	Protein coding	PREDICTED: syntaxin-71-like [Glycine max] gi|356537535|ref|XP_003537282.1|
Lj1g3v4579480	2	2.09	0	1.38	0	-0.29	0.15	0.06	0.79	Protein coding	Uncharacterized protein TCM_022133 [Theobroma cacao] gi|508715913|gb|EOY07810.1|
Lj1g3v4579510	2	-1.12	0	-1.67	0	-0.75	0	-0.71	0.02	Protein coding	Aquaporin PIP2-1 [Medicago truncatula] gi|357510677|ref|XP_003625627.1|
Lj1g3v4590690	2	0.59	0.02	0.77	0	-0.06	0.81	0.63	0.17	Protein coding	PREDICTED: ethylene-insensitive protein 2-like [Cicer arietinum] gi|502111178|ref|XP_004493976.1|
Lj1g3v4590920	2	1.06	0	0.19	0.61	-0.47	0.2	-0.01	1	Protein coding	PREDICTED: indole-3-acetic acid-induced protein ARG7-like [Glycine max] gi|356570761|ref|XP_003553553.1|
Lj1g3v4615500	2	1.31	0	0.62	0.04	-0.77	0.02	-0.18	0.61	Non-coding	NoHit
Lj1g3v4646610	2	0.91	0	1.12	0	0.04	0.89	0.39	0.15	Non-coding	NoHit
Lj1g3v4691640	2	2.54	0	1.36	0	-0.93	0.02	-1.58	0	Protein coding	PREDICTED: pistil-specific extensin-like protein-like [Glycine max] gi|356505291|ref|XP_003521425.1|
Lj1g3v4691700	2	0.07	1	-1.55	0.01	-1.06	0.09	-1.44	0.06	Protein coding	PREDICTED: probable polyadenylate-binding protein At2g36660-like [Cicer arietinum] gi|502111603|ref|XP_004494108.1|
Lj1g3v4717290	2	1.22	0.01	0.85	0.05	-0.43	0.38	0.14	0.79	Protein coding	Iron-sulfur assembly protein IscA-like protein [Medicago truncatula] gi|357511065|ref|XP_003625821.1|
Lj1g3v4723790	2	0.19	0.64	-1.24	0	-0.78	0.04	-0.74	0.07	Protein coding	PREDICTED: lysosomal Pro-X carboxypeptidase-like [Cicer arietinum] gi|502112041|ref|XP_004494225.1|
Lj1g3v4752900	2	0.73	0.01	0.56	0.05	0	0.98	0.36	0.29	Protein coding	F-box protein [Medicago truncatula] gi|357458437|ref|XP_003599499.1|
Lj1g3v4752980	2	0.46	0.15	-0.49	0.11	-0.84	0.01	-0.66	0.09	Protein coding	PREDICTED: biorientation of chromosomes in cell division protein 1-like 1-like [Cicer arietinum] gi|502122199|ref|XP_004497628.1|
Lj1g3v4763720	2	1.04	0.01	1.37	0	-0.08	0.88	0.41	0.35	Protein coding	PREDICTED: 40S ribosomal protein S15a-5-like [Cicer arietinum] gi|502138783|ref|XP_004503527.1|
Lj1g3v4764180	2	1.4	0	0.8	0	-0.66	0.02	-0.12	0.7	Protein coding	60S ribosomal protein L21 [Medicago truncatula] gi|358348098|ref|XP_003638086.1|
Lj1g3v4764710	2	2.02	0	1.76	0	0.21	0.9	0.91	0.1	Protein coding	PREDICTED: histidine kinase 3-like [Cicer arietinum] gi|502135293|ref|XP_004502283.1|
Lj1g3v4764980	2	0.73	0	0.64	0	-0.12	0.57	0.23	0.29	Protein coding	PREDICTED: LOW QUALITY PROTEIN: protein TRANSPORT INHIBITOR RESPONSE 1-like [Glycine max] gi|356572671|ref|XP_003554490.1|
Lj1g3v4790740	2	0.04	0.9	-0.68	0.01	-0.47	0.08	-0.21	0.46	Protein coding	PREDICTED: AP-3 complex subunit mu-1-like [Cicer arietinum] gi|502113052|ref|XP_004494527.1|
Lj1g3v4790800	2	1.56	0	0.29	0.59	-0.83	0.11	0.77	0.19	Protein coding	Pre-rRNA-processing protein TSR2-like protein [Medicago truncatula] gi|357515607|ref|XP_003628092.1|
Lj1g3v4790930	2	0.52	0.05	1.13	0	0.05	0.85	0.4	0.15	Protein coding	PREDICTED: glucose-6-phosphate 1-dehydrogenase 4 chloroplastic-like [Glycine max] gi|356572902|ref|XP_003554604.1|
Lj1g3v4794030	2	2.09	0	0.49	0.44	-1.58	0.03	0.04	0.97	Non-coding	NoHit
Lj1g3v4804130	2	1.52	0	0.6	0.15	-0.63	0.14	0.09	0.85	Non-coding	NoHit
Lj1g3v4807370	2	0.5	0.04	0.84	0	-0.28	0.24	0.89	0	Protein coding	PREDICTED: isopenicillin N epimerase-like [Cicer arietinum] gi|502113006|ref|XP_004494512.1|
Lj1g3v4808750	2	-0.03	0.9	-0.91	0	-0.5	0.02	-0.39	0.09	Protein coding	PREDICTED: protein notum homolog [Glycine max] gi|356505725|ref|XP_003521640.1|
Lj1g3v4808820	2	1.6	0.09	1.83	0.01	-0.51	0.83	0.87	0.23	repeat	NoHit
Lj1g3v4808830	2	1.15	0	0.72	0	-0.54	0	0.18	0.38	Protein coding	PREDICTED: germin-like protein 5-1-like [Glycine max] gi|356572882|ref|XP_003554594.1|
Lj1g3v4819970	2	1.59	0	1.39	0	-0.3	0.03	-0.01	0.93	Protein coding	PREDICTED: cathepsin B-like [Glycine max] gi|356505709|ref|XP_003521632.1|
Lj1g3v4830490	2	0.71	0	0.81	0	-0.22	0.2	0.03	0.88	Protein coding	PREDICTED: squamosa promoter-binding-like protein 12-like [Cicer arietinum] gi|502112844|ref|XP_004494461.1|
Lj1g3v4830630	2	2.13	0	1.7	0	-0.67	0.46	-0.41	0.56	Non-coding	NoHit
Lj1g3v4830640	2	0.6	0	0.38	0.01	-0.46	0	0.13	0.43	Protein coding	PREDICTED: S-adenosylmethionine synthase-like [Cicer arietinum] gi|502112841|ref|XP_004494460.1|
Lj1g3v4830650	2	0.65	0	0.42	0.01	-0.49	0	0.16	0.35	Protein coding	PREDICTED: S-adenosylmethionine synthase-like [Cicer arietinum] gi|502112841|ref|XP_004494460.1|
Lj1g3v4831700	2	0.78	0.01	-0.27	0.34	-1.01	0	-0.62	0.05	Protein coding	PREDICTED: sex determination protein tasselseed-2-like [Glycine max] gi|356505661|ref|XP_003521608.1|
Lj1g3v4831760	2	1.42	0	1.31	0	-0.34	0.08	0.71	0	Protein coding	PREDICTED: probable boron transporter 2-like [Glycine max] gi|356572828|ref|XP_003554567.1|
Lj1g3v4849480	2	0.43	0.03	0.7	0	-0.21	0.3	0.65	0	Protein coding	PREDICTED: WRKY transcription factor 22 [Glycine max] gi|356572795|ref|XP_003554551.1|
Lj1g3v4850540	2	0.68	0	0.73	0	-0.18	0.46	0.11	0.69	Protein coding	PREDICTED: F-box/kelch-repeat protein At3g06240-like [Cicer arietinum] gi|502183807|ref|XP_004517219.1|
Lj1g3v4862650	2	-0.64	0.04	-0.59	0.04	-0.8	0.01	-0.63	0.06	Protein coding	Trichome birefringence-like 6 [Theobroma cacao] gi|508703370|gb|EOX95266.1|
Lj1g3v4862820	2	-0.33	0.26	-0.92	0	-0.54	0.05	-0.17	0.58	Protein coding	PREDICTED: protein PROLIFERA-like [Glycine max] gi|356505629|ref|XP_003521592.1|
Lj1g3v4862870	2	1.82	0	1.68	0	-0.69	0.21	-0.17	0.78	Protein coding	cyclin-like F-box [Phaseolus vulgaris] gi|270342098|gb|ACZ74681.1|
Lj1g3v4862960	2	1	0	0.35	0.14	-0.51	0.04	0.11	0.68	Protein coding	Beta-xylosidase [Medicago truncatula] gi|357511337|ref|XP_003625957.1|
Lj1g3v4865390	2	1.16	0	1.1	0	-0.27	0.19	-0.12	0.63	Protein coding	PREDICTED: 60S ribosomal protein L19-1-like [Cicer arietinum] gi|502090057|ref|XP_004489107.1|
Lj1g3v4875650	2	1.74	0.01	0.14	0.82	-1.05	0.11	-0.61	0.35	Protein coding	PREDICTED: endoglucanase 17-like [Cicer arietinum] gi|502117774|ref|XP_004495939.1|
Lj1g3v4875770	2	1.16	0	0.53	0.06	-0.81	0.01	-0.14	0.65	Protein coding	PREDICTED: 60S ribosomal protein L18-3-like [Glycine max] gi|356576811|ref|XP_003556523.1|
Lj1g3v4899080	2	0.78	0.05	1.26	0	0.02	0.98	0.77	0.08	Protein coding	510-methylenetetrahydrofolate dehydrogenase-510-methenyltetrahydrofolate cyclohydrolase [Pisum sativum] gi|4103987|gb|AAD01907.1|
Lj1g3v4916340	2	1.22	0	0.67	0	-0.29	0.2	0.31	0.2	Protein coding	60S ribosomal protein L19 [Arabidopsis lyrata subsp. lyrata] gi|297830288|ref|XP_002883026.1|
Lj1g3v4918770	2	0.91	0	0.6	0.03	-0.35	0.23	-0.2	0.53	Protein coding	Ribosomal protein L18 [Theobroma cacao] gi|508719645|gb|EOY11542.1|
Lj1g3v4921050	2	-0.23	0.39	-1.55	0	-0.99	0	-0.69	0.01	Protein coding	Histone H2A [Medicago truncatula] gi|357511939|ref|XP_003626258.1|
Lj1g3v4931550	2	-0.23	0.18	-0.61	0	-0.34	0.05	-0.2	0.28	Protein coding	PREDICTED: protein AUXIN RESPONSE 4-like [Glycine max] gi|356505855|ref|XP_003521705.1|
Lj1g3v4931770	2	1.12	0	0.86	0	-0.52	0.05	-0.09	0.77	Protein coding	PREDICTED: nuclear transcription factor Y subunit C-9-like [Cicer arietinum] gi|502113373|ref|XP_004494629.1|
Lj1g3v4931780	2	0.57	0.1	-0.15	0.65	-0.9	0.01	0.07	0.87	Protein coding	PREDICTED: cation/calcium exchanger 5-like isoform X1 [Cicer arietinum] gi|502113376|ref|XP_004494630.1|
Lj1g3v4954920	2	1.76	0	1.25	0	0.08	0.86	0.91	0.01	Protein coding	PREDICTED: transcription factor bHLH96-like [Glycine max] gi|356573022|ref|XP_003554664.1|
Lj1g3v4954950	2	0.8	0.01	-0.77	0.01	-0.83	0.01	0.08	0.82	Protein coding	PREDICTED: GDSL esterase/lipase At1g54790-like isoform X1 [Cicer arietinum] gi|502113397|ref|XP_004494637.1|
Lj1g3v4955240	2	0.35	0.15	-0.43	0.08	-0.71	0	-0.3	0.27	Protein coding	PREDICTED: histone H2AX [Vitis vinifera] gi|225451096|ref|XP_002265878.1|
Lj1g3v4955420	2	0.21	0.43	-0.75	0	-0.68	0.01	-0.78	0.01	Protein coding	PREDICTED: probable serine/threonine-protein kinase At1g54610-like [Glycine max] gi|356505916|ref|XP_003521735.1|
Lj1g3v4957830	2	0.9	0	0.85	0	-0.05	0.81	0.74	0	Protein coding	PREDICTED: DNA-damage-repair/toleration protein DRT102-like [Glycine max] gi|356573087|ref|XP_003554696.1|
Lj1g3v4984100	2	1.44	0	1.16	0	-0.19	0.53	0.15	0.61	Protein coding	PREDICTED: auxin-responsive protein IAA16-like [Cicer arietinum] gi|502117384|ref|XP_004495802.1|
Lj1g3v4994140	2	3.08	0	3.81	0	0.24	0.36	0.99	0	Protein coding	PREDICTED: pro-hevein [Glycine max] gi|356573103|ref|XP_003554704.1|
Lj1g3v4996170	2	0.33	0.27	-0.32	0.27	-0.82	0.01	-0.4	0.19	Protein coding	PREDICTED: protein WVD2-like 1-like isoform X4 [Cicer arietinum] gi|502113645|ref|XP_004494714.1|
Lj1g3v4997240	2	0.95	0.01	0.48	0.14	-0.44	0.21	-0.02	0.98	Protein coding	PREDICTED: insulin-like growth factor 2 mRNA-binding protein 1-like [Glycine max] gi|356573119|ref|XP_003554712.1|
Lj1g3v4998360	2	0.74	0.04	-0.41	0.21	-1.22	0	-0.72	0.04	Protein coding	SSXT family protein isoform 1 [Theobroma cacao] gi|508719100|gb|EOY10997.1|
Lj1g3v4998490	2	1.4	0.01	1.15	0.03	-0.33	0.6	0.19	0.75	Protein coding	PREDICTED: peroxisome biogenesis protein 12-like [Glycine max] gi|356505983|ref|XP_003521768.1|
Lj1g3v5000590	2	2.37	0	2.6	0	0.35	0.81	1.28	0.22	Protein coding	Uncharacterized protein isoform 3 [Theobroma cacao] gi|508719023|gb|EOY10920.1|
Lj1g3v5021180	2	1.52	0.11	2.63	0	0.09	1	0.62	0.25	Protein coding	Replication protein A1-like protein [Medicago truncatula] gi|358343841|ref|XP_003636004.1|
Lj1g3v5031310	2	0.78	0	0.78	0	-0.18	0.17	0.31	0.03	Protein coding	PREDICTED: BTB/POZ domain-containing protein POB1-like [Glycine max] gi|356573187|ref|XP_003554745.1|
Lj1g3v5034780	2	0.44	0.42	-1.57	0	-1.19	0.02	-0.47	0.41	Protein coding	PREDICTED: histone-lysine N-methyltransferase ATX3-like [Cicer arietinum] gi|502113957|ref|XP_004494815.1|
Lj1g3v5034920	2	1.03	0	0.26	0.36	-0.51	0.08	0.41	0.21	Protein coding	PREDICTED: protein ASPARTIC PROTEASE IN GUARD CELL 1-like [Cicer arietinum] gi|502113987|ref|XP_004494825.1|
Lj1g3v5038150	2	1.08	0.05	-0.1	0.86	-1.42	0.01	-0.52	0.35	Protein coding	NC domain-containing protein-related [Theobroma cacao] gi|508703754|gb|EOX95650.1|
Lj1g3v5060940	2	1.74	0	1.53	0	-0.55	0.02	0.51	0.06	Protein coding	PREDICTED: guanine nucleotide-binding protein subunit gamma 2-like [Cicer arietinum] gi|502124605|ref|XP_004498598.1|
Lj1g3v5061300	2	0	1	-0.91	0.04	-1.01	0.03	-1.23	0.01	Protein coding	PREDICTED: 26S protease regulatory subunit 7-like [Glycine max] gi|356520182|ref|XP_003528743.1|
Lj1g3v5062660	2	0.6	0	0.34	0.09	-0.12	0.59	0	1	Protein coding	PREDICTED: pumilio homolog 23-like [Glycine max] gi|356506124|ref|XP_003521837.1|
Lj1g3v5062770	2	0.89	0.06	1.11	0.01	-0.03	1	0.4	0.4	Protein coding	PREDICTED: ankyrin repeat-containing protein At5g02620-like isoform X3 [Cicer arietinum] gi|502114219|ref|XP_004494898.1|
Lj2g3v0000150	2	0.93	0	0.66	0	-0.2	0.38	0.09	0.71	Protein coding	NoHit
Lj2g3v0040560	2	1.16	0	1.7	0	0.27	0.45	1.22	0.01	Non-coding	NoHit
Lj2g3v0126340	2	0.72	0.01	-0.26	0.36	-0.78	0.01	0.11	0.72	Protein coding	PREDICTED: short-chain dehydrogenase/reductase 2-like [Glycine max] gi|356530738|ref|XP_003533937.1|
Lj2g3v0146770	2	1.08	0	0.53	0.01	-0.25	0.24	0.52	0.02	repeat	NoHit
Lj2g3v0227200	2	1.47	0	0.79	0.08	-0.71	0.16	0.11	0.86	Non-coding	NoHit
Lj2g3v0237250	2	1.13	0	0.57	0.08	-0.68	0.04	-0.13	0.73	Protein coding	PREDICTED: elongation factor 1-alpha-like [Cicer arietinum] gi|502091438|ref|XP_004489551.1|
Lj2g3v0276790	2	1.4	0	1.19	0	-0.76	0.01	-0.5	0.1	Protein coding	RING-H2 finger protein ATL3B [Medicago truncatula] gi|357498339|ref|XP_003619458.1|
Lj2g3v0286880	2	5.97	0	1.26	0.19	-3.86	0.04	0.74	0.49	Non-coding	NoHit
Lj2g3v0286900	2	2	0	1.56	0	-0.61	0.13	0.29	0.5	Non-coding	NoHit
Lj2g3v0286950	2	2.79	0.01	-0.16	0.88	-2.03	0.06	-0.41	0.82	Protein coding	PREDICTED: transcription factor LAF1-like [Glycine max] gi|356559815|ref|XP_003548192.1|
Lj2g3v0286960	2	1.21	0	0.46	0.21	-0.89	0.03	-0.05	0.92	repeat	NoHit
Lj2g3v0301310	2	0.63	0.01	0.11	0.62	-0.18	0.46	0.25	0.32	Non-coding	NoHit
Lj2g3v0343910	2	-0.01	1	-0.71	0.02	-0.77	0.01	-0.53	0.14	Protein coding	PREDICTED: protein kinase wis1-like [Cicer arietinum] gi|502119215|ref|XP_004496542.1|
Lj2g3v0463790	2	3.15	0.01	1.43	0.14	-1.49	0.47	-0.31	0.78	Protein coding	PREDICTED: transcription factor bHLH126-like [Glycine max] gi|356530923|ref|XP_003534028.1|
Lj2g3v0489000	2	0.55	0.66	-1.05	0.2	-2.27	0.01	-0.38	0.7	Protein coding	PREDICTED: hypersensitive-induced response protein 4-like [Cicer arietinum] gi|502171032|ref|XP_004514970.1|
Lj2g3v0499030	2	1.92	0	0.68	0.11	-1.15	0.02	-0.99	0.05	Protein coding	Uncharacterized protein TCM_014979 [Theobroma cacao] gi|508775694|gb|EOY22950.1|
Lj2g3v0509050	2	3.46	0	0.99	0.25	-2.11	0.06	1.45	0.14	Non-coding	NoHit
Lj2g3v0561110	2	1.32	0.01	-0.06	0.95	-0.63	0.24	0.39	0.48	Protein coding	Plastid DNA-binding protein [Medicago truncatula] gi|357499007|ref|XP_003619792.1|
Lj2g3v0581800	2	0.43	0.17	0.74	0.01	-0.19	0.56	0.48	0.17	repeat	NoHit
Lj2g3v0592880	2	1.06	0	0.38	0.2	-0.84	0.01	-0.12	0.71	Protein coding	PREDICTED: U1 small nuclear ribonucleoprotein A-like [Cicer arietinum] gi|502112588|ref|XP_004494379.1|
Lj2g3v0608550	2	-0.22	0.83	-2.56	0	-2.48	0	-1.58	0.06	repeat	NoHit
Lj2g3v0608570	2	1.22	0	0.74	0	-0.4	0.05	0.07	0.76	Protein coding	PREDICTED: DNA-directed RNA polymerases I II and III subunit RPABC4-like [Vitis vinifera] gi|225466239|ref|XP_002267800.1|
Lj2g3v0621070	2	-0.38	0.15	-1.16	0	-0.7	0	-0.27	0.36	Protein coding	Blue copper protein [Medicago truncatula] gi|357500017|ref|XP_003620297.1|
Lj2g3v0621090	2	0.98	0	0.99	0	-0.23	0.23	0.22	0.28	Protein coding	Fiber expressed protein [Medicago truncatula] gi|357500015|ref|XP_003620296.1|
Lj2g3v0621350	2	0.76	0.04	0.91	0.01	-0.04	1	0.09	0.83	Protein coding	PREDICTED: centromere protein F-like isoform X1 [Cicer arietinum] gi|502173142|ref|XP_004515262.1|
Lj2g3v0621780	2	0.28	0.67	-1.42	0	-1.13	0.02	-0.2	0.91	Protein coding	plastoquinol-plastocyanin reductase [Cicer arietinum] gi|4586598|dbj|BAA76431.1|
[truncated: 10,516 more rows]

## Sheet: 2 Number of genes each cluster
Cluster	Color code	Color	Number
1	#FF0000	Red	764
2	#FF9900	Orange Peel	2569
3	#CCFF00	Electric Lime	2168
4	#33FF00	Harlequin	1722
5	#00FF66	Spring Green	2387
6	#00FFFF	Cyan	270
7	#0066FF	Blue Ribbon	996
8	#3300FF	Blue	665
9	#CC00FF	Electric Violet	362
10	#FF0099	Hollywood Cerise	299
11	#FF0000	Red	313

## Sheet: 3 Cluster1 GO
GO_acc	term_type	Term	queryitem	querytotal	bgitem	bgtotal	pvalue	FDR	entries
GO:0009812	P	flavonoid metabolic process	161	503	5083	25031	1.9e-05	0.045	// Lj0g3v0074669 // Lj3g3v0755150 // Lj3g3v0754960 // Lj4g3v0001110 // Lj5g3v2045400 // Lj0g3v0140509 // Lj4g3v2618270 // Lj1g3v0814960 // Lj5g3v0780820 // Lj1g3v1380940 // Lj6g3v1642220 // Lj4g3v2374990 // Lj4g3v1335070 // Lj2g3v3339350 // Lj3g3v3281600 // Lj4g3v1597160 // Lj3g3v2284460 // Lj0g3v0078449 // Lj2g3v0783700 // Lj1g3v0969950 // Lj2g3v1536250 // Lj0g3v0288329 // Lj4g3v2666360 // Lj6g3…
GO:0015979	P	photosynthesis	15	503	226	25031	9.6e-05	0.1	// Lj0g3v0054269 // Lj5g3v1598470 // Lj0g3v0054159 // Ljchlorog3v0000530 // Lj6g3v2156530 // Lj4g3v1212380 // Lj0g3v0240429 // Lj0g3v0072399 // Lj4g3v0409530 // Lj1g3v1650110 // Lj1g3v1788140 // Lj1g3v3979280 // Lj4g3v0243990 // Lj3g3v1933120 // Lj5g3v0279160
GO:0008152	P	metabolic process	326	503	14164	25031	0.00012	0.1	// Lj4g3v2296140 // Lj1g3v4382280 // Lj3g3v0755150 // Lj4g3v2742880 // Lj6g3v1995910 // Lj4g3v0001110 // Lj5g3v2045400 // Lj0g3v0140509 // Lj6g3v1315150 // Lj0g3v0326949 // Lj6g3v0217170 // Lj1g3v2626190 // Lj0g3v0296959 // Lj1g3v1720140 // Lj5g3v0780820 // Lj3g3v3639490 // Lj1g3v1380940 // Lj6g3v1642220 // Lj6g3v0635330 // Lj3g3v0460910 // Lj4g3v2374990 // Lj3g3v0966740 // Lj1g3v0897620 // Lj3g3…
GO:0044281	P	small molecule metabolic process	69	503	2208	25031	0.00022	0.14	// Lj0g3v0268149 // Lj2g3v0345060 // Lj3g3v0755150 // Lj6g3v0000150 // Lj1g3v1513620 // Lj5g3v0670650 // Lj5g3v2045400 // Lj0g3v0140509 // Lj1g3v0579760 // Lj2g3v0895440 // Lj5g3v2288660 // Lj3g3v2341000 // Lj2g3v1455360 // Lj5g3v0254500 // Lj5g3v0780820 // Lj5g3v1699000 // Lj6g3v1642220 // Lj4g3v2374990 // Lj0g3v0054299 // Lj3g3v2662120 // Lj3g3v1015420 // Lj1g3v0112790 // Lj0g3v0128059 // Lj2g3…
GO:0010345	P	suberin biosynthetic process	5	503	31	25031	0.00066	0.16	// Lj3g3v2341000 // Lj1g3v4578700 // Lj1g3v1486250 // Lj2g3v0345060 // Lj5g3v2288960
GO:0043436	P	oxoacid metabolic process	47	503	1409	25031	0.00064	0.16	// Lj2g3v0345060 // Lj3g3v0755150 // Lj6g3v0000150 // Lj1g3v1513620 // Lj5g3v0670650 // Lj5g3v2045400 // Lj0g3v0140509 // Lj2g3v0895440 // Lj5g3v2288660 // Lj1g3v0814960 // Lj1g3v0579760 // Lj5g3v0780820 // Lj5g3v1699000 // Lj0g3v0128059 // Lj0g3v0292959 // Lj3g3v2662120 // Lj2g3v0879000 // Lj1g3v0112790 // Lj0g3v0268149 // Lj4g3v1597160 // Lj1g3v2337910 // Lj3g3v2284460 // Lj6g3v0000180 // Lj1g3…
GO:1901564	P	organonitrogen compound metabolic process	71	503	2363	25031	0.00052	0.16	// Lj5g3v2292620 // Lj3g3v0988820 // Lj3g3v0755150 // Lj1g3v4899030 // Lj1g3v1513620 // Lj5g3v0670650 // Lj5g3v2045400 // Lj4g3v0335820 // Lj4g3v1212380 // Lj0g3v0171639 // Lj2g3v0783700 // Lj4g3v1597160 // Lj2g3v1455360 // Lj1g3v0579760 // Lj2g3v1536250 // Lj1g3v1380940 // Lj5g3v1699000 // Lj0g3v0091599 // Lj0g3v0323379 // Lj4g3v2374990 // Lj0g3v0054299 // Lj0g3v0354109 // Lj2g3v0879000 // Lj1g3…
GO:0009058	P	biosynthetic process	159	503	6248	25031	0.00052	0.16	// Lj0g3v0074669 // Lj3g3v0755150 // Lj4g3v2742880 // Lj3g3v0754960 // Lj5g3v2045400 // Lj0g3v0140509 // Lj6g3v1315150 // Lj0g3v0326949 // Lj1g3v2626190 // Lj5g3v0780820 // Lj3g3v3639490 // Lj1g3v1380940 // Lj6g3v1642220 // Lj2g3v2447140 // Lj4g3v1335070 // Lj2g3v3339350 // Lj3g3v2284460 // Lj5g3v0308790 // Lj4g3v0472820 // Lj3g3v0223050 // Lj1g3v0969950 // Lj2g3v1536250 // Lj4g3v2666360 // Lj3g3…
GO:0055075	P	potassium ion homeostasis	5	503	26	25031	0.00032	0.16	// Lj6g3v1093430 // Lj1g3v4578700 // Lj1g3v4899030 // Lj5g3v2288960 // Lj4g3v2296140
GO:0006082	P	organic acid metabolic process	51	503	1568	25031	0.00065	0.16	// Lj2g3v0345060 // Lj3g3v0755150 // Lj6g3v0000150 // Lj1g3v1513620 // Lj5g3v0670650 // Lj5g3v2045400 // Lj0g3v0140509 // Lj2g3v0895440 // Lj5g3v2288660 // Lj1g3v0814960 // Lj1g3v0579760 // Lj5g3v0780820 // Lj5g3v1699000 // Lj0g3v0128059 // Lj0g3v0292959 // Lj3g3v2662120 // Lj3g3v1015420 // Lj1g3v0112790 // Lj0g3v0268149 // Lj4g3v1597160 // Lj1g3v2337910 // Lj3g3v2284460 // Lj6g3v0000180 // Lj1g3…
GO:0019752	P	carboxylic acid metabolic process	46	503	1337	25031	0.00039	0.16	// Lj2g3v0345060 // Lj3g3v0755150 // Lj6g3v0000150 // Lj1g3v1513620 // Lj5g3v0670650 // Lj5g3v2045400 // Lj0g3v0140509 // Lj2g3v0895440 // Lj5g3v2288660 // Lj1g3v0814960 // Lj1g3v0579760 // Lj5g3v0780820 // Lj5g3v1699000 // Lj0g3v0128059 // Lj0g3v0292959 // Lj3g3v2662120 // Lj2g3v0879000 // Lj1g3v0112790 // Lj0g3v0268149 // Lj4g3v1597160 // Lj1g3v2337910 // Lj3g3v2284460 // Lj6g3v0000180 // Lj1g3…
GO:0043603	P	cellular amide metabolic process	38	503	1092	25031	0.001	0.22	// Lj5g3v2292620 // Lj3g3v0988820 // Lj2g3v0824620 // Lj4g3v0335820 // Lj0g3v0171639 // Lj4g3v2618270 // Lj0g3v0091599 // Lj0g3v0323379 // Lj2g3v0879000 // Lj4g3v1335070 // Lj3g3v2284460 // Lj0g3v0272389 // Lj4g3v2962350 // Lj5g3v0308350 // Lj6g3v0528570 // Lj1g3v1526240 // Lj1g3v3328720 // Lj1g3v3441370 // Lj0g3v0091129 // Lj0g3v0288329 // Lj4g3v2267380 // Lj5g3v2288530 // Lj4g3v3014330 // Lj1g3…
GO:0006518	P	peptide metabolic process	36	503	1028	25031	0.0012	0.24	// Lj5g3v2292620 // Lj3g3v0988820 // Lj2g3v0824620 // Lj4g3v0335820 // Lj0g3v0171639 // Lj4g3v2618270 // Lj0g3v0091599 // Lj0g3v0323379 // Lj2g3v0879000 // Lj4g3v1335070 // Lj3g3v2284460 // Lj0g3v0272389 // Lj4g3v2962350 // Lj5g3v0308350 // Lj6g3v0528570 // Lj1g3v1526240 // Lj1g3v3328720 // Lj1g3v3441370 // Lj0g3v0091129 // Lj0g3v0288329 // Lj4g3v2267380 // Lj5g3v2288530 // Lj4g3v3014330 // Lj1g3…
GO:0044711	P	single-organism biosynthetic process	64	503	2177	25031	0.0017	0.31	// Lj3g3v0755630 // Lj2g3v3339350 // Lj2g3v0345060 // Lj3g3v0755150 // Lj1g3v1513620 // Lj5g3v0670650 // Lj6g3v0527210 // Lj0g3v0140249 // Lj1g3v1486250 // Lj5g3v2288660 // Lj2g3v1455360 // Lj1g3v0579760 // Lj0g3v0309039 // Lj1g3v1380940 // Lj6g3v1642220 // Lj2g3v1378950 // Lj0g3v0074669 // Lj1g3v4943880 // Lj0g3v0054299 // Lj3g3v2662120 // Lj0g3v0268149 // Lj3g3v1983430 // Lj1g3v4863050 // Lj1g3…
GO:1901576	P	organic substance biosynthetic process	146	503	5829	25031	0.0019	0.33	// Lj3g3v0755150 // Lj4g3v2742880 // Lj3g3v0754960 // Lj5g3v2045400 // Lj0g3v0140509 // Lj6g3v1315150 // Lj0g3v0326949 // Lj1g3v2626190 // Lj5g3v0780820 // Lj3g3v3639490 // Lj1g3v1380940 // Lj6g3v1642220 // Lj2g3v2447140 // Lj4g3v1335070 // Lj2g3v3339350 // Lj3g3v2284460 // Lj5g3v0308790 // Lj4g3v0472820 // Lj3g3v0223050 // Lj1g3v0969950 // Lj2g3v1536250 // Lj4g3v2666360 // Lj3g3v0754970 // Lj1g3…
GO:0006766	P	vitamin metabolic process	7	503	84	25031	0.0022	0.35	// Lj1g3v4899030 // Lj2g3v0895440 // Lj0g3v0268149 // Lj4g3v1212380 // Lj3g3v0462020 // Lj2g3v1455360 // Lj0g3v0354109
GO:0006629	P	lipid metabolic process	36	503	1074	25031	0.0025	0.38	// Lj2g3v0345060 // Lj0g3v0101819 // Lj6g3v1995910 // Lj6g3v0527210 // Lj2g3v2748700 // Lj2g3v1647880 // Lj1g3v0814960 // Lj2g3v1455360 // Lj1g3v4943880 // Lj1g3v4885870 // Lj3g3v1015420 // Lj4g3v1843640 // Lj5g3v2288660 // Lj1g3v2337910 // Lj3g3v1983430 // Lj0g3v0184729 // Lj1g3v5020880 // Lj6g3v0000180 // Lj5g3v2203980 // Lj3g3v1983610 // Lj4g3v2666360 // Lj1g3v3343840 // Lj3g3v3396900 // Lj3g3…
GO:0044283	P	small molecule biosynthetic process	29	503	840	25031	0.0043	0.54	// Lj2g3v3339350 // Lj0g3v0146149 // Lj3g3v0755150 // Lj1g3v1513620 // Lj5g3v0670650 // Lj6g3v0527210 // Lj0g3v0072399 // Lj2g3v1455360 // Lj1g3v0579760 // Lj3g3v2662120 // Lj6g3v1642220 // Lj0g3v0268149 // Lj5g3v2288660 // Lj1g3v2337910 // Lj3g3v2284460 // Lj6g3v0000180 // Lj1g3v2766570 // Lj5g3v2203980 // Lj1g3v0969950 // Lj2g3v0895440 // Lj6g3v1880240 // Lj3g3v3055600 // Lj1g3v4450420 // Lj1g3…
GO:0019748	P	secondary metabolic process	21	503	544	25031	0.0044	0.54	// Lj3g3v0755630 // Lj0g3v0288329 // Lj6g3v2192310 // Lj2g3v0345060 // Lj4g3v0805590 // Lj1g3v4578700 // Lj3g3v0755150 // Lj0g3v0074669 // Lj5g3v2288960 // Lj3g3v1591650 // Lj3g3v2341000 // Lj3g3v2171530 // Lj3g3v3055600 // Lj1g3v1486250 // Lj1g3v4382270 // Lj1g3v1526240 // Lj1g3v4383290 // Lj1g3v3441370 // Lj1g3v4382280 // Lj0g3v0156449 // Lj4g3v2618270
GO:0044237	P	cellular metabolic process	262	503	11526	25031	0.0041	0.54	// Lj4g3v2296140 // Lj3g3v0755150 // Lj4g3v2742880 // Lj3g3v0754960 // Lj5g3v2045400 // Lj0g3v0140509 // Lj6g3v1315150 // Lj0g3v0326949 // Lj6g3v0217170 // Lj0g3v0296959 // Lj1g3v1720140 // Lj5g3v0780820 // Lj3g3v3639490 // Lj1g3v1380940 // Lj6g3v1642220 // Lj6g3v0635330 // Lj3g3v0460910 // Lj4g3v2374990 // Lj3g3v0966740 // Lj4g3v1335070 // Lj2g3v3339350 // Lj6g3v2041930 // Lj4g3v1597160 // Lj3g3…
GO:0006767	P	water-soluble vitamin metabolic process	6	503	72	25031	0.0044	0.54	// Lj1g3v4899030 // Lj2g3v0895440 // Lj0g3v0268149 // Lj3g3v0462020 // Lj2g3v1455360 // Lj0g3v0354109
GO:0009699	P	phenylpropanoid biosynthetic process	9	503	157	25031	0.0058	0.55	// Lj1g3v4578700 // Lj2g3v0345060 // Lj1g3v4382270 // Lj5g3v2288960 // Lj1g3v4382280 // Lj3g3v2341000 // Lj1g3v1486250 // Lj3g3v2171530 // Lj1g3v4383290
GO:0055114	P	oxidation-reduction process	52	503	1791	25031	0.0058	0.55	// Lj0g3v0054159 // Lj1g3v0897620 // Lj3g3v3465510 // Lj3g3v0755150 // Lj3g3v2059600 // Lj4g3v1936640 // Lj4g3v2825560 // Lj3g3v2341000 // Lj0g3v0293039 // Lj2g3v0895440 // Lj1g3v3906720 // Lj5g3v0254500 // Lj0g3v0059549 // Lj5g3v1699000 // Lj1g3v2326740 // Lj2g3v0345060 // Lj0g3v0132879 // Lj3g3v2662120 // Lj1g3v0342000 // Lj3g3v1015420 // Lj0g3v0076249 // Lj2g3v3339350 // Lj2g3v1836110 // Lj1g3…
GO:1901566	P	organonitrogen compound biosynthetic process	49	503	1667	25031	0.0059	0.55	// Lj5g3v2292620 // Lj3g3v0988820 // Lj3g3v0755150 // Lj1g3v1513620 // Lj5g3v0670650 // Lj2g3v0824620 // Lj4g3v0335820 // Lj4g3v1212380 // Lj0g3v0326949 // Lj2g3v1455360 // Lj1g3v0579760 // Lj2g3v1536250 // Lj1g3v1380940 // Lj0g3v0091599 // Lj1g3v4899030 // Lj0g3v0054299 // Lj4g3v3014330 // Lj2g3v0879000 // Lj4g3v1335070 // Lj2g3v3339350 // Lj3g3v2284460 // Lj0g3v0272389 // Lj4g3v2962350 // Lj5g3…
GO:0071704	P	organic substance metabolic process	270	503	11968	25031	0.0052	0.55	// Lj4g3v2296140 // Lj3g3v0755150 // Lj4g3v2742880 // Lj6g3v1995910 // Lj5g3v2045400 // Lj0g3v0140509 // Lj6g3v1315150 // Lj0g3v0326949 // Lj6g3v0217170 // Lj1g3v2626190 // Lj0g3v0296959 // Lj1g3v1720140 // Lj5g3v0780820 // Lj3g3v3639490 // Lj1g3v1380940 // Lj6g3v1642220 // Lj6g3v0635330 // Lj4g3v2374990 // Lj4g3v1335070 // Lj2g3v3339350 // Lj6g3v2041930 // Lj4g3v1597160 // Lj3g3v3083410 // Lj3g3…
GO:0032787	P	monocarboxylic acid metabolic process	26	503	744	25031	0.0058	0.55	// Lj2g3v0345060 // Lj3g3v0755150 // Lj3g3v0754960 // Lj1g3v0814960 // Lj5g3v2288660 // Lj1g3v0579760 // Lj5g3v0780820 // Lj0g3v0128059 // Lj0g3v0292959 // Lj4g3v1597160 // Lj1g3v2337910 // Lj6g3v0000180 // Lj5g3v2203980 // Lj3g3v0754970 // Lj0g3v0011239 // Lj3g3v2662050 // Lj3g3v3055600 // Lj1g3v0318800 // Lj6g3v0000150 // Lj3g3v0290450 // Lj0g3v0146149 // Lj3g3v2341000 // Lj0g3v0340359 // Lj0g3…
GO:0044249	P	cellular biosynthetic process	137	503	5588	25031	0.006	0.55	// Lj3g3v0755150 // Lj4g3v2742880 // Lj5g3v2045400 // Lj3g3v2341000 // Lj6g3v1315150 // Lj0g3v0326949 // Lj3g3v3639490 // Lj1g3v1380940 // Lj6g3v1642220 // Lj2g3v2447140 // Lj4g3v1335070 // Lj2g3v3339350 // Lj3g3v2284460 // Lj5g3v0308790 // Lj4g3v0472820 // Lj3g3v0223050 // Lj1g3v0969950 // Lj2g3v1536250 // Lj1g3v4241070 // Lj3g3v0948220 // Lj6g3v1392440 // Lj6g3v0527210 // Lj0g3v0157999 // Lj1g3…
GO:0009657	P	plastid organization	11	503	215	25031	0.0054	0.55	// Lj3g3v3386850 // Lj6g3v1949720 // Lj4g3v2267380 // Lj0g3v0272389 // Lj4g3v1584860 // Lj1g3v3979280 // Lj5g3v0369990 // Lj6g3v0896580 // Lj4g3v0243990 // Lj1g3v4916370 // Lj6g3v1392440
GO:0009110	P	vitamin biosynthetic process	6	503	80	25031	0.0071	0.61	// Lj2g3v0895440 // Lj0g3v0268149 // Lj4g3v1212380 // Lj3g3v0462020 // Lj2g3v1455360 // Lj0g3v0354109
GO:0043604	P	amide biosynthetic process	31	503	950	25031	0.007	0.61	// Lj5g3v2292620 // Lj3g3v0988820 // Lj2g3v0824620 // Lj4g3v0335820 // Lj0g3v0326949 // Lj0g3v0091599 // Lj2g3v0879000 // Lj4g3v1335070 // Lj3g3v2284460 // Lj0g3v0272389 // Lj4g3v2962350 // Lj5g3v0308350 // Lj6g3v0528570 // Lj3g3v0223050 // Lj1g3v3328720 // Lj0g3v0314289 // Lj0g3v0091129 // Lj4g3v2267380 // Lj4g3v3014330 // Lj1g3v4916370 // Lj2g3v1599690 // Lj6g3v0227420 // Lj0g3v0105109 // Lj1g3…
GO:0009698	P	phenylpropanoid metabolic process	10	503	198	25031	0.0085	0.71	// Lj1g3v4578700 // Lj2g3v0345060 // Lj1g3v4382270 // Lj5g3v2288960 // Lj1g3v4382280 // Lj3g3v2341000 // Lj3g3v3055600 // Lj1g3v1486250 // Lj3g3v2171530 // Lj1g3v4383290
GO:0006412	P	translation	29	503	889	25031	0.009	0.72	// Lj5g3v2292620 // Lj3g3v0988820 // Lj2g3v0824620 // Lj4g3v0335820 // Lj0g3v0326949 // Lj0g3v0091599 // Lj2g3v0879000 // Lj4g3v1335070 // Lj3g3v2284460 // Lj0g3v0272389 // Lj4g3v2962350 // Lj5g3v0308350 // Lj6g3v0528570 // Lj3g3v0223050 // Lj1g3v3328720 // Lj0g3v0091129 // Lj4g3v2267380 // Lj4g3v3014330 // Lj1g3v4916370 // Lj2g3v1599690 // Lj6g3v0227420 // Lj0g3v0105109 // Lj1g3v3330180 // Lj5g3…
GO:0006790	P	sulfur compound metabolic process	15	503	370	25031	0.0099	0.78	// Lj0g3v0288329 // Lj6g3v2192310 // Lj4g3v0805590 // Lj1g3v4899030 // Lj3g3v0755150 // Lj0g3v0273719 // Lj1g3v1442770 // Lj4g3v2618270 // Lj5g3v2288530 // Lj2g3v1455360 // Lj5g3v0254500 // Lj1g3v1526240 // Lj1g3v3441370 // Lj1g3v1720140 // Lj1g3v4753350
GO:0009851	P	auxin biosynthetic process	5	503	62	25031	0.01	0.78	// Lj2g3v2748700 // Lj3g3v3055600 // Lj0g3v0146149 // Lj1g3v0318800 // Lj3g3v0755150
GO:0052695	P	cellular glucuronidation	7	503	117	25031	0.012	0.8	// Lj0g3v0011239 // Lj3g3v0754970 // Lj0g3v0128059 // Lj3g3v0754960 // Lj0g3v0140509 // Lj5g3v0780820 // Lj4g3v1514840
GO:0052696	P	flavonoid glucuronidation	7	503	117	25031	0.012	0.8	// Lj0g3v0011239 // Lj3g3v0754970 // Lj0g3v0128059 // Lj3g3v0754960 // Lj0g3v0140509 // Lj5g3v0780820 // Lj4g3v1514840
GO:0019684	P	photosynthesis, light reaction	7	503	117	25031	0.012	0.8	// Lj0g3v0054269 // Lj6g3v2156530 // Lj4g3v1212380 // Lj1g3v3979280 // Lj1g3v1650110 // Lj4g3v0243990 // Lj5g3v0279160
GO:0043043	P	peptide biosynthetic process	29	503	912	25031	0.012	0.83	// Lj5g3v2292620 // Lj3g3v0988820 // Lj2g3v0824620 // Lj4g3v0335820 // Lj0g3v0326949 // Lj0g3v0091599 // Lj2g3v0879000 // Lj4g3v1335070 // Lj3g3v2284460 // Lj0g3v0272389 // Lj4g3v2962350 // Lj5g3v0308350 // Lj6g3v0528570 // Lj3g3v0223050 // Lj1g3v3328720 // Lj0g3v0091129 // Lj4g3v2267380 // Lj4g3v3014330 // Lj1g3v4916370 // Lj2g3v1599690 // Lj6g3v0227420 // Lj0g3v0105109 // Lj1g3v3330180 // Lj5g3…
GO:0019585	P	glucuronate metabolic process	7	503	121	25031	0.014	0.9	// Lj0g3v0011239 // Lj3g3v0754970 // Lj0g3v0128059 // Lj3g3v0754960 // Lj0g3v0140509 // Lj5g3v0780820 // Lj4g3v1514840
GO:0009266	P	response to temperature stimulus	15	503	389	25031	0.015	0.92	// Lj1g3v4578700 // Lj5g3v1598470 // Lj4g3v2296140 // Lj6g3v1093430 // Lj0g3v0268149 // Lj0g3v0309039 // Lj5g3v2288960 // Lj0g3v0319629 // Lj0g3v0040109 // Lj1g3v2315450 // Lj3g3v2171530 // Lj0g3v0204569 // Lj0g3v0203449 // Lj5g3v2203980 // Lj6g3v0498380
GO:0006066	P	alcohol metabolic process	6	503	95	25031	0.015	0.92	// Lj1g3v4943880 // Lj2g3v0895440 // Lj3g3v3396900 // Lj4g3v1212380 // Lj6g3v0527210 // Lj4g3v2820110
GO:0042364	P	water-soluble vitamin biosynthetic process	5	503	68	25031	0.015	0.92	// Lj2g3v0895440 // Lj0g3v0268149 // Lj3g3v0462020 // Lj0g3v0354109 // Lj2g3v1455360
GO:0009404	P	toxin metabolic process	5	503	70	25031	0.016	0.97	// Lj3g3v0755150 // Lj1g3v1526240 // Lj1g3v3441370 // Lj4g3v2618270 // Lj0g3v0288329
GO:0042446	P	hormone biosynthetic process	7	503	127	25031	0.017	0.99	// Lj0g3v0146149 // Lj4g3v0560860 // Lj3g3v0755150 // Lj2g3v2748700 // Lj3g3v3055600 // Lj1g3v0318800 // Lj3g3v3083410
GO:0006720	P	isoprenoid metabolic process	10	503	222	25031	0.017	0.99	// Lj0g3v0072399 // Lj3g3v1015420 // Lj3g3v3396900 // Lj4g3v1212380 // Lj1g3v4943880 // Lj3g3v1983420 // Lj3g3v1983430 // Lj0g3v0184729 // Lj2g3v1455360 // Lj0g3v0094939
GO:0022622	P	root system development	7	503	495	25031	0.87	1	// Lj1g3v2806670 // Lj2g3v2447140 // Lj4g3v2820110 // Lj6g3v1880240 // Lj5g3v0308790 // Lj1g3v0318800 // Lj1g3v2671420
GO:0051049	P	regulation of transport	5	503	171	25031	0.27	1	// Lj1g3v2671450 // Lj1g3v4899030 // Lj1g3v2671420 // Lj4g3v2296140 // Lj6g3v1093430
GO:0044282	P	small molecule catabolic process	7	503	228	25031	0.18	1	// Lj2g3v0895440 // Lj0g3v0134869 // Lj3g3v1015420 // Lj3g3v0755150 // Lj2g3v3339350 // Lj4g3v2820110 // Lj0g3v0314289
GO:0098771	P	inorganic ion homeostasis	9	503	271	25031	0.1	1	// Lj1g3v4578700 // Lj2g3v2002610 // Lj4g3v2296140 // Lj1g3v4899030 // Lj6g3v1093430 // Lj5g3v2288960 // Lj1g3v2315450 // Lj0g3v0066409 // Lj0g3v0157999
GO:0051716	P	cellular response to stimulus	49	503	2837	25031	0.88	1	// Lj4g3v2296140 // Lj0g3v0055519 // Lj3g3v0755150 // Lj4g3v2133960 // Lj5g3v1440060 // Lj2g3v2748700 // Lj0g3v0140249 // Lj5g3v0254500 // Lj5g3v0780820 // Lj0g3v0120919 // Lj2g3v1267210 // Lj0g3v0312259 // Lj0g3v0002119 // Lj1g3v4528360 // Lj1g3v1442770 // Lj0g3v0268149 // Lj3g3v3511350 // Lj3g3v2235780 // Lj2g3v2843040 // Lj3g3v2768240 // Lj5g3v0066680 // Lj2g3v2195520 // Lj6g3v0727760 // Lj0g3…
GO:0000003	P	reproduction	24	503	1635	25031	0.96	1	// Lj6g3v2204830 // Lj2g3v0824620 // Lj2g3v2748700 // Lj1g3v2910580 // Lj3g3v3338530 // Lj0g3v0321409 // Lj0g3v0312259 // Lj0g3v0096849 // Lj4g3v0472820 // Lj1g3v2766570 // Lj4g3v1983370 // Lj6g3v2204840 // Lj4g3v2882250 // Lj2g3v2447140 // Lj1g3v4885880 // Lj0g3v0108419 // Lj4g3v2820110 // Lj1g3v0318800 // Lj0g3v0271109 // Lj6g3v1538120 // Lj1g3v4830130 // Lj0g3v0329529 // Lj0g3v0024429 // Lj1g3…
GO:0043207	P	response to external biotic stimulus	13	503	911	25031	0.92	1	// Lj6g3v2204840 // Lj6g3v2204830 // Lj0g3v0120919 // Lj0g3v0055519 // Lj3g3v0755150 // Lj0g3v0268149 // Lj6g3v1315150 // Lj0g3v0219219 // Lj1g3v2315450 // Lj1g3v0318800 // Lj6g3v0830410 // Lj5g3v0066680 // Lj0g3v0312939
GO:0044550	P	secondary metabolite biosynthetic process	13	503	378	25031	0.047	1	// Lj3g3v0755630 // Lj1g3v4578700 // Lj2g3v0345060 // Lj1g3v4382270 // Lj3g3v0755150 // Lj5g3v2288960 // Lj1g3v4382280 // Lj3g3v2341000 // Lj1g3v1486250 // Lj3g3v2171530 // Lj1g3v4383290 // Lj0g3v0156449 // Lj0g3v0074669
GO:0006281	P	DNA repair	7	503	456	25031	0.81	1	// Lj0g3v0127649 // Lj2g3v2002610 // Lj3g3v3511350 // Lj2g3v2195520 // Lj2g3v1267210 // Lj0g3v0312259 // Lj5g3v1615790
GO:0015849	P	organic acid transport	7	503	157	25031	0.044	1	// Lj0g3v0273309 // Lj0g3v0104819 // Lj3g3v3016600 // Lj3g3v2284460 // Lj1g3v3750660 // Lj0g3v0088179 // Lj3g3v0223050
GO:0050832	P	defense response to fungus	6	503	222	25031	0.29	1	// Lj6g3v2204840 // Lj6g3v2204830 // Lj0g3v0120919 // Lj0g3v0055519 // Lj0g3v0219219 // Lj5g3v0066680
GO:0046483	P	heterocycle metabolic process	96	503	5238	25031	0.86	1	// Lj3g3v0755150 // Lj4g3v2742880 // Lj5g3v2045400 // Lj6g3v1315150 // Lj3g3v3639490 // Lj1g3v1380940 // Lj2g3v1267210 // Lj4g3v2374990 // Lj4g3v1335070 // Lj2g3v3339350 // Lj4g3v1597160 // Lj3g3v3083410 // Lj3g3v3511350 // Lj5g3v0308790 // Lj4g3v0472820 // Lj2g3v2195520 // Lj2g3v0783700 // Lj2g3v1536250 // Lj1g3v4241070 // Lj3g3v0948220 // Lj4g3v2825560 // Lj6g3v1392440 // Lj1g3v2806670 // Lj4g3…
GO:0009607	P	response to biotic stimulus	13	503	940	25031	0.94	1	// Lj6g3v2204840 // Lj6g3v2204830 // Lj0g3v0120919 // Lj0g3v0055519 // Lj3g3v0755150 // Lj0g3v0268149 // Lj6g3v1315150 // Lj0g3v0219219 // Lj1g3v2315450 // Lj1g3v0318800 // Lj6g3v0830410 // Lj5g3v0066680 // Lj0g3v0312939
GO:0006575	P	cellular modified amino acid metabolic process	5	503	153	25031	0.2	1	// Lj0g3v0288329 // Lj1g3v1526240 // Lj1g3v3441370 // Lj4g3v2618270 // Lj5g3v2288530
GO:0009605	P	response to external stimulus	22	503	1254	25031	0.77	1	// Lj6g3v2204830 // Lj4g3v2296140 // Lj0g3v0055519 // Lj3g3v0755150 // Lj0g3v0163439 // Lj6g3v1315150 // Lj1g3v2910580 // Lj1g3v2315450 // Lj0g3v0268149 // Lj5g3v0066680 // Lj0g3v0157999 // Lj0g3v0312939 // Lj6g3v2204840 // Lj2g3v2002610 // Lj0g3v0163429 // Lj6g3v1093430 // Lj1g3v0318800 // Lj0g3v0219219 // Lj1g3v2806670 // Lj0g3v0120919 // Lj6g3v0830410 // Lj1g3v3979280
GO:0019538	P	protein metabolic process	85	503	4505	25031	0.75	1	// Lj5g3v2292620 // Lj6g3v0217170 // Lj4g3v2296140 // Lj5g3v2045500 // Lj0g3v0215839 // Lj4g3v1212380 // Lj6g3v0635330 // Lj2g3v0824620 // Lj1g3v5021240 // Lj0g3v0319629 // Lj0g3v0171639 // Lj1g3v2910580 // Lj3g3v0988820 // Lj0g3v0296959 // Lj1g3v1720140 // Lj0g3v0264539 // Lj6g3v2269970 // Lj0g3v0321409 // Lj0g3v0091599 // Lj0g3v0054159 // Lj3g3v0697000 // Lj2g3v0879000 // Lj4g3v1335070 // Lj2g3…
GO:0006457	P	protein folding	5	503	264	25031	0.61	1	// Lj5g3v0254500 // Lj1g3v1442770 // Lj6g3v0635330 // Lj0g3v0296959 // Lj0g3v0215839
GO:0009893	P	positive regulation of metabolic process	13	503	632	25031	0.51	1	// Lj0g3v0127649 // Lj5g3v0308790 // Lj6g3v1949720 // Lj4g3v2742880 // Lj4g3v1212380 // Lj1g3v4863050 // Lj2g3v2748700 // Lj4g3v1584860 // Lj4g3v0409530 // Lj1g3v3992560 // Lj0g3v0309039 // Lj6g3v0498380 // Lj1g3v3976000
GO:0009890	P	negative regulation of biosynthetic process	7	503	386	25031	0.66	1	// Lj0g3v0127649 // Lj5g3v1598470 // Lj1g3v2806670 // Lj6g3v1315150 // Lj3g3v0160750 // Lj0g3v0059549 // Lj1g3v3976000
GO:0009891	P	positive regulation of biosynthetic process	11	503	430	25031	0.25	1	// Lj5g3v0308790 // Lj6g3v1949720 // Lj4g3v2742880 // Lj4g3v1212380 // Lj1g3v4863050 // Lj2g3v2748700 // Lj4g3v1584860 // Lj1g3v3992560 // Lj0g3v0309039 // Lj6g3v0498380 // Lj1g3v3976000
GO:0044036	P	cell wall macromolecule metabolic process	6	503	161	25031	0.11	1	// Lj6g3v1538120 // Lj4g3v2408470 // Lj4g3v0685360 // Lj1g3v1486250 // Lj0g3v0309039 // Lj6g3v0498380
GO:1905039	P	carboxylic acid transmembrane transport	6	503	139	25031	0.068	1	// Lj0g3v0273309 // Lj0g3v0104819 // Lj3g3v3016600 // Lj3g3v2284460 // Lj0g3v0088179 // Lj3g3v0223050
GO:0090558	P	plant epidermis development	5	503	224	25031	0.47	1	// Lj4g3v2820110 // Lj5g3v0308790 // Lj1g3v2671420 // Lj3g3v2888300 // Lj1g3v2806670
GO:0035556	P	intracellular signal transduction	11	503	675	25031	0.8	1	// Lj4g3v2296140 // Lj4g3v2820110 // Lj6g3v1093430 // Lj2g3v2748700 // Lj5g3v1440060 // Lj0g3v0273719 // Lj6g3v1315150 // Lj5g3v0066680 // Lj6g3v0727760 // Lj4g3v2249030 // Lj0g3v0120919
GO:0050789	P	regulation of biological process	80	503	5331	25031	1	1	// Lj3g3v0014470 // Lj5g3v1440060 // Lj4g3v2296140 // Lj1g3v4528360 // Lj5g3v0310210 // Lj3g3v0755150 // Lj4g3v2742880 // Lj4g3v2133960 // Lj3g3v3107620 // Lj0g3v0309039 // Lj5g3v2045400 // Lj2g3v2748700 // Lj6g3v1269740 // Lj2g3v2195520 // Lj0g3v0059549 // Lj5g3v0254500 // Lj5g3v0780820 // Lj3g3v3639490 // Lj0g3v0120919 // Lj5g3v1598470 // Lj0g3v0002119 // Lj4g3v2500610 // Lj0g3v0303739 // Lj5g3…
GO:0042254	P	ribosome biogenesis	12	503	409	25031	0.13	1	// Lj2g3v1599690 // Lj6g3v0227420 // Lj5g3v0554380 // Lj0g3v0105109 // Lj5g3v0308340 // Lj4g3v0335820 // Lj0g3v0151739 // Lj5g3v0308350 // Lj3g3v0429140 // Lj2g3v1989080 // Lj4g3v3014330 // Lj1g3v3976000
GO:0071840	P	cellular component organization or biogenesis	55	503	3493	25031	0.98	1	// Lj1g3v3979280 // Lj3g3v0755150 // Lj5g3v0369990 // Lj2g3v0824620 // Lj4g3v0335820 // Lj0g3v0151739 // Lj1g3v1486250 // Lj0g3v0309039 // Lj6g3v2269970 // Lj0g3v0312259 // Lj3g3v3640180 // Lj1g3v4899030 // Lj5g3v0554380 // Lj0g3v0271109 // Lj6g3v0433970 // Lj6g3v2156530 // Lj0g3v0268149 // Lj0g3v0272389 // Lj3g3v0429130 // Lj5g3v0308790 // Lj1g3v2671450 // Lj4g3v1983370 // Lj3g3v2888300 // Lj1g3…
GO:0032259	P	methylation	10	503	554	25031	0.68	1	// Lj5g3v0554380 // Lj6g3v0217170 // Lj1g3v0898700 // Lj4g3v2871920 // Lj0g3v0151739 // Lj1g3v3690430 // Lj1g3v4957600 // Lj1g3v1720140 // Lj6g3v1392440 // Lj1g3v3976000
GO:0018130	P	heterocycle biosynthetic process	55	503	3052	25031	0.82	1	// Lj3g3v0014470 // Lj1g3v4528360 // Lj3g3v0755150 // Lj4g3v2742880 // Lj1g3v4899030 // Lj3g3v3107620 // Lj0g3v0309039 // Lj5g3v2045400 // Lj6g3v1315150 // Lj0g3v0054299 // Lj2g3v1203430 // Lj2g3v1455360 // Lj0g3v0059549 // Lj3g3v3639490 // Lj1g3v1380940 // Lj4g3v2500610 // Lj0g3v0303739 // Lj5g3v0308790 // Lj2g3v0473830 // Lj1g3v0112790 // Lj1g3v3330190 // Lj2g3v3339350 // Lj5g3v1853230 // Lj1g3…
GO:0048316	P	seed development	12	503	595	25031	0.54	1	// Lj4g3v2820110 // Lj6g3v1538120 // Lj0g3v0271109 // Lj2g3v2447140 // Lj1g3v4885880 // Lj4g3v2882250 // Lj2g3v0824620 // Lj0g3v0329529 // Lj3g3v3338530 // Lj1g3v0318800 // Lj1g3v3542650 // Lj1g3v4830130
GO:0009308	P	amine metabolic process	5	503	142	25031	0.17	1	// Lj4g3v0560860 // Lj3g3v0755150 // Lj6g3v1269740 // Lj3g3v3083410 // Lj0g3v0314289
GO:0043412	P	macromolecule modification	50	503	3083	25031	0.96	1	// Lj6g3v0217170 // Lj0g3v0054159 // Lj5g3v2045500 // Lj0g3v0215839 // Lj0g3v0290079 // Lj6g3v0635330 // Lj4g3v2825560 // Lj1g3v5021240 // Lj0g3v0151739 // Lj1g3v2910580 // Lj0g3v0296959 // Lj0g3v0321409 // Lj6g3v2269970 // Lj2g3v2843040 // Lj4g3v2296140 // Lj3g3v0697000 // Lj5g3v0554380 // Lj2g3v1068690 // Lj1g3v1720140 // Lj4g3v0523520 // Lj0g3v0311459 // Lj0g3v0345909 // Lj2g3v1034490 // Lj1g3…
GO:0043414	P	macromolecule methylation	6	503	274	25031	0.48	1	// Lj6g3v0217170 // Lj0g3v0151739 // Lj5g3v0554380 // Lj1g3v1720140 // Lj6g3v1392440 // Lj1g3v3976000
GO:0044723	P	single-organism carbohydrate metabolic process	20	503	751	25031	0.13	1	// Lj6g3v0527210 // Lj6g3v1538120 // Lj5g3v1598470 // Lj2g3v0895440 // Lj0g3v0142739 // Lj3g3v3396900 // Lj2g3v1378950 // Lj0g3v0268149 // Lj1g3v3385810 // Lj4g3v1597160 // Lj1g3v0682860 // Lj4g3v2820110 // Lj0g3v0140249 // Lj1g3v1486250 // Lj0g3v0349429 // Lj4g3v2312430 // Lj0g3v0309039 // Lj6g3v0498380 // Lj0g3v0292959 // Lj5g3v1615790
GO:0016070	P	RNA metabolic process	70	503	3715	25031	0.74	1	// Lj3g3v0014470 // Lj0g3v0055519 // Lj5g3v0310210 // Lj0g3v0290079 // Lj4g3v2742880 // Lj3g3v3107620 // Lj0g3v0309039 // Lj5g3v2045400 // Lj1g3v5021240 // Lj0g3v0151739 // Lj0g3v0157999 // Lj2g3v1203430 // Lj1g3v0112790 // Lj1g3v3992560 // Lj0g3v0059549 // Lj3g3v3639490 // Lj2g3v1415210 // Lj4g3v2500610 // Lj0g3v0303739 // Lj5g3v0308790 // Lj2g3v0473830 // Lj5g3v0554380 // Lj0g3v0271109 // Lj0g3…
GO:0016072	P	rRNA metabolic process	5	503	241	25031	0.53	1	// Lj5g3v0308350 // Lj0g3v0151739 // Lj5g3v0554380 // Lj5g3v0308340 // Lj1g3v3976000
GO:0003333	P	amino acid transmembrane transport	6	503	136	25031	0.062	1	// Lj0g3v0273309 // Lj0g3v0104819 // Lj3g3v3016600 // Lj3g3v2284460 // Lj0g3v0088179 // Lj3g3v0223050
GO:0048367	P	shoot system development	13	503	950	25031	0.94	1	// Lj1g3v4578700 // Lj4g3v2820110 // Lj2g3v2447140 // Lj4g3v2742880 // Lj0g3v0087229 // Lj5g3v2288960 // Lj2g3v2748700 // Lj0g3v0024429 // Lj1g3v0318800 // Lj0g3v0329529 // Lj4g3v0472820 // Lj1g3v2671420 // Lj0g3v0108419
GO:0048366	P	leaf development	7	503	443	25031	0.79	1	// Lj4g3v2820110 // Lj4g3v2742880 // Lj2g3v2447140 // Lj0g3v0329529 // Lj0g3v0087229 // Lj1g3v0318800 // Lj1g3v2671420
GO:0010557	P	positive regulation of macromolecule biosynthetic process	9	503	402	25031	0.42	1	// Lj6g3v0498380 // Lj6g3v1949720 // Lj4g3v2742880 // Lj1g3v4863050 // Lj5g3v0308790 // Lj1g3v3992560 // Lj0g3v0309039 // Lj1g3v3976000 // Lj4g3v1584860
GO:0010556	P	regulation of macromolecule biosynthetic process	36	503	2207	25031	0.92	1	// Lj1g3v4528360 // Lj4g3v2742880 // Lj3g3v3107620 // Lj5g3v2045400 // Lj6g3v1315150 // Lj0g3v0309039 // Lj0g3v0059549 // Lj3g3v3639490 // Lj0g3v0303739 // Lj1g3v3330190 // Lj4g3v2267380 // Lj5g3v1853230 // Lj1g3v4863050 // Lj2g3v1415210 // Lj5g3v0308790 // Lj0g3v0037529 // Lj4g3v0472820 // Lj0g3v0157999 // Lj0g3v0127649 // Lj5g3v2134880 // Lj2g3v2447140 // Lj6g3v0937020 // Lj4g3v2179230 // Lj1g3…
GO:0006753	P	nucleoside phosphate metabolic process	6	503	439	25031	0.87	1	// Lj0g3v0054299 // Lj4g3v1597160 // Lj3g3v2318030 // Lj6g3v2017590 // Lj5g3v1699000 // Lj2g3v1536250
GO:0010410	P	hemicellulose metabolic process	5	503	106	25031	0.069	1	// Lj6g3v0498380 // Lj6g3v1538120 // Lj4g3v2408470 // Lj0g3v0309039 // Lj4g3v0685360
GO:0010558	P	negative regulation of macromolecule biosynthetic process	6	503	366	25031	0.74	1	// Lj0g3v0127649 // Lj1g3v2806670 // Lj6g3v1315150 // Lj3g3v0160750 // Lj0g3v0059549 // Lj1g3v3976000
GO:0010016	P	shoot system morphogenesis	6	503	224	25031	0.3	1	// Lj1g3v4578700 // Lj4g3v2820110 // Lj5g3v2288960 // Lj0g3v0329529 // Lj1g3v0318800 // Lj1g3v2671420
GO:1903825	P	organic acid transmembrane transport	6	503	143	25031	0.075	1	// Lj0g3v0273309 // Lj0g3v0104819 // Lj3g3v3016600 // Lj3g3v2284460 // Lj0g3v0088179 // Lj3g3v0223050
GO:0009416	P	response to light stimulus	15	503	535	25031	0.13	1	// Lj5g3v1598470 // Lj3g3v2235780 // Lj4g3v2267380 // Lj0g3v0163429 // Lj6g3v1949720 // Lj2g3v2002610 // Lj3g3v2414270 // Lj1g3v1442770 // Lj4g3v0409530 // Lj1g3v1650110 // Lj2g3v1571990 // Lj4g3v0243990 // Lj5g3v0279160 // Lj5g3v2203980 // Lj3g3v1015420
GO:0009414	P	response to water deprivation	10	503	331	25031	0.14	1	// Lj0g3v0157999 // Lj0g3v0134869 // Lj4g3v2296140 // Lj6g3v1093430 // Lj4g3v2742880 // Lj4g3v2179230 // Lj3g3v2171530 // Lj0g3v0309039 // Lj0g3v0203449 // Lj6g3v0498380
GO:0009415	P	response to water	10	503	334	25031	0.14	1	// Lj0g3v0157999 // Lj0g3v0134869 // Lj4g3v2296140 // Lj6g3v1093430 // Lj4g3v2742880 // Lj4g3v2179230 // Lj3g3v2171530 // Lj0g3v0309039 // Lj0g3v0203449 // Lj6g3v0498380
GO:0014070	P	response to organic cyclic compound	12	503	426	25031	0.16	1	// Lj1g3v4578700 // Lj0g3v0340359 // Lj0g3v0055519 // Lj4g3v0805590 // Lj0g3v0312939 // Lj5g3v2288960 // Lj6g3v1315150 // Lj3g3v0948220 // Lj1g3v5020880 // Lj3g3v3639490 // Lj1g3v2671420 // Lj1g3v3976000
GO:0009653	P	anatomical structure morphogenesis	11	503	961	25031	0.99	1	// Lj1g3v4578700 // Lj2g3v0895440 // Lj1g3v2806670 // Lj4g3v2820110 // Lj5g3v2288960 // Lj1g3v3992560 // Lj0g3v0329529 // Lj5g3v0308790 // Lj1g3v0318800 // Lj1g3v2671420 // Lj3g3v2888300
GO:0015672	P	monovalent inorganic cation transport	8	503	366	25031	0.46	1	// Lj1g3v4899030 // Lj0g3v0054299 // Lj4g3v2296140 // Lj5g3v0196990 // Lj4g3v0409530 // Lj6g3v1093430 // Lj1g3v2315450 // Lj4g3v1936570
GO:0006974	P	cellular response to DNA damage stimulus	8	503	514	25031	0.81	1	// Lj0g3v0127649 // Lj2g3v2002610 // Lj3g3v3511350 // Lj3g3v2235780 // Lj2g3v2195520 // Lj2g3v1267210 // Lj0g3v0312259 // Lj5g3v1615790
GO:0034637	P	cellular carbohydrate biosynthetic process	7	503	242	25031	0.22	1	// Lj2g3v1378950 // Lj0g3v0349429 // Lj6g3v0527210 // Lj0g3v0140249 // Lj1g3v1486250 // Lj0g3v0309039 // Lj6g3v0498380
GO:0098542	P	defense response to other organism	10	503	687	25031	0.88	1	// Lj6g3v2204840 // Lj6g3v2204830 // Lj0g3v0120919 // Lj0g3v0055519 // Lj3g3v0755150 // Lj0g3v0268149 // Lj0g3v0219219 // Lj1g3v0318800 // Lj6g3v0830410 // Lj5g3v0066680
GO:0044257	P	cellular protein catabolic process	6	503	577	25031	0.97	1	// Lj5g3v2045500 // Lj3g3v1591650 // Lj0g3v0024429 // Lj2g3v0783700 // Lj1g3v2671420 // Lj4g3v0243990
GO:0044255	P	cellular lipid metabolic process	23	503	760	25031	0.038	1	// Lj2g3v0345060 // Lj3g3v2341000 // Lj1g3v0814960 // Lj2g3v1455360 // Lj1g3v4943880 // Lj3g3v1015420 // Lj5g3v2288660 // Lj1g3v2337910 // Lj3g3v1983430 // Lj0g3v0184729 // Lj6g3v0000180 // Lj5g3v2203980 // Lj0g3v0072399 // Lj3g3v3396900 // Lj3g3v2662050 // Lj4g3v2820110 // Lj6g3v0000150 // Lj0g3v0094939 // Lj6g3v0527210 // Lj4g3v1212380 // Lj2g3v1197780 // Lj3g3v1983420 // Lj0g3v0083779
GO:0006979	P	response to oxidative stress	7	503	456	25031	0.81	1	// Lj2g3v1574220 // Lj3g3v3465510 // Lj1g3v0682860 // Lj0g3v0076249 // Lj1g3v1442770 // Lj5g3v0254500 // Lj0g3v0083779
GO:0007049	P	cell cycle	5	503	650	25031	1	1	// Lj4g3v0523520 // Lj2g3v2748700 // Lj4g3v1983370 // Lj0g3v0312259 // Lj0g3v0345909
GO:0042592	P	homeostatic process	13	503	709	25031	0.67	1	// Lj0g3v0127649 // Lj1g3v4578700 // Lj2g3v2002610 // Lj4g3v2296140 // Lj1g3v4899030 // Lj6g3v1093430 // Lj5g3v2288960 // Lj4g3v1843640 // Lj1g3v1442770 // Lj1g3v2315450 // Lj0g3v0066409 // Lj5g3v0254500 // Lj0g3v0157999
GO:0006091	P	generation of precursor metabolites and energy	13	503	412	25031	0.08	1	// Lj0g3v0292959 // Lj0g3v0054269 // Lj6g3v2156530 // Lj4g3v1212380 // Lj4g3v1597160 // Lj1g3v3979280 // Lj1g3v3906720 // Lj1g3v1650110 // Lj6g3v2017590 // Lj4g3v0243990 // Lj5g3v1699000 // Lj0g3v0156449 // Lj5g3v0279160
GO:0007275	P	multicellular organism development	36	503	2772	25031	1	1	// Lj4g3v2742880 // Lj3g3v3107620 // Lj2g3v0824620 // Lj2g3v2748700 // Lj3g3v3338530 // Lj0g3v0157119 // Lj1g3v4899030 // Lj0g3v0271109 // Lj0g3v0087229 // Lj5g3v0308790 // Lj0g3v0037529 // Lj4g3v0472820 // Lj1g3v2766570 // Lj4g3v1983370 // Lj0g3v0127649 // Lj4g3v2882250 // Lj4g3v1800250 // Lj2g3v2447140 // Lj1g3v4885880 // Lj0g3v0108419 // Lj5g3v2288960 // Lj1g3v3992560 // Lj4g3v2820110 // Lj6g3…
GO:0009733	P	response to auxin	12	503	383	25031	0.093	1	// Lj5g3v0308790 // Lj0g3v0040109 // Lj1g3v4528360 // Lj1g3v4578700 // Lj5g3v2288960 // Lj1g3v4863050 // Lj3g3v0948220 // Lj2g3v1022510 // Lj0g3v0204569 // Lj5g3v0780820 // Lj0g3v0273719 // Lj1g3v2671420
GO:0009737	P	response to abscisic acid	10	503	486	25031	0.52	1	// Lj1g3v4578700 // Lj4g3v0805590 // Lj4g3v2820110 // Lj6g3v1078650 // Lj5g3v2288960 // Lj6g3v1048870 // Lj1g3v0682860 // Lj0g3v0329529 // Lj3g3v2171530 // Lj3g3v3639490
GO:0033993	P	response to lipid	16	503	694	25031	0.33	1	// Lj1g3v4578700 // Lj4g3v2820110 // Lj0g3v0340359 // Lj4g3v0805590 // Lj0g3v0329529 // Lj6g3v1078650 // Lj3g3v0423730 // Lj5g3v2288960 // Lj6g3v1048870 // Lj1g3v0682860 // Lj6g3v1315150 // Lj3g3v0948220 // Lj3g3v2171530 // Lj0g3v0219219 // Lj3g3v3639490 // Lj1g3v2671420
GO:0009739	P	response to gibberellin	6	503	109	25031	0.026	1	// Lj1g3v4578700 // Lj0g3v0340359 // Lj5g3v2288960 // Lj3g3v0423730 // Lj3g3v0948220 // Lj0g3v0219219
GO:0006520	P	cellular amino acid metabolic process	14	503	495	25031	0.13	1	// Lj0g3v0134869 // Lj4g3v1335070 // Lj1g3v0112790 // Lj1g3v3330180 // Lj1g3v1513620 // Lj3g3v2284460 // Lj5g3v0670650 // Lj5g3v2045400 // Lj6g3v1880240 // Lj6g3v2192310 // Lj1g3v2766570 // Lj0g3v0314289 // Lj1g3v0969950 // Lj2g3v0879000
GO:2000112	P	regulation of cellular macromolecule biosynthetic process	36	503	2176	25031	0.9	1	// Lj1g3v4528360 // Lj4g3v2742880 // Lj3g3v3107620 // Lj5g3v2045400 // Lj6g3v1315150 // Lj0g3v0309039 // Lj0g3v0059549 // Lj3g3v3639490 // Lj0g3v0303739 // Lj1g3v3330190 // Lj4g3v2267380 // Lj5g3v1853230 // Lj1g3v4863050 // Lj2g3v1415210 // Lj5g3v0308790 // Lj0g3v0037529 // Lj4g3v0472820 // Lj0g3v0157999 // Lj0g3v0127649 // Lj5g3v2134880 // Lj2g3v2447140 // Lj6g3v0937020 // Lj4g3v2179230 // Lj1g3…
GO:2000113	P	negative regulation of cellular macromolecule biosynthetic process	6	503	359	25031	0.73	1	// Lj0g3v0127649 // Lj1g3v2806670 // Lj6g3v1315150 // Lj3g3v0160750 // Lj0g3v0059549 // Lj1g3v3976000
GO:0046686	P	response to cadmium ion	7	503	221	25031	0.17	1	// Lj0g3v0288329 // Lj4g3v0805590 // Lj1g3v4241070 // Lj2g3v0824620 // Lj3g3v2171530 // Lj1g3v3441370 // Lj3g3v2318030
GO:0006468	P	protein phosphorylation	21	503	1400	25031	0.93	1	// Lj3g3v0697000 // Lj4g3v2296140 // Lj0g3v0321409 // Lj0g3v0345909 // Lj4g3v2120390 // Lj6g3v0635330 // Lj5g3v2030870 // Lj0g3v0035439 // Lj1g3v0682860 // Lj3g3v1473560 // Lj1g3v2910580 // Lj2g3v1034490 // Lj6g3v1093430 // Lj5g3v0066680 // Lj0g3v0120919 // Lj3g3v1038840 // Lj3g3v3430230 // Lj1g3v2671420 // Lj4g3v2249030 // Lj2g3v2843040 // Lj0g3v0112879
GO:0019219	P	regulation of nucleobase-containing compound metabolic process	37	503	2174	25031	0.87	1	// Lj1g3v4528360 // Lj4g3v2742880 // Lj3g3v3107620 // Lj5g3v2045400 // Lj6g3v1315150 // Lj0g3v0309039 // Lj0g3v0059549 // Lj3g3v3639490 // Lj0g3v0303739 // Lj1g3v3330190 // Lj4g3v2267380 // Lj5g3v1853230 // Lj1g3v4863050 // Lj2g3v1415210 // Lj5g3v0308790 // Lj0g3v0037529 // Lj4g3v0472820 // Lj2g3v2195520 // Lj0g3v0157999 // Lj0g3v0127649 // Lj5g3v2134880 // Lj2g3v2447140 // Lj6g3v0937020 // Lj4g3…
GO:0006461	P	protein complex assembly	9	503	388	25031	0.38	1	// Lj0g3v0127649 // Lj1g3v4899030 // Lj4g3v2882250 // Lj6g3v2156530 // Lj3g3v0429130 // Lj1g3v3979280 // Lj1g3v2671450 // Lj0g3v0050909 // Lj3g3v2318030
GO:0006464	P	cellular protein modification process	41	503	2693	25031	0.98	1	// Lj6g3v0217170 // Lj4g3v2296140 // Lj5g3v2045500 // Lj0g3v0215839 // Lj1g3v0814960 // Lj0g3v0319629 // Lj1g3v2910580 // Lj0g3v0296959 // Lj0g3v0321409 // Lj6g3v2269970 // Lj2g3v2843040 // Lj6g3v0635330 // Lj3g3v0697000 // Lj1g3v1720140 // Lj4g3v0523520 // Lj0g3v0311459 // Lj2g3v1034490 // Lj1g3v1650110 // Lj1g3v0715590 // Lj5g3v0066680 // Lj3g3v1038840 // Lj5g3v1615790 // Lj4g3v2120390 // Lj3g3…
GO:0044767	P	single-organism developmental process	38	503	3083	25031	1	1	// Lj4g3v2742880 // Lj3g3v3107620 // Lj2g3v0824620 // Lj2g3v2748700 // Lj4g3v1800250 // Lj3g3v3338530 // Lj0g3v0157119 // Lj1g3v4899030 // Lj0g3v0271109 // Lj0g3v0087229 // Lj5g3v0308790 // Lj0g3v0037529 // Lj4g3v0472820 // Lj1g3v2766570 // Lj4g3v1983370 // Lj3g3v2888300 // Lj0g3v0127649 // Lj4g3v2882250 // Lj2g3v0895440 // Lj2g3v2447140 // Lj1g3v4885880 // Lj0g3v0108419 // Lj5g3v2288960 // Lj1g3…
GO:0044765	P	single-organism transport	26	503	1435	25031	0.73	1	// Lj4g3v2296140 // Lj4g3v2133960 // Lj4g3v2882250 // Lj1g3v0116450 // Lj5g3v0780820 // Lj1g3v4899030 // Lj0g3v0354449 // Lj3g3v2284460 // Lj1g3v3750660 // Lj3g3v3016600 // Lj3g3v0223050 // Lj0g3v0104819 // Lj4g3v1800250 // Lj2g3v2447140 // Lj6g3v1093430 // Lj1g3v0116460 // Lj5g3v2288960 // Lj0g3v0088179 // Lj0g3v0273309 // Lj3g3v0614830 // Lj0g3v0329529 // Lj2g3v1022510 // Lj0g3v0050909 // Lj4g3…
GO:0044763	P	single-organism cellular process	148	503	7310	25031	0.47	1	// Lj4g3v2296140 // Lj3g3v0755150 // Lj3g3v0754960 // Lj5g3v2045400 // Lj0g3v0140509 // Lj6g3v1315150 // Lj4g3v2618270 // Lj1g3v0814960 // Lj5g3v0780820 // Lj1g3v1380940 // Lj6g3v1642220 // Lj0g3v0002119 // Lj4g3v2374990 // Lj4g3v1335070 // Lj1g3v2896080 // Lj4g3v1597160 // Lj1g3v1720140 // Lj3g3v2284460 // Lj5g3v0308790 // Lj0g3v0078449 // Lj2g3v0783700 // Lj1g3v0969950 // Lj2g3v1536250 // Lj0g3…
GO:0010383	P	cell wall polysaccharide metabolic process	6	503	121	25031	0.04	1	// Lj6g3v1538120 // Lj4g3v2408470 // Lj4g3v0685360 // Lj1g3v1486250 // Lj0g3v0309039 // Lj6g3v0498380
GO:1901700	P	response to oxygen-containing compound	34	503	1485	25031	0.24	1	// Lj4g3v2296140 // Lj0g3v0055519 // Lj4g3v2742880 // Lj3g3v0423730 // Lj0g3v0309039 // Lj0g3v0203449 // Lj3g3v3639490 // Lj4g3v2374990 // Lj0g3v0268149 // Lj1g3v5020880 // Lj5g3v0066680 // Lj0g3v0157999 // Lj0g3v0312939 // Lj5g3v1598470 // Lj6g3v1093430 // Lj6g3v1078650 // Lj5g3v2288960 // Lj4g3v2179230 // Lj1g3v0682860 // Lj4g3v2820110 // Lj3g3v0948220 // Lj3g3v2171530 // Lj0g3v0219219 // Lj3g3…
GO:1901701	P	cellular response to oxygen-containing compound	6	503	611	25031	0.98	1	// Lj2g3v1574220 // Lj0g3v0055519 // Lj6g3v1048870 // Lj1g3v0682860 // Lj5g3v0066680 // Lj1g3v2671420
GO:0048856	P	anatomical structure development	40	503	3111	25031	1	1	// Lj4g3v2742880 // Lj3g3v3107620 // Lj2g3v0824620 // Lj2g3v2748700 // Lj4g3v1800250 // Lj3g3v3338530 // Lj0g3v0157119 // Lj1g3v4899030 // Lj0g3v0271109 // Lj0g3v0087229 // Lj5g3v0308790 // Lj0g3v0037529 // Lj4g3v0472820 // Lj1g3v2766570 // Lj4g3v1983370 // Lj3g3v2888300 // Lj0g3v0127649 // Lj4g3v2882250 // Lj2g3v0895440 // Lj6g3v1269740 // Lj2g3v2447140 // Lj1g3v4885880 // Lj0g3v0108419 // Lj5g3…
GO:0006796	P	phosphate-containing compound metabolic process	41	503	2798	25031	0.99	1	// Lj4g3v2296140 // Lj6g3v0527210 // Lj6g3v1315150 // Lj1g3v2910580 // Lj2g3v1455360 // Lj0g3v0321409 // Lj5g3v1699000 // Lj2g3v2843040 // Lj6g3v0635330 // Lj1g3v4899030 // Lj3g3v0697000 // Lj4g3v1597160 // Lj2g3v1034490 // Lj1g3v0715590 // Lj0g3v0172529 // Lj5g3v0066680 // Lj6g3v2017590 // Lj3g3v1038840 // Lj0g3v0112879 // Lj4g3v2120390 // Lj2g3v1536250 // Lj6g3v1093430 // Lj3g3v2768240 // Lj0g3…
GO:0006063	P	uronic acid metabolic process	7	503	129	25031	0.018	1	// Lj0g3v0011239 // Lj3g3v0754970 // Lj0g3v0128059 // Lj3g3v0754960 // Lj0g3v0140509 // Lj5g3v0780820 // Lj4g3v1514840
GO:0006793	P	phosphorus metabolic process	42	503	2811	25031	0.99	1	// Lj4g3v2296140 // Lj6g3v0527210 // Lj6g3v1315150 // Lj1g3v2910580 // Lj1g3v2315450 // Lj2g3v1455360 // Lj0g3v0321409 // Lj5g3v1699000 // Lj2g3v2843040 // Lj6g3v0635330 // Lj1g3v4899030 // Lj3g3v0697000 // Lj4g3v1597160 // Lj2g3v1034490 // Lj1g3v0715590 // Lj0g3v0172529 // Lj5g3v0066680 // Lj6g3v2017590 // Lj3g3v1038840 // Lj0g3v0094939 // Lj4g3v2120390 // Lj2g3v1536250 // Lj6g3v1093430 // Lj3g3…
GO:0048523	P	negative regulation of cellular process	17	503	831	25031	0.51	1	// Lj0g3v0127649 // Lj5g3v1598470 // Lj1g3v2806670 // Lj4g3v2267380 // Lj0g3v0219219 // Lj6g3v1048870 // Lj1g3v3992560 // Lj1g3v0682860 // Lj6g3v1315150 // Lj3g3v2235780 // Lj3g3v0160750 // Lj0g3v0059549 // Lj4g3v0120120 // Lj4g3v0243990 // Lj2g3v2195520 // Lj6g3v0727760 // Lj1g3v3976000
GO:0048522	P	positive regulation of cellular process	14	503	845	25031	0.8	1	// Lj5g3v0308790 // Lj6g3v1949720 // Lj4g3v2742880 // Lj4g3v2133960 // Lj4g3v1212380 // Lj1g3v4863050 // Lj2g3v2748700 // Lj4g3v1584860 // Lj4g3v0409530 // Lj1g3v3992560 // Lj0g3v0309039 // Lj6g3v0727760 // Lj6g3v0498380 // Lj1g3v3976000
GO:0008104	P	protein localization	6	503	768	25031	1	1	// Lj0g3v0354449 // Lj1g3v1466240 // Lj6g3v0896580 // Lj2g3v2447140 // Lj6g3v0727760 // Lj1g3v2671420
GO:0009451	P	RNA modification	9	503	312	25031	0.18	1	// Lj0g3v0258519 // Lj2g3v1068690 // Lj1g3v3330180 // Lj0g3v0290079 // Lj4g3v2825560 // Lj1g3v5021240 // Lj0g3v0151739 // Lj5g3v0554380 // Lj1g3v1812230
GO:0007165	P	signal transduction	23	503	1797	25031	0.99	1	// Lj4g3v2296140 // Lj1g3v4528360 // Lj5g3v1440060 // Lj2g3v2748700 // Lj5g3v0780820 // Lj2g3v2843040 // Lj0g3v0002119 // Lj3g3v2768240 // Lj5g3v0066680 // Lj6g3v0727760 // Lj2g3v2447140 // Lj6g3v1093430 // Lj1g3v0682860 // Lj4g3v2820110 // Lj4g3v2249030 // Lj0g3v0258519 // Lj0g3v0120919 // Lj6g3v1315150 // Lj6g3v1949720 // Lj6g3v1048870 // Lj2g3v1022510 // Lj0g3v0273719 // Lj1g3v2671420
GO:0044712	P	single-organism catabolic process	20	503	643	25031	0.041	1	// Lj4g3v2374990 // Lj6g3v1538120 // Lj0g3v0134869 // Lj3g3v1015420 // Lj4g3v2820110 // Lj3g3v0755150 // Lj2g3v3339350 // Lj4g3v1597160 // Lj1g3v0682860 // Lj2g3v2748700 // Lj2g3v0895440 // Lj2g3v1647880 // Lj1g3v5020880 // Lj0g3v0288329 // Lj0g3v0101819 // Lj0g3v0314289 // Lj2g3v0783700 // Lj1g3v3441370 // Lj1g3v1526240 // Lj4g3v2618270
GO:0042445	P	hormone metabolic process	9	503	192	25031	0.019	1	// Lj4g3v1843640 // Lj0g3v0146149 // Lj4g3v2820110 // Lj4g3v0560860 // Lj3g3v0755150 // Lj2g3v2748700 // Lj3g3v3055600 // Lj1g3v0318800 // Lj3g3v3083410
GO:0042440	P	pigment metabolic process	7	503	238	25031	0.21	1	// Lj4g3v1212380 // Lj4g3v2871920 // Lj0g3v0184729 // Lj1g3v4863050 // Lj2g3v0783700 // Lj1g3v1380940 // Lj1g3v2359020
GO:0044092	P	negative regulation of molecular function	5	503	158	25031	0.22	1	// Lj6g3v1315150 // Lj1g3v4885880 // Lj4g3v2267380 // Lj0g3v0219219 // Lj4g3v0120120
GO:0033036	P	macromolecule localization	15	503	1012	25031	0.91	1	// Lj4g3v2133960 // Lj0g3v0354449 // Lj0g3v0268149 // Lj1g3v1466240 // Lj6g3v0896580 // Lj3g3v0755150 // Lj3g3v0614830 // Lj2g3v2447140 // Lj1g3v0116460 // Lj0g3v0329529 // Lj1g3v0116450 // Lj5g3v0066680 // Lj6g3v0727760 // Lj1g3v2671420 // Lj1g3v3976000
GO:0010038	P	response to metal ion	11	503	338	25031	0.086	1	// Lj0g3v0288329 // Lj4g3v0805590 // Lj5g3v1853230 // Lj1g3v4241070 // Lj2g3v0824620 // Lj3g3v2171530 // Lj1g3v2315450 // Lj1g3v5020880 // Lj1g3v0809800 // Lj1g3v3441370 // Lj3g3v2318030
GO:2001141	P	regulation of RNA biosynthetic process	35	503	1992	25031	0.82	1	// Lj1g3v4528360 // Lj4g3v2742880 // Lj3g3v3107620 // Lj5g3v2045400 // Lj6g3v1315150 // Lj0g3v0309039 // Lj0g3v0059549 // Lj3g3v3639490 // Lj0g3v0303739 // Lj1g3v3330190 // Lj5g3v1853230 // Lj1g3v4863050 // Lj2g3v1415210 // Lj5g3v0308790 // Lj0g3v0037529 // Lj4g3v0472820 // Lj0g3v0157999 // Lj0g3v0127649 // Lj5g3v2134880 // Lj2g3v2447140 // Lj6g3v0937020 // Lj4g3v2179230 // Lj1g3v4241070 // Lj0g3…
GO:0010035	P	response to inorganic substance	21	503	770	25031	0.1	1	// Lj0g3v0288329 // Lj0g3v0157999 // Lj0g3v0134869 // Lj4g3v2296140 // Lj4g3v0805590 // Lj1g3v3441370 // Lj6g3v1093430 // Lj4g3v2742880 // Lj5g3v1853230 // Lj4g3v2179230 // Lj1g3v4241070 // Lj2g3v0824620 // Lj2g3v1574220 // Lj3g3v2171530 // Lj1g3v2315450 // Lj1g3v5020880 // Lj0g3v0203449 // Lj1g3v0809800 // Lj6g3v0498380 // Lj0g3v0309039 // Lj3g3v2318030
GO:0051707	P	response to other organism	13	503	911	25031	0.92	1	// Lj6g3v2204840 // Lj6g3v2204830 // Lj0g3v0120919 // Lj0g3v0055519 // Lj3g3v0755150 // Lj0g3v0268149 // Lj6g3v1315150 // Lj0g3v0219219 // Lj1g3v2315450 // Lj1g3v0318800 // Lj6g3v0830410 // Lj5g3v0066680 // Lj0g3v0312939
GO:0010033	P	response to organic substance	42	503	1916	25031	0.3	1	// Lj4g3v2296140 // Lj0g3v0055519 // Lj3g3v3465510 // Lj5g3v1440060 // Lj2g3v1599690 // Lj6g3v1315150 // Lj5g3v0780820 // Lj3g3v3639490 // Lj4g3v2500610 // Lj4g3v2374990 // Lj1g3v4528360 // Lj0g3v0268149 // Lj1g3v4863050 // Lj5g3v0308790 // Lj1g3v5020880 // Lj0g3v0204569 // Lj5g3v0066680 // Lj0g3v0312939 // Lj0g3v0091129 // Lj5g3v1598470 // Lj2g3v2447140 // Lj6g3v1093430 // Lj6g3v1078650 // Lj5g3…
GO:0051704	P	multi-organism process	17	503	1387	25031	0.99	1	// Lj6g3v2204840 // Lj6g3v2204830 // Lj0g3v0096849 // Lj0g3v0055519 // Lj0g3v0312939 // Lj3g3v0755150 // Lj0g3v0268149 // Lj6g3v1315150 // Lj0g3v0219219 // Lj1g3v2910580 // Lj1g3v2315450 // Lj1g3v0318800 // Lj6g3v0830410 // Lj5g3v0066680 // Lj0g3v0321409 // Lj1g3v2671420 // Lj0g3v0120919
GO:0044248	P	cellular catabolic process	21	503	1281	25031	0.86	1	// Lj4g3v2374990 // Lj2g3v0895440 // Lj0g3v0134869 // Lj3g3v1015420 // Lj5g3v2045500 // Lj0g3v0288329 // Lj3g3v3465510 // Lj3g3v0755150 // Lj2g3v3339350 // Lj3g3v1591650 // Lj1g3v3441370 // Lj6g3v0433970 // Lj0g3v0076249 // Lj0g3v0024429 // Lj4g3v2618270 // Lj0g3v0314289 // Lj4g3v0243990 // Lj1g3v1526240 // Lj1g3v2671420 // Lj2g3v0783700 // Lj1g3v3976000
GO:0031668	P	cellular response to extracellular stimulus	5	503	155	25031	0.21	1	// Lj6g3v1093430 // Lj0g3v0157999 // Lj2g3v2002610 // Lj4g3v2296140 // Lj1g3v0318800
GO:0031669	P	cellular response to nutrient levels	5	503	128	25031	0.12	1	// Lj6g3v1093430 // Lj0g3v0157999 // Lj2g3v2002610 // Lj4g3v2296140 // Lj1g3v0318800
GO:0044707	P	single-multicellular organism process	37	503	2928	25031	1	1	// Lj4g3v2742880 // Lj3g3v3107620 // Lj2g3v0824620 // Lj2g3v2748700 // Lj3g3v3338530 // Lj0g3v0157119 // Lj1g3v4899030 // Lj0g3v0271109 // Lj0g3v0087229 // Lj5g3v0308790 // Lj0g3v0037529 // Lj4g3v0472820 // Lj1g3v2766570 // Lj4g3v1983370 // Lj0g3v0096849 // Lj0g3v0127649 // Lj4g3v2882250 // Lj4g3v1800250 // Lj2g3v2447140 // Lj1g3v4885880 // Lj0g3v0108419 // Lj5g3v2288960 // Lj1g3v3992560 // Lj4g3…
GO:0009790	P	embryo development	9	503	542	25031	0.76	1	// Lj4g3v2882250 // Lj0g3v0271109 // Lj4g3v2820110 // Lj2g3v2447140 // Lj2g3v0824620 // Lj0g3v0329529 // Lj1g3v0318800 // Lj1g3v3542650 // Lj2g3v3324920
GO:0018205	P	peptidyl-lysine modification	6	503	187	25031	0.18	1	// Lj6g3v0217170 // Lj4g3v0523520 // Lj0g3v0319629 // Lj6g3v2269970 // Lj6g3v1392440 // Lj1g3v3976000
GO:0009793	P	embryo development ending in seed dormancy	8	503	455	25031	0.69	1	// Lj4g3v2882250 // Lj0g3v0271109 // Lj4g3v2820110 // Lj2g3v2447140 // Lj2g3v0824620 // Lj0g3v0329529 // Lj1g3v0318800 // Lj1g3v3542650
GO:0023052	P	signaling	24	503	1815	25031	0.99	1	// Lj4g3v2296140 // Lj1g3v4528360 // Lj5g3v1440060 // Lj2g3v2748700 // Lj5g3v0780820 // Lj2g3v2843040 // Lj3g3v2235780 // Lj0g3v0002119 // Lj3g3v2768240 // Lj5g3v0066680 // Lj6g3v0727760 // Lj2g3v2447140 // Lj6g3v1093430 // Lj1g3v0682860 // Lj4g3v2820110 // Lj4g3v2249030 // Lj0g3v0258519 // Lj0g3v0120919 // Lj6g3v1315150 // Lj6g3v1949720 // Lj6g3v1048870 // Lj2g3v1022510 // Lj0g3v0273719 // Lj1g3…
GO:0016114	P	terpenoid biosynthetic process	6	503	146	25031	0.081	1	// Lj4g3v1212380 // Lj3g3v1983420 // Lj3g3v1983430 // Lj0g3v0184729 // Lj2g3v1455360 // Lj0g3v0094939
GO:0010629	P	negative regulation of gene expression	6	503	475	25031	0.91	1	// Lj0g3v0127649 // Lj1g3v2806670 // Lj6g3v1315150 // Lj3g3v0160750 // Lj0g3v0059549 // Lj1g3v3976000
GO:0006807	P	nitrogen compound metabolic process	142	503	6526	25031	0.15	1	// Lj3g3v0755150 // Lj4g3v2742880 // Lj5g3v2045400 // Lj6g3v1315150 // Lj0g3v0326949 // Lj4g3v2618270 // Lj1g3v1720140 // Lj3g3v3639490 // Lj1g3v1380940 // Lj2g3v1267210 // Lj4g3v2374990 // Lj4g3v1335070 // Lj2g3v3339350 // Lj4g3v1597160 // Lj3g3v3083410 // Lj3g3v3511350 // Lj5g3v0308790 // Lj4g3v0472820 // Lj2g3v2195520 // Lj2g3v0783700 // Lj1g3v0969950 // Lj2g3v1536250 // Lj0g3v0288329 // Lj6g3…
GO:0034660	P	ncRNA metabolic process	12	503	533	25031	0.39	1	// Lj5g3v0554380 // Lj2g3v0879000 // Lj4g3v1335070 // Lj0g3v0290079 // Lj1g3v3330180 // Lj5g3v0308340 // Lj4g3v2825560 // Lj1g3v5021240 // Lj0g3v0151739 // Lj5g3v0308350 // Lj1g3v4290130 // Lj1g3v3976000
GO:0044267	P	cellular protein metabolic process	79	503	4034	25031	0.62	1	// Lj5g3v2292620 // Lj6g3v0217170 // Lj4g3v2296140 // Lj5g3v2045500 // Lj0g3v0215839 // Lj4g3v1212380 // Lj6g3v0635330 // Lj2g3v0824620 // Lj4g3v0335820 // Lj0g3v0319629 // Lj0g3v0171639 // Lj1g3v2910580 // Lj3g3v0988820 // Lj0g3v0296959 // Lj1g3v1720140 // Lj0g3v0321409 // Lj6g3v2269970 // Lj3g3v3430230 // Lj0g3v0091599 // Lj0g3v0054159 // Lj3g3v0697000 // Lj2g3v0879000 // Lj4g3v1335070 // Lj0g3…
GO:0044264	P	cellular polysaccharide metabolic process	6	503	307	25031	0.58	1	// Lj4g3v2408470 // Lj4g3v0685360 // Lj6g3v0433970 // Lj1g3v1486250 // Lj0g3v0309039 // Lj6g3v0498380
GO:0051186	P	cofactor metabolic process	14	503	479	25031	0.11	1	// Lj1g3v4899030 // Lj1g3v1380940 // Lj4g3v1212380 // Lj4g3v2871920 // Lj0g3v0072399 // Lj5g3v1699000 // Lj4g3v1597160 // Lj0g3v0078449 // Lj6g3v2017590 // Lj2g3v0783700 // Lj1g3v4753350 // Lj6g3v1642220 // Lj1g3v1720140 // Lj3g3v2318030
GO:0044262	P	cellular carbohydrate metabolic process	13	503	502	25031	0.22	1	// Lj0g3v0292959 // Lj2g3v0895440 // Lj4g3v2408470 // Lj2g3v1378950 // Lj0g3v0349429 // Lj6g3v0433970 // Lj6g3v0527210 // Lj4g3v2820110 // Lj0g3v0140249 // Lj1g3v1486250 // Lj0g3v0309039 // Lj6g3v0498380 // Lj4g3v0685360
GO:0044260	P	cellular macromolecule metabolic process	150	503	7941	25031	0.83	1	// Lj4g3v2296140 // Lj4g3v2742880 // Lj5g3v2045400 // Lj1g3v0814960 // Lj6g3v1315150 // Lj0g3v0326949 // Lj0g3v0296959 // Lj3g3v3639490 // Lj2g3v1267210 // Lj6g3v0635330 // Lj5g3v2029530 // Lj4g3v1335070 // Lj6g3v2041930 // Lj1g3v1720140 // Lj3g3v3511350 // Lj5g3v0308790 // Lj2g3v1034490 // Lj4g3v0472820 // Lj2g3v2195520 // Lj3g3v0223050 // Lj5g3v1615790 // Lj1g3v4241070 // Lj4g3v0685360 // Lj1g3…
GO:0051188	P	cofactor biosynthetic process	7	503	268	25031	0.3	1	// Lj1g3v4899030 // Lj0g3v0072399 // Lj4g3v1212380 // Lj4g3v2871920 // Lj1g3v1380940 // Lj6g3v1642220 // Lj1g3v4753350
GO:0006364	P	rRNA processing	5	503	239	25031	0.53	1	// Lj5g3v0308350 // Lj0g3v0151739 // Lj5g3v0554380 // Lj5g3v0308340 // Lj1g3v3976000
GO:0006366	P	transcription from RNA polymerase II promoter	8	503	451	25031	0.69	1	// Lj5g3v0308790 // Lj5g3v2134880 // Lj1g3v2806670 // Lj4g3v0805590 // Lj1g3v4863050 // Lj6g3v1315150 // Lj3g3v0948220 // Lj1g3v3992560
GO:0009887	P	organ morphogenesis	5	503	210	25031	0.42	1	// Lj0g3v0329529 // Lj1g3v2671420 // Lj1g3v3992560 // Lj1g3v0318800 // Lj4g3v2820110
GO:0050793	P	regulation of developmental process	8	503	630	25031	0.94	1	// Lj0g3v0127649 // Lj1g3v4578700 // Lj1g3v4830130 // Lj1g3v4899030 // Lj0g3v0108419 // Lj5g3v2288960 // Lj0g3v0024429 // Lj4g3v0472820
GO:0050790	P	regulation of catalytic activity	9	503	388	25031	0.38	1	// Lj1g3v4382270 // Lj4g3v2267380 // Lj1g3v4885880 // Lj6g3v1315150 // Lj1g3v1442770 // Lj0g3v0219219 // Lj3g3v1473560 // Lj4g3v0120120 // Lj0g3v0345909
GO:0009889	P	regulation of biosynthetic process	40	503	2295	25031	0.85	1	// Lj1g3v4528360 // Lj4g3v2742880 // Lj3g3v3107620 // Lj5g3v2045400 // Lj2g3v2748700 // Lj0g3v0309039 // Lj0g3v0059549 // Lj3g3v3639490 // Lj5g3v1598470 // Lj0g3v0303739 // Lj1g3v3330190 // Lj4g3v2267380 // Lj5g3v1853230 // Lj1g3v4863050 // Lj2g3v1415210 // Lj5g3v0308790 // Lj0g3v0037529 // Lj4g3v0472820 // Lj0g3v0157999 // Lj0g3v0127649 // Lj5g3v2134880 // Lj2g3v2447140 // Lj6g3v0937020 // Lj3g3…
GO:0009888	P	tissue development	6	503	656	25031	0.99	1	// Lj1g3v2806670 // Lj4g3v2820110 // Lj5g3v0308790 // Lj1g3v0318800 // Lj1g3v2671420 // Lj3g3v2888300
GO:0050794	P	regulation of cellular process	73	503	4743	25031	1	1	// Lj3g3v0014470 // Lj5g3v1440060 // Lj4g3v2296140 // Lj1g3v4528360 // Lj5g3v0310210 // Lj4g3v2742880 // Lj4g3v2133960 // Lj3g3v3107620 // Lj0g3v0309039 // Lj5g3v2045400 // Lj2g3v2748700 // Lj2g3v2195520 // Lj0g3v0059549 // Lj5g3v0254500 // Lj5g3v0780820 // Lj3g3v3639490 // Lj5g3v1598470 // Lj0g3v0002119 // Lj4g3v2500610 // Lj0g3v0303739 // Lj5g3v0308790 // Lj0g3v0345909 // Lj1g3v1442770 // Lj1g3…
GO:0051239	P	regulation of multicellular organismal process	8	503	545	25031	0.86	1	// Lj0g3v0127649 // Lj1g3v4578700 // Lj1g3v4830130 // Lj1g3v4899030 // Lj0g3v0108419 // Lj5g3v2288960 // Lj0g3v0024429 // Lj4g3v0472820
GO:0090567	P	reproductive shoot system development	5	503	490	25031	0.97	1	// Lj4g3v0472820 // Lj2g3v2748700 // Lj0g3v0024429 // Lj0g3v0108419 // Lj1g3v0318800
GO:0051234	P	establishment of localization	59	503	3258	25031	0.82	1	// Lj4g3v2296140 // Lj1g3v0897620 // Lj4g3v2133960 // Lj4g3v2882250 // Lj0g3v0288689 // Lj1g3v2671450 // Lj4g3v1800250 // Lj1g3v2315450 // Lj1g3v0116450 // Lj5g3v0780820 // Lj1g3v4899030 // Lj0g3v0356029 // Lj4g3v0137740 // Lj0g3v0115809 // Lj0g3v0362789 // Lj1g3v4082070 // Lj3g3v2284460 // Lj4g3v2962350 // Lj1g3v3750660 // Lj0g3v0066409 // Lj0g3v0354449 // Lj6g3v1078280 // Lj3g3v0223050 // Lj4g3…
GO:0090407	P	organophosphate biosynthetic process	5	503	326	25031	0.78	1	// Lj6g3v0527210 // Lj1g3v4899030 // Lj0g3v0054299 // Lj2g3v1455360 // Lj2g3v1536250
GO:0046148	P	pigment biosynthetic process	6	503	196	25031	0.21	1	// Lj4g3v1212380 // Lj4g3v2871920 // Lj0g3v0184729 // Lj1g3v4863050 // Lj1g3v1380940 // Lj1g3v2359020
GO:0008652	P	cellular amino acid biosynthetic process	6	503	209	25031	0.25	1	// Lj1g3v1513620 // Lj3g3v2284460 // Lj5g3v0670650 // Lj6g3v1880240 // Lj1g3v2766570 // Lj1g3v0969950
GO:0042546	P	cell wall biogenesis	6	503	254	25031	0.41	1	// Lj4g3v2408470 // Lj4g3v0685360 // Lj3g3v0948220 // Lj1g3v1486250 // Lj0g3v0309039 // Lj6g3v0498380
GO:0046394	P	carboxylic acid biosynthetic process	20	503	607	25031	0.025	1	// Lj2g3v0895440 // Lj0g3v0134869 // Lj3g3v0462020 // Lj3g3v0755150 // Lj0g3v0268149 // Lj1g3v1513620 // Lj3g3v2284460 // Lj5g3v0670650 // Lj1g3v2337910 // Lj6g3v1880240 // Lj3g3v3055600 // Lj6g3v0000180 // Lj5g3v2288660 // Lj1g3v0318800 // Lj6g3v0000150 // Lj0g3v0146149 // Lj1g3v2766570 // Lj5g3v2203980 // Lj3g3v2662120 // Lj1g3v0969950
GO:0050896	P	response to stimulus	116	503	5969	25031	0.68	1	// Lj4g3v2296140 // Lj3g3v0755150 // Lj4g3v2742880 // Lj0g3v0163439 // Lj6g3v1315150 // Lj0g3v0203449 // Lj3g3v3639490 // Lj3g3v0720000 // Lj2g3v1267210 // Lj0g3v0002119 // Lj4g3v2374990 // Lj0g3v0250919 // Lj6g3v2041930 // Lj3g3v3511350 // Lj5g3v0308790 // Lj2g3v2195520 // Lj0g3v0288329 // Lj4g3v2133960 // Lj6g3v1078650 // Lj1g3v4241070 // Lj1g3v0682860 // Lj3g3v0948220 // Lj4g3v0409530 // Lj3g3…
GO:0009812	P	flavonoid metabolic process	13	503	347	25031	0.027	1	// Lj1g3v2896080 // Lj3g3v0754970 // Lj0g3v0087229 // Lj0g3v0108419 // Lj0g3v0128059 // Lj3g3v0754960 // Lj0g3v0011239 // Lj1g3v4863050 // Lj0g3v0140509 // Lj1g3v2626190 // Lj5g3v0780820 // Lj4g3v1514840 // Lj1g3v2359020
GO:0009813	P	flavonoid biosynthetic process	11	503	262	25031	0.02	1	// Lj3g3v0754960 // Lj3g3v0754970 // Lj0g3v0087229 // Lj0g3v0128059 // Lj0g3v0011239 // Lj1g3v4863050 // Lj0g3v0140509 // Lj1g3v2626190 // Lj5g3v0780820 // Lj4g3v1514840 // Lj1g3v2359020
GO:0009059	P	macromolecule biosynthetic process	79	503	3891	25031	0.48	1	// Lj5g3v2292620 // Lj3g3v0988820 // Lj1g3v4528360 // Lj4g3v2742880 // Lj3g3v3107620 // Lj0g3v0309039 // Lj5g3v2045400 // Lj4g3v0335820 // Lj6g3v1315150 // Lj0g3v0326949 // Lj0g3v0157999 // Lj1g3v1486250 // Lj1g3v4863050 // Lj4g3v1335070 // Lj0g3v0059549 // Lj3g3v3639490 // Lj2g3v1415210 // Lj0g3v0091599 // Lj4g3v2500610 // Lj0g3v0303739 // Lj5g3v0308790 // Lj2g3v0473830 // Lj2g3v0879000 // Lj1g3…
GO:0009116	P	nucleoside metabolic process	5	503	317	25031	0.76	1	// Lj4g3v2374990 // Lj0g3v0054299 // Lj1g3v1720140 // Lj4g3v1597160 // Lj2g3v1536250
GO:0006633	P	fatty acid biosynthetic process	5	503	182	25031	0.31	1	// Lj1g3v2337910 // Lj5g3v2203980 // Lj6g3v0000180 // Lj5g3v2288660 // Lj6g3v0000150
GO:0006631	P	fatty acid metabolic process	9	503	268	25031	0.099	1	// Lj1g3v0814960 // Lj2g3v0345060 // Lj5g3v2288660 // Lj3g3v2662050 // Lj3g3v2341000 // Lj1g3v2337910 // Lj6g3v0000180 // Lj6g3v0000150 // Lj5g3v2203980
GO:0070271	P	protein complex biogenesis	10	503	394	25031	0.28	1	// Lj0g3v0127649 // Lj1g3v4899030 // Lj4g3v2882250 // Lj0g3v0271109 // Lj6g3v2156530 // Lj3g3v0429130 // Lj1g3v3979280 // Lj1g3v2671450 // Lj0g3v0050909 // Lj3g3v2318030
GO:0006732	P	coenzyme metabolic process	8	503	338	25031	0.37	1	// Lj1g3v4899030 // Lj0g3v0072399 // Lj4g3v1597160 // Lj6g3v2017590 // Lj5g3v1699000 // Lj6g3v1642220 // Lj1g3v1720140 // Lj3g3v2318030
GO:0009314	P	response to radiation	15	503	581	25031	0.2	1	// Lj5g3v1598470 // Lj3g3v2235780 // Lj4g3v2267380 // Lj0g3v0163429 // Lj6g3v1949720 // Lj2g3v2002610 // Lj3g3v2414270 // Lj1g3v1442770 // Lj4g3v0409530 // Lj1g3v1650110 // Lj2g3v1571990 // Lj4g3v0243990 // Lj5g3v0279160 // Lj5g3v2203980 // Lj3g3v1015420
GO:0051649	P	establishment of localization in cell	5	503	666	25031	1	1	// Lj0g3v0354449 // Lj6g3v0896580 // Lj1g3v2671420 // Lj4g3v1273780 // Lj2g3v2447140
GO:0070887	P	cellular response to chemical stimulus	20	503	1116	25031	0.73	1	// Lj2g3v1574220 // Lj5g3v0254500 // Lj5g3v1440060 // Lj5g3v1598470 // Lj1g3v4528360 // Lj0g3v0055519 // Lj2g3v2447140 // Lj5g3v2288960 // Lj6g3v1048870 // Lj1g3v0682860 // Lj6g3v1315150 // Lj1g3v1442770 // Lj1g3v4578700 // Lj2g3v1022510 // Lj0g3v0083779 // Lj5g3v0066680 // Lj5g3v0780820 // Lj0g3v0273719 // Lj1g3v2671420 // Lj1g3v3976000
GO:0009892	P	negative regulation of metabolic process	12	503	653	25031	0.66	1	// Lj0g3v0127649 // Lj5g3v1598470 // Lj1g3v2806670 // Lj4g3v2267380 // Lj0g3v0219219 // Lj6g3v1315150 // Lj3g3v0160750 // Lj0g3v0059549 // Lj4g3v0120120 // Lj4g3v0243990 // Lj2g3v2195520 // Lj1g3v3976000
GO:0044699	P	single-organism process	237	503	10757	25031	0.035	1	// Lj4g3v2296140 // Lj3g3v0755150 // Lj4g3v2742880 // Lj0g3v0163439 // Lj4g3v0001110 // Lj5g3v2045400 // Lj0g3v0140509 // Lj6g3v1315150 // Lj4g3v2618270 // Lj1g3v1720140 // Lj5g3v0780820 // Lj1g3v1380940 // Lj6g3v1642220 // Lj0g3v0002119 // Lj0g3v0074669 // Lj4g3v2374990 // Lj0g3v0096849 // Lj4g3v1335070 // Lj2g3v3339350 // Lj3g3v3281600 // Lj4g3v1597160 // Lj4g3v2249030 // Lj3g3v2284460 // Lj5g3…
GO:0051246	P	regulation of protein metabolic process	5	503	540	25031	0.98	1	// Lj4g3v0120120 // Lj1g3v3976000 // Lj0g3v0219219 // Lj0g3v0345909 // Lj4g3v2267380
GO:0009057	P	macromolecule catabolic process	13	503	981	25031	0.96	1	// Lj6g3v1538120 // Lj5g3v2045500 // Lj1g3v3976000 // Lj6g3v1078650 // Lj3g3v1591650 // Lj6g3v0433970 // Lj0g3v0024429 // Lj2g3v0783700 // Lj4g3v0243990 // Lj0g3v0329879 // Lj1g3v2671420 // Lj0g3v0264539 // Lj1g3v2659300
GO:0048827	P	phyllome development	7	503	587	25031	0.95	1	// Lj4g3v2820110 // Lj4g3v2742880 // Lj2g3v2447140 // Lj0g3v0329529 // Lj0g3v0087229 // Lj1g3v0318800 // Lj1g3v2671420
GO:0006749	P	glutathione metabolic process	5	503	77	25031	0.023	1	// Lj0g3v0288329 // Lj1g3v1526240 // Lj1g3v3441370 // Lj4g3v2618270 // Lj5g3v2288530
GO:0048608	P	reproductive structure development	17	503	1172	25031	0.94	1	// Lj4g3v2820110 // Lj6g3v1538120 // Lj1g3v4830130 // Lj2g3v2447140 // Lj1g3v4885880 // Lj0g3v0108419 // Lj4g3v2882250 // Lj1g3v3542650 // Lj2g3v2748700 // Lj0g3v0024429 // Lj3g3v3338530 // Lj1g3v0318800 // Lj0g3v0329529 // Lj4g3v0472820 // Lj1g3v2766570 // Lj2g3v0824620 // Lj0g3v0271109
GO:0009409	P	response to cold	10	503	251	25031	0.035	1	// Lj5g3v1598470 // Lj4g3v2296140 // Lj6g3v1093430 // Lj0g3v0309039 // Lj0g3v0040109 // Lj1g3v2315450 // Lj0g3v0204569 // Lj0g3v0203449 // Lj5g3v2203980 // Lj6g3v0498380
GO:0009408	P	response to heat	7	503	148	25031	0.034	1	// Lj1g3v4578700 // Lj5g3v1598470 // Lj0g3v0268149 // Lj5g3v2288960 // Lj0g3v0319629 // Lj3g3v2171530 // Lj0g3v0203449
GO:1901137	P	carbohydrate derivative biosynthetic process	7	503	417	25031	0.73	1	// Lj0g3v0054299 // Lj3g3v3396900 // Lj3g3v0755150 // Lj4g3v2312430 // Lj2g3v1455360 // Lj5g3v1615790 // Lj2g3v1536250
GO:1901135	P	carbohydrate derivative metabolic process	15	503	771	25031	0.59	1	// Lj4g3v2374990 // Lj0g3v0054299 // Lj3g3v3396900 // Lj3g3v0755150 // Lj6g3v1078650 // Lj3g3v3281600 // Lj4g3v1597160 // Lj1g3v1720140 // Lj0g3v0195569 // Lj4g3v2312430 // Lj2g3v1455360 // Lj2g3v1536250 // Lj5g3v1615790 // Lj1g3v2359020 // Lj3g3v2318030
GO:1902680	P	positive regulation of RNA biosynthetic process	9	503	341	25031	0.25	1	// Lj6g3v0498380 // Lj6g3v1949720 // Lj4g3v2742880 // Lj1g3v4863050 // Lj5g3v0308790 // Lj1g3v3992560 // Lj0g3v0309039 // Lj1g3v3976000 // Lj4g3v1584860
GO:0048731	P	system development	27	503	2066	25031	0.99	1	// Lj4g3v2742880 // Lj2g3v0824620 // Lj2g3v2748700 // Lj3g3v3338530 // Lj0g3v0271109 // Lj0g3v0087229 // Lj5g3v0308790 // Lj4g3v0472820 // Lj1g3v2766570 // Lj0g3v0127649 // Lj4g3v2882250 // Lj2g3v2447140 // Lj1g3v4885880 // Lj0g3v0108419 // Lj5g3v2288960 // Lj1g3v3992560 // Lj4g3v2820110 // Lj6g3v1880240 // Lj1g3v0318800 // Lj1g3v2806670 // Lj1g3v4578700 // Lj6g3v1538120 // Lj1g3v4830130 // Lj0g3…
GO:0061458	P	reproductive system development	17	503	1172	25031	0.94	1	// Lj4g3v2820110 // Lj6g3v1538120 // Lj1g3v4830130 // Lj2g3v2447140 // Lj1g3v4885880 // Lj0g3v0108419 // Lj4g3v2882250 // Lj1g3v3542650 // Lj2g3v2748700 // Lj0g3v0024429 // Lj3g3v3338530 // Lj1g3v0318800 // Lj0g3v0329529 // Lj4g3v0472820 // Lj1g3v2766570 // Lj2g3v0824620 // Lj0g3v0271109
GO:0034622	P	cellular macromolecular complex assembly	9	503	528	25031	0.73	1	// Lj0g3v0127649 // Lj2g3v1599690 // Lj6g3v0227420 // Lj6g3v2156530 // Lj4g3v0335820 // Lj3g3v0429130 // Lj1g3v3979280 // Lj1g3v2671450 // Lj0g3v0050909
GO:0008033	P	tRNA processing	6	503	141	25031	0.071	1	// Lj1g3v3330180 // Lj0g3v0290079 // Lj4g3v2825560 // Lj1g3v5021240 // Lj0g3v0151739 // Lj1g3v4290130
GO:0009850	P	auxin metabolic process	6	503	112	25031	0.03	1	// Lj1g3v0318800 // Lj4g3v2820110 // Lj3g3v0755150 // Lj2g3v2748700 // Lj3g3v3055600 // Lj0g3v0146149
GO:0072330	P	monocarboxylic acid biosynthetic process	9	503	327	25031	0.22	1	// Lj0g3v0146149 // Lj3g3v0755150 // Lj5g3v2288660 // Lj1g3v2337910 // Lj3g3v3055600 // Lj6g3v0000180 // Lj1g3v0318800 // Lj6g3v0000150 // Lj5g3v2203980
GO:2000026	P	regulation of multicellular organismal development	7	503	457	25031	0.81	1	// Lj0g3v0127649 // Lj1g3v4578700 // Lj1g3v4830130 // Lj1g3v4899030 // Lj0g3v0108419 // Lj5g3v2288960 // Lj4g3v0472820
GO:0045935	P	positive regulation of nucleobase-containing compound metabolic process	9	503	419	25031	0.47	1	// Lj6g3v0498380 // Lj6g3v1949720 // Lj4g3v2742880 // Lj1g3v4863050 // Lj5g3v0308790 // Lj1g3v3992560 // Lj0g3v0309039 // Lj1g3v3976000 // Lj4g3v1584860
GO:0045934	P	negative regulation of nucleobase-containing compound metabolic process	8	503	334	25031	0.36	1	// Lj0g3v0127649 // Lj1g3v2806670 // Lj4g3v2267380 // Lj6g3v1315150 // Lj3g3v0160750 // Lj2g3v2195520 // Lj0g3v0059549 // Lj1g3v3976000
GO:0010817	P	regulation of hormone levels	11	503	308	25031	0.053	1	// Lj4g3v1843640 // Lj2g3v1022510 // Lj4g3v2820110 // Lj4g3v0560860 // Lj3g3v0755150 // Lj2g3v2748700 // Lj3g3v3055600 // Lj1g3v0318800 // Lj0g3v0146149 // Lj5g3v0780820 // Lj3g3v3083410
GO:0022414	P	reproductive process	24	503	1629	25031	0.96	1	// Lj6g3v2204830 // Lj2g3v0824620 // Lj2g3v2748700 // Lj1g3v2910580 // Lj3g3v3338530 // Lj0g3v0321409 // Lj0g3v0312259 // Lj0g3v0096849 // Lj4g3v0472820 // Lj1g3v2766570 // Lj4g3v1983370 // Lj6g3v2204840 // Lj4g3v2882250 // Lj2g3v2447140 // Lj1g3v4885880 // Lj0g3v0108419 // Lj4g3v2820110 // Lj1g3v0318800 // Lj0g3v0271109 // Lj6g3v1538120 // Lj1g3v4830130 // Lj0g3v0329529 // Lj0g3v0024429 // Lj1g3…
GO:0055067	P	monovalent inorganic cation homeostasis	5	503	101	25031	0.059	1	// Lj6g3v1093430 // Lj1g3v4578700 // Lj1g3v4899030 // Lj5g3v2288960 // Lj4g3v2296140
GO:0055065	P	metal ion homeostasis	8	503	195	25031	0.049	1	// Lj1g3v4578700 // Lj4g3v2296140 // Lj1g3v4899030 // Lj6g3v1093430 // Lj5g3v2288960 // Lj1g3v2315450 // Lj0g3v0066409 // Lj0g3v0157999
GO:0042221	P	response to chemical	67	503	2771	25031	0.067	1	// Lj5g3v1440060 // Lj4g3v2296140 // Lj0g3v0055519 // Lj3g3v3465510 // Lj6g3v2041930 // Lj4g3v2742880 // Lj0g3v0309039 // Lj0g3v0083779 // Lj2g3v1599690 // Lj6g3v1315150 // Lj1g3v2910580 // Lj1g3v2315450 // Lj0g3v0203449 // Lj5g3v0254500 // Lj5g3v0780820 // Lj3g3v3639490 // Lj4g3v2500610 // Lj4g3v2374990 // Lj5g3v0308790 // Lj1g3v0318800 // Lj1g3v4528360 // Lj0g3v0250919 // Lj0g3v0268149 // Lj5g3…
GO:0043623	P	cellular protein complex assembly	5	503	227	25031	0.48	1	// Lj3g3v0429130 // Lj0g3v0050909 // Lj6g3v2156530 // Lj1g3v3979280 // Lj1g3v2671450
GO:0008610	P	lipid biosynthetic process	18	503	555	25031	0.036	1	// Lj2g3v1197780 // Lj4g3v2666360 // Lj0g3v0184729 // Lj1g3v4943880 // Lj3g3v1983420 // Lj2g3v1455360 // Lj4g3v1212380 // Lj5g3v2288660 // Lj6g3v0527210 // Lj1g3v2337910 // Lj3g3v1983430 // Lj0g3v0072399 // Lj6g3v0000180 // Lj6g3v0000150 // Lj0g3v0083779 // Lj5g3v2203980 // Lj3g3v1983610 // Lj0g3v0094939
GO:0006996	P	organelle organization	25	503	1827	25031	0.99	1	// Lj2g3v0824620 // Lj4g3v0335820 // Lj6g3v2269970 // Lj0g3v0312259 // Lj3g3v3640180 // Lj4g3v1335070 // Lj4g3v2267380 // Lj0g3v0272389 // Lj1g3v2671450 // Lj4g3v1983370 // Lj0g3v0127649 // Lj3g3v3386850 // Lj5g3v1864530 // Lj4g3v0243990 // Lj1g3v4916370 // Lj5g3v2297840 // Lj6g3v1392440 // Lj2g3v1599690 // Lj6g3v0227420 // Lj6g3v0896580 // Lj6g3v1949720 // Lj4g3v1584860 // Lj1g3v3979280 // Lj5g3…
GO:0009628	P	response to abiotic stimulus	48	503	1765	25031	0.023	1	// Lj4g3v2296140 // Lj2g3v2002610 // Lj6g3v2041930 // Lj4g3v2742880 // Lj0g3v0163439 // Lj5g3v1530110 // Lj0g3v0319629 // Lj1g3v2315450 // Lj0g3v0309039 // Lj0g3v0203449 // Lj5g3v0279160 // Lj1g3v4578700 // Lj3g3v1015420 // Lj0g3v0268149 // Lj5g3v1853230 // Lj1g3v4863050 // Lj1g3v1442770 // Lj1g3v5020880 // Lj1g3v1650110 // Lj0g3v0204569 // Lj5g3v2203980 // Lj0g3v0157999 // Lj3g3v2888300 // Lj5g3…
GO:0005975	P	carbohydrate metabolic process	34	503	1272	25031	0.06	1	// Lj6g3v0527210 // Lj0g3v0140249 // Lj1g3v1486250 // Lj0g3v0309039 // Lj5g3v1699000 // Lj0g3v0292959 // Lj6g3v0498380 // Lj0g3v0268149 // Lj3g3v3281600 // Lj4g3v1597160 // Lj1g3v0438920 // Lj6g3v2017590 // Lj1g3v2659300 // Lj2g3v0895440 // Lj5g3v1598470 // Lj3g3v3396900 // Lj6g3v1078650 // Lj1g3v3385810 // Lj0g3v0349429 // Lj4g3v0685360 // Lj1g3v0682860 // Lj4g3v2820110 // Lj6g3v0433970 // Lj1g3…
GO:0005976	P	polysaccharide metabolic process	9	503	468	25031	0.6	1	// Lj6g3v1538120 // Lj4g3v2408470 // Lj6g3v0433970 // Lj0g3v0142739 // Lj1g3v1486250 // Lj0g3v0309039 // Lj6g3v0498380 // Lj4g3v0685360 // Lj1g3v2659300
GO:0009620	P	response to fungus	7	503	305	25031	0.42	1	// Lj6g3v2204840 // Lj6g3v2204830 // Lj0g3v0120919 // Lj0g3v0055519 // Lj0g3v0219219 // Lj5g3v0066680 // Lj0g3v0312939
GO:0006399	P	tRNA metabolic process	8	503	250	25031	0.14	1	// Lj2g3v0879000 // Lj4g3v1335070 // Lj1g3v3330180 // Lj0g3v0290079 // Lj4g3v2825560 // Lj1g3v5021240 // Lj0g3v0151739 // Lj1g3v4290130
GO:0008299	P	isoprenoid biosynthetic process	8	503	169	25031	0.024	1	// Lj0g3v0072399 // Lj4g3v1212380 // Lj1g3v4943880 // Lj3g3v1983420 // Lj3g3v1983430 // Lj0g3v0184729 // Lj2g3v1455360 // Lj0g3v0094939
GO:0006259	P	DNA metabolic process	9	503	906	25031	0.99	1	// Lj0g3v0127649 // Lj2g3v2002610 // Lj2g3v1267210 // Lj3g3v3511350 // Lj2g3v2195520 // Lj5g3v1615790 // Lj6g3v2269970 // Lj0g3v0312259 // Lj1g3v3976000
GO:0030001	P	metal ion transport	8	503	417	25031	0.6	1	// Lj1g3v4899030 // Lj0g3v0356029 // Lj4g3v2296140 // Lj6g3v1093430 // Lj4g3v0409530 // Lj0g3v0066409 // Lj1g3v2315450 // Lj5g3v0196990
GO:0006396	P	RNA processing	17	503	1032	25031	0.83	1	// Lj5g3v0554380 // Lj0g3v0271109 // Lj0g3v0187429 // Lj4g3v2267380 // Lj0g3v0290079 // Lj1g3v3330180 // Lj2g3v1068690 // Lj5g3v0308340 // Lj4g3v2825560 // Lj1g3v5021240 // Lj0g3v0151739 // Lj5g3v0308350 // Lj5g3v0310210 // Lj3g3v0966740 // Lj0g3v0210949 // Lj1g3v4290130 // Lj1g3v3976000
GO:0001101	P	response to acid chemical	29	503	1126	25031	0.11	1	// Lj4g3v2296140 // Lj0g3v0055519 // Lj4g3v2742880 // Lj3g3v0423730 // Lj0g3v0309039 // Lj0g3v0203449 // Lj3g3v3639490 // Lj4g3v2374990 // Lj0g3v0268149 // Lj1g3v5020880 // Lj0g3v0157999 // Lj0g3v0312939 // Lj6g3v1093430 // Lj6g3v1078650 // Lj5g3v2288960 // Lj4g3v2179230 // Lj1g3v0682860 // Lj4g3v2820110 // Lj3g3v0948220 // Lj3g3v2171530 // Lj0g3v0219219 // Lj3g3v0290450 // Lj1g3v4578700 // Lj0g3…
GO:0019222	P	regulation of metabolic process	47	503	2980	25031	0.97	1	// Lj1g3v4528360 // Lj2g3v2002610 // Lj4g3v2742880 // Lj3g3v3107620 // Lj5g3v2045400 // Lj2g3v2748700 // Lj0g3v0309039 // Lj0g3v0059549 // Lj3g3v3639490 // Lj5g3v1598470 // Lj0g3v0303739 // Lj5g3v0308790 // Lj1g3v3330190 // Lj4g3v2267380 // Lj5g3v1853230 // Lj1g3v4863050 // Lj2g3v1415210 // Lj3g3v2235780 // Lj0g3v0037529 // Lj4g3v0472820 // Lj2g3v2195520 // Lj0g3v0157999 // Lj0g3v0127649 // Lj5g3…
GO:0048584	P	positive regulation of response to stimulus	5	503	244	25031	0.55	1	// Lj6g3v1949720 // Lj1g3v4578700 // Lj4g3v2133960 // Lj5g3v2288960 // Lj1g3v3976000
GO:0048583	P	regulation of response to stimulus	14	503	751	25031	0.65	1	// Lj1g3v4578700 // Lj1g3v2806670 // Lj3g3v0755150 // Lj4g3v2133960 // Lj5g3v2288960 // Lj6g3v1048870 // Lj1g3v0682860 // Lj6g3v1315150 // Lj2g3v1022510 // Lj6g3v1949720 // Lj5g3v0066680 // Lj5g3v0780820 // Lj6g3v0727760 // Lj1g3v3976000
GO:1901362	P	organic cyclic compound biosynthetic process	66	503	3320	25031	0.56	1	// Lj3g3v0014470 // Lj2g3v0345060 // Lj1g3v4528360 // Lj3g3v0755150 // Lj4g3v2742880 // Lj1g3v4899030 // Lj3g3v3107620 // Lj0g3v0309039 // Lj5g3v2045400 // Lj3g3v2341000 // Lj6g3v1315150 // Lj0g3v0054299 // Lj1g3v1486250 // Lj2g3v1203430 // Lj2g3v1455360 // Lj1g3v0579760 // Lj0g3v0059549 // Lj3g3v3639490 // Lj1g3v1380940 // Lj4g3v2500610 // Lj0g3v0303739 // Lj5g3v0308790 // Lj2g3v0473830 // Lj1g3…
GO:1901360	P	organic cyclic compound metabolic process	109	503	5552	25031	0.62	1	// Lj3g3v0755150 // Lj4g3v2742880 // Lj5g3v2045400 // Lj3g3v2341000 // Lj6g3v1315150 // Lj3g3v3639490 // Lj1g3v1380940 // Lj2g3v1267210 // Lj4g3v2374990 // Lj4g3v1335070 // Lj2g3v3339350 // Lj4g3v1597160 // Lj3g3v3511350 // Lj5g3v0308790 // Lj4g3v0472820 // Lj2g3v2195520 // Lj2g3v0783700 // Lj2g3v1536250 // Lj4g3v2666360 // Lj1g3v4241070 // Lj3g3v0948220 // Lj4g3v2825560 // Lj6g3v1392440 // Lj1g3…
GO:1901361	P	organic cyclic compound catabolic process	5	503	258	25031	0.59	1	// Lj3g3v0755150 // Lj2g3v0783700 // Lj2g3v3339350 // Lj4g3v2374990 // Lj1g3v3976000
GO:0009966	P	regulation of signal transduction	7	503	333	25031	0.51	1	// Lj6g3v1949720 // Lj6g3v1048870 // Lj1g3v0682860 // Lj6g3v1315150 // Lj2g3v1022510 // Lj5g3v0780820 // Lj6g3v0727760
GO:0048869	P	cellular developmental process	12	503	966	25031	0.97	1	// Lj0g3v0127649 // Lj5g3v0308790 // Lj1g3v2806670 // Lj4g3v0805590 // Lj4g3v2820110 // Lj1g3v4863050 // Lj2g3v2748700 // Lj3g3v0948220 // Lj1g3v3992560 // Lj4g3v1983370 // Lj1g3v2671420 // Lj3g3v2888300
GO:0032446	P	protein modification by small protein conjugation	6	503	469	25031	0.91	1	// Lj5g3v2045500 // Lj0g3v0215839 // Lj4g3v0523520 // Lj0g3v0319629 // Lj0g3v0024429 // Lj1g3v2671420
GO:0048513	P	animal organ development	9	503	662	25031	0.91	1	// Lj0g3v0127649 // Lj1g3v2806670 // Lj4g3v2820110 // Lj4g3v2742880 // Lj0g3v0087229 // Lj1g3v3992560 // Lj0g3v0329529 // Lj1g3v0318800 // Lj1g3v2671420
GO:0048518	P	positive regulation of biological process	19	503	1090	25031	0.77	1	// Lj0g3v0127649 // Lj5g3v0308790 // Lj1g3v4578700 // Lj6g3v1949720 // Lj4g3v2742880 // Lj4g3v2133960 // Lj4g3v1212380 // Lj5g3v2288960 // Lj1g3v4863050 // Lj2g3v2748700 // Lj4g3v1584860 // Lj4g3v0409530 // Lj1g3v3992560 // Lj4g3v0472820 // Lj0g3v0309039 // Lj6g3v0727760 // Lj6g3v0498380 // Lj1g3v2671420 // Lj1g3v3976000
GO:0048519	P	negative regulation of biological process	18	503	1086	25031	0.83	1	// Lj0g3v0127649 // Lj5g3v1598470 // Lj1g3v2806670 // Lj4g3v2267380 // Lj0g3v0219219 // Lj6g3v1048870 // Lj1g3v3992560 // Lj1g3v0682860 // Lj6g3v1315150 // Lj0g3v0024429 // Lj3g3v2235780 // Lj3g3v0160750 // Lj0g3v0059549 // Lj4g3v0120120 // Lj4g3v0243990 // Lj2g3v2195520 // Lj6g3v0727760 // Lj1g3v3976000
GO:0034470	P	ncRNA processing	10	503	402	25031	0.3	1	// Lj5g3v0554380 // Lj0g3v0290079 // Lj1g3v3330180 // Lj5g3v0308340 // Lj4g3v2825560 // Lj1g3v5021240 // Lj0g3v0151739 // Lj5g3v0308350 // Lj1g3v4290130 // Lj1g3v3976000
GO:0045184	P	establishment of protein localization	6	503	670	25031	0.99	1	// Lj0g3v0354449 // Lj1g3v1466240 // Lj6g3v0896580 // Lj2g3v2447140 // Lj6g3v0727760 // Lj1g3v2671420
GO:0003006	P	developmental process involved in reproduction	19	503	1380	25031	0.97	1	// Lj4g3v2820110 // Lj6g3v1538120 // Lj1g3v4830130 // Lj2g3v2447140 // Lj1g3v4885880 // Lj0g3v0108419 // Lj4g3v2882250 // Lj1g3v3542650 // Lj2g3v2748700 // Lj0g3v0024429 // Lj1g3v2910580 // Lj3g3v3338530 // Lj1g3v0318800 // Lj0g3v0329529 // Lj4g3v0472820 // Lj1g3v2766570 // Lj4g3v1983370 // Lj2g3v0824620 // Lj0g3v0271109
GO:0044700	P	single organism signaling	24	503	1813	25031	0.99	1	// Lj4g3v2296140 // Lj1g3v4528360 // Lj5g3v1440060 // Lj2g3v2748700 // Lj5g3v0780820 // Lj2g3v2843040 // Lj3g3v2235780 // Lj0g3v0002119 // Lj3g3v2768240 // Lj5g3v0066680 // Lj6g3v0727760 // Lj2g3v2447140 // Lj6g3v1093430 // Lj1g3v0682860 // Lj4g3v2820110 // Lj4g3v2249030 // Lj0g3v0258519 // Lj0g3v0120919 // Lj6g3v1315150 // Lj6g3v1949720 // Lj6g3v1048870 // Lj2g3v1022510 // Lj0g3v0273719 // Lj1g3…
GO:0044703	P	multi-organism reproductive process	5	503	372	25031	0.87	1	// Lj6g3v2204840 // Lj0g3v0321409 // Lj1g3v2910580 // Lj6g3v2204830 // Lj0g3v0096849
GO:0044702	P	single organism reproductive process	21	503	1438	25031	0.95	1	// Lj4g3v2820110 // Lj6g3v1538120 // Lj1g3v4830130 // Lj0g3v0321409 // Lj2g3v2447140 // Lj1g3v4885880 // Lj0g3v0108419 // Lj4g3v2882250 // Lj0g3v0096849 // Lj1g3v3542650 // Lj2g3v2748700 // Lj0g3v0024429 // Lj3g3v3338530 // Lj1g3v0318800 // Lj0g3v0329529 // Lj4g3v0472820 // Lj1g3v2766570 // Lj4g3v1983370 // Lj2g3v0824620 // Lj0g3v0312259 // Lj0g3v0271109
GO:1901565	P	organonitrogen compound catabolic process	8	503	230	25031	0.1	1	// Lj4g3v2374990 // Lj6g3v1269740 // Lj3g3v0755150 // Lj6g3v1078650 // Lj2g3v3339350 // Lj0g3v0134869 // Lj2g3v0783700 // Lj0g3v0314289
GO:0016052	P	carbohydrate catabolic process	6	503	292	25031	0.54	1	// Lj2g3v0895440 // Lj4g3v1597160 // Lj6g3v0433970 // Lj1g3v0682860 // Lj6g3v1538120 // Lj1g3v2659300
GO:0016053	P	organic acid biosynthetic process	22	503	704	25031	0.032	1	// Lj1g3v0318800 // Lj3g3v0755150 // Lj1g3v1513620 // Lj5g3v0670650 // Lj1g3v0579760 // Lj3g3v2662120 // Lj0g3v0268149 // Lj5g3v2288660 // Lj1g3v2337910 // Lj3g3v2284460 // Lj6g3v0000180 // Lj1g3v2766570 // Lj5g3v2203980 // Lj1g3v0969950 // Lj2g3v0895440 // Lj6g3v1880240 // Lj3g3v3055600 // Lj1g3v4450420 // Lj0g3v0146149 // Lj6g3v0000150 // Lj0g3v0134869 // Lj3g3v0462020
GO:0016051	P	carbohydrate biosynthetic process	9	503	366	25031	0.32	1	// Lj5g3v1598470 // Lj2g3v1378950 // Lj0g3v0349429 // Lj6g3v0527210 // Lj0g3v0142739 // Lj0g3v0140249 // Lj1g3v1486250 // Lj0g3v0309039 // Lj6g3v0498380
GO:0002376	P	immune system process	5	503	419	25031	0.92	1	// Lj5g3v0066680 // Lj0g3v0127649 // Lj6g3v0830410 // Lj0g3v0055519 // Lj3g3v0755150
GO:0033554	P	cellular response to stress	24	503	1034	25031	0.27	1	// Lj4g3v2296140 // Lj3g3v0755150 // Lj0g3v0140249 // Lj5g3v0254500 // Lj2g3v2002610 // Lj2g3v1267210 // Lj0g3v0312259 // Lj0g3v0268149 // Lj3g3v3511350 // Lj1g3v1442770 // Lj2g3v2195520 // Lj0g3v0157999 // Lj0g3v0127649 // Lj5g3v1598470 // Lj3g3v2235780 // Lj6g3v1093430 // Lj5g3v2288960 // Lj0g3v0349429 // Lj5g3v1615790 // Lj1g3v4578700 // Lj1g3v2806670 // Lj2g3v1378950 // Lj2g3v1574220 // Lj0g3…
GO:0019637	P	organophosphate metabolic process	11	503	658	25031	0.77	1	// Lj1g3v4899030 // Lj0g3v0054299 // Lj5g3v1699000 // Lj4g3v1597160 // Lj6g3v0527210 // Lj4g3v2820110 // Lj2g3v1536250 // Lj2g3v1455360 // Lj6g3v2017590 // Lj3g3v2318030 // Lj0g3v0094939
GO:0022607	P	cellular component assembly	15	503	863	25031	0.75	1	// Lj0g3v0127649 // Lj2g3v1599690 // Lj6g3v0227420 // Lj6g3v0896580 // Lj1g3v4899030 // Lj6g3v2156530 // Lj4g3v2882250 // Lj4g3v0335820 // Lj3g3v0429130 // Lj1g3v3979280 // Lj1g3v2671450 // Lj4g3v1983370 // Lj1g3v4753350 // Lj0g3v0050909 // Lj3g3v2318030
GO:0009064	P	glutamine family amino acid metabolic process	5	503	129	25031	0.13	1	// Lj0g3v0314289 // Lj3g3v2284460 // Lj6g3v2192310 // Lj0g3v0134869 // Lj5g3v0670650
GO:0009723	P	response to ethylene	6	503	217	25031	0.28	1	// Lj4g3v0805590 // Lj0g3v0055519 // Lj1g3v4863050 // Lj1g3v0318800 // Lj0g3v0273719 // Lj0g3v0312939
GO:0021700	P	developmental maturation	5	503	196	25031	0.36	1	// Lj1g3v2766570 // Lj4g3v2882250 // Lj5g3v0308790 // Lj1g3v2671420 // Lj4g3v2820110
GO:0097659	P	nucleic acid-templated transcription	44	503	2453	25031	0.8	1	// Lj3g3v0014470 // Lj1g3v4528360 // Lj4g3v2742880 // Lj3g3v3107620 // Lj5g3v2045400 // Lj6g3v1315150 // Lj2g3v1203430 // Lj0g3v0309039 // Lj0g3v0059549 // Lj3g3v3639490 // Lj4g3v2500610 // Lj0g3v0303739 // Lj5g3v0308790 // Lj2g3v0473830 // Lj1g3v0112790 // Lj1g3v3330190 // Lj5g3v1853230 // Lj1g3v4863050 // Lj2g3v1415210 // Lj3g3v2235780 // Lj0g3v0037529 // Lj4g3v0472820 // Lj0g3v0157999 // Lj0g3…
GO:0006812	P	cation transport	12	503	655	25031	0.67	1	// Lj1g3v4899030 // Lj0g3v0356029 // Lj4g3v2296140 // Lj0g3v0115809 // Lj5g3v0196990 // Lj0g3v0054299 // Lj1g3v2315450 // Lj0g3v0066409 // Lj6g3v1093430 // Lj4g3v0409530 // Lj3g3v0223050 // Lj4g3v1936570
GO:0006811	P	ion transport	14	503	1000	25031	0.94	1	// Lj1g3v4899030 // Lj0g3v0356029 // Lj4g3v2296140 // Lj0g3v0115809 // Lj5g3v0196990 // Lj0g3v0054299 // Lj0g3v0329529 // Lj1g3v2315450 // Lj0g3v0066409 // Lj6g3v1093430 // Lj4g3v0409530 // Lj3g3v0223050 // Lj4g3v1936570 // Lj3g3v3016600
GO:0006810	P	transport	59	503	3218	25031	0.79	1	// Lj4g3v2296140 // Lj1g3v0897620 // Lj4g3v2133960 // Lj4g3v2882250 // Lj0g3v0288689 // Lj1g3v2671450 // Lj4g3v1800250 // Lj1g3v2315450 // Lj1g3v0116450 // Lj5g3v0780820 // Lj1g3v4899030 // Lj0g3v0356029 // Lj4g3v0137740 // Lj0g3v0115809 // Lj0g3v0362789 // Lj1g3v4082070 // Lj3g3v2284460 // Lj4g3v2962350 // Lj1g3v3750660 // Lj0g3v0066409 // Lj0g3v0354449 // Lj6g3v1078280 // Lj3g3v0223050 // Lj4g3…
GO:0099402	P	plant organ development	12	503	1064	25031	0.99	1	// Lj4g3v2820110 // Lj1g3v2806670 // Lj2g3v2447140 // Lj4g3v2742880 // Lj0g3v0087229 // Lj6g3v1880240 // Lj2g3v2748700 // Lj0g3v0024429 // Lj5g3v0308790 // Lj1g3v0318800 // Lj0g3v0329529 // Lj1g3v2671420
GO:0046700	P	heterocycle catabolic process	5	503	233	25031	0.51	1	// Lj3g3v0755150 // Lj2g3v0783700 // Lj2g3v3339350 // Lj4g3v2374990 // Lj1g3v3976000
GO:0006952	P	defense response	12	503	1113	25031	0.99	1	// Lj6g3v2204840 // Lj6g3v2204830 // Lj0g3v0120919 // Lj0g3v0055519 // Lj3g3v0755150 // Lj0g3v0268149 // Lj3g3v2768240 // Lj0g3v0219219 // Lj1g3v0318800 // Lj6g3v0830410 // Lj5g3v0066680 // Lj3g3v0720000
GO:0006950	P	response to stress	61	503	3158	25031	0.65	1	// Lj6g3v2204830 // Lj4g3v2296140 // Lj0g3v0055519 // Lj3g3v3465510 // Lj3g3v0755150 // Lj4g3v2742880 // Lj0g3v0319629 // Lj0g3v0140249 // Lj1g3v2315450 // Lj0g3v0309039 // Lj5g3v0254500 // Lj0g3v0203449 // Lj3g3v0720000 // Lj2g3v1267210 // Lj0g3v0312259 // Lj4g3v2374990 // Lj0g3v0268149 // Lj6g3v2041930 // Lj1g3v4863050 // Lj0g3v0076249 // Lj3g3v3511350 // Lj3g3v2235780 // Lj1g3v5020880 // Lj0g3…
GO:0034654	P	nucleobase-containing compound biosynthetic process	47	503	2812	25031	0.92	1	// Lj3g3v0014470 // Lj1g3v4528360 // Lj4g3v2742880 // Lj3g3v3107620 // Lj5g3v2045400 // Lj6g3v1315150 // Lj0g3v0054299 // Lj2g3v1203430 // Lj0g3v0309039 // Lj0g3v0059549 // Lj3g3v3639490 // Lj4g3v2500610 // Lj0g3v0303739 // Lj5g3v0308790 // Lj2g3v0473830 // Lj1g3v0112790 // Lj1g3v3330190 // Lj5g3v1853230 // Lj1g3v4863050 // Lj2g3v1415210 // Lj3g3v2235780 // Lj0g3v0037529 // Lj4g3v0472820 // Lj0g3…
GO:0009751	P	response to salicylic acid	8	503	181	25031	0.034	1	// Lj1g3v4578700 // Lj4g3v0805590 // Lj0g3v0055519 // Lj5g3v2288960 // Lj3g3v0948220 // Lj1g3v5020880 // Lj3g3v3639490 // Lj0g3v0312939
GO:0044271	P	cellular nitrogen compound biosynthetic process	87	503	3919	25031	0.17	1	// Lj3g3v0755150 // Lj4g3v2742880 // Lj5g3v2045400 // Lj6g3v1315150 // Lj0g3v0326949 // Lj3g3v3639490 // Lj1g3v1380940 // Lj4g3v1335070 // Lj2g3v3339350 // Lj3g3v2284460 // Lj5g3v0308790 // Lj4g3v0472820 // Lj3g3v0223050 // Lj2g3v1536250 // Lj1g3v4241070 // Lj3g3v0948220 // Lj6g3v1392440 // Lj1g3v3328720 // Lj1g3v2806670 // Lj4g3v1212380 // Lj4g3v2871920 // Lj2g3v1197780 // Lj2g3v1989080 // Lj6g3…
GO:0044270	P	cellular nitrogen compound catabolic process	5	503	233	25031	0.51	1	// Lj3g3v0755150 // Lj2g3v0783700 // Lj2g3v3339350 // Lj4g3v2374990 // Lj1g3v3976000
GO:0046907	P	intracellular transport	5	503	633	25031	1	1	// Lj0g3v0354449 // Lj6g3v0896580 // Lj1g3v2671420 // Lj4g3v1273780 // Lj2g3v2447140
GO:0006355	P	regulation of transcription, DNA-templated	35	503	1966	25031	0.79	1	// Lj1g3v4528360 // Lj4g3v2742880 // Lj3g3v3107620 // Lj5g3v2045400 // Lj6g3v1315150 // Lj0g3v0309039 // Lj0g3v0059549 // Lj3g3v3639490 // Lj0g3v0303739 // Lj1g3v3330190 // Lj5g3v1853230 // Lj1g3v4863050 // Lj2g3v1415210 // Lj5g3v0308790 // Lj0g3v0037529 // Lj4g3v0472820 // Lj0g3v0157999 // Lj0g3v0127649 // Lj5g3v2134880 // Lj2g3v2447140 // Lj6g3v0937020 // Lj4g3v2179230 // Lj1g3v4241070 // Lj0g3…
GO:0006357	P	regulation of transcription from RNA polymerase II promoter	8	503	342	25031	0.39	1	// Lj5g3v0308790 // Lj5g3v2134880 // Lj1g3v2806670 // Lj4g3v0805590 // Lj1g3v4863050 // Lj6g3v1315150 // Lj3g3v0948220 // Lj1g3v3992560
GO:0006351	P	transcription, DNA-templated	44	503	2432	25031	0.79	1	// Lj3g3v0014470 // Lj1g3v4528360 // Lj4g3v2742880 // Lj3g3v3107620 // Lj5g3v2045400 // Lj6g3v1315150 // Lj2g3v1203430 // Lj0g3v0309039 // Lj0g3v0059549 // Lj3g3v3639490 // Lj4g3v2500610 // Lj0g3v0303739 // Lj5g3v0308790 // Lj2g3v0473830 // Lj1g3v0112790 // Lj1g3v3330190 // Lj5g3v1853230 // Lj1g3v4863050 // Lj2g3v1415210 // Lj3g3v2235780 // Lj0g3v0037529 // Lj4g3v0472820 // Lj0g3v0157999 // Lj0g3…
GO:1901615	P	organic hydroxy compound metabolic process	10	503	248	25031	0.033	1	// Lj1g3v4943880 // Lj4g3v2666360 // Lj2g3v0895440 // Lj4g3v1843640 // Lj3g3v3396900 // Lj4g3v1212380 // Lj1g3v4863050 // Lj6g3v0527210 // Lj4g3v2820110 // Lj3g3v1983610
GO:0030154	P	cell differentiation	10	503	780	25031	0.95	1	// Lj0g3v0127649 // Lj5g3v0308790 // Lj1g3v2806670 // Lj4g3v0805590 // Lj1g3v4863050 // Lj4g3v2820110 // Lj3g3v0948220 // Lj1g3v3992560 // Lj1g3v2671420 // Lj3g3v2888300
GO:0009719	P	response to endogenous stimulus	37	503	1503	25031	0.12	1	// Lj0g3v0055519 // Lj3g3v3465510 // Lj5g3v1440060 // Lj2g3v1599690 // Lj6g3v1315150 // Lj5g3v0780820 // Lj3g3v3639490 // Lj4g3v2500610 // Lj4g3v2374990 // Lj1g3v4528360 // Lj0g3v0268149 // Lj1g3v4863050 // Lj5g3v0308790 // Lj0g3v0204569 // Lj5g3v0066680 // Lj0g3v0312939 // Lj0g3v0091129 // Lj2g3v2447140 // Lj6g3v1078650 // Lj5g3v2288960 // Lj1g3v0682860 // Lj4g3v2820110 // Lj3g3v0948220 // Lj3g3…
GO:0006139	P	nucleobase-containing compound metabolic process	85	503	4899	25031	0.94	1	// Lj3g3v0014470 // Lj0g3v0055519 // Lj5g3v0310210 // Lj0g3v0290079 // Lj4g3v2742880 // Lj1g3v1812230 // Lj3g3v3107620 // Lj5g3v0308790 // Lj5g3v2045400 // Lj1g3v5021240 // Lj0g3v0151739 // Lj0g3v0157999 // Lj0g3v0309039 // Lj2g3v1203430 // Lj1g3v0112790 // Lj1g3v3992560 // Lj0g3v0059549 // Lj3g3v3639490 // Lj5g3v1699000 // Lj6g3v2269970 // Lj0g3v0312259 // Lj4g3v2500610 // Lj0g3v0303739 // Lj4g3…
GO:0043933	P	macromolecular complex subunit organization	15	503	1054	25031	0.94	1	// Lj0g3v0127649 // Lj2g3v1599690 // Lj6g3v0227420 // Lj6g3v2156530 // Lj1g3v4916370 // Lj1g3v4899030 // Lj4g3v2882250 // Lj4g3v0335820 // Lj3g3v0429130 // Lj1g3v3979280 // Lj1g3v2671450 // Lj0g3v0050909 // Lj1g3v3976000 // Lj6g3v2269970 // Lj3g3v2318030
GO:0006508	P	proteolysis	12	503	1143	25031	1	1	// Lj5g3v2045500 // Lj2g3v0486960 // Lj0g3v0171639 // Lj3g3v1591650 // Lj1g3v5021240 // Lj0g3v0024429 // Lj0g3v0219219 // Lj4g3v0120120 // Lj0g3v0264539 // Lj1g3v2671420 // Lj4g3v0243990 // Lj0g3v0323379
GO:0032502	P	developmental process	42	503	3216	25031	1	1	// Lj4g3v2742880 // Lj3g3v3107620 // Lj2g3v0824620 // Lj2g3v2748700 // Lj4g3v1800250 // Lj3g3v3338530 // Lj5g3v1864530 // Lj0g3v0157119 // Lj1g3v4899030 // Lj0g3v0271109 // Lj0g3v0087229 // Lj5g3v0308790 // Lj0g3v0037529 // Lj4g3v0472820 // Lj1g3v2766570 // Lj4g3v1983370 // Lj3g3v2888300 // Lj0g3v0127649 // Lj4g3v2882250 // Lj2g3v0895440 // Lj6g3v1269740 // Lj2g3v2447140 // Lj1g3v4885880 // Lj0g3…
GO:0032501	P	multicellular organismal process	39	503	3097	25031	1	1	// Lj4g3v2742880 // Lj3g3v3107620 // Lj2g3v0824620 // Lj2g3v2748700 // Lj1g3v2910580 // Lj3g3v3338530 // Lj0g3v0321409 // Lj0g3v0157119 // Lj1g3v4899030 // Lj0g3v0271109 // Lj0g3v0087229 // Lj5g3v0308790 // Lj0g3v0037529 // Lj4g3v0472820 // Lj1g3v2766570 // Lj4g3v1983370 // Lj0g3v0096849 // Lj0g3v0127649 // Lj4g3v2882250 // Lj4g3v1800250 // Lj2g3v2447140 // Lj1g3v4885880 // Lj0g3v0108419 // Lj5g3…
GO:0006721	P	terpenoid metabolic process	7	503	191	25031	0.098	1	// Lj3g3v1015420 // Lj4g3v1212380 // Lj3g3v1983420 // Lj3g3v1983430 // Lj0g3v0184729 // Lj2g3v1455360 // Lj0g3v0094939
GO:0009987	P	cellular process	292	503	14493	25031	0.49	1	// Lj4g3v2296140 // Lj3g3v0755150 // Lj4g3v2742880 // Lj3g3v0754960 // Lj5g3v2045400 // Lj0g3v0140509 // Lj6g3v1315150 // Lj0g3v0326949 // Lj6g3v0217170 // Lj0g3v0296959 // Lj1g3v1720140 // Lj5g3v0780820 // Lj3g3v3639490 // Lj1g3v1380940 // Lj6g3v1642220 // Lj0g3v0002119 // Lj6g3v0635330 // Lj3g3v0460910 // Lj4g3v2374990 // Lj3g3v0966740 // Lj4g3v1335070 // Lj1g3v3975300 // Lj2g3v3339350 // Lj6g3…
GO:0006725	P	cellular aromatic compound metabolic process	108	503	5446	25031	0.58	1	// Lj3g3v0755150 // Lj4g3v2742880 // Lj5g3v2045400 // Lj3g3v2341000 // Lj6g3v1315150 // Lj3g3v3639490 // Lj1g3v1380940 // Lj2g3v1267210 // Lj4g3v2374990 // Lj3g3v0966740 // Lj4g3v1335070 // Lj4g3v1597160 // Lj3g3v3083410 // Lj3g3v3511350 // Lj5g3v0308790 // Lj4g3v0472820 // Lj2g3v2195520 // Lj2g3v0783700 // Lj2g3v1536250 // Lj1g3v4241070 // Lj3g3v0948220 // Lj4g3v2825560 // Lj6g3v1392440 // Lj1g3…
GO:1903506	P	regulation of nucleic acid-templated transcription	35	503	1992	25031	0.82	1	// Lj1g3v4528360 // Lj4g3v2742880 // Lj3g3v3107620 // Lj5g3v2045400 // Lj6g3v1315150 // Lj0g3v0309039 // Lj0g3v0059549 // Lj3g3v3639490 // Lj0g3v0303739 // Lj1g3v3330190 // Lj5g3v1853230 // Lj1g3v4863050 // Lj2g3v1415210 // Lj5g3v0308790 // Lj0g3v0037529 // Lj4g3v0472820 // Lj0g3v0157999 // Lj0g3v0127649 // Lj5g3v2134880 // Lj2g3v2447140 // Lj6g3v0937020 // Lj4g3v2179230 // Lj1g3v4241070 // Lj0g3…
GO:1903507	P	negative regulation of nucleic acid-templated transcription	6	503	281	25031	0.5	1	// Lj0g3v0127649 // Lj1g3v2806670 // Lj6g3v1315150 // Lj3g3v0160750 // Lj0g3v0059549 // Lj1g3v3976000
GO:0032870	P	cellular response to hormone stimulus	11	503	707	25031	0.84	1	// Lj1g3v4528360 // Lj0g3v0055519 // Lj2g3v2447140 // Lj6g3v1048870 // Lj5g3v1440060 // Lj1g3v0682860 // Lj6g3v1315150 // Lj2g3v1022510 // Lj5g3v0780820 // Lj0g3v0273719 // Lj1g3v2671420
GO:0032879	P	regulation of localization	7	503	219	25031	0.16	1	// Lj1g3v4899030 // Lj4g3v2296140 // Lj6g3v1093430 // Lj4g3v2133960 // Lj5g3v0066680 // Lj1g3v2671450 // Lj1g3v2671420
GO:0010154	P	fruit development	13	503	649	25031	0.54	1	// Lj4g3v2820110 // Lj6g3v1538120 // Lj0g3v0271109 // Lj2g3v2447140 // Lj1g3v4885880 // Lj4g3v2882250 // Lj2g3v0824620 // Lj0g3v0329529 // Lj3g3v3338530 // Lj1g3v0318800 // Lj1g3v3542650 // Lj1g3v2766570 // Lj1g3v4830130
GO:0051253	P	negative regulation of RNA metabolic process	7	503	299	25031	0.4	1	// Lj0g3v0127649 // Lj1g3v2806670 // Lj4g3v2267380 // Lj6g3v1315150 // Lj3g3v0160750 // Lj0g3v0059549 // Lj1g3v3976000
GO:0051252	P	regulation of RNA metabolic process	36	503	2063	25031	0.83	1	// Lj1g3v4528360 // Lj4g3v2742880 // Lj3g3v3107620 // Lj5g3v2045400 // Lj6g3v1315150 // Lj0g3v0309039 // Lj0g3v0059549 // Lj3g3v3639490 // Lj0g3v0303739 // Lj1g3v3330190 // Lj4g3v2267380 // Lj5g3v1853230 // Lj1g3v4863050 // Lj2g3v1415210 // Lj5g3v0308790 // Lj0g3v0037529 // Lj4g3v0472820 // Lj0g3v0157999 // Lj0g3v0127649 // Lj5g3v2134880 // Lj2g3v2447140 // Lj6g3v0937020 // Lj4g3v2179230 // Lj1g3…
GO:0051254	P	positive regulation of RNA metabolic process	9	503	364	25031	0.32	1	// Lj6g3v0498380 // Lj6g3v1949720 // Lj4g3v2742880 // Lj1g3v4863050 // Lj5g3v0308790 // Lj1g3v3992560 // Lj0g3v0309039 // Lj1g3v3976000 // Lj4g3v1584860
GO:0006733	P	oxidoreduction coenzyme metabolic process	5	503	164	25031	0.24	1	// Lj6g3v2017590 // Lj0g3v0072399 // Lj5g3v1699000 // Lj4g3v1597160 // Lj3g3v2318030
GO:0071705	P	nitrogen compound transport	8	503	458	25031	0.7	1	// Lj0g3v0273309 // Lj0g3v0104819 // Lj3g3v3016600 // Lj3g3v2284460 // Lj1g3v3750660 // Lj0g3v0088179 // Lj3g3v0223050 // Lj0g3v0050909
GO:0071310	P	cellular response to organic substance	13	503	956	25031	0.95	1	// Lj1g3v4528360 // Lj0g3v0055519 // Lj2g3v2447140 // Lj6g3v1048870 // Lj5g3v1440060 // Lj1g3v0682860 // Lj6g3v1315150 // Lj2g3v1022510 // Lj5g3v0066680 // Lj5g3v0780820 // Lj0g3v0273719 // Lj1g3v2671420 // Lj1g3v3976000
GO:0048364	P	root development	7	503	491	25031	0.86	1	// Lj1g3v2806670 // Lj2g3v2447140 // Lj4g3v2820110 // Lj6g3v1880240 // Lj5g3v0308790 // Lj1g3v0318800 // Lj1g3v2671420
GO:0071702	P	organic substance transport	21	503	1436	25031	0.95	1	// Lj0g3v0273309 // Lj0g3v0104819 // Lj4g3v2133960 // Lj0g3v0088179 // Lj1g3v1466240 // Lj2g3v2447140 // Lj3g3v0614830 // Lj6g3v0896580 // Lj1g3v0116460 // Lj4g3v2882250 // Lj0g3v0050909 // Lj0g3v0329529 // Lj3g3v2284460 // Lj1g3v3750660 // Lj3g3v3016600 // Lj0g3v0354449 // Lj3g3v0223050 // Lj1g3v2671420 // Lj6g3v0727760 // Lj1g3v4139380 // Lj1g3v0116450
GO:1902679	P	negative regulation of RNA biosynthetic process	6	503	281	25031	0.5	1	// Lj0g3v0127649 // Lj1g3v2806670 // Lj6g3v1315150 // Lj3g3v0160750 // Lj0g3v0059549 // Lj1g3v3976000
GO:0034220	P	ion transmembrane transport	8	503	557	25031	0.87	1	// Lj1g3v4899030 // Lj0g3v0054299 // Lj4g3v2296140 // Lj0g3v0115809 // Lj6g3v1093430 // Lj1g3v2315450 // Lj3g3v0223050 // Lj5g3v0196990
GO:0009117	P	nucleotide metabolic process	6	503	429	25031	0.86	1	// Lj0g3v0054299 // Lj4g3v1597160 // Lj3g3v2318030 // Lj6g3v2017590 // Lj5g3v1699000 // Lj2g3v1536250
GO:0051171	P	regulation of nitrogen compound metabolic process	38	503	2366	25031	0.94	1	// Lj1g3v4528360 // Lj4g3v2742880 // Lj3g3v3107620 // Lj5g3v2045400 // Lj6g3v1315150 // Lj0g3v0309039 // Lj0g3v0059549 // Lj3g3v3639490 // Lj0g3v0303739 // Lj1g3v3330190 // Lj4g3v2267380 // Lj5g3v1853230 // Lj1g3v4863050 // Lj2g3v1415210 // Lj5g3v0308790 // Lj0g3v0037529 // Lj4g3v0472820 // Lj2g3v2195520 // Lj0g3v0157999 // Lj0g3v0127649 // Lj5g3v2134880 // Lj2g3v2447140 // Lj6g3v0937020 // Lj4g3…
GO:0051172	P	negative regulation of nitrogen compound metabolic process	8	503	414	25031	0.59	1	// Lj0g3v0127649 // Lj1g3v2806670 // Lj4g3v2267380 // Lj6g3v1315150 // Lj3g3v0160750 // Lj2g3v2195520 // Lj0g3v0059549 // Lj1g3v3976000
GO:0051173	P	positive regulation of nitrogen compound metabolic process	10	503	463	25031	0.46	1	// Lj6g3v0498380 // Lj6g3v1949720 // Lj4g3v2742880 // Lj4g3v1212380 // Lj1g3v4863050 // Lj5g3v0308790 // Lj1g3v3992560 // Lj0g3v0309039 // Lj1g3v3976000 // Lj4g3v1584860
GO:0009119	P	ribonucleoside metabolic process	5	503	297	25031	0.71	1	// Lj4g3v2374990 // Lj0g3v0054299 // Lj1g3v1720140 // Lj4g3v1597160 // Lj2g3v1536250
GO:0009056	P	catabolic process	34	503	1696	25031	0.53	1	// Lj5g3v2045500 // Lj3g3v3465510 // Lj3g3v0755150 // Lj2g3v2748700 // Lj2g3v1647880 // Lj4g3v2618270 // Lj0g3v0264539 // Lj4g3v2374990 // Lj3g3v1015420 // Lj2g3v3339350 // Lj3g3v1591650 // Lj4g3v1597160 // Lj0g3v0076249 // Lj1g3v5020880 // Lj0g3v0101819 // Lj2g3v0783700 // Lj1g3v3441370 // Lj0g3v0329879 // Lj0g3v0288329 // Lj2g3v0895440 // Lj6g3v1269740 // Lj6g3v1078650 // Lj6g3v0433970 // Lj1g3…
GO:0051179	P	localization	63	503	3410	25031	0.78	1	// Lj4g3v2296140 // Lj1g3v0897620 // Lj3g3v0755150 // Lj4g3v2133960 // Lj4g3v2882250 // Lj0g3v0288689 // Lj1g3v2671450 // Lj4g3v1800250 // Lj1g3v2315450 // Lj1g3v0116450 // Lj5g3v0780820 // Lj0g3v0054299 // Lj1g3v4899030 // Lj0g3v0356029 // Lj1g3v1466240 // Lj0g3v0115809 // Lj0g3v0362789 // Lj1g3v4082070 // Lj0g3v0268149 // Lj3g3v2284460 // Lj4g3v2962350 // Lj1g3v3750660 // Lj0g3v0066409 // Lj0g3…
GO:1902578	P	single-organism localization	26	503	1475	25031	0.78	1	// Lj4g3v2296140 // Lj4g3v2133960 // Lj4g3v2882250 // Lj1g3v0116450 // Lj5g3v0780820 // Lj1g3v4899030 // Lj0g3v0354449 // Lj3g3v2284460 // Lj1g3v3750660 // Lj3g3v3016600 // Lj3g3v0223050 // Lj0g3v0104819 // Lj4g3v1800250 // Lj2g3v2447140 // Lj6g3v1093430 // Lj1g3v0116460 // Lj5g3v2288960 // Lj0g3v0088179 // Lj0g3v0273309 // Lj3g3v0614830 // Lj0g3v0329529 // Lj2g3v1022510 // Lj0g3v0050909 // Lj4g3…
GO:0051641	P	cellular localization	7	503	833	25031	1	1	// Lj0g3v0354449 // Lj6g3v0896580 // Lj3g3v0755150 // Lj0g3v0268149 // Lj4g3v1273780 // Lj1g3v2671420 // Lj2g3v2447140
GO:0097305	P	response to alcohol	10	503	492	25031	0.53	1	// Lj1g3v4578700 // Lj4g3v0805590 // Lj4g3v2820110 // Lj6g3v1078650 // Lj5g3v2288960 // Lj6g3v1048870 // Lj1g3v0682860 // Lj0g3v0329529 // Lj3g3v2171530 // Lj3g3v3639490
GO:0071495	P	cellular response to endogenous stimulus	12	503	734	25031	0.8	1	// Lj1g3v4528360 // Lj0g3v0055519 // Lj2g3v2447140 // Lj6g3v1048870 // Lj5g3v1440060 // Lj1g3v0682860 // Lj6g3v1315150 // Lj2g3v1022510 // Lj5g3v0066680 // Lj5g3v0780820 // Lj0g3v0273719 // Lj1g3v2671420
GO:1901657	P	glycosyl compound metabolic process	9	503	390	25031	0.39	1	// Lj4g3v2374990 // Lj0g3v0054299 // Lj3g3v0755150 // Lj3g3v3281600 // Lj4g3v1597160 // Lj1g3v2359020 // Lj0g3v0195569 // Lj1g3v1720140 // Lj2g3v1536250
GO:0080090	P	regulation of primary metabolic process	44	503	2638	25031	0.92	1	// Lj1g3v4528360 // Lj4g3v2742880 // Lj3g3v3107620 // Lj5g3v2045400 // Lj6g3v1315150 // Lj0g3v0309039 // Lj0g3v0059549 // Lj3g3v3639490 // Lj5g3v1598470 // Lj0g3v0303739 // Lj5g3v0308790 // Lj1g3v3330190 // Lj4g3v2267380 // Lj5g3v1853230 // Lj1g3v4863050 // Lj2g3v1415210 // Lj3g3v2235780 // Lj0g3v0037529 // Lj4g3v0472820 // Lj2g3v2195520 // Lj0g3v0157999 // Lj0g3v0127649 // Lj5g3v2134880 // Lj2g3…
GO:0032774	P	RNA biosynthetic process	44	503	2460	25031	0.81	1	// Lj3g3v0014470 // Lj1g3v4528360 // Lj4g3v2742880 // Lj3g3v3107620 // Lj5g3v2045400 // Lj6g3v1315150 // Lj2g3v1203430 // Lj0g3v0309039 // Lj0g3v0059549 // Lj3g3v3639490 // Lj4g3v2500610 // Lj0g3v0303739 // Lj5g3v0308790 // Lj2g3v0473830 // Lj1g3v0112790 // Lj1g3v3330190 // Lj5g3v1853230 // Lj1g3v4863050 // Lj2g3v1415210 // Lj3g3v2235780 // Lj0g3v0037529 // Lj4g3v0472820 // Lj0g3v0157999 // Lj0g3…
GO:0009755	P	hormone-mediated signaling pathway	9	503	639	25031	0.89	1	// Lj1g3v4528360 // Lj2g3v2447140 // Lj6g3v1048870 // Lj5g3v1440060 // Lj1g3v0682860 // Lj2g3v1022510 // Lj5g3v0780820 // Lj0g3v0273719 // Lj1g3v2671420
GO:0010605	P	negative regulation of macromolecule metabolic process	10	503	616	25031	0.79	1	// Lj0g3v0127649 // Lj1g3v2806670 // Lj4g3v2267380 // Lj0g3v0219219 // Lj6g3v1315150 // Lj3g3v0160750 // Lj4g3v0120120 // Lj0g3v0059549 // Lj2g3v2195520 // Lj1g3v3976000
GO:0010604	P	positive regulation of macromolecule metabolic process	10	503	571	25031	0.71	1	// Lj0g3v0127649 // Lj6g3v0498380 // Lj6g3v1949720 // Lj4g3v2742880 // Lj1g3v4863050 // Lj5g3v0308790 // Lj1g3v3992560 // Lj0g3v0309039 // Lj1g3v3976000 // Lj4g3v1584860
GO:0009753	P	response to jasmonic acid	10	503	258	25031	0.041	1	// Lj4g3v2374990 // Lj4g3v0805590 // Lj0g3v0055519 // Lj1g3v4578700 // Lj6g3v1078650 // Lj0g3v0268149 // Lj5g3v2288960 // Lj3g3v0948220 // Lj3g3v0290450 // Lj0g3v0312939
GO:0070727	P	cellular macromolecule localization	6	503	619	25031	0.98	1	// Lj0g3v0354449 // Lj6g3v0896580 // Lj3g3v0755150 // Lj0g3v0268149 // Lj1g3v2671420 // Lj2g3v2447140
GO:0070647	P	protein modification by small protein conjugation or removal	6	503	528	25031	0.95	1	// Lj5g3v2045500 // Lj0g3v0215839 // Lj4g3v0523520 // Lj0g3v0319629 // Lj0g3v0024429 // Lj1g3v2671420
GO:0009611	P	response to wounding	7	503	197	25031	0.11	1	// Lj4g3v2374990 // Lj4g3v2296140 // Lj3g3v0755150 // Lj0g3v0329529 // Lj3g3v3055600 // Lj6g3v1093430 // Lj0g3v0312939
GO:0018193	P	peptidyl-amino acid modification	13	503	501	25031	0.22	1	// Lj4g3v0523520 // Lj6g3v0217170 // Lj4g3v2296140 // Lj0g3v0215839 // Lj6g3v1093430 // Lj1g3v0682860 // Lj0g3v0319629 // Lj0g3v0296959 // Lj0g3v0120919 // Lj6g3v2269970 // Lj1g3v1720140 // Lj6g3v1392440 // Lj1g3v3976000
GO:0019725	P	cellular homeostasis	5	503	367	25031	0.86	1	// Lj5g3v0254500 // Lj1g3v4899030 // Lj1g3v1442770 // Lj1g3v2315450 // Lj0g3v0066409
GO:0060255	P	regulation of macromolecule metabolic process	41	503	2743	25031	0.98	1	// Lj1g3v4528360 // Lj4g3v2742880 // Lj3g3v3107620 // Lj5g3v2045400 // Lj6g3v1315150 // Lj0g3v0309039 // Lj0g3v0059549 // Lj3g3v3639490 // Lj0g3v0303739 // Lj5g3v0308790 // Lj1g3v3330190 // Lj4g3v2267380 // Lj5g3v1853230 // Lj1g3v4863050 // Lj2g3v1415210 // Lj3g3v2235780 // Lj0g3v0037529 // Lj4g3v0472820 // Lj2g3v2195520 // Lj0g3v0157999 // Lj0g3v0127649 // Lj5g3v2134880 // Lj2g3v2447140 // Lj6g3…
GO:0030163	P	protein catabolic process	8	503	650	25031	0.95	1	// Lj5g3v2045500 // Lj3g3v1591650 // Lj0g3v0024429 // Lj2g3v0783700 // Lj4g3v0243990 // Lj1g3v2671420 // Lj0g3v0264539 // Lj0g3v0329879
GO:0010876	P	lipid localization	5	503	128	25031	0.12	1	// Lj0g3v0329529 // Lj3g3v0614830 // Lj4g3v2133960 // Lj1g3v0116460 // Lj1g3v0116450
GO:0043648	P	dicarboxylic acid metabolic process	5	503	132	25031	0.13	1	// Lj6g3v2017590 // Lj5g3v1699000 // Lj0g3v0134869 // Lj0g3v0292959 // Lj3g3v2318030
GO:0048878	P	chemical homeostasis	10	503	505	25031	0.56	1	// Lj1g3v4578700 // Lj2g3v2002610 // Lj4g3v2296140 // Lj1g3v4899030 // Lj6g3v1093430 // Lj5g3v2288960 // Lj4g3v1843640 // Lj1g3v2315450 // Lj0g3v0066409 // Lj0g3v0157999
GO:0019438	P	aromatic compound biosynthetic process	66	503	3210	25031	0.44	1	// Lj3g3v0014470 // Lj2g3v0345060 // Lj1g3v4528360 // Lj3g3v0755150 // Lj4g3v2742880 // Lj1g3v4899030 // Lj3g3v3107620 // Lj0g3v0309039 // Lj5g3v2045400 // Lj3g3v2341000 // Lj6g3v1315150 // Lj0g3v0054299 // Lj1g3v1486250 // Lj2g3v1203430 // Lj2g3v1455360 // Lj1g3v0579760 // Lj0g3v0059549 // Lj3g3v3639490 // Lj1g3v1380940 // Lj4g3v2500610 // Lj0g3v0303739 // Lj5g3v0308790 // Lj2g3v0473830 // Lj0g3…
GO:0031667	P	response to nutrient levels	6	503	162	25031	0.12	1	// Lj2g3v2002610 // Lj4g3v2296140 // Lj6g3v1093430 // Lj1g3v0318800 // Lj0g3v0157999 // Lj1g3v2806670
GO:1901575	P	organic substance catabolic process	28	503	1525	25031	0.71	1	// Lj5g3v2045500 // Lj3g3v0755150 // Lj2g3v2748700 // Lj2g3v1647880 // Lj0g3v0264539 // Lj4g3v2374990 // Lj3g3v1015420 // Lj2g3v3339350 // Lj3g3v1591650 // Lj4g3v1597160 // Lj1g3v5020880 // Lj0g3v0101819 // Lj2g3v0783700 // Lj0g3v0314289 // Lj0g3v0329879 // Lj2g3v0895440 // Lj6g3v1269740 // Lj6g3v1078650 // Lj6g3v0433970 // Lj1g3v0682860 // Lj4g3v2820110 // Lj4g3v0243990 // Lj6g3v1538120 // Lj0g3…
GO:0016043	P	cellular component organization	44	503	3086	25031	1	1	// Lj3g3v0755150 // Lj2g3v0824620 // Lj4g3v0335820 // Lj6g3v1315150 // Lj1g3v1486250 // Lj0g3v0309039 // Lj6g3v2269970 // Lj0g3v0312259 // Lj3g3v3640180 // Lj1g3v4899030 // Lj4g3v1335070 // Lj6g3v2156530 // Lj0g3v0268149 // Lj0g3v0272389 // Lj3g3v0429130 // Lj5g3v0308790 // Lj1g3v2671450 // Lj4g3v1983370 // Lj3g3v2888300 // Lj1g3v4753350 // Lj0g3v0127649 // Lj4g3v2882250 // Lj4g3v2267380 // Lj4g3…
GO:0016042	P	lipid catabolic process	5	503	157	25031	0.22	1	// Lj2g3v2748700 // Lj1g3v5020880 // Lj2g3v1647880 // Lj3g3v1015420 // Lj0g3v0101819
GO:0065003	P	macromolecular complex assembly	12	503	626	25031	0.61	1	// Lj0g3v0127649 // Lj2g3v1599690 // Lj6g3v0227420 // Lj6g3v2156530 // Lj1g3v4899030 // Lj4g3v2882250 // Lj4g3v0335820 // Lj3g3v0429130 // Lj1g3v3979280 // Lj1g3v2671450 // Lj0g3v0050909 // Lj3g3v2318030
GO:0065007	P	biological regulation	94	503	5954	25031	1	1	// Lj4g3v2296140 // Lj3g3v0755150 // Lj4g3v2742880 // Lj4g3v2133960 // Lj5g3v2045400 // Lj6g3v1315150 // Lj5g3v0780820 // Lj3g3v3639490 // Lj0g3v0002119 // Lj3g3v3083410 // Lj5g3v0308790 // Lj4g3v0472820 // Lj2g3v2195520 // Lj4g3v2666360 // Lj1g3v4241070 // Lj1g3v0682860 // Lj3g3v0948220 // Lj4g3v0409530 // Lj1g3v2806670 // Lj0g3v0345909 // Lj4g3v1212380 // Lj2g3v1022510 // Lj3g3v1473560 // Lj6g3…
GO:0098662	P	inorganic cation transmembrane transport	5	503	307	25031	0.74	1	// Lj6g3v1093430 // Lj0g3v0054299 // Lj1g3v2315450 // Lj4g3v2296140 // Lj1g3v4899030
GO:0098660	P	inorganic ion transmembrane transport	5	503	332	25031	0.8	1	// Lj6g3v1093430 // Lj0g3v0054299 // Lj1g3v2315450 // Lj4g3v2296140 // Lj1g3v4899030
GO:0065009	P	regulation of molecular function	9	503	470	25031	0.6	1	// Lj1g3v4382270 // Lj4g3v2267380 // Lj1g3v4885880 // Lj6g3v1315150 // Lj1g3v1442770 // Lj0g3v0219219 // Lj3g3v1473560 // Lj4g3v0120120 // Lj0g3v0345909
GO:0065008	P	regulation of biological quality	28	503	1270	25031	0.34	1	// Lj4g3v2296140 // Lj3g3v0755150 // Lj2g3v2748700 // Lj1g3v2315450 // Lj5g3v0254500 // Lj5g3v0780820 // Lj3g3v3640180 // Lj1g3v4899030 // Lj4g3v0560860 // Lj1g3v1442770 // Lj0g3v0066409 // Lj6g3v0727760 // Lj0g3v0157999 // Lj3g3v1983610 // Lj0g3v0127649 // Lj4g3v2666360 // Lj2g3v2002610 // Lj6g3v1093430 // Lj5g3v2288960 // Lj4g3v2820110 // Lj3g3v3055600 // Lj1g3v0318800 // Lj0g3v0146149 // Lj3g3…
GO:0036211	P	protein modification process	41	503	2693	25031	0.98	1	// Lj6g3v0217170 // Lj4g3v2296140 // Lj5g3v2045500 // Lj0g3v0215839 // Lj1g3v0814960 // Lj0g3v0319629 // Lj1g3v2910580 // Lj0g3v0296959 // Lj0g3v0321409 // Lj6g3v2269970 // Lj2g3v2843040 // Lj6g3v0635330 // Lj3g3v0697000 // Lj1g3v1720140 // Lj4g3v0523520 // Lj0g3v0311459 // Lj2g3v1034490 // Lj1g3v1650110 // Lj1g3v0715590 // Lj5g3v0066680 // Lj3g3v1038840 // Lj5g3v1615790 // Lj4g3v2120390 // Lj3g3…
GO:0010015	P	root morphogenesis	5	503	266	25031	0.62	1	// Lj4g3v2820110 // Lj5g3v0308790 // Lj1g3v2671420 // Lj1g3v2806670 // Lj1g3v0318800
GO:1901698	P	response to nitrogen compound	5	503	255	25031	0.58	1	// Lj5g3v0066680 // Lj0g3v0273719 // Lj0g3v0340359 // Lj4g3v0805590 // Lj1g3v3976000
GO:0016311	P	dephosphorylation	5	503	386	25031	0.89	1	// Lj1g3v0814960 // Lj6g3v1315150 // Lj1g3v0715590 // Lj0g3v0047509 // Lj4g3v2820110
GO:0016310	P	phosphorylation	29	503	2075	25031	0.99	1	// Lj4g3v2296140 // Lj0g3v0345909 // Lj1g3v2910580 // Lj0g3v0321409 // Lj2g3v2843040 // Lj6g3v0635330 // Lj1g3v4899030 // Lj3g3v0697000 // Lj4g3v1597160 // Lj2g3v1034490 // Lj0g3v0172529 // Lj5g3v0066680 // Lj3g3v1038840 // Lj4g3v2120390 // Lj3g3v3430230 // Lj6g3v1093430 // Lj3g3v2768240 // Lj5g3v2030870 // Lj0g3v0035439 // Lj1g3v0682860 // Lj0g3v0351749 // Lj4g3v2249030 // Lj0g3v0112879 // Lj0g3…
GO:0050801	P	ion homeostasis	9	503	274	25031	0.11	1	// Lj1g3v4578700 // Lj2g3v2002610 // Lj4g3v2296140 // Lj1g3v4899030 // Lj6g3v1093430 // Lj5g3v2288960 // Lj1g3v2315450 // Lj0g3v0066409 // Lj0g3v0157999
GO:0009791	P	post-embryonic development	18	503	1405	25031	0.99	1	// Lj1g3v4899030 // Lj4g3v2820110 // Lj6g3v1538120 // Lj1g3v4830130 // Lj2g3v2447140 // Lj1g3v4885880 // Lj0g3v0108419 // Lj4g3v2882250 // Lj2g3v0824620 // Lj2g3v2748700 // Lj0g3v0024429 // Lj3g3v3338530 // Lj1g3v0318800 // Lj0g3v0329529 // Lj4g3v0472820 // Lj1g3v3542650 // Lj1g3v2806670 // Lj0g3v0271109
GO:0034641	P	cellular nitrogen compound metabolic process	128	503	5965	25031	0.21	1	// Lj3g3v0755150 // Lj4g3v2742880 // Lj5g3v2045400 // Lj6g3v1315150 // Lj0g3v0326949 // Lj4g3v2618270 // Lj3g3v3639490 // Lj1g3v1380940 // Lj2g3v1267210 // Lj4g3v2374990 // Lj4g3v1335070 // Lj2g3v3339350 // Lj4g3v1597160 // Lj1g3v1720140 // Lj3g3v3511350 // Lj5g3v0308790 // Lj4g3v0472820 // Lj2g3v2195520 // Lj3g3v0223050 // Lj2g3v1536250 // Lj0g3v0288329 // Lj1g3v4241070 // Lj3g3v0948220 // Lj4g3…
GO:0045229	P	external encapsulating structure organization	8	503	474	25031	0.74	1	// Lj4g3v2408470 // Lj3g3v0755150 // Lj0g3v0268149 // Lj6g3v0433970 // Lj0g3v0142739 // Lj1g3v1486250 // Lj0g3v0309039 // Lj4g3v0685360
GO:0034645	P	cellular macromolecule biosynthetic process	77	503	3789	25031	0.48	1	// Lj5g3v2292620 // Lj3g3v0988820 // Lj1g3v4528360 // Lj4g3v2742880 // Lj3g3v3107620 // Lj0g3v0309039 // Lj5g3v2045400 // Lj4g3v0335820 // Lj6g3v1315150 // Lj0g3v0326949 // Lj0g3v0157999 // Lj1g3v1486250 // Lj1g3v4863050 // Lj4g3v1335070 // Lj0g3v0059549 // Lj3g3v3639490 // Lj2g3v1415210 // Lj0g3v0091599 // Lj4g3v2500610 // Lj0g3v0303739 // Lj5g3v0308790 // Lj2g3v0473830 // Lj2g3v0879000 // Lj1g3…
GO:0023051	P	regulation of signaling	7	503	341	25031	0.53	1	// Lj6g3v1949720 // Lj6g3v1048870 // Lj1g3v0682860 // Lj6g3v1315150 // Lj2g3v1022510 // Lj5g3v0780820 // Lj6g3v0727760
GO:0009651	P	response to salt stress	16	503	446	25031	0.022	1	// Lj1g3v4578700 // Lj0g3v0340359 // Lj4g3v2296140 // Lj6g3v1093430 // Lj6g3v1078650 // Lj5g3v2288960 // Lj1g3v4863050 // Lj4g3v2179230 // Lj0g3v0329529 // Lj6g3v1880240 // Lj6g3v1048870 // Lj1g3v2315450 // Lj1g3v5020880 // Lj0g3v0309039 // Lj0g3v0203449 // Lj6g3v0498380
GO:0010646	P	regulation of cell communication	7	503	347	25031	0.55	1	// Lj6g3v1949720 // Lj6g3v1048870 // Lj1g3v0682860 // Lj6g3v1315150 // Lj2g3v1022510 // Lj5g3v0780820 // Lj6g3v0727760
GO:0043086	P	negative regulation of catalytic activity	5	503	131	25031	0.13	1	// Lj6g3v1315150 // Lj1g3v4885880 // Lj4g3v2267380 // Lj0g3v0219219 // Lj4g3v0120120
GO:0022613	P	ribonucleoprotein complex biogenesis	12	503	535	25031	0.39	1	// Lj2g3v1599690 // Lj6g3v0227420 // Lj5g3v0554380 // Lj0g3v0105109 // Lj5g3v0308340 // Lj4g3v0335820 // Lj0g3v0151739 // Lj5g3v0308350 // Lj3g3v0429140 // Lj2g3v1989080 // Lj4g3v3014330 // Lj1g3v3976000
GO:1901605	P	alpha-amino acid metabolic process	12	503	349	25031	0.055	1	// Lj0g3v0134869 // Lj1g3v0112790 // Lj3g3v0755150 // Lj1g3v1513620 // Lj3g3v2284460 // Lj5g3v0670650 // Lj5g3v2045400 // Lj6g3v1880240 // Lj6g3v2192310 // Lj1g3v4450420 // Lj0g3v0314289 // Lj1g3v1720140
GO:1901607	P	alpha-amino acid biosynthetic process	6	503	243	25031	0.37	1	// Lj0g3v0134869 // Lj1g3v1513620 // Lj3g3v2284460 // Lj5g3v0670650 // Lj6g3v1880240 // Lj1g3v4450420
GO:0044238	P	primary metabolic process	224	503	10744	25031	0.25	1	// Lj0g3v0268149 // Lj4g3v2296140 // Lj4g3v2742880 // Lj6g3v1995910 // Lj5g3v2045400 // Lj3g3v2341000 // Lj6g3v1315150 // Lj0g3v0326949 // Lj0g3v0296959 // Lj1g3v1720140 // Lj3g3v3639490 // Lj2g3v1267210 // Lj6g3v0635330 // Lj4g3v2374990 // Lj4g3v1335070 // Lj1g3v2896080 // Lj6g3v2041930 // Lj4g3v1597160 // Lj4g3v2249030 // Lj3g3v3511350 // Lj5g3v0308790 // Lj2g3v1034490 // Lj5g3v2203980 // Lj4g3…
GO:0045892	P	negative regulation of transcription, DNA-templated	6	503	275	25031	0.48	1	// Lj0g3v0127649 // Lj1g3v2806670 // Lj6g3v1315150 // Lj3g3v0160750 // Lj0g3v0059549 // Lj1g3v3976000
GO:0045893	P	positive regulation of transcription, DNA-templated	9	503	334	25031	0.24	1	// Lj6g3v0498380 // Lj6g3v1949720 // Lj4g3v2742880 // Lj1g3v4863050 // Lj5g3v0308790 // Lj1g3v3992560 // Lj0g3v0309039 // Lj1g3v3976000 // Lj4g3v1584860
GO:0055080	P	cation homeostasis	8	503	254	25031	0.15	1	// Lj1g3v4578700 // Lj4g3v2296140 // Lj1g3v4899030 // Lj6g3v1093430 // Lj5g3v2288960 // Lj1g3v2315450 // Lj0g3v0066409 // Lj0g3v0157999
GO:0055085	P	transmembrane transport	31	503	1415	25031	0.34	1	// Lj4g3v2296140 // Lj1g3v2315450 // Lj5g3v0780820 // Lj4g3v1936570 // Lj1g3v4899030 // Lj0g3v0354449 // Lj1g3v1466240 // Lj0g3v0115809 // Lj0g3v0362789 // Lj3g3v2284460 // Lj3g3v3016600 // Lj3g3v0223050 // Lj0g3v0104819 // Lj4g3v1800250 // Lj0g3v0273309 // Lj6g3v1093430 // Lj5g3v2288960 // Lj4g3v0409530 // Lj0g3v0088179 // Lj4g3v0137740 // Lj1g3v4578700 // Lj3g3v0937780 // Lj5g3v0196990 // Lj4g3…
GO:0055086	P	nucleobase-containing small molecule metabolic process	8	503	495	25031	0.78	1	// Lj4g3v2374990 // Lj0g3v0054299 // Lj4g3v1597160 // Lj2g3v1536250 // Lj6g3v2017590 // Lj5g3v1699000 // Lj1g3v1720140 // Lj3g3v2318030
GO:0032268	P	regulation of cellular protein metabolic process	5	503	499	25031	0.97	1	// Lj4g3v0120120 // Lj1g3v3976000 // Lj0g3v0219219 // Lj0g3v0345909 // Lj4g3v2267380
GO:0009725	P	response to hormone	36	503	1404	25031	0.085	1	// Lj0g3v0055519 // Lj3g3v3465510 // Lj5g3v1440060 // Lj2g3v1599690 // Lj6g3v1315150 // Lj5g3v0780820 // Lj3g3v3639490 // Lj4g3v2500610 // Lj4g3v2374990 // Lj1g3v4528360 // Lj0g3v0268149 // Lj1g3v4863050 // Lj5g3v0308790 // Lj0g3v0204569 // Lj0g3v0312939 // Lj0g3v0091129 // Lj2g3v2447140 // Lj6g3v1078650 // Lj5g3v2288960 // Lj1g3v0682860 // Lj4g3v2820110 // Lj3g3v0948220 // Lj3g3v2171530 // Lj1g3…
GO:0043170	P	macromolecule metabolic process	159	503	8671	25031	0.93	1	// Lj4g3v2296140 // Lj4g3v2742880 // Lj5g3v2045400 // Lj1g3v0814960 // Lj6g3v1315150 // Lj0g3v0326949 // Lj0g3v0296959 // Lj3g3v3639490 // Lj2g3v1267210 // Lj6g3v0635330 // Lj5g3v2029530 // Lj4g3v1335070 // Lj6g3v2041930 // Lj1g3v1720140 // Lj3g3v3511350 // Lj5g3v0308790 // Lj2g3v1034490 // Lj4g3v0472820 // Lj2g3v2195520 // Lj3g3v0223050 // Lj5g3v1615790 // Lj6g3v1078650 // Lj1g3v4241070 // Lj4g3…
GO:0010628	P	positive regulation of gene expression	10	503	409	25031	0.31	1	// Lj0g3v0127649 // Lj6g3v0498380 // Lj6g3v1949720 // Lj4g3v2742880 // Lj1g3v4863050 // Lj5g3v0308790 // Lj1g3v3992560 // Lj0g3v0309039 // Lj1g3v3976000 // Lj4g3v1584860
GO:1903508	P	positive regulation of nucleic acid-templated transcription	9	503	336	25031	0.24	1	// Lj6g3v0498380 // Lj6g3v1949720 // Lj4g3v2742880 // Lj1g3v4863050 // Lj5g3v0308790 // Lj1g3v3992560 // Lj0g3v0309039 // Lj1g3v3976000 // Lj4g3v1584860
GO:0009991	P	response to extracellular stimulus	6	503	192	25031	0.2	1	// Lj2g3v2002610 // Lj4g3v2296140 // Lj6g3v1093430 // Lj1g3v0318800 // Lj0g3v0157999 // Lj1g3v2806670
GO:0031328	P	positive regulation of cellular biosynthetic process	11	503	420	25031	0.23	1	// Lj5g3v0308790 // Lj6g3v1949720 // Lj4g3v2742880 // Lj4g3v1212380 // Lj1g3v4863050 // Lj2g3v2748700 // Lj4g3v1584860 // Lj1g3v3992560 // Lj0g3v0309039 // Lj6g3v0498380 // Lj1g3v3976000
GO:0031327	P	negative regulation of cellular biosynthetic process	6	503	382	25031	0.78	1	// Lj0g3v0127649 // Lj1g3v2806670 // Lj6g3v1315150 // Lj3g3v0160750 // Lj0g3v0059549 // Lj1g3v3976000
GO:0031326	P	regulation of cellular biosynthetic process	39	503	2278	25031	0.87	1	// Lj1g3v4528360 // Lj4g3v2742880 // Lj3g3v3107620 // Lj5g3v2045400 // Lj2g3v2748700 // Lj0g3v0309039 // Lj0g3v0059549 // Lj3g3v3639490 // Lj0g3v0303739 // Lj1g3v3330190 // Lj4g3v2267380 // Lj5g3v1853230 // Lj1g3v4863050 // Lj2g3v1415210 // Lj5g3v0308790 // Lj0g3v0037529 // Lj4g3v0472820 // Lj0g3v0157999 // Lj0g3v0127649 // Lj5g3v2134880 // Lj2g3v2447140 // Lj6g3v0937020 // Lj3g3v0423730 // Lj4g3…
GO:0031325	P	positive regulation of cellular metabolic process	12	503	589	25031	0.52	1	// Lj5g3v0308790 // Lj6g3v1949720 // Lj4g3v2742880 // Lj4g3v1212380 // Lj1g3v4863050 // Lj2g3v2748700 // Lj4g3v1584860 // Lj4g3v0409530 // Lj1g3v3992560 // Lj0g3v0309039 // Lj6g3v0498380 // Lj1g3v3976000
GO:0031324	P	negative regulation of cellular metabolic process	12	503	530	25031	0.38	1	// Lj0g3v0127649 // Lj5g3v1598470 // Lj1g3v2806670 // Lj4g3v2267380 // Lj0g3v0219219 // Lj6g3v1315150 // Lj3g3v0160750 // Lj0g3v0059549 // Lj4g3v0120120 // Lj4g3v0243990 // Lj2g3v2195520 // Lj1g3v3976000
GO:0031323	P	regulation of cellular metabolic process	47	503	2766	25031	0.9	1	// Lj1g3v4528360 // Lj2g3v2002610 // Lj4g3v2742880 // Lj3g3v3107620 // Lj5g3v2045400 // Lj2g3v2748700 // Lj0g3v0309039 // Lj0g3v0059549 // Lj3g3v3639490 // Lj5g3v1598470 // Lj0g3v0303739 // Lj5g3v0308790 // Lj1g3v3330190 // Lj4g3v2267380 // Lj5g3v1853230 // Lj1g3v4863050 // Lj2g3v1415210 // Lj3g3v2235780 // Lj0g3v0037529 // Lj4g3v0472820 // Lj2g3v2195520 // Lj0g3v0157999 // Lj0g3v0127649 // Lj5g3…
GO:0090304	P	nucleic acid metabolic process	76	503	4389	25031	0.93	1	// Lj3g3v0014470 // Lj0g3v0055519 // Lj5g3v0310210 // Lj0g3v0290079 // Lj4g3v2742880 // Lj3g3v3107620 // Lj0g3v0309039 // Lj5g3v2045400 // Lj1g3v5021240 // Lj0g3v0151739 // Lj0g3v0157999 // Lj2g3v1203430 // Lj1g3v0112790 // Lj1g3v3992560 // Lj0g3v0059549 // Lj3g3v3639490 // Lj2g3v1415210 // Lj6g3v2269970 // Lj0g3v0312259 // Lj4g3v2500610 // Lj0g3v0303739 // Lj5g3v0308790 // Lj2g3v0473830 // Lj5g3…
GO:0090305	P	nucleic acid phosphodiester bond hydrolysis	5	503	254	25031	0.58	1	// Lj2g3v2195520 // Lj0g3v0255239 // Lj1g3v4290130 // Lj0g3v0164469 // Lj1g3v3976000
GO:0071496	P	cellular response to external stimulus	5	503	155	25031	0.21	1	// Lj6g3v1093430 // Lj0g3v0157999 // Lj2g3v2002610 // Lj4g3v2296140 // Lj1g3v0318800
GO:0040007	P	growth	6	503	592	25031	0.98	1	// Lj1g3v4830130 // Lj4g3v2820110 // Lj6g3v1315150 // Lj0g3v0024429 // Lj5g3v0308790 // Lj1g3v2671420
GO:0071822	P	protein complex subunit organization	10	503	469	25031	0.47	1	// Lj0g3v0127649 // Lj1g3v4899030 // Lj4g3v2882250 // Lj6g3v2156530 // Lj3g3v0429130 // Lj1g3v3979280 // Lj1g3v2671450 // Lj0g3v0050909 // Lj1g3v4916370 // Lj3g3v2318030
GO:0071554	P	cell wall organization or biogenesis	13	503	730	25031	0.71	1	// Lj6g3v1538120 // Lj1g3v4421050 // Lj6g3v0498380 // Lj3g3v0755150 // Lj0g3v0268149 // Lj4g3v2408470 // Lj4g3v0685360 // Lj0g3v0142739 // Lj3g3v0948220 // Lj1g3v1486250 // Lj0g3v0309039 // Lj0g3v0151249 // Lj6g3v0433970
GO:0071555	P	cell wall organization	8	503	443	25031	0.67	1	// Lj4g3v2408470 // Lj3g3v0755150 // Lj0g3v0268149 // Lj6g3v0433970 // Lj0g3v0142739 // Lj1g3v1486250 // Lj0g3v0309039 // Lj4g3v0685360
GO:0010467	P	gene expression	89	503	4217	25031	0.33	1	// Lj4g3v2742880 // Lj5g3v2045400 // Lj6g3v1315150 // Lj0g3v0326949 // Lj3g3v3639490 // Lj4g3v1335070 // Lj3g3v2284460 // Lj5g3v0308790 // Lj4g3v0472820 // Lj3g3v0223050 // Lj1g3v4241070 // Lj3g3v0948220 // Lj4g3v2825560 // Lj6g3v1392440 // Lj1g3v3328720 // Lj1g3v2806670 // Lj0g3v0290079 // Lj2g3v1989080 // Lj6g3v0498380 // Lj5g3v2292620 // Lj0g3v0059549 // Lj2g3v2002610 // Lj0g3v0303739 // Lj0g3…
GO:0006400	P	tRNA modification	5	503	82	25031	0.029	1	// Lj1g3v5021240 // Lj0g3v0151739 // Lj1g3v3330180 // Lj0g3v0290079 // Lj4g3v2825560
GO:0009908	P	flower development	5	503	463	25031	0.95	1	// Lj4g3v0472820 // Lj2g3v2748700 // Lj0g3v0024429 // Lj0g3v0108419 // Lj1g3v0318800
GO:0010468	P	regulation of gene expression	37	503	2357	25031	0.95	1	// Lj1g3v4528360 // Lj4g3v2742880 // Lj3g3v3107620 // Lj5g3v2045400 // Lj6g3v1315150 // Lj0g3v0309039 // Lj0g3v0059549 // Lj3g3v3639490 // Lj0g3v0303739 // Lj5g3v0308790 // Lj1g3v3330190 // Lj4g3v2267380 // Lj5g3v1853230 // Lj1g3v4863050 // Lj2g3v1415210 // Lj3g3v2235780 // Lj0g3v0037529 // Lj4g3v0472820 // Lj0g3v0157999 // Lj0g3v0127649 // Lj5g3v2134880 // Lj2g3v2447140 // Lj6g3v0937020 // Lj4g3…
GO:0044265	P	cellular macromolecule catabolic process	7	503	710	25031	0.99	1	// Lj5g3v2045500 // Lj3g3v1591650 // Lj0g3v0024429 // Lj2g3v0783700 // Lj1g3v2671420 // Lj4g3v0243990 // Lj1g3v3976000
GO:0007154	P	cell communication	28	503	1978	25031	0.98	1	// Lj4g3v2296140 // Lj1g3v4528360 // Lj5g3v1440060 // Lj2g3v2748700 // Lj5g3v0780820 // Lj0g3v0321409 // Lj2g3v2843040 // Lj3g3v2235780 // Lj0g3v0002119 // Lj3g3v2768240 // Lj5g3v0066680 // Lj6g3v0727760 // Lj0g3v0157999 // Lj2g3v2002610 // Lj2g3v2447140 // Lj6g3v1093430 // Lj1g3v0682860 // Lj4g3v2820110 // Lj1g3v0318800 // Lj4g3v2249030 // Lj0g3v0258519 // Lj0g3v0120919 // Lj6g3v1315150 // Lj6g3…
GO:0009658	P	chloroplast organization	5	503	151	25031	0.2	1	// Lj5g3v0369990 // Lj3g3v3386850 // Lj1g3v4916370 // Lj6g3v1392440 // Lj6g3v0896580
GO:0044085	P	cellular component biogenesis	31	503	1406	25031	0.33	1	// Lj1g3v3979280 // Lj2g3v1599690 // Lj0g3v0151739 // Lj1g3v1486250 // Lj0g3v0309039 // Lj1g3v4899030 // Lj5g3v0554380 // Lj0g3v0271109 // Lj6g3v2156530 // Lj0g3v0105109 // Lj3g3v0429130 // Lj5g3v0308350 // Lj1g3v2671450 // Lj4g3v1983370 // Lj1g3v4753350 // Lj0g3v0127649 // Lj4g3v2882250 // Lj4g3v0685360 // Lj3g3v0948220 // Lj4g3v3014330 // Lj4g3v0335820 // Lj6g3v0227420 // Lj6g3v0498380 // Lj4g3…
GO:0015031	P	protein transport	6	503	651	25031	0.99	1	// Lj0g3v0354449 // Lj1g3v1466240 // Lj6g3v0896580 // Lj2g3v2447140 // Lj6g3v0727760 // Lj1g3v2671420
GO:0006970	P	response to osmotic stress	17	503	532	25031	0.046	1	// Lj1g3v4578700 // Lj0g3v0340359 // Lj0g3v0134869 // Lj4g3v2296140 // Lj6g3v1093430 // Lj6g3v1078650 // Lj5g3v2288960 // Lj1g3v4863050 // Lj4g3v2179230 // Lj0g3v0329529 // Lj6g3v1880240 // Lj6g3v1048870 // Lj1g3v2315450 // Lj1g3v5020880 // Lj0g3v0309039 // Lj0g3v0203449 // Lj6g3v0498380
GO:0098655	P	cation transmembrane transport	8	503	366	25031	0.46	1	// Lj1g3v4899030 // Lj0g3v0054299 // Lj4g3v2296140 // Lj0g3v0115809 // Lj6g3v1093430 // Lj1g3v2315450 // Lj3g3v0223050 // Lj5g3v0196990
GO:0003735	F	structural constituent of ribosome	23	503	445	25031	6.4e-05	0.048	// Lj5g3v2292620 // Lj4g3v0335820 // Lj0g3v0091599 // Lj4g3v2962350 // Lj0g3v0272389 // Lj3g3v2284460 // Lj5g3v0308350 // Lj6g3v0528570 // Lj3g3v0223050 // Lj1g3v3328720 // Lj0g3v0091129 // Lj5g3v1864530 // Lj4g3v3014330 // Lj2g3v1599690 // Lj6g3v0227420 // Lj0g3v0105109 // Lj5g3v0308340 // Lj1g3v3751720 // Lj3g3v0429140 // Lj6g3v1137450 // Lj2g3v1989080 // Lj1g3v3404310 // Lj3g3v0247260
GO:0016746	F	transferase activity, transferring acyl groups	24	503	561	25031	0.00065	0.095	// Lj6g3v0815700 // Lj6g3v2204830 // Lj0g3v0146149 // Lj1g3v2626190 // Lj0g3v0151249 // Lj0g3v0309039 // Lj2g3v1090840 // Lj0g3v0333909 // Lj3g3v1591650 // Lj5g3v2288660 // Lj0g3v0311459 // Lj6g3v0000180 // Lj5g3v2203980 // Lj6g3v2204840 // Lj1g3v4421050 // Lj3g3v3055600 // Lj0g3v0047509 // Lj6g3v0000150 // Lj1g3v2626180 // Lj1g3v3530550 // Lj0g3v0154059 // Lj2g3v1197780 // Lj1g3v1486250 // Lj6g3…
GO:0016491	F	oxidoreductase activity	65	503	2147	25031	0.00076	0.095	// Lj3g3v0755630 // Lj0g3v0054159 // Lj1g3v0897620 // Lj3g3v3465510 // Lj3g3v0755150 // Lj6g3v1995910 // Lj4g3v0341090 // Lj4g3v1936640 // Lj4g3v2825560 // Lj3g3v2341000 // Lj0g3v0293039 // Lj2g3v0895440 // Lj0g3v0087229 // Lj0g3v0292959 // Lj5g3v0254500 // Lj0g3v0059549 // Lj3g3v0755400 // Lj2g3v0345060 // Lj0g3v0132879 // Lj3g3v2171530 // Lj5g3v1699000 // Lj1g3v0342000 // Lj3g3v1015420 // Lj0g3…
GO:0003824	F	catalytic activity	283	503	12244	25031	0.00064	0.095	// Lj6g3v0815700 // Lj4g3v2296140 // Lj3g3v0755150 // Lj3g3v0754960 // Lj6g3v1995910 // Lj4g3v0001110 // Lj4g3v2825560 // Lj0g3v0140509 // Lj0g3v0351549 // Lj6g3v0217170 // Lj1g3v2626190 // Lj0g3v0296959 // Lj1g3v1720140 // Lj0g3v0151249 // Lj1g3v1380940 // Lj6g3v1642220 // Lj2g3v1090840 // Lj6g3v0635330 // Lj3g3v0460910 // Lj4g3v2374990 // Lj3g3v2171530 // Lj1g3v0897620 // Lj1g3v4012850 // Lj2g3…
GO:0019843	F	rRNA binding	9	503	109	25031	0.00056	0.095	// Lj6g3v0227420 // Lj0g3v0105109 // Lj2g3v1599690 // Lj0g3v0326949 // Lj3g3v0429140 // Lj6g3v1137450 // Lj2g3v1989080 // Lj4g3v3014330 // Lj0g3v0091599
GO:0005198	F	structural molecule activity	25	503	567	25031	0.00033	0.095	// Lj5g3v2292620 // Lj4g3v0335820 // Lj0g3v0091599 // Lj4g3v2962350 // Lj0g3v0272389 // Lj1g3v3975300 // Lj3g3v2284460 // Lj5g3v0308350 // Lj6g3v0528570 // Lj3g3v0223050 // Lj1g3v3328720 // Lj0g3v0091129 // Lj1g3v3975290 // Lj5g3v1864530 // Lj4g3v3014330 // Lj2g3v1599690 // Lj6g3v0227420 // Lj0g3v0105109 // Lj5g3v0308340 // Lj1g3v3751720 // Lj3g3v0429140 // Lj6g3v1137450 // Lj2g3v1989080 // Lj1g3…
[truncated: 227 more rows]

## Sheet: 4 Cluster2 GO
GO_acc	term_type	Term	queryitem	querytotal	bgitem	bgtotal	pvalue	FDR	entries
[truncated: 934 more rows]

## Sheet: 5 Cluster3 GO
GO_acc	term_type	Term	queryitem	querytotal	bgitem	bgtotal	pvalue	FDR	entries
[truncated: 1,325 more rows]

[truncated: 8 more sheets: 6 Cluster4 GO, 7 Cluster5 GO, 8 Cluster6 GO, 9 Cluster7 GO, 10 Cluster8 GO, 11 Cluster9 GO, 12 Cluster10 GO, 13 Cluster11 GO]
