# Supplementary material for: Ethylene promotes SMAX1 accumulation to inhibit arbuscular mycorrhiza symbiosis
Source: Nat Commun. 2025 Feb 27;16:2025. doi: 10.1038/s41467-025-57222-w (PMC11868565; doi:10.1038/s41467-025-57222-w)
Supplement: Supplementary file 11 — Supplementary Data 8 [file 41467_2025_57222_MOESM11_ESM.xlsx]

## Sheet: DESCRIPTION
Supp Data 8. RNA-seq based read count (for all genes) and expression data (for expressed genes) in smax1-2 and smax1-3 roots in comparison to the WT roots.
Sheet 1 provides the raw read counts for all the 83153 Lotus japonicus genes as obtained in the RNASeq.
Sheet 2 provides the normalized read counts (from EdgeR) for all the 83153 Lotus japonicus genes as obtained in the RNASeq.
Sheet 3 provides the expression data (log2fold change, Log2FC and adjusted p-value, Adj p-val) for 50123 expressed genes in indicated comparisons between samples in the RNASeq.

## Sheet: Sheet 1 Raw counts
Gene ID	WT rep1	WT rep2	WT rep3	WT rep4	smax1-2 rep1	smax1-2 rep2	smax1-2 rep3	smax1-2 rep4	smax1-3 rep1	smax1-3 rep2	smax1-3 rep3	smax1-3 rep4	Sequence type	Annotation
Lj0g3v0116739	62	44	78	88	544	644	579	416	449	333	267	236	Protein coding	(+)-delta-cadinene synthase isozyme C2 [Medicago truncatula] gi|357452561|ref|XP_003596557.1|
Lj0g3v0168849	1	0	6	0	23	24	18	19	5	11	5	13	Protein coding	(+)-delta-cadinene synthase isozyme C2 [Medicago truncatula] gi|357452577|ref|XP_003596565.1|
Lj0g3v0185159	0	0	0	0	0	0	0	0	0	0	0	0	Protein coding	(+)-delta-cadinene synthase isozyme C2 [Medicago truncatula] gi|357452577|ref|XP_003596565.1|
Lj0g3v0210429	11	2	3	2	4	4	1	2	3	4	9	3	Protein coding	(+)-neomenthol dehydrogenase [Medicago truncatula] gi|357460053|ref|XP_003600308.1|
Lj0g3v0101689	4	0	2	5	6	13	11	14	5	8	0	12	Protein coding	(+)-neomenthol dehydrogenase [Medicago truncatula] gi|357489423|ref|XP_003614999.1|
Lj0g3v0163209	0	0	0	0	0	0	0	2	7	1	0	0	Protein coding	(+)-neomenthol dehydrogenase [Medicago truncatula] gi|357489423|ref|XP_003614999.1|
Lj0g3v0163199	6	4	12	23	18	43	35	28	18	23	2	11	Protein coding	(+)-neomenthol dehydrogenase [Medicago truncatula] gi|357514609|ref|XP_003627593.1|
Lj0g3v0168079	5	0	19	6	13	12	10	12	22	13	15	13	Protein coding	(+)-neomenthol dehydrogenase [Medicago truncatula] gi|357514615|ref|XP_003627596.1|
Lj0g3v0107839	124	95	132	137	301	355	288	354	339	297	313	245	Protein coding	(2Fe-2S)-binding protein [gamma proteobacterium HIMB55] gi|497104707|ref|WP_009471815.1|
Lj4g3v3113650	0	0	0	0	0	0	0	0	0	0	0	0	Protein coding	(4Fe-4S)-binding protein [Porphyromonas uenonis] gi|494607531|ref|WP_007365778.1|
Lj4g3v1107620	0	0	0	0	0	0	0	0	0	0	0	0	Protein coding	(4Fe-4S)-binding protein [Sphingomonas sp. SKA58] gi|497506089|ref|WP_009820287.1|
Lj3g3v3653420	0	0	0	0	0	0	0	0	0	0	0	0	Protein coding	(E E)-alpha-farnesene synthase [Medicago truncatula] gi|357501877|ref|XP_003621227.1|
Lj0g3v0067039	177	75	135	187	102	178	145	166	183	141	146	115	Protein coding	(iso)flavonoid glycosyltransferase [Medicago truncatula] gi|115334821|gb|ABI94026.1|
Lj0g3v0231499	1	0	7	6	0	2	2	0	2	9	4	2	Protein coding	(iso)flavonoid glycosyltransferase [Medicago truncatula] gi|115334821|gb|ABI94026.1|
Lj2g3v1277760	62	49	46	65	40	68	38	30	28	37	24	25	Protein coding	(R)-mandelonitrile lyase [Medicago truncatula] gi|357487063|ref|XP_003613819.1|
Lj0g3v0307399	70	73	64	95	89	90	77	81	99	62	86	62	Protein coding	(RAP Annotation release2) Galactose-binding like domain containing protein [Medicago truncatula] gi|357439939|ref|XP_003590247.1|
Lj2g3v2001720	0	0	0	0	0	0	0	0	0	0	0	0	Protein coding	(RAP Annotation release2) Glycosyl transferase [Medicago truncatula] gi|357482041|ref|XP_003611306.1|
Lj4g3v1273410	0	0	1	0	0	0	0	0	1	0	1	0	Protein coding	(RAP Annotation release2) Glycosyl transferase [Medicago truncatula] gi|357482041|ref|XP_003611306.1|
Lj1g3v3608330	6	9	1	7	4	0	8	4	5	3	10	9	Protein coding	[FeFe] gi|410991572|dbj|BAM65865.1|
Lj1g3v4105870	16	13	11	19	13	21	4	28	16	2	24	15	Protein coding	10 kDa chaperonin [Medicago truncatula] gi|357509315|ref|XP_003624946.1|
Lj1g3v1930240	0	0	0	0	1	0	0	0	1	5	0	0	Protein coding	10 kDa chaperonin [Medicago truncatula] gi|357513033|ref|XP_003626805.1|
Lj4g3v0643840	124	101	122	169	123	137	78	160	150	4	145	81	Protein coding	10 kDa chaperonin [Medicago truncatula] gi|358344787|ref|XP_003636468.1|
Lj0g3v0223379	0	0	0	0	0	0	0	0	0	0	0	0	Protein coding	10 kDa chaperonin [Wolbachia endosymbiont of Drosophila simulans wNo] gi|482888241|ref|YP_007885408.1|
Lj4g3v2820170	40	41	55	51	36	77	38	45	76	60	39	32	Protein coding	117M18_10 [Brassica rapa] gi|72255611|gb|AAZ66929.1|
Lj3g3v1953530	13	5	7	4	3	0	1	0	0	0	0	0	Protein coding	11S seed storage globulin B [Chenopodium quinoa] gi|115343513|gb|ABI94736.1|
Lj1g3v5020900	371	302	403	412	298	311	293	376	368	218	414	321		121F-specific p53 inducible RNA [Lotus japonicus] gi|221272636|emb|CAQ17049.1|
Lj1g3v5020990	9	13.5	22.5	35	16	33.5	26.5	27	27.5	36.5	20.5	11	Protein coding	121F-specific p53 inducible RNA [Lotus japonicus] gi|221272636|emb|CAQ17049.1|
Lj1g3v0115350	205	188	117	165	369	327	120	225	205	117	366	173	Protein coding	12-oxophytodienoate reductase [Lotus japonicus] gi|283132371|dbj|BAI63591.1|
Lj1g3v0114240	131	41	47	38	74	117	47	92	91	41	169	118	Protein coding	12-oxophytodienoic acid 1010-reductase [Astragalus sinicus] gi|238909261|gb|ACR77749.1|
Lj1g3v3974810	8	6	2	4	0	3	4	2	1	8	12	5	Protein coding	12-oxophytodienoic acid 1010-reductase [Astragalus sinicus] gi|238909261|gb|ACR77749.1|
Lj0g3v0068369	63	44	37	53	66	67	26	47	60	35	64	41	Protein coding	13-hydroperoxide lyase [Lotus japonicus] gi|323575355|dbj|BAJ78217.1|
Lj0g3v0068459	0	0	0	0	2	1	1	3	0	0	0	0	Protein coding	13-hydroperoxide lyase [Lotus japonicus] gi|323575355|dbj|BAJ78217.1|
Lj3g3v1297180	0	0	0	0	0	0	0	0	0	0	0	0	Protein coding	13-hydroperoxide lyase [Lotus japonicus] gi|323575355|dbj|BAJ78217.1|
Lj3g3v1297260	1	0	0	0	0	4	2	0	3	2	2	4	Protein coding	13-hydroperoxide lyase [Lotus japonicus] gi|323575355|dbj|BAJ78217.1|
Lj1g3v1888500	0	0	0	0	0	0	0	0	0	0	0	0	Protein coding	14 kDa proline-rich protein DC2.15 [Medicago truncatula] gi|357437017|ref|XP_003588784.1|
Lj6g3v1720560	2	2	1	2	0	0	0	0	1	0	0	0	Protein coding	14 kDa proline-rich protein DC2.15 [Medicago truncatula] gi|357448007|ref|XP_003594279.1|
Lj0g3v0346339	3219	2769	3841	3762	2208	2213	1935	2103	2281	1245	2384	1618	Protein coding	14 kDa proline-rich protein DC2.15 [Medicago truncatula] gi|357476925|ref|XP_003608748.1|
Lj4g3v1285050	29742	23365	29047	41702	26351	28964	22045	26229	23431	11613	25507	17020	Protein coding	14 kDa proline-rich protein DC2.15 [Medicago truncatula] gi|357476925|ref|XP_003608748.1|
Lj4g3v0654380	18	17	24	43	36	25	27	32	18	12	39	37	Protein coding	14 kDa zinc-binding protein [Medicago truncatula] gi|357475225|ref|XP_003607898.1|
Lj5g3v0309100	7	9	15	10	7	14	4	15	7	0	13	8	Protein coding	14 kDa zinc-binding protein [Medicago truncatula] gi|357475225|ref|XP_003607898.1|
Lj4g3v0669830	142	120	153	163	104	138	97	126	143	69	141	112	Protein coding	14-3-3 protein SGF14e [Glycine max] gi|351726936|ref|NP_001238423.1|
Lj2g3v1252820	344	299	349	400	267	382	269	348	385	139	375	292	Protein coding	14-3-3 protein SGF14f [Glycine max] gi|351726463|ref|NP_001238407.1|
Lj4g3v0548760	0	0	2	2	1	0	0	1	0	0	2	0	Protein coding	14-3-3 protein SGF14n [Glycine max] gi|351724401|ref|NP_001238592.1|
Lj0g3v0113379	5106	4024	4412	5903	9023	11796	7890	10142	11187	6965	11442	8671	Protein coding	14-3-3-like protein [Pisum sativum] gi|4850247|emb|CAB42546.2|
Lj0g3v0239159	88	47	35	81	38	67	30	100	63	24	56	60	Protein coding	14-3-3-like protein [Pisum sativum] gi|4850247|emb|CAB42546.2|
Lj0g3v0082379	0	0	0	0	0	0	0	0	0	0	0	0	Protein coding	14-alpha-glucan-branching enzyme [Aspergillus oryzae RIB40] gi|169786013|ref|XP_001827467.1|
Lj0g3v0169819	4	5	1	4	3	1	4	7	4	0	5	2	Protein coding	15.4 kDa class V heat shock protein [Medicago truncatula] gi|357508747|ref|XP_003624662.1|
Lj1g3v3975730	24	8	29	28	19	29	21	27	20	12	12	16	Protein coding	15.4 kDa class V heat shock protein [Medicago truncatula] gi|357508747|ref|XP_003624662.1|
Lj0g3v0243599	5	4	7	6	9	12	18	1	10	20	9	5	Protein coding	15-hydroxyprostaglandin dehydrogenase [Medicago truncatula] gi|357475423|ref|XP_003607997.1|
Lj4g3v0585740	230	185	226	304	366	359	276	359	383	233	327	287	Protein coding	15-hydroxyprostaglandin dehydrogenase [Medicago truncatula] gi|357475423|ref|XP_003607997.1|
Lj1g3v0451230	69	31	34	73	60	59	62	50	73	43	79	47	Protein coding	16.6 kDa heat shock protein [Medicago truncatula] gi|357477445|ref|XP_003609008.1|
Lj4g3v1614770	3	7	14	13	12	15	19	4	6	6	16	8	Protein coding	16.6 kDa heat shock protein [Medicago truncatula] gi|357477445|ref|XP_003609008.1|
Lj0g3v0201309	3	3	2	3	3	4	2	2	7	0	3	0	Protein coding	16S rRNA methyltransferase [Pseudoalteromonas agarivorans] gi|490725513|ref|WP_004588039.1|
Lj2g3v1068350	3	0	0	0	0	0	6	0	0	0	0	1	Protein coding	16S rRNA methyltransferase [Pseudoalteromonas agarivorans] gi|490725513|ref|WP_004588039.1|
Lj0g3v0345609	0	0	0	0	0	0	0	0	0	0	0	0	Protein coding	16S rRNA methyltransferase [Streptococcus sp. oral taxon 056] gi|497440707|ref|WP_009754905.1|
Lj3g3v1261020	0	1	0	0	0	0	0	0	0	0	0	0	Protein coding	16S rRNA pseudouridylate 516 synthase partial [Acinetobacter baumannii] gi|489210834|ref|WP_003119651.1|
Lj5g3v1949720	0	0	0	0	0	0	2	0	0	0	0	0	Protein coding	17.6 kDa class I heat shock protein [Medicago truncatula] gi|357443643|ref|XP_003592099.1|
Lj3g3v0807630	46	23	50	42	45	55	30	31	47	52	42	28	Protein coding	17.6 kDa class I heat shock protein [Medicago truncatula] gi|357455709|ref|XP_003598135.1|
Lj1g3v0095230	383	301	334	474	341	428	366	329	458	430	405	338	Protein coding	17.6 kDa class II heat shock protein [Theobroma cacao] gi|508713811|gb|EOY05708.1|
Lj5g3v2045960	8	13	9	25	20	21	19	23	17	12	15	17	Protein coding	17.6 kDa class II heat shock protein [Theobroma cacao] gi|508713811|gb|EOY05708.1|
Lj1g3v2612690	57	63	21	95	38	39	22	62	28	20	43	44	Protein coding	177 protein [Medicago truncatula] gi|357452175|ref|XP_003596364.1|
Lj3g3v1063630	112	98	94	142	57	116	57	99	89	66	91	58	Protein coding	177 protein [Medicago truncatula] gi|357452175|ref|XP_003596364.1|
Lj0g3v0229079	276	301	322	457	85	127	122	131	104	126	76	63	Protein coding	177 protein [Medicago truncatula] gi|357453693|ref|XP_003597127.1|
Lj2g3v1215580	150	132	162	226	152	132	144	154	123	101	144	100	Protein coding	18S pre-ribosomal assembly protein gar2-related protein [Arabidopsis thaliana] gi|30678079|ref|NP_178475.2|
Lj1g3v3809440	0	0	0	0	0	0	0	0	0	0	0	0	Protein coding	1-acyl-sn-glycerol-3-phosphate acyltransferase [Cyanothece sp. PCC 7424] gi|218437463|ref|YP_002375792.1|
Lj6g3v1789900	1933	1605	1756	2319	2072	2052	1809	2016	1850	1298	1697	1123	Protein coding	1-aminocyclopropane-1-carboxylate oxidase [Medicago truncatula] gi|357447771|ref|XP_003594161.1|
Lj0g3v0149959	4	6	10	10	8	4	7	13	17	11	3	5	Protein coding	1-aminocyclopropane-1-carboxylate oxidase [Medicago truncatula] gi|357484317|ref|XP_003612446.1|
Lj2g3v1573020	5	3	1	0	0	0	6	5	1	0	2	1	Protein coding	1-aminocyclopropane-1-carboxylate oxidase [Medicago truncatula] gi|357484317|ref|XP_003612446.1|
Lj2g3v1573110	7	2	5	6	7	11	10	7	18	12	20	12	Protein coding	1-aminocyclopropane-1-carboxylate oxidase [Medicago truncatula] gi|357484317|ref|XP_003612446.1|
Lj2g3v2948520	15	10	6	5	7	23	3	8	9	6	16	15	Protein coding	1-aminocyclopropane-1-carboxylate oxidase-like protein [Medicago truncatula] gi|357451771|ref|XP_003596162.1|
Lj3g3v0787300	73	64	73	72	87	93	82	113	118	86	143	72	Protein coding	1-aminocyclopropane-1-carboxylate oxidase-like protein [Medicago truncatula] gi|357451771|ref|XP_003596162.1|
Lj5g3v1135100	76	78	71	124	34	49	44	39	84	28	48	56	Protein coding	1-aminocyclopropane-1-carboxylate oxidase-like protein [Medicago truncatula] gi|357451781|ref|XP_003596167.1|
Lj5g3v1145180	2	2.5	0.5	2.5	0.5	0.5	2.5	0.5	2	3	0.5	2	Protein coding	1-aminocyclopropane-1-carboxylate oxidase-like protein [Medicago truncatula] gi|357451781|ref|XP_003596167.1|
Lj5g3v0528840	24	18	16.5	29	14.5	22	3	17.5	25.5	16.5	22.5	10.5	Protein coding	1-aminocyclopropane-1-carboxylate oxidase-like protein [Medicago truncatula] gi|357451795|ref|XP_003596174.1|
Lj5g3v0528850	5	3	5.5	1	2.5	11	3	5.5	5.5	0.5	3.5	2.5	Protein coding	1-aminocyclopropane-1-carboxylate oxidase-like protein [Medicago truncatula] gi|357451795|ref|XP_003596174.1|
Lj4g3v0561880	0	0	0	0	0	0	0	0	0	0	0	1	Protein coding	1-aminocyclopropane-1-carboxylate oxidase-like protein [Medicago truncatula] gi|357478703|ref|XP_003609637.1|
Lj1g3v1930150	0	2	0	6	0	0	4	0	3	3	3	3	Protein coding	1-aminocyclopropane-1-carboxylate oxidase-like protein [Medicago truncatula] gi|357512997|ref|XP_003626787.1|
Lj3g3v0614720	4	7	2	3	0	4	8	4	6	0	2	13	Protein coding	1-aminocyclopropane-1-carboxylate oxidase-like protein [Medicago truncatula] gi|357512997|ref|XP_003626787.1|
Lj1g3v1930210	0	0	0	0	0	0	0	1	0	0	0	0	Protein coding	1-aminocyclopropane-1-carboxylate oxidase-like protein [Medicago truncatula] gi|357512999|ref|XP_003626788.1|
Lj3g3v0614780	0	0	0	0	0	1	0	0	1	0	0	0	Protein coding	1-aminocyclopropane-1-carboxylate oxidase-like protein [Medicago truncatula] gi|357512999|ref|XP_003626788.1|
Lj2g3v1982940	7	23	11	12	4	22	0	9	12	4	3	9	Protein coding	1-aminocyclopropane-1-carboxylate synthase [Medicago truncatula] gi|357482497|ref|XP_003611535.1|
Lj0g3v0243559	0	0	0	0	0	0	0	0	0	0	0	0	Protein coding	1-aminocyclopropane-1-carboxylic acid synthase [Vigna radiata] gi|5231127|gb|AAD41083.1|AF151961_1
Lj4g3v0706600	1	1	0	0	1	1	1	2	3	0	1	1	Protein coding	1-aminocyclopropane-1-carboxylic acid synthase [Vigna radiata] gi|5231127|gb|AAD41083.1|AF151961_1
Lj2g3v2136020	0	0	0	0	0	0	0	0	0	0	0	0	Protein coding	1-deoxy-d-xylulose 5-phosphate reductoisomerase [Asticcacaulis excentricus CB 48] gi|315499835|ref|YP_004088638.1|
Lj4g3v1511450	289	235	232	387	720	774	452	590	586	203	705	431	Protein coding	1-deoxy-D-xylulose 5-phosphate reductoisomerase chloroplastic-like [Glycine max] gi|358248074|ref|NP_001240062.1|
Lj0g3v0269879	0	0	0	0	0	0	0	0	0	0	0	0	Protein coding	1-deoxy-D-xylulose-5-phosphate synthase [gamma proteobacterium HTCC5015] gi|495558718|ref|WP_008283297.1|
Lj4g3v1316140	0	0	0	0	0	0	0	0	0	0	0	0	Protein coding	1-deoxy-D-xylulose-5-phosphate synthase [marine gamma proteobacterium HTCC2143] gi|494427017|ref|WP_007223445.1|
Lj0g3v0109899	20	21	14	13	23	27.5	26	19.5	21.5	21.5	18	20	Protein coding	1H-3-hydroxy-4-oxoquinaldine 24-dioxygenase [Candidatus Caldiarchaeum subterraneum] gi|315426379|dbj|BAJ48018.1|
Lj6g3v1954170	1	0	0	0	0	3	0	0	1	0	0	0	Protein coding	1-O-acylglucose:anthocyanin-O-acyltransferase [Clitoria ternatea] gi|165994488|dbj|BAF99694.1|
Lj0g3v0274809	4	6	14	22	10	18	14	3	16	19	16	8	Protein coding	1-phosphatidylinositol-3-phosphate 5-kinase-like protein [Medicago truncatula] gi|357479311|ref|XP_003609941.1|
Lj4g3v1237990	8	10	11	11	8	15	14	6	10	7	13	11	Protein coding	1-phosphatidylinositol-45-bisphosphate phosphodiesterase delta-1 [Theobroma cacao] gi|508777046|gb|EOY24302.1|
Lj0g3v0216179	0	0	0	0	0	0	0	0	0	0	0	0	Protein coding	1-phosphatidylinositol-45-bisphosphate phosphodiesterase delta-4 [Heterocephalus glaber] gi|351699527|gb|EHB02446.1|
Lj5g3v1402640	0	0	0	0	0	0	0	0	0	0	0	0	Protein coding	1-phosphatidylinositol-45-bisphosphate phosphodiesterase epsilon-1 [Theobroma cacao] gi|508719146|gb|EOY11043.1|
Lj5g3v2240990	1120	917	1293	1292	1168	1445	1075	1155	1297	1118	1371	927	Protein coding	20S proteasome alpha subunit E2 isoform 2 [Theobroma cacao] gi|508780133|gb|EOY27389.1|
Lj0g3v0363779	709	513	605	730	636	726	609	766	756	451	734	521	Protein coding	20S proteasome alpha subunit G1 [Theobroma cacao] gi|508785767|gb|EOY33023.1|
Lj0g3v0070749	31	24	46	52	32	24	17	29	36	37	26	23	Protein coding	21 kDa protein [Medicago truncatula] gi|357455903|ref|XP_003598232.1|
Lj0g3v0070759	2757	2065	1816	2647	2443	3092	2170	2952	2784	1812	3670	2461	Protein coding	21 kDa protein [Medicago truncatula] gi|357455917|ref|XP_003598239.1|
Lj0g3v0116649	191	170	196	191	207	194	234	269	222	173	240	179	Protein coding	21 kDa seed protein [Medicago truncatula] gi|357499767|ref|XP_003620172.1|
Lj2g3v2926310	249	177	237	273	345	298	228	300	310	288	250	155	Protein coding	22.0 kDa heat shock protein [Medicago truncatula] gi|357493539|ref|XP_003617058.1|
Lj2g3v2926320	36	36	14	38	31	35	32	46	25	23	44	36	Protein coding	22.0 kDa heat shock protein [Medicago truncatula] gi|357493539|ref|XP_003617058.1|
Lj0g3v0197289	110	71	83	130	98	143	119	124	86	47	128	92	Protein coding	22.7 kDa class IV heat shock protein [Medicago truncatula] gi|357493537|ref|XP_003617057.1|
Lj0g3v0079919	61	54	63	80	73	62	58	47	75	53	60	35	Protein coding	22.7 kDa class IV heat shock protein [Medicago truncatula] gi|357495825|ref|XP_003618201.1|
Lj0g3v0197499	9	0	5	2	5	7	5	7	6	0	0	5	Protein coding	22.7 kDa class IV heat shock protein [Medicago truncatula] gi|357495825|ref|XP_003618201.1|
Lj3g3v3006180	2	2	6	7	2	3	2	2	1	1	3	7	Protein coding	23-bisphosphoglycerate-dependent phosphoglycerate mutase [Medicago truncatula] gi|357471937|ref|XP_003606253.1|
Lj0g3v0212449	235	208	155	201	281	419	273	273	417	240	291	276	Protein coding	23-bisphosphoglycerate-dependent phosphoglycerate mutase [Medicago truncatula] gi|357518595|ref|XP_003629586.1|
Lj1g3v4578910	4	0	4	1	1	10	0	4	1	0	0	0	Protein coding	23-bisphosphoglycerate-independent phosphoglycerate mutase [Theobroma cacao] gi|508715818|gb|EOY07715.1|
Lj4g3v2400680	0	0	0	0	0	0	0	0	0	0	0	0	Protein coding	2'3'-cyclic-nucleotide 2'-phosphodiesterase [Haloarcula vallismortis] gi|490653006|ref|WP_004518000.1|
Lj0g3v0027069	0	0	0	0	0	0	0	0	0	0	0	0	Protein coding	23-dimethylmalate lyase [Sagittula stellata] gi|492487360|ref|WP_005861602.1|
Lj0g3v0321339	0	1	0	0	0	0	1	0	0	0	0	2	Protein coding	23-dimethylmalate lyase [Sagittula stellata] gi|492487360|ref|WP_005861602.1|
Lj2g3v3337840	3	1	0	0	0	0	0	0	0	0	0	0	Protein coding	23S rRNA (Uracil-5-) -methyltransferase RumA [Agarivorans albus] gi|511824013|ref|WP_016402846.1|
Lj3g3v0290440	14	11	9	27	12	11	17	23	24	15	12	4	Protein coding	23S rRNA (uracil-5-)-methyltransferase rumA [Medicago truncatula] gi|357454725|ref|XP_003597643.1|
Lj3g3v2718810	1	2	0	1	0	1	0	0	0	0	2	1	Protein coding	23S rRNA (uracil-5-)-methyltransferase rumA [Medicago truncatula] gi|357454725|ref|XP_003597643.1|
Lj0g3v0275459	0	0	0	0	0	0	0	4	1	0	0	3	Protein coding	23S rRNA (uracil-5-)-methyltransferase RumA [Thermomicrobium roseum DSM 5159] gi|221632250|ref|YP_002521471.1|
Lj0g3v0244229	58	35	54	51	44	53	48	40	76	23	63	43	Protein coding	23S rRNA methyltransferase [Paenibacillus sp. HGF5] gi|497278474|ref|WP_009592691.1|
Lj0g3v0147409	0	0	0	0	0	0	0	0	0	0	0	0	Protein coding	24-dienoyl-CoA reductase [Cryptococcus neoformans var. grubii H99] gi|405122193|gb|AFR96960.1|
Lj4g3v1108010	0	0	0	0	0	0	0	0	0	0	0	0	Protein coding	24-dienoyl-CoA reductase [Cryptococcus neoformans var. grubii H99] gi|405122193|gb|AFR96960.1|
Lj0g3v0034789	0	0	0	0	0	0	0	0	0	0	0	0	Protein coding	25.7 kDa protein [Cicer arietinum] gi|7271117|emb|CAB81546.1|
Lj1g3v0786290	0	1	2	0	0.33	0	0	0	0	0	0	0	Protein coding	25.7 kDa protein [Cicer arietinum] gi|7271117|emb|CAB81546.1|
Lj3g3v3362000	4	1	2	2	1	0	0	3	4	5	1	2	Protein coding	26S protease regulatory subunit 6 [Cicer arietinum] gi|3135751|emb|CAA06853.1|
Lj1g3v1720090	168	140	207	301	150	244	172	174	175	143	179	174	Protein coding	26S protease regulatory subunit 8 [Entamoeba histolytica HM-1:IMSS] gi|183237345|ref|XP_001914603.1|
Lj0g3v0265709	278	219	286	347	283	295	216	292	292	153	287	196	Protein coding	26S proteasome non-ATPase regulatory subunit [Medicago truncatula] gi|357447037|ref|XP_003593794.1|
Lj6g3v1966950	212	139	239	228	204	169	176	178	186	192	182	187	Protein coding	26S proteasome non-ATPase regulatory subunit [Medicago truncatula] gi|357447037|ref|XP_003593794.1|
Lj3g3v0429130	130	105	119	161	178	271	146	153	189	187	178	132	Protein coding	26S proteasome non-ATPase regulatory subunit [Medicago truncatula] gi|357516527|ref|XP_003628552.1|
Lj3g3v3118700	0	2	0	0	0	0	0	0	0	0	0	0	Protein coding	26S proteasome non-ATPase regulatory subunit [Medicago truncatula] gi|357516527|ref|XP_003628552.1|
Lj0g3v0079039	215	133	196	205	123	180	118	132	145	124	148	102	Protein coding	26S proteasome non-ATPase regulatory subunit 11 [Theobroma cacao] gi|508709931|gb|EOY01828.1|
Lj1g3v2035090	417	345	430	433	341	456	265	357	431	142	390	271	Protein coding	26S proteasome non-ATPase regulatory subunit 11 [Theobroma cacao] gi|508709931|gb|EOY01828.1|
Lj4g3v0486340	394	224	279	366	331	325	217	270	293	224	298	221	Protein coding	28 kDa heat- and acid-stable phosphoprotein [Medicago truncatula] gi|357446809|ref|XP_003593680.1|
Lj1g3v4528510	12	5	12	13	10	16	8	9	14	6	20	14	Protein coding	28 kDa ribonucleoprotein chloroplastic [Triticum urartu] gi|473744246|gb|EMS45461.1|
Lj0g3v0069769	0	1	4	1	0	2	0	0	0	0	0	0	Protein coding	28S ribosomal protein S29 [Medicago truncatula] gi|357458023|ref|XP_003599292.1|
Lj0g3v0279229	0	0	1	0	0	0	0	0	0	0	0	0.5	Protein coding	2-acylglycerol O-acyltransferase 1 [Rana catesbeiana] gi|226372392|gb|ACO51821.1|
Lj1g3v3976010	4	2	11	5	9	1	2	3	0	0	1	1	Protein coding	2-aminoethanethiol dioxygenase [Medicago truncatula] gi|357508797|ref|XP_003624687.1|
Lj1g3v2156630	0	0	0	0	0	0	0	0	0	0	0	0	Protein coding	2C protein [Hepatitis A virus] gi|23307153|dbj|BAC16565.1|
Lj3g3v1132610	0	0	0	0	0	0	1	0	0	0	0	0	Protein coding	2-carboxy-D-arabinitol 1-phosphate (CA1P) phosphatase [Phaseolus vulgaris] gi|353227769|emb|CCE25834.1|
Lj1g3v0261770	2	1.33	0.33	5.33	1	5	8	2.67	8	1.67	5	1.33	Protein coding	2-dehydro-3-deoxyphosphoheptonate aldolase (3-deoxy-d-arabino-heptulosonate 7-phosphate synthase) [Medicago truncatula] gi|357489731|ref|XP_003615153.1|
Lj1g3v2898480	145	114	150	145	118	119	108	133	127	75	132	143	Protein coding	2-dehydro-3-deoxyphosphooctonate aldolase [Medicago truncatula] gi|357507985|ref|XP_003624281.1|
Lj0g3v0152139	27	28	45	60	64	35	45	39	54	52	35	26	Protein coding	2-deoxy-D-gluconate 3-dehydrogenase [Clostridium bolteae] gi|488641295|ref|WP_002577953.1|
Lj4g3v2690750	1	1	0	4	2	0	4	7	1	2	3	1	Protein coding	2Fe-2S ferredoxin-like superfamily protein AATFD2 [Theobroma cacao] gi|508706205|gb|EOX98101.1|
Lj2g3v1252770	7	0	0	2	1	1	7	9	0	1	1	0	Protein coding	2-hydroxy-6-oxo-6-phenylhexa-24-dienoate hydrolase [Medicago truncatula] gi|357487589|ref|XP_003614082.1|
Lj2g3v1757170	0	0	0	0	0	0	0	0	0	0	0	0	Protein coding	2-hydroxy-6-oxononadienedioate/2-hydroxy-6-oxononatrienedioate hydrolase [Medicago truncatula] gi|357483439|ref|XP_003612006.1|
Lj0g3v0129579	21	20	19	17	18	28	18	10	34	17	25	12	Protein coding	2-hydroxyacid dehydrongenase [Medicago truncatula] gi|357504391|ref|XP_003622484.1|
Lj0g3v0072089	0	0	0	0	0	0	0	0	0	0	0	0	Protein coding	2-hydroxyglutaryl-CoA dehydratase [Bacteroides sp. D2] gi|496287981|ref|WP_009000019.1|
Lj5g3v2057510	540.5	462.5	349	571.5	758.5	917	467.5	764	725.5	285	1029	583.5	Protein coding	2-Hydroxyisoflavanone dehydratase [Glycyrrhiza echinata] gi|56692178|dbj|BAD80839.1|
Lj4g3v0485980	55.5	62.5	33.5	61	96.5	149	76	93.5	115	124.5	146.5	127	Protein coding	2-hydroxyisoflavanone synthase [Lotus japonicus] gi|148839039|dbj|BAF64284.1|
Lj4g3v0486150	167	165	85	136	411	489	222	290	385	370	428	341	Protein coding	2-hydroxyisoflavanone synthase [Lotus japonicus] gi|148839039|dbj|BAF64284.1|
Lj0g3v0019489	0	0	0	0	0	0	0	0	0	0	0	0	Protein coding	2-isopropylmalate synthase leua [Rhodococcus equi 103S] gi|312137917|ref|YP_004005253.1|
Lj4g3v1329940	0	0	0	0	0	0	0	0	0	0	0	0	Protein coding	2-isopropylmalate synthase leua [Rhodococcus equi 103S] gi|312137917|ref|YP_004005253.1|
Lj0g3v0255349	215.5	140.5	173	218	185	255.5	179.5	205.5	237.5	146	193.5	166.5	Protein coding	2-keto-3-deoxygluconate permease [Subdoligranulum variabile] gi|494107443|ref|WP_007048229.1|
Lj0g3v0133819	12	8	19	12	16	12	12	14	14	7	16	8	Protein coding	2-nitropropane dioxygenase-like protein [Medicago truncatula] gi|357460979|ref|XP_003600771.1|
Lj4g3v0341230	134	113	109	126	70	128	74	120	98	39	137	55	Protein coding	2-nitropropane dioxygenase-like protein [Medicago truncatula] gi|357460979|ref|XP_003600771.1|
Lj0g3v0196109	28	43	25	47	73	49	40	41	46	11	44	26	Protein coding	2-nonaprenyl-3-methyl-6-methoxy-14-benzoquinol hydroxylase [Theobroma cacao] gi|508720873|gb|EOY12770.1|
Lj1g3v1596880	1	0	1	0	0	1	1	0	2	3	2	1	Protein coding	2-nonaprenyl-3-methyl-6-methoxy-14-benzoquinol hydroxylase [Theobroma cacao] gi|508720873|gb|EOY12770.1|
Lj1g3v1596890	8	4	4	8	3	21	1	9	5	4	0	3	Protein coding	2-nonaprenyl-3-methyl-6-methoxy-14-benzoquinol hydroxylase [Theobroma cacao] gi|508720873|gb|EOY12770.1|
Lj3g3v0681680	60	92	58	126	63	146	53	71	44	26	57	35	Protein coding	2-nonaprenyl-3-methyl-6-methoxy-14-benzoquinol hydroxylase [Theobroma cacao] gi|508720873|gb|EOY12770.1|
Lj3g3v0681690	31	35	33	37	34	17	22	25	33	18	18	17	Protein coding	2-nonaprenyl-3-methyl-6-methoxy-14-benzoquinol hydroxylase [Theobroma cacao] gi|508720873|gb|EOY12770.1|
Lj3g3v2744030	19	61	35	82	109	101	65	65	51	36	76	44	Protein coding	2-nonaprenyl-3-methyl-6-methoxy-14-benzoquinol hydroxylase [Theobroma cacao] gi|508720873|gb|EOY12770.1|
Lj3g3v2873670	4	3	4	4.5	11	7	4	9	6	12	5	2	Protein coding	2-nonaprenyl-3-methyl-6-methoxy-14-benzoquinol hydroxylase [Theobroma cacao] gi|508720873|gb|EOY12770.1|
Lj3g3v2873680	0	0	1	0.5	1.5	0.5	0	0	0	0.5	1	0	Protein coding	2-nonaprenyl-3-methyl-6-methoxy-14-benzoquinol hydroxylase [Theobroma cacao] gi|508720873|gb|EOY12770.1|
Lj3g3v2873690	17	14	6	19	30.5	13.5	3	11	7	30.5	38	10	Protein coding	2-nonaprenyl-3-methyl-6-methoxy-14-benzoquinol hydroxylase [Theobroma cacao] gi|508720873|gb|EOY12770.1|
Lj1g3v2513730	5	7	5	4	0	7	2	6	8	0	5	7	Protein coding	2-oxoglutarate (2OG) and Fe(II)-dependent oxygenase superfamily protein [Arabidopsis thaliana] gi|30687540|ref|NP_181384.2|
Lj3g3v1339030	37	47	49	58	44	42	31	43	44	31	60	44	Protein coding	2-oxoglutarate (2OG) and Fe(II)-dependent oxygenase superfamily protein [Arabidopsis thaliana] gi|30695767|ref|NP_191888.2|
Lj4g3v2406420	6	6	7	4	2	2	0	5	2	1	4	1	Protein coding	2-oxoglutarate (2OG) and Fe(II)-dependent oxygenase superfamily protein [Arabidopsis thaliana] gi|79375455|ref|NP_176975.2|
Lj3g3v0965880	49	69	78	79	74	79	73	67	104	55	73	52	Protein coding	2-oxoglutarate (2OG) and Fe(II)-dependent oxygenase superfamily protein isoform 1 [Theobroma cacao] gi|508721881|gb|EOY13778.1|
Lj3g3v0476960	72	39	51	81	74	73	55	73	56	41	63	54	Protein coding	2-oxoglutarate and Fe(II)-dependent oxygenase superfamily protein [Theobroma cacao] gi|508704845|gb|EOX96741.1|
Lj5g3v2029560	88	69	65	144	75	80	85	88	72	87	112	64	Protein coding	2-oxoglutarate and Fe(II)-dependent oxygenase superfamily protein isoform 1 [Theobroma cacao] gi|508775787|gb|EOY23043.1|
Lj0g3v0163879	80	93	130	142	124	103	125	108	109	94	141	98	Protein coding	2-oxoglutarate and Fe(II)-dependent oxygenase superfamily protein isoform 1 [Theobroma cacao] gi|508778273|gb|EOY25529.1|
Lj3g3v3689910	17	14	12	13	7	9	8	6	7	7	12	3	Protein coding	2-oxoglutarate and Fe(II)-dependent oxygenase superfamily protein isoform 1 [Theobroma cacao] gi|508783620|gb|EOY30876.1|
Lj5g3v2169580	19	11	19	38	17	36	16	15	37	15	26	17	Protein coding	2-oxoglutarate and Fe(II)-dependent oxygenase superfamily protein isoform 3 [Theobroma cacao] gi|508778275|gb|EOY25531.1|
Lj4g3v3002460	0	0	0	0	0	0	0	0	0	0	0	0	Protein coding	2-oxoglutarate ferredoxin oxidoreductase subunit alpha [Campylobacter gracilis] gi|492509117|ref|WP_005870516.1|
Lj6g3v2204740	362	279	369	416	383	606	414	503	717	425	453	396	Protein coding	2-oxoglutarate/malate translocator [Medicago truncatula] gi|357445913|ref|XP_003593234.1|
Lj1g3v1929100	0	0	2	1	0	0	0	0	1	0	0	0	Protein coding	2-oxoglutarate-dependent dioxygenase [Medicago truncatula] gi|357436837|ref|XP_003588694.1|
Lj1g3v1340510	117	103	116	163	139	153	129	161	204	161	189	141	Protein coding	2-oxoisovalerate dehydrogenase subunit alpha [Medicago truncatula] gi|357464693|ref|XP_003602628.1|
Lj4g3v2267410	0	0	0	0	0	2	0	0	0	6	0	0	Protein coding	2-polyprenyl-6-methoxyphenol hydroxylase [Mycobacterium tusciae] gi|493283972|ref|WP_006241717.1|
Lj1g3v1911800	0	0	0	0	0	0	0	0	0	0	0	0	Protein coding	2-polyprenyl-6-methoxyphenol hydroxylase related FAD-dependent oxidoreductase [Myroides injenensis] gi|497940178|ref|WP_010254334.1|
Lj0g3v0002239	161	102	141	148.5	451	535.5	479.5	475.5	564	430.5	502.5	325.5	Protein coding	2-succinylbenzoate-CoA ligase [Medicago truncatula] gi|357458549|ref|XP_003599555.1|
Lj0g3v0002229	255	168	226	247.5	720	878.5	777.5	759.5	908	719.5	807.5	524.5	Protein coding	2-succinylbenzoate-CoA ligase [Medicago truncatula] gi|357458551|ref|XP_003599556.1|
Lj0g3v0112059	233	41	43	66	323	381	66	219	180	51	238	175	Protein coding	2-succinylbenzoate-CoA ligase [Medicago truncatula] gi|357460691|ref|XP_003600627.1|
Lj0g3v0188849	64	36	19	54	70	131	38	95	80	41	80	57	Protein coding	2-succinylbenzoate-CoA ligase [Medicago truncatula] gi|357460691|ref|XP_003600627.1|
Lj6g3v0378000	2172	1366	1718	2080	2420	3135	2023	2723	3021	1898	3004	2230	Protein coding	2-succinylbenzoate-CoA ligase [Medicago truncatula] gi|357460691|ref|XP_003600627.1|
Lj4g3v2269810	6	10	12	31	13	9	15	17	12	9	10	6	Protein coding	2-succinylbenzoate-CoA ligase [Medicago truncatula] gi|357478905|ref|XP_003609738.1|
Lj4g3v2270890	24	32	33	58	60	64	47	62	71	27	37	21	Protein coding	2-succinylbenzoate-CoA ligase [Medicago truncatula] gi|357478905|ref|XP_003609738.1|
Lj6g3v1549210	48	52	63	83	78	81	35	62	67	47	67	45	Protein coding	2-succinylbenzoate-CoA ligase [Medicago truncatula] gi|357478905|ref|XP_003609738.1|
Lj0g3v0312949	25	20	25.5	54	72	98	48	83	91.5	63.5	66.5	52.5	Protein coding	2-succinylbenzoate-CoA ligase [Medicago truncatula] gi|357517755|ref|XP_003629166.1|
Lj0g3v0312959	4	7	9.5	11	10	17	17	14	18.5	20.5	16.5	10.5	Protein coding	2-succinylbenzoate-CoA ligase [Medicago truncatula] gi|357517755|ref|XP_003629166.1|
Lj2g3v0484920	1.5	0	0.5	1.5	0.5	0	0	0	1.5	0	0	1	Protein coding	30S ribosomal protein S11 [Medicago truncatula] gi|357455123|ref|XP_003597842.1|
Lj1g3v0762230	118	82	99	148	110	142	111	133	140	53	142	82	Protein coding	30S ribosomal protein S13 [Medicago truncatula] gi|357461657|ref|XP_003601110.1|
Lj2g3v2676970	0	0	0	0	0	0	0	0	0	0	1	0	Protein coding	30S ribosomal protein s13 rpsm [Rhodococcus equi 103S] gi|312140892|ref|YP_004008228.1|
Lj3g3v2171540	233	173	223	259	203	276	220	218	269	167	188	171	Protein coding	30S ribosomal protein S15 [Medicago truncatula] gi|357468029|ref|XP_003604299.1|
Lj6g3v1239530	154	158	128	154	170	215	164	210	179	159	206	137	Protein coding	30S ribosomal protein S16 [Medicago truncatula] gi|357449871|ref|XP_003595212.1|
Lj3g3v1603880	0	0	0	0	0	0	0	0	0	0	0	0	Protein coding	30S ribosomal protein S17 [Collinsella tanakaei] gi|496433070|ref|WP_009141917.1|
Lj3g3v0247260	703	600	665	817	671	890	732	778	879	803	892	665	Protein coding	30S ribosomal protein S17 [Medicago truncatula] gi|357454921|ref|XP_003597741.1|
Lj3g3v1381530	356	251	299	433	386	372	284	341	383	188	319	298	Protein coding	30S ribosomal protein S17 [Medicago truncatula] gi|357495711|ref|XP_003618144.1|
Lj0g3v0282969	3	11	12	6	14	10	13	8	5	9	4	5	Protein coding	30S ribosomal protein S18 [Aegilops tauschii] gi|475592641|gb|EMT22147.1|
Lj0g3v0287549	6	5	3	7	6	7	11	7	11	4	3	9	Protein coding	30S ribosomal protein S18 [Medicago truncatula] gi|357468961|ref|XP_003604765.1|
Lj0g3v0162369	0	0	0	0	0	0	0	0	0	0	0	0	Protein coding	30S ribosomal protein S4 [Polymorphum gilvum SL003B-26A1] gi|328543189|ref|YP_004303298.1|
Lj0g3v0109549	0	0	0	0	0	0	0	0	0	0	0	0	Protein coding	30S ribosomal protein S4 [uncultured bacterium] gi|406904062|gb|EKD45954.1|
Lj3g3v0139450	360	247	370	404	319	386	307	315	352	272	382	252	Protein coding	30S ribosomal protein S5 [Medicago truncatula] gi|357519961|ref|XP_003630269.1|
Lj6g3v1918200	110	103	116	110	124	102	115	114	132	67	118	92	Protein coding	30S ribosomal protein S5 [Medicago truncatula] gi|357519961|ref|XP_003630269.1|
Lj0g3v0205889	34	25	16	39	24	33	38	29	36	35	21	21	Protein coding	30S ribosomal protein S6 [Medicago truncatula] gi|357448827|ref|XP_003594689.1|
Lj6g3v0084360	0	0	0	4	0	0	0	4	0	1	3	0	Protein coding	31 kDa ribonucleoprotein [Medicago truncatula] gi|357439793|ref|XP_003590174.1|
Lj0g3v0306359	122	72	85	103	98	120	57	93	125	60	127	74	Protein coding	31 kDa ribonucleoprotein chloroplastic [Aegilops tauschii] gi|475586512|gb|EMT20313.1|
Lj6g3v1823210	0	0	0	0	0	0	0	0	0	0	0	0	Protein coding	31 kDa salivary protein [Phlebotomus duboscqi] gi|112497620|gb|ABI20187.1|
Lj2g3v0636070	0	2	1	1	3	1	0	0	2	0	0	2	Protein coding	34-dihydroxy-2-butanone kinase [Zea mays] gi|226509698|ref|NP_001148575.1|
Lj0g3v0357369	2	1	3	1	0	2	0	5	4	4	6	1	Protein coding	3-5 exonuclease/ nucleic acid binding protein [Medicago truncatula] gi|357448871|ref|XP_003594711.1|
Lj0g3v0107789	0	0	0	0	0	0	0	0	0	0	0	0	Protein coding	37S ribosomal protein MRP4 [Paracoccidioides brasiliensis Pb03] gi|225679004|gb|EEH17288.1|
Lj2g3v0178220	0	0	0	1	0	0	0	0	0	0	0	0	Protein coding	3D [Human parechovirus 1] gi|154466476|gb|ABS82465.1|
Lj0g3v0048789	0	0	0	0	0	0	0	0	0	0	0	0	Protein coding	3D-(35/4)-trihydroxycyclohexane-12-dione hydrolase [Actinomyces sp. oral taxon 448] gi|497434785|ref|WP_009748983.1|
Lj1g3v0261750	7.5	4.83	6.33	7.33	7	18.5	11	12.17	9.5	16.67	19.5	3.33	Protein coding	3-deoxy-7-phosphoheptulonate synthase [Lactuca sativa] gi|73912412|dbj|BAE20405.1|
Lj1g3v3833720	0	0	0	0	0	0	0	0	3	0	2	2	Protein coding	3-deoxy-manno-octulosonate cytidylyltransferase [Sulfuricella denitrificans] gi|496496359|ref|WP_009204895.1|
Lj2g3v1022380	0	0	0	0	0	0	0	0	0	0	0	0	Protein coding	3-hydroxy-3-methylglutaryl-coenzyme A reductase [Fusarium oxysporum f. sp. cubense race 1] gi|477517252|gb|ENH69501.1|
Lj3g3v1669350	0	0	0	0	0	0	0	0	0	0	3	0	Protein coding	3-hydroxy-3-methylglutaryl-coenzyme A reductase [Fusarium oxysporum f. sp. cubense race 1] gi|477517252|gb|ENH69501.1|
Lj4g3v2094890	13	6	11	8	9	8	7	1	8	20	9	6	Protein coding	3-hydroxy-3-methylglutaryl-coenzyme A reductase [Medicago truncatula] gi|357479689|ref|XP_003610130.1|
Lj0g3v0208219	13	12	13	14	757	1130	761	961	961	619	795	619	Protein coding	3-hydroxyacyl-CoA dehydrogenase [Pseudomonas sp. G5(2012)] gi|510313349|gb|EPA98367.1|
Lj4g3v3096040	10	1	3	10	225	368	263	324	294	218	196	196	Protein coding	3-hydroxyacyl-CoA dehydrogenase [Pseudomonas sp. G5(2012)] gi|510313349|gb|EPA98367.1|
Lj3g3v0509640	3	2	1	5	1	10	0	4	8	3	3	4	Protein coding	3-hydroxyisobutyryl-CoA hydrolase-like protein [Medicago truncatula] gi|357512815|ref|XP_003626696.1|
Lj0g3v0286429	5865	4006	4177.5	6590.5	5104.5	8573.5	5337	7052	6906	2246.5	4932	3378.5	Protein coding	3'-hydroxy-N-methyl-(S)-coclaurine 4'-O-methyltransferase-like [Glycine max] gi|371502138|ref|NP_001243073.1|
Lj1g3v0672660	0	0	0	0	0	0	0	0	0	0	0	0	Protein coding	3-isopropylmalate dehydratase large subunit [Salmonella enterica] gi|447063381|ref|WP_001140637.1|
Lj3g3v2995670	2	4	8	6	2	2	0	0	5	1	2	3	Protein coding	3-isopropylmalate dehydratase small subunit [Cryptobacterium curtum DSM 15641] gi|256826884|ref|YP_003150843.1|
Lj0g3v0179299	0	0	0	0	0	0	0	0	0	0	0	0	Protein coding	3-isopropylmalate dehydratase small subunit [Thermoanaerobacterium thermosaccharolyticum M0795] gi|433653759|ref|YP_007297467.1|
Lj0g3v0074609	0	0	0	0	0	0	0	0	2	0	0	0	Protein coding	3-ketoacyl-CoA reductase [Medicago truncatula] gi|357518603|ref|XP_003629590.1|
Lj2g3v1154110	2	0	0	0	3	0	0	2	2	0	0	0	Protein coding	3-ketoacyl-CoA synthase [Arachis hypogaea] gi|269854053|gb|ACZ51240.1|
Lj5g3v2203980	4	1	0	3	0	1	1	3	2	4	3	2	Protein coding	3-ketoacyl-CoA synthase [Arachis hypogaea] gi|269854053|gb|ACZ51240.1|
Lj0g3v0216389	1	3	2	3	4	13	5	8	2	0	2	2	Protein coding	3-ketoacyl-CoA synthase [Medicago truncatula] gi|357472603|ref|XP_003606586.1|
Lj1g3v5060470	85	61	75	90	50	101	55	69	55	25	35	46	Protein coding	3-ketoacyl-CoA synthase [Medicago truncatula] gi|357512625|ref|XP_003626601.1|
Lj3g3v0719950	0	0	0	0	0	0	0	0	0	0	0	0	Protein coding	3-methyl-2-oxobutanoate hydroxymethyltransferase [Azoarcus sp. KH32C] gi|470171838|ref|YP_007552724.1|
Lj0g3v0084829	15	12	24.5	28	24	23	18	19	19.5	17.5	17.5	16	Protein coding	3-methyl-2-oxobutanoate hydroxymethyltransferase [Medicago truncatula] gi|357504415|ref|XP_003622496.1|
Lj0g3v0175729	0	0	0	0	0	0	0	0	0	0	0	0	Protein coding	3-methyladenine DNA glycosylase [Desulfosporosinus meridiei DSM 13257] gi|402572309|ref|YP_006621652.1|
Lj0g3v0178869	0	0	0	0	0	0	0	0	0	0	0	0	Protein coding	3-methyladenine DNA glycosylase [Desulfosporosinus meridiei DSM 13257] gi|402572309|ref|YP_006621652.1|
Lj4g3v0619950	315	208	279	381	327	423	405	470	512	537	501	369	Protein coding	3-methylcrotonyl-CoA carboxylase [Medicago truncatula] gi|357475341|ref|XP_003607956.1|
Lj3g3v3337760	0	0	0	0	0	0	0	0	0	0	0	0	Protein coding	3-octaprenyl-4-hydroxybenzoate carboxy-lyase [Picrophilus torridus DSM 9790] gi|48477237|ref|YP_022943.1|
Lj4g3v0878980	0.83	0	1	0.5	0	0.5	0	2	1.17	0	1.67	1	Protein coding	3-octaprenyl-4-hydroxybenzoate carboxy-lyase [Picrophilus torridus DSM 9790] gi|48477237|ref|YP_022943.1|
Ljmitog3v0000240	433	352	684	635	653	894	811	712	756	546	624	502	Protein coding	3-oxoacyl-[acyl-carrier protein] gi|494921443|ref|WP_007647479.1|
Lj1g3v1207780	91	66	81	132	109	133	120	103	112	92	92	90	Protein coding	3-oxoacyl-[acyl-carrier-protein] gi|514089871|gb|EPF70010.1|
Lj2g3v1389550	0	0	0	0	0	0	0	0	0	0	0	0	Protein coding	3-oxoacyl-ACP synthase [Agrobacterium albertimagni] gi|493777730|ref|WP_006726179.1|
Lj1g3v3974790	0	3	3	0	1	0	0	0	0	6	0	1	Protein coding	3-oxoacyl-ACP synthase [Bacteroides intestinalis] gi|494938313|ref|WP_007664344.1|
Lj0g3v0237959	96	102	98	198	106	112	106	138	96	129	139	105	Protein coding	3-oxoacyl-ACP synthase [Saccharomonospora paurometabolica] gi|494082658|ref|WP_007024697.1|
Lj2g3v1239960	7	8	11	12	22	15	5	9	9	4	9	4	Protein coding	3-phosphoshikimate 1-carboxyvinyltransferase [Medicago truncatula] gi|357469709|ref|XP_003605139.1|
Lj3g3v2737460	320	206	233	298	393	495	266	429	377	206	564	343	Protein coding	3-phosphoshikimate 1-carboxyvinyltransferase [Medicago truncatula] gi|357469709|ref|XP_003605139.1|
Lj4g3v0506840	209	154	184	308	206	203	154	182	194	178	276	152	Protein coding	3R-hydroxymyristoyl- dehydratase-hydroxymyristoyl ACP dehydrase isoform 1 [Theobroma cacao] gi|508780785|gb|EOY28041.1|
Lj0g3v0280619	250	169	201	274	224	293	132	302	259	33	294	189	Protein coding	40S ribosomal protein [Medicago truncatula] gi|357495305|ref|XP_003617941.1|
Lj1g3v1182080	2296	1888	2242	2376	2110	2458	1909	2288	2388	1661	2671	1782	Protein coding	40S ribosomal protein [Medicago truncatula] gi|357495305|ref|XP_003617941.1|
Lj4g3v1971910	1978	1531	1907	1918	1456	2022	1431	1798	1939	439	2236	1372	Protein coding	40S ribosomal protein S11 [Arabidopsis lyrata subsp. lyrata] gi|297802956|ref|XP_002869362.1|
Lj1g3v4862690	0	0	0	0	0	0	0	0	0	0	1	0	Protein coding	40S ribosomal protein S12 [Cryptococcus gattii WM276] gi|321253847|ref|XP_003192872.1|
Lj0g3v0214329	2791	2301	3126	3125	2362	2871	2186	2708	2939	1408	2993	2248	Protein coding	40S ribosomal protein S13 [Glycine max] gi|351722010|ref|NP_001237229.1|
Lj3g3v2736240	443	342	507	489	437	508	321	497	477	175	523	371	Protein coding	40S ribosomal protein S13 [Glycine max] gi|351722010|ref|NP_001237229.1|
Lj6g3v1934000	4	4	0	2	3	5	0	5	10	0	1	4	Protein coding	40S ribosomal protein S14 [Medicago truncatula] gi|357476431|ref|XP_003608501.1|
Lj1g3v0052590	2089	1778	2044	2445	2005	2633	2095	2333	2653	1658	2771	2018	Protein coding	40S ribosomal protein S15C [Hevea brasiliensis] gi|313586479|gb|ADR71250.1|
Lj1g3v4694270	979	894	1060	1203	781	1272	1020	1087	1179	1010	1032	905	Protein coding	40S ribosomal protein S2 [Medicago truncatula] gi|357521321|ref|XP_003630949.1|
Lj2g3v0156840	941	803	958	1110	769	1047	767	913	935	525	1157	686	Protein coding	40S ribosomal protein S2 [Medicago truncatula] gi|357521321|ref|XP_003630949.1|
Lj4g3v3113160	4987	3934	5077	5555	3772	5007	3824	4380	4957	1671	4987	3658	Protein coding	40S ribosomal protein S2 [Medicago truncatula] gi|357521321|ref|XP_003630949.1|
Lj4g3v1893250	297	198	255	337	271	341	165	314	282	42	370	174	Protein coding	40S ribosomal protein S21-2 [Medicago truncatula] gi|357507163|ref|XP_003623870.1|
Lj6g3v1444590	976	768	1052	1103	962	1038	771	988	934	560	1122	790	Protein coding	40S ribosomal protein S21-2 [Medicago truncatula] gi|357507163|ref|XP_003623870.1|
Lj5g3v0308500	2219	1514	2358	2431	1979	2171	1766	2163	2351	1294	2406	1672	Protein coding	40S ribosomal protein S24 [Medicago truncatula] gi|357441493|ref|XP_003591024.1|
Lj6g3v1641190	2440	2040	2799	2695	2372	2876	2332	2539	2886	1912	2953	2111	Protein coding	40S ribosomal protein S24 [Medicago truncatula] gi|357441493|ref|XP_003591024.1|
Lj4g3v1290580	669	542	673	784	678	823	682	703	946	629	859	574	Protein coding	40S ribosomal protein S24A [Hevea brasiliensis] gi|313586511|gb|ADR71266.1|
Lj0g3v0252759	235	169	223	260	191	274	173	226	234	152	234	201	Protein coding	40S ribosomal protein S30 [Medicago truncatula] gi|357476845|ref|XP_003608708.1|
Lj0g3v0293459	310	239	382	342	247	352	255	289	278	164	365	210	Protein coding	40S ribosomal protein S4 [Medicago truncatula] gi|357468567|ref|XP_003604568.1|
Lj1g3v3313160	1196	862	1159	1337	1149	1228	959	1176	1344	736	1299	966	Protein coding	40S ribosomal protein S7-like protein [Medicago truncatula] gi|357496953|ref|XP_003618765.1|
Lj1g3v3580650	2309	1818	2437	2449	1959	2396	2181	2053	2423	1953	2435	1836	Protein coding	40S ribosomal protein S8 [Zea mays] gi|162464180|ref|NP_001105391.1|
Lj1g3v2611450	0	0	0	0	0	0	0	0	0	0	0	0	Protein coding	40S ribosomal protein S9-B [Meyerozyma guilliermondii ATCC 6260] gi|190347342|gb|EDK39594.2|
Lj1g3v3441230	0	0	0	0	0	0	0	2	0	0	0	0	Protein coding	4-alpha-glucanotransferase [Candidatus Nitrospira defluvii] gi|302036614|ref|YP_003796936.1|
Lj0g3v0306889	13.5	10	19	16.5	9	25	7	4	18	3	13.5	17	Protein coding	4-coumarate:CoA ligase [Amorpha fruticosa] gi|17063848|gb|AAL35216.1|
Lj3g3v2040010	994	875	1092	1479	1320	1030	764	1043	1071	772	1034	735	Protein coding	4-coumarate:CoA ligase [Amorpha fruticosa] gi|17063848|gb|AAL35216.1|
Lj1g3v0129860	338	362	263	455	657	751	371	593	518	337	689	465	Protein coding	4-coumarate:CoA ligase isoenzyme 3 [Glycine max] gi|351723189|ref|NP_001237270.1|
Lj2g3v2125730	144	98	106	174	313	283	145	256	233	106	250	160	Protein coding	4-coumarate:CoA ligase isoenzyme 3 [Glycine max] gi|351723189|ref|NP_001237270.1|
Lj1g3v3779380	3	2	4	0	4	10	5	1	1	0	10	2	Protein coding	4-coumarate-coa ligase [Medicago truncatula] gi|357440909|ref|XP_003590732.1|
Lj1g3v3833570	0	0	0	0	0	0	0	0	0	0	0	2	Protein coding	4-coumarate-coa ligase [Medicago truncatula] gi|357440909|ref|XP_003590732.1|
Lj3g3v2484140	21	15	18	34	19	29	22	24	24	7	20	22	Protein coding	4-coumarate-coa ligase [Medicago truncatula] gi|357463591|ref|XP_003602077.1|
Lj3g3v1113010	385	318	312	466	355	425	250	408	449	81	449	332	Protein coding	4-coumarate--CoA ligase-like 7-like [Glycine max] gi|373432591|ref|NP_001243292.1|
Lj3g3v3056700	11	9	12	9	19	23	15	14	13	12	16	3	Protein coding	4-coumarate--CoA ligase-like 7-like [Glycine max] gi|373432591|ref|NP_001243292.1|
Lj0g3v0274149	0	0	0	0	0	0	0	0	0	0	0	0	Protein coding	4-diphosphocytidyl-2-C-methyl-D-erythritol kinase partial [Halomonas sp. TD01] gi|497408443|ref|WP_009722641.1|
Lj0g3v0079209	0	0	0	0	0	0	0	0	0	1	0	0	Protein coding	4Fe-4S binding domain protein [Edwardsiella ictaluri 93-146] gi|238921486|ref|YP_002935001.1|
Lj2g3v2828830	0	0	0	0	0	0	0	0	0	0	0	0	Protein coding	4Fe-4S ferredoxin [Clostridium phytofermentans ISDg] gi|160879709|ref|YP_001558677.1|
Lj5g3v1976480	0	0	0	0	0	0	0	0	0	0	0	0	Protein coding	4Fe-4S ferredoxin [Syntrophobotulus glycolicus DSM 8271] gi|325289801|ref|YP_004265982.1|
Lj5g3v1986490	0	0	0	0	0	0	0	0	0	0	0	0	Protein coding	4Fe-4S ferredoxin [Syntrophobotulus glycolicus DSM 8271] gi|325289801|ref|YP_004265982.1|
Lj6g3v1915840	83	59	115	110	30	48	51	49	40	85	23	27	Protein coding	4Fe-4S ferredoxin iron-sulfur binding [Medicago truncatula] gi|124359951|gb|ABN07967.1|
Lj0g3v0197489	0	0	0	2	1	0	0	3	0	0	0	0	Protein coding	4-hydroxybenzoate octaprenyltransferase [Ferrimonas balearica DSM 9799] gi|308051279|ref|YP_003914845.1|
Lj0g3v0289689	0	0	2	0	0	0	0	0	0	2	0	0	Protein coding	4'-phosphopantetheinyl transferase [Medicago truncatula] gi|357520285|ref|XP_003630431.1|
Lj0g3v0338739	0	0	0	4	1	0	5	0	2	0	0	0	Protein coding	4'-phosphopantetheinyl transferase [Medicago truncatula] gi|357520285|ref|XP_003630431.1|
Lj0g3v0157809	14	6	7	7	15	11	3	12	7	7	6	11	Protein coding	50S ribosomal protein [Medicago truncatula] gi|357509165|ref|XP_003624871.1|
Lj4g3v1089470	0	0	0	0	0	0	0	0	0	0	0	0	Protein coding	50S ribosomal protein L11 methyltransferase [Vibrio furnissii NCTC 11218] gi|375131340|ref|YP_004993440.1|
Lj4g3v0998950	172	117	230	215	170	180	156	155	171	112	161	117	Protein coding	50S ribosomal protein L12-2 [Medicago truncatula] gi|357518193|ref|XP_003629385.1|
Lj1g3v0651980	0	0	0	0	0	0	0	0	0	0	0	0	Protein coding	50S ribosomal protein L15 [Prevotella sp. MSX73] gi|490474933|ref|WP_004345356.1|
Lj6g3v1137450	95	60	98	116	78	124	67	124	103	62	116	67	Protein coding	50S ribosomal protein L18 [Medicago truncatula] gi|357450229|ref|XP_003595391.1|
Lj1g3v0084880	5	6	8	7	5	10	3	4	11	2	5	10	Protein coding	50S ribosomal protein L18 [Medicago truncatula] gi|357480871|ref|XP_003610721.1|
Lj1g3v3906710	58	25	49	54	58	51	32	51	86	34	53	36	Protein coding	50S ribosomal protein L18 [Medicago truncatula] gi|357480871|ref|XP_003610721.1|
Lj3g3v0642480	47	36.5	49	55	33.5	42.5	51	41	51.5	41	41.5	30	Protein coding	50S ribosomal protein L18 [Medicago truncatula] gi|357508357|ref|XP_003624467.1|
Lj2g3v1989080	96	88	110	134	152	191	139	140	184	90	152	94	Protein coding	50S ribosomal protein L19 [Medicago truncatula] gi|357482181|ref|XP_003611376.1|
Lj1g3v0933360	175	171	156	241	200	224	204	193	209	77	222	126	Protein coding	50S ribosomal protein L2 [Patulibacter sp. I11] gi|494850947|ref|WP_007577047.1|
Lj0g3v0323899	84	75	127	131	109	130	104	96	148	78	125	72	Protein coding	50S ribosomal protein L23 [Medicago truncatula] gi|357463337|ref|XP_003601950.1|
Lj1g3v0452260	0	0	0	0	0	0	0	0	0	0	0	0	Protein coding	50S ribosomal protein L24 [Caloramator australicus] gi|496184063|ref|WP_008908570.1|
Lj1g3v0453480	0	0	0	0	0	0	0	0	0	0	0	0	Protein coding	50S ribosomal protein L24 [Caloramator australicus] gi|496184063|ref|WP_008908570.1|
Lj1g3v4317690	3	0	0	0	1	0	2	0	0	0	1	3	Protein coding	50S ribosomal protein L27 [Arabidopsis thaliana] gi|21553582|gb|AAM62675.1|
Lj0g3v0283439	0	0	1	0	1	0	1	2	2	0	6	1	Protein coding	50S ribosomal protein L28 [Medicago truncatula] gi|357436369|ref|XP_003588460.1|
Lj3g3v2309730	64.5	41	67	60	44	56.5	53	62	83.5	66.5	58	38.5	Protein coding	50S ribosomal protein L28 [Medicago truncatula] gi|357436369|ref|XP_003588460.1|
Lj5g3v0108610	21	17	33	49	23	33	21	31	31	6	23	19	Protein coding	50S ribosomal protein L31 [Medicago truncatula] gi|358348462|ref|XP_003638265.1|
Lj1g3v4765010	0	0	0	0	0	0	2	0	2	0	0	3	Protein coding	50S ribosomal protein L31 [uncultured bacterium] gi|406988363|gb|EKE08389.1|
Lj4g3v0571910	0	1	0	0	0	0	0	0	0	0	0	0	Protein coding	50S ribosomal protein L35 [Coleofasciculus chthonoplastes] gi|493030750|ref|WP_006100150.1|
Lj4g3v1880510	16	7	7	11	8	9	1	16	17	4	10	7	Protein coding	50S ribosomal protein L36 [Medicago truncatula] gi|357478111|ref|XP_003609341.1|
Lj4g3v1880610	179	99	177	201	222	161	159	220	190	102	230	168	Protein coding	50S ribosomal protein L36 [Medicago truncatula] gi|357478111|ref|XP_003609341.1|
Lj2g3v1599690	180	161	210	216	241	301	206	272	328	254	217	191	Protein coding	50S ribosomal protein L5 [Medicago truncatula] gi|357507543|ref|XP_003624060.1|
Lj0g3v0008429	0	0	0	0	0	0	0	0	0	0	0	0	Protein coding	50S ribosomal protein L7/L12 [Neisseria macacae] gi|489875621|ref|WP_003779124.1|
Lj1g3v3289990	71	78	64	91	86	111	81	108	87	40	78	68	Protein coding	50S ribosomal protein related protein [Arabidopsis thaliana] gi|15237299|ref|NP_197124.1|
Lj4g3v2249020	0	4	2	5	4	6	3	7	78	4	34	10	Protein coding	51 kDa seed maturation protein precursor [Glycine max] gi|351726078|ref|NP_001238138.1|
Lj1g3v4899080	84	49	65	132	91	119	57	89	90	6	74	68	Protein coding	510-methylenetetrahydrofolate dehydrogenase-510-methenyltetrahydrofolate cyclohydrolase [Pisum sativum] gi|4103987|gb|AAD01907.1|
Lj0g3v0238999	0	0	1	0	0	0	0	0	0	0	0	0	Protein coding	52 kDa repressor of the inhibitor of the protein kinase [Medicago truncatula] gi|357488351|ref|XP_003614463.1|
Lj3g3v2949660	71	50	45	85	24	85	45	63	56	46	50	45	Protein coding	5'-3' exoribonuclease [Medicago truncatula] gi|357471609|ref|XP_003606089.1|
Lj6g3v0433940	148	93	89	140	117	117	136	113	145	136	121	96	Protein coding	5'-AMP-activated protein kinase subunit beta-1 [Theobroma cacao] gi|508712060|gb|EOY03957.1|
Lj2g3v1349190	17	23	22	25	11	20	24	32	30	7	22	11	Protein coding	5'-AMP-activated protein kinase subunit beta-2 [Medicago truncatula] gi|357486569|ref|XP_003613572.1|
Lj5g3v0641410	32	24	50	41	27	51	37	36	51	31	17	16	Protein coding	5'-AMP-activated protein kinase-like protein [Arabidopsis thaliana] gi|186519755|ref|NP_195962.2|
Lj2g3v2256350	77	52	95	80	126	159	89	149	100	100	134	91	Protein coding	5-dehydro-2-deoxygluconokinase [Medicago truncatula] gi|357490699|ref|XP_003615637.1|
Lj1g3v4528670	14	6	18	15	12	27	18	18	18	14	21	13	Protein coding	5-dehydro-2-deoxygluconokinase [Medicago truncatula] gi|357510321|ref|XP_003625449.1|
Lj6g3v1549160	1	0	0	3.5	0	0	0	1.5	2	0	1	0	Protein coding	5-enol-pyruvylshikimate-phosphate synthase [Conyza sumatrensis] gi|63334427|gb|AAY40476.1|
Lj1g3v3343930	171	112	115	194	185	200	107	234	215	124	194	112	Protein coding	5'-methylthioadenosine nucleosidase [Lupinus luteus] gi|206748343|gb|ACI22358.1|
Lj3g3v2985020	3534	2754	3633	3942	3092	3900	2623	3515	3549	1318	3897	2788	Protein coding	60S acidic ribosomal protein PO [Euphorbia esula] gi|6984134|gb|AAF34767.1|AF227622_1
Lj2g3v1549500	29	21	24	40	27	30	47	32	39	47	23	36	Protein coding	60S ribosomal protein L10a [Tupaia chinensis] gi|444729141|gb|ELW69568.1|
Lj0g3v0238619	0	0	0	0	0	0	0	0	0	0	0	0	Protein coding	60S ribosomal protein L11 [Medicago truncatula] gi|357515899|ref|XP_003628238.1|
Lj2g3v3339030	1096	828	1294	1345	1079	1293	1043	1310	1406	677	1120	823	Protein coding	60S ribosomal protein L13 [Medicago truncatula] gi|357511723|ref|XP_003626150.1|
Lj4g3v1234890	6501	5404	6631	7310	5925	7300	5678	6707	7206	3801	7267	5520	Protein coding	60S ribosomal protein L15 [Zea mays] gi|226496391|ref|NP_001150386.1|
Lj2g3v3085370	136	105	87	172	97	272	148	233	261	107	143	138	Protein coding	60S ribosomal protein L18a [Medicago truncatula] gi|357494221|ref|XP_003617399.1|
Lj6g3v1932840	0	0	0	3	0	4	1	0	0	1	2	1	Protein coding	60S ribosomal protein L18aA [Hevea brasiliensis] gi|313586517|gb|ADR71269.1|
Lj6g3v1933970	17	13	5	4	12	6	6	9	10	0	2	1	Protein coding	60S ribosomal protein L18aA [Hevea brasiliensis] gi|313586517|gb|ADR71269.1|
Lj1g3v4916340	313	189	266	353	381	366	218	384	406	81	389	258	Protein coding	60S ribosomal protein L19 [Arabidopsis lyrata subsp. lyrata] gi|297830288|ref|XP_002883026.1|
Lj0g3v0242029	18	18	38	51	35	42	28	59	24	44	37	21	Protein coding	60S ribosomal protein L19 partial [Paeonia suffruticosa] gi|148466436|gb|ABQ65182.1|
Lj1g3v4764180	1487	1254	1100	1703	927	1479	769	1374	1376	108	1608	1027	Protein coding	60S ribosomal protein L21 [Medicago truncatula] gi|358348098|ref|XP_003638086.1|
Lj0g3v0292509	1198	853	1017	1252	1139	1130	748	1287	1083	192	1306	732	Protein coding	60S ribosomal protein L23 [Arabidopsis thaliana] gi|334185072|ref|NP_001189805.1|
Lj0g3v0193409	0	0	0	0	0	0	0	0	0	0	0	0	Protein coding	60S ribosomal protein L23 [Medicago truncatula] gi|357455843|ref|XP_003598202.1|
Lj1g3v3137860	8	1	2	1	0	0	1	0	0	3	0	2	Protein coding	60S ribosomal protein L23 [Medicago truncatula] gi|357455843|ref|XP_003598202.1|
Lj0g3v0119049	212	144	216	241	188	219	146	241	292	17	262	144	Protein coding	60S ribosomal protein L23 [Zea mays] gi|413956981|gb|AFW89630.1|
Lj0g3v0081349	0	0	0	0	0	0	0	0	0	0	0	0	Protein coding	60S ribosomal protein L27 [Medicago truncatula] gi|357445373|ref|XP_003592964.1|
Lj2g3v1425540	961.5	751	1244	1249.5	784.5	1280	1275	1182	1428.5	1278	954	835.5	Protein coding	60S ribosomal protein L27a-3 [Medicago truncatula] gi|357461823|ref|XP_003601193.1|
Lj0g3v0069219	4	4	5	7	2	5	0	5	0	0	8	4	Protein coding	60S ribosomal protein L28 [Harpegnathos saltator] gi|307207541|gb|EFN85228.1|
Lj4g3v2215260	1849	1464	1847	1884	1830	2026	1724	1923	2077	1209	1989	1410	Protein coding	60S ribosomal protein L31 [Medicago truncatula] gi|357501155|ref|XP_003620866.1|
Lj4g3v3020500	909	682	945	948	811	925	617	941	966	416	986	680	Protein coding	60S ribosomal protein L31 [Medicago truncatula] gi|357501155|ref|XP_003620866.1|
Lj6g3v1093550	34	20	36	42	16	29	31	17	29	25	33	19	Protein coding	60S ribosomal protein L32 [Medicago truncatula] gi|357518857|ref|XP_003629717.1|
Lj0g3v0324939	6223	5405	6567	6677	6733	7574	6628	6912	8010	5327	7212	5464	Protein coding	60S ribosomal protein L34 [Medicago truncatula] gi|357486949|ref|XP_003613762.1|
Lj1g3v4139340	201	143	143	203	128	214	50	194	185	2	212	110	Protein coding	60S ribosomal protein L35a [Vernicia fordii] gi|209967441|gb|ACJ02349.1|
Lj6g3v1314090	51	23	30	59	30	59	15	66	34	2	50	39	Protein coding	60S ribosomal protein L35a [Vernicia fordii] gi|209967441|gb|ACJ02349.1|
Lj5g3v1999200	6559	5195	6589	7287	5507	6582	5940	6035	6596	5116	7113	4625	Protein coding	60S ribosomal protein L36 [Medicago truncatula] gi|357443979|ref|XP_003592267.1|
Lj2g3v0371730	1259	1010.5	1232	1460.5	1066	1383.5	1062.5	1236	1420	979	1411.5	1067.5	Protein coding	60S ribosomal protein L36 [Medicago truncatula] gi|357443983|ref|XP_003592269.1|
Lj4g3v1200900	758	515	770	838	673	801	566	794	842	518	809	660	Protein coding	60S ribosomal protein L37aA [Hevea brasiliensis] gi|313586497|gb|ADR71259.1|
Lj4g3v0336800	389	314	422	450	399	388	253	421	387	82	453	284	Protein coding	60S ribosomal protein L44 [Medicago truncatula] gi|357445721|ref|XP_003593138.1|
Lj6g3v2221950	3068	2280	2738	3304	2200	3172	2344	2908	3053	1210	3139	2304	Protein coding	60S ribosomal protein L44 [Medicago truncatula] gi|357445721|ref|XP_003593138.1|
Lj0g3v0187709	10	4	20	6	20	6	7	3	13	5	10	4	Protein coding	60S ribosomal protein L7 [Medicago truncatula] gi|357444611|ref|XP_003592583.1|
Lj0g3v0354159	0	0	1	0	3	0	0	0	0	0	0	0	Protein coding	60S ribosomal protein L7 [Medicago truncatula] gi|357444611|ref|XP_003592583.1|
Lj1g3v3466090	0	1	0	0	0	1	0	0	0	0	0	1	Protein coding	60S ribosomal protein L7 [Medicago truncatula] gi|357444611|ref|XP_003592583.1|
Lj5g3v0508090	4	1	3	7	3	0	1	1	1	0	1	6	Protein coding	60S ribosomal protein L7 [Medicago truncatula] gi|357444611|ref|XP_003592583.1|
Lj1g3v1091360	1499	1235	1572	1743	1340	1665	1297	1472	1650	881	1853	1257	Protein coding	60S ribosomal protein l9 [Medicago truncatula] gi|357490415|ref|XP_003615495.1|
Lj2g3v0360370	0	0	0	0	0	0	2	0	0	0	0	0	Protein coding	60S ribosomal protein l9 [Medicago truncatula] gi|357490415|ref|XP_003615495.1|
Lj3g3v2740680	10	2	0	13	1	8	2	1	2	2	1	0	Protein coding	60S ribosomal protein l9 [Medicago truncatula] gi|357490415|ref|XP_003615495.1|
Lj0g3v0001949	87	46	65	133	94	92	96	97	108	90	98	87	Protein coding	67-dimethyl-8-ribityllumazine synthase [Theobroma cacao] gi|508785111|gb|EOY32367.1|
Lj0g3v0162619	102	84	119	73	66	90	67	84	85	62	82	53	Protein coding	67-dimethyl-8-ribityllumazine synthase [Theobroma cacao] gi|508787371|gb|EOY34627.1|
Lj2g3v0276520	0	0	0	0	0	0	0	0	0	0	0	0	Protein coding	6-aminohexanoate-dimer hydrolase [Ruegeria sp. R11] gi|495838130|ref|WP_008562709.1|
Lj0g3v0072439	0	2	0	1	0	0	5	0	1	0	0	0	Protein coding	6b-interacting protein 2 [Nicotiana tabacum] gi|169264928|dbj|BAG12304.1|
Lj0g3v0181809	57	33	42	58	33	62	40	46	39	34	41	30	Protein coding	6b-interacting protein 2 [Nicotiana tabacum] gi|169264928|dbj|BAG12304.1|
Lj0g3v0194359	2	6	1	0	3	0	0	0	0	8	0	2	Protein coding	6b-interacting protein 2 [Nicotiana tabacum] gi|169264928|dbj|BAG12304.1|
Lj0g3v0221059	2	5	3	8	7	7	13	8	5	8	11	8	Protein coding	6b-interacting protein 2 [Nicotiana tabacum] gi|169264928|dbj|BAG12304.1|
Lj0g3v0352829	0	0	0	4	2	0	2	1	1	0	0	2	Protein coding	6b-interacting protein 2 [Nicotiana tabacum] gi|169264928|dbj|BAG12304.1|
Lj0g3v0353969	21	8	10	4	17	9	11	15	20	27	9	9	Protein coding	6b-interacting protein 2 [Nicotiana tabacum] gi|169264928|dbj|BAG12304.1|
Lj2g3v0604180	0	0	0	0	0	0	0	0	0	0	0	0	Protein coding	6b-interacting protein 2 [Nicotiana tabacum] gi|169264928|dbj|BAG12304.1|
Lj2g3v1203370	29	43	47	60	50	60	40	69	54	51	58	43	Protein coding	6b-interacting protein 2 [Nicotiana tabacum] gi|169264928|dbj|BAG12304.1|
Lj4g3v1330110	0	0	0	0	0	0	0	0	0	0	0	0	Protein coding	6b-interacting protein 2 [Nicotiana tabacum] gi|169264928|dbj|BAG12304.1|
Lj4g3v1389330	2	2	0	1	0	0	0	0	0	0	0	0	Protein coding	6-deoxyerythronolide-B synthase [Cyanothece sp. PCC 8802] gi|257060888|ref|YP_003138776.1|
Lj0g3v0335779	0	0	0	0	0	0	0	0	0	0	0	0	Protein coding	6-phospho 3-hexuloisomerase [Rhodococcus jostii RHA1] gi|111017510|ref|YP_700482.1|
Lj0g3v0014499	12	2	16	12	12	17	15	9	24	19	6	17	Protein coding	6-phospho-beta-glucosidase [Holdemania filiformis] gi|492951146|ref|WP_006059231.1|
Lj5g3v1174590	0	0	0	0	0	0	0	0	0	0	0	0	Protein coding	6-phospho-beta-glucosidase [Lactobacillus jensenii] gi|493632985|ref|WP_006584852.1|
Lj2g3v2028930	0	1	3	1	0	3	0	1	1	1	2	0	Protein coding	6-phosphofructo-2-kinase/fructose-26-biphosphatase [Medicago truncatula] gi|357481571|ref|XP_003611071.1|
Lj1g3v3870630	1	0	0	1	1	1	0	1	0	0	2	0	Protein coding	6-phosphofructo-2-kinase/fructose-26-biphosphatase [Medicago truncatula] gi|357490933|ref|XP_003615754.1|
Lj0g3v0258989	120	72	115	124	109	159	90	137	167	87	103	112	Protein coding	6-phosphofructokinase [Medicago truncatula] gi|357517251|ref|XP_003628914.1|
Lj5g3v0279080	0	0	0	0	0	0	0	0	0	0	0	0	Protein coding	6-phosphofructokinase [Mycoplasma pneumoniae M129] gi|13508041|ref|NP_109990.1|
Lj0g3v0022109	0	0	0	0	0	0	0	1	0	0	0	1	Protein coding	6-phosphofructokinase isozyme 1 [Faecalibacterium prausnitzii] gi|492719026|ref|WP_005934309.1|
Lj1g3v1034270	181	146	133	220	248	273	159	227	229	123	257	162	Protein coding	6-phosphogluconolactonase [Medicago truncatula] gi|357464071|ref|XP_003602317.1|
Lj1g3v1733540	290	201	215	356	265	309	263	271	357	271	234	210	Protein coding	70 kDa peptidyl-prolyl isomerase [Medicago truncatula] gi|357437549|ref|XP_003589050.1|
Lj1g3v3767210	3	4	2	13	8	5	1	1	6	0	8	1	Protein coding	70 kDa peptidyl-prolyl isomerase [Medicago truncatula] gi|357513099|ref|XP_003626838.1|
Lj0g3v0238179	3	0	0	0	0	0	0	0	0	0	0	0	Protein coding	70 kDa subunit of replication protein A [Ipomoea nil] gi|149676205|dbj|BAF64713.1|
Lj1g3v5061340	10	6	9	5	5	7	2	9	2	1	0	10	Protein coding	70 kDa subunit of replication protein A [Ipomoea nil] gi|149676205|dbj|BAF64713.1|
Lj4g3v3059260	115	78	95	126	110	153	121	116	107	119	127	118	Protein coding	7SK snRNA methylphosphate capping enzyme [Medicago truncatula] gi|357520931|ref|XP_003630754.1|
Lj0g3v0219899	30	8	18	31	26	28	22	24	42	11	24	12	Protein coding	80C09_19 related [Medicago truncatula] gi|87241277|gb|ABD33135.1|
Lj0g3v0235529	0	0	0	0	0	0	0	0	0	0	0	0	Protein coding	8-amino-7-oxononanoate synthase [Acinetobacter soli] gi|491084186|ref|WP_004945800.1|
Lj3g3v3513470	0	0	0	0	2	0	0	0	0	0	0	0	Protein coding	8-amino-7-oxononanoate synthase [Acinetobacter soli] gi|491084186|ref|WP_004945800.1|
Lj5g3v0510880	1	2	1	0	8	1	0	2	0	8	2	1	Protein coding	8-amino-7-oxononanoate synthase [Acinetobacter soli] gi|491084186|ref|WP_004945800.1|
Lj0g3v0167659	16	10	0	17	6	21	13	20	5	21	2	4	Protein coding	8-amino-7-oxononanoate synthase [Theobroma cacao] gi|508715394|gb|EOY07291.1|
Lj0g3v0232179	74	55	67	54	95	104	59	72	67	68	83	43	Protein coding	8-dimethylallyltransferase [Sophora flavescens] gi|339759324|dbj|BAK52289.1|
Lj0g3v0352649	5	1	6	14	5	9	7	6	7	1	4	1	Protein coding	9/13-hydroperoxide lyase [Lotus japonicus] gi|323575357|dbj|BAJ78218.1|
Lj2g3v0000280	506	345	315	412	588	649	480	776	786	738	673	534	Protein coding	9/13-hydroperoxide lyase [Lotus japonicus] gi|323575357|dbj|BAJ78218.1|
Lj2g3v0105020	0.5	1	1.5	3	1	1	3	1	3	1.5	1	1.5	Protein coding	9/13-hydroperoxide lyase [Lotus japonicus] gi|323575357|dbj|BAJ78218.1|
Lj2g3v0105030	1.5	1	1.5	2	2	3	3	2	2	1.5	4	2.5	Protein coding	9/13-hydroperoxide lyase [Lotus japonicus] gi|323575357|dbj|BAJ78218.1|
Lj0g3v0357879	4	3	2	0	0	7	2	1	3	9	1	3	Protein coding	9/13-hydroperoxide lyase [Lotus japonicus] gi|323575359|dbj|BAJ78219.1|
Lj0g3v0357999	0	0	1	0	0	0	0	0	0	0	0	1	Protein coding	9/13-hydroperoxide lyase [Lotus japonicus] gi|323575359|dbj|BAJ78219.1|
Lj4g3v1399850	0	0	0	0	0	0	0	0	0	0	0	0	Protein coding	94-kilodalton protein [Babesia microti] gi|300116989|dbj|BAJ10661.1|
Lj0g3v0300579	1	2	6	8	1	4	2	5	10	8	3	2	Protein coding	9-cis-epoxycarotenoid dioxygenase [Caragana korshinskii] gi|256561143|gb|ACU86971.1|
Lj3g3v0950410	0	0	0	0	0	0	0	2	0	0	0	0	Protein coding	A disintegrin and metalloproteinase with thrombospondin motifs 2 precursor [Rattus norvegicus] gi|212549639|ref|NP_001131094.1|
Lj3g3v0755200	0	0	0	0	0	0	0	0	0	0	0	0	Protein coding	A kinase anchor protein 9 partial [Natrix natrix] gi|401833325|gb|AFQ23026.1|
Lj0g3v0338579	145	126	120	180	144	182	107	138	121	48	151	90	Protein coding	A20/AN1-like zinc finger family protein [Arabidopsis thaliana] gi|15235819|ref|NP_194013.1|
Lj2g3v1069130	0	0	0	0	0	0	0	0	0	0	0	0	Protein coding	AAA ATPase central domain protein [Candidatus Micrarchaeum acidiphilum ARMAN-2] gi|255513584|gb|EET89850.1|
Lj1g3v4916320	45	45	46	74	68	77	48	75	70	66	39	37	Protein coding	AAA ATPase central region, L-lactate dehydrogenase [Medicago truncatula] gi|124360532|gb|ABN08542.1|
Lj1g3v0270440	1	0	0	2	0	0	0	0	0	0	0	0	Protein coding	AAA ATPase containing von Willebrand factor type A [Medicago truncatula] gi|358347288|ref|XP_003637691.1|
Lj1g3v1148620	0	0	0	0	0	0	0	0	0	0	0	0	Protein coding	AAA ATPase containing von Willebrand factor type A [Medicago truncatula] gi|358347288|ref|XP_003637691.1|
Lj1g3v4419920	0	0	0	0	0	0	0	0	0	0	0	0	Protein coding	AAA ATPase containing von Willebrand factor type A [Medicago truncatula] gi|358347288|ref|XP_003637691.1|
Lj5g3v0962660	7	3	8	8	5	1	10	5	10	2	0	2	Protein coding	AAA ATPase containing von Willebrand factor type A [Medicago truncatula] gi|358347288|ref|XP_003637691.1|
Lj3g3v0937780	14	16	9	13	12	6	15	20	14	9	9	12	Protein coding	AAA ATPase, ABC transporter transmembrane region type 1 [Medicago truncatula] gi|124360187|gb|ABN08200.1|
Lj4g3v1599280	111	91	74	92	90	95	115	88	118	82	52	60	Protein coding	AAA-ATPase 1-like protein [Medicago truncatula] gi|357504229|ref|XP_003622403.1|
Lj3g3v3639150	0	0	0	5	1	0	0	0	0	1	0	0	Protein coding	AAA-domain-containing protein [Dacryopinax sp. DJM-731 SS1] gi|402225388|gb|EJU05449.1|
Lj1g3v1787910	0	0	0	0	0	0	0	1	0	0	0	0	Protein coding	AAA-domain-containing protein [Dacryopinax sp. DJM-731 SS1] gi|402225608|gb|EJU05669.1|
Lj3g3v3213280	794	563	829	1002	826	1011	821	926	919	572	819	640	Protein coding	AAA-metalloprotease FtsH [Pisum sativum] gi|15021761|gb|AAK77908.1|AF397903_1
Lj4g3v3112850	0	0	0	0	0	0	0	0	0	0	0	0	Protein coding	AaceriAAR005Wp [Saccharomycetaceae sp. 'Ashbya aceri'] gi|513029951|gb|AGO09995.1|
Lj1g3v0249990	0	0	0	0	0	0	0	0	0	0	0	0	Protein coding	AaceriAFR601Cp [Saccharomycetaceae sp. 'Ashbya aceri'] gi|513030885|gb|AGO10909.1|
Lj0g3v0332339	0	0	0	0	0	0	0	0	0	0	0	0	Protein coding	ABA 8'-hydroxylase [Prunus avium] gi|310705883|gb|ADP08627.1|
Lj0g3v0151609	18	18	18	27	10	21	23	24	17	22	23	9	Protein coding	ABC drug exporter [Colletotrichum orbiculare MAFF 240422] gi|477534639|gb|ENH86174.1|
Lj0g3v0210099	0	0	0	0	0	0	0	0	0	0	0	0	Protein coding	ABC protein [Ajellomyces capsulatus G186AR] gi|225555748|gb|EEH04039.1|
Lj0g3v0132709	3	6	4	3	3	2	6	7	2	2	2	5	Protein coding	ABC transporter [Arthrospira sp. PCC 8005] gi|493721211|ref|WP_006670679.1|
Lj1g3v3404500	0	0	0	0	0	0	0	0	0	0	0	0	Protein coding	ABC transporter [Aspergillus oryzae RIB40] gi|169769771|ref|XP_001819355.1|
Lj5g3v0080940	0	2	0	3	3	3	8	5	0	5	5	3	Protein coding	ABC transporter [Clostridium botulinum] gi|489453172|ref|WP_003358485.1|
Lj2g3v0766550	0	0	0	0	0	0	0	0	0	0	0	0	Protein coding	ABC transporter [Colletotrichum orbiculare MAFF 240422] gi|477527497|gb|ENH79317.1|
Lj0g3v0188369	12	6	5	16	2	9	9	5	9	2	12	8	Protein coding	ABC transporter [Cyanothece sp. PCC 7425] gi|220909251|ref|YP_002484562.1|
Lj1g3v2546290	0	1	0	0	0	0	0	0	0	0	0	0	Protein coding	ABC transporter [Enterococcus sp. C1] gi|495656904|ref|WP_008381483.1|
Lj0g3v0186369	0	2	0	3	2	0	2	0	0	1	2	0	Protein coding	ABC transporter [Frankia sp. CcI3] gi|86742139|ref|YP_482539.1|
Lj0g3v0147079	29	20	37	33	30	60	35	32	44	42	31	25	Protein coding	ABC transporter [Geobacillus sp. Y412MC61] gi|261418877|ref|YP_003252559.1|
Lj4g3v2882110	1	1	1	3	0	1	0	0	3	1	1	0	Protein coding	ABC transporter [Janibacter sp. HTCC2649] gi|497463834|ref|WP_009778032.1|
Lj1g3v1091350	15	6	29	12	8	14	13	21	18	19	13	17	Protein coding	ABC transporter [Lachnospiraceae bacterium 7_1_58FAA] gi|496550846|ref|WP_009256921.1|
Lj1g3v3404270	0	0	0	0	0	0	0	0	3	0	0	0	Protein coding	ABC transporter [Methanohalophilus mahii DSM 5219] gi|294495844|ref|YP_003542337.1|
Lj3g3v2027140	0	0	0	0	0	0	0	0	0	0	0	0	Protein coding	ABC transporter [Microcystis aeruginosa] gi|488886609|ref|WP_002798834.1|
Lj2g3v2726500	0	0	0	0	0	0	0	0	0	0	0	0	Protein coding	ABC transporter [Oribacterium sp. ACB8] gi|497221602|ref|WP_009535864.1|
Lj0g3v0243089	0	0	0	0	0	0	0	0	0	0	0	0	Protein coding	ABC transporter [Pedobacter agri] gi|498285516|ref|WP_010599672.1|
Lj0g3v0307449	1	1	1	0	1	4	0	4	1	2	4	4	Protein coding	ABC transporter [Rhizobium leguminosarum bv. trifolii WSM2304] gi|209547754|ref|YP_002279671.1|
Lj4g3v1334950	0	0	0	0	0	0	0	0	0	0	0	0	Protein coding	ABC transporter [Streptococcus parasanguinis] gi|489098052|ref|WP_003007925.1|
Lj0g3v0033289	0	1.33	0.33	1	0	1.67	0	0	0.5	0	0	0	Protein coding	ABC transporter A family member [Medicago truncatula] gi|357477501|ref|XP_003609036.1|
Lj0g3v0239789	0	0	0	0	0	0	0	0	0	0	0	0	Protein coding	ABC transporter A family member [Medicago truncatula] gi|357477501|ref|XP_003609036.1|
Lj0g3v0326059	8	8.5	8	3	3.5	15	6.5	10	8	3	6.5	6.5	Protein coding	ABC transporter A family member [Medicago truncatula] gi|357477501|ref|XP_003609036.1|
Lj0g3v0326069	8	8.5	8	3	3.5	15	6.5	10	8	3	6.5	6.5	Protein coding	ABC transporter A family member [Medicago truncatula] gi|357477501|ref|XP_003609036.1|
Lj4g3v1880490	0	0	0	0	0	0	0	0	0	0	0	0	Protein coding	ABC transporter ATPase [Blautia hydrogenotrophica] gi|492755851|ref|WP_005952002.1|
Lj4g3v0684130	0	0	0	0	0	0	0	0	0	0	0	0	Protein coding	ABC transporter ATP-binding protein [Fusobacterium necrophorum] gi|492776909|ref|WP_005961060.1|
Lj0g3v0110099	0	0	0	1	1	0	3	0	2	0	1	0	Protein coding	ABC transporter ATP-binding protein [Marvinbryantia formatexigens] gi|493915020|ref|WP_006860300.1|
Lj0g3v0323809	31	41	46	48	53	37	63	52	62	41	30	32	Protein coding	ABC transporter ATP-binding protein [Medicago truncatula] gi|357479203|ref|XP_003609887.1|
Lj4g3v2226780	4	0	0	3	0	10	0	0	3	0	1	2	Protein coding	ABC transporter ATP-binding protein [Medicago truncatula] gi|357479203|ref|XP_003609887.1|
Lj0g3v0142329	0	0	1	0	0	0	0	0	0	0	0	0	Protein coding	ABC transporter ATP-binding protein [Porphyromonas catoniae] gi|491610263|ref|WP_005467821.1|
Lj3g3v2040160	0	0	0	0	0	0	0	0	0	0	0	0	Protein coding	ABC transporter ATP-binding protein [Staphylococcus pseudintermedius ED99] gi|386318367|ref|YP_006014530.1|
Lj0g3v0125779	0	0	0	0	0	0	0	0	0	0	0	0	Protein coding	ABC transporter ATP-binding protein [Synechococcus sp. WH 8102] gi|33864747|ref|NP_896306.1|
Lj0g3v0045999	0	0	0	0	0	0	0	0	2	0	0	0	Protein coding	ABC transporter ATP-binding protein/permease [Paenibacillus mucilaginosus 3016] gi|379721577|ref|YP_005313708.1|
Lj6g3v1952820	0	0	0	0	0	0	0	0	0	0	0	0	Protein coding	ABC transporter B family member [Medicago truncatula] gi|357447131|ref|XP_003593841.1|
Lj6g3v1955280	0	0	0	0	0	1	0	0	0	0	0	0	Protein coding	ABC transporter B family member [Medicago truncatula] gi|357447131|ref|XP_003593841.1|
Lj0g3v0285989	73	53	91	103	144	204	151	161	249	180	148	152	Protein coding	ABC transporter B family member [Medicago truncatula] gi|357463203|ref|XP_003601883.1|
Lj3g3v1011060	150	139	186	235	884	952	665	617	803	749	627	485	Protein coding	ABC transporter B family member [Medicago truncatula] gi|357474799|ref|XP_003607685.1|
Lj4g3v2227820	3	3	3	0	0	1	0	1	0	17	0	0	Protein coding	ABC transporter B family member [Medicago truncatula] gi|357479199|ref|XP_003609885.1|
Lj4g3v2227830	9	4	15	2	0	2	0	4	7	10	0	2	Protein coding	ABC transporter B family member [Medicago truncatula] gi|357479199|ref|XP_003609885.1|
Lj4g3v2227850	4	2	1	0	0	2	0	0	0	1	1	2	Protein coding	ABC transporter B family member [Medicago truncatula] gi|357479199|ref|XP_003609885.1|
Lj4g3v2227920	620	469.5	555	869	934	1114.5	902.5	1069.5	1184.5	810	897.5	774.5	Protein coding	ABC transporter B family member [Medicago truncatula] gi|357479199|ref|XP_003609885.1|
Lj0g3v0211669	0	0	0	0	0	0	0	0	0	0	0	0	Protein coding	ABC transporter C family member [Medicago truncatula] gi|358346795|ref|XP_003637450.1|
Lj0g3v0226609	10	4	9	10	3	17	8	3	6	2	3	6	Protein coding	ABC transporter C family member [Medicago truncatula] gi|358346795|ref|XP_003637450.1|
Lj5g3v0626960	0	0	0	0	0	0	0	0	0	0	0	0	Protein coding	ABC transporter C family member [Medicago truncatula] gi|358346809|ref|XP_003637457.1|
Lj3g3v0564920	0	0	0	0	0	0	0	0	0	0	0	0	Protein coding	ABC transporter cyclic nucleotide-binding protein [Phaeobacter gallaeciensis DSM 17395 = CIP 105210] gi|399991665|ref|YP_006571905.1|
Lj0g3v0077889	241	162	215	274	265	233	223	287	275	177	296	194	Protein coding	ABC transporter D family member [Medicago truncatula] gi|357463371|ref|XP_003601967.1|
Lj0g3v0129689	0	1	1	1	0	0	1	0	1	2	0	1	Protein coding	ABC transporter family pleiotropic drug resistance protein [Medicago truncatula] gi|357513491|ref|XP_003627034.1|
Lj0g3v0103939	30	25	46	59	31	59	51	50	59	43	36	35	Protein coding	ABC transporter family pleiotropic drug resistance protein [Medicago truncatula] gi|357513493|ref|XP_003627035.1|
Lj0g3v0233849	120	102	176	183	99	153	177	120	208	223	111	76	Protein coding	ABC transporter family protein [Medicago truncatula] gi|357462361|ref|XP_003601462.1|
Lj1g3v4604350	0	0	0	2	0	1	1	2	0	0	0	1	Protein coding	ABC transporter family protein [Metarhizium acridum CQMa 102] gi|322695940|gb|EFY87740.1|
Lj4g3v2788050	24	11	27	26	7	20	10	8	6	11	14	9	Protein coding	ABC transporter family protein [Populus trichocarpa] gi|224093878|ref|XP_002310031.1|
Lj5g3v2112300	0	0	1	0	0	0	0	3	0	0	6	1	Protein coding	ABC transporter family protein [Tetrahymena thermophila] gi|118347443|ref|XP_001007198.1|
Lj0g3v0065079	118	118	139	204	77	63	73	81	73	32	72	44	Protein coding	ABC transporter G family member [Medicago truncatula] gi|357443805|ref|XP_003592180.1|
Lj2g3v2771120	32.5	36	25	58	17.5	32.5	24	37	35.5	53	33	14	Protein coding	ABC transporter G family member [Medicago truncatula] gi|357444961|ref|XP_003592758.1|
Lj0g3v0104499	0	0	0	0	0	0	0	0	0	0	0	0	Protein coding	ABC transporter G family member [Medicago truncatula] gi|357485323|ref|XP_003612949.1|
Lj2g3v1467930	5	8	11	9	20	18	8	11	14	4	6	5	Protein coding	ABC transporter G family member [Medicago truncatula] gi|357485323|ref|XP_003612949.1|
Lj1g3v4578700	103	69	77	148	93	110	62	91	86	42	70	60	Protein coding	ABC transporter G family member [Medicago truncatula] gi|357510475|ref|XP_003625526.1|
Lj1g3v4701830	0	0	0	0	0	0	0	0	0	0	0	0	Protein coding	ABC transporter G family member [Medicago truncatula] gi|357510967|ref|XP_003625772.1|
Lj1g3v4701850	0	0	0	0	0	0	0	0	0	0	0	0	Protein coding	ABC transporter G family member [Medicago truncatula] gi|357510969|ref|XP_003625773.1|
Lj1g3v1316940	29	21	29	48	25	37	28	33	22	12	45	27	Protein coding	ABC transporter I family member [Medicago truncatula] gi|357464675|ref|XP_003602619.1|
Lj4g3v3015080	78	84	76	118	106	95	74	98	98	53	114	91	Protein coding	ABC transporter I family member [Medicago truncatula] gi|357520651|ref|XP_003630614.1|
Lj0g3v0060349	61	48	52	86	43	53	54.5	68	62	32.5	64.5	61.5	Protein coding	ABC transporter I family member 1 [Arabidopsis thaliana] gi|15221728|ref|NP_176516.1|
Lj5g3v1208100	0	0	0	0	0	0	0	0	0	0	0	0	Protein coding	ABC transporter involved in cytochrome c biogenesis ATPase component CcmA [alpha proteobacterium JLT2015] gi|495878937|ref|WP_008603516.1|
Lj6g3v0522780	36	33	28	36	49	59	26	45	42	22	39	32	Protein coding	ABC transporter like protein [Medicago truncatula] gi|357461199|ref|XP_003600881.1|
Lj1g3v2126150	0	0	0	0	0	0	0	0	0	0	0	0	Protein coding	ABC transporter periplasmic polyamine-binding protein [Pseudomonas entomophila L48] gi|104782608|ref|YP_609106.1|
Lj0g3v0060109	3	2	2	5	8	13	1	15	7	10	5	5	Protein coding	ABC transporter permease [Bradyrhizobium sp. BTAi1] gi|148256550|ref|YP_001241135.1|
Lj3g3v2811150	0	0	0	0	0	0	0	0	0	0	0	0	Protein coding	ABC transporter permease [Bradyrhizobium sp. ORS 375] gi|496316289|ref|WP_009025467.1|
Lj0g3v0114819	0	1	0	0	0	1	5	0	0	0	0	0	Protein coding	ABC transporter permease [Chromobacterium violaceum ATCC 12472] gi|34497435|ref|NP_901650.1|
Lj0g3v0175569	0	0	0	0	0	0	0	0	0	0	0	0	Protein coding	ABC transporter permease [Eggerthella sp. 1_3_56FAA] gi|496663308|ref|WP_009305801.1|
Lj1g3v4448160	0	0	0	0	0	0	0	0	0	0	0	0	Protein coding	ABC transporter permease [Paenibacillus mucilaginosus KNP414] gi|337751322|ref|YP_004645484.1|
Lj1g3v5034490	0	0	0	0	0	0	2	3	0	0	0	0	Protein coding	ABC transporter permease [Peptoniphilus lacrimalis] gi|490963228|ref|WP_004825036.1|
Lj3g3v1101730	2	0	0	0	0	0	0	1	0	0	0	0	Protein coding	ABC transporter permease [Rhizobium leguminosarum] gi|489681833|ref|WP_003586055.1|
Lj5g3v1697670	0	0	0	0.5	0	0.5	0	0.5	4	0	2	1	Protein coding	ABC transporter permease [Roseburia intestinalis] gi|493910764|ref|WP_006856259.1|
Lj3g3v0259400	0	0	0	0	0	0	0	0	0	0	0	0	Protein coding	ABC transporter permease component [planctomycete KSU-1] gi|494424221|ref|WP_007221981.1|
Lj0g3v0271969	0	0	0	0	0	0	0	0	0	0	0	0	Protein coding	ABC transporter protein [Rhizopus stolonifer] gi|68687868|emb|CAJ00302.1|
Lj2g3v0044950	0	0	0	0	0	0	0	0	0	0	0	0	Protein coding	ABC transporter substrate-binding protein [Neisseria shayeganii] gi|496410821|ref|WP_009119685.1|
Lj3g3v2531220	0	0	0	0	0	0	0	0	0	0	0	0	Protein coding	ABC transporter substrate-binding protein [Providencia sneebia] gi|496190327|ref|WP_008914686.1|
Lj4g3v2151430	0	0	0	0	0	0	0	0	0	0	0	0	Protein coding	ABC transporter substrate-binding protein [Pyramidobacter piscolens] gi|496456583|ref|WP_009165428.1|
Lj0g3v0115139	0	0	0	0	0	0	0	0	0	0	0	0	Protein coding	ABC transporter substrate-binding protein [Ralstonia sp. PBA] gi|497207743|ref|WP_009522005.1|
Lj4g3v3002520	0	2	4	3	0	3	0	0	0	1	1	1	Protein coding	ABC transporter substrate-binding protein [Vibrio caribbenthicus] gi|497287246|ref|WP_009601463.1|
Lj5g3v1960130	0	0	0	0	0	0	0	0	0	0	0	0	Protein coding	ABC transporter-like protein [Chlorobaculum parvum NCIB 8327] gi|193212829|ref|YP_001998782.1|
Lj1g3v1300590	248	235	235	358	244	311	225	293	305	199	324	204	Protein coding	ABC transporter-like protein [Medicago truncatula] gi|357464377|ref|XP_003602470.1|
Lj0g3v0083779	26	11	10	21	42	42	17	41	35	17	23	36	Protein coding	ABC transporter-like protein [Medicago truncatula] gi|357519623|ref|XP_003630100.1|
Lj4g3v2800420	85	76	90	168	108	172	155	152	166	145	110	91	Protein coding	ABC transporter-like protein [Medicago truncatula] gi|357519623|ref|XP_003630100.1|
Lj4g3v3115110	1	2	2	7	6	1	0	0	2	0	3	4	Protein coding	ABC transporter-like protein [Medicago truncatula] gi|357521683|ref|XP_003631130.1|
Lj0g3v0252529	49	41	49	69	51	80	60	79	68	13	66	43	Protein coding	ABC1 family protein [Arabidopsis lyrata subsp. lyrata] gi|297812683|ref|XP_002874225.1|
Lj2g3v2522110	7	2	7	13	4	5	2	5	8	2	9	3	Protein coding	ABC1 family protein [Arabidopsis lyrata subsp. lyrata] gi|297841173|ref|XP_002888468.1|
Lj0g3v0152939	11	19	8	24	11	29	11	16	17	1	23	18	Protein coding	ABC1 family protein [Arabidopsis lyrata subsp. lyrata] gi|297841933|ref|XP_002888848.1|
Lj3g3v1473560	69	60	51	51	63	106	76	76	105	73	83	68	Protein coding	ABC1 family protein [Arabidopsis lyrata subsp. lyrata] gi|297842751|ref|XP_002889257.1|
Lj0g3v0187099	218	179	282	298	268	311	285	229	289	360	240	175	Protein coding	ABC1 family protein [Theobroma cacao] gi|508781897|gb|EOY29153.1|
Lj0g3v0239829	0	0	0	0	0	0	0	0	0	0	0	0	Protein coding	ABC2 isoform 4 [Theobroma cacao] gi|508774514|gb|EOY21770.1|
Lj1g3v4701810	0	0	0	0	0	0	0	0	0	0	0	0	Protein coding	ABCG4 partial [Triticum aestivum] gi|374093386|gb|AEY84031.1|
Lj0g3v0046199	0	1	0	3	1	3	1	4	4	2	3	3	Protein coding	ABC-type dipeptide transport system periplasmic component [Natronococcus occultus SP4] gi|435845964|ref|YP_007308214.1|
Lj2g3v1588520	0	0	0	0	0	0	0	0	0	0	0	0	Protein coding	ABC-type hemin transport system ATPase component [Photobacterium sp. AK15] gi|494725240|ref|WP_007461106.1|
Lj2g3v1588540	0	0	0	0	0	0	0	0	0	0	0	0	Protein coding	ABC-type macrolide exporter membrane component [uncultured Termite group 1 bacterium phylotype Rs-D17] gi|189485047|ref|YP_001955988.1|
Lj5g3v2030800	0	0	0	0	4	0	0	0	1	0	0	0	Protein coding	ABC-type polysaccharide/polyol phosphate export systems permease [Shewanella amazonensis SB2B] gi|119773910|ref|YP_926650.1|
Lj1g3v2068700	12	18	16	39	17	22	25	27	25	15	15	11	Protein coding	ABC-type polysaccharide/polyol phosphate transport system ATPase component-like protein [Francisella philomiragia subsp. philomiragia ATCC 25017] gi|167627481|ref|YP_001677981.1|
Lj1g3v5062670	5	6	9	9	2	8	1	2	2	10	5	2	Protein coding	ABC-type polysaccharide/polyol phosphate transport system ATPase component-like protein [Francisella philomiragia subsp. philomiragia ATCC 25017] gi|167627481|ref|YP_001677981.1|
Lj3g3v2887210	1	0	0	0	0	0	0	0	0	0	0	0	Protein coding	ABC-type transport system involved in cytochrome c biogenesis permease component [SAR116 cluster alpha proteobacterium HIMB100] gi|497290267|ref|WP_009604484.1|
Lj0g3v0300609	13	21	16	35	15	18	10	25	15	3	28	18	Protein coding	Abhydrolase domain-containing protein [Medicago truncatula] gi|357438167|ref|XP_003589359.1|
Lj6g3v0802230	87	72.5	124.5	124	125.5	156.5	135	114	124.5	152.5	121.5	84	Protein coding	ABI3-interacting protein [Medicago truncatula] gi|357459951|ref|XP_003600257.1|
Lj6g3v0802240	35	41.5	64.5	60	50.5	65.5	79	50	66.5	83.5	60.5	41	Protein coding	ABI3-interacting protein [Medicago truncatula] gi|357459951|ref|XP_003600257.1|
Lj0g3v0338929	1	0	0	0	0	0	1	0	0	0	0	0	Protein coding	abi-like family protein [Piscirickettsia salmonis] gi|510840222|ref|WP_016211530.1|
Lj4g3v1983500	90	67	77	119	106	115	90	94	113	101	105	69	Protein coding	ABL161Cp (ISS) [Ostreococcus tauri] gi|308799189|ref|XP_003074375.1|
Lj1g3v2376940	42	35	30	31	33	32	32	24	32	29	39	20	Protein coding	ABR088Cp [Ashbya gossypii ATCC 10895] gi|302306646|ref|NP_983034.2|
Lj0g3v0192339	247	202	319	348	277	351	275	271	370	177	241	195	Protein coding	Abscisic acid 8'-hydroxylase [Medicago truncatula] gi|357518225|ref|XP_003629401.1|
Lj4g3v2704710	7	11	10	6	8	16	11	18	8	11	5	3	Protein coding	Abscisic acid 8'-hydroxylase [Medicago truncatula] gi|357519425|ref|XP_003630001.1|
Lj0g3v0332329	0	0	1	0	0	0	0	0	0	0	0	0	Protein coding	abscisic acid 8'-hydroxylase CYP707A1 partial [Leucaena leucocephala] gi|410131069|gb|AFV61749.1|
Lj3g3v1170190	0	0	0	0	0	0	0	0	0	0	0	0	Protein coding	Abscisic acid insensitive [Medicago truncatula] gi|357453061|ref|XP_003596807.1|
Lj0g3v0213909	417	286	406	493	496	477	412	442	454	321	573	334	Protein coding	Abscisic acid receptor PYL8 [Medicago truncatula] gi|357463847|ref|XP_003602205.1|
Lj0g3v0164139	0	0	0	0	0	0	0	1	2	4	2	4	Protein coding	abscisic acid stress ripening-related protein [Citrus sinensis] gi|309774081|gb|ADO95146.1|
Lj0g3v0284289	0	0	0	0	0	0	0	0	0	0	0	0	Protein coding	ABSCISIC ACID-INSENSITIVE 5-like protein [Medicago truncatula] gi|357489223|ref|XP_003614899.1|
Lj1g3v4048460	80	64	86	103	70	104	88	101	120	75	58	61	Protein coding	ABSCISIC ACID-INSENSITIVE 5-like protein [Medicago truncatula] gi|357509087|ref|XP_003624832.1|
Lj5g3v1949700	7	1	4	3	21	28	13	28	23	31	12	21	Protein coding	abscisic stress ripening-like protein [Glycine max] gi|351722069|ref|NP_001237487.1|
Lj1g3v3458790	132.5	105	154	153.5	95.5	148	103.5	127	135	130	154	102	Protein coding	Ac transposase [Puccinia graminis f. sp. tritici CRL 75-36-700-3] gi|331228953|ref|XP_003327143.1|
Lj2g3v2879460	165	150	82	107	1002	855	278	625	449	255	1185	548	Protein coding	ACC-oxidase [Vigna angularis] gi|1944152|dbj|BAA19605.1|
Lj0g3v0006119	0	0	0	0	0	0	0	0	0	0	0	0	Protein coding	acetate kinase [Gluconacetobacter europaeus] gi|498197336|ref|WP_010511492.1|
Lj0g3v0298279	4	0	0	0	0	0	0	0	0	0	0	0	Protein coding	acetoacetate-CoA ligase [Mycosphaerella populorum SO2202] gi|453083998|gb|EMF12043.1|
Lj0g3v0306319	0	0	0	0	0	0	0	0	0	0	0	0	Protein coding	acetoin dehydrogenase [Bacillus halodurans C-125] gi|15615797|ref|NP_244101.1|
Lj0g3v0294579	565	327	470	590	515	753	449	589	591	647	476	361	Protein coding	Acetoin:26-dichlorophenolindophenol oxidoreductase subunit beta [Theobroma cacao] gi|508717284|gb|EOY09181.1|
Lj0g3v0185229	0	0	0	0	0	0	0	0	0	0	0	0	Protein coding	acetolactate synthase [Bifidobacterium bifidum] gi|489912328|ref|WP_003815737.1|
Lj1g3v1513620	828	405	514	678	500	638	515	623	661	483	608	498	Protein coding	acetolactate synthase [Medicago littoralis] gi|164453114|gb|ABY57316.1|
Lj2g3v1389450	0	0	0	0	0	0	0	0	0	0	0	0	Protein coding	acetolactate synthase 1 catalytic subunit [Corynebacterium glutamicum ATCC 13032] gi|19552491|ref|NP_600493.1|
Lj1g3v0318280	0	0	0	0	0	0	0	0	0	0	0	0	Protein coding	acetolactate synthase large subunit [Enterobacter asburiae LF7a] gi|345297856|ref|YP_004827214.1|
Lj4g3v2689680	146	85	112	132	165	147	147	198	207	94	183	127	Protein coding	Acetolactate synthase small subunit [Medicago truncatula] gi|357519313|ref|XP_003629945.1|
Lj1g3v2628750	72	56	77	55	86	136	83	117	157	200	162	131	Protein coding	Acetyl Co-enzyme a carboxylase carboxyltransferase alpha subunit isoform 2 [Theobroma cacao] gi|508704124|gb|EOX96020.1|
Lj0g3v0145819	0	0	0	0	0	0	0	0	0	0	0	0	Protein coding	acetyl esterase [Clostridium lentocellum DSM 5427] gi|326792905|ref|YP_004310726.1|
Lj0g3v0086979	0	0	0	0	0	0	0	0	1	0	3	0	Protein coding	acetyl-CoA acetyltransferase [Halobiforma nitratireducens] gi|493724851|ref|WP_006674225.1|
Lj6g3v0214790	45	42	23	50	64	82	68	59	80	40	47	62	Protein coding	acetyl-CoA C-acetyltransferase [Hevea brasiliensis] gi|164604960|dbj|BAF98276.1|
Lj3g3v2309690	0	0	0	0	0	0	0	0	0	0	0	0	Protein coding	acetyl-CoA carboxylase alpha subunit partial [uncultured crenarchaeote] gi|443411781|gb|AGC83643.1|
Lj0g3v0160249	0	0	0	1	0	1	2	0	0	0	0	1	Protein coding	Acetyl-CoA carboxylase beta subunit [Medicago truncatula] gi|357470633|ref|XP_003605601.1|
Lj0g3v0356459	0	0	0	0	1	0	0	0	0	1	0	0	Protein coding	acetyl-CoA carboxylase subunit alpha [Simonsiella muelleri] gi|488717484|ref|WP_002641360.1|
Lj4g3v2881940	0	0	0	0	0	0	0	0	0	0	0	0	Protein coding	acetyl-CoA synthetase [Syntrophus aciditrophicus SB] gi|85860301|ref|YP_462503.1|
Lj0g3v0225559	93	62	74	110	92	130	71	109	89	65	109	102	Protein coding	Acetyl-CoA synthetase-like protein [Glarea lozoyensis ATCC 20868] gi|512199602|gb|EPE28435.1|
Lj3g3v2721410	21	17	6	12	12	12	7	5	9	2	17	8	Protein coding	Acetyl-coenzyme A synthetase [Medicago truncatula] gi|357514737|ref|XP_003627657.1|
Lj2g3v0766620	18	9	3	20	18	10	10	18	20	4	11	12	Protein coding	acetylornithine deacetylase [Hydrocarboniphaga effusa] gi|494339975|ref|WP_007186771.1|
Lj0g3v0207599	0	0	0	0	0	0	0	0	0	0	0	0	Protein coding	acetyltransferase [Desulfosporosinus sp. OT] gi|497302940|ref|WP_009617157.1|
Lj0g3v0081539	52	24	46	27	71	81	71	68	88	85	85	64	Protein coding	ACI112 protein [Solanum lycopersicum] gi|350536553|ref|NP_001234764.1|
Lj1g3v3255670	25	21	24	31	32	38	28	30	22	16	32	26	Protein coding	ACI112 protein [Solanum lycopersicum] gi|350536553|ref|NP_001234764.1|
Lj5g3v2029590	344	230	332	391	280	351	283	295	397	280	317	240	Protein coding	ACI13 protein [Solanum lycopersicum] gi|350536097|ref|NP_001234741.1|
Lj0g3v0281009	401	227	415	437	209	303	295	221	377	335	373	338	Protein coding	Acid beta-fructofuranosidase [Medicago truncatula] gi|357476945|ref|XP_003608758.1|
Lj0g3v0011739	1	0	0	0	0	0	0	0	0	0	0	0	Protein coding	acid phosphatase class IIIB protein [Arabidopsis thaliana] gi|18405204|ref|NP_565918.1|
Lj0g3v0065189	0	0	0	0	0	0	0	0	0	0	0	0	Protein coding	acid phosphatase class IIIB protein [Arabidopsis thaliana] gi|18405204|ref|NP_565918.1|
Lj0g3v0100099	0	1	2	0	5	0	0	0	0	0	2	1	Protein coding	acid phosphatase class IIIB protein [Arabidopsis thaliana] gi|18405204|ref|NP_565918.1|
Lj1g3v4139400	78	46	61	76	53	48	24	43	73	32	65	44	Protein coding	acid phosphatase class IIIB protein [Arabidopsis thaliana] gi|18405204|ref|NP_565918.1|
Lj4g3v2526050	3	7	7	10	15	19	12	8	26	15	14	10	Protein coding	Acid phosphatase/vanadium-dependent haloperoxidase-like protein [Medicago truncatula] gi|357463065|ref|XP_003601814.1|
Lj3g3v0937810	24	12	7	18	21	13	13	14	14	6	19	17	Protein coding	Acid phosphatase/vanadium-dependent haloperoxidase-related protein [Arabidopsis thaliana] gi|18399713|ref|NP_566432.1|
Lj1g3v5034830	13	6	14	11	101	144	124	168	109	104	131	80	Protein coding	Acid phosphatase/vanadium-dependent haloperoxidase-related protein [Theobroma cacao] gi|508703807|gb|EOX95703.1|
Lj3g3v2443160	0	9	6	9	71	59	46	59	44	39	54	34	Protein coding	Acid phosphatase/vanadium-dependent haloperoxidase-related protein [Theobroma cacao] gi|508703807|gb|EOX95703.1|
Lj3g3v2923180	313	231	262	334	324	361	224	288	316	235	357	326	Protein coding	Acid phosphatase/vanadium-dependent haloperoxidase-related protein isoform 1 [Theobroma cacao] gi|508720360|gb|EOY12257.1|
Lj3g3v0211980	0	0	0	0	0	0	0	0	0	0	0	0	Protein coding	Acidic endochitinase [Theobroma cacao] gi|508776152|gb|EOY23408.1|
Lj0g3v0112549	7	2	4	13	7	20	7	11	7	6	5	12	Protein coding	Acidic leucine-rich nuclear phosphoprotein 32-related protein 2 [Theobroma cacao] gi|508714258|gb|EOY06155.1|
Lj6g3v0057770	33	28	42	57	47	33	29	43	19	31	38	35	Protein coding	Acidic leucine-rich nuclear phosphoprotein 32-related protein 2 [Theobroma cacao] gi|508714258|gb|EOY06155.1|
Lj1g3v4838370	13	5	9	9	3	3	3	9	13	2	25	6	Protein coding	acid-sensitive ion channel 1.2 [Opsanus tau] gi|32812316|gb|AAP45632.1|
Lj3g3v1130080	0	0	0	0	0	0	0	0	0	0	0	0	Protein coding	acid-shock protein [Nitratireductor aquibiodomus] gi|494065717|ref|WP_007007787.1|
Lj1g3v1386610	0	0	0	0	0	0	0	0	0	0	0	0	Protein coding	aconitate hydratase [Flavobacterium frigoris] gi|494229125|ref|WP_007137826.1|
Lj2g3v3164170	0	0	0	0	0	2	0	0	0	0	0	0	Protein coding	Aconitate hydratase [Medicago truncatula] gi|357441073|ref|XP_003590814.1|
Lj2g3v3164160	0	0	0	0	5	4	1	1	11	7	3	2	Protein coding	Aconitate hydratase [Medicago truncatula] gi|357471289|ref|XP_003605929.1|
Lj2g3v1659690	1026	748	1082	1215	1181	1378	1074	1288	1419	1114	1262	903	Protein coding	Aconitate hydratase [Medicago truncatula] gi|357483921|ref|XP_003612247.1|
Lj3g3v2575690	0	0	0	0	0	0	0	0	0	0	0	0	Protein coding	aconitate hydratase [Psychrobacter cryohalolentis K5] gi|93006137|ref|YP_580574.1|
Lj2g3v1225620	132	99	116	120	131	110	100	135	131	104	163	117	Protein coding	ACR4 [Medicago truncatula] gi|357487953|ref|XP_003614264.1|
Lj6g3v1049000	0	0	0	0	0	0	0	0	0	0	0	0	Protein coding	acriflavine resistance protein B [Congregibacter litoralis] gi|495570589|ref|WP_008295168.1|
Lj1g3v1781080	0	0	0	0	0	0	0	0	0	0	0	0	Protein coding	ACS4 [Nicotiana tabacum] gi|159517170|gb|ABW97850.1|
Lj0g3v0088569	38	38	45	57	39	61	50	36	62	44	41	29	Protein coding	ACT domain repeat 3 isoform 1 [Theobroma cacao] gi|508724613|gb|EOY16510.1|
Lj0g3v0185639	332	297	355	470	233	313	286	256	327	400	271	227	Protein coding	ACT domain repeat 3 isoform 1 [Theobroma cacao] gi|508724613|gb|EOY16510.1|
Lj1g3v3182290	3	4	1	1	5	4	9	8	8	5	2	2	Protein coding	ACT domain repeat 4 isoform 2 [Theobroma cacao] gi|508707839|gb|EOX99735.1|
Lj1g3v3847460	119	91	85	184	87	107	111	99	117	138	124	100	Protein coding	ACT domain repeat 6 [Theobroma cacao] gi|508710953|gb|EOY02850.1|
Lj2g3v1981850	0	0	1	0	0	0	0	0	1	0	0	0	Protein coding	ACT domain-containing protein [Medicago truncatula] gi|357482521|ref|XP_003611547.1|
Lj1g3v3218120	1324	1015	1258	1802	1083	1387	1191	1147	1418	884	1276	927	Protein coding	ACT domain-containing protein [Theobroma cacao] gi|508726299|gb|EOY18196.1|
Lj5g3v2240880	529	417	520	669	573	649	515	633	587	434	549	366	Protein coding	ACT domain-containing protein isoform 1 [Theobroma cacao] gi|508727355|gb|EOY19252.1|
Lj0g3v0101939	0	0	0	0	0	0	0	0	0	0	0	0	Protein coding	ACT domain-containing protein isoform 2 [Theobroma cacao] gi|508786848|gb|EOY34104.1|
Lj0g3v0235439	15	6	14	11	16	9	11	5	11	13	5	5	Protein coding	ACT11D09.5 [Cucumis melo] gi|46095228|gb|AAS80151.1|
Lj0g3v0265149	0	0	0	0	2	0	0	0	0	0	0	1	Protein coding	ACT-domain-containing protein kinase [Lotus japonicus] gi|283132359|dbj|BAI63585.1|
Lj5g3v2258350	1	4	3	0	117	120	90	94	83	39	99	61	Protein coding	ACT-domain-containing protein kinase [Lotus japonicus] gi|283132359|dbj|BAI63585.1|
Lj0g3v0300429	0	0	0	0	0	0	0	0	0	0	0	0	Protein coding	actin [Clavispora lusitaniae ATCC 42720] gi|260943404|ref|XP_002616000.1|
Lj0g3v0292089	94	71	108	166	153	178	87	176	182	93	204	127	Protein coding	actin [Ipomoea batatas] gi|162708014|gb|ABY19575.1|
Lj4g3v2754400	1635	1165	1196	1568	995	1520	830	1472	1297	162	1287	900	Protein coding	Actin [Medicago truncatula] gi|357464527|ref|XP_003602545.1|
Lj1g3v3172220	837	666	695	895	662	828	481	713	715	252	937	653	Protein coding	Actin [Medicago truncatula] gi|357503463|ref|XP_003622020.1|
Lj5g3v0921310	16	13	11	6	18	10	8	3	5	12	17	7	Protein coding	actin 4 [Mangifera indica] gi|346683575|gb|AEO45960.1|
Lj2g3v0917360	531	467	561	627	409	482	336	507	476	222	515	380	Protein coding	actin 7 partial [Caragana korshinskii] gi|477381292|gb|AGI78241.1|
Lj0g3v0105359	14.5	3	3	13.5	11	12	12.5	14	9	3	7	15	Protein coding	Actin cross-linking protein [Arabidopsis thaliana] gi|42562344|ref|NP_174030.2|
Lj2g3v1024270	1	2	0	0	0	0	0	0	0	0	0	0	Protein coding	Actin cross-linking protein [Arabidopsis thaliana] gi|42562344|ref|NP_174030.2|
Lj4g3v0070930	0	0	0	0	0	0	0	0	0	0	0	0	Protein coding	actin depolymerizing factor 4 [Populus trichocarpa] gi|224098343|ref|XP_002311154.1|
Lj6g3v1692880	10	2.5	2.5	12.5	6	12	0.5	17.5	14	0	14	13	Protein coding	actin depolymerizing factor 4 [Populus trichocarpa] gi|224098343|ref|XP_002311154.1|
Lj3g3v3528600	590	500	621	766	562	637	548	663	641	545	667	485	Protein coding	Actin depolymerizing factor 5 [Theobroma cacao] gi|508705807|gb|EOX97703.1|
Lj4g3v2641100	7078	6069	6544	8996	5698	7143	6040	6379	7235	7201	6435	4553	Protein coding	Actin depolymerizing factor-like protein [Medicago truncatula] gi|357519237|ref|XP_003629907.1|
Lj3g3v0828220	9	8	19	12	7	7	14	4	15	5	16	10	Protein coding	Actin related protein [Medicago truncatula] gi|357457909|ref|XP_003599235.1|
Lj5g3v1817300	0	0	0	0	0	0	6	0	0	0	0	0	Protein coding	Actin related protein [Medicago truncatula] gi|357517331|ref|XP_003628954.1|
Lj3g3v0640390	7	3	2	9	4	9	6	6	5	6	7	9	Protein coding	Actin-like ATPase superfamily protein isoform 3 [Theobroma cacao] gi|508778662|gb|EOY25918.1|
Lj0g3v0195949	1	0	4	0	4	5	1	1	0	1	2	4	Protein coding	actin-related protein [Pericallis cruenta] gi|478686582|gb|AGJ50593.1|
Lj4g3v2603730	129	119	124	158	116	82	106	112	142	81	87	73	Protein coding	Actin-related protein 2/3 complex subunit [Medicago truncatula] gi|357518763|ref|XP_003629670.1|
Lj1g3v4483590	374	319	351	397	376	390	306	418	432	321	360	307	Protein coding	Actin-related protein 9 [Aegilops tauschii] gi|475408288|gb|EMT00883.1|
Lj6g3v0925910	81	64	62	65	49	100	55	55	75	51	89	49	Protein coding	actin-related protein component 1 [Lotus japonicus] gi|400177677|gb|AFP72374.1|
Lj0g3v0259899	81	40	68	81	59	84	57	62	56	47	66	52	Protein coding	Activating molecule in BECN1-regulated autophagy protein [Medicago truncatula] gi|357510311|ref|XP_003625444.1|
Lj1g3v4528630	363	281	363	404	326	345	301	281	391	337	388	283	Protein coding	Activating molecule in BECN1-regulated autophagy protein [Medicago truncatula] gi|357510311|ref|XP_003625444.1|
Lj0g3v0347599	144	95	109	151	128	159	122	137	163	95	133	86	Protein coding	Activating signal cointegrator [Medicago truncatula] gi|357441335|ref|XP_003590945.1|
Lj3g3v0271550	55	47	47	96	57	63	57	72	68	54	59	64	Protein coding	Activating signal cointegrator 1 complex subunit [Medicago truncatula] gi|357454839|ref|XP_003597700.1|
Lj0g3v0005079	0	1	0	0	1	0	0	0	3	7	0	0	Protein coding	Activating transcription factor 7-interacting protein 1 [Tupaia chinensis] gi|444512423|gb|ELV10132.1|
Lj0g3v0005239	0	0	0	0	0	0	0	0	0	0	0	0	Protein coding	Activating transcription factor 7-interacting protein 1 [Tupaia chinensis] gi|444512423|gb|ELV10132.1|
Lj3g3v2576930	1	0	0	0	0	0	0	0	0	4	0	1	Protein coding	Activating transcription factor 7-interacting protein 1 [Tupaia chinensis] gi|444512423|gb|ELV10132.1|
Lj3g3v2577050	0	0	0	0	0	0	0	0	0	0.5	0	0	Protein coding	Activating transcription factor 7-interacting protein 1 [Tupaia chinensis] gi|444512423|gb|ELV10132.1|
Lj0g3v0347659	0	0	0	0	0	0	0	0	0	0	0	0	Protein coding	activator of Hsp70 and Hsp90 chaperones [Laccaria bicolor S238N-H82] gi|170091998|ref|XP_001877221.1|
Lj0g3v0020279	376	272	356	410	110	80	82	133	145	126	137	88	Protein coding	ACT-like superfamily protein isoform 1 [Theobroma cacao] gi|508716051|gb|EOY07948.1|
Lj0g3v0230639	509	394	460	616	139	181	151	155	208	169	185	144	Protein coding	ACT-like superfamily protein isoform 1 [Theobroma cacao] gi|508716051|gb|EOY07948.1|
Lj1g3v4636600	86	68	59	81	51	74	49	86	92	57	61	62	Protein coding	ACT-like superfamily protein isoform 1 [Theobroma cacao] gi|508716051|gb|EOY07948.1|
Lj1g3v2840250	517	388	514	598	475	610	415	630	569	133	595	477	Protein coding	acyl carrier protein [Arachis hypogaea] gi|268527775|gb|ACZ06073.1|
Lj0g3v0239449	0	0	0	1	0	1	0	0	0	0	0	0	Protein coding	acyl carrier protein [Marinithermus hydrothermalis DSM 14884] gi|328950364|ref|YP_004367699.1|
Lj2g3v1891020	0	0	0	0	0	1	0	0	0	0	0	1	Protein coding	acyl carrier protein [Marinithermus hydrothermalis DSM 14884] gi|328950364|ref|YP_004367699.1|
Lj0g3v0127779	33	17	26	21	18	34	26	11	29	14	17	27	Protein coding	Acyl carrier protein [Medicago truncatula] gi|357507891|ref|XP_003624234.1|
Lj0g3v0081159	91	55	102	105	45	55	67	81	88	21	57	63	Protein coding	acyl carrier protein 5 [Arabidopsis thaliana] gi|15240461|ref|NP_198072.1|
Lj0g3v0353059	4	0	0	0	0	7	0	3	1	0	0	1	Protein coding	acyl-[acyl-carrier-protein] gi|67633223|gb|AAY78547.1|
Lj4g3v0510250	473	315	435	528	344	449	371	383	543	497	330	263	Protein coding	acyl-[acyl-carrier-protein] gi|67633223|gb|AAY78547.1|
Lj0g3v0335549	0	0	0	0	0	0	0	0	0	0	0	0	Protein coding	acyl-CoA carboxylase component [Ignavibacterium album JCM 16511] gi|385810582|ref|YP_005846978.1|
Lj0g3v0117719	0	0	0	0	0	0	0	0	0	0	0	0	Protein coding	acyl-CoA dehydrogenase [Acidovorax sp. NO-1] gi|496180910|ref|WP_008905417.1|
Lj0g3v0340309	0	0	0	0	0	0	0	0	0	0	0	0	Protein coding	acyl-CoA dehydrogenase [Mycobacterium abscessus] gi|491218961|ref|WP_005077282.1|
Lj0g3v0162839	0	0	0	0	0	0	0	0	0	0	0	0	Protein coding	acyl-CoA dehydrogenase [Mycobacterium thermoresistibile] gi|490023056|ref|WP_003925533.1|
Lj1g3v4483750	2	4	3	8	0	3	2	1	10	6	19	6	Protein coding	acyl-CoA dehydrogenase [Xanthomonas albilineans GPE PC73] gi|285018961|ref|YP_003376672.1|
Lj5g3v1208390	0	0	0	0	0	0	0	0	0	0	0	0	Protein coding	acyl-CoA dehydrogenase domain-containing protein [Caulobacter sp. K31] gi|167645859|ref|YP_001683522.1|
Lj1g3v2127240	23	15	19	36	26	28	35	31	23	30	17	12	Protein coding	acyl-CoA dehydrogenase domain-containing protein [Streptomyces rimosus] gi|490080693|ref|WP_003982781.1|
Lj4g3v0001100	71	56	61	89	101	67	54	70	69	42	65	65	Protein coding	Acyl-CoA N-acyltransferase isoform 1 [Theobroma cacao] gi|508778213|gb|EOY25469.1|
Lj3g3v3031030	0	0	0	0	0	0	0	0	0	0	0	0	Protein coding	Acyl-CoA N-acyltransferase with RING/FYVE/PHD-type zinc finger domain isoform 3 [Theobroma cacao] gi|508716123|gb|EOY08020.1|
Lj3g3v1114710	153	156	153	212	189	203	162	184	191	185	182	108	Protein coding	acyl-CoA N-acyltransferase with RING/FYVE/PHD-type zinc finger domain-containing protein [Arabidopsis thaliana] gi|334184527|ref|NP_180365.6|
Lj1g3v0084860	523	364	473	628	518	601	531	466	650	556	509	353	Protein coding	Acyl-CoA N-acyltransferase with RING/FYVE/PHD-type zinc finger protein [Arabidopsis thaliana] gi|334186543|ref|NP_193228.6|
Lj1g3v3905680	30	20	29	50	14	40	56	37	50	68	38	37	Protein coding	Acyl-CoA N-acyltransferase with RING/FYVE/PHD-type zinc finger protein [Arabidopsis thaliana] gi|334186543|ref|NP_193228.6|
Lj5g3v2046070	468	304	363	522	419	533	456	421	552	497	432	326	Protein coding	Acyl-CoA N-acyltransferase with RING/FYVE/PHD-type zinc finger protein [Arabidopsis thaliana] gi|334186543|ref|NP_193228.6|
Lj0g3v0121149	62	39	52	56	30	59	45	31	60	63	47	50	Protein coding	Acyl-CoA N-acyltransferases (NAT) superfamily protein [Theobroma cacao] gi|508699759|gb|EOX91655.1|
Lj2g3v1966140	54	31	37	45	24	31	29	35	41	73	17	30	Protein coding	Acyl-CoA N-acyltransferases (NAT) superfamily protein [Theobroma cacao] gi|508699759|gb|EOX91655.1|
Lj0g3v0064209	633	542	730	785	785	926	830	829	925	679	780	614	Protein coding	Acyl-CoA N-acyltransferases (NAT) superfamily protein isoform 1 [Theobroma cacao] gi|508724414|gb|EOY16311.1|
Lj4g3v2023770	55	38	37	57	22	46	41	46	35	48	23	28	Protein coding	Acyl-CoA N-acyltransferases (NAT) superfamily protein isoform 1 [Theobroma cacao] gi|508784353|gb|EOY31609.1|
Lj0g3v0311459	12	3	4	6	10	1	6	9	3	0	7	9	Protein coding	Acyl-CoA N-acyltransferases -like protein [Arabidopsis thaliana] gi|15218861|ref|NP_171861.1|
Lj4g3v2267430	0	0	0	0	0	1	0	0	0	0	0	0	Protein coding	Acyl-CoA N-acyltransferases superfamily protein [Theobroma cacao] gi|508714820|gb|EOY06717.1|
Lj4g3v2267440	0	0	0	0	0	0	0	0	0	0	0	0	Protein coding	Acyl-CoA N-acyltransferases superfamily protein [Theobroma cacao] gi|508714820|gb|EOY06717.1|
Lj4g3v2267450	0	0	0	0	0	0	0	0	0	0	0	0	Protein coding	Acyl-CoA N-acyltransferases superfamily protein [Theobroma cacao] gi|508714820|gb|EOY06717.1|
Lj3g3v2097100	18	9	15	19	8	9	11	7	15	12	17	3	Protein coding	Acyl-CoA N-acyltransferases superfamily protein [Theobroma cacao] gi|508778804|gb|EOY26060.1|
Lj0g3v0081209	0	0	0	0	4	0	0	0	1	0	0	0	Protein coding	Acyl-CoA N-acyltransferases superfamily protein [Theobroma cacao] gi|508787288|gb|EOY34544.1|
Lj2g3v2314870	2	2.5	8	14.5	5	9	11.5	5.5	5	7.5	6.5	5.5	Protein coding	Acyl-CoA N-acyltransferases superfamily protein [Theobroma cacao] gi|508787288|gb|EOY34544.1|
Lj2g3v2314880	2	2.5	8	10.5	5	6	8.5	4.5	3	7.5	5.5	5.5	Protein coding	Acyl-CoA N-acyltransferases superfamily protein [Theobroma cacao] gi|508787288|gb|EOY34544.1|
Lj1g3v0098410	473	462	489	409	502	497	250	479	303	197	390	230	Protein coding	Acyl-CoA N-acyltransferases superfamily protein isoform 1 [Theobroma cacao] gi|508713827|gb|EOY05724.1|
Lj1g3v0098420	61	105	39	91	277	192	88	182	132	37	107	95	Protein coding	Acyl-CoA N-acyltransferases superfamily protein isoform 1 [Theobroma cacao] gi|508713827|gb|EOY05724.1|
Lj2g3v3055320	2	0	0	0	0	0	0	0	0	0	0	0	Protein coding	Acyl-CoA N-acyltransferases superfamily protein isoform 1 [Theobroma cacao] gi|508726760|gb|EOY18657.1|
Lj5g3v1813840	16	17	20	36	18	22	19	24	15	18	28	6	Protein coding	Acyl-CoA N-acyltransferases superfamily protein isoform 1 [Theobroma cacao] gi|508726760|gb|EOY18657.1|
Lj2g3v1378720	67	53	64	83	52	80	58	79	73	30	47	46	Protein coding	Acyl-CoA N-acyltransferases superfamily protein isoform 2 [Theobroma cacao] gi|508708541|gb|EOY00438.1|
Lj6g3v1187480	39	36	61	103	99	104	75	72	145	152	76	87	Protein coding	acyl-CoA N-acyltransferases-like protein [Arabidopsis thaliana] gi|30678254|ref|NP_671784.2|
Lj0g3v0118539	0	0	0	0	0	0	0	2	0	0	0	0	Protein coding	acyl-CoA synthetase [Oceanibaculum indicum] gi|496232306|ref|WP_008946341.1|
Lj0g3v0097629	0	0	0	0	0	1	0	2	0	0	0	0	Protein coding	acyl-CoA thioesterase [Gordonia effusa] gi|494527082|ref|WP_007316534.1|
Lj1g3v3892280	0	0	0	0	0	0	0	0	0	0	0	0	Protein coding	acyl-CoA thioesterase [Gordonia effusa] gi|494527082|ref|WP_007316534.1|
Lj3g3v3752300	0	0	0	0	0	0	0	0	0	0	0	0	Protein coding	acyl-CoA thioesterase [Gordonia effusa] gi|494527082|ref|WP_007316534.1|
Lj5g3v1793390	0	0	0	0	0	0	0	0	0	0	0	0	Protein coding	acyl-CoA thioesterase [Gordonia effusa] gi|494527082|ref|WP_007316534.1|
Lj5g3v0747000	0	0	0	0	0	0	0	0	0	0	0	0	Protein coding	acyl-CoA thioesterase-related [Schistosoma mansoni] gi|353232054|emb|CCD79409.1|
Lj1g3v0365170	0	0	0	0	0	0	0	0	0	0	0	0	Protein coding	acyl-CoA Z10 desaturase [Planotortrix octo] gi|15418736|gb|AAG54077.1|
Lj5g3v1496800	836	661	938	959	807	1059	926	856	1189	1079	1026	808	Protein coding	Acyl-CoA-binding domain-containing protein [Medicago truncatula] gi|357511945|ref|XP_003626261.1|
Lj2g3v1549720	4831	3899	4462	5366	4892	5668	4726	5022	5805	3970	5123	3821	Protein coding	acyl-CoA-binding protein [Camellia sinensis] gi|330318654|gb|AEC10987.1|
Lj0g3v0333489	0	0	0	0	0	2	2	0	1	1	1	0	Protein coding	Acyl-coenzyme A oxidase 3 peroxisomal [Medicago truncatula] gi|357474501|ref|XP_003607535.1|
Lj4g3v0509020	48	34	47	59	50	33	29	51	56	33	43	40	Protein coding	Acyl-coenzyme A thioesterase [Medicago truncatula] gi|357475683|ref|XP_003608127.1|
Lj4g3v0509030	0	0	0	0	0	1	1	2	1	0	0	0	Protein coding	Acyl-coenzyme A thioesterase [Medicago truncatula] gi|357475685|ref|XP_003608128.1|
Lj4g3v3002450	0	0	0	0	1	0	1	0	0	0	0	0	Protein coding	Acyl-coenzyme A:6-aminopenicillanic-acid-acyltransferase 29 kDa subunit [Theobroma cacao] gi|508777655|gb|EOY24911.1|
Lj6g3v0920470	5	4	1	3	0	6	3	4	3	9	1	1	Protein coding	Acyl-peptide hydrolase-like protein [Medicago truncatula] gi|357459569|ref|XP_003600065.1|
Lj2g3v1734690	12	8	10	14	4	6	8	11	5	16	17	3	Protein coding	acylphosphatase [Archaeoglobus veneficus SNP6] gi|327400060|ref|YP_004340899.1|
Lj2g3v2878300	127	99	113	117	119	141	103	123	112	69	117	71	Protein coding	Acyl-protein thioesterase [Medicago truncatula] gi|357480429|ref|XP_003610500.1|
Lj4g3v0120300	30	26	41	32	16	21	15	34	32	15	32	19	Protein coding	Acyl-protein thioesterase [Medicago truncatula] gi|357480429|ref|XP_003610500.1|
Lj0g3v0324819	0	0	0	0	0	0	0	0	0	0	0	0	Protein coding	acyltransferase [Ajellomyces dermatitidis ER-3] gi|239608727|gb|EEQ85714.1|
Lj1g3v4434290	0	0	0	0	0	0	0	0	0	0	0	0	Protein coding	acyltransferase [Bifidobacterium longum] gi|494115422|ref|WP_007055204.1|
Lj0g3v0254059	0	2	0	0	3	3	0	0	0	1	5	1	Protein coding	acyltransferase [Lupinus angustifolius] gi|315468031|dbj|BAJ49867.1|
Lj1g3v4579040	0	0	1	0	0	1	1	0	1	0	0	0	Protein coding	acyltransferase [Pseudomonas sp. GM24] gi|495184718|ref|WP_007909508.1|
Lj3g3v3639470	6	2	5	4	5	12	4	2	2	2	8	3	Protein coding	acyltransferase [Pseudomonas sp. GM24] gi|495184718|ref|WP_007909508.1|
Lj0g3v0274729	9	5	2	11	3	16	5	7	4	6	8	13	Protein coding	acyltransferase [Staphylococcus lugdunensis] gi|488423113|ref|WP_002492498.1|
Lj4g3v2785780	0	0	4	0	0	2	0	0	0	0	0	0	Protein coding	acyltransferase 3 [Delftia sp. Cs1-4] gi|333916792|ref|YP_004490524.1|
Lj3g3v3736580	3	3	5	7	8	3	3	4	8	3	10	5	Protein coding	acyltransferase family protein [Corallococcus coralloides DSM 2259] gi|383453006|ref|YP_005366995.1|
Lj5g3v0614320	0	0	0	0	0	0	0	0	0	0	0	0	Protein coding	adam [Culex quinquefasciatus] gi|170064711|ref|XP_001867639.1|
Lj2g3v2173090	0	0	0	0	0	0	0	0	0	0	0	0	Protein coding	Adaptor protein complex beta subunit [Wallemia sebi CBS 633.66] gi|388579711|gb|EIM20032.1|
Lj3g3v2058530	7	2	0	3	4	2	4	4	1	0	0	0	Protein coding	addiction module toxin RelE/StbE family [Caulobacter sp. AP07] gi|494940787|ref|WP_007666815.1|
Lj4g3v1736130	20	17	22	58	36	9	14	17	15	13	12	26	Protein coding	Adenine nucleotide alpha hydrolases-like protein [Arabidopsis thaliana] gi|15228516|ref|NP_186979.1|
Lj0g3v0117349	3	7	8	19	3	7	9	8	9	3	6	0	Protein coding	Adenine nucleotide alpha hydrolases-like superfamily protein [Theobroma cacao] gi|508724369|gb|EOY16266.1|
Lj1g3v0813940	3	4	0	0	0	0	0	0	0	0	4	2	Protein coding	Adenine nucleotide alpha hydrolases-like superfamily protein [Theobroma cacao] gi|508724369|gb|EOY16266.1|
Lj3g3v3236610	938	718	795	1106	910	1115	835	991	1037	821	927	618	Protein coding	Adenine nucleotide alpha hydrolases-like superfamily protein [Theobroma cacao] gi|508786637|gb|EOY33893.1|
Lj2g3v1226750	155	125	144	184	117	187	178	189	222	180	133	90	Protein coding	Adenine nucleotide alpha hydrolases-like superfamily protein isoform 1 [Theobroma cacao] gi|508709728|gb|EOY01625.1|
Lj0g3v0263839	489	385	411	606	640	586	470	603	615	425	623	433	Protein coding	Adenine nucleotide alpha hydrolases-like superfamily protein isoform 1 [Theobroma cacao] gi|508720856|gb|EOY12753.1|
Lj0g3v0281929	18	10	10	26	19	19	16	9	17	2	9	7	Protein coding	Adenine nucleotide alpha hydrolases-like superfamily protein isoform 2 [Theobroma cacao] gi|508773661|gb|EOY20917.1|
Lj4g3v1784870	50	25	55	70	19	31	13	20	39	31	47	12	Protein coding	Adenine nucleotide alpha hydrolases-like superfamily protein isoform 2 [Theobroma cacao] gi|508773661|gb|EOY20917.1|
Lj0g3v0350069	135	107	88	155	127	177	115	210	146	28	155	120	Protein coding	adenine nucleotide translocator [Lupinus albus] gi|2780194|emb|CAA05979.1|
Lj0g3v0182309	4	10	4	8	5	6	4	9	5	7	3	13	Protein coding	adenosine deaminase [Alteromonas sp. SN2] gi|333893603|ref|YP_004467478.1|
Lj5g3v0659730	544	465	458	671	365	619	339	579	473	98	622	377	Protein coding	adenosine kinase [Theobroma cacao] gi|95116510|gb|ABF56168.1|
Lj0g3v0184699	47	20	24	52	30	28	55	31	48	42	22	28	Protein coding	Adenosine kinase 2 [Theobroma cacao] gi|508726787|gb|EOY18684.1|
Lj2g3v0878900	27	17	31	52	36.5	32	26	23.5	36	8.5	17	16	Protein coding	adenosylmethionine-8-amino-7-oxononanoate aminotransferase [Bacteroides clarus] gi|496412889|ref|WP_009121753.1|
Lj2g3v0227100	0	0	0	0	0	0	0	0	0	0	0	0	Protein coding	Adenylate and Guanylate cyclase catalytic domain containing protein [Trichomonas vaginalis G3] gi|123405511|ref|XP_001302628.1|
Lj4g3v1947690	109	71.5	71.5	95	73.5	116.5	57	110	110	23.5	103.5	70	Protein coding	adenylate cyclase [Ipomoea nil] gi|306035016|gb|ADM83596.1|
Lj4g3v1947700	445	355.5	368.5	447	317.5	438.5	314	471	452	268.5	478.5	327	Protein coding	adenylate cyclase [Ipomoea nil] gi|306035016|gb|ADM83596.1|
Lj3g3v0950740	0	0	0	0	0	0	1	0	2	0	0	0	Protein coding	adenylate isopentenyltransferase [Lotus japonicus] gi|90421406|gb|ABD93932.1|
Lj5g3v2183860	8	12	17	36	11	15	26	15	14	9	17	8	Protein coding	adenylate isopentenyltransferase [Lotus japonicus] gi|90421406|gb|ABD93932.1|
Lj4g3v2400530	9	11	15	4	28	30	15	15	9	18	18	21	Protein coding	adenylate isopentenyltransferase [Lotus japonicus] gi|90421408|gb|ABD93933.1|
Lj0g3v0314119	0	0	0	0	0	0	0	0	0	0	0	0	Protein coding	adenylate isopentenyltransferase [Lotus japonicus] gi|90421410|gb|ABD93934.1|
Lj0g3v0314129	0	1	0	0	1	0	1	0	0	0	1	2	Protein coding	adenylate isopentenyltransferase [Lotus japonicus] gi|90421410|gb|ABD93934.1|
Lj5g3v0962690	13	14	26	24	3	10	8	16	19	12	14	10	Protein coding	adenylate isopentenyltransferase [Lotus japonicus] gi|90421410|gb|ABD93934.1|
Lj0g3v0154359	4	3	14	1	2	1	4	3	5	4	5	2	Protein coding	adenylate isopentenyltransferase [Lotus japonicus] gi|90421412|gb|ABD93935.1|
Lj0g3v0231359	457	319	451	427	380	461	340	428	405	206	468	303	Protein coding	adenylate kinase [Arabidopsis thaliana] gi|21554270|gb|AAM63345.1|
Lj0g3v0073149	0	0	1	0	0	0	0	0	0	0	0	1	Protein coding	adenylate kinase [Moorea producens] gi|495464214|ref|WP_008188906.1|
Lj5g3v2133680	0	0	0	0	0	0	0	4	1	0	0	0	Protein coding	Adenylate kinase family protein isoform 1 [Theobroma cacao] gi|508784072|gb|EOY31328.1|
Lj1g3v4804230	0	0	0	0	0	0	0	0	0	0	0	0	Protein coding	adenylate/guanylate cyclase with integral membrane sensor [Leptonema illini] gi|488860175|ref|WP_002772415.1|
Lj0g3v0102919	2	0	0	0	0	0	4	0	0	0	4	0	Protein coding	adenylate/guanylate cyclase with TPR [Rhizobium sp. PRF 81] gi|490223500|ref|WP_004121864.1|
Lj0g3v0123949	0	0	0	0	0	0	0	0	0	0	0	0	Protein coding	adenylosuccinate synthetase [Coprobacillus sp. 29_1] gi|496064076|ref|WP_008788583.1|
Lj0g3v0085939	16	34	27	41	30	47	30	40	37	13	26	28	Protein coding	adenylyl cyclase class-3/4/guanylyl cyclase [Mycobacterium smegmatis] gi|489994965|ref|WP_003898020.1|
Lj0g3v0136259	0	0	0	0	0	0	0	0	0	0	0	0	Protein coding	Adenylyl-sulfate kinase [Desulfovibrio piezophilus C1TLV30] gi|452853342|ref|YP_007495026.1|
Lj5g3v1497930	0	0	0	0	0	0	0	0	0	0	0	0	Protein coding	adenysuccinate lyase [Gallus gallus] gi|54695131|gb|AAV38133.1|
Lj1g3v2626260	0	0	0	0	0	0	0	0	0	0	0	0	Protein coding	adherence-associated mucus-binding proteinLPXTG-motif cell wall anchor [Lactobacillus plantarum 16] gi|513842240|ref|YP_008122212.1|
Lj0g3v0347689	0	0	0	0	0	0	0	0	0	0	0	0	Protein coding	adhesin [Methanobrevibacter smithii] gi|490133308|ref|WP_004033669.1|
Lj0g3v0326689	0	0	2	0	1	0	2	1	0	0	0	0	Protein coding	adhesin [Streptococcus sp. GMD4S] gi|446713871|ref|WP_000791206.1|
Lj6g3v0143870	0	0	0	0	0	0	0	0	0	0	0	0	Protein coding	adhesin partial [Cupriavidus basilensis] gi|493147678|ref|WP_006160721.1|
Lj5g3v2088280	950	657	642	966	891	961	590	828	764	302	868	501	Protein coding	adhesive/proline-rich protein homolog [Arabidopsis thaliana] gi|21618167|gb|AAM67217.1|
Lj6g3v1177330	25	21	10	31	1	16	4	15	7	11	14	10	Protein coding	Adipocyte plasma membrane-associated protein [Medicago truncatula] gi|357450079|ref|XP_003595316.1|
Lj0g3v0312939	78	59	59	78	293	373	208	271	306	308	416	237	Protein coding	Adipocyte plasma membrane-associated protein [Medicago truncatula] gi|357517795|ref|XP_003629186.1|
Lj5g3v1552090	1264	935	1135	1275	1081	1274	814	1297	1146	280	1401	1006	Protein coding	ADP ribosylation factor [Jatropha curcas] gi|219957610|gb|ACL67836.1|
Lj0g3v0216229	2692	2117	2364	2964	2284	2793	1889	2906	2636	1426	2990	2026	Protein coding	ADP-ribosylation factor [Elaeis guineensis] gi|353441154|gb|AEQ94161.1|
Lj2g3v1414910	2486	1940	2139	2773	1879	2341	1810	2171	2246	1353	2253	1652	Protein coding	ADP-ribosylation factor [Elaeis guineensis] gi|353441154|gb|AEQ94161.1|
Lj6g3v1709520	132	81	78	113	134	195	141	164	237	119	193	133	Protein coding	ADP-ribosylation factor GTPase-activating protein AGD12 [Medicago truncatula] gi|357448067|ref|XP_003594309.1|
Lj2g3v1968450	4	13	9	21	11	7	5	16	15	6	10	10	Protein coding	ADP-RIBOSYLATION FACTOR-like protein [Medicago truncatula] gi|357482557|ref|XP_003611565.1|
Lj4g3v1316350	10	5	4	0	1	8	1	2	8	0	3	2	Protein coding	ADP-ribosylation/Crystallin J1 [Anabaena cylindrica PCC 7122] gi|440685030|ref|YP_007159825.1|
Lj4g3v0684010	0	0	0	0	2.5	5	7	4	2.5	5.5	4	1	Protein coding	Aerobic cobaltochelatase CobT subunit [Sphingobium japonicum] gi|494016685|ref|WP_006959025.1|
Lj4g3v1334790	0	0	0	0	0	0	0	0	0	4	0	0	Protein coding	aerolysin [Sulfurovum sp. AR] gi|495519854|ref|WP_008244499.1|
Lj1g3v2523750	14	5	7	19	10	19	16	14	10	10	9	6	Protein coding	AF4/FMR2 family member 1 [Theobroma cacao] gi|508712591|gb|EOY04488.1|
Lj3g3v1421820	58	30	35	47	39	51	47	72	39	28	29	27	Protein coding	AF4/FMR2 family member 1 [Theobroma cacao] gi|508712591|gb|EOY04488.1|
Lj0g3v0181439	7	7	8	13	6	9	6	9	7	3	4	4	Protein coding	AGAMOUS-like 26 isoform 1 [Theobroma cacao] gi|508704835|gb|EOX96731.1|
Lj3g3v0512960	0	0	0	0	0	0	0	0	0	0	0	0	Protein coding	AGAP001983-PA [Anopheles gambiae str. PEST] gi|347966934|ref|XP_321077.2|
Lj3g3v1517420	2	0	0	2	0	6	2	1	1	2	0	0	Protein coding	AGAP002003-PA [Anopheles gambiae str. PEST] gi|347966967|ref|XP_321056.5|
Lj0g3v0319149	0	0	0	0	0	0	0	0	0	0	0	0	Protein coding	AGAP002214-PA [Anopheles gambiae str. PEST] gi|347967406|ref|XP_565605.4|
Lj0g3v0099169	0	0	0	0	0	0	0	0	0	0	0	0	Protein coding	AGAP005196-like protein [Anopheles melas] gi|310756452|gb|ADP20358.1|
Lj1g3v3231340	0	0	0	0	0	0	0	0	0	0	0	0	Protein coding	AGAP005949-PB [Anopheles gambiae str. PEST] gi|118787295|ref|XP_315985.3|
Lj0g3v0238589	52	46	27	57	44	50	37	47	51	42	53	38	Protein coding	AGAP009655-PA [Anopheles gambiae str. PEST] gi|158298518|ref|XP_318692.4|
Lj0g3v0116529	3	0	1	3	5	0	5	2	2	6	6	9	Protein coding	agap011504-PA related [Neospora caninum Liverpool] gi|401400253|ref|XP_003880748.1|
Lj2g3v3058490	75	89	111	123	89	108	119	151	134	124	148	77	Protein coding	AGAP012225-PA [Anopheles gambiae str. PEST] gi|158300373|ref|XP_320314.4|
Lj4g3v0668040	0	0	0	0	1	0	0	0	0	0	0	0	Protein coding	AGC family protein kinase [Trichomonas vaginalis G3] gi|123475740|ref|XP_001321046.1|
Lj1g3v0652040	0	0	0	0	0	0	0	0	0	0	0	0	Protein coding	AGD2-like defense response protein 1 [Theobroma cacao] gi|508724214|gb|EOY16111.1|
Lj2g3v1155580	424	427	543	722	547	894	766	663	876	648	667	452	Protein coding	Agenet and bromo-adjacent homology (BAH) domain-containing protein-like protein [Medicago truncatula] gi|357488501|ref|XP_003614538.1|
Lj0g3v0060049	90	60	74	91	77	95	75	67	69	79	82	75	Protein coding	agenet domain-containing protein / bromo-adjacent homology (BAH) domain-containing protein [Arabidopsis thaliana] gi|22327858|ref|NP_200371.2|
Lj0g3v0103099	10	7	14	13	1	9	8	3	3	7	1	7	Protein coding	agenet domain-containing protein / bromo-adjacent homology (BAH) domain-containing protein [Arabidopsis thaliana] gi|22327858|ref|NP_200371.2|
Lj5g3v1871860	22	10	20	22	8	20	13	15	22	15	16	18	Protein coding	agenet domain-containing protein / bromo-adjacent homology (BAH) domain-containing protein [Arabidopsis thaliana] gi|22327858|ref|NP_200371.2|
Lj6g3v0775960	240	161	236	263	182	274	212	199	243	171	220	180	Protein coding	agenet domain-containing protein / bromo-adjacent homology (BAH) domain-containing protein [Arabidopsis thaliana] gi|22327858|ref|NP_200371.2|
Lj6g3v1742770	71	49	66	71	63	75	75	84	70	53	85	67	Protein coding	agenet domain-containing protein / bromo-adjacent homology (BAH) domain-containing protein [Arabidopsis thaliana] gi|22327858|ref|NP_200371.2|
Lj2g3v0635700	149	95.5	144	152	138.5	185.5	133	156.5	163.5	112	163.5	124	Protein coding	agenet domain-containing protein [Arabidopsis lyrata subsp. lyrata] gi|297849236|ref|XP_002892499.1|
Lj2g3v0635810	5	3	2	5	1	8	1	4	1	1	8	1	Protein coding	agenet domain-containing protein [Arabidopsis lyrata subsp. lyrata] gi|297849236|ref|XP_002892499.1|
Lj6g3v2243320	30	27	29	67	54	35	28	43	56	27	51	41	Protein coding	agenet domain-containing protein [Arabidopsis lyrata subsp. lyrata] gi|297849236|ref|XP_002892499.1|
Lj0g3v0205939	0	0	0	0	0	0	0	0	0	2	0	0	Protein coding	agenet domain-containing protein [Arabidopsis thaliana] gi|15230734|ref|NP_187304.1|
Lj5g3v2183680	23	17	22	26	13	6	6	27	22	21	12	11	Protein coding	agenet domain-containing protein [Arabidopsis thaliana] gi|42561856|ref|NP_172403.3|
Lj3g3v2718780	46	27	31	69	51	77	32	38	42	21	35	29	Protein coding	Agglutinin alpha chain [Medicago truncatula] gi|357454743|ref|XP_003597652.1|
Lj2g3v1457520	0	0	0	0	0	0	0	0	0	0	0	0	Protein coding	agglutinin receptor [Streptococcus macacae] gi|489169934|ref|WP_003079513.1|
Lj0g3v0289169	70.5	66.5	66	105.5	80	88	83.5	104.5	96.5	77.5	69.5	77	Protein coding	AIG1-like protein partial [Medicago truncatula] gi|357470391|ref|XP_003605480.1|
Lj0g3v0289179	56.5	45.5	62	75.5	61	74	58.5	63.5	71.5	66.5	49.5	49	Protein coding	AIG1-like protein partial [Medicago truncatula] gi|357470391|ref|XP_003605480.1|
Lj2g3v1469780	0	0	0	0	0	0	0	0	0	0	0	0	Protein coding	AIG2-like (avirulence induced gene) family protein [Theobroma cacao] gi|508718283|gb|EOY10180.1|
Lj3g3v3639190	299	238	330	425	140	236	185	212	224	116	167	170	Protein coding	AIG2-like (avirulence induced gene) family protein [Theobroma cacao] gi|508718283|gb|EOY10180.1|
Lj1g3v2001870	29	16	27	34	42	52	50	44	48	41	47	17	Protein coding	AIG2-like protein [Medicago truncatula] gi|357466569|ref|XP_003603569.1|
Lj0g3v0291859	0	0	0	0	0	0	0	0	0	0	0	2	Protein coding	AKIN gamma [Medicago truncatula] gi|32364482|gb|AAO61674.1|
Lj0g3v0141809	10	3	1	5	4	15	5	10	1	0	3	4	Protein coding	alanine acetyltransferase [Lysinibacillus fusiformis] gi|490338354|ref|WP_004224343.1|
Lj2g3v1415440	10	3	4	16	4	8	12	16	11	7	5	12	Protein coding	Alanine aminotransferase [Medicago truncatula] gi|357485703|ref|XP_003613139.1|
Lj6g3v0937010	25	21	19	45	41	34	26	36	49	61	36	35	Protein coding	Alanine glyoxylate aminotransferase [Medicago truncatula] gi|357459757|ref|XP_003600159.1|
Lj1g3v2444980	487	283	333	689	127	172	95	158	186	81	165	147	Protein coding	Alanine glyoxylate aminotransferase-like protein [Medicago truncatula] gi|357506541|ref|XP_003623559.1|
Lj0g3v0126969	14	16	10	12	5	30	11	9	34	19	12	13	Protein coding	Alanyl-tRNA synthetase partial [Medicago truncatula] gi|357497975|ref|XP_003619276.1|
Lj1g3v0116480	15	9	8	21	11	8	11	12	9	3	9	6	Protein coding	Alba DNA/RNA-binding protein [Theobroma cacao] gi|508719138|gb|EOY11035.1|
Lj5g3v0255530	58	46	30	58	29	59	14	53	31	6	36	31	Protein coding	Alba DNA/RNA-binding protein [Theobroma cacao] gi|508723214|gb|EOY15111.1|
Lj0g3v0262739	7	11	7	11	10	6	13	4	8	4	8	3	Protein coding	Alba DNA/RNA-binding protein [Theobroma cacao] gi|508783774|gb|EOY31030.1|
Lj3g3v2211460	877	692	868	979	858	1024	842	1065	997	730	872	721	Protein coding	Alba DNA/RNA-binding protein [Theobroma cacao] gi|508783774|gb|EOY31030.1|
Lj0g3v0280639	0	0	0	0	0	0	0	0	0	0	0	0	Protein coding	Albumin-2 [Medicago truncatula] gi|357514901|ref|XP_003627739.1|
Lj0g3v0345759	0	0	0	0	0	0	0	0	0	0	0	0	Protein coding	Albumin-2 [Medicago truncatula] gi|357514901|ref|XP_003627739.1|
Lj2g3v3318730	689	418	450	366	374	497	652	707	1108	903	858	697	Protein coding	Albumin-2 partial [Medicago truncatula] gi|357439061|ref|XP_003589807.1|
Lj0g3v0353399	8	14	11	18	34	42	27	29	11	17	43	22	Protein coding	alcohol dehydrogenase [Lotus japonicus] gi|356582742|gb|AET21261.1|
Lj1g3v0913270	769.5	834	835	1100	1303.5	1145.5	1011	1072	941	580.5	1276	769.5	Protein coding	alcohol dehydrogenase [Lotus japonicus] gi|356582742|gb|AET21261.1|
Lj1g3v0913280	1811.5	2054	1983	2770	3283.5	3126.5	2960	2913	2540	2166.5	2968	1983.5	Protein coding	alcohol dehydrogenase [Lotus japonicus] gi|356582742|gb|AET21261.1|
Lj0g3v0360339	80	58	71	79	77	75	63	78	86	22	74	62	Protein coding	Alcohol dehydrogenase [Medicago truncatula] gi|357436431|ref|XP_003588491.1|
Lj5g3v2182110	0	0	0	0	1	0	0	0	1	0	0	0	Protein coding	alcohol dehydrogenase 7 [Vitis vinifera] gi|7264742|gb|AAF44336.1|AF195867_1
Lj1g3v3979340	62	50	81	81	78	48	62	41	88	44	97	37	Protein coding	Alcohol dehydrogenase class-3 [Medicago truncatula] gi|357487763|ref|XP_003614169.1|
Lj0g3v0149379	0	0	0	0	0	0	0	0	0	0	0	0	Protein coding	alcohol dehydrogenase family-1 [Oryza coarctata] gi|240252444|gb|ACS49642.1|
Lj3g3v3639170	234	162	258	365	229	316	148	185	158	280	208	138	Protein coding	alcohol dehydrogenase-like [Glycine max] gi|367460047|ref|NP_001238395.2|
Lj0g3v0050139	1	0	0	0	1	2	0	0	1	0	2	0	Protein coding	Alcohol dehydrogenase-like protein [Medicago truncatula] gi|357520233|ref|XP_003630405.1|
Lj0g3v0215059	278	157	279	409	188	289	230	232	302	210	169	211	Protein coding	Aldehyde dehydrogenase [Medicago truncatula] gi|357518719|ref|XP_003629648.1|
Lj4g3v3093850	409	317	382	592	265	354	319	326	397	246	280	217	Protein coding	Aldehyde dehydrogenase [Medicago truncatula] gi|357518719|ref|XP_003629648.1|
Lj2g3v0533550	0	0	0	0	0	0	0	0	0	0	0	0	Protein coding	aldehyde dehydrogenase [Nocardia farcinica IFM 10152] gi|54025234|ref|YP_119476.1|
Lj0g3v0311379	0	0	0	0	0	0	0	0	0	0	0	0	Protein coding	aldehyde dehydrogenase [Pseudomonas chlororaphis] gi|496340049|ref|WP_009049227.1|
Lj2g3v0104930	1	3	2	4	1	0	0	2	2	0	1	2	Protein coding	aldehyde dehydrogenase [Silicibacter sp. TrichCH4B] gi|496469462|ref|WP_009178307.1|
Lj4g3v1534920	290	227	241	364	742	867	543	819	717	395	609	446	Protein coding	aldehyde dehydrogenase 1 precursor [Lotus corniculatus] gi|29373073|gb|AAO72532.1|
Lj0g3v0015979	0	0	0	0	0	0	0	0	0	0	0	0	Protein coding	Aldehyde dehydrogenase family 3 member H1 [Medicago truncatula] gi|357463521|ref|XP_003602042.1|
Lj1g3v0838120	105	98	64	69	71	158	52	109	109	107	265	123	Protein coding	Aldehyde dehydrogenase family 3 member H1 [Medicago truncatula] gi|357463521|ref|XP_003602042.1|
Lj0g3v0214569	0	0	0	0	0	0	0	0	0	0	0	0	Protein coding	aldehyde dehydrogenase putative [Talaromyces stipitatus ATCC 10500] gi|242806235|ref|XP_002484703.1|
Lj2g3v2736590	0	0	0	0	0	0	0	0	0	0	0	0	Protein coding	Aldehyde oxidase [Medicago truncatula] gi|357478657|ref|XP_003609614.1|
Lj0g3v0159569	0	0	0	0	0	0	0	0	0	0	0	0	Protein coding	Aldehyde oxidase [Medicago truncatula] gi|357493525|ref|XP_003617051.1|
Lj2g3v2925270	12.5	7.5	6	16	11.5	23	9.5	19.5	13.5	10.5	11	10.5	Protein coding	Aldehyde oxidase [Medicago truncatula] gi|357493525|ref|XP_003617051.1|
Lj2g3v2925280	0	0	0	0	0	0	0	3	0	0	0	0	Protein coding	Aldehyde oxidase [Medicago truncatula] gi|357493525|ref|XP_003617051.1|
Lj0g3v0311619	0	0	0	0	0	0	0	0	0	0	0	0	Protein coding	aldo/keto reductase [Desulfotignum phosphitoxidans] gi|494022643|ref|WP_006964905.1|
Lj4g3v0768730	0	0	0	0	0	0	0	0	0	0	0	0	Protein coding	aldo/keto reductase [Leptotrichia goodfellowii] gi|493860913|ref|WP_006807687.1|
Lj0g3v0362469	199	159	224	238	140	166	105	132	169	117	143	115	Protein coding	Aldo/keto-reductase family protein [Medicago truncatula] gi|357512299|ref|XP_003626438.1|
Lj6g3v0028830	31	25	45	40	57	67	37	79	76	38	78	32	Protein coding	Aldo-keto reductase [Medicago truncatula] gi|357439453|ref|XP_003590003.1|
Lj0g3v0074729	23.5	22	22	16.5	33.5	31.5	23.5	53.5	53.5	25	23	20	Protein coding	Aldolase-type TIM barrel family protein isoform 1 [Theobroma cacao] gi|508706851|gb|EOX98747.1|
Lj0g3v0127719	597	412	585	653	625	878	675	798	833	454	767	631	Protein coding	Aldose 1-epimerase [Medicago truncatula] gi|357501747|ref|XP_003621162.1|
Lj0g3v0132679	30	25	27	25	18	43	32	43	39	30	29	21	Protein coding	Aldose 1-epimerase [Medicago truncatula] gi|357501747|ref|XP_003621162.1|
Lj0g3v0345789	0	0	0	0	0	1	0	0	3	1	0	0	Protein coding	Aldose 1-epimerase family protein expressed [Medicago truncatula] gi|357499099|ref|XP_003619838.1|
Lj2g3v0662740	134	114	141	173	174	181	155	143	187	144	157	113	Protein coding	Aldose 1-epimerase family protein expressed [Medicago truncatula] gi|357499099|ref|XP_003619838.1|
Lj2g3v0921570	10	11	8	22	5	11	12	14	13	7	16	5	Protein coding	Aldose 1-epimerase family protein isoform 2 [Theobroma cacao] gi|508710627|gb|EOY02524.1|
Lj0g3v0143159	0	0	0	0	0	0	0	0	0	0	0	0	Protein coding	alg9-like mannosyltransferase [Grosmannia clavigera kw1407] gi|320590144|gb|EFX02587.1|
Lj3g3v2982880	0	0	0	0	0	0	0	0	0	0	0	0	Protein coding	alginate lyase [Vibrio sp. MED222] gi|497532334|ref|WP_009846532.1|
Lj1g3v1222730	0	0	0	0	0	0	0	0	0	0	0	0	Protein coding	aliphatic sulfonate ABC transporter binding lipoprotein [Bacillus subtilis subsp. subtilis str. 168] gi|16077949|ref|NP_388764.1|
Lj2g3v3335040	122	103	83	127	83	97	90	114	159	69	146	122	Protein coding	Alkaline alpha galactosidase I [Medicago truncatula] gi|357495237|ref|XP_003617907.1|
Lj6g3v1786710	13	7	11	18	12	7	17	15	22	15	4	9	Protein coding	Alkaline ceramidase [Medicago truncatula] gi|357447851|ref|XP_003594201.1|
Lj5g3v2045860	0	0	0	0	0	2	0	0	0	0	0	0	Protein coding	alkaline phosphatase [Mesorhizobium alhagi] gi|496109893|ref|WP_008834400.1|
Lj0g3v0065339	0	0	0	0	0	0	0	0	0	0	0	0	Protein coding	Alkaline phytoceramidase (aPHC) [Arabidopsis thaliana] gi|334187627|ref|NP_001190292.1|
Lj0g3v0065349	0	0	0	0	0	0	0	0	0	0	0	0	Protein coding	Alkaline phytoceramidase (aPHC) [Arabidopsis thaliana] gi|334187627|ref|NP_001190292.1|
Lj1g3v1786020	1	3	2	3	0	3	9	9	5	3	5	2	Protein coding	Alkaline phytoceramidase (aPHC) [Arabidopsis thaliana] gi|334187627|ref|NP_001190292.1|
Lj5g3v0404980	0	1	7	1	2	0	6	0	3	0	1	10	Protein coding	Alkaline phytoceramidase (aPHC) [Theobroma cacao] gi|508782650|gb|EOY29906.1|
Lj0g3v0355489	0	0	0	0	0	0	0	0	0	0	0	0	Protein coding	alkaline serine protease AorO [Metarhizium anisopliae ARSEF 23] gi|322708277|gb|EFY99854.1|
Lj4g3v2785740	24	28	28	46	22	43	29	20	23	36	36	19	Protein coding	Alkaline/neutral invertase [Medicago truncatula] gi|357519691|ref|XP_003630134.1|
Lj6g3v0610920	0	0	0	0	0	0	0	0	0	0	0	0	Protein coding	alkanal monooxygenase [Pectobacterium wasabiae] gi|492806467|ref|WP_005969975.1|
Lj4g3v2551490	29	13	29	34	21	45	12	27	29	29	29	38	Protein coding	Alkylated DNA repair protein alkB-like protein [Medicago truncatula] gi|357462995|ref|XP_003601779.1|
Lj2g3v1573010	0	4	0	1	0	2	0	1	1	0	1	0	Protein coding	Alkylated DNA repair protein alkB-like protein [Medicago truncatula] gi|357484481|ref|XP_003612528.1|
Lj1g3v3354260	0	0	0	0	11	22	9	8	3	1	3	3	Protein coding	allantoate amidohydrolase [Burkholderia oklahomensis] gi|497794511|ref|WP_010108695.1|
Lj6g3v1413760	13	9	18	24	2	2	4	6	5	3	3	4	Protein coding	allantoate amidohydrolase [Glycine max] gi|218158555|gb|ACK75561.1|
Lj6g3v2043160	110	91	98	156	170	170	71	159	157	29	163	118	Protein coding	allantoinase [Robinia pseudoacacia] gi|39653353|gb|AAR29343.1|
Lj0g3v0299069	234	185	166	284	174	256	168	236	295	199	226	199	Protein coding	allene oxide cyclase 3 chloroplastic-like [Glycine max] gi|358248142|ref|NP_001240078.1|
Lj0g3v0085719	2	0	0	0	1	0	0	0	0	0	0	0	Protein coding	allene oxide cyclase 4 chloroplastic-like [Glycine max] gi|358249326|ref|NP_001240033.1|
Lj1g3v4590880	254	54	50	55	46	83	23	63	53	45	199	89	Protein coding	allene oxide cyclase 4 chloroplastic-like [Glycine max] gi|358249326|ref|NP_001240033.1|
Lj2g3v1168890	1148	601	749.5	746	816	1090	658	970.5	1041.5	699.5	1439.5	832.5	Protein coding	allene oxide cyclase 4 chloroplastic-like [Glycine max] gi|359807209|ref|NP_001241361.1|
Lj2g3v1168900	404	185	236.5	231	306	360	194	324.5	340.5	152.5	462.5	237.5	Protein coding	allene oxide cyclase 4 chloroplastic-like [Glycine max] gi|359807209|ref|NP_001241361.1|
Lj5g3v0080890	825	863	685	1113	616	1363	740	933	913	781	824	736	Protein coding	allene oxide synthase [Lotus japonicus] gi|323575353|dbj|BAJ78216.1|
Lj0g3v0182179	0	0	1	0	1	0	1	0	1	0	0	0	Protein coding	allergen [Culex quinquefasciatus] gi|170057947|ref|XP_001864706.1|
Lj1g3v0318800	1	0	2	3	3	1	1	0	0	2	5	0	Protein coding	Alliin lyase [Medicago truncatula] gi|357461859|ref|XP_003601211.1|
Lj2g3v1415340	532	349	314	573	211	382	189	397	320	185	366	306	Protein coding	Alliin lyase [Medicago truncatula] gi|357485759|ref|XP_003613167.1|
Lj2g3v1415390	8	2	6	6	10	10	6	3	5	7	13	1	Protein coding	Alliin lyase [Medicago truncatula] gi|357485759|ref|XP_003613167.1|
Lj2g3v1986450	1071	889	1128	1178	952	1216	1264	1259	1309	1285	1176	843	Protein coding	allyl alcohol dehydrogenase-like protein [Arabidopsis thaliana] gi|7019678|emb|CAB75803.1|
Lj0g3v0164889	1	1	0	0	2	0	0	0	0	0	1	0	Protein coding	alpha 14-fucosyltransferase [Medicago truncatula] gi|45385175|gb|AAS59563.1|
Lj4g3v0654570	43	25	44	34	60	43	54	77	60	33	78	38	Protein coding	alpha 14-glycosyltransferase-like protein [Arabidopsis thaliana] gi|334186714|ref|NP_193724.2|
Lj4g3v0959990	0	0	1	0	1	6	0	4	4	1	4	9	Protein coding	alpha 14-glycosyltransferase-like protein [Arabidopsis thaliana] gi|334186714|ref|NP_193724.2|
Lj4g3v2628720	0	0	0	0	0	0	0	0	0	0	0	0	Protein coding	Alpha alpha-trehalose-phosphate synthase [Medicago truncatula] gi|357519187|ref|XP_003629882.1|
Lj0g3v0242449	0	0	0	0	0	0	0	0	0	0	0	0	Protein coding	alpha amylase [Nonlabens dokdonensis DSW-6] gi|443242911|ref|YP_007376136.1|
Lj5g3v2215040	0	0	0	1	0	0	0	0	0	0	0	0	Protein coding	Alpha amylase catalytic domain subfamily putative [Verrucomicrobiae bacterium DG1235] gi|495374193|ref|WP_008098905.1|
Lj5g3v1774590	0	0	0	0	0	0	0	0	0	0	0	0	Protein coding	alpha beta-hydrolase [Coniophora puteana RWD-64-598 SS2] gi|392585937|gb|EIW75275.1|
Lj0g3v0358589	85	43	75	67	68	74	40	90	90	53	83	75	Protein coding	alpha galactosidase precursor [Glycine max] gi|351724789|ref|NP_001235022.1|
Lj2g3v1549950	18	15	23	20	21	30	11	16	12	14	20	11	Protein coding	Alpha glucosidase-like protein [Medicago truncatula] gi|357484583|ref|XP_003612579.1|
Lj0g3v0021789	0	0	0	0	0	0	0	0	0	0	0	0	Protein coding	alpha- -mannosyltransferase [Dekkera bruxellensis AWRI1499] gi|385305835|gb|EIF49782.1|
Lj0g3v0126499	0	0	0	0	0	0	0	0	0	0	0	0	Protein coding	alpha/beta hydrolase [actinobacterium SCGC AAA027-L06] gi|497297897|ref|WP_009612114.1|
Lj1g3v1733450	0	0	0	0	0	0	0	0	0	0	0	0	Protein coding	alpha/beta hydrolase [Ktedonobacter racemifer] gi|495193319|ref|WP_007918109.1|
Lj0g3v0229719	9	15	27	23	9	12	0	20	17	8	8	4	Protein coding	alpha/beta hydrolase [Paenibacillus terrae HPL-003] gi|374320051|ref|YP_005073180.1|
Lj0g3v0003189	0	0	0	0	0	0	0	0	0	0	0	0	Protein coding	alpha/beta hydrolase family protein [Desulfotignum phosphitoxidans] gi|494023549|ref|WP_006965798.1|
Lj6g3v0523980	460	292	286	379	319	568	338	444	524	250	409	362	Protein coding	Alpha/beta hydrolase related protein [Theobroma cacao] gi|508725916|gb|EOY17813.1|
Lj0g3v0268549	2	2	1	5	0	1	8	3	1	0	0	0	Protein coding	Alpha/beta hydrolase-fold family protein [Medicago truncatula] gi|357458507|ref|XP_003599534.1|
Lj3g3v1170210	11	16	18	17	139	130	134	109	148	85	100	105	Protein coding	Alpha/beta-hydrolases family protein isoform 2 [Theobroma cacao] gi|508786204|gb|EOY33460.1|
Lj1g3v2063220	16	16	10	17	17	12	16	10	8	6	27	15	Protein coding	alpha/beta-Hydrolases superfamily protein [Arabidopsis thaliana] gi|145334553|ref|NP_001078622.1|
Lj4g3v2215160	338	236	258	378	177	253	153	215	244	233	214	122	Protein coding	alpha/beta-Hydrolases superfamily protein [Arabidopsis thaliana] gi|334184121|ref|NP_001189503.1|
Lj4g3v0972360	27	27	32	68	28	51	23	32	24	15	26	12	Protein coding	Alpha/beta-Hydrolases superfamily protein [Theobroma cacao] gi|508699152|gb|EOX91048.1|
Lj5g3v1051320	54	39	50	86	51	59	57	59	101	41	57	41	Protein coding	Alpha/beta-Hydrolases superfamily protein [Theobroma cacao] gi|508702604|gb|EOX94500.1|
Lj3g3v0509660	28	46	51	55	53	61	44	61	76	45	66	32	Protein coding	Alpha/beta-Hydrolases superfamily protein [Theobroma cacao] gi|508704488|gb|EOX96384.1|
Lj1g3v3313170	19	20	34	17	43	26	20	37	35	14	34	26	Protein coding	Alpha/beta-Hydrolases superfamily protein [Theobroma cacao] gi|508712283|gb|EOY04180.1|
Lj0g3v0063309	205	139	215	307	212	212	176	179	244	164	186	143	Protein coding	Alpha/beta-Hydrolases superfamily protein [Theobroma cacao] gi|508713596|gb|EOY05493.1|
Lj1g3v3330200	20	20	19	15	31	23	9	20	21	8	18	5	Protein coding	Alpha/beta-Hydrolases superfamily protein [Theobroma cacao] gi|508718467|gb|EOY10364.1|
Lj4g3v1632010	86	40	63	64	93	86	58	64	66	47	91	49	Protein coding	Alpha/beta-Hydrolases superfamily protein [Theobroma cacao] gi|508774581|gb|EOY21837.1|
Lj1g3v0318150	83	58	71	55	65	76	29	38	25	23	41	20	Protein coding	Alpha/beta-Hydrolases superfamily protein [Theobroma cacao] gi|508776330|gb|EOY23586.1|
Lj4g3v2172490	112	112	104	138	95	159	84	130	161	93	102	93	Protein coding	Alpha/beta-Hydrolases superfamily protein [Theobroma cacao] gi|508783174|gb|EOY30430.1|
Lj4g3v3056170	0	0	0	0	0	0	0	0	1	0	2	1	Protein coding	Alpha/beta-Hydrolases superfamily protein [Theobroma cacao] gi|508783435|gb|EOY30691.1|
Lj5g3v2300370	128	103	132	164	92	118	76	127	112	110	101	78	Protein coding	Alpha/beta-Hydrolases superfamily protein [Theobroma cacao] gi|508785209|gb|EOY32465.1|
Lj3g3v2309760	42	24	51	65	25	42	33	55	49	24	35	26	Protein coding	Alpha/beta-Hydrolases superfamily protein [Theobroma cacao] gi|508785844|gb|EOY33100.1|
Lj0g3v0360799	11	17	18	32	28	43	15	45	38	22	40	31	Protein coding	Alpha/beta-Hydrolases superfamily protein isoform 1 [Theobroma cacao] gi|508715864|gb|EOY07761.1|
Lj1g3v4579110	275	197	196	242	225	211	181	226	185	141	194	120	Protein coding	Alpha/beta-Hydrolases superfamily protein isoform 1 [Theobroma cacao] gi|508715864|gb|EOY07761.1|
Lj0g3v0240739	0	1	0	2	0	2	0	1	2	0	1	1	Protein coding	Alpha/beta-Hydrolases superfamily protein isoform 1 [Theobroma cacao] gi|508775525|gb|EOY22781.1|
Lj0g3v0251049	551	462	553	644	562	653	457	610	638	422	622	481	Protein coding	Alpha/beta-Hydrolases superfamily protein isoform 1 [Theobroma cacao] gi|508781805|gb|EOY29061.1|
Lj6g3v1694960	22	14	30	32	21	16	16	17	24	27	11	9	Protein coding	Alpha/beta-Hydrolases superfamily protein isoform 1 [Theobroma cacao] gi|508781805|gb|EOY29061.1|
Lj0g3v0346849	2	0	1	0	3	6	0	0	0	0	0	1	Protein coding	Alpha/beta-Hydrolases superfamily protein isoform 1 [Theobroma cacao] gi|508782657|gb|EOY29913.1|
Lj5g3v0405070	41	19	55	38	29	34	31	52	31	46	43	35	Protein coding	Alpha/beta-Hydrolases superfamily protein isoform 1 [Theobroma cacao] gi|508782657|gb|EOY29913.1|
Lj0g3v0259659	9	10	4	5	19	15	14	7	9	4	11	7	Protein coding	Alpha/beta-Hydrolases superfamily protein isoform 2 [Theobroma cacao] gi|508786211|gb|EOY33467.1|
Lj0g3v0360809	11	4	7	18	21	23	19	14	21	15	15	20	Protein coding	Alpha/beta-Hydrolases superfamily protein isoform 3 [Theobroma cacao] gi|508715866|gb|EOY07763.1|
Lj5g3v0013190	0	0.5	2	0.5	1.5	4	1.5	1.5	1.5	0	1	0	Protein coding	Alpha/beta-Hydrolases superfamily protein isoform 3 [Theobroma cacao] gi|508722641|gb|EOY14538.1|
Lj4g3v3002790	2	0	0	1	0	0	0	0	2	0	0	0	Protein coding	Alpha/beta-Hydrolases superfamily protein isoform 3 [Theobroma cacao] gi|508777737|gb|EOY24993.1|
Lj4g3v0084890	0	0	0	0	0	0	0	0	0	0	0	0	Protein coding	Alpha/beta-Hydrolases superfamily protein isoform 3 partial [Theobroma cacao] gi|508781807|gb|EOY29063.1|
Lj2g3v3137130	0	0	0	0	0	0	0	0	0	0	0	0	Protein coding	Alpha-1 6-xylosyltransferase [Medicago truncatula] gi|357516339|ref|XP_003628458.1|
Lj0g3v0182329	52	39	51	46	37	46	36	45	49	30	42	29	Protein coding	Alpha-12-glucosyltransferase ALG10-A [Medicago truncatula] gi|357505549|ref|XP_003623063.1|
Lj1g3v3063970	47	26	36	54	41	90	44	30	60	48	65	19	Protein coding	alpha-13 glucan synthases [Aspergillus niger CBS 513.88] gi|317026748|ref|XP_001399462.2|
Lj5g3v2299260	0	0	0	0	0	0	0	0	0	0	0	0	Protein coding	alpha-13-glucan synthase Ags2 [Magnaporthe oryzae 70-15] gi|389647625|ref|XP_003721444.1|
Lj1g3v0052220	13	17	8	21	13	14	13	12	16	3	13	10	Protein coding	alpha-14-glucan:alpha-14-glucan 6-glycosyltransferase [Faecalibacterium prausnitzii L2-6] gi|479210340|ref|YP_007838275.1|
Lj5g3v2297850	82	53	88	95	100	98	86	92	122	60	105	65	Protein coding	Alpha-16-mannosyl-glycoprotein 2-beta-N-acetylglucosaminyltransferase [Theobroma cacao] gi|508722817|gb|EOY14714.1|
Lj0g3v0084699	0	0	0	0	0	0	0	0	0	0	0	0	Protein coding	Alpha-16-xylosyltransferase isoform 2 [Theobroma cacao] gi|508703135|gb|EOX95031.1|
Lj4g3v2628740	4	1	3	4	3	5	5	6	7	4	11	5	Protein coding	Alphaalpha-trehalose-phosphate synthase [Medicago truncatula] gi|357519189|ref|XP_003629883.1|
Lj5g3v0290420	440	379	416	578	476	472	399	515	493	315	425	328	Protein coding	Alpha-amylase [Medicago truncatula] gi|357437821|ref|XP_003589186.1|
Lj0g3v0021379	25	11	13	40	1	7	7	7	13	25	11	14	Protein coding	Alpha-amylase [Medicago truncatula] gi|357468733|ref|XP_003604651.1|
Lj0g3v0256879	1510	1105	1544	1738	1487	1854	1554	1692	1695	1548	1500	1294	Protein coding	alpha-carboxyltransferase 2 [Arachis hypogaea] gi|226425243|gb|ACO53621.1|
Lj2g3v1019740	2519	1813	1678	2378	4747	7278	5141	5549	6969	4011	7249	5606	Protein coding	alpha-dioxygenase [Pisum sativum] gi|58038194|emb|CAH05011.1|
Lj2g3v1155290	0	0	0	0	0	0	0	0	0	0	0	0	Protein coding	Alpha-D-xylosidase [Medicago truncatula] gi|358346772|ref|XP_003637439.1|
Lj5g3v2205000	0	0	0	0	0	0	0	0	0	0	0	0	Protein coding	Alpha-D-xylosidase partial [Medicago truncatula] gi|358346744|ref|XP_003637425.1|
Lj1g3v2979160	0	3	0	0	2	0	2	0	0	1	1	0	Protein coding	Alpha-expansin [Medicago truncatula] gi|357501937|ref|XP_003621257.1|
Lj1g3v3008810	0	0	0	0	0	0	0	0	0	0	0	0	Protein coding	Alpha-expansin [Medicago truncatula] gi|357502257|ref|XP_003621417.1|
Lj0g3v0165549	1	0	0	0	0	0	0	0	0	0	0	0	Protein coding	Alpha-expansin [Medicago truncatula] gi|357511619|ref|XP_003626098.1|
Lj5g3v1537650	322	283	435	544	522	513	340	309	350	178	401	225	Protein coding	Alpha-expansin [Medicago truncatula] gi|357511619|ref|XP_003626098.1|
Lj6g3v0574490	0	0	0	0	0	0	0	0	0	0	0	0	Protein coding	Alpha-galactosidase [Medicago truncatula] gi|357463235|ref|XP_003601899.1|
Lj0g3v0289339	0	0	0	0	0	0	0	0	0	0	0	0	Protein coding	Alpha-galactosidase A [Aegilops tauschii] gi|475572237|gb|EMT16456.1|
Lj0g3v0063649	0	2	2	0	0	0	1	0	0	0	1	0	Protein coding	Alpha-humulene/(-)-(E)-beta-caryophyllene synthase [Medicago truncatula] gi|357452567|ref|XP_003596560.1|
Lj5g3v1514700	0	0	0	0	0	0	0	0	0	0	0	0	Protein coding	Alpha-ketoglutarate-dependent dioxygenase alkB [Wallemia ichthyophaga EXF-994] gi|505759657|gb|EOR03748.1|
Lj3g3v1404030	6	5	5	13	7	11	1	18	11	1	7	4	Protein coding	Alpha-ketoglutarate-dependent dioxygenase alkB-like protein [Medicago truncatula] gi|357470119|ref|XP_003605344.1|
Lj5g3v1003420	3	0	0	9	1	0	1	4	2	0	1	2	Protein coding	alpha-mannosidase [Streptomyces bingchenggensis BCW-1] gi|374983590|ref|YP_004959085.1|
Lj0g3v0040249	179	144	189	208	145	221	155	221	212	135	180	130	Protein coding	Alpha-soluble NSF attachment protein [Medicago truncatula] gi|357461465|ref|XP_003601014.1|
Lj0g3v0054639	4	7	5	16	6	4	5	7	7	6	5	2	Protein coding	Alpha-soluble NSF attachment protein [Medicago truncatula] gi|357492899|ref|XP_003616738.1|
Lj2g3v2843450	651	448	487	687	578	734	491	642	753	413	785	530	Protein coding	Alpha-soluble NSF attachment protein [Medicago truncatula] gi|357492899|ref|XP_003616738.1|
Lj1g3v3975300	291	222.5	225	315.5	361	457	330	382.5	418	296	369.5	261	Protein coding	alpha-tubulin partial [Populus alba] gi|403329628|gb|AFR42124.1|
Lj0g3v0267839	0	0	3	0	0	0	0	0	4	0	2	0	Protein coding	alpha-tubulin-like protein [Solanum tuberosum] gi|76573359|gb|ABA46784.1|
Lj1g3v2535020	0	0	1	1	1	5	0	1	2	2	1	0	Protein coding	alphavirus core protein family [Arabidopsis lyrata subsp. lyrata] gi|297829390|ref|XP_002882577.1|
Lj3g3v0461090	14	6	13	17	17	33	18	10	9	9	18	10	Protein coding	alphavirus core protein family [Arabidopsis lyrata subsp. lyrata] gi|297829390|ref|XP_002882577.1|
Lj6g3v1787880	141	112	102	157	153	207	138	156	168	74	138	144	Protein coding	Alternative oxidase [Medicago truncatula] gi|357447777|ref|XP_003594164.1|
Lj4g3v0486230	0	0	0	0	0	0	0	0	0	0	0	0	Protein coding	Alternative oxidase [Medicago truncatula] gi|357490753|ref|XP_003615664.1|
Lj4g3v0341100	183	200	120	170	276	520	220	362	348	145	336	312	Protein coding	alternative oxidase 3 mitochondrial [Glycine max] gi|351728013|ref|NP_001238460.1|
Lj0g3v0093169	61	35	40	62	61	47	53	44	55	25	91	48	Protein coding	aluminum induced protein with YGL and LRDR motifs [Arabidopsis thaliana] gi|18416995|ref|NP_567775.1|
Lj0g3v0195239	5	2	10	0	25	6	7	15	10	6	9	3	Protein coding	aluminum-activated malate transporter [Glycine max] gi|351721789|ref|NP_001237989.1|
Lj2g3v2085490	0	0	0	0	0	0	0	0	0	0	0	0	Protein coding	Aluminum-activated malate transporter 9 [Theobroma cacao] gi|508777634|gb|EOY24890.1|
Lj0g3v0216099	0	0	0	0	0	0	0	1	0	0	0	0	Protein coding	amidase [Burkholderia sp. 383] gi|78059788|ref|YP_366363.1|
Lj0g3v0159229	3	0	5	6	5	0	0	9	2	5	5	5	Protein coding	amidase [Cucumis melo subsp. melo] gi|307136177|gb|ADN34018.1|
Lj0g3v0148249	9	6	6	6	2	9	10	7	15	8	3	10	Protein coding	amidohydrolase [Alkaliphilus metalliredigens QYMF] gi|150389010|ref|YP_001319059.1|
Lj5g3v1131990	76	57	48	85	87	79	61	89	91	50	72	70	Protein coding	amidohydrolase [Rhizobium sp. CF080] gi|495032202|ref|WP_007757745.1|
Lj1g3v4763590	23	5	7	11	0	1	1	1	6	6	0	2	Protein coding	amidohydrolase [Variovorax paradoxus S110] gi|239813352|ref|YP_002942262.1|
Lj2g3v1069180	0	0	0	0	0	0	0	0	0	0	0	0	Protein coding	amidohydrolase family protein [Vibrio furnissii NCTC 11218] gi|375133241|ref|YP_005049649.1|
Lj0g3v0244049	79	86	86	110	104	151	91	111	121	69	107	75	Protein coding	Amidophosphoribosyltransferase [Medicago truncatula] gi|357473601|ref|XP_003607085.1|
Lj0g3v0043279	0	0	0	0	0	0	0	0	0	0	0	0	Protein coding	Amiloride-sensitive sodium channel subunit beta [Heterocephalus glaber] gi|351710268|gb|EHB13187.1|
Lj1g3v0948470	0	0	0	0	3	2	0	3	0	1	0	0	Protein coding	AM-induced phosphate transporter [Lotus japonicus] gi|205277480|dbj|BAG71408.1|
Lj6g3v1605060	40	18	13	29	21	33	8	64	89	21	253	100	Protein coding	amino acid ABC transporter [Raoultella ornithinolytica B6] gi|481849729|ref|YP_007874169.1|
Lj0g3v0265169	0	0	0	0	2	0	0	0	0	0	0	0	Protein coding	amino acid ABC transporter ATP-binding protein [Tistrella mobilis KA081020-065] gi|389875224|ref|YP_006374579.1|
Lj3g3v2706630	0	0	0	0	0	0	0	0	0	0	1	0	Protein coding	Amino acid dehydrogenase family protein isoform 2 [Theobroma cacao] gi|508779793|gb|EOY27049.1|
Lj0g3v0318199	0	0	0	0	0	0	0	0	0	0	0	0	Protein coding	amino acid permease [Janthinobacterium sp. HH01] gi|495727828|ref|WP_008452407.1|
Lj0g3v0273309	50	60	33	111	12	31	21	19	39	7	19	10	Protein coding	Amino acid permease [Medicago truncatula] gi|357495243|ref|XP_003617910.1|
Lj0g3v0196829	88	51	74	67	45	102	79	75	93	90	59	46	Protein coding	amino acid permease AAP3 [Vicia faba var. minor] gi|15216028|emb|CAC51424.1|
Lj1g3v0874320	62	52	46	57	114	107	68	117	97	26	91	79	Protein coding	amino acid permease AAP4 [Vicia faba var. minor] gi|15216030|emb|CAC51425.1|
Lj1g3v0250160	3	0	1	4	1	2	2	1	2	2	4	2	Protein coding	amino acid permease superfamily [Trichinella spiralis] gi|339253772|ref|XP_003372109.1|
Lj3g3v2313100	10	7	12	12	17	15	9	12	35	21	23	7	Protein coding	amino acid permease-associated protein [Dyadobacter fermentans DSM 18053] gi|255037518|ref|YP_003088139.1|
Lj1g3v3329430	0	0	0	0	0	0	0	0	0	0	0	0	Protein coding	amino acid transporter [Arthrobacter arilaitensis Re117] gi|308178871|ref|YP_003918277.1|
Lj5g3v1806960	6	3	4	9	21	41	39	33	33	31	37	22	Protein coding	Amino acid transporter [Medicago truncatula] gi|357443167|ref|XP_003591861.1|
Lj0g3v0054619	107	30	69	70	57	67	55	58	67	33	74	44	Protein coding	Amino acid transporter [Medicago truncatula] gi|357492901|ref|XP_003616739.1|
Lj2g3v2843470	12	5	2	6	2	5	7	4	13	17	5	1	Protein coding	Amino acid transporter [Medicago truncatula] gi|357492901|ref|XP_003616739.1|
Lj2g3v3362940	30	10	24	30	32	26	24	31	22	38	33	18	Protein coding	amino acid transporter [Verticillium albo-atrum VaMs.102] gi|302403909|ref|XP_002999793.1|
Lj5g3v0615460	0	0	4	3	0	0	0	2	6	0	1	0	Protein coding	amino acid transporter [Verticillium albo-atrum VaMs.102] gi|302403909|ref|XP_002999793.1|
Lj0g3v0267289	0	0	0	0	0	0	0	0	0	0	0	0	Protein coding	Amino acid transporter isoform 2 [Theobroma cacao] gi|508711573|gb|EOY03470.1|
Lj0g3v0267299	0	0	0	0	0	0	0	0	0	0	0	0	Protein coding	Amino acid transporter isoform 2 [Theobroma cacao] gi|508711573|gb|EOY03470.1|
Lj1g3v1357930	0	0	0	0	0	0	0	0	0	0	0	0	Protein coding	amino acid transporter partial [Pisum sativum] gi|61967946|gb|AAX56952.1|
Lj1g3v1357950	3	0	0	0	0	0	0	0	5	0	0	1	Protein coding	amino acid transporter partial [Pisum sativum] gi|61967946|gb|AAX56952.1|
Lj1g3v1358990	555	410	429	619	491	810	620	695	729	551	542	443	Protein coding	amino acid transporter partial [Pisum sativum] gi|61967946|gb|AAX56952.1|
Lj1g3v3948030	0	0	1	2	0	0	1	2	0	2	0	2	Protein coding	amino acid transporter putative [Plasmodium falciparum 3D7] gi|124506229|ref|XP_001351712.1|
Lj2g3v1196530	23	16	16	17	18	23	15	13	19	8	9	11	Protein coding	aminoalcoholphosphotransferase [Glycine max] gi|530088|gb|AAA67719.1|
Lj0g3v0128949	7	3	6	8	3	14	2	5	11	8	8	3	Protein coding	aminoalcoholphosphotransferase [Sorghum bicolor] gi|18390098|gb|AAL68843.1|AF466199_2
Lj6g3v0753160	0	1	0	2	0	0	0	0	0	0	0	0	Protein coding	aminodeoxychorismate lyase [Idiomarina baltica] gi|494013353|ref|WP_006955739.1|
Lj0g3v0072509	0	0	0	0	0	0	0	0	0	0	0	0	Protein coding	aminoglycoside phosphotransferase [Frankia sp. EuI1c] gi|312197691|ref|YP_004017752.1|
Lj1g3v2611350	2.5	0	0	0	0	4	2	0	1	0	2	0	Protein coding	aminoglycoside phosphotransferase [Listeria monocytogenes] gi|497611531|ref|WP_009925715.1|
Lj0g3v0072659	14	6	10	16	5	22	14	15	15	24	3	11	Protein coding	aminoglycoside phosphotransferase [Paenibacillus polymyxa SC2] gi|310641731|ref|YP_003946489.1|
Lj0g3v0347669	4	0	2	6	2	4	4	9	3	5	5	3	Protein coding	aminoglycoside phosphotransferase [Paenibacillus sp. HGF5] gi|497281416|ref|WP_009595633.1|
Lj4g3v2371500	0	0	2	0	0	0	0	0	0	0	0	0	Protein coding	aminomethyltransferase [Arabidopsis lyrata subsp. lyrata] gi|297809523|ref|XP_002872645.1|
Lj0g3v0127039	0	0	0	0	0	3	2	1	1	0	0	0	Protein coding	aminopeptidase family M28 protein [Thermococcus kodakarensis KOD1] gi|57641847|ref|YP_184325.1|
Lj4g3v0320520	7	13	1	8	6	6	5	5	7	4	12	8	Protein coding	aminopeptidase N (Lysyl aminopeptidase) (Lys-AP) (Alanine aminopeptidase) [Streptococcus salivarius JIM8777] gi|387784156|ref|YP_006070239.1|
Lj4g3v0335740	95	112	112	171	100	165	116	145	121	83	114	82	Protein coding	aminopeptidase N (Lysyl aminopeptidase) (Lys-AP) (Alanine aminopeptidase) [Streptococcus salivarius JIM8777] gi|387784156|ref|YP_006070239.1|
Lj0g3v0007509	3	0	0	0	0	0	0	0	0	0	1	0	Protein coding	aminopeptidase N [Glaciecola lipolytica] gi|496120121|ref|WP_008844628.1|
Lj0g3v0240309	0	0	0	0	0	0	0	0	0	0	0	0	Protein coding	aminopeptidase N [Glaciecola lipolytica] gi|496120121|ref|WP_008844628.1|
Lj5g3v0658280	104	62	110	107	128	122	107	129	137	86	93	67	Protein coding	Aminopeptidase-like protein AC3.5 [Theobroma cacao] gi|508715999|gb|EOY07896.1|
Lj3g3v0323390	35	19	39	58	41	87	70	44	78	58	24	44	Protein coding	Aminophospholipid ATPase [Medicago truncatula] gi|357454575|ref|XP_003597568.1|
Lj3g3v2664380	235.5	187.5	236	308	212.5	263	255	255	320	263	258	251.5	Protein coding	Aminophospholipid ATPase [Medicago truncatula] gi|357454575|ref|XP_003597568.1|
Lj3g3v2664390	94.5	92.5	128	143	87.5	139	142	131	180	162	107	107.5	Protein coding	Aminophospholipid ATPase [Medicago truncatula] gi|357454575|ref|XP_003597568.1|
Lj0g3v0317639	0	0	0	1	0	0	0	0	0	0	1	0	Protein coding	aminophospholipid-transporting P-type ATPase [Dichomitus squalens LYAD-421 SS1] gi|395327818|gb|EJF60215.1|
Lj1g3v3542690	0	0	0	0	0	0	0	0	0	0	0	0	Protein coding	aminophosphonate oxidoreductase [Glaciecola arctica] gi|494891025|ref|WP_007617071.1|
Lj4g3v2267470	0	0	0	0	2	0	0	0	0	0	0	0	Protein coding	aminotransferase [Clostridium acetobutylicum ATCC 824] gi|15893666|ref|NP_347015.1|
Lj0g3v0361189	0	0	0	0	0	0	0	0	0	0	0	0	Protein coding	Aminotransferase-like isoform 1 [Theobroma cacao] gi|508712571|gb|EOY04468.1|
Lj0g3v0311949	56	50	51	71	44	61	54	54	49	27	54	38	Protein coding	Aminotransferase-like plant mobile domain family protein [Arabidopsis thaliana] gi|145324899|ref|NP_001077696.1|
Lj6g3v0657730	0	2	7	3	4	6	4	0	8	3	2	0	Protein coding	Aminotransferase-like plant mobile domain family protein [Arabidopsis thaliana] gi|145324899|ref|NP_001077696.1|
Lj6g3v0918820	0	0	0	0	0	0	0	0	0	0	0	0	Protein coding	Aminotransferase-like plant mobile domain family protein [Arabidopsis thaliana] gi|145324899|ref|NP_001077696.1|
Lj6g3v0919860	1	0	0	2	0	0	0	0	0	0	0	0	Protein coding	Aminotransferase-like plant mobile domain family protein [Arabidopsis thaliana] gi|145324899|ref|NP_001077696.1|
Lj6g3v0919970	6	0	3	0	23	17	9	14	7	11	9	9	Protein coding	Aminotransferase-like plant mobile domain family protein [Arabidopsis thaliana] gi|145324899|ref|NP_001077696.1|
Lj2g3v3139190	0	0	0	0	0	0	0	0	0	0	0	0	Protein coding	aminotransferase-like plant mobile domain family protein [Arabidopsis thaliana] gi|15223656|ref|NP_175497.1|
Lj6g3v0871230	3	3	6	0	1	3	0	0	0	0	0	0	Protein coding	aminotransferase-like plant mobile domain family protein [Arabidopsis thaliana] gi|15223656|ref|NP_175497.1|
Lj6g3v0919980	4	1	1	1	2	2	2	2	1	0	1	5	Protein coding	aminotransferase-like plant mobile domain family protein [Arabidopsis thaliana] gi|15223656|ref|NP_175497.1|
Lj0g3v0311939	0	0	0	1	0	0	0	1	0	0	0	0	Protein coding	Aminotransferase-like plant mobile domain family protein [Arabidopsis thaliana] gi|15238856|ref|NP_197352.1|
Lj2g3v3139180	0	0	0	0	0	0	0	0	0	0	0	0	Protein coding	Aminotransferase-like plant mobile domain family protein [Arabidopsis thaliana] gi|15238856|ref|NP_197352.1|
Lj1g3v2627520	0	0	0	0	0	0	0	0	0	0	0	0	Protein coding	aminotransferase-like plant mobile domain family protein [Arabidopsis thaliana] gi|22328697|ref|NP_193340.2|
Lj1g3v2809370	0	0	0	2	4	0	0	1	3	0	4	1	Protein coding	aminotransferase-like plant mobile domain family protein [Arabidopsis thaliana] gi|22328697|ref|NP_193340.2|
Lj6g3v0918830	0	0	0	0	0	0	0	0	0	0	0	0	Protein coding	aminotransferase-like plant mobile domain family protein [Arabidopsis thaliana] gi|22328697|ref|NP_193340.2|
Lj6g3v0920000	0	0	0	0	0	0	0	0	0	0	0	0	Protein coding	aminotransferase-like plant mobile domain family protein [Arabidopsis thaliana] gi|22328697|ref|NP_193340.2|
Lj2g3v0136360	0	0	0	0	0	0	0	0	0	0	0	0	Protein coding	aminotransferase-like protein [Oryza sativa Japonica Group] gi|38175709|dbj|BAD01416.1|
Lj0g3v0024149	0	0	0	0	0	0	0	0	0	0	0	0	Protein coding	aminotransferase-like protein [Oryza sativa Japonica Group] gi|47497844|dbj|BAD19973.1|
Lj4g3v0843210	0	0	0	0	0	0	0	0	0	0	0	0	Protein coding	aminotransferase-like protein [Oryza sativa Japonica Group] gi|47848483|dbj|BAD22338.1|
Lj0g3v0278109	0	0	0	0	0	0	0	0	0	0	0	0	Protein coding	AMMECR1 domain-containing protein [Desulfarculus baarsii DSM 2075] gi|302342194|ref|YP_003806723.1|
Lj5g3v2237600	139	101	145	177	124	163	135	156	153	149	108	85	Protein coding	AMMECR1 family [Theobroma cacao] gi|508727339|gb|EOY19236.1|
Lj0g3v0302059	763	574	720	1210	834	1181	709	938	862	650	1131	750	Protein coding	ammonium transporter (AMT1.1) [Lotus japonicus] gi|10637893|emb|CAC10555.1|
Lj5g3v1314550	4	2	5.5	6	5.5	9.5	2.5	7.5	4	3	5.5	2.5	Protein coding	Ammonium transporter [Lotus japonicus] gi|31322044|gb|AAM95453.1|
Lj5g3v1314560	4	2	5.5	6	5.5	9.5	2.5	7.5	4	2	5.5	2.5	Protein coding	Ammonium transporter [Lotus japonicus] gi|31322044|gb|AAM95453.1|
Lj0g3v0233739	0	0	0	0	0	0	0	0	0	1	0	0	Protein coding	ammonium transporter [Malus hupehensis] gi|373501953|gb|AEY75249.1|
Lj5g3v1314590	21	13	12	16	22	20	20	25	14	16	20	14	Protein coding	Ammonium transporter [Medicago truncatula] gi|357441293|ref|XP_003590924.1|
Lj1g3v0178860	2	2	0	3	1	3	0	4	2	2	1	0	Protein coding	ammonium transporter [Pedosphaera parvula] gi|494656875|ref|WP_007414819.1|
Lj0g3v0073329	11	4	8	16	2	12	5	12	7	1	4	1	Protein coding	ammonium transporter [Thiomicrospira crunogena XCL-2] gi|78486488|ref|YP_392413.1|
Lj1g3v2372380	569	557	617	966	494	603	328	524	522	284	568	425	Protein coding	Ammonium transporter 3 member [Medicago truncatula] gi|357506079|ref|XP_003623328.1|
Lj0g3v0050279	3	5	1	0	1	1	0	0	1	1	1	0	Protein coding	Ammonium transporter 3 member [Medicago truncatula] gi|357520195|ref|XP_003630386.1|
Lj4g3v2846240	39	29	33	57	15	21	5	22	27	5	18	18	Protein coding	Ammonium transporter 3 member [Medicago truncatula] gi|357520195|ref|XP_003630386.1|
Lj0g3v0128179	7	6	7	1	6	13	2	11	15	4	2	8	Protein coding	AMP deaminase [Medicago truncatula] gi|357468881|ref|XP_003604725.1|
Lj0g3v0204839	0	0	1	3	0	2	0	0	0	0	0	2	Protein coding	AMP deaminase [Medicago truncatula] gi|357468881|ref|XP_003604725.1|
Lj1g3v4763600	123	85	87	85	72	117	62	73	71	53	73	54	Protein coding	AMP1-like carboxypeptidase [Lotus japonicus] gi|429535563|dbj|BAM72481.1|
Lj0g3v0187169	3	3	8	7	5	1	5	3	3	3	3	1	Protein coding	AMP-binding enzyme [Glomerella graminicola M1.001] gi|310789792|gb|EFQ25325.1|
Lj0g3v0014689	0	0	0	4	0	0	0	0	0	0	0	0	Protein coding	AMP-binding protein [Rhodobacter sphaeroides 2.4.1] gi|77462806|ref|YP_352310.1|
Lj1g3v3207820	30	4	0	2	10	4	0	4	4	4	1	3	Protein coding	AMP-binding protein-like [Arabidopsis thaliana] gi|10177788|dbj|BAB11279.1|
Lj0g3v0092009	5	0	0	3	6	0	1	0	6	1	0	0	Protein coding	AMP-dependent synthetase [Mycobacterium tusciae] gi|493284378|ref|WP_006242119.1|
Lj5g3v1699290	2	0	1	1	1	0	0	0	2	1	0	1	Protein coding	AMP-dependent synthetase and ligase [Acidovorax ebreus TPSY] gi|222109748|ref|YP_002552012.1|
Lj0g3v0149209	0	0	1	2	0	0	0	0	0	2	0	0	Protein coding	AMP-dependent synthetase and ligase [Blastococcus saxobsidens DD2] gi|379737690|ref|YP_005331196.1|
Lj0g3v0179559	2	1	5	0	4	0	1	3	1	4	0	2	Protein coding	AMP-dependent synthetase and ligase [Blastococcus saxobsidens DD2] gi|379737690|ref|YP_005331196.1|
Lj0g3v0220039	5	4	8	9	6	15	7	11	9	5	16	9	Protein coding	AMP-dependent synthetase and ligase [Blastococcus saxobsidens DD2] gi|379737690|ref|YP_005331196.1|
Lj0g3v0224289	2	0	0	1	7	2	0	4	6	0	6	3	Protein coding	AMP-dependent synthetase and ligase [Blastococcus saxobsidens DD2] gi|379737690|ref|YP_005331196.1|
Lj5g3v0868120	0	0	0	0	0	0	0	0	0	0	0	0	Protein coding	AMP-dependent synthetase and ligase [Blastococcus saxobsidens DD2] gi|379737690|ref|YP_005331196.1|
Lj5g3v0868150	0	0	0	0	0	0	0	0	0	0	0	0	Protein coding	AMP-dependent synthetase and ligase [Blastococcus saxobsidens DD2] gi|379737690|ref|YP_005331196.1|
Lj0g3v0354229	1	0	0	3	0	0	0	0	0	4	2	1	Protein coding	AMP-dependent synthetase and ligase family protein [Theobroma cacao] gi|508775167|gb|EOY22423.1|
Lj0g3v0201749	0	0	0	7	1	1	0	4	0	0	0	0	Protein coding	Anamorsin [Caligus clemensi] gi|225718296|gb|ACO14994.1|
Lj0g3v0251759	33	13	14	23	25	18	20	32	38	31	23	12	Protein coding	Anaphase-promoting complex subunit [Medicago truncatula] gi|357474951|ref|XP_003607761.1|
Lj4g3v1440950	0	0	0	0	0	0	0	0	0	0	0	0	Protein coding	Anaphase-promoting complex subunit [Medicago truncatula] gi|357474951|ref|XP_003607761.1|
Lj1g3v2253650	0	0	0	0	0	0	0	0	0	0	0	0	Protein coding	anaphase-promoting complex-like protein [Chaetomium thermophilum var. thermophilum DSM 1495] gi|340966965|gb|EGS22472.1|
Lj0g3v0153149	0	0	0	0	0	0	0	0	0	0	0	0	Protein coding	AngAII [Streptomyces eurythermus] gi|162951003|gb|ABY21539.1|
Lj0g3v0192659	0	0	0	0	0	0	0	0	0	0	0	0	Protein coding	ankyrin repeat and IBR domain-containing protein 1 [Danio rerio] gi|124430504|ref|NP_001074461.1|
Lj2g3v2002590	69	77	39	88	73	129	64	68	107	55	79	52	Protein coding	Ankyrin repeat and KH domain-containing protein 1 [Theobroma cacao] gi|508777225|gb|EOY24481.1|
Lj4g3v1313810	111	120	43	166	151	456	124	250	331	123	239	247	Protein coding	Ankyrin repeat and KH domain-containing protein 1 [Theobroma cacao] gi|508777225|gb|EOY24481.1|
Lj1g3v1798860	0	0	0	4	0	2	0	3	4	1	3	2	Protein coding	Ankyrin repeat domain-containing protein [Medicago truncatula] gi|357465949|ref|XP_003603259.1|
Lj2g3v1549660	274	216	230	339	277	346	268	320	356	310	329	214	Protein coding	Ankyrin repeat domain-containing protein [Medicago truncatula] gi|357484621|ref|XP_003612598.1|
Lj1g3v3975580	113	94	152	144	1149	1519	1288	1275	1327	1131	1024	853	Protein coding	Ankyrin repeat domain-containing protein [Medicago truncatula] gi|357508731|ref|XP_003624654.1|
Lj0g3v0076819	0	0	0	2	0	1	0	4	3	1	1	2	Protein coding	ankyrin repeat domain-containing protein 44 [Arthroderma otae CBS 113480] gi|296808009|ref|XP_002844343.1|
Lj2g3v2969650	0	0	0	0	0	0	0	0	0	0	1	0	Protein coding	ankyrin repeat family protein [Citrus unshiu] gi|343887311|dbj|BAK61857.1|
Lj3g3v0273600	16	28	22	46	14	12	16	15	20	18	21	18	Protein coding	Ankyrin repeat-containing protein [Medicago truncatula] gi|357454831|ref|XP_003597696.1|
Lj0g3v0083199	1	0	1	0	1	3	0	0	0	5	3	0	Protein coding	Ankyrin repeat-containing protein [Medicago truncatula] gi|357484873|ref|XP_003612724.1|
Lj0g3v0348889	69	38	55	85	123	116	71	133	142	56	171	116	Protein coding	Ankyrin repeat-containing protein [Medicago truncatula] gi|357484873|ref|XP_003612724.1|
Lj6g3v0803350	78	40	62	53	70	49	45	51	61	36	48	48	Protein coding	Ankyrin repeat-containing protein [Medicago truncatula] gi|357494239|ref|XP_003617408.1|
Lj1g3v4578490	365	148	168	254	293	392	237	286	274	289	355	231	Protein coding	Ankyrin repeat-containing protein [Medicago truncatula] gi|357510525|ref|XP_003625551.1|
Lj1g3v4578470	3	1	1	6	4	8	3	1	0	2	0	0	Protein coding	Ankyrin repeat-containing protein [Medicago truncatula] gi|357510531|ref|XP_003625554.1|
Lj0g3v0006359	38	33	46	45	31	63	53	37	37	48	55	37	Protein coding	Ankyrin repeat-containing protein [Medicago truncatula] gi|358347224|ref|XP_003637659.1|
Lj0g3v0060929	1	0	0	1	4	5	1	0	4	1	1	3	Protein coding	Ankyrin repeat-containing protein [Medicago truncatula] gi|358347224|ref|XP_003637659.1|
Lj0g3v0312669	0	0	0	0	0	0	0	0	0	0	0	0	Protein coding	Ankyrin repeat-containing protein [Medicago truncatula] gi|358347224|ref|XP_003637659.1|
Lj0g3v0317279	0	0	0	0	0	0	0	0	0	0	0	0	Protein coding	ankyrin repeat-containing protein [Wolbachia endosymbiont of Onchocerca ochengi] gi|402496730|ref|YP_006555990.1|
Lj0g3v0203439	57	26	17	20	48	38	46	53	110	77	110	56	Protein coding	annexin D4-like [Glycine max] gi|359807257|ref|NP_001241368.1|
Lj0g3v0261959	375	288	318	367	270	343	274	284	438	308	375	302	Protein coding	Annexin-like protein RJ4 [Medicago truncatula] gi|357456735|ref|XP_003598648.1|
Lj6g3v0815700	22	24	21	39	24	31	12	9	35	8	21	21	Protein coding	Annotation was added to scaffolds in November 2011~Long-chain-alcohol O-fatty-acyltransferase [Medicago truncatula] gi|357459831|ref|XP_003600196.1|
Lj6g3v0291960	60	54	46	71	50	46	37	37	55	21	43	34	Protein coding	Annotation was added to scaffolds in November 2011~Long-chain-fatty-acid CoA ligase [Medicago truncatula] gi|357462833|ref|XP_003601698.1|
Lj4g3v2580340	3	2	4	2	3	2	4	0	0	0	2	2	Protein coding	Annotation was added to scaffolds in November 2011~Long-chain-fatty-acid CoA ligase [Medicago truncatula] gi|357518659|ref|XP_003629618.1|
Lj0g3v0046889	62	46	54	108	104	101	81	105	93	34	128	104	Protein coding	Annotation was added to scaffolds in November 2011~Long-chain-fatty-acid-CoA ligase [Medicago truncatula] gi|357481423|ref|XP_003610997.1|
Lj1g3v4836280	0	0	1	1	0	0	5	0	0	0	0	0	Protein coding	Annotation was added to scaffolds in November 2011~Long-chain-fatty-acid-CoA ligase [Medicago truncatula] gi|357511417|ref|XP_003625997.1|
Lj3g3v2809870	0	0	0	0	0	0	0	0	0	0	0	0	Protein coding	anther-specific proline-rich protein [Brassica oleracea] gi|18266041|gb|AAL67433.1|AF458407_1
Lj6g3v2006380	0	0	0	0	0	0	0	0	0	0	0	0	Protein coding	Anthocyanidin 3-O-glucosyltransferase [Medicago truncatula] gi|357446799|ref|XP_003593675.1|
Lj3g3v1729050	89	65	60	94	98	120	70	94	116	56	100	62	Protein coding	Anthocyanidin 3-O-glucosyltransferase [Medicago truncatula] gi|357454385|ref|XP_003597473.1|
Lj0g3v0149629	1	0	0	1	0	0	0	0	0	0	0	0	Protein coding	Anthocyanidin 3-O-glucosyltransferase [Medicago truncatula] gi|357458055|ref|XP_003599308.1|
Lj0g3v0149639	1	0	0	1	0	0	0	0	0	0	0	0	Protein coding	Anthocyanidin 3-O-glucosyltransferase [Medicago truncatula] gi|357458055|ref|XP_003599308.1|
Lj2g3v0604440	45	21	27	34	27	52	41	44	19	38	30	23	Protein coding	Anthocyanidin 3-O-glucosyltransferase [Medicago truncatula] gi|357499805|ref|XP_003620191.1|
Lj0g3v0150839	50	34	18	46	22	39	31	21	33	21	23	22	Protein coding	Anthocyanidin 3-O-glucosyltransferase [Medicago truncatula] gi|357505859|ref|XP_003623218.1|
Lj3g3v0618090	10	4	3	8	3	2	3.5	1.5	3	6	6.5	0.5	Protein coding	Anthocyanidin 3-O-glucosyltransferase [Medicago truncatula] gi|357505859|ref|XP_003623218.1|
Lj3g3v0618100	10	4	3	5	3	4	3.5	1.5	3	6	4.5	0.5	Protein coding	Anthocyanidin 3-O-glucosyltransferase [Medicago truncatula] gi|357505859|ref|XP_003623218.1|
Lj0g3v0236039	25	20	12	19	246	407	404	382	534	331	483	461	Protein coding	Anthocyanidin 3-O-glucosyltransferase [Medicago truncatula] gi|357515699|ref|XP_003628138.1|
Lj4g3v0423090	309	255	268	396	764	955	747	723	673	417	583	364	Protein coding	anthocyanidin reductase ANR1-4 [Lotus corniculatus] gi|85542838|gb|ABC71335.1|
Lj2g3v2002950	465	356	436	576	970	1334	948	1003	967	555	777	546	Protein coding	anthocyanidin synthase [Onobrychis viciifolia] gi|333102353|gb|AEF14411.1|
Lj4g3v1287330	46	15	24	31	75	111	76	58	42	49	60	39	Protein coding	anthocyanidin synthase [Onobrychis viciifolia] gi|333102353|gb|AEF14411.1|
Lj0g3v0148449	1	0	1	0	0	2	0	0	0	0	0	0	Protein coding	Anthranilate N-benzoyltransferase protein [Medicago truncatula] gi|357457513|ref|XP_003599037.1|
Lj0g3v0152749	120	58	88	134	71	122	155	111	161	156	67	86	Protein coding	Anthranilate N-benzoyltransferase protein [Medicago truncatula] gi|357457513|ref|XP_003599037.1|
Lj0g3v0204519	90	68	84	85	88	65	75	73	79	55	97	69	Protein coding	Anthranilate N-benzoyltransferase protein [Medicago truncatula] gi|357457513|ref|XP_003599037.1|
Lj0g3v0274409	284	165	162	211	259	332	263	303	414	127	321	267	Protein coding	Anthranilate N-benzoyltransferase protein [Medicago truncatula] gi|357457513|ref|XP_003599037.1|
Lj1g3v3975490	0	0	0	0	0	0	0	0	0	0	1	0	Protein coding	Anthranilate N-benzoyltransferase protein [Medicago truncatula] gi|357508721|ref|XP_003624649.1|
Lj1g3v3975520	3	0.5	5	4.5	0	9.5	2	5	3.5	2.5	4	2	Protein coding	Anthranilate N-benzoyltransferase protein [Medicago truncatula] gi|357508723|ref|XP_003624650.1|
Lj1g3v3975530	18	2.5	11	19.5	14	18.5	16	26	14.5	10.5	20	11	Protein coding	Anthranilate N-benzoyltransferase protein [Medicago truncatula] gi|357508723|ref|XP_003624650.1|
Lj0g3v0277469	52	41	48	45	57	23	48	55	41	43	46	39	Protein coding	Anthranilate N-benzoyltransferase protein [Medicago truncatula] gi|357515383|ref|XP_003627980.1|
Lj0g3v0129489	6	1	2	0	4	2	4	4	2	0	8	3	Protein coding	Anthranilate N-hydroxycinnamoyl/benzoyltransferase [Medicago truncatula] gi|357518587|ref|XP_003629582.1|
Lj0g3v0319259	181	129	159	207	144	195	202	215	214	147	188	168	Protein coding	Anthranilate N-hydroxycinnamoyl/benzoyltransferase [Medicago truncatula] gi|357518587|ref|XP_003629582.1|
Lj4g3v2215190	3	3	3	4	5	5	0	3	8	1	1	2	Protein coding	Anthranilate N-hydroxycinnamoyl/benzoyltransferase [Medicago truncatula] gi|357518587|ref|XP_003629582.1|
Lj1g3v0395770	68	62	76	93	57	120	114	86	83	95	77	60	Protein coding	Anthranilate phosphoribosyltransferase [Medicago truncatula] gi|357461927|ref|XP_003601245.1|
Lj0g3v0225639	3	0	0	0	0	0	0	0	0	0	0	0	Protein coding	anthranilate phosphoribosyltransferase [Tistrella mobilis KA081020-065] gi|389877617|ref|YP_006371182.1|
Lj1g3v1858440	635	457	597	741	407	573	413	558	535	360	521	432	Protein coding	anthranilate phosphoribosyltransferase-like protein [Arabidopsis thaliana] gi|62319716|dbj|BAD95264.1|
Lj3g3v0883670	0	0	0	0	0	0	0	0	0	0	0	0	Protein coding	Anthranilate phosphoribosyltransferase-like protein [Medicago truncatula] gi|357473563|ref|XP_003607066.1|
Lj2g3v3336160	0	0	0	0	0	0	0	0	0	0	0	0	Protein coding	Anthranilate phosphoribosyltransferase-like protein [Medicago truncatula] gi|357495269|ref|XP_003617923.1|
Lj1g3v1858460	94	88	123	117	82	93	111	111	95	75	80	63	Protein coding	Anthranilate phosphoribosyltransferase-like protein [Medicago truncatula] gi|357509865|ref|XP_003625221.1|
Lj0g3v0136399	0	0	0	0	0	0	0	0	0	0	0	0	Protein coding	anthranilate synthase [Denitrovibrio acetiphilus DSM 12809] gi|291287084|ref|YP_003503900.1|
Lj0g3v0111539	3	0	2	1	2	5	0	2	2	0	1	0	Protein coding	Anthranilate synthase beta subunit 1 [Theobroma cacao] gi|508709407|gb|EOY01304.1|
Lj4g3v2046180	0	0	0	0	0	0	0	0	0	0	0	0	Protein coding	anthranilate synthase component I [Synechococcus sp. WH 7803] gi|148238792|ref|YP_001224179.1|
Lj5g3v0900890	0	0	0	0	0	0	0	0	0	0	1	0	Protein coding	anthranilate synthase component I [Synechococcus sp. WH 7803] gi|148238792|ref|YP_001224179.1|
Lj0g3v0245649	0	0	3	3	2	15	7	0	3	3	5	4	Protein coding	anthranilate synthase component II partial [Nannochloropsis gaditana CCMP526] gi|422295966|gb|EKU23265.1|
Lj1g3v4753380	0	0	0	0	0	0	0	0	0	0	0	0	Protein coding	anthranilate synthase subunit I [Citreicella sp. SE45] gi|496160028|ref|WP_008884535.1|
Lj3g3v2027210	0	0	0	0	0	0	0	0	0	0	0	0	Protein coding	anthranilate synthase subunit I [Citreicella sp. SE45] gi|496160028|ref|WP_008884535.1|
Lj4g3v0620660	0	0	0	0	0	0	0	0	0	0	0	0	Protein coding	anthranilate synthase subunit I [Citreicella sp. SE45] gi|496160028|ref|WP_008884535.1|
Lj5g3v1516760	199	192	177	220	244	300	249	198	294	230	221	206	Protein coding	Antigenic heat-stable 120 kDa protein [Theobroma cacao] gi|508719748|gb|EOY11645.1|
Lj0g3v0116409	0	0	3	1	3	1	1	3	0	2	3	3	Protein coding	Anti-Muellerian hormone type-2 receptor [Theobroma cacao] gi|508699236|gb|EOX91132.1|
Lj4g3v0668290	21	32	24	46	27	27	22	25	17	15	15	26	Protein coding	Antitermination NusB domain-containing protein isoform 1 [Theobroma cacao] gi|508784391|gb|EOY31647.1|
Lj5g3v0186710	17	7	9	9	14	21	5	23	12	1	15	13	Protein coding	AP-2 complex subunit sigma-1 [Medicago truncatula] gi|357438415|ref|XP_003589483.1|
Lj6g3v1382210	0	0	0	0	0	0	0	0	0	0	0	0	Protein coding	AP2 domain class transcription factor [Malus domestica] gi|292668955|gb|ADE41132.1|
Lj0g3v0151469	16	13	13	19	22	48	45	32	36	41	28	16	Protein coding	AP2 domain-containing transcription factor [Medicago truncatula] gi|357479951|ref|XP_003610261.1|
Lj2g3v1437080	0	0	0	0	0	0	0	0	0	0	0	0	Protein coding	AP2/ERF domain-containing transcription factor [Medicago truncatula] gi|357485637|ref|XP_003613106.1|
Lj1g3v2952290	0	0	0	0	0	0	0	0	0	0	0	0	Protein coding	AP2-like ethylene-responsive transcription factor [Medicago truncatula] gi|357501657|ref|XP_003621117.1|
Lj3g3v2612440	2	1	0	2	4	8	0	6	2	4	8	3	Protein coding	AP2-like ethylene-responsive transcription factor ANT [Medicago truncatula] gi|357513955|ref|XP_003627266.1|
Lj0g3v0129859	3	0	0	0	0	2	0	0	0	3	2	0	Protein coding	AP-3 complex subunit mu-2 [Medicago truncatula] gi|357503547|ref|XP_003622062.1|
Lj2g3v1734780	50	17	27	27	151	182	121	167	149	51	135	91	Protein coding	Apospory-associated protein [Medicago truncatula] gi|357483505|ref|XP_003612039.1|
Lj2g3v2087660	11	14	8	16	16	6	3	13	10	5	3	4	Protein coding	Apospory-associated protein C [Medicago truncatula] gi|357481487|ref|XP_003611029.1|
Lj1g3v4251190	0	0	0	0	0	0	0	0	0	0	0	0	Protein coding	Appr-1-p processing protein [Halomonas sp. GFAJ-1] gi|496390801|ref|WP_009099791.1|
Lj5g3v0067760	0	0	0	0	0	0	0	0	0	0	0	0	Protein coding	apterous-1 [Cupiennius salei] gi|23893425|emb|CAD12363.1|
Lj3g3v0270530	261	216	222	304	273	354	268	453	567	288	535	408	Protein coding	Aquaporin [Medicago truncatula] gi|357454843|ref|XP_003597702.1|
Lj0g3v0065209	5681	4079	4387	6561	4149	5090	3576	5121	4704	656	4234	3807	Protein coding	aquaporin 2 [Samanea saman] gi|3158476|gb|AAC17529.1|
Lj4g3v2618550	10	10	5	21	26	31	11	33	22	0	41	24	Protein coding	Aquaporin NIP1-2 [Medicago truncatula] gi|357519149|ref|XP_003629863.1|
Lj2g3v2704410	44419.5	36120	47641.5	65932	41726.5	48285	46368.5	45865	54801.5	52704.5	48715	33265	Protein coding	Aquaporin PIP11 [Medicago truncatula] gi|357492595|ref|XP_003616586.1|
Lj1g3v4579510	225	158	284	296	193	157	207	160	247	87	220	120	Protein coding	Aquaporin PIP2-1 [Medicago truncatula] gi|357510677|ref|XP_003625627.1|
Lj0g3v0235549	13582	10228	14052	18362	15515	16529	13945	15452	16662	13126	16622	11785	Protein coding	aquaporin PIP2-7 [Zea mays] gi|162457846|ref|NP_001105639.1|
Lj2g3v2703390	338	238	380	419	196	214	177	201	222	235	216	148	Protein coding	Aquaporin protein PIP11 [Medicago truncatula] gi|357461163|ref|XP_003600863.1|
Lj0g3v0015829	24	23	19	29	6	14	10	9	12	4	5	8	Protein coding	Aquaporin protein PIP11 [Medicago truncatula] gi|357461165|ref|XP_003600864.1|
Lj3g3v2909700	336	194	262	334	205	217	246	233	256	159	247	139	Protein coding	Aquaporin SIP1-1 [Medicago truncatula] gi|357471315|ref|XP_003605942.1|
Lj1g3v3946000	200	153	156	213	140	199	122	213	178	169	141	130	Protein coding	Aquaporin SIP1-2 [Medicago truncatula] gi|357508577|ref|XP_003624577.1|
Lj2g3v2017300	418	206	298	487	342	408	413	349	403	392	305	241	Protein coding	Ara4-interacting protein [Arabidopsis thaliana] gi|13160609|dbj|BAB32954.1|
Lj2g3v1277590	57	47	36	68	54	58	51	55	76	112	57	40	Protein coding	Arabinanase/levansucrase/invertase [Arabidopsis thaliana] gi|186478898|ref|NP_001117357.1|
Lj1g3v0948480	57	31	34	54	47	32	29	31	38	5	41	22	Protein coding	Arabinogalactan peptide [Medicago truncatula] gi|357463821|ref|XP_003602192.1|
Lj2g3v1536180	0	0	0	0	0	0	0	0	0	0	0	0	Protein coding	Arabinogalactan peptide [Medicago truncatula] gi|357500471|ref|XP_003620524.1|
Lj2g3v1828520	0	0	0	0	0	0	0	0	0	0	0	0	Protein coding	Arabinogalactan peptide [Medicago truncatula] gi|357500471|ref|XP_003620524.1|
Lj2g3v2843640	0	0	0	0	0	0	0	0	0	0	0	0	Protein coding	Arabinogalactan peptide [Medicago truncatula] gi|357500471|ref|XP_003620524.1|
Lj4g3v0446750	0	0	0	0	0	0	0	0	0	0	0	0	Protein coding	Arabinogalactan peptide [Medicago truncatula] gi|357500471|ref|XP_003620524.1|
Lj6g3v2274920	0	0	0	0	0	0	0	0	0	0	0	0	Protein coding	Arabinogalactan peptide [Medicago truncatula] gi|357500471|ref|XP_003620524.1|
Lj2g3v0777200	46	77	36	70	19	62	8	44	31	3	29	28	Protein coding	Arabinogalactan peptide [Medicago truncatula] gi|357500477|ref|XP_003620527.1|
Lj5g3v0841330	0	0	0	0	0	0	0	0	0	0	0	0	Protein coding	arabinose 5-phosphate isomerase [Nitritalea halalkaliphila] gi|496345242|ref|WP_009054420.1|
Lj0g3v0355539	2	3	0	0.5	0	1.5	3	10	7	11	0	3	Protein coding	AraC family transcriptional regulator [Escherichia coli] gi|446971915|ref|WP_001049171.1|
Lj1g3v2766550	16.5	15.5	14	20.5	9.5	7	12	7	11.5	13.5	5	1.5	Protein coding	AraC family transcriptional regulator [Lachnospiraceae bacterium 6_1_63FAA] gi|490331500|ref|WP_004220922.1|
Lj1g3v4716240	1	0	1	3	0	0	3	0	2	0	1	0	Protein coding	AraC family transcriptional regulator [Mycobacterium rhodesiae] gi|491280482|ref|WP_005138553.1|
Lj4g3v1108060	0	0	0	0	0	0	0	0	0	0	0	0	Protein coding	AraC family transcriptional regulator [Nitratireductor aquibiodomus] gi|494068333|ref|WP_007010402.1|
Lj0g3v0301029	504	334	584	647	443	662	463	662	762	626	491	437	Protein coding	AraC family transcriptional regulator [Prevotella maculosa] gi|495839636|ref|WP_008564215.1|
Lj2g3v2171860	0	0	0	0	0	0	0	0	0	0	0	0	Protein coding	ARF guanyl-nucleotide exchange factor [Trichosporon asahii var. asahii CBS 8904] gi|406699991|gb|EKD03184.1|
Lj4g3v1604520	0	0	0	0	0	0	0	0	0	0	1	0	Protein coding	ARF guanyl-nucleotide exchange factor [Trichosporon asahii var. asahii CBS 8904] gi|406699991|gb|EKD03184.1|
Lj6g3v1880200	601	488	430	693	276	277	262	323	310	220	340	177	Protein coding	ARG10 [Vigna radiata] gi|2970051|dbj|BAA25187.1|
Lj0g3v0067159	0	0	1	2	0	0	0	1	1	0	2	0	Protein coding	arginase [Cryptococcus neoformans var. grubii H99] gi|405121999|gb|AFR96767.1|
Lj0g3v0268059	2	0	0	0	0	0	0	0	0	0	0	0	Protein coding	arginine decarboxylase [Candidatus Chloracidobacterium thermophilum B] gi|347755771|ref|YP_004863335.1|
Lj1g3v3354480	427	291	269.5	273	261.5	408.5	214	263.5	277.5	178	278	186	Protein coding	arginine decarboxylase [Lotus japonicus] gi|34495199|emb|CAE02645.1|
Lj1g3v3354490	414	285	264.5	266	257.5	404.5	198	260.5	272.5	177	266	182	Protein coding	arginine decarboxylase [Lotus japonicus] gi|34495199|emb|CAE02645.1|
Lj1g3v2626320	0	0	0	0	0	0	0	0	0	0	0	0	Protein coding	Arginine methyltransferase-interacting protein contains RING Zn-finger [Oxytricha trifallax] gi|403343293|gb|EJY70972.1|
Lj1g3v1720140	80	37	67	74	57	67	56	73	60	76	70	66	Protein coding	Arginine N-methyltransferase [Medicago truncatula] gi|358345484|ref|XP_003636807.1|
Lj0g3v0020069	104	68	93	130	109	118	74	116	107	93	119	66	Protein coding	Arginine/serine-rich splicing factor [Medicago truncatula] gi|357462657|ref|XP_003601610.1|
Lj0g3v0081359	599	416	533	599	472	625	552	584	658	584	612	438	Protein coding	Arginine/serine-rich splicing factor [Medicago truncatula] gi|357462659|ref|XP_003601611.1|
Lj0g3v0132649	29	31	32	56	29	47	61	36	36	60	41	17	Protein coding	Arginine/serine-rich splicing factor [Medicago truncatula] gi|357462659|ref|XP_003601611.1|
Lj0g3v0088319	0	0	0	0	0	0	0	0	0	0	0	0	Protein coding	arginine/serine-rich splicing factor SC26 transcript II [Zea mays] gi|448878220|gb|AGE46073.1|
Lj2g3v0561180	0	0	0	0	0	0	0	0	0	0	0	0	Protein coding	arginine/serine-rich splicing factor SC26 transcript II [Zea mays] gi|448878220|gb|AGE46073.1|
Lj0g3v0340059	0	0	0	0	0	0	0	0	0	0	0	0	Protein coding	arginine:ornithine antiporter [Vibrio tubiashii] gi|490884249|ref|WP_004746218.1|
Lj1g3v1558980	124	92	118	154	192	207	165	192	156	146	202	146	Protein coding	Argininosuccinate lyase [Medicago truncatula] gi|357465245|ref|XP_003602904.1|
Lj0g3v0328889	54	37	61	81	54	50	39	59	88	90	61	71	Protein coding	argininosuccinate lyase partial [Glycine max] gi|255689395|gb|ACU30049.1|
Lj0g3v0059219	2.5	1	1	2	1.5	0	1.5	4.5	1	0.5	0	1	Protein coding	Argininosuccinate synthase [Medicago truncatula] gi|357463609|ref|XP_003602086.1|
Lj0g3v0059249	0	0	0	0	0	0	2	0	0	4	0	0	Protein coding	Argininosuccinate synthase [Medicago truncatula] gi|357463609|ref|XP_003602086.1|
Lj1g3v0970980	41	36	40	37	34	36	25	20	36	19	40	26	Protein coding	Argininosuccinate synthase [Medicago truncatula] gi|357463609|ref|XP_003602086.1|
Lj1g3v3137750	167	123	133	178	171	115	136	174	180	148	160	139	Protein coding	Argininosuccinate synthase [Medicago truncatula] gi|357463609|ref|XP_003602086.1|
Lj1g3v3641920	7	2	12	5	3	4	0	2	7	1	5	7	Protein coding	Argininosuccinate synthase [Medicago truncatula] gi|357463609|ref|XP_003602086.1|
Lj1g3v3641930	4.5	0	1	5	0	2.5	0	1	0	0	2	1	Protein coding	Argininosuccinate synthase [Medicago truncatula] gi|357463609|ref|XP_003602086.1|
Lj1g3v4590800	0	0	0	0	0	0	0	0	0	0	0	0	Protein coding	arginyl-tRNA synthetase [Candidatus Poribacteria sp. WGA-A3] gi|496845292|ref|WP_009383537.1|
Lj0g3v0101409	0	0	0	0	0	0	0	0	0	0	0	0	Protein coding	arginyl-tRNA synthetase 2 [Paenibacillus terrae HPL-003] gi|374323560|ref|YP_005076689.1|
Lj1g3v3404420	86	54	84	122	81	109	88	98	86	59	87	92	Protein coding	ARID/BRIGHT DNA binding domain containing protein [Lotus japonicus] gi|171986594|gb|ACB59277.1|
Lj3g3v1126810	94	66	88	94	83	110	99	102	124	63	115	91	Protein coding	ARM repeat superfamily protein [Arabidopsis thaliana] gi|334187850|ref|NP_001190369.1|
Lj6g3v1887750	22	22	14	24	16	19	20	21	21	24	13	9	Protein coding	ARM repeat superfamily protein [Theobroma cacao] gi|508713597|gb|EOY05494.1|
Lj4g3v2250230	206	111	180	199	160	208	173	187	200	165	152	159	Protein coding	ARM repeat superfamily protein [Theobroma cacao] gi|508714972|gb|EOY06869.1|
Lj0g3v0033019	35	14	15	26	30	24	21	25	19	17	15	18	Protein coding	ARM repeat superfamily protein [Theobroma cacao] gi|508719314|gb|EOY11211.1|
Lj1g3v3974990	18	12	16	12	19	21	21	18	33	2	14	14	Protein coding	ARM repeat superfamily protein [Theobroma cacao] gi|508719314|gb|EOY11211.1|
Lj0g3v0363829	47	32	58	71	100	122	101	114	107	66	121	77	Protein coding	ARM repeat superfamily protein [Theobroma cacao] gi|508725730|gb|EOY17627.1|
Lj2g3v1014440	342	269	382	369	311	372	286	332	405	320	371	306	Protein coding	ARM repeat superfamily protein isoform 1 [Theobroma cacao] gi|508710457|gb|EOY02354.1|
Lj2g3v1415490	101	112	109	159	102	132	86	106	98	114	117	85	Protein coding	Armadillo repeat only 4 [Theobroma cacao] gi|508708711|gb|EOY00608.1|
Lj4g3v1440720	130	90	93	147	145	158	131	139	125	141	199	97	Protein coding	Armadillo repeat only 4 [Theobroma cacao] gi|508773578|gb|EOY20834.1|
Lj0g3v0179239	5	2	0	8	5	5	10	3	7	1	3	5	Protein coding	Armadillo repeat-containing kinesin-like protein [Medicago truncatula] gi|357506879|ref|XP_003623728.1|
Lj0g3v0235399	223	198	327	387	227	322	304	374	347	309	329	224	Protein coding	Armadillo/beta-catenin-like repeat C2 calcium/lipid-binding domain (CaLB) protein isoform 1 [Theobroma cacao] gi|508724457|gb|EOY16354.1|
Lj0g3v0325339	14	26	27	27	25	24	31	37	24	49	12	32	Protein coding	armadillo/beta-catenin-like repeat-containing protein [Arabidopsis thaliana] gi|334186061|ref|NP_191316.5|
Lj1g3v4276570	31	14	16	23	22	9	8	19	21	20	23	14	Protein coding	armadillo/beta-catenin-like repeat-containing protein [Arabidopsis thaliana] gi|334186063|ref|NP_001190119.1|
Lj4g3v2822310	109	89	146	140	83	144	110	118	146	84	116	104	Protein coding	ARM-repeat/Tetratricopeptide repeat (TPR)-like protein isoform 1 [Theobroma cacao] gi|508700237|gb|EOX92133.1|
Lj6g3v0452120	69	61	82	99	69	73	40	63	64	38	63	39	Protein coding	Arogenate dehydrogenase [Medicago truncatula] gi|357461443|ref|XP_003601003.1|
Lj4g3v1936580	81	62	54	86	60	100	79	120	94	45	98	51	Protein coding	Arogenate dehydrogenase [Medicago truncatula] gi|357478359|ref|XP_003609465.1|
Lj0g3v0217019	26	11	23	15	13	29	13	41	17	13	18	18	Protein coding	AROM pentafunctional protein ARO1 [Zymoseptoria tritici IPO323] gi|398409232|ref|XP_003856081.1|
Lj6g3v1468290	39	25	50	73	50	35	19	31	25	16	16	24	Protein coding	aromatic amino acid aminotransferase [Acinetobacter nosocomialis] gi|493630443|ref|WP_006582354.1|
Lj1g3v0415150	0	0	0	0	0	0	0	0	0	0	0	0	Protein coding	ArsR family transcriptional regulator [Burkholderia oklahomensis] gi|497796173|ref|WP_010110357.1|
Lj1g3v1686660	7	1	0	1	6	21	7	6	24	18	18	10	Protein coding	aryl-alcohol oxidase, vanillyl-alcohol oxidase [Aspergillus fumigatus Af293] gi|70999904|ref|XP_754669.1|
Lj1g3v1038360	3	0	2	0	1	5	0	7	6	3	0	1	Protein coding	arylphorin subunit C223 [Culex quinquefasciatus] gi|170046283|ref|XP_001850701.1|
Lj2g3v2136010	3	0	3	1	15	11	18	16	15	6	14	8	Protein coding	ascorbate oxidase [Lotus japonicus] gi|400001046|gb|AFP65861.1|
Lj6g3v1028700	2	2	1	0	0	0	3	3	1	0	2	0	Protein coding	ascorbate oxidase [Pisum sativum] gi|224770639|dbj|BAH28261.1|
Lj0g3v0077899	0	1	0	0	0	0	0	0	3	0	0	0	Protein coding	Ascorbate peroxidase 6 [Theobroma cacao] gi|508782223|gb|EOY29479.1|
Lj1g3v1901620	18	21	18	27	25	42	27	41	32	21	28	20	Protein coding	Ascorbate peroxidase 6 [Theobroma cacao] gi|508782223|gb|EOY29479.1|
Lj0g3v0241779	9	9	11	12	11	9	3	11	13	13	12	4	Protein coding	ASH1-like protein [Phaseolus vulgaris] gi|342209884|gb|AEL16989.1|
Lj5g3v1927380	40	28	28	48	38	36	26	41	35	29	23	35	Protein coding	ASH1-like protein [Phaseolus vulgaris] gi|342209884|gb|AEL16989.1|
Lj3g3v0965480	1	1	0	0	0	0	0	0	2	0	0	1	Protein coding	AsmA family protein [Halorhodospira halophila SL1] gi|121998114|ref|YP_001002901.1|
Lj0g3v0327119	4	0	2	1	0	0	4	1	3	0	2	0	Protein coding	asparaginase [Paenibacillus sp. HGH0039] gi|497358376|ref|WP_009672589.1|
Lj0g3v0279649	0	0	0	0	0	0	0	0	0	0	0	0	Protein coding	asparaginase [Paludibacter propionicigenes WB4] gi|313204312|ref|YP_004042969.1|
Lj0g3v0305789	0	0	0	0	0	0	0	0	0	0	0	0	Protein coding	asparagine synthase [Legionella pneumophila 2300/99 Alcoy] gi|296108626|ref|YP_003620327.1|
Lj0g3v0361789	15	14	13	13	4	4	4	5	5	7	14	9	Protein coding	Asparagine synthetase [Medicago truncatula] gi|357463343|ref|XP_003601953.1|
Lj5g3v0658260	43.5	47	24	81	43.5	79	71.5	72	66	68	61.5	42	Protein coding	asparagine synthetase AsnA [Enterobacter sp. Ag1] gi|495733188|ref|WP_008457767.1|
Lj5g3v0658270	12.5	10	9	20	22.5	13	12.5	14	19	8	10.5	9	Protein coding	asparagine synthetase AsnA [Enterobacter sp. Ag1] gi|495733188|ref|WP_008457767.1|
Lj3g3v3261460	0	0	0	0	0	0	0	0	0	0	0	0	Protein coding	Asparagine synthetase domain-containing protein [Medicago truncatula] gi|357475055|ref|XP_003607813.1|
Lj4g3v0669720	14	8	23	21	12	40	23	30	20	17	11	7	Protein coding	Asparagine synthetase domain-containing protein [Medicago truncatula] gi|357475055|ref|XP_003607813.1|
Lj3g3v1010940	0	0	0	0	0	0	0	0	2	0	0	0	Protein coding	asparaginyl-tRNA ligase [Leuconostoc carnosum JB16] gi|407718461|ref|YP_006795866.1|
Lj0g3v0296079	52	25	60	59	73	65	56	65	60	68	52	31	Protein coding	Asparaginyl-tRNA synthetase [Medicago truncatula] gi|357513179|ref|XP_003626878.1|
Lj3g3v3513410	0	0	0	0	0	0	0	0	0	0	0	0	Protein coding	asparaginyl-tRNA synthetase cytoplasmic [Aspergillus oryzae RIB40] gi|169769410|ref|XP_001819175.1|
Lj2g3v1376560	124	71	126	122	101	119	113	83	108	73	96	74	Protein coding	aspartate aminotransferase [Glycine max] gi|351721732|ref|NP_001237987.1|
Lj5g3v0527640	185	115	152	185	171	224	181	172	185	106	199	131	Protein coding	aspartate aminotransferase [Lotus corniculatus] gi|2605932|gb|AAC12674.1|
Lj1g3v2050900	1152	954	1171	1336	1271	1563	1174	1289	1551	998	1422	920	Protein coding	aspartate aminotransferase [Lotus japonicus] gi|1122288|emb|CAA63894.1|
Lj3g3v0618040	0	0	0	0	0	0	0	0	0	0	0	0	Protein coding	aspartate aminotransferase [Lotus japonicus] gi|1122288|emb|CAA63894.1|
Lj3g3v0618050	0	0	0	0	0	0	0	0	0	0	0	0	Protein coding	aspartate aminotransferase [Lotus japonicus] gi|1122288|emb|CAA63894.1|
Lj3g3v1517550	95	88	95	72	76	127	70	96	85	102	92	56	Protein coding	Aspartate aminotransferase [Medicago truncatula] gi|357474641|ref|XP_003607605.1|
Lj3g3v0755300	0	0	0	0	0	0	0	0	0	0	0	0	Protein coding	aspartate aminotransferase [Nitrococcus mobilis] gi|491146758|ref|WP_005005158.1|
Lj3g3v0755340	0	0	0	0	0	0	0	0	0	0	0	0	Protein coding	aspartate aminotransferase [Nitrococcus mobilis] gi|491146758|ref|WP_005005158.1|
Lj0g3v0351689	0	0	0	0	0	0	0	0	0	0	0	0	Protein coding	aspartate aminotransferase 1 [Musa acuminata] gi|18958452|gb|AAL82596.1|
Lj0g3v0280069	10	6	19	13	8	11	16	10	12	6	14	10	Protein coding	aspartate aminotransferase isozyme 5 [Glycine max] gi|7548843|gb|AAB26677.2|
Lj0g3v0101039	0	0	0	0	0	0	0	0	0	0	0	0	Protein coding	aspartate aminotransferase partial [Prunus persica] gi|452090864|gb|AGF95103.1|
Lj1g3v0364110	0	0	0	0	0	0	0	0	0	0	0	2	Protein coding	aspartate ammonia-lyase [Brachybacterium paraconglomeratum] gi|498236202|ref|WP_010550358.1|
Lj0g3v0326319	2	2	3	0	0	5	2	0	0	0	0	0	Protein coding	aspartate racemase [Campylobacter concisus] gi|490446299|ref|WP_004317205.1|
Lj3g3v1831850	0.5	0	0	1	0	0	0	0.5	2.5	0	1	1	Protein coding	aspartate racemase [Campylobacter concisus] gi|490446299|ref|WP_004317205.1|
Lj0g3v0016799	0	0	0	0	0	0	0	0	0	0	0	0	Protein coding	aspartate-semialdehyde dehydrogenase [Gallionella capsiferriformans ES-2] gi|302877738|ref|YP_003846302.1|
Lj4g3v0137730	0	2	0	2	0	0	0	0	1	2	0	0	Protein coding	aspartic acid protease [Phaseolus vulgaris] gi|223929912|gb|ACN24614.1|
Lj3g3v1312770	31	22	37	49	58	56	41	70	29	12	39	48	Protein coding	Aspartic protease isoform 2 [Theobroma cacao] gi|508701346|gb|EOX93242.1|
Lj4g3v0135640	50	34	50	43	41	56	30	39	46	10	41	32	Protein coding	aspartic proteinase [Vigna unguiculata] gi|20800441|gb|AAB03843.2|
Lj1g3v4807400	179	131	149	296	219	337	212	274	315	136	309	217	Protein coding	aspartic proteinase 2 [Glycine max] gi|351725345|ref|NP_001237345.1|
Lj4g3v2827870	25	34	13	33	28	40	40	33	38	24	34	30	Protein coding	Aspartic proteinase Asp1 [Medicago truncatula] gi|357520119|ref|XP_003630348.1|
Lj3g3v3701270	192	138	124	119	111	236	80	207	170	27	161	123	Protein coding	Aspartic proteinase nepenthesin-1 [Medicago truncatula] gi|357460823|ref|XP_003600693.1|
Lj6g3v1444500	0	2	0	1	0	7	1	0	1	3	2	0	Protein coding	Aspartic proteinase nepenthesin-1 [Medicago truncatula] gi|357487631|ref|XP_003614103.1|
Lj0g3v0363109	0	0	0	0	0	0	0	0	0	0	0	0	Protein coding	Aspartic proteinase nepenthesin-1 [Medicago truncatula] gi|357492389|ref|XP_003616483.1|
Lj0g3v0269839	0	0	0	0	0	0	0	0	0	0	0	0	Protein coding	Aspartic proteinase nepenthesin-1 [Medicago truncatula] gi|357492401|ref|XP_003616489.1|
Lj6g3v2258860	0	0	0	1	0	7	2	4	7	4	1	2	Protein coding	Aspartic proteinase-like protein [Medicago truncatula] gi|357482719|ref|XP_003611646.1|
Lj2g3v1926840	48	31	44	64	60	35	48	54	53	47	66	37	Protein coding	Aspartic proteinase-like protein [Medicago truncatula] gi|357482721|ref|XP_003611647.1|
Lj1g3v0715550	68	66	54	99	55	79	63	82	71	49	86	54	Protein coding	Aspartic proteinase-like protein [Medicago truncatula] gi|357517935|ref|XP_003629256.1|
Lj0g3v0040279	0	0	0	0	0	0	0	0	0	0	0	0	Protein coding	aspartokinase-homoserine dehydrogenase [Glycine max] gi|2970556|gb|AAC05983.1|
Lj2g3v1172480	108	101	112	112	64	113	89	123	96	69	106	56	Protein coding	aspartyl protease family protein [Arabidopsis thaliana] gi|15230868|ref|NP_189198.1|
Lj5g3v0975300	0	0	0	0	0	0	0	0	0	0	0	0	Protein coding	aspartyl protease-like protein [Arabidopsis thaliana] gi|18379072|ref|NP_563679.1|
Lj3g3v1404230	1	0	0	0	0	0	0	0	0	2	1	0	Protein coding	aspartyl-tRNA synthase [Oceanobacillus sp. Ndiop] gi|498336853|ref|WP_010651009.1|
Lj3g3v1145780	0	0	0	0	0	0	0	0	0	0	0	0	Protein coding	aspartyl-tRNA synthetase [Exophiala dermatitidis NIH/UT8656] gi|378729432|gb|EHY55891.1|
Lj0g3v0263279	0	1	0	0	0	3	0	3	4	3	0	0	Protein coding	Aspartyl-tRNA synthetase [Medicago truncatula] gi|357471639|ref|XP_003606104.1|
Lj4g3v2800430	3	5	3	3	4	11	3	1	14	0	1	5	Protein coding	asvatocin precursor [Triakis scyllium] gi|50080119|dbj|BAD27477.1|
Lj0g3v0055859	27	30	21	42	11	26	21	25	21	9	29	9	Protein coding	AT DNA binding protein (Thy28) [Aspergillus niger CBS 513.88] gi|145257371|ref|XP_001401706.1|
Lj0g3v0159399	15	34	38	11	41	89	39	79	58	21	44	39	Protein coding	AT hook motif DNA-binding family protein [Arabidopsis thaliana] gi|15242131|ref|NP_199972.1|
Lj1g3v5020770	66	79	37	80	62	75	42	75	59	14	53	53	Protein coding	AT hook motif DNA-binding family protein [Theobroma cacao] gi|508719092|gb|EOY10989.1|
Lj0g3v0227679	0	0	0	0	0	0	0	0	0	0	1	0	Protein coding	AT hook motif DNA-binding family protein [Theobroma cacao] gi|508775706|gb|EOY22962.1|
Lj0g3v0302789	16	37	16	36	9	21	20	33	20	12	9	11	Protein coding	AT hook motif DNA-binding family protein isoform 1 [Theobroma cacao] gi|508704093|gb|EOX95989.1|
Lj1g3v2635090	61.5	55.5	38	60.5	54	81.5	46.5	82	95.5	68.5	60.5	47.5	Protein coding	AT hook motif DNA-binding family protein isoform 1 [Theobroma cacao] gi|508704093|gb|EOX95989.1|
Lj1g3v2635100	32.5	27.5	24	29.5	31	44.5	28.5	43	60.5	36.5	35.5	26.5	Protein coding	AT hook motif DNA-binding family protein isoform 1 [Theobroma cacao] gi|508704093|gb|EOX95989.1|
Lj3g3v1128980	0	0	0	0	0	0	0	0	0	0	0	0	Protein coding	AT hook motif DNA-binding family protein isoform 1 [Theobroma cacao] gi|508704093|gb|EOX95989.1|
Lj0g3v0137089	0	0	0	0	0	0	0	0	0	0	0	0	Protein coding	AT hook motif-containing protein [Arabidopsis lyrata subsp. lyrata] gi|297796363|ref|XP_002866066.1|
Lj0g3v0315109	0	0	0	0	0	0	0	0	0	0	0	0	Protein coding	AT hook motif-containing protein [Arabidopsis lyrata subsp. lyrata] gi|297796363|ref|XP_002866066.1|
Lj6g3v0920420	291	239	308	413	286	366	283	381	430	230	415	274	Protein coding	AT hook motif-containing protein [Arabidopsis lyrata subsp. lyrata] gi|297796363|ref|XP_002866066.1|
Lj0g3v0040779	0	0	0	0	0	0	0	0	0	0	0	0	Protein coding	At1g03610/F21B7_13 [Arabidopsis thaliana] gi|18958013|gb|AAL79580.1|
Lj0g3v0058209	0	0	0	0	0	0.83	0	0.83	0	0	0	0.5	Protein coding	AT1G06680 [Arabidopsis thaliana] gi|227206420|dbj|BAH57265.1|
Lj6g3v2006840	8	5	5	1	7	4	2	3	9	6	10	0	Protein coding	At1g28410 [Arabidopsis thaliana] gi|44917437|gb|AAS49043.1|
Lj1g3v4957750	0	0	0	0	0	4	0	0	1	0	0	0	Protein coding	At1g52320/F19K6_7 [Arabidopsis thaliana] gi|15450411|gb|AAK96499.1|
Lj1g3v5062690	63	41	53	51	68	59	51	69	49	74	61	41	Protein coding	At1g53800/T18A20_4 [Arabidopsis thaliana] gi|21700863|gb|AAM70555.1|
Lj3g3v2542370	15	13	21	35	26	25	17	33	16	20	32	18	Protein coding	At1g53800/T18A20_4 [Arabidopsis thaliana] gi|21700863|gb|AAM70555.1|
Lj0g3v0212609	0	0	0	0	0	0	0	0	0	0	0	0	Protein coding	AT1G56070 [Arabidopsis thaliana] gi|227206158|dbj|BAH57134.1|
Lj2g3v0737520	119	67	116	134	115	166	105	117	121	93	138	83	Protein coding	At1g73850 [Arabidopsis thaliana] gi|40823465|gb|AAR92284.1|
Lj4g3v3071550	0	0	0	0	0	0	1	0	0	0	0	0	Protein coding	At1g73850 [Arabidopsis thaliana] gi|40823465|gb|AAR92284.1|
Lj4g3v3099290	9.5	3.5	9	11	9	5	18	10	13	10	6.5	5.5	Protein coding	At1g73850 [Arabidopsis thaliana] gi|40823465|gb|AAR92284.1|
Lj4g3v3099300	7.5	8.5	8	6	6	7	14	7	14	10	7.5	3.5	Protein coding	At1g73850 [Arabidopsis thaliana] gi|40823465|gb|AAR92284.1|
Lj0g3v0329519	94	66	104	108	60	100	85	115	111	83	98	70	Protein coding	AT2G01190 [Arabidopsis thaliana] gi|227206306|dbj|BAH57208.1|
Lj4g3v2336890	16	10	13	33	9	10	5	14	13	26	6	31	Protein coding	At2g07733 [Arabidopsis thaliana] gi|44917485|gb|AAS49067.1|
Lj0g3v0126629	66	56	49.5	67.5	52	71	54.5	78	60.5	49	73	44.5	Protein coding	At2g16030 [Arabidopsis thaliana] gi|124301140|gb|ABN04822.1|
Lj0g3v0126639	69	57	63.5	76.5	57	73	57.5	85	75.5	50	76	49.5	Protein coding	At2g16030 [Arabidopsis thaliana] gi|124301140|gb|ABN04822.1|
Lj5g3v2244560	400	325	339	412	925	1082	572	754	754	688	1006	609	Protein coding	At2g16900/F12A24.8 [Arabidopsis lyrata subsp. lyrata] gi|297836406|ref|XP_002886085.1|
Lj3g3v2991330	0	0	0	0	0	1	0	1	0	0	0	0	Protein coding	At2g27385 [Arabidopsis lyrata subsp. lyrata] gi|297826059|ref|XP_002880912.1|
Lj4g3v2604780	14	22	11	20	20	38	23	39	35	17	19	24	Protein coding	AT2G30990 [Arabidopsis thaliana] gi|222423799|dbj|BAH19865.1|
Lj0g3v0170929	50	34	27	69	52	36	32	51	41	7	41	33	Protein coding	At2g41030 [Arabidopsis thaliana] gi|32815909|gb|AAP88339.1|
Lj1g3v1930270	0	2	4	2	9	0	6	1	9	4	2	4	Protein coding	At2g44640/F16B22.13 [Arabidopsis thaliana] gi|15146246|gb|AAK83606.1|
Lj3g3v0614830	54	87	96	99	79	119	95	114	89	105	86	66	Protein coding	At2g44640/F16B22.13 [Arabidopsis thaliana] gi|15146246|gb|AAK83606.1|
Lj3g3v2735170	0	0	0	0	0	0	1	1	0	0	1	0	Protein coding	AT2G45380 [Arabidopsis thaliana] gi|227204447|dbj|BAH57075.1|
Lj0g3v0101629	45	27	28	42	27	38	29	30	32	20	27	23	Protein coding	At2g47010/F14M4.16 [Arabidopsis lyrata subsp. lyrata] gi|297824789|ref|XP_002880277.1|
Lj4g3v0669470	148.5	153	133.5	173	83.5	178	145.5	133.5	141.5	98	114	95.5	Protein coding	AT3g06940/F17A9_9 [Arabidopsis thaliana] gi|18087533|gb|AAL58900.1|AF462806_1
Lj2g3v2586650	0	1	4	2	12	9	14	12	8	3	3	1	Protein coding	At3g12540-like protein [Boechera stricta] gi|82749768|gb|ABB89771.1|
Lj2g3v3057470	72	78	100	86	94	91	79	73	60	43	83	53	Protein coding	At3g14190 [Arabidopsis thaliana] gi|27808526|gb|AAO24543.1|
Lj5g3v1201210	12	6	8	8	1	0	7	0	5	3	4	1	Protein coding	At3g23290 [Arabidopsis thaliana] gi|38566542|gb|AAR24161.1|
Lj3g3v0549710	0	0	0	0	0	0	0	0	0	0	0	0	Protein coding	AT3G61600-like protein [Neslia paniculata] gi|295829967|gb|ADG38652.1|
Lj0g3v0219279	47	23	17	46	40	35	30	52	39	21	36	17	Protein coding	At4g26490 [Arabidopsis thaliana] gi|45752744|gb|AAS76270.1|
Lj2g3v3319250	0	0	0	0	0	0	0	0	0	0	0	0	Protein coding	At4g26490 [Arabidopsis thaliana] gi|45752744|gb|AAS76270.1|
Lj2g3v3319320	49	23	23	55	44	44	25	38	44	50	25	45	Protein coding	At4g26490 [Arabidopsis thaliana] gi|45752744|gb|AAS76270.1|
Lj6g3v0920410	74	63	64	90	52	64	67	74	102	92	52	68	Protein coding	AT4g26990/F10M23_330 [Arabidopsis lyrata subsp. lyrata] gi|297799292|ref|XP_002867530.1|
Lj2g3v2414790	5	1	1	5	13	9	0	1	0	0	8	6	Protein coding	AT4G30440 [Arabidopsis thaliana] gi|222424653|dbj|BAH20281.1|
Lj0g3v0253289	1	0	0	0	0	0	0	0	0	0	0	0	Protein coding	AT5G02820-like protein partial [Capsella rubella] gi|345292731|gb|AEN82857.1|
Lj1g3v1219020	1031	974	1104	1428	994	1305	992	1053	1234	1253	997	699	Protein coding	AT5G09960-like protein [Arabidopsis arenosa] gi|217426823|gb|ACK44531.1|
Lj4g3v2819910	1	4	3	0	0	0	1	0	0	2	1	0	Protein coding	AT5G10150-like protein [Arabidopsis arenosa] gi|217426802|gb|ACK44510.1|
Lj0g3v0088549	16	11	24	26	16	30	22	30	26	7	18	21	Protein coding	At5g10320 [Arabidopsis thaliana] gi|44917575|gb|AAS49112.1|
Lj1g3v3943540	65	51	38	31	51	65	42	38	45	61	49	23	Protein coding	AT5g13880/MAC12_16 [Arabidopsis thaliana] gi|15215582|gb|AAK91336.1|
Lj5g3v0539830	28	12	31	32	29	27	19	34	48	15	46	30	Protein coding	AT5g25460/F18G18_200 [Arabidopsis thaliana] gi|15809822|gb|AAL06839.1|
Lj0g3v0220649	7	3	5	12	12	6	11	4	8	6	5	5	Protein coding	At5g39185 [Arabidopsis thaliana] gi|50253554|gb|AAT71979.1|
Lj6g3v1249680	105.5	60.5	45.5	76.5	173	179.5	103	122.5	137.5	102	176	110.5	Protein coding	AT5g56980/MHM17_10 [Arabidopsis lyrata subsp. lyrata] gi|297790254|ref|XP_002863029.1|
Lj6g3v1249690	124.5	83.5	67.5	111.5	224	233.5	130	184.5	199.5	132	232	161.5	Protein coding	AT5g56980/MHM17_10 [Arabidopsis lyrata subsp. lyrata] gi|297790254|ref|XP_002863029.1|
Lj5g3v1853120	576	488	381	840	330	369	283	515	303	107	409	383	Protein coding	AT5g61660/k11j9_180 [Arabidopsis thaliana] gi|15724296|gb|AAL06541.1|AF412088_1
Lj3g3v0338980	100	69	107	136	96	114	85	99	120	53	95	86	Protein coding	Ataxin-2 [Medicago truncatula] gi|357454537|ref|XP_003597549.1|
Lj3g3v2655630	33	24	54	81	49	67	32	28	60	56	53	43	Protein coding	Ataxin-2 [Medicago truncatula] gi|357454537|ref|XP_003597549.1|
Lj0g3v0323929	0	0	0	0	0	0	1	0	3	0	0	0	Protein coding	Ataxin-2 N-terminal region family protein [Tetrahymena thermophila] gi|118371842|ref|XP_001019119.1|
Lj0g3v0112379	1	0	3	2	0	1	5	6	4	6	3	4	Protein coding	ATFP4-like protein [Medicago truncatula] gi|357462419|ref|XP_003601491.1|
Lj2g3v3106280	0	0	0	0	0	0	0	0	0	0	0	0	Protein coding	AT-hook DNA-binding family protein [Theobroma cacao] gi|508701126|gb|EOX93022.1|
Lj2g3v3106290	0	0	0	0	0	0	0	0	0	0	0	0	Protein coding	AT-hook DNA-binding family protein [Theobroma cacao] gi|508701126|gb|EOX93022.1|
Lj1g3v1091170	0	0	0	0	0	0	0	0	0	0	0	0	Protein coding	AT-hook DNA-binding family protein [Theobroma cacao] gi|508723537|gb|EOY15434.1|
Lj1g3v1585840	9	3	4	6	1	18	5	6	18	2	11	9	Protein coding	AT-hook DNA-binding family protein [Theobroma cacao] gi|508723537|gb|EOY15434.1|
Lj6g3v1618390	4	0.5	1.5	1	0	2	1	4	4	0.5	2	0	Protein coding	AT-hook DNA-binding family protein [Theobroma cacao] gi|508723537|gb|EOY15434.1|
Lj6g3v1618400	14	1.5	1.5	5	0	3	9	14	9	3.5	11	8	Protein coding	AT-hook DNA-binding family protein [Theobroma cacao] gi|508723537|gb|EOY15434.1|
Lj0g3v0341349	440	308	371	533	315	561	444	416	443	364	320	276	Protein coding	AT-hook DNA-binding family protein [Theobroma cacao] gi|508776764|gb|EOY24020.1|
Lj2g3v1984810	1314	956	1006	1214	1702	2158	1635	1764	2041	2144	1757	1376	Protein coding	AT-hook DNA-binding family protein [Theobroma cacao] gi|508776764|gb|EOY24020.1|
Lj2g3v2002760	0.5	1	0	1	1.5	10	1.5	1.5	0	0	0	1	Protein coding	AT-hook DNA-binding family protein [Theobroma cacao] gi|508777264|gb|EOY24520.1|
Lj0g3v0190709	0	0	0	0	0	0	0	0	0	0	0	2	Protein coding	AT-hook DNA-binding family protein [Theobroma cacao] gi|508785649|gb|EOY32905.1|
Lj2g3v0039120	0	0	0	0	0	0	0	0	0	0	0	0	Protein coding	AT-hook DNA-binding family protein [Theobroma cacao] gi|508785649|gb|EOY32905.1|
Lj2g3v1280070	3	0	0	3	6	4	8	5	7	4	3	2	Protein coding	AT-hook DNA-binding family protein [Theobroma cacao] gi|508785649|gb|EOY32905.1|
Lj1g3v2896220	631	515	591	683	625	770	680	612	787	713	875	632	Protein coding	AT-hook DNA-binding protein [Medicago truncatula] gi|357507933|ref|XP_003624255.1|
Lj1g3v2581050	443	406	464	518	396	470	390	451	601	471	487	426	Protein coding	AT-hook motif nuclear localized protein 1 [Theobroma cacao] gi|508704304|gb|EOX96200.1|
Lj3g3v2735050	133	100	127	125	102	152	109	104	134	55	130	79	Protein coding	AT-hook motif nuclear localized protein 1 [Theobroma cacao] gi|508704304|gb|EOX96200.1|
Lj0g3v0309609	44	32	38	28	29	25	39	29	24	22	24	19	Protein coding	AT-hook motif nuclear localized protein 20 [Theobroma cacao] gi|508714069|gb|EOY05966.1|
Lj6g3v0043500	352	273	310	495	253	318	257	281	303	200	270	220	Protein coding	AT-hook motif nuclear localized protein 20 [Theobroma cacao] gi|508714069|gb|EOY05966.1|
Lj1g3v3404390	13	8	25	12	7	11	17	16	9	6	15	8	Protein coding	AT-hook motif nuclear localized protein 29 [Arabidopsis thaliana] gi|15223074|ref|NP_177776.1|
Lj2g3v2002670	41	29	40	34	39	42	41	42	39	28	49	32	Protein coding	AT-hook motif nuclear-localized protein 1 [Arabidopsis thaliana] gi|22328578|ref|NP_192945.2|
Lj4g3v1289560	711	539	682	869	616	850	637	720	754	450	684	485	Protein coding	AT-hook motif nuclear-localized protein 1 isoform 2 [Theobroma cacao] gi|508777258|gb|EOY24514.1|
Lj3g3v2723910	671	637	674	913	688	1060	889	835	910	855	775	635	Protein coding	AT-hook motif nuclear-localized protein 22 [Theobroma cacao] gi|508704293|gb|EOX96189.1|
Lj0g3v0319459	185	132	203	197	154	196	134	155	192	141	192	102	Protein coding	AT-hook protein [Medicago truncatula] gi|357476667|ref|XP_003608619.1|
Lj2g3v1984960	13	5	7	11	11	16	6	19	16	18	17	5	Protein coding	AT-hook protein [Medicago truncatula] gi|357476667|ref|XP_003608619.1|
Lj1g3v3404290	9	9	16	8	19	14	13	21	13	2	13	9	Protein coding	AT-hook protein 1 [Zea mays] gi|226532898|ref|NP_001149717.1|
Lj0g3v0069619	48	38.5	35.5	49.5	55.5	53.5	54.5	46	59.5	52.5	71	39	Protein coding	AT-hook protein of GA feedback 2 [Theobroma cacao] gi|508726183|gb|EOY18080.1|
Lj0g3v0069629	44	36.5	35.5	40.5	43.5	45.5	51.5	40	52.5	47.5	62	37	Protein coding	AT-hook protein of GA feedback 2 [Theobroma cacao] gi|508726183|gb|EOY18080.1|
Lj0g3v0139619	5	4	4	13	1	5	2	10	11	3	3	4	Protein coding	ATOFP14/OFP14 [Arabidopsis lyrata subsp. lyrata] gi|297839939|ref|XP_002887851.1|
Lj0g3v0256019	0	0	0	0	0	0	0	0	0	0	0	0	Protein coding	ATOFP14/OFP14 [Arabidopsis lyrata subsp. lyrata] gi|297839939|ref|XP_002887851.1|
Lj0g3v0332009	0	0	0	0	0	0	0	0	0	0	0	0	Protein coding	ATOFP14/OFP14 [Arabidopsis lyrata subsp. lyrata] gi|297839939|ref|XP_002887851.1|
Lj2g3v2414570	40	31	23	33	13	21	14	21	38	19	37	31	Protein coding	ATOFP17/OFP17 [Arabidopsis lyrata subsp. lyrata] gi|297826449|ref|XP_002881107.1|
Lj5g3v2297890	3	5	2	9	30	53	12	72	60	22	33	34	Protein coding	ATOFP7/OFP7 [Arabidopsis lyrata subsp. lyrata] gi|297832514|ref|XP_002884139.1|
Lj4g3v1972020	0	0	0	0	1	0	0	0	0	0	0	2	Protein coding	ATOFP8/OFP8 [Arabidopsis lyrata subsp. lyrata] gi|297812149|ref|XP_002873958.1|
Lj4g3v1223680	0	0	0	0	0	0	0	0	0	6	0	0	Protein coding	ATP binding protein [Zea mays] gi|413941832|gb|AFW74481.1|
Lj0g3v0266979	0	0	0	0	0	0	0	3	1	0	0	0	Protein coding	ATP binding/protein serine/threonine kinase [Medicago truncatula] gi|357501761|ref|XP_003621169.1|
Lj4g3v2266260	283	230	260	379	459.5	676.5	525	649	515	325.5	476.5	332	Protein coding	ATP citrate lyase alpha subunit [Glycyrrhiza uralensis] gi|148872938|gb|ABR15094.1|
Lj0g3v0308849	0	0	0	0	0	0	0	0	0	0	0	0	Protein coding	ATP citrate lyase subunit B 2 isoform 3 partial [Theobroma cacao] gi|508703405|gb|EOX95301.1|
Ljchlorog3v0000420	286	206	153	281	245	418	187	594	368	64	379	308	Protein coding	ATP synthase CF0 A subunit [Lotus japonicus] gi|13518440|ref|NP_084800.1|
Ljchlorog3v0000470	3700	2468	3162	3985	4370	5832	5027	5051	4956	3565	4169	3851	Protein coding	ATP synthase CF1 alpha subunit [Lotus japonicus] gi|13518443|ref|NP_084803.1|
Lj0g3v0004949	7	4	8	5	14	6	18	21	10	30	16	6	Protein coding	ATP synthase CF1 beta subunit [Lotus japonicus] gi|13518421|ref|NP_084781.1|
Lj0g3v0054299	622	438	463	805	1010	1295	856	1060	967	451	956	709	Protein coding	ATP synthase CF1 beta subunit [Lotus japonicus] gi|13518421|ref|NP_084781.1|
Lj4g3v1330430	25	30	22	53	34	74	57	47	67	36	23	59	Protein coding	ATP synthase CF1 beta subunit [Lotus japonicus] gi|13518421|ref|NP_084781.1|
Ljchlorog3v0000060	26	16	17	32	38	40	34	43	66	47	21	22	Protein coding	ATP synthase CF1 beta subunit [Lotus japonicus] gi|13518421|ref|NP_084781.1|
Lj1g3v2536050	508	366	508	512	448	563	467	501	592	470	487	392	Protein coding	ATP synthase D chain-related protein [Arabidopsis thaliana] gi|79570413|ref|NP_181392.2|
Lj1g3v5038250	47	29	39	53	32	39	41	49	60	25	58	30	Protein coding	ATP synthase delta chain [Medicago truncatula] gi|357512577|ref|XP_003626577.1|
Lj2g3v1980770	40	46	39	44	61	39	36	49	66	48	42	31	Protein coding	ATP synthase epsilon chain [Enterococcus sulfureus] gi|510811038|ref|WP_016185784.1|
Lj0g3v0116149	0	0	0	0	0	0	0	0	0	0	0	0	Protein coding	ATP synthase gamma chain [Zea mays] gi|413956561|gb|AFW89210.1|
Lj0g3v0116159	0	0	0	0	0	0	0	0	0	0	0	0	Protein coding	ATP synthase gamma chain [Zea mays] gi|413956561|gb|AFW89210.1|
Lj1g3v0579590	104	73	81	133	163	200	130	184	203	135	161	152	Protein coding	ATP synthase subunit a chloroplastic [Medicago truncatula] gi|357450853|ref|XP_003595703.1|
Lj3g3v2296610	11	16	15	32	45	21	23	42	35	23	42	21	Protein coding	ATP synthase subunit beta [Medicago truncatula] gi|357468311|ref|XP_003604440.1|
Lj4g3v0684090	26	13	18	30	26	25	20	35	33	19	24	17	Protein coding	ATP synthase subunit beta [Medicago truncatula] gi|357474979|ref|XP_003607775.1|
Lj0g3v0108139	0	0	0	0	0	0	0	3	0	0	0	0	Protein coding	ATP synthase subunit-like protein [Medicago truncatula] gi|357519249|ref|XP_003629913.1|
Lj4g3v2644190	296	190	218	386	211	288	230	316	281	268	261	226	Protein coding	ATP synthase subunit-like protein [Medicago truncatula] gi|357519249|ref|XP_003629913.1|
Lj0g3v0078619	0	0	0	0	0	0	0	0	0	0	0	0	Protein coding	ATP/GTP-binding protein [Streptomyces sviceus] gi|494624927|ref|WP_007382871.1|
Lj0g3v0113809	2	1	2	0	0	2	5	2	0	0	3	0	Protein coding	ATP/GTP-binding protein [Streptomyces sviceus] gi|494624927|ref|WP_007382871.1|
Lj0g3v0156379	0	0	0	0	0	0	0	0	0	0	0	0	Protein coding	ATP:cob(I)alamin adenosyltransferase [Aeromonas media] gi|491470078|ref|WP_005327835.1|
Lj2g3v2876140	5.5	3	0.5	1	1.5	3	1	4	3	1.5	1	1.5	Protein coding	ATPase [Deinococcus geothermalis DSM 11300] gi|94985604|ref|YP_604968.1|
Lj2g3v2876150	6.5	6	3.5	6	2.5	3	5	7	6	17.5	4	7.5	Protein coding	ATPase [Deinococcus geothermalis DSM 11300] gi|94985604|ref|YP_604968.1|
Lj0g3v0284429	0	0	0	0	0	0	0	0	1	0	0	0	Protein coding	ATPase [Ectothiorhodospira sp. PHS-1] gi|496217802|ref|WP_008931864.1|
Lj0g3v0243829	0	0	0	0	0	0	0	0	0	0	0	0	Protein coding	ATPase [Helcococcus kunzii] gi|491539160|ref|WP_005396779.1|
Lj0g3v0043149	2	0	0	0	0	0	0	0	0	0	0	0	Protein coding	ATPase [Helicobacter pylori] gi|446037740|ref|WP_000115595.1|
Lj0g3v0339439	0	0	0	0	0	0	0	0	0	0	0	0	Protein coding	ATPase [Helicobacter pylori] gi|446037740|ref|WP_000115595.1|
Lj3g3v1404090	0	0	0	0	0	0	0	0	0	0	0	0	Protein coding	ATPase [Klebsiella oxytoca] gi|491002980|ref|WP_004864701.1|
Lj2g3v1002560	118	90	107	155	119	146	134	131	148	186	136	82	Protein coding	ATPase [Medicago truncatula] gi|357495971|ref|XP_003618274.1|
Lj2g3v1002570	267	205	177	306	256	296	177	279	254	193	288	244	Protein coding	ATPase [Medicago truncatula] gi|357495971|ref|XP_003618274.1|
Lj4g3v3002510	1	5	0	0	0	1	2	3	2	1	2	1	Protein coding	ATPase [Methylibium petroleiphilum PM1] gi|124268324|ref|YP_001022328.1|
Lj0g3v0157959	337	171	244	431	166	218	148	195	238	144	237	203	Protein coding	ATPase [Reinekea blandensis] gi|495318904|ref|WP_008043651.1|
Lj5g3v0615340	0	0	0	0	0	0	0	0	0	0	0	0	Protein coding	ATPase AAA [Anaeromyxobacter dehalogenans 2CP-C] gi|86156813|ref|YP_463598.1|
Lj1g3v4435370	0	0	0	0	0	0	0	0	0	5	0	0	Protein coding	ATPase AAA [Campylobacter lari RM2100] gi|222823883|ref|YP_002575457.1|
Lj3g3v3486840	0	0	0	0	0	0	0	0	0	0	0	0	Protein coding	ATPase AAA [Streptomyces auratus] gi|493656041|ref|WP_006607476.1|
Lj0g3v0094539	0	0	0	0	0	0	0	0	0	0	0	0	Protein coding	ATPase AAA [Thioalkalimicrobium aerophilum] gi|493506311|ref|WP_006460735.1|
Lj0g3v0124299	0	2	0.5	0	0	1	0.5	1	3	3.5	0	1.5	Protein coding	ATPase AAA [Thioalkalimicrobium aerophilum] gi|493506311|ref|WP_006460735.1|
Lj0g3v0136749	0	1	2	0	0	0	0	0	3	1	0	1	Protein coding	ATPase ASNA1-like protein [Medicago truncatula] gi|357443179|ref|XP_003591867.1|
Lj5g3v1810090	33	26	15	37	48	42	32	40	39	19	48	40	Protein coding	ATPase ASNA1-like protein [Medicago truncatula] gi|357443179|ref|XP_003591867.1|
Lj2g3v1468020	60	40	49	99	41	148	63	80	110	59	43	68	Protein coding	ATPase associated with chromosome architecture [Chlamydia psittaci GR9] gi|407455266|ref|YP_006734157.1|
Lj0g3v0116069	27	29	32	38	38	44	50	35	51	44	33	28	Protein coding	ATPase E1-E2 type family protein / haloacid dehalogenase-like hydrolase family protein [Theobroma cacao] gi|508710299|gb|EOY02196.1|
Lj0g3v0312389	43	33	55	68	58	81	53	67	71	46	79	56	Protein coding	ATPase E1-E2 type family protein / haloacid dehalogenase-like hydrolase family protein [Theobroma cacao] gi|508710299|gb|EOY02196.1|
Lj2g3v1192980	113	95	96	133	146	152	91	161	314	258	262	225	Protein coding	ATPase E1-E2 type family protein / haloacid dehalogenase-like hydrolase family protein [Theobroma cacao] gi|508710299|gb|EOY02196.1|
Lj0g3v0289499	16	6	17	20	13	27	20	22	17	9	22	10	Protein coding	ATPase E1-E2 type family protein / haloacid dehalogenase-like hydrolase family protein isoform 3 [Theobroma cacao] gi|508774997|gb|EOY22253.1|
Lj5g3v0539960	1326	986	1080	1314	1156	1326	849	1291	1258	346	1351	1061	Protein coding	ATPase F0/V0 complex subunit C protein [Theobroma cacao] gi|508784156|gb|EOY31412.1|
Lj0g3v0250689	76	41	51	88	46	91	80	67	72	86	50	62	Protein coding	ATPase family AAA domain-containing protein 1-A isoform 2 partial [Theobroma cacao] gi|508775200|gb|EOY22456.1|
Lj4g3v2093870	0	0	3	4	5	1	0	1	1	4	0	0	Protein coding	ATPase P [Bartonella tamiae] gi|495314006|ref|WP_008038754.1|
Lj0g3v0262499	0	0	0	0	1	0	0	0	0	0	0	0	Protein coding	ATPase P-type (transporting) HAD superfamily subfamily IC [Pseudanabaena biceps] gi|497310916|ref|WP_009625133.1|
Lj3g3v2922140	0	0	0	0	0	0	0	0	0	0	0	0	Protein coding	ATPase RecA superfamily protein [uncultured marine bacterium HF10_29C11] gi|119713755|gb|ABL97804.1|
Lj0g3v0124339	32	30	38	29	41	41	32	31	29	36	15	34	Protein coding	ATPase subunit 1 (mitochondrion) [Lotus japonicus] gi|372450305|ref|YP_005090487.1|
Ljmitog3v0000450	4889	3660	5262	5777	6016	8133	6879	6553	6506	5091	5319	4898	Protein coding	ATPase subunit 1 (mitochondrion) [Lotus japonicus] gi|372450305|ref|YP_005090487.1|
Lj1g3v1079270	0	0	0	0	0	0	0	0	0	0	0	0	Protein coding	ATPase/histidine kinase/DNA gyrase B/HSP90 domain protein [Streptomyces ipomoeae] gi|496697306|ref|WP_009338849.1|
Lj1g3v0318530	38	18	38	24	28	21	33	41	28	26	46	39	Protein coding	ATPase-like protein [Leishmania donovani] gi|398018218|ref|XP_003862290.1|
Lj4g3v1399610	0	0	0	0	0	0	0	0	0	0	0	0	Protein coding	ATP-binding Cassette (ABC) Superfamily [Phytophthora infestans T30-4] gi|301107658|ref|XP_002902911.1|
Lj0g3v0268339	0	0	0	0	0	0	0	0	0	0	0	0	Protein coding	ATP-binding cassette [Colletotrichum orbiculare MAFF 240422] gi|477532149|gb|ENH83794.1|
Lj1g3v3354320	0	0	1	0	0	0	0	0	0	0	0	0	Protein coding	ATP-binding cassette protein [Lotus japonicus] gi|396080274|dbj|BAM33973.1|
Lj1g3v4830300	3	1	1	12	0	4	0	2	0	0	5	2	Protein coding	ATP-binding cassette protein [Lotus japonicus] gi|396080274|dbj|BAM33973.1|
Lj3g3v2477640	2	1	2	0	0	2	4	0	0	1	0	3	Protein coding	ATP-binding cassette protein [Lotus japonicus] gi|396080274|dbj|BAM33973.1|
Lj5g3v0614370	132	95	105	129	100	138	86	153	124	34	130	102	Protein coding	ATP-binding cassette transporter subfamily I member 15 ABC component protein PpABCI15 [Medicago truncatula] gi|357503803|ref|XP_003622190.1|
Lj0g3v0155389	0	0	0	0	0	0	0	0	0	0	0	0	Protein coding	ATP-binding domain-containing protein 3 [Trichophyton equinum CBS 127.97] gi|326482259|gb|EGE06269.1|
Lj2g3v2256300	0	0	0	0	0	0	0	0	0	0	0	0	Protein coding	ATP-binding protein [Prevotella sp. C561] gi|496300151|ref|WP_009010799.1|
Lj0g3v0305059	0	0	0	0	0	0	0	0	0	0	0	1	Protein coding	ATP-binding protein [Streptococcus pneumoniae] gi|487734680|ref|WP_001818912.1|
Lj2g3v2902490	0	0	0	0	0	4	1	0	4	1	0	2	Protein coding	ATP-binding region ATPase-like protein [Thermobifida fusca] gi|510815582|ref|WP_016189140.1|
Lj6g3v1915830	71	50	65	97	30	26	12	19	23	9	41	23	Protein coding	ATP-citrate lyase subunit B [Arabidopsis thaliana] gi|62318795|dbj|BAD93838.1|
Lj0g3v0307619	0	0	0	0	0	0	0	0	0	0	0	0	Protein coding	ATP-dependant helicase [Theileria parva strain Muguga] gi|71028038|ref|XP_763662.1|
Lj1g3v1453980	13.5	7.5	7.5	21	2.5	3	20.5	7.5	11	24	10.5	10.5	Protein coding	ATP-dependent CLP protease [Solanum tuberosum] gi|38639313|gb|AAR25794.1|
Lj0g3v0247139	62	48	52	96	89	70	77	75	93	69	88	52	Protein coding	ATP-dependent Clp protease adapter protein clpS [Medicago truncatula] gi|357488429|ref|XP_003614502.1|
Lj1g3v0764400	16	13	11	4	0	3	7	0	1	2	7	3	Protein coding	ATP-dependent Clp protease ATP-binding protein [[Bacteroides] gi|495394598|ref|WP_008119298.1|
Lj1g3v1454000	7.5	8	13.5	20.5	3	18.5	14.5	11.5	14	6	6	6.5	Protein coding	ATP-dependent Clp protease ATP-binding subunit clpA-like protein CD4B chloroplastic [Triticum urartu] gi|474072489|gb|EMS54415.1|
Lj1g3v1526010	0	2	0	1	0	0	0	0	0	0	0	0	Protein coding	ATP-dependent Clp protease ATP-binding subunit clpA-like protein CD4B chloroplastic [Triticum urartu] gi|474072491|gb|EMS54417.1|
Lj0g3v0048489	19.5	17.5	23.5	23	12	18	22.5	17.5	25	8.5	11.5	4	Protein coding	ATP-dependent Clp protease ATP-binding subunit clpX [Theobroma cacao] gi|508775823|gb|EOY23079.1|
Lj1g3v1453990	9.5	5.5	3.5	8	1	4.5	4	4	6.5	7	1	4.5	Protein coding	ATP-dependent Clp protease ATP-binding subunit-like protein partial [Cyrtandra longifolia] gi|512795044|gb|AGO06529.1|
Lj0g3v0149309	890	639	869.5	1049	802	1289.5	1335.5	1092.5	1348.5	1469	912.5	855.5	Protein coding	ATP-dependent Clp protease proteolytic subunit [Lotus japonicus] gi|13518463|ref|NP_084822.1|
Lj0g3v0257959	122	120.5	160	144	121.5	260	194.5	202	249.5	157.5	155	120.5	Protein coding	ATP-dependent Clp protease proteolytic subunit [Lotus japonicus] gi|13518463|ref|NP_084822.1|
Ljchlorog3v0010700	46.5	39.5	63	84	66.5	98	52.5	69	90.5	41.5	47.5	67	Protein coding	ATP-dependent Clp protease proteolytic subunit [Lotus japonicus] gi|13518463|ref|NP_084822.1|
Ljchlorog3v0010710	20.5	22.5	49	67	33.5	83	62.5	49	75.5	58.5	47.5	49	Protein coding	ATP-dependent Clp protease proteolytic subunit [Lotus japonicus] gi|13518463|ref|NP_084822.1|
Lj2g3v1549620	0.5	1.5	0.5	0	0	0.5	0	1.5	0	0	0.5	0	Protein coding	ATP-dependent Clp protease proteolytic subunit [Medicago truncatula] gi|357484629|ref|XP_003612602.1|
Lj1g3v4237980	0	0	0	0	0	0	0	0	0	0	0	0	Protein coding	ATP-dependent DNA helicase PcrA [Oxytricha trifallax] gi|403371083|gb|EJY85418.1|
Lj0g3v0268249	0	0	0	0	0	0	0	0	0	0	0	0	Protein coding	ATP-dependent DNA helicase PIF1 [Medicago truncatula] gi|357445805|ref|XP_003593180.1|
Lj1g3v4763740	0	0	0	0	0	0	0	0	0	0	0	0	Protein coding	ATP-dependent DNA helicase PIF1 [Medicago truncatula] gi|357445805|ref|XP_003593180.1|
Lj4g3v3016330	0	0	0	0	0	0	0	0	0	0	0	0	Protein coding	ATP-dependent DNA helicase PIF1 [Medicago truncatula] gi|357445805|ref|XP_003593180.1|
Lj5g3v0626580	4	1	2	0	10	9	8	7	5	2	16	10	Protein coding	ATP-dependent DNA helicase PIF1 [Medicago truncatula] gi|357445805|ref|XP_003593180.1|
Lj5g3v0626590	0	0	0	0	0	0	0	0	0	0	0	0	Protein coding	ATP-dependent DNA helicase PIF1 [Medicago truncatula] gi|357445805|ref|XP_003593180.1|
Lj0g3v0133749	0	0	0	0	0	0	0	0	0	0	0	0	Protein coding	ATP-dependent DNA helicase PIF1 [Medicago truncatula] gi|357450461|ref|XP_003595507.1|
Lj0g3v0207989	0	0	0	0	0	0	0	0	0	0	0	0	Protein coding	ATP-dependent DNA helicase PIF1 [Medicago truncatula] gi|357450461|ref|XP_003595507.1|
Lj2g3v2794560	0	0	0	0	0	0	0	0	0	0	0	0	Protein coding	ATP-dependent DNA helicase PIF1 [Medicago truncatula] gi|357450461|ref|XP_003595507.1|
Lj3g3v2720180	0	0	1	0	0	0	0	0	0	4	1	0	Protein coding	ATP-dependent DNA helicase PIF1 [Medicago truncatula] gi|357450461|ref|XP_003595507.1|
Lj1g3v1147270	0	0	0	0	0	0	0	0	0	0	0	0	Protein coding	ATP-dependent DNA helicase PIF1 [Medicago truncatula] gi|357459287|ref|XP_003599924.1|
Lj4g3v0282210	0	0	0	0	0	0	0	0	0	0	0	0	Protein coding	ATP-dependent DNA helicase PIF1 [Medicago truncatula] gi|357459287|ref|XP_003599924.1|
Lj4g3v0472890	0	0	0	0	0	0	0	0	0	0	0	0	Protein coding	ATP-dependent DNA helicase PIF1 [Medicago truncatula] gi|357459287|ref|XP_003599924.1|
Lj0g3v0033459	0	0	0	0	0	0	0	0	0	0	0	0	Protein coding	ATP-dependent DNA helicase PIF1 [Medicago truncatula] gi|357459409|ref|XP_003599985.1|
Lj0g3v0207079	1	1	3	3	0	0	0	0	0	3	0	0	Protein coding	ATP-dependent DNA helicase PIF1 [Medicago truncatula] gi|357459409|ref|XP_003599985.1|
Lj0g3v0283869	0	0	0	0	0	0	0	0	0	0	0	0	Protein coding	ATP-dependent DNA helicase PIF1 [Medicago truncatula] gi|357459409|ref|XP_003599985.1|
Lj1g3v1527620	0	0	0	0	0	0	0	0	0	0	0	0	Protein coding	ATP-dependent DNA helicase PIF1 [Medicago truncatula] gi|357459409|ref|XP_003599985.1|
Lj1g3v1798570	0	0	0	0	0	0	0	0	0	0	0	0	Protein coding	ATP-dependent DNA helicase PIF1 [Medicago truncatula] gi|357459409|ref|XP_003599985.1|
Lj2g3v2661850	59	45	36	45	57	56	47	42	61	29	53	43	Protein coding	ATP-dependent DNA helicase PIF1 [Medicago truncatula] gi|357459409|ref|XP_003599985.1|
Lj3g3v0439750	0	0	0	0	0	0	0	0	0	0	0	0	Protein coding	ATP-dependent DNA helicase PIF1 [Medicago truncatula] gi|357459409|ref|XP_003599985.1|
Lj3g3v0938100	0	0	0	1.5	0	0	0	0	1	0	0	0	Protein coding	ATP-dependent DNA helicase PIF1 [Medicago truncatula] gi|357459409|ref|XP_003599985.1|
Lj3g3v1528140	0	0	0	0	0	0	0	0	0	0	0	0	Protein coding	ATP-dependent DNA helicase PIF1 [Medicago truncatula] gi|357459409|ref|XP_003599985.1|
Lj4g3v2580390	33	29	23	30	47	43	29	38	51	18	53	34	Protein coding	ATP-dependent DNA helicase PIF1 [Medicago truncatula] gi|357459409|ref|XP_003599985.1|
Lj4g3v2692490	0	0	0	0	0	0	0	0	0	0	0	0	Protein coding	ATP-dependent DNA helicase PIF1 [Medicago truncatula] gi|357459409|ref|XP_003599985.1|
Lj5g3v1176720	0	0	0	0	0	0	0	0	0	0	0	0	Protein coding	ATP-dependent DNA helicase PIF1 [Medicago truncatula] gi|357459409|ref|XP_003599985.1|
Lj6g3v2275130	10	3	3	10.5	4.5	10	2.5	9	6.5	5.5	8	5	Protein coding	ATP-dependent DNA helicase PIF1 [Medicago truncatula] gi|357459409|ref|XP_003599985.1|
Lj3g3v2720200	0	0	0	0	0	0	0	0	0	0	0	0	Protein coding	ATP-dependent DNA helicase PIF1 [Medicago truncatula] gi|357459983|ref|XP_003600273.1|
Lj6g3v0028800	0	0	0	0	0	0	0	0	0	0	0	0	Protein coding	ATP-dependent DNA helicase PIF1 [Medicago truncatula] gi|357459983|ref|XP_003600273.1|
Lj2g3v1415150	0	0	0	0	0	0	0	0	0	0	0	0	Protein coding	ATP-dependent DNA helicase PIF1 [Medicago truncatula] gi|357460729|ref|XP_003600646.1|
Lj4g3v0423150	85	70	72	106	55	77	61	112	79	39	98	45	Protein coding	ATP-dependent DNA helicase PIF1 [Medicago truncatula] gi|357460729|ref|XP_003600646.1|
Lj0g3v0040819	0	0	0	0	0	0	0	0	0	0	0	0	Protein coding	ATP-dependent DNA helicase PIF1 [Medicago truncatula] gi|357467591|ref|XP_003604080.1|
Lj0g3v0064349	1	1	1	0	0	1	0	3	3	0	1	1	Protein coding	ATP-dependent DNA helicase PIF1 [Medicago truncatula] gi|357467591|ref|XP_003604080.1|
Lj0g3v0062079	0	0	0	0	0	0	0	0	0	0	0	0	Protein coding	ATP-dependent DNA helicase PIF1 [Medicago truncatula] gi|357470783|ref|XP_003605676.1|
Lj0g3v0121839	0	0	0	0	0	0	0	0	0	0	0	0	Protein coding	ATP-dependent DNA helicase PIF1 [Medicago truncatula] gi|357470783|ref|XP_003605676.1|
Lj0g3v0133739	0	0	0	0	0	0	0	0	0	0	0	0	Protein coding	ATP-dependent DNA helicase PIF1 [Medicago truncatula] gi|357470783|ref|XP_003605676.1|
Lj0g3v0234229	3	0	0	1	5	1	0	7	4	2	3	1	Protein coding	ATP-dependent DNA helicase PIF1 [Medicago truncatula] gi|357470783|ref|XP_003605676.1|
Lj0g3v0284349	0	0	0	0	0	0	0	0	0	0	0	0	Protein coding	ATP-dependent DNA helicase PIF1 [Medicago truncatula] gi|357470783|ref|XP_003605676.1|
Lj2g3v2087700	0	0	0	0	0	0	0	0	0	0	0	0	Protein coding	ATP-dependent DNA helicase PIF1 [Medicago truncatula] gi|357470783|ref|XP_003605676.1|
Lj3g3v2720190	0	1	1	1	2	1	1	0	5	1	0	1	Protein coding	ATP-dependent DNA helicase PIF1 [Medicago truncatula] gi|357470783|ref|XP_003605676.1|
Lj3g3v2737530	0	1	0	0	0	0	0	0	0	0	1	0	Protein coding	ATP-dependent DNA helicase PIF1 [Medicago truncatula] gi|357470783|ref|XP_003605676.1|
Lj4g3v0472920	0	0	0	0	0	0	0	0	0	0	0	0	Protein coding	ATP-dependent DNA helicase PIF1 [Medicago truncatula] gi|357470783|ref|XP_003605676.1|
Lj0g3v0069909	0	0	0	0	0	0	0	0	0	0	0	0	Protein coding	ATP-dependent DNA helicase PIF1 [Medicago truncatula] gi|357473805|ref|XP_003607187.1|
Lj6g3v1370710	17	12	15	21	11	22	32	21	16	11	12	11	Protein coding	ATP-dependent DNA helicase PIF1 [Medicago truncatula] gi|357477577|ref|XP_003609074.1|
Lj0g3v0241029	38	22	44	45	30	39	31	38	45	29	38	40	Protein coding	ATP-dependent DNA helicase PIF1 [Medicago truncatula] gi|357477677|ref|XP_003609124.1|
Lj3g3v3082320	0	0	0	0	0	0	0	0	0	0	0	0	Protein coding	ATP-dependent DNA helicase PIF1 [Medicago truncatula] gi|357477677|ref|XP_003609124.1|
Lj6g3v0028770	0	0	0	0	0	0	0	0	0	0	0	0	Protein coding	ATP-dependent DNA helicase PIF1 [Medicago truncatula] gi|357478785|ref|XP_003609678.1|
Lj6g3v0227520	0	0	0	0	0	0	0	0	0	0	0	0	Protein coding	ATP-dependent DNA helicase PIF1 [Medicago truncatula] gi|357484731|ref|XP_003612653.1|
Lj0g3v0033679	0	0	0	0	0	0	0	0	0	0	0	0	Protein coding	ATP-dependent DNA helicase PIF1 [Medicago truncatula] gi|357490905|ref|XP_003615740.1|
Lj1g3v3458560	0	0	0	0	0	0	0	0	0	0	0	0	Protein coding	ATP-dependent DNA helicase PIF1 [Medicago truncatula] gi|357490905|ref|XP_003615740.1|
Lj1g3v3918140	0	0	0	0	0	0	0	0	0	0	0	0	Protein coding	ATP-dependent DNA helicase PIF1 [Medicago truncatula] gi|357490905|ref|XP_003615740.1|
Lj4g3v0149460	0	0	0	0	0	0	0	0	0	0	0	0	Protein coding	ATP-dependent DNA helicase PIF1 [Medicago truncatula] gi|357490905|ref|XP_003615740.1|
Lj0g3v0075759	2	1	0	0	0	0	0	0	0	0	0	0	Protein coding	ATP-dependent DNA helicase PIF1 [Medicago truncatula] gi|357491999|ref|XP_003616288.1|
Lj0g3v0088449	0	0	0	0	0	0	0	0	0	0	0	0	Protein coding	ATP-dependent DNA helicase PIF1 [Medicago truncatula] gi|357491999|ref|XP_003616288.1|
Lj0g3v0209849	0	0	0	0	0	0	0	0	0	0	0	0	Protein coding	ATP-dependent DNA helicase PIF1 [Medicago truncatula] gi|357491999|ref|XP_003616288.1|
Lj2g3v1695300	0	0	0	0	0	0	0	0	0	0	0	0	Protein coding	ATP-dependent DNA helicase PIF1 [Medicago truncatula] gi|357491999|ref|XP_003616288.1|
Lj6g3v1077320	0	0	0	0	0	0	0	0	0	0	0	0	Protein coding	ATP-dependent DNA helicase PIF1 [Medicago truncatula] gi|357496115|ref|XP_003618346.1|
Lj2g3v2571130	0	0	0	0	0	0	0	0	0	0	0	0	Protein coding	ATP-dependent DNA helicase PIF1 [Medicago truncatula] gi|357503771|ref|XP_003622174.1|
Lj0g3v0363889	0	0	0	0	0	0	0	0	0	0	0	0	Protein coding	ATP-dependent DNA helicase PIF1 [Medicago truncatula] gi|357505011|ref|XP_003622794.1|
Lj5g3v1176740	0	0	0	0	0	0	0	0	0	0	0	0	Protein coding	ATP-dependent DNA helicase PIF1 [Medicago truncatula] gi|357505011|ref|XP_003622794.1|
Lj5g3v1811630	254.5	189	198.5	340	233	255	253.5	273	253.5	205	307.5	162	Protein coding	ATP-dependent DNA helicase PIF1 [Medicago truncatula] gi|357505011|ref|XP_003622794.1|
Lj2g3v0632700	0	0	0	0	0	0	0	0	0	0	0	0	Protein coding	ATP-dependent DNA helicase PIF1 [Medicago truncatula] gi|357511293|ref|XP_003625935.1|
Lj4g3v1335620	9	7	13	3	10	12	6	10	3	6	4	2	Protein coding	ATP-dependent DNA helicase PIF1 [Medicago truncatula] gi|357511293|ref|XP_003625935.1|
Lj0g3v0022079	1	0	0	0	0	0	0	0	2	0	0	0	Protein coding	ATP-dependent DNA helicase PIF1 [Medicago truncatula] gi|357516567|ref|XP_003628572.1|
Lj0g3v0022659	0	0	0	0	0	0	0	0	0	0	0	0	Protein coding	ATP-dependent DNA helicase PIF1 [Medicago truncatula] gi|357516567|ref|XP_003628572.1|
Lj0g3v0055409	0	0	0	0	0	0	0	0	0	0	0	0	Protein coding	ATP-dependent DNA helicase PIF1 [Medicago truncatula] gi|357516567|ref|XP_003628572.1|
Lj0g3v0061109	0	0	0	0	0	0	0	0	0	0	0	0	Protein coding	ATP-dependent DNA helicase PIF1 [Medicago truncatula] gi|357516567|ref|XP_003628572.1|
Lj0g3v0061119	0	0	0	0	0	0	0	0	0	0	0	0	Protein coding	ATP-dependent DNA helicase PIF1 [Medicago truncatula] gi|357516567|ref|XP_003628572.1|
Lj0g3v0075769	0	0	2	0	0	0	0	1	0	0	0	0	Protein coding	ATP-dependent DNA helicase PIF1 [Medicago truncatula] gi|357516567|ref|XP_003628572.1|
Lj0g3v0133729	0	0	0	0	0	0	1	0	0	0	0	0	Protein coding	ATP-dependent DNA helicase PIF1 [Medicago truncatula] gi|357516567|ref|XP_003628572.1|
Lj0g3v0139789	0	0	0	0	0	0	0	0	0	0	0	0	Protein coding	ATP-dependent DNA helicase PIF1 [Medicago truncatula] gi|357516567|ref|XP_003628572.1|
Lj0g3v0157939	0	0	0	0	0	0	0	0	0	0	0	0	Protein coding	ATP-dependent DNA helicase PIF1 [Medicago truncatula] gi|357516567|ref|XP_003628572.1|
Lj0g3v0280379	0	0	0	0	0	0	0	0	0	0	0	0	Protein coding	ATP-dependent DNA helicase PIF1 [Medicago truncatula] gi|357516567|ref|XP_003628572.1|
Lj0g3v0319589	0	0	0	0	0	0	0	0	0	0	0	0	Protein coding	ATP-dependent DNA helicase PIF1 [Medicago truncatula] gi|357516567|ref|XP_003628572.1|
Lj0g3v0323999	0	0	0	3	0	0	0	6	0	0	1	0	Protein coding	ATP-dependent DNA helicase PIF1 [Medicago truncatula] gi|357516567|ref|XP_003628572.1|
Lj0g3v0339209	0	0	0	0	0	0	0	0	0	0	0	0	Protein coding	ATP-dependent DNA helicase PIF1 [Medicago truncatula] gi|357516567|ref|XP_003628572.1|
Lj1g3v2979270	2	1	3	0	0	0	2	0	2	2	0	0	Protein coding	ATP-dependent DNA helicase PIF1 [Medicago truncatula] gi|357516567|ref|XP_003628572.1|
Lj1g3v2979290	0	1	0	0	0	0	0	1	0	0	0	0	Protein coding	ATP-dependent DNA helicase PIF1 [Medicago truncatula] gi|357516567|ref|XP_003628572.1|
Lj1g3v3328610	0	0	0	0	0	0	0	0	0	0	0	0	Protein coding	ATP-dependent DNA helicase PIF1 [Medicago truncatula] gi|357516567|ref|XP_003628572.1|
Lj1g3v3330280	0	0	0	0	0	0	0	0	0	0	0	0	Protein coding	ATP-dependent DNA helicase PIF1 [Medicago truncatula] gi|357516567|ref|XP_003628572.1|
Lj2g3v1695320	0	0	0	0	0	0	0	0	0	0	0	0	Protein coding	ATP-dependent DNA helicase PIF1 [Medicago truncatula] gi|357516567|ref|XP_003628572.1|
Lj2g3v2537570	5	1	2	5	0	1	0	0	1	0	1	0	Protein coding	ATP-dependent DNA helicase PIF1 [Medicago truncatula] gi|357516567|ref|XP_003628572.1|
Lj3g3v1101610	0	0	0	0	0	0	0	0	0	0	0	0	Protein coding	ATP-dependent DNA helicase PIF1 [Medicago truncatula] gi|357516567|ref|XP_003628572.1|
Lj3g3v1788950	0	1	0	0	0	0	1	2	1	5	0	0	Protein coding	ATP-dependent DNA helicase PIF1 [Medicago truncatula] gi|357516567|ref|XP_003628572.1|
Lj4g3v0228840	0	0	0	0	0	0	0	0	0	0	0	0	Protein coding	ATP-dependent DNA helicase PIF1 [Medicago truncatula] gi|357516567|ref|XP_003628572.1|
Lj4g3v0472910	4	0	0	0	0	0	0	0	0	0	0	0	Protein coding	ATP-dependent DNA helicase PIF1 [Medicago truncatula] gi|357516567|ref|XP_003628572.1|
Lj4g3v1881080	0	0	0	0	0	0	0	0	0	0	0	0	Protein coding	ATP-dependent DNA helicase PIF1 [Medicago truncatula] gi|357516567|ref|XP_003628572.1|
Lj5g3v1062380	0	0	0	0	0	0	0	0	0	0	0	0	Protein coding	ATP-dependent DNA helicase PIF1 [Medicago truncatula] gi|357516567|ref|XP_003628572.1|
Lj6g3v0884340	0	0	0	0	0	0	0	0	0	0	0	0	Protein coding	ATP-dependent DNA helicase PIF1 [Medicago truncatula] gi|357516567|ref|XP_003628572.1|
Lj6g3v0938240	0	0	0	0	0	0	0	0	0	0	0	0	Protein coding	ATP-dependent DNA helicase PIF1 [Medicago truncatula] gi|357516567|ref|XP_003628572.1|
Lj0g3v0062089	0	0	0	0	0	0	0	0	0	0	0	0	Protein coding	ATP-dependent DNA helicase PIF1 [Medicago truncatula] gi|357521729|ref|XP_003631153.1|
Lj0g3v0157949	0	0	0	0	0	0	0	0	0	0	0	0	Protein coding	ATP-dependent DNA helicase PIF1 [Medicago truncatula] gi|357521729|ref|XP_003631153.1|
Lj0g3v0281789	3	8	12	15	7	16	4	6	15	3	15	2	Protein coding	ATP-dependent DNA helicase PIF1 [Medicago truncatula] gi|357521729|ref|XP_003631153.1|
Lj5g3v0626570	0	0	0	0	0	0	0	1	1	0	0	0	Protein coding	ATP-dependent DNA helicase PIF1 [Medicago truncatula] gi|357521729|ref|XP_003631153.1|
Lj5g3v1498300	0	0	0	0	0	0	0	0	0	0	0	0	Protein coding	ATP-dependent DNA helicase PIF1 [Medicago truncatula] gi|357521729|ref|XP_003631153.1|
Lj0g3v0310629	0	0	0	0	0	0	0	0	0	0	0	0	Protein coding	ATP-dependent DNA helicase PIF1 [Medicago truncatula] gi|358343496|ref|XP_003635837.1|
Lj0g3v0088669	52	41	42	50	39	49	63	57	64	32	57	32	Protein coding	ATP-dependent DNA helicase Q1 [Medicago truncatula] gi|357445423|ref|XP_003592989.1|
Lj5g3v1496740	7	8	13	11	7	4	18	5	5	2	8	4	Protein coding	ATP-dependent DNA helicase Q4 [Medicago truncatula] gi|357441723|ref|XP_003591139.1|
Lj0g3v0208229	3	1	5	0	1	4	9	3	6	0	5	7	Protein coding	ATP-dependent DNA helicase recG [Medicago truncatula] gi|357438679|ref|XP_003589616.1|
Lj0g3v0307799	0	0	0	0	0	0	0	0	0	0	0	0	Protein coding	ATP-dependent helicase [Bacillus cereus] gi|487969853|ref|WP_002042812.1|
Lj0g3v0270609	0	0	0	0	0	0	0	0	0	0	0	0	Protein coding	ATP-dependent helicase [Parabacteroides merdae] gi|491872149|ref|WP_005644627.1|
Lj0g3v0294439	0	0	0	0	0	0	1	0	0	0	0	0	Protein coding	ATP-dependent helicase [Polaromonas sp. CF318] gi|495140502|ref|WP_007865309.1|
Lj0g3v0108219	0	0	2	5	0	0	0	2	6	0	0	4	Protein coding	ATP-dependent helicase [Streptomyces filamentosus] gi|493081039|ref|WP_006125817.1|
Lj1g3v0604870	0	0	0	0	0	0	0	0	0	0	0	0	Protein coding	ATP-dependent helicase Lhr [Geobacter bemidjiensis Bem] gi|197117964|ref|YP_002138391.1|
Lj6g3v1559350	65	44	53	67	47	60	55	44	65	56	41	38	Protein coding	ATP-dependent helicase partial [Bifidobacterium bifidum] gi|489919157|ref|WP_003822518.1|
Lj2g3v1588500	0	0	0	0	0	0	0	0	0	0	0	0	Protein coding	atp-dependent helicase sgs1 [Ophiostoma piceae UAMH 11346] gi|512189010|gb|EPE04779.1|
Lj4g3v0686520	0	0	0	0	0	0	0	0	0	0	0	0	Protein coding	ATP-dependent nuclease [Helicobacter pylori] gi|487796775|ref|WP_001870241.1|
Lj0g3v0145929	0	0	0	0	0	0	0	0	0	0	0	0	Protein coding	ATP-dependent permease PDR10 [Verticillium dahliae VdLs.17] gi|346973410|gb|EGY16862.1|
Lj0g3v0219289	0	0	0	0	0	0	0	0	0	0	0	0	Protein coding	ATP-dependent permease PDR10 [Verticillium dahliae VdLs.17] gi|346973410|gb|EGY16862.1|
Lj3g3v1125790	1	0	0	0	0	0	0	0	0	0	0	0	Protein coding	ATP-dependent phosphoenolpyruvate carboxykinase [Oscillatoria acuminata PCC 6304] gi|428215600|ref|YP_007088744.1|
Lj2g3v0777330	0	0	0	0	0	0	0	0	0	0	0	0	Protein coding	ATP-dependent phosphoenolpyruvate carboxykinase [Owenweeksia hongkongensis DSM 17368] gi|375013772|ref|YP_004990760.1|
Lj0g3v0057429	0	0	0	0	0	0	1	0	0	0	0	0	Protein coding	ATP-dependent protease ATP-binding subunit partial [Candidatus Arthromitus sp. SFB-1] gi|494704498|ref|WP_007440405.1|
Lj0g3v0075989	0	0	0	0	0	0	0	0	4	0	0	0	Protein coding	ATP-dependent RNA helicase [Oleispira antarctica RB-8] gi|508730628|emb|CCK76113.1|
Lj0g3v0004279	68	40	65	63	43	73	62	65	55	47	57	33	Protein coding	ATP-dependent RNA helicase A-like protein partial [Medicago truncatula] gi|358348435|ref|XP_003638252.1|
Lj0g3v0292829	22	8	34	33	29	50	17	26	50	27	36	13	Protein coding	ATP-dependent RNA helicase chl1 [Medicago truncatula] gi|357468391|ref|XP_003604480.1|
Lj0g3v0292839	0	1	2	0	2	0	0	0	0	0	0	0	Protein coding	ATP-dependent RNA helicase chl1 [Medicago truncatula] gi|357468391|ref|XP_003604480.1|
Lj2g3v1533030	299	248	270	424	327	354	278	327	315	134	358	209	Protein coding	ATP-dependent RNA helicase Dbp73D isoform 1 [Theobroma cacao] gi|508777989|gb|EOY25245.1|
Lj0g3v0203399	0	0	0	0	0	0	3	2	0	1	0	0	Protein coding	ATP-dependent RNA helicase Ddx1 [Camponotus floridanus] gi|307172370|gb|EFN63841.1|
Lj0g3v0293909	2	1	0	0	3	3	3	2	4	1	3	1	Protein coding	ATP-dependent RNA helicase DDX18 (DEAD-box protein 18) [Cryptococcus gattii WM276] gi|321262811|ref|XP_003196124.1|
Lj2g3v3339100	20	12.5	18.5	20	12.5	14	17	18	19	12.5	22	8.5	Protein coding	ATP-dependent RNA helicase DHX8 [Aegilops tauschii] gi|475602954|gb|EMT25274.1|
Lj0g3v0332689	0	0	1	0	0	0	0	1	0	0	0	0	Protein coding	ATP-dependent RNA helicase eIF4A [Medicago truncatula] gi|357482933|ref|XP_003611753.1|
Lj1g3v0569190	10	14	8	24	14	21	12	4	22	4	33	12	Protein coding	ATP-dependent RNA helicase eIF4A [Medicago truncatula] gi|357482933|ref|XP_003611753.1|
Lj3g3v0429080	338	329	397	446	307	351	357	317	362	264	323	250	Protein coding	ATP-dependent RNA helicase eIF4A [Medicago truncatula] gi|357482933|ref|XP_003611753.1|
Lj2g3v1863480	49	27	34	70	47	50	27	66	58	24	64	53	Protein coding	ATP-dependent RNA helicase eIF4A [Medicago truncatula] gi|357482935|ref|XP_003611754.1|
Lj1g3v4834030	110	81	76	99	101	96	98	141	101	49	130	111	Protein coding	ATP-dependent RNA helicase-like protein [Medicago truncatula] gi|357442187|ref|XP_003591371.1|
Lj0g3v0191829	0	0	0	0	0	0	0	0	0	0	0	0	Protein coding	ATP-dependent zinc metalloprotease FtsH 4 [Microcystis aeruginosa] gi|488868342|ref|WP_002780581.1|
Lj6g3v1382270	743.5	508.5	797	1039	605.5	649	615	631.5	727	682.5	581.5	498	Protein coding	ATP-dependent zinc metalloprotease FTSH 8 chloroplastic-like [Glycine max] gi|359806106|ref|NP_001241188.1|
Lj0g3v0295119	1473	1246	1517	2278	1761	3131	2517	2796	3104	1894	2027	2021	Protein coding	AtpH (chloroplast) [Trithuria inconspicua] gi|456330977|ref|YP_007476338.1|
Ljchlorog3v0000430	628	412	619	779	791	933	661	941	985	281	699	620	Protein coding	AtpH (chloroplast) [Trithuria inconspicua] gi|456330977|ref|YP_007476338.1|
Lj0g3v0002079	14	14	21	12	13	22	10	16	8	16	12	6	Protein coding	AtpI partial (chloroplast) [Ixonanthes sp. CCD-2012] gi|408904962|gb|AFU97029.1|
Lj0g3v0110689	3.17	0	0.67	0.67	1.33	5.33	0.33	1.67	2.33	0.67	1	1.33	Protein coding	ATRAB1B [Arabidopsis lyrata subsp. lyrata] gi|297814341|ref|XP_002875054.1|
Lj0g3v0122069	0	2	0	0	0	0	0	0	0	0	0	0	Protein coding	ATR-interacting protein-like protein [Arabidopsis thaliana] gi|240256402|ref|NP_199374.4|
Lj1g3v2141070	0	0	0	0	0	0	0	0	0	0	0	0	Protein coding	atrophin-1 family protein [Cryptococcus neoformans var. grubii H99] gi|405118606|gb|AFR93380.1|
Lj0g3v0129349	0	0	0	0	0	0	0	0	0	0	0	0	Protein coding	a-type carbonic anhydrase [Lotus japonicus] gi|152955979|emb|CAM59682.1|
Lj1g3v4226880	0	0	0	1	0	0	0	0	0	0	0	0	Protein coding	a-type carbonic anhydrase [Lotus japonicus] gi|152955979|emb|CAM59682.1|
Lj5g3v0780660	21	11	7	30	11	11	9	18	36	10	19	18	Protein coding	a-type carbonic anhydrase [Lotus japonicus] gi|152955981|emb|CAM59683.1|
Lj0g3v0328989	793	627	695	823	464	723	661	747	741	468	614	444	Protein coding	Atypical receptor-like kinase MARK [Medicago truncatula] gi|357521691|ref|XP_003631134.1|
Lj0g3v0296009	4.5	4.5	3	2.5	3	6	1	1	7.5	5.5	2.5	2	Protein coding	Aurora kinase A-interacting protein [Rana catesbeiana] gi|226372406|gb|ACO51828.1|
Lj0g3v0296019	349.5	257.5	329	367.5	360	401	321	411	428.5	332.5	401.5	296	Protein coding	Aurora kinase A-interacting protein [Rana catesbeiana] gi|226372406|gb|ACO51828.1|
Lj3g3v2351110	5	8	1	4	6	21	5	15	8	16	19	15	Protein coding	Autoinhibited calcium ATPase [Theobroma cacao] gi|508713931|gb|EOY05828.1|
Lj0g3v0268199	3	8	0	6	8	2	3	4	9	7	1	3	Protein coding	autophagy 18F-like protein [Arabidopsis thaliana] gi|15239726|ref|NP_200284.1|
Lj3g3v3736600	278	195	232	372	277	270	266	323	270	250	300	207	Protein coding	autophagy protein ATG3 [Glycine max] gi|256856191|dbj|BAI22685.1|
Lj3g3v1544540	524	440	487	658	537	601	513	514	602	487	529	416	Protein coding	Autophagy-related protein [Medicago truncatula] gi|357452691|ref|XP_003596622.1|
Lj1g3v1287010	11	11	20	39	15	18	19	17	20	30	35	11	Protein coding	Autophagy-related protein [Medicago truncatula] gi|357464537|ref|XP_003602550.1|
Lj0g3v0313759	109	74	86	111	80	127	103	77	138	124	81	78	Protein coding	Autophagy-related protein [Medicago truncatula] gi|357475421|ref|XP_003607996.1|
Lj4g3v0585750	21	28	19	40	15	18	26	34	50	22	21	25	Protein coding	Autophagy-related protein [Medicago truncatula] gi|357475421|ref|XP_003607996.1|
Lj4g3v2018270	8	1	5	2	5	4	4	6	0	1	14	1	Protein coding	Autophagy-related protein [Medicago truncatula] gi|357479937|ref|XP_003610254.1|
Lj0g3v0198449	1	4	4	3	11	1	4	2	6	6	2	3	Protein coding	Autophagy-related protein [Medicago truncatula] gi|357519853|ref|XP_003630215.1|
Lj1g3v1290470	132	85	110	123	154	140	164	123	165	118	149	87	Protein coding	Autophagy-related protein [Medicago truncatula] gi|357519853|ref|XP_003630215.1|
Lj4g3v2754310	28	13	30	18	42	56	52	17	46	32	31	23	Protein coding	Autophagy-related protein [Medicago truncatula] gi|357519853|ref|XP_003630215.1|
Lj4g3v2003000	481	371	479	673	409	432	449	406	515	453	420	313	Protein coding	Autophagy-related protein 11 [Theobroma cacao] gi|508784248|gb|EOY31504.1|
Lj0g3v0126289	142	164	161	176	167	210	139	208	159	105	225	131	Protein coding	autophagy-related protein 2 [Arabidopsis thaliana] gi|316995369|gb|ADU79134.1|
Lj0g3v0317029	373	287	340	578	358	390	289	410	384	273	356	290	Protein coding	Autophagy-related protein 8f [Medicago truncatula] gi|357476885|ref|XP_003608728.1|
Lj4g3v1881750	0	0	0	0	0	0	0	0	0	0	0	0	Protein coding	autotransporter [Bartonella elizabethae] gi|492194011|ref|WP_005774864.1|
Lj1g3v4830410	0	0	0	0	0	0	0	0	0	0	0	0	Protein coding	autotransporter [Veillonella parvula] gi|490836003|ref|WP_004698083.1|
Lj1g3v2809230	25	10	11	15	3	2	4	3	0	0	2	0	Protein coding	Auxin Efflux Carrier [Medicago truncatula] gi|357507711|ref|XP_003624144.1|
Lj1g3v2556370	96	74	61	108	70	73	45	90	59	16	93	52	Protein coding	Auxin efflux carrier component auxin transport protein [Medicago truncatula] gi|357506749|ref|XP_003623663.1|
Lj0g3v0172269	1121	1027	1129	1554	797	989	1117	932	1164	1276	1083	733	Protein coding	Auxin efflux carrier family protein [Theobroma cacao] gi|508709005|gb|EOY00902.1|
Lj5g3v2166080	0	0	0	0	0	0	0	0	0	0	0	0	Protein coding	Auxin efflux carrier family protein [Theobroma cacao] gi|508709005|gb|EOY00902.1|
Lj0g3v0276789	0	0	0	0	0	0	0	0	0	0	0	0	Protein coding	Auxin efflux carrier family protein [Theobroma cacao] gi|508727072|gb|EOY18969.1|
Lj3g3v0526190	0	3	0	0	0	0	0	0	0	0	0	0	Protein coding	Auxin efflux carrier family protein [Theobroma cacao] gi|508727086|gb|EOY18983.1|
Lj3g3v0526200	8	4	1	8	30	56	33	43	37	14	41	24	Protein coding	Auxin efflux carrier family protein [Theobroma cacao] gi|508727086|gb|EOY18983.1|
Lj2g3v1589590	195	81	63	103	78	71	64	50	95	104	105	62	Protein coding	Auxin efflux carrier family protein isoform 1 [Theobroma cacao] gi|508698726|gb|EOX90622.1|
Lj1g3v4069330	4	0	3	0	10	1	3	2	7	4	6	1	Protein coding	Auxin efflux carrier family protein isoform 2 [Theobroma cacao] gi|508698727|gb|EOX90623.1|
Lj0g3v0320849	38	54	77	72	79	72	90	90	80	68	66	66	Protein coding	auxin efflux carrier protein [Medicago truncatula] gi|25986775|gb|AAM55299.1|
Lj2g3v1573100	10	5	6	17	8	4	5	9	5	4	9	6	Protein coding	Auxin efflux carrier protein [Medicago truncatula] gi|357484287|ref|XP_003612431.1|
Lj5g3v0323470	11	6	2	3	2	2	5	3	3	2	7	4	Protein coding	Auxin efflux carrier protein [Medicago truncatula] gi|357484287|ref|XP_003612431.1|
Lj0g3v0103729	0	0	0	0	0	0	0	0	0	0	0	0	Protein coding	auxin efflux carrier-like protein [Arabidopsis thaliana] gi|334182727|ref|NP_683316.2|
Lj2g3v0661500	0	0	1	0	0	0	0.5	1	3	0	0.5	2	Protein coding	Auxin efflux facilitator isoform 2 partial [Theobroma cacao] gi|508774092|gb|EOY21348.1|
Lj4g3v3114910	0	0	0	0	0	0	0	0	0	0	0	0	Protein coding	Auxin efflux facilitator isoform 2 partial [Theobroma cacao] gi|508774092|gb|EOY21348.1|
Lj0g3v0320689	392	324	427	580	566	689	527	570	657	605	597	526	Protein coding	auxin influx carrier partial [Malus domestica] gi|148608685|gb|ABQ95667.1|
Lj0g3v0092959	0	0	0	0	0	0	0	0	0	0	0	0	Protein coding	Auxin response factor [Medicago truncatula] gi|357445193|ref|XP_003592874.1|
Lj0g3v0140239	0	0	0	0	3	2	1	0	3	8	1	1	Protein coding	Auxin response factor [Medicago truncatula] gi|357445193|ref|XP_003592874.1|
Lj3g3v1075070	115	64	70	86	65	135	93	78	138	99	103	68	Protein coding	Auxin response factor [Medicago truncatula] gi|357453951|ref|XP_003597256.1|
Lj0g3v0197129	0	0	0	0	0	0	0	0	0	0	0	0	Protein coding	Auxin response factor [Medicago truncatula] gi|357461711|ref|XP_003601137.1|
Lj1g3v0748030	41	20	17	41	23	19	19	25	27	41	31	24	Protein coding	Auxin response factor [Medicago truncatula] gi|357461711|ref|XP_003601137.1|
Lj4g3v2214800	112	79	72	120	83	133	84	118	109	50	132	88	Protein coding	Auxin response factor [Medicago truncatula] gi|357479369|ref|XP_003609970.1|
Lj0g3v0096339	0	2	1	3	0	0	2	0	0	3	4	0	Protein coding	Auxin response factor [Medicago truncatula] gi|357494039|ref|XP_003617308.1|
Lj1g3v4579590	61	27	49	82	49	22	52	56	69	49	41	47	Protein coding	Auxin response factor 19 [Theobroma cacao] gi|508715941|gb|EOY07838.1|
Lj0g3v0345929	8	3	2	7	3	6	2	3	8	3	2	8	Protein coding	auxin response factor 3a [Lotus japonicus] gi|225030804|gb|ACN79515.1|
Lj4g3v0484820	102	63	83	102	73	105	67	117	87	91	80	67	Protein coding	auxin response factor 3a [Lotus japonicus] gi|225030804|gb|ACN79515.1|
Lj0g3v0282089	1	0	1	2	2	1	0	5	2	0	5	5	Protein coding	auxin response factor 3b [Lotus japonicus] gi|225030806|gb|ACN79516.1|
Lj6g3v2006460	111	108	138	123	128	180	133	145	120	117	136	79	Protein coding	auxin response factor 3b [Lotus japonicus] gi|225030806|gb|ACN79516.1|
Lj3g3v1059090	98	76	86	109	98	101	97	129	108	129	85	93	Protein coding	auxin response factor 4 [Lotus japonicus] gi|225030808|gb|ACN79517.1|
Lj4g3v1537270	55	47	51	99	66	119	40	86	123	31	118	69	Protein coding	auxin-binding protein ABP19a-like precursor [Glycine max] gi|358248706|ref|NP_001240182.1|
Lj0g3v0284859	18	14	23	32	25	25	27	38	39	24	19	15	Protein coding	Auxin-independent growth promoter [Medicago truncatula] gi|357495627|ref|XP_003618102.1|
Lj2g3v3339020	119	85	92	116	92	108	112	113	105	75	99	71	Protein coding	Auxin-induced in root cultures protein [Medicago truncatula] gi|357495381|ref|XP_003617979.1|
Lj4g3v0282220	146	62	52	73	70	88	49	99	49	48	89	64	Protein coding	Auxin-induced in root cultures protein [Medicago truncatula] gi|357504947|ref|XP_003622762.1|
Lj0g3v0036529	0	0	0	0	2	0	0	0	0	0	0	0	Protein coding	Auxin-induced in root cultures protein [Medicago truncatula] gi|357513203|ref|XP_003626890.1|
Lj0g3v0078909	0	0	0	2	0	0	0	0	0	0	0	0	Protein coding	Auxin-induced in root cultures protein [Medicago truncatula] gi|357513203|ref|XP_003626890.1|
Lj0g3v0355749	0	0	0	0	0	0	0	0	3	0	0	0	Protein coding	Auxin-induced in root cultures protein [Medicago truncatula] gi|357513203|ref|XP_003626890.1|
Lj0g3v0056359	2	3	0	2	0	2	2	1	0	0	0	0	Protein coding	Auxin-induced protein [Medicago truncatula] gi|357440509|ref|XP_003590532.1|
Lj0g3v0087079	8	7	8	2	3	5	3	19	6	9	3	12	Protein coding	Auxin-induced protein [Medicago truncatula] gi|357440509|ref|XP_003590532.1|
Lj5g3v1015180	2	0	2	1	0.5	3.5	2	4	4	5	3	1	Protein coding	Auxin-induced protein [Medicago truncatula] gi|357440509|ref|XP_003590532.1|
Lj1g3v4554740	0	0	0	0	0	1	2	2	0	3	1	1	Protein coding	Auxin-induced protein 5NG4 [Medicago truncatula] gi|357440473|ref|XP_003590514.1|
Lj0g3v0128639	2.5	1	2	2	1.5	3.5	0	1	6	6	2	4	Protein coding	Auxin-induced protein 5NG4 [Medicago truncatula] gi|357445673|ref|XP_003593114.1|
Lj4g3v0336250	2	3	2	3	10	4	13	8	8	3	28	5	Protein coding	Auxin-induced protein 5NG4 [Medicago truncatula] gi|357445673|ref|XP_003593114.1|
Lj0g3v0273439	4	0	2	10	0	0	1	1	0	0	0	0	Protein coding	Auxin-induced protein 5NG4 [Medicago truncatula] gi|357445675|ref|XP_003593115.1|
Lj0g3v0288689	0	0	0	0	0	0	4	0	0	0	0	0	Protein coding	Auxin-induced protein 5NG4 [Medicago truncatula] gi|357445675|ref|XP_003593115.1|
Lj6g3v2218360	29	18	23	23	17	35	31	40	23	31	47	20	Protein coding	Auxin-induced protein 5NG4 [Medicago truncatula] gi|357445675|ref|XP_003593115.1|
Lj6g3v2232300	0	0	0	0	0	1	0	0	0	0	0	0	Protein coding	Auxin-induced protein 5NG4 [Medicago truncatula] gi|357445675|ref|XP_003593115.1|
Lj6g3v2233310	6	1	0	0	6	2	2	2	9	0	9	2	Protein coding	Auxin-induced protein 5NG4 [Medicago truncatula] gi|357445675|ref|XP_003593115.1|
Lj0g3v0080929	1	8	3	7	17	21	16	13	9	14	13	12	Protein coding	Auxin-induced protein 5NG4 [Medicago truncatula] gi|357445679|ref|XP_003593117.1|
Lj2g3v0604100	35	14	36	36	20	15	26	30	7	23	9	13	Protein coding	Auxin-induced protein 5NG4 [Medicago truncatula] gi|357445679|ref|XP_003593117.1|
Lj3g3v0139560	5	3	0	0	0	0	0	0	0	0	0	0	Protein coding	Auxin-induced protein 5NG4 [Medicago truncatula] gi|357455015|ref|XP_003597788.1|
Lj0g3v0072699	0	0	0	0	0	0	0	1	0	0	0	0	Protein coding	Auxin-induced protein 5NG4 [Medicago truncatula] gi|357456775|ref|XP_003598668.1|
Lj0g3v0106729	26	21	36	35	10	30	24	19	27	41	30	14	Protein coding	Auxin-induced protein 5NG4 [Medicago truncatula] gi|357461547|ref|XP_003601055.1|
Lj1g3v0806470	137	102	109	164	154	165	141	102	170	89	119	114	Protein coding	Auxin-induced protein 5NG4 [Medicago truncatula] gi|357461553|ref|XP_003601058.1|
Lj1g3v3137680	13	1	9	13	51	37	19	27	38	40	45	30	Protein coding	Auxin-induced protein 5NG4 [Medicago truncatula] gi|357461561|ref|XP_003601062.1|
Lj1g3v0913250	120	94	114	141	117	150	115	162	153	69	137	117	Protein coding	Auxin-induced protein 5NG4 [Medicago truncatula] gi|357463769|ref|XP_003602166.1|
Lj4g3v1535180	11	8	4	9	4	6	8	0	3	0	1	3	Protein coding	Auxin-induced protein 5NG4 [Medicago truncatula] gi|357477327|ref|XP_003608949.1|
Lj1g3v2139450	0	0	0	0	2	3	1	4	0	0	0	0	Protein coding	Auxin-induced protein 5NG4 [Medicago truncatula] gi|357483605|ref|XP_003612089.1|
Lj0g3v0009669	0	0	0	3	1	0	0	3	0	0	2	0	Protein coding	Auxin-induced protein 5NG4 [Medicago truncatula] gi|357497543|ref|XP_003619060.1|
Lj0g3v0186749	3	1	0	2	6	2	0	4	4	1	0	1	Protein coding	Auxin-induced protein 5NG4 [Medicago truncatula] gi|357497543|ref|XP_003619060.1|
Lj2g3v0692470	1	1	1	1	9	6	0	8	6	10	12	3	Protein coding	Auxin-induced protein 5NG4 [Medicago truncatula] gi|357500129|ref|XP_003620353.1|
Lj0g3v0160189	9	13	3	13	7	13	8	12	4	4	5	6	Protein coding	Auxin-induced protein 5NG4 [Medicago truncatula] gi|357519781|ref|XP_003630179.1|
Lj5g3v0659670	16	16	26	39	36	26	35	38	68	59	40	42	Protein coding	Auxin-induced protein 6B [Medicago truncatula] gi|357440367|ref|XP_003590461.1|
Lj0g3v0077489	49	46	75	106	66	47	34	50	45	23	56	17	Protein coding	Auxin-induced protein 6B [Medicago truncatula] gi|357466563|ref|XP_003603566.1|
Lj1g3v3354010	63	30	18	30	12	6	5	14	18	38	22	15	Protein coding	Auxin-induced protein 6B [Medicago truncatula] gi|357467463|ref|XP_003604016.1|
Lj0g3v0244069	1	0	0	0	0	0	0	0	0	0	0	0	Protein coding	Auxin-induced protein 6B [Medicago truncatula] gi|357473611|ref|XP_003607090.1|
Lj0g3v0298969	21	15	16	29	23	40	25	50	21	33	32	31	Protein coding	Auxin-induced protein 6B [Medicago truncatula] gi|357473611|ref|XP_003607090.1|
Lj0g3v0039989	0	0	0	0	0	0	1	0	0	0	3	0	Protein coding	Auxin-induced protein 6B [Medicago truncatula] gi|357473631|ref|XP_003607100.1|
Lj0g3v0144779	0	0	0	0	0	0	0	0	0	0	0	0	Protein coding	Auxin-induced protein 6B [Medicago truncatula] gi|357473677|ref|XP_003607123.1|
Lj0g3v0203329	0	0	0	5	0	0	0	0	0	0	0	0	Protein coding	Auxin-induced protein 6B [Medicago truncatula] gi|357473677|ref|XP_003607123.1|
Lj0g3v0268389	0	0	0	0	3	6	0	2	1	1	6	2	Protein coding	Auxin-induced protein 6B [Medicago truncatula] gi|357473677|ref|XP_003607123.1|
Lj3g3v2995630	2	4	0	2	2	2	3	3	2	3	9	2	Protein coding	Auxin-induced protein 6B [Medicago truncatula] gi|357473677|ref|XP_003607123.1|
Lj4g3v2846170	239	83	46	88	75	99	43	70	69	42	80	71	Protein coding	Auxin-induced protein 6B [Medicago truncatula] gi|357520185|ref|XP_003630381.1|
Lj4g3v3015140	297	251	312	453	189	198	245	161	203	165	194	88	Protein coding	Auxin-induced protein 6B [Medicago truncatula] gi|357520673|ref|XP_003630625.1|
Lj4g3v3015160	0	1	2	0	1	1	1	0	4	0	2	0	Protein coding	Auxin-induced protein 6B [Medicago truncatula] gi|357520673|ref|XP_003630625.1|
Lj5g3v1204430	274	204	294	259	252	216	212	259	288	188	188	180	Protein coding	auxin-induced protein ali50 [Glycine max] gi|358248890|ref|NP_001240213.1|
Lj3g3v2247090	113	111	111	154	169	107	129	146	172	102	203	129	Protein coding	auxin-induced protein AUX22 [Glycine max] gi|351725121|ref|NP_001237849.1|
Lj0g3v0056389	4	2.5	2	6.5	3	5	3.5	9	4.5	3.5	3.5	4.5	Protein coding	auxin-induced protein AUX28 [Glycine max] gi|351721306|ref|NP_001236693.1|
Lj5g3v1015190	6.5	4	11	8	8	4	2	6	8	9	10.5	1	Protein coding	auxin-induced protein AUX28 [Glycine max] gi|351721306|ref|NP_001236693.1|
Lj1g3v4958890	1219	826	998	1153	992	1269	943	1005	1115	980	1119	803	Protein coding	Auxin-induced protein PCNT115 [Medicago truncatula] gi|357512287|ref|XP_003626432.1|
Lj0g3v0295829	61	48	101	71	50	87	104	66	83	79	41	49	Protein coding	Auxin-induced protein PCNT115 [Medicago truncatula] gi|357512293|ref|XP_003626435.1|
Lj1g3v4958880	0	0	0	0	0	0	1	0	0	0	0	0	Protein coding	Auxin-induced protein PCNT115 [Medicago truncatula] gi|357512293|ref|XP_003626435.1|
Lj0g3v0244169	4	2	6	6	9	4	3	6	2	8	7	4	Protein coding	Auxin-regulated protein [Medicago truncatula] gi|357472673|ref|XP_003606621.1|
Lj0g3v0244179	4	7	13	6	7	22	29	16	9	17	8	21	Protein coding	Auxin-regulated protein [Medicago truncatula] gi|357472673|ref|XP_003606621.1|
Lj3g3v3165170	57	34	79	83	87	152	99	87	108	98	123	68	Protein coding	Auxin-regulated protein [Medicago truncatula] gi|357472673|ref|XP_003606621.1|
Lj4g3v2215070	84	65	100	106	66	85	76	55	67	31	65	47	Protein coding	auxin-regulated protein [Phaseolus vulgaris] gi|24943206|gb|AAN65371.1|
Lj5g3v2265240	0	1	0	0	0	0	1	0	0	0	0	0	Protein coding	auxin-regulated protein [Solanum lycopersicum] gi|350539181|ref|NP_001234635.1|
Lj6g3v2017410	8358	6978	6379	15457	25516	25851	22048	23043	35829	27064	37974	28200	Protein coding	auxin-repressed protein [Robinia pseudoacacia] gi|11386111|gb|AAG33924.1|
Lj3g3v0424090	39	50	38	85	67	71	45	57	105	48	53	77	Protein coding	auxin-responsive family protein [Arabidopsis lyrata subsp. lyrata] gi|297847990|ref|XP_002891876.1|
Lj6g3v0775970	0	0	0	0	0	0	0	0	0	0	0	0	Protein coding	Auxin-responsive family protein [Theobroma cacao] gi|508781646|gb|EOY28902.1|
Lj1g3v2657200	15	4	5	1	8	7	7	5	5	6	9	6	Protein coding	Auxin-responsive GH3 family protein [Theobroma cacao] gi|508707326|gb|EOX99222.1|
Lj0g3v0160499	609	566	563	651	512	663	522	668	679	542	723	408	Protein coding	Auxin-responsive protein IAA [Medicago truncatula] gi|357454869|ref|XP_003597715.1|
Lj3g3v2318210	2	1	1	4	35	20	17	18	15	6	20	14	Protein coding	Auxin-responsive protein IAA18 [Medicago truncatula] gi|357513517|ref|XP_003627047.1|
Lj0g3v0305429	0	2	0	3	0	0	2	0	2	3	1	0	Protein coding	Auxin-responsive protein IAA4 [Medicago truncatula] gi|357479247|ref|XP_003609909.1|
Lj0g3v0353019	0	0	0	0	0	0	0	0	0	0	0	0	Protein coding	Avr9/Cf-9 rapidly elicited protein [Medicago truncatula] gi|357493591|ref|XP_003617084.1|
Lj1g3v3022360	12	9	3	29	3	42	16	31	25	22	14	49	Protein coding	Avr9/Cf-9 rapidly elicited protein [Medicago truncatula] gi|357493591|ref|XP_003617084.1|
Lj2g3v2974800	144.5	83.5	104.5	144.5	113.5	106.5	105.5	134	127	101.5	90.5	82.5	Protein coding	Avr9/Cf-9 rapidly elicited protein [Medicago truncatula] gi|357493591|ref|XP_003617084.1|
Lj2g3v2974810	81.5	53.5	56.5	89.5	86.5	72.5	63.5	82	74	62.5	71.5	51.5	Protein coding	Avr9/Cf-9 rapidly elicited protein [Medicago truncatula] gi|357493591|ref|XP_003617084.1|
Lj0g3v0325749	3	2	1	6	15	7	5	16	15	2	9	9	Protein coding	Avr9/Cf-9 rapidly elicited protein [Medicago truncatula] gi|357497631|ref|XP_003619104.1|
Lj4g3v2456250	0	2	2	1	6	5	4	7	3	2	2	9	Protein coding	Avr9/Cf-9 rapidly elicited protein 169 [Nicotiana tabacum] gi|12003390|gb|AAG43552.1|AF211534_1
Lj4g3v2628860	60	40	54	62	41	71	67	60	56	66	53	45	Protein coding	AWPM-19-like family protein [Theobroma cacao] gi|508780568|gb|EOY27824.1|
Lj6g3v1093570	110	100	62	123	62	147	51	105	111	36	82	82	Protein coding	AWPM-19-like family protein [Theobroma cacao] gi|508780568|gb|EOY27824.1|
Lj4g3v2376080	35	30	29	50	42	71	26	58	37	7	45	31	Protein coding	AWPM-19-like protein [Arabidopsis thaliana] gi|15239619|ref|NP_197398.1|
Lj3g3v1983510	3	0	0	1	0	0	0	1	4	6	7	3	Protein coding	Axoneme-associated protein GASP-180 [Giardia lamblia ATCC 50803] gi|159117990|ref|XP_001709214.1|
Lj1g3v2451200	67	53	28	56	18	28	16	19	26	17	17	25	Protein coding	AZA-guanine resistant1 [Theobroma cacao] gi|508728159|gb|EOY20056.1|
Lj0g3v0311659	179	155	131	142	495	693	289	574	472	235	579	435	Protein coding	B12D protein [Medicago truncatula] gi|357463095|ref|XP_003601829.1|
Lj6g3v0585650	12	8	13	21	42	51	22	48	45	11	47	27	Protein coding	B12D protein [Medicago truncatula] gi|357463095|ref|XP_003601829.1|
Lj0g3v0325609	0	0	0	0	0	0	0	0	0	0	0	0	Protein coding	B12D-like protein [Phaseolus vulgaris] gi|38194922|gb|AAR13310.1|
Lj0g3v0288879	21	19	42	41	38	48	51	51	39	32	22	35	Protein coding	B3 domain-containing protein [Aegilops tauschii] gi|475526140|gb|EMT07265.1|
Lj1g3v2095910	0	0	0	0	0	0	0	0	0	0	0	0	Protein coding	B3 domain-containing protein [Aegilops tauschii] gi|475536518|gb|EMT08925.1|
Lj0g3v0294169	0	0	0	0	0	0	0	0	0	0	0	0	Protein coding	B3 domain-containing protein [Aegilops tauschii] gi|475575893|gb|EMT17386.1|
Lj4g3v2604210	0	0	0	0	0	0	0	0	0	0	0	0	Protein coding	B3 domain-containing protein [Medicago truncatula] gi|357437999|ref|XP_003589275.1|
Lj0g3v0345959	0	0	0	0	0	0	0	0	0	0	0	0	Protein coding	B3 domain-containing protein [Medicago truncatula] gi|357439817|ref|XP_003590186.1|
Lj0g3v0258689	4	0	2	5	3	0	2	0	0	0	2	3	Protein coding	B3 domain-containing protein [Medicago truncatula] gi|357460331|ref|XP_003600447.1|
Lj3g3v1427070	49	20	69	72	36	47	58	45	36	29	27	31	Protein coding	B3 domain-containing protein [Medicago truncatula] gi|357470009|ref|XP_003605289.1|
Lj5g3v1988740	0	0	0	0	0	0	0	0	0	1	0	0	Protein coding	B3 domain-containing protein [Medicago truncatula] gi|357487611|ref|XP_003614093.1|
Lj0g3v0131039	13	9	1	5	2	7	2	6	14	4	4	4	Protein coding	B3 domain-containing protein [Medicago truncatula] gi|357504749|ref|XP_003622663.1|
Lj1g3v3386920	1	0.5	0	1	0	0	0	0	0	0	1.5	0	Protein coding	B3 domain-containing protein [Medicago truncatula] gi|357504749|ref|XP_003622663.1|
Lj1g3v3386930	1	0.5	0	1	0	0	0	0	0	0	1.5	0	Protein coding	B3 domain-containing protein [Medicago truncatula] gi|357504749|ref|XP_003622663.1|
Lj1g3v3690290	15	19	9	25	5	4	9	14	5	7	3	1	Protein coding	B3 domain-containing protein [Medicago truncatula] gi|357504755|ref|XP_003622666.1|
Lj0g3v0253159	0	1	0	0	7	4	8	0	2	0	5	1	Protein coding	B3 domain-containing protein [Medicago truncatula] gi|357521093|ref|XP_003630835.1|
Lj0g3v0279519	0	0	0	0	0	0	0	0	0	0	0	0	Protein coding	B3 domain-containing protein [Medicago truncatula] gi|357521093|ref|XP_003630835.1|
Lj0g3v0340729	5	1	9	1	14	5	7	4	6	7	3	0	Protein coding	B3 domain-containing protein [Medicago truncatula] gi|357521093|ref|XP_003630835.1|
Lj0g3v0364159	2	7	5	2	3	2	6	3	2	4	3	2	Protein coding	B3 domain-containing protein [Medicago truncatula] gi|357521093|ref|XP_003630835.1|
Lj2g3v0093580	0	0	0	0	0	0	0	1	0	0	0	0	Protein coding	B3 domain-containing protein [Medicago truncatula] gi|357521093|ref|XP_003630835.1|
Lj0g3v0086659	32	10	22	22	18	19	14	13	12	18	13	16	Protein coding	B3 domain-containing protein REM20 [Medicago truncatula] gi|357511467|ref|XP_003626022.1|
Lj0g3v0243039	0	0	0	0	0	0	0	0	0	0	0	0	Protein coding	B3 domain-containing transcription factor VRN1 [Medicago truncatula] gi|357439319|ref|XP_003589936.1|
Lj0g3v0297019	0	0	0	0	0	0	0	0	0	0	0	0	Protein coding	B3 domain-containing transcription factor VRN1 [Medicago truncatula] gi|357439319|ref|XP_003589936.1|
Lj6g3v0028790	0	0	0	0	0	0	0	0	0	0	0	0	Protein coding	B3 domain-containing transcription factor VRN1 [Medicago truncatula] gi|357439319|ref|XP_003589936.1|
Lj5g3v2241450	1	0	0	2	0	0	0	0	0	0	0	1	Protein coding	B3 domain-containing transcription factor VRN1 [Medicago truncatula] gi|357460337|ref|XP_003600450.1|
Lj1g3v2841310	22	11	28	9	26	21	28	28	37	8	12	19	Protein coding	babyboom 1 [Glycine max] gi|351725631|ref|NP_001237099.1|
Lj2g3v1984100	138	95	111	131	171	146	127	166	156	114	169	129	Protein coding	BAC19.9 [Solanum lycopersicum] gi|9858777|gb|AAG01124.1|AF273333_9
Lj1g3v0414710	9	8	9	10	4	10	1	2	3	1	9	6	Protein coding	bacterial surface protein 26-residue PARCEL repeat (3 repeats) [Ruminococcus albus] gi|488940150|ref|WP_002851225.1|
Lj2g3v0205750	1	1	1	1	3	1	1	1	3	0	6	2	Protein coding	Bactericidal permeability-increasing protein [Medicago truncatula] gi|357494733|ref|XP_003617655.1|
Lj2g3v3224010	0	0	0	0	0	0	0	0	0	0	0.5	0	Protein coding	Bactericidal permeability-increasing protein [Medicago truncatula] gi|357494733|ref|XP_003617655.1|
Lj2g3v3224070	0	0	0.5	0	0	0	0	0	0	0	0	0	Protein coding	Bactericidal permeability-increasing protein [Medicago truncatula] gi|357494733|ref|XP_003617655.1|
Lj2g3v3224210	1075	987	1127	1354	1085	1362	1014	1273	1291	631	1302	895	Protein coding	Bactericidal permeability-increasing protein [Medicago truncatula] gi|357494733|ref|XP_003617655.1|
Lj6g3v0819000	2	4	0	13	11	11	1	14	10	1	6	4	Protein coding	Bactericidal permeability-increasing protein [Medicago truncatula] gi|357494733|ref|XP_003617655.1|
Lj1g3v4777380	0	0	0	0	0	0	0	0	0	0	0	0	Protein coding	bacteriophage phi 1.45 protein-like protein [Acinetobacter bereziniae] gi|498277318|ref|WP_010591474.1|
Lj0g3v0173859	198	167	202	281	199	317	213	204	245	172	276	217	Protein coding	Baculoviral IAP repeat-containing protein [Medicago truncatula] gi|357437787|ref|XP_003589169.1|
Lj5g3v1777190	158	130	135	246	126	167	118	154	205	144	139	133	Protein coding	Baculoviral IAP repeat-containing protein [Medicago truncatula] gi|357443107|ref|XP_003591831.1|
Lj6g3v1692670	757	616	681	987	771	1010	610	962	856	414	838	624	Protein coding	Baculoviral IAP repeat-containing protein [Medicago truncatula] gi|357448357|ref|XP_003594454.1|
Lj1g3v3330560	48	35	39	75	32	129	58	102	89	132	31	60	Protein coding	Baculoviral IAP repeat-containing protein [Medicago truncatula] gi|357467533|ref|XP_003604051.1|
Lj3g3v3420100	11	7	9	8	8	8	15	9	16	19	11	12	Protein coding	Baculoviral IAP repeat-containing protein [Medicago truncatula] gi|357467533|ref|XP_003604051.1|
Lj0g3v0159369	70	25	30	39	75	108	59	55	135	82	65	68	Protein coding	Baculoviral IAP repeat-containing protein [Medicago truncatula] gi|357482255|ref|XP_003611413.1|
Lj3g3v2578270	0	0	2	0	1	0	4	0	0	0	3	0	Protein coding	Baculoviral IAP repeat-containing protein [Medicago truncatula] gi|357514013|ref|XP_003627295.1|
Lj3g3v2579350	107	79	112	145	102	158	96	165	130	120	179	119	Protein coding	Baculoviral IAP repeat-containing protein [Medicago truncatula] gi|357514013|ref|XP_003627295.1|
Lj4g3v0667990	45	31	29	37	34	62	16	35	41	8	30	17	Protein coding	Baculoviral IAP repeat-containing protein 7-A [Medicago truncatula] gi|357475127|ref|XP_003607849.1|
Lj2g3v2017700	453	328	480	561	483	586	465	503	572	632	443	398	Protein coding	BAH and coiled-coil domain-containing protein [Medicago truncatula] gi|357481593|ref|XP_003611082.1|
Lj4g3v2962330	500	409	580	570	438	615	520	531	639	563	536	381	Protein coding	BAH and coiled-coil domain-containing protein [Medicago truncatula] gi|357481593|ref|XP_003611082.1|
Lj1g3v0415250	584	434	495	697	475	701	604	613	686	442	637	495	Protein coding	BAH domainTFIIS helical bundle-like domain isoform 1 [Theobroma cacao] gi|508773378|gb|EOY20634.1|
Lj0g3v0200359	147	90	60	157	67	113	48	151	121	15	107	105	Protein coding	BAHD acyltransferase DCR [Medicago truncatula] gi|357461157|ref|XP_003600860.1|
Lj1g3v4941810	0	1	0	0	0	0	0	0	0	0	0	0	Protein coding	Basic 7S globulin [Medicago truncatula] gi|357512051|ref|XP_003626314.1|
Lj3g3v2313090	5	0	0	0	2	3	0	2	1	0	0	1	Protein coding	Basic blue protein [Medicago truncatula] gi|357519409|ref|XP_003629993.1|
Lj4g3v2704680	1145	901	835	1319	775	981	610	996	932	203	715	639	Protein coding	Basic blue protein [Medicago truncatula] gi|357519409|ref|XP_003629993.1|
Lj4g3v2704690	163	126	110	161	134	217	126	271	211	161	283	176	Protein coding	Basic blue protein [Medicago truncatula] gi|357519409|ref|XP_003629993.1|
Lj0g3v0060339	20	20	36	43	22	27	26.5	26	33	20.5	18.5	14.5	Protein coding	basic helix-loop-helix protein [Fragaria x ananassa] gi|54306640|gb|AAV33474.1|
Lj0g3v0344429	0	0	0	2	0	0	0	0	0	0	0	0	Protein coding	basic helix-loop-helix protein [Fragaria x ananassa] gi|54306640|gb|AAV33474.1|
Lj0g3v0114079	0	0	0	2	3	8	10	3	1	15	7	7	Protein coding	basic helix-loop-helix protein-like [Oryza sativa Japonica Group] gi|54291234|dbj|BAD61929.1|
Lj2g3v1670890	23	12	18	17	17	15	12	9	17	22	27	9	Protein coding	Basic leucine zipper transcription factor [Medicago truncatula] gi|357483891|ref|XP_003612232.1|
Lj6g3v0920850	145	88	119	189	75	76	55	53	61	43	83	49	Protein coding	basic secretory protein (BSP) family protein [Arabidopsis thaliana] gi|15228024|ref|NP_181818.1|
Lj3g3v3638920	37	38	29	44.5	22.5	35	32.5	39.5	32	39.5	27	27	Protein coding	Basic-leucine zipper (bZIP) transcription factor family protein isoform 7 partial [Theobroma cacao] gi|508705767|gb|EOX97663.1|
Lj3g3v3638930	18	14	15	28.5	16.5	15	21.5	22.5	16	25.5	11	13	Protein coding	Basic-leucine zipper (bZIP) transcription factor family protein isoform 7 partial [Theobroma cacao] gi|508705767|gb|EOX97663.1|
Lj0g3v0268559	0	0	0	0	23	34	34	24	57	46	33	24	Protein coding	Basic-leucine zipper transcription factor family protein isoform 1 [Theobroma cacao] gi|508725654|gb|EOY17551.1|
Lj1g3v3892400	3	0	5	3	4	4	6	3	2	3	0	3	Protein coding	BASS family bile acid sodium (Na+) symporter [Medicago truncatula] gi|358348742|ref|XP_003638402.1|
Lj0g3v0084739	504	395	629	656	435	602	489	588	575	362	563	377	Protein coding	BAT2 domain-containing protein 1 [Theobroma cacao] gi|508706260|gb|EOX98156.1|
Lj2g3v0932840	154	127	175	203	125	140	175	191	162	142	127	109	Protein coding	BC10 protein [Medicago truncatula] gi|357520047|ref|XP_003630312.1|
Lj3g3v2838580	0	0	0	0	0	0	0	0	0	0	0	0	Protein coding	BC10 protein [Medicago truncatula] gi|357520047|ref|XP_003630312.1|
Lj6g3v1982290	14	4	13	3	4	8	4	10	5	2	1	1	Protein coding	B-cell lymphoma 6 protein putative [Theobroma cacao] gi|508780679|gb|EOY27935.1|
Lj0g3v0156499	0	0	0	0	0	0	0	0	0	0	0	0	Protein coding	B-cell lymphoma/leukemia 11B [Crassostrea gigas] gi|405960284|gb|EKC26223.1|
Lj2g3v3185330	15	13	26	26	17	22	27	12	27	32	19	13	Protein coding	B-cell receptor-associated 31-like [Theobroma cacao] gi|508710325|gb|EOY02222.1|
Lj2g3v0636860	1424	1268	1498	1765	1086	1466	1218	1297	1544	1018	1414	995	Protein coding	B-cell receptor-associated 31-like [Theobroma cacao] gi|508774195|gb|EOY21451.1|
Lj1g3v3556980	157	122	141	168	119	136	112	152	154	119	136	148	Protein coding	B-cell receptor-associated protein 31-like [Theobroma cacao] gi|508701984|gb|EOX93880.1|
Lj0g3v0143639	0	0	0	0	0	0	0	0	0	0	0	0	Protein coding	beclin 1 [Saccharomyces bayanus] gi|73476195|emb|CAJ26342.1|
Lj1g3v2264750	0	0	0	0	0	0	0	0	0	0	0	0	Protein coding	Beclin 1 protein [Medicago truncatula] gi|357456731|ref|XP_003598646.1|
Lj0g3v0261969	193	137	173	214	167	233	169	160	198	163	165	150	Protein coding	Beclin 1 protein [Medicago truncatula] gi|357456733|ref|XP_003598647.1|
Lj1g3v0913110	0	0	0	0	0	0	0	0	0	0	0	2	Protein coding	beclin 1 protein [Medicago truncatula] gi|73587482|emb|CAJ27523.1|
Lj2g3v3121070	106.5	72	80	110	142.5	148.5	113	136.5	105	129	182	94	Protein coding	BED finger-nbs resistance protein [Medicago truncatula] gi|357494365|ref|XP_003617471.1|
Lj0g3v0125559	149	105	169	181	143	147	159	181	167	165	183	152	Protein coding	BED zinc fingerhAT family dimerization domain [Theobroma cacao] gi|508701084|gb|EOX92980.1|
Lj0g3v0006249	0	1	0	0	0	0	0	0	0	0	0	2	Protein coding	BED zinc fingerhAT family dimerization domain [Theobroma cacao] gi|508711602|gb|EOY03499.1|
Lj1g3v3835570	0	0	0	0	2	3	4	5	0	4	3	7	Protein coding	BED zinc fingerhAT family dimerization domain [Theobroma cacao] gi|508711602|gb|EOY03499.1|
Lj0g3v0358949	11	4	7	6	10	11	2	10	7	4	9	11	Protein coding	BED zinc fingerhAT family dimerization domain [Theobroma cacao] gi|508773663|gb|EOY20919.1|
Lj3g3v0044250	17	8	14	7	6	12	11	8	11	9	11	14	Protein coding	BED zinc fingerhAT family dimerization domain [Theobroma cacao] gi|508778642|gb|EOY25898.1|
Lj0g3v0188699	48	37	31	45	43	74	46	68	45	29	59	42	Protein coding	BED zinc fingerhAT family dimerization domain isoform 1 [Theobroma cacao] gi|508721626|gb|EOY13523.1|
Lj0g3v0089849	2	0	0	1	0	1	0	0	1	0	3	1	Protein coding	BED zinc fingerhAT family dimerization domain isoform 2 [Theobroma cacao] gi|508783898|gb|EOY31154.1|
Lj3g3v2185860	0	0	0	0	0	0	0	0	0	0	0	0	Protein coding	BED zinc fingerhAT family dimerization domain isoform 2 [Theobroma cacao] gi|508783898|gb|EOY31154.1|
Lj0g3v0083979	80	54	99	113	103	115	82	116	139	121	97	55	Protein coding	BED zinc fingerhAT family dimerization domain isoform 5 [Theobroma cacao] gi|508721630|gb|EOY13527.1|
Lj0g3v0057839	343	277	266	379	372	423	338	348	416	397	386	262	Protein coding	BEL1-like homeodomain protein [Medicago truncatula] gi|357438117|ref|XP_003589334.1|
Lj1g3v2740220	10	17	7	19	20	16	16	26	19	16	22	22	Protein coding	BEL1-like homeodomain protein [Medicago truncatula] gi|357438117|ref|XP_003589334.1|
Lj3g3v2095960	1960	1439	1507	2341	936	1605	1019	1253	1460	537	1374	892	Protein coding	Benzoyl coenzyme A benzyl alcohol benzoyl transferase [Medicago truncatula] gi|357441525|ref|XP_003591040.1|
Lj4g3v2881970	0	0	2	0	0	0	3	1	0	0	0	0	Protein coding	Benzoyl coenzyme A benzyl alcohol benzoyl transferase [Medicago truncatula] gi|357512189|ref|XP_003626383.1|
Lj0g3v0346709	28.5	25	21.5	28	29	35.5	19.5	31	37	12	30	29	Protein coding	Benzoyl coenzyme A benzyl alcohol benzoyl transferase [Medicago truncatula] gi|357512201|ref|XP_003626389.1|
Lj2g3v1803080	28.5	31	39	57	16.5	52	46.5	31.5	47.5	26.5	30	16.5	Protein coding	BES1/BZR1-like protein [Medicago truncatula] gi|357483295|ref|XP_003611934.1|
Lj2g3v1803070	866.5	730	796	1057	888.5	1125	758.5	1073.5	1052.5	600.5	1133	785.5	Protein coding	BES1/BZR1-like protein [Medicago truncatula] gi|357483297|ref|XP_003611935.1|
Lj0g3v0098579	66	48	18	36	20	46	12	55	60	12	27	27	Protein coding	bet protein [Simian foamy virus] gi|425856937|gb|AFX98086.1|
Lj1g3v4483380	239	181	243	272	192	196	172	205	246	219	232	156	Protein coding	bet1-like snare 1-1 [Malus domestica] gi|188529683|gb|ACD62528.1|
Lj6g3v0813360	144	105	151	171	115	191	140	177	169	119	100	115	Protein coding	Beta 1 2 xylosyltransferase [Medicago truncatula] gi|357459889|ref|XP_003600225.1|
Lj3g3v3200810	561.5	460.5	590	577	414	601	493	617	618	308	599.5	472.5	Protein coding	beta actin [Medicago sativa] gi|187736658|gb|ACD31684.1|
Lj5g3v0134260	6.5	1	7	3	3	4	5	10	3	0	4	0	Protein coding	beta galactosidase [Vigna radiata] gi|7682680|gb|AAF67342.1|
Lj0g3v0171049	0	1	3	0	0	1	0	0	0	1	0	0	Protein coding	Beta Galactosidase-like protein [Medicago truncatula] gi|357515121|ref|XP_003627849.1|
Lj0g3v0120239	0	0	0	0	0	0	0	0	0	1	0	0	Protein coding	beta subunit of RNA polymerase partial [Arcanobacterium canis] gi|485459674|emb|CCW28866.1|
Lj5g3v1600680	41	44	35	41	38	65	24	69	53	34	42	22	Protein coding	Beta xylosidase [Medicago truncatula] gi|357442285|ref|XP_003591420.1|
Lj3g3v0718350	121	97	126	174	188	255	183	278	248	189	251	169	Protein coding	Beta-1 3-glucanase [Medicago truncatula] gi|357513321|ref|XP_003626949.1|
Lj0g3v0316559	1	1	1	5	0	6	1	1	3	1	4	3	Protein coding	Beta-13-galactosyl-O-glycosyl-glycoprotein beta-16-N-acetylglucosaminyltransferase [Medicago truncatula] gi|358345115|ref|XP_003636628.1|
Lj0g3v0363169	0	0	0	0	0	0	0	0	0	0	0	0	Protein coding	Beta-13-galactosyl-O-glycosyl-glycoprotein beta-16-N-acetylglucosaminyltransferase [Medicago truncatula] gi|358345115|ref|XP_003636628.1|
Lj3g3v2862400	93	70	111	115	83	76	56	100	96	24	88	81	Protein coding	Beta-13-galactosyl-O-glycosyl-glycoprotein beta-16-N-acetylglucosaminyltransferase [Medicago truncatula] gi|358345115|ref|XP_003636628.1|
Lj2g3v1277780	81	67	86	109	135	211	184	146	203	188	162	127	Protein coding	Beta-13-galactosyltransferase [Medicago truncatula] gi|357487041|ref|XP_003613808.1|
Lj6g3v0485180	1	0	0	0	0	0	0	0	4	0	0	0	Protein coding	beta-13-glucanase [Arachis hypogaea] gi|431983623|gb|AGA95870.1|
Lj0g3v0278459	152	158	164	238	189	217	135	271	141	125	182	131	Protein coding	beta-13-glucanase [Lotus japonicus] gi|189047086|dbj|BAG34628.1|
Lj0g3v0213009	18	10	13	11	19	37	40	35	32	58	30	32	Protein coding	beta-13-glucanase [Sesbania rostrata] gi|82949442|dbj|BAE53382.1|
Lj2g3v2124640	57	56	53	75	90	90	65	77	79	54	83	61	Protein coding	Beta-13-glucosyltransferase [Medicago truncatula] gi|357481189|ref|XP_003610880.1|
Lj0g3v0064649	22.5	19.5	25	44.5	31	38	25.5	14	34.5	25.5	17	17.5	Protein coding	Beta-13-glucosyltransferase [Theobroma cacao] gi|508777574|gb|EOY24830.1|
Lj0g3v0270989	6	4	5	5	1	0	4	1	2	5	7	5	Protein coding	Beta-13-glucosyltransferase [Theobroma cacao] gi|508777574|gb|EOY24830.1|
Lj4g3v2976890	165.5	116	143	146	114.5	135.5	140.5	144.5	115	140.5	140.5	130	Protein coding	Beta-13-glucosyltransferase [Theobroma cacao] gi|508777574|gb|EOY24830.1|
Lj4g3v2976900	18.5	12	24	26	14.5	18.5	20.5	13.5	16	7.5	19.5	15	Protein coding	Beta-13-glucosyltransferase [Theobroma cacao] gi|508777574|gb|EOY24830.1|
Lj0g3v0198919	14	7.5	18.5	10.5	20	16.5	15	11	18.5	1	16	8	Protein coding	beta-13-glucuronosyltransferase [Lotus japonicus] gi|63087716|emb|CAI93173.1|
Lj1g3v2096240	0	0	0	4	6	4	3	0	6	4	4	0	Protein coding	beta-13-glucuronosyltransferase [Lotus japonicus] gi|63087716|emb|CAI93173.1|
Lj2g3v2902400	29	29	27	26	8	19	14	16	17	12	19	16	Protein coding	beta-13-glucuronosyltransferase [Lotus japonicus] gi|63087716|emb|CAI93173.1|
Lj4g3v2578260	0	0	0	0	0	0	0	0	1	0	0	0	Protein coding	beta-13-N-Acetylglucosaminyltransferase family protein [Arabidopsis thaliana] gi|18417944|ref|NP_567887.1|
Lj4g3v2578270	0	0	0	0	1	0	0	0	0	0	0	0	Protein coding	beta-13-N-Acetylglucosaminyltransferase family protein [Arabidopsis thaliana] gi|22329072|ref|NP_680754.1|
Lj2g3v1988800	41	61	68	52	63	93	75	97	112	81	158	72	Protein coding	beta-amylase [Glycine max] gi|351726184|ref|NP_001236350.1|
Lj0g3v0192669	0	0	0	0	0	0	0	0	0	0	0	0	Protein coding	beta-amyrin synthase [Glycyrrhiza uralensis] gi|294488497|gb|ADE88148.1|
Lj3g3v2027430	474.5	230.5	446	504	187	326	300.5	355.5	374.5	346	283	242.5	Protein coding	beta-amyrin synthase [Lotus japonicus] gi|83016474|dbj|BAE53429.1|
Lj3g3v2027440	92.5	43.5	99	98	42	62	56.5	36.5	50.5	78	44	44.5	Protein coding	beta-amyrin synthase [Lotus japonicus] gi|83016474|dbj|BAE53429.1|
Lj2g3v1902110	85	61	69	86	25	37	38	45	44	19	70	37	Protein coding	beta-carotene hydroxylase [Carica papaya] gi|325461582|gb|ADZ14893.1|
Lj0g3v0123929	98	94	84	134	71	135	143	135	139	165	120	60	Protein coding	Beta-catenin-like protein [Medicago truncatula] gi|357460647|ref|XP_003600605.1|
Lj0g3v0132459	643	485	659	643	742	700	516	736	737	310	727	526	Protein coding	Beta-D-glucosidase [Medicago truncatula] gi|357462137|ref|XP_003601350.1|
Lj0g3v0067759	0	0	0	0	0	0	0	0	0	0	0	0	Protein coding	Beta-fructofuranosidase insoluble isoenzyme [Medicago truncatula] gi|357511139|ref|XP_003625858.1|
Lj0g3v0085239	0	0	0	0	0	0	0	0	0	0	0	0	Protein coding	Beta-fructofuranosidase insoluble isoenzyme [Medicago truncatula] gi|357511139|ref|XP_003625858.1|
Lj0g3v0314989	0	0	0	0	0	0	0	0	0	0	0	0	Protein coding	Beta-fructofuranosidase insoluble isoenzyme [Medicago truncatula] gi|357511139|ref|XP_003625858.1|
Lj0g3v0362009	0	0	0	0	0	0	0	0	0	0	0	0	Protein coding	Beta-fructofuranosidase insoluble isoenzyme [Medicago truncatula] gi|357511139|ref|XP_003625858.1|
Lj1g3v1079380	0	0	0	0	0	0	0	0	0	0	0	0	Protein coding	beta-galactosidase [Aedes aegypti] gi|157106609|ref|XP_001649402.1|
Lj0g3v0343729	750	530	562	733	610	689	579	817	819	574	934	638	Protein coding	beta-galactosidase [Cicer arietinum] gi|3021342|emb|CAA06310.1|
Lj0g3v0343709	4	0	4	13	1	3	4	4	5	2	9	6	Protein coding	Beta-galactosidase [Medicago truncatula] gi|357449773|ref|XP_003595163.1|
Lj0g3v0070539	0	0	0	0	0	0	0	0	0	0	0	0	Protein coding	Beta-galactosidase [Medicago truncatula] gi|357453875|ref|XP_003597218.1|
Lj0g3v0170709	0	0	0	0	0	0	0	0	0	0	0	0	Protein coding	Beta-galactosidase [Medicago truncatula] gi|357453875|ref|XP_003597218.1|
Lj0g3v0190699	0	0	0	0	0	0	0	0	0	0	0	0	Protein coding	Beta-galactosidase [Medicago truncatula] gi|357453875|ref|XP_003597218.1|
Lj1g3v2064410	0	0	0	0	0	0	0	0	0	0	0	0	Protein coding	Beta-galactosidase [Medicago truncatula] gi|357453875|ref|XP_003597218.1|
Lj0g3v0086549	0	0	0	0	0	0	0	0	0	3	0	0	Protein coding	Beta-galactosidase [Medicago truncatula] gi|357455519|ref|XP_003598040.1|
Lj0g3v0285689	0	0	0	0	0	0	0	0	0	0	0	1	Protein coding	Beta-galactosidase [Medicago truncatula] gi|357455519|ref|XP_003598040.1|
Lj2g3v0738540	0	0	0	0	1	0	0	0	1.5	0	5	0	Protein coding	beta-galactosidase [Vibrio cholerae] gi|446193532|ref|WP_000271387.1|
Lj0g3v0297529	0	0	0	0	0	0	0	0	0	0	0	0	Protein coding	beta-galactosidase 1 [Roseobacter litoralis Och 149] gi|339503109|ref|YP_004690529.1|
Lj3g3v0323160	179	103	128	154	151	188	186	144	134	196	102	106	Protein coding	Beta-galactosidase 17 [Theobroma cacao] gi|508779864|gb|EOY27120.1|
Lj3g3v3086090	1	3	0	0	0	0	1	0	1	0	0	0	Protein coding	Beta-galactosidase 6 [Aegilops tauschii] gi|475579573|gb|EMT18371.1|
Lj2g3v1012820	2	16	5	1	7	12	2	7	4	8	10	3	Protein coding	Beta-galactosidase 9 isoform 1 [Theobroma cacao] gi|508710498|gb|EOY02395.1|
Lj0g3v0167399	0	0	0	0	0	0	0	0	0	0	0	0	Protein coding	Beta-galactosidase 9 isoform 4 [Theobroma cacao] gi|508710501|gb|EOY02398.1|
Lj0g3v0067899	1	3	0	4	0	2	0	0	0	0	0	0	Protein coding	Beta-glucan-binding protein [Medicago truncatula] gi|358346201|ref|XP_003637159.1|
Lj0g3v0301979	4.5	3.5	4.5	4.5	2	6	2.5	3.5	9	8	4	2	Protein coding	Beta-glucan-binding protein [Medicago truncatula] gi|358346201|ref|XP_003637159.1|
Lj6g3v1898070	0	0	0	0	0	0	1	0	0	0	0	0	Protein coding	Beta-glucan-binding protein [Medicago truncatula] gi|358346201|ref|XP_003637159.1|
Lj1g3v0579380	0	0	0	0	0	0	0	0	0	0	0	0	Protein coding	Beta-glucan-binding protein [Medicago truncatula] gi|358346203|ref|XP_003637160.1|
Lj1g3v3023590	376	321	436	461	343	463	362	437	504	317	406	303	Protein coding	beta-glucan-binding protein 2 [Medicago truncatula] gi|81250785|gb|ABB69782.1|
Lj0g3v0301969	97.5	41.5	71.5	138.5	72	101	86.5	87.5	92	66	90	72	Protein coding	beta-glucan-binding protein 4 [Medicago truncatula] gi|81250789|gb|ABB69784.1|
Lj0g3v0295619	289	324	274	381	514	571	370	535	527	256	833	429	Protein coding	beta-glucan-elicitor receptor [Glycine max] gi|1752734|dbj|BAA11407.1|
Lj0g3v0305189	0	0	0	0	0	0	0	0	0	0	0	0	Protein coding	beta-glucosidase [Gordonia polyisoprenivorans] gi|493413492|ref|WP_006369421.1|
Lj0g3v0309069	110	85	92	155	424	471	431	416	353	383	370	333	Protein coding	Beta-glucosidase [Medicago truncatula] gi|357468871|ref|XP_003604720.1|
Lj1g3v2359030	7.5	5.5	7	8	4.5	4.5	6.5	7	15	8.5	5.5	9.5	Protein coding	Beta-glucosidase [Medicago truncatula] gi|357468871|ref|XP_003604720.1|
Lj4g3v1107470	153	112	139	201	38	91	63	75	93	112	48	71	Protein coding	Beta-glucosidase [Medicago truncatula] gi|357475017|ref|XP_003607794.1|
Lj1g3v2156590	0	3	4	2	1	0	0	3	4	0	2	3	Protein coding	Beta-glucosidase [Medicago truncatula] gi|357475019|ref|XP_003607795.1|
Lj4g3v1107520	2	6	1	6	1	0	2	2	4	1	0	0	Protein coding	Beta-glucosidase [Medicago truncatula] gi|357475019|ref|XP_003607795.1|
Lj0g3v0342849	0	0	0	0	2	0	0	0	0	0	2	0	Protein coding	Beta-glucosidase [Medicago truncatula] gi|357499861|ref|XP_003620219.1|
Lj0g3v0221529	0	0	0	0	0	0	1	0	4	0	0	0	Protein coding	Beta-glucosidase [Medicago truncatula] gi|358344112|ref|XP_003636137.1|
Lj1g3v2359020	28	8	11	26.5	13.5	13	19	29.5	25	19	26	22.5	Protein coding	Beta-glucosidase [Medicago truncatula] gi|358345707|ref|XP_003636917.1|
Lj0g3v0058639	3	0	0	0	0	0	0	0	0	2	0	0	Protein coding	beta-glucosidase [Paenibacillus sp. oral taxon 786] gi|496514640|ref|WP_009222923.1|
Lj0g3v0237099	2	1	2	1	0	0	1	0	0	0	0	2	Protein coding	beta-glucosidase [Rheinheimera nanhaiensis] gi|495493794|ref|WP_008218455.1|
Lj5g3v1003150	0	0	0	0	0	0	0	4	0	0	0	0	Protein coding	beta-glucosidase [Rhizoctonia solani AG-1 IA] gi|443923703|gb|ELU42868.1|
Lj6g3v0920640	0	0	0	2	0	0	0	0	0	0	0	0	Protein coding	beta-glucosidase [Rhizoctonia solani AG-1 IA] gi|443923703|gb|ELU42868.1|
Lj0g3v0362549	0	0	0	0	0	0	0	0	0	0	0	0	Protein coding	beta-glucosidase D2 [Lotus japonicus] gi|188573185|gb|ACD65510.1|
Lj5g3v0391400	0	0	0	0	0	0	0	0	0	0	0	0	Protein coding	beta-glucosidase D4 [Lotus japonicus] gi|208081617|gb|ACD65509.2|
Lj5g3v0391410	0	0	0	0	0	0	0	0	0	0	0	0	Protein coding	beta-glucosidase D4 [Lotus japonicus] gi|208081617|gb|ACD65509.2|
Lj0g3v0015149	12	14	6	16	7	11	11	7	15	17	12	15	Protein coding	beta-glucosidase D7 [Lotus japonicus] gi|188573187|gb|ACD65511.1|
Lj0g3v0015159	2	4	4	1	5	3	7	0	9	7	6	5	Protein coding	beta-glucosidase D7 [Lotus japonicus] gi|188573187|gb|ACD65511.1|
Lj0g3v0081719	16	16	6	30	35	23	32	45	46	13	42	24	Protein coding	beta-glucosidase D7 [Lotus japonicus] gi|188573187|gb|ACD65511.1|
Lj0g3v0153809	30	32	10	41	35	37	17	15	28	3	51	40	Protein coding	beta-glucosidase D7 [Lotus japonicus] gi|188573187|gb|ACD65511.1|
Lj0g3v0274469	2	2	0	11	3	9	3	7	2	1	11	0	Protein coding	beta-glucosidase D7 [Lotus japonicus] gi|188573187|gb|ACD65511.1|
Lj0g3v0164469	121	94	95	115	96	100	87	91	83	81	78	52	Protein coding	beta-ketoacyl synthase [Methylovorus sp. MP688] gi|313201011|ref|YP_004039669.1|
Lj0g3v0253549	56	18	72	56	35	54	44	52	57	58	35	41	Protein coding	Beta-ketoacyl-ACP reductase-like protein [Medicago truncatula] gi|357475583|ref|XP_003608077.1|
Lj4g3v2214840	3	4	6	9	4	1	4	4	2	2	0	0	Protein coding	beta-ketoacyl-ACP synthase II-1 [Arachis hypogaea] gi|210110425|gb|ACJ07142.1|
Lj0g3v0075349	463	393	533	496	410	520	506	467	514	399	479	336	Protein coding	beta-ketoacyl-ACP synthetase I [Glycine max] gi|351724925|ref|NP_001238610.1|
Lj1g3v1798600	0	0	0	0	0	0	0	0	0	0	0	0	Protein coding	beta-ketoacyl-CoA synthase [Arabidopsis thaliana] gi|62318951|dbj|BAD94049.1|
Lj2g3v0856540	0	0	0	0	0	0	0	0	0	0	0	0	Protein coding	beta-ketoacyl-CoA synthase [Arabidopsis thaliana] gi|62318951|dbj|BAD94049.1|
Lj1g3v1914960	2	0	0	0	2	1	2	0	1	0	2	2	Protein coding	beta-ketoacyl-coa synthase family protein [Populus trichocarpa] gi|224089128|ref|XP_002308642.1|
Lj0g3v0327879	0	0	0	0	0	0	0	0	0	0	0	0	Protein coding	beta-lactamase [Phaeobacter gallaeciensis 2.10] gi|400753341|ref|YP_006561709.1|
Lj2g3v3220800	0	0	0	1	1	1	0	0	0	0	0	0	Protein coding	beta-lactamase [Streptomyces sp. AA4] gi|496375822|ref|WP_009084812.1|
Lj0g3v0078849	0	0	0	0	0	0	0	0	0	0	0	0	Protein coding	beta-lactamase [Vibrio ichthyoenteri] gi|493765815|ref|WP_006714416.1|
Lj0g3v0106199	92	95	89.5	123.5	84	112	76	118	66.5	37	107.5	38	Protein coding	beta-lactamase domain-containing protein [Granulicella tundricola MP5ACTX9] gi|322435913|ref|YP_004218125.1|
Lj0g3v0269219	545.5	510	449	816.5	521	565	388	480.5	481	140	508	327	Protein coding	beta-lactamase domain-containing protein [Granulicella tundricola MP5ACTX9] gi|322435913|ref|YP_004218125.1|
Lj5g3v1811410	597	469	623	854	879	744	553	659	619	567	580	447	Protein coding	beta-lactamase domain-containing protein [Granulicella tundricola MP5ACTX9] gi|322435913|ref|YP_004218125.1|
Lj2g3v0370420	0	0	0	0	0	0	0	0	0	0	0	0	Protein coding	beta-lactamase domain-containing protein [Polaromonas naphthalenivorans CJ2] gi|121583422|ref|YP_973853.1|
Lj1g3v1300610	3	16	11	12	7	3	7	4	7	8	6	14	Protein coding	beta-lactamase family protein [Trichomonas vaginalis G3] gi|123498907|ref|XP_001327505.1|
Lj3g3v1728980	0	0	0	0	0	0	0	0	0	0	0	0	Protein coding	beta-lactamase precursor [Xanthomonas campestris pv. vesicatoria str. 85-10] gi|78048523|ref|YP_364698.1|
Lj5g3v2182540	5	4	0	2	1	3	1	2	13	1	0	6	Protein coding	Beta-lactamase-like protein [Medicago truncatula] gi|357444701|ref|XP_003592628.1|
Lj0g3v0185409	100	67	52	83	44	37	28	63	37	29	55	30	Protein coding	Beta-lactamase-like protein ENSP00000383859 [Theobroma cacao] gi|508780741|gb|EOY27997.1|
Lj4g3v2604650	26	24	16	41	8	6	3	4	12	9	14	12	Protein coding	Beta-lactamase-like protein ENSP00000383859 [Theobroma cacao] gi|508780741|gb|EOY27997.1|
Lj2g3v0661570	156.5	118.5	121.5	273	157	287	148	192	276	226	150.5	118.5	Protein coding	beta-tubulin 16 [Salix arbutifolia] gi|460240332|gb|AGH08237.1|
Lj4g3v0385850	196	122	121	194	187	209	170	194	217	168	178	145	Protein coding	Beta-ureidopropionase [Medicago truncatula] gi|357476203|ref|XP_003608387.1|
Lj1g3v3217930	248	174	228	288	234	273	247	290	260	205	247	198	Protein coding	beta-xylosidase [Bacteroides finegoldii] gi|495032122|ref|WP_007757665.1|
Lj1g3v4862960	162	150	178	238	164	219	149	191	185	151	189	124	Protein coding	Beta-xylosidase [Medicago truncatula] gi|357511337|ref|XP_003625957.1|
Lj1g3v0683930	0	2	0	3	0	2	4	3	3	1	11	2	Protein coding	b-glycosyltransferase [Ramlibacter tataouinensis TTB310] gi|337278720|ref|YP_004618191.1|
Lj4g3v2963430	110	77	87	93	125	153	118	113	141	77	179	94	Protein coding	bHLH transcription factor [Lotus japonicus] gi|300117045|dbj|BAJ10680.1|
Lj3g3v0030630	4	0	3	4	1	1	0	1	0	5	0	3	Protein coding	BHLH transcription factor [Medicago truncatula] gi|357455385|ref|XP_003597973.1|
Lj4g3v2882120	0	1	0	6	0	0	0	0	3	4	3	1	Protein coding	BHLH transcription factor [Medicago truncatula] gi|357520555|ref|XP_003630566.1|
Lj3g3v2330790	308	270	366	436	335	343	359	341	379	373	369	227	Protein coding	bHLH transcription factor LjTAN1 [Lotus japonicus] g3vi|300117047|dbj|BAJ10681.1|
Lj5g3v0975560	1	0	0	4	2	0	0	0	1	0	1	0	Protein coding	bHLH transcription factor LjTT8 [Lotus japonicus] g3vi|224994136|dbj|BAH28881.1|
Lj5g3v0975570	3	2	3	2	5	0	6	5	13	0	2	1	Protein coding	bHLH transcription factor LjTT8 [Lotus japonicus] g3vi|224994136|dbj|BAH28881.1|
Lj5g3v0975580	18	20	16	34	48	50	46	51	49	26	35	36	Protein coding	bHLH transcription factor LjTT8 [Lotus japonicus] g3vi|224994136|dbj|BAH28881.1|
Lj3g3v1339010	85	51	59	81	90	115	111	101	103	115	90	98	Protein coding	BI1-like protein [Medicago truncatula] gi|357440615|ref|XP_003590585.1|
Lj5g3v1003620	616	537	624	905	921	1388	921	1099	1262	947	986	836	Protein coding	BI1-like protein [Medicago truncatula] gi|357440615|ref|XP_003590585.1|
Lj1g3v1464140	3	10	7	3	11	3	3	2	3	1	4	2	Protein coding	Bicaudal C-like protein [Medicago truncatula] gi|357520541|ref|XP_003630559.1|
Lj4g3v0147780	59	51	84	103	84	64	72	77	84	53	83	48	Protein coding	Bicaudal C-like protein [Medicago truncatula] gi|357520541|ref|XP_003630559.1|
Lj4g3v2882140	2.5	4.5	6	5	4	6	4	5.5	10.5	3.5	5	4	Protein coding	Bicaudal C-like protein [Medicago truncatula] gi|357520541|ref|XP_003630559.1|
Lj4g3v2882150	51.5	40.5	45	37	44	49	37	35.5	65.5	61.5	75	40	Protein coding	Bicaudal C-like protein [Medicago truncatula] gi|357520541|ref|XP_003630559.1|
Lj0g3v0343259	0	0	0	0	0	0	0	0	0	0	0	0	Protein coding	bifunctional acetaldehyde-CoA/alcohol dehydrogenase [Sporolactobacillus vineae] gi|498317281|ref|WP_010631437.1|
Lj6g3v0961570	0	0	0	0	0	0	0	0	0	0	0	0	Protein coding	bifunctional biotin--[acetyl-CoA-carboxylase] gi|78045046|ref|YP_361168.1|
Lj0g3v0173489	75	50	69	114	99	89	48	91	76	38	113	57	Protein coding	Bifunctional dihydroflavonol 4-reductase/flavanone 4-reductase isoform 1 [Theobroma cacao] gi|508712421|gb|EOY04318.1|
Lj2g3v0167090	2	0	2	0	0	0	0	2	0	7	0	0	Protein coding	Bifunctional dihydroflavonol 4-reductase/flavanone 4-reductase isoform 1 [Theobroma cacao] gi|508712421|gb|EOY04318.1|
Lj2g3v0621250	0	0	0	0	0	0	0	0	0	0	0	0	Protein coding	bifunctional flagellar biosynthesis proteins FliR/FlhB [Candidatus Arthromitus sp. SFB-rat-Yit] gi|347542803|ref|YP_004857440.1|
Lj2g3v1988580	0	0	0	0	0	0	0	0	0	0	0	0	Protein coding	bifunctional flagellar biosynthesis proteins FliR/FlhB [Candidatus Arthromitus sp. SFB-rat-Yit] gi|347542803|ref|YP_004857440.1|
Lj4g3v1894390	0	0	0	0	0	0	0	0	0	0	0	0	Protein coding	bifunctional flagellar biosynthesis proteins FliR/FlhB [Candidatus Arthromitus sp. SFB-rat-Yit] gi|347542803|ref|YP_004857440.1|
Lj5g3v0085050	0	0	0	0	0	0	0	0	0	0	0	0	Protein coding	bifunctional flagellar biosynthesis proteins FliR/FlhB [Candidatus Arthromitus sp. SFB-rat-Yit] gi|347542803|ref|YP_004857440.1|
Lj3g3v1602750	1	0	0	0	5	11	0	1	3	0	3	0	Protein coding	bifunctional glutamine-synthetase adenylyltransferase/deadenyltransferase [Alteromonas sp. SN2] gi|333892182|ref|YP_004466057.1|
Lj0g3v0218279	54.5	59.5	87.5	100.5	82.5	88.5	87	86.5	92.5	64.5	67.5	55.5	Protein coding	bifunctional glutamine-synthetase adenylyltransferase/deadenyltransferase [Vibrio harveyi] gi|491592830|ref|WP_005450395.1|
Lj3g3v1475660	0	0	0	3	0	0	0	0	0	2	0	0	Protein coding	bifunctional glycosyltransferase [Sinorhizobium meliloti 1021] gi|16264637|ref|NP_437429.1|
Lj0g3v0299689	0	0	0	1	0	0	0	6	0	0	0	0	Protein coding	Bifunctional inhibitor/lipid-transfer protein/seed storage 2S albumin superfamily protein [Theobroma cacao] gi|508704389|gb|EOX96285.1|
Lj0g3v0062829	336	280	293	422	283	306	261	364	334	195	283	225	Protein coding	Bifunctional inhibitor/lipid-transfer protein/seed storage 2S albumin superfamily protein [Theobroma cacao] gi|508704884|gb|EOX96780.1|
Lj0g3v0318849	0	0	0	0	0	0	0	0	0	0	0	0	Protein coding	bifunctional phosphopantothenoylcysteine decarboxylase/phosphopantothenate synthase [Helicobacter pylori Shi169] gi|386752824|ref|YP_006226043.1|
Lj0g3v0180989	4	3	9	3	10	7	12	9	12	10	9	6	Protein coding	Bifunctional protein aas [Medicago truncatula] gi|357454395|ref|XP_003597478.1|
Lj0g3v0205559	31	13	48	55	86.5	124	104	64	60.5	54.5	69.5	31	Protein coding	Bifunctional protein aas [Medicago truncatula] gi|357454395|ref|XP_003597478.1|
Lj0g3v0205579	44	44	53	78	161.5	149	72	131	94.5	96.5	95.5	61	Protein coding	Bifunctional protein aas [Medicago truncatula] gi|357454395|ref|XP_003597478.1|
Lj3g3v3271550	7	3	12	7	32	58	48	43	31	29	31	22	Protein coding	Bifunctional protein aas [Medicago truncatula] gi|357454395|ref|XP_003597478.1|
Lj5g3v1599650	0	0	0	3	38	57	40	18	4	6	5	11	Protein coding	Bifunctional protein FolC [Propionibacterium acidipropionici ATCC 4875] gi|410865889|ref|YP_006980500.1|
Lj1g3v1318140	0	0	0	0	0	0	0	0	0	0	0	0	Protein coding	Biglycan precursor [Giardia intestinalis ATCC 50581] gi|253744368|gb|EET00588.1|
Lj4g3v2742930	0	0	0	0	0	0	0	0	0	0	0	0	Protein coding	Biglycan precursor [Giardia intestinalis ATCC 50581] gi|253744368|gb|EET00588.1|
Lj4g3v1802300	126	97	140	163	131	142	156	180	148	107	124	117	Protein coding	Bile acid Na+ symporter family protein [Medicago truncatula] gi|357477833|ref|XP_003609202.1|
Lj0g3v0340409	13	2	5	11	5	15	8	14	12	5	17	6	Protein coding	binding protein [Arabidopsis lyrata subsp. lyrata] gi|297791163|ref|XP_002863466.1|
Lj5g3v0013180	8	1.5	6	8.5	9.5	6	4.5	18.5	6.5	4	10	4	Protein coding	binding protein [Arabidopsis lyrata subsp. lyrata] gi|297802544|ref|XP_002869156.1|
Lj1g3v4730370	46	51	67	81	54	79	50	80	57	47	84	55	Protein coding	binding protein [Arabidopsis lyrata subsp. lyrata] gi|297806659|ref|XP_002871213.1|
Lj1g3v4277590	25	23	36	26	22	28	15	32	30	24	29	16	Protein coding	binding protein [Arabidopsis lyrata subsp. lyrata] gi|297817084|ref|XP_002876425.1|
Lj0g3v0015749	0	0	0	0	0	0	0	0	0	0	0	0	Protein coding	binding protein [Arabidopsis lyrata subsp. lyrata] gi|297819316|ref|XP_002877541.1|
Lj2g3v2724450	2	2	0	0	1	0	0	6	2	0	0	0	Protein coding	binding protein [Arabidopsis lyrata subsp. lyrata] gi|297819316|ref|XP_002877541.1|
Lj1g3v3218050	529	403	498	544	486	522	475	420	593	634	512	434	Protein coding	binding protein [Arabidopsis lyrata subsp. lyrata] gi|297823849|ref|XP_002879807.1|
Lj4g3v0423130	233	175	200	262	312	346	209	280	387	245	263	228	Protein coding	binding protein [Arabidopsis lyrata subsp. lyrata] gi|297837269|ref|XP_002886516.1|
Lj4g3v2666320	61	35	55	36	68	75	85	77	130	93	76	68	Protein coding	binding protein [Arabidopsis lyrata subsp. lyrata] gi|297847910|ref|XP_002891836.1|
Lj0g3v0166069	0	0.5	0	1.5	2.5	0.5	0	0	0.5	2	1.5	0	Protein coding	binding-protein-dependent transport system inner membrane protein [Paenibacillus mucilaginosus KNP414] gi|337748708|ref|YP_004642870.1|
Lj0g3v0166079	1	1.5	0	1.5	2.5	0.5	0	1	0.5	2	1.5	0	Protein coding	binding-protein-dependent transport system inner membrane protein [Paenibacillus mucilaginosus KNP414] gi|337748708|ref|YP_004642870.1|
Lj3g3v2692970	0	0	0	0	0	0	0	0	0	0	0	0	Protein coding	binding-protein-dependent transport system inner membrane protein [Rahnella sp. Y9602] gi|322835420|ref|YP_004215446.1|
Lj0g3v0301789	0	4	0	1	0	4	0	0	4	1	1	2	Protein coding	binding-protein-dependent transporter inner membrane component [Streptosporangium roseum DSM 43021] gi|271966333|ref|YP_003340529.1|
Lj1g3v4515950	0	0	0	0	0	0	0	0	0	0	0	0	Protein coding	binding-protein-dependent transporter inner membrane component [Streptosporangium roseum DSM 43021] gi|271966333|ref|YP_003340529.1|
Lj0g3v0344589	0	0	0	0	0	0	0	0	0	0	0	0	Protein coding	binding-protein-dependent transporter system inner membrane protein [Thauera sp. 63] gi|490371742|ref|WP_004251346.1|
Lj3g3v0669030	0	0	0	0	0	0	0	0	0	0	0	0	Protein coding	binding-protein-dependent transporters inner membrane component [Dickeya dadantii Ech703] gi|242238151|ref|YP_002986332.1|
Lj0g3v0139639	1	0	1	2	0	0	0	0	7	7	1	1	Protein coding	binding-protein-dependent transporters inner membrane component [Tsukamurella paurometabola DSM 20162] gi|296140821|ref|YP_003648064.1|
Lj3g3v2809320	0	0	0	0	0	0	0	0	0	0	0	0	Protein coding	biopolymertransporter ExbD/TolR [Burkholderia sp. CCGE1002] gi|295700975|ref|YP_003608868.1|
Lj1g3v3008790	132	85	124	106	105	136	88	137	131	68	171	109	Protein coding	biotin carboxyl carrier protein subunit [Glycine max] gi|351721795|ref|NP_001235174.1|
Lj3g3v3599460	286	243	293	349	307	295	243	291	274	226	267	252	Protein coding	Biotin synthase [Medicago truncatula] gi|357474135|ref|XP_003607352.1|
Lj0g3v0305399	0	0	0	0	0	0	0	0	0	0	0	0	Protein coding	biotin synthase [Schizosaccharomyces japonicus yFS275] gi|213404790|ref|XP_002173167.1|
Lj0g3v0142009	4	2	0	2	7	1	0	5	5	5	1	1	Protein coding	Biotin synthase mitochondrial [Wickerhamomyces ciferrii] gi|406604723|emb|CCH43858.1|
Lj0g3v0327079	0	0	0	0	0	0	0	0	0	0	0	0	Protein coding	biotin/lipoyl attachment domain-containing protein [Turneriella parva DSM 21527] gi|392403433|ref|YP_006440045.1|
Lj0g3v0134809	38	48	36	39	61	70	40	25	59	39	85	49	Protein coding	BIP1 [Medicago truncatula] gi|357452975|ref|XP_003596764.1|
Lj1g3v0395740	18	7	14	11	9	19	20	8	23	9	15	14	Protein coding	Bis(5'-nucleosyl)-tetraphosphatase (asymmetrical) [Dehalobacter sp. DCA] gi|410659191|ref|YP_006911562.1|
Lj3g3v1341610	1637	1192	1633	2129	840	1271	1176	1095	1526	1222	1147	845	Protein coding	Blue copper protein [Medicago truncatula] gi|357453527|ref|XP_003597041.1|
Lj4g3v1881060	0	0	0	1	0	0	0	0	1	0	0	2	Protein coding	Blue copper protein [Medicago truncatula] gi|357478161|ref|XP_003609366.1|
Lj4g3v1881230	4	13	5	7	8	23	5	25	3	2	4	9	Protein coding	Blue copper protein [Medicago truncatula] gi|357478161|ref|XP_003609366.1|
Lj4g3v1881240	0	0	0	0	2	0	0	0	0	0	0	0	Protein coding	Blue copper protein [Medicago truncatula] gi|357478161|ref|XP_003609366.1|
Lj4g3v1881300	353	323.5	249	382.5	319	614.5	313.5	481.5	523.5	67.5	464.5	349.5	Protein coding	Blue copper protein [Medicago truncatula] gi|357478161|ref|XP_003609366.1|
Lj4g3v1881310	4888	4230.5	4412	4814.5	5360	8781.5	6420.5	7086.5	7495.5	5478.5	6702.5	5408.5	Protein coding	Blue copper protein [Medicago truncatula] gi|357478161|ref|XP_003609366.1|
Lj5g3v1062410	7	3	8	9	7	36	21	19	30	31	2	17	Protein coding	Blue copper protein [Medicago truncatula] gi|357478161|ref|XP_003609366.1|
Lj2g3v0621070	101	105	140	138	92	94	83	121	139	130	119	83	Protein coding	Blue copper protein [Medicago truncatula] gi|357500017|ref|XP_003620297.1|
Lj5g3v2099700	0	0	0	0	0	0	0	0	0	0	0	0	Protein coding	Bm8 interacting protein precursor [Bombyx mori] gi|300068967|ref|NP_001177769.1|
Lj0g3v0022289	0	0	0	0	0	0	0	0	0	0	0	0	Protein coding	BNR repeat domain protein [Cystobacter fuscus] gi|488698037|ref|WP_002622066.1|
Lj6g3v0217190	0	0	0	0	0	0	0	0	0	0	0	0	Protein coding	BNR repeat-containing glycosyl hydrolase [Acidothermus cellulolyticus 11B] gi|117928702|ref|YP_873253.1|
Lj4g3v2035070	64	64	54	67	53	53	82	67	63	37	62	44	Protein coding	BNR/Asp-box repeat family protein isoform 1 [Theobroma cacao] gi|508784374|gb|EOY31630.1|
Lj4g3v2754440	164	105	138	173	159	263	182	178	217	200	197	141	Protein coding	BolA-like protein [Medicago truncatula] gi|357519787|ref|XP_003630182.1|
Lj0g3v0103269	8	5	1	8	1	2	0	1	3	2	0	1	Protein coding	bone morphogenetic protein 5/7 bmp5/7 [Aedes aegypti] gi|157137998|ref|XP_001664112.1|
Lj0g3v0112839	198	22	27	46	324	478	159	433	398	145	349	266	Protein coding	Bowman-Birk type protease inhibitor-like precursor [Glycine max] gi|351722763|ref|NP_001237767.1|
Lj0g3v0097809	0	0	0	0	0	0	0	0	0	0	0	0	Protein coding	branched amino acid transaminase [Vigna unguiculata] gi|457866473|dbj|BAM93581.1|
Lj0g3v0136769	0	0	0	0	0	0	0	0	0	0	0	0	Protein coding	branched-chain alpha-keto acid dehydrogenase subunit E2 [Bacillus sp. SG-1] gi|493890872|ref|WP_006836897.1|
Lj0g3v0218649	21	11	15	28	9	16	9	9	19	13	15	11	Protein coding	branched-chain amino acid ABC transporter [Mesorhizobium amorphae] gi|493226551|ref|WP_006204625.1|
Lj0g3v0257229	27	36	35	50	27	55	33	59	31	31	53	37	Protein coding	branched-chain amino acid aminotransferase [Nocardiopsis alba ATCC BAA-2165] gi|403510451|ref|YP_006642089.1|
Lj4g3v1335310	0	0	0	0	0	1	1	0	0	0	1	0	Protein coding	branched-chain amino acid aminotransferase [Vibrionales bacterium SWAT-3] gi|490877311|ref|WP_004739309.1|
Lj2g3v1983990	265	193	286	321	314	284	282	313	310	182	357	298	Protein coding	Branched-chain-amino-acid aminotransferase [Medicago truncatula] gi|357482487|ref|XP_003611530.1|
Lj4g3v0696580	1779	1306	1681	2094	1393	1918	1533	1672	1825	1364	1536	1191	Protein coding	branched-chain-amino-acid aminotransferase 5 [Arabidopsis thaliana] gi|334188655|ref|NP_001190627.1|
Lj1g3v1222380	240	188.5	243.5	268.5	200	252	224.5	221	261.5	188	229.5	156.5	Protein coding	Brassinosteroid receptor [Medicago truncatula] gi|357464445|ref|XP_003602504.1|
Lj1g3v4764370	0	0	0	0	0	0	0	0	0	0	0	0	Protein coding	BRCT domain-containing DNA repair-like protein isoform 2 [Theobroma cacao] gi|508703023|gb|EOX94919.1|
Lj5g3v1600740	130	73	111	112	93	128	82	120	124	148	117	101	Protein coding	BRCT domain-containing protein [Medicago truncatula] gi|357442293|ref|XP_003591424.1|
Lj4g3v1736170	0	0	0	0	0	0	0	0	0	0	0	0	Protein coding	breaking of asymmetry in the stomatal lineage protein [Arabidopsis thaliana] gi|15239464|ref|NP_200896.1|
Lj6g3v1898060	0	0	0	0	0	0	0	0	0	0	0	0	Protein coding	breaking of asymmetry in the stomatal lineage protein [Arabidopsis thaliana] gi|15239464|ref|NP_200896.1|
Lj1g3v1786350	5	0	2	5	1	2	0	4	7	2	6	1	Protein coding	Brefeldin A-inhibited guanine nucleotide-exchange protein [Medicago truncatula] gi|357479277|ref|XP_003609924.1|
Lj3g3v2928410	335	235	262	358	266	387	267	342	405	359	346	276	Protein coding	BRI1 suppressor 1 (BSU1)-like 2 isoform 1 [Theobroma cacao] gi|508786020|gb|EOY33276.1|
Lj1g3v4552380	1851	1491	1806	2640	2195	2636	2034	2108	2787	2189	2316	1613	Protein coding	BRI1-KD interacting protein [Medicago truncatula] gi|357510441|ref|XP_003625509.1|
Lj1g3v4554490	250.5	203.5	254	270.5	352	403.5	304.5	322	385	311	396.5	297	Protein coding	BRI1-KD interacting protein [Medicago truncatula] gi|357510441|ref|XP_003625509.1|
Lj2g3v2661620	0	0	0	1	0	0	0	0	0	7	0	0	Protein coding	BRI1-KD interacting protein [Medicago truncatula] gi|357510441|ref|XP_003625509.1|
Lj5g3v0614540	161	147	141	168	193.5	262.5	189	173	223	144	228	185.5	Protein coding	BRI1-KD interacting protein [Medicago truncatula] gi|357510441|ref|XP_003625509.1|
Lj0g3v0305439	28	25	32	45	33	49	24	17	19	33	40	16	Protein coding	Bric-a-brac 1 [Theobroma cacao] gi|508716484|gb|EOY08381.1|
Lj4g3v2820110	0	1	0	2	2	1	3	1	2	3	1	6	Protein coding	bristled-like protein [Trifolium repens] gi|289540945|gb|ADD09615.1|
Lj1g3v3902600	176	169	248	226	174	169	198	171	187	124	207	119	Protein coding	BRO1 domain-containing protein BROX [Medicago truncatula] gi|357508279|ref|XP_003624428.1|
Lj4g3v2962340	69	50	75	88	62	61	62	56	66	50	62	38	Protein coding	Bromo-adjacent domain-containing protein [Theobroma cacao] gi|508777475|gb|EOY24731.1|
Lj1g3v2035300	77	64	107	126	97	108	82	88	98	81	107	90	Protein coding	bromo-adjacent homology (BAH) domain-containing protein [Arabidopsis thaliana] gi|334187617|ref|NP_196708.5|
Lj3g3v0200830	11	5	11	29	9	7	6	12	4	12	19	8	Protein coding	bromo-adjacent homology (BAH) domain-containing protein [Arabidopsis thaliana] gi|334187617|ref|NP_196708.5|
Lj3g3v1261050	76	47	80	72	38	20	6	20	18	14	22	5	Protein coding	Bromodomain adjacent to zinc finger domain protein 2A [Heterocephalus glaber] gi|351703610|gb|EHB06529.1|
Lj0g3v0263869	0	0	0	1	0	0	0	0	0	0	1	0	Protein coding	Bromodomain adjacent to zinc finger domain protein 2B [Medicago truncatula] gi|357478061|ref|XP_003609316.1|
Lj0g3v0344449	2	4	2	0	0	0	2	0	0	1	1	0	Protein coding	Bromodomain adjacent to zinc finger domain protein 2B [Medicago truncatula] gi|357478061|ref|XP_003609316.1|
Lj1g3v0117800	101	82	86	91	114	129	92	106	85	83	132	111	Protein coding	Bromodomain adjacent to zinc finger domain protein 2B [Medicago truncatula] gi|357481033|ref|XP_003610802.1|
Lj6g3v2078010	74	63	67	84	151	117	123	137	148	111	167	93	Protein coding	Bromodomain protein [Medicago truncatula] gi|357446403|ref|XP_003593479.1|
Lj3g3v0916990	133	86	117	114	96	156	111	139	138	111	102	91	Protein coding	Bromodomain protein [Medicago truncatula] gi|357451009|ref|XP_003595781.1|
Lj6g3v2275090	958	498	630	828	778	1127	689	903	923	897	901	588	Protein coding	Bromodomain-containing protein [Medicago truncatula] gi|357445295|ref|XP_003592925.1|
Lj6g3v0857780	207	155	198	334	171	206	197	189	220	196	189	173	Protein coding	Bromodomain-containing protein [Medicago truncatula] gi|357459703|ref|XP_003600132.1|
Lj2g3v2449300	0	0	0	2	1	0	0	0	0	0	0	0	Protein coding	Bromodomain-containing protein [Medicago truncatula] gi|357491589|ref|XP_003616082.1|
Lj0g3v0253079	290	218	305	397	270	388	292	316	349	369	295	177	Protein coding	Bromodomain-containing protein [Medicago truncatula] gi|357494567|ref|XP_003617572.1|
Lj1g3v3384650	20	15	33	22	34	27	11	38	28	6	18	18	Protein coding	bromodomain-containing protein [Ricinus communis] gi|255539242|ref|XP_002510686.1|
Lj1g3v1498450	28	9	20	15	13	25	14	14	22	10	10	23	Protein coding	bromodomain-containing protein 8 partial [Clonorchis sinensis] gi|358332776|dbj|GAA51393.1|
Lj0g3v0178029	0	0	0	0	0	0	0	0	0	0	0	0	Protein coding	Bromodomain-containing RNA-binding protein [Medicago truncatula] gi|357518619|ref|XP_003629598.1|
Lj0g3v0212999	0	0	0	0	0	0	0	0	0	0	0	0	Protein coding	brorin precursor [Danio rerio] gi|167830429|ref|NP_001108100.1|
Lj0g3v0236979	11	1	0	3	3	3	8	4	16	9	11	14	Protein coding	brother of FT and TFL1 protein [Glycine max] gi|351725915|ref|NP_001236597.1|
Lj1g3v2268460	8	10	13	13	11	22	10	17	17	7	14	10	Protein coding	BR-signaling kinase 1 [Theobroma cacao] gi|508723317|gb|EOY15214.1|
Lj2g3v1981830	896	637	768	1094	986	1150	962	998	1178	1043	1060	760	Protein coding	BSD domain containing protein [Medicago truncatula] gi|357482523|ref|XP_003611548.1|
Lj1g3v1755620	350	208.5	265.5	341	396	394.5	288	353.5	488	476.5	365.5	251	Protein coding	BSD domain containing protein [Zea mays] gi|226530759|ref|NP_001147842.1|
Lj1g3v1755630	269	201.5	234.5	298	272	272.5	232	225.5	317	235.5	289.5	250	Protein coding	BSD domain containing protein [Zea mays] gi|226530759|ref|NP_001147842.1|
Lj1g3v2375850	113	129	127	172	204	192	213	189	227	300	173	123	Protein coding	BSD domain-containing protein [Arabidopsis lyrata subsp. lyrata] gi|297845572|ref|XP_002890667.1|
Lj2g3v1204560	485	495	576	675	569	490	468	557	612	413	567	399	Protein coding	BSD domain-containing protein [Arabidopsis lyrata subsp. lyrata] gi|297845572|ref|XP_002890667.1|
Lj4g3v1881970	22	9	8	15	20	21	7	16	21	2	16	17	Protein coding	BSD domain-containing protein [Arabidopsis thaliana] gi|18396945|ref|NP_565349.1|
Lj0g3v0100879	70	73	55	54	69	48	67	64	53	43	75	50	Protein coding	BSD domain-containing protein [Arabidopsis thaliana] gi|18404344|ref|NP_566755.1|
Lj2g3v1369270	576	448	604	803	575	695	578	655	714	585	635	475	Protein coding	BSD domain-containing protein [Medicago truncatula] gi|357447603|ref|XP_003594077.1|
Lj1g3v4154950	33	18	11	27	5	10	12	13	16	10	10	8	Protein coding	BTB/POZ ankyrin repeat protein [Lotus japonicus] gi|343794556|gb|AEM62768.1|
Lj1g3v4155980	0	0	0	0	2	0	0	0	0	0	0	1	Protein coding	BTB/POZ ankyrin repeat protein [Lotus japonicus] gi|343794556|gb|AEM62768.1|
Lj4g3v1200890	12	11	2	18	7	4	4	5	5	5	6	11	Protein coding	BTB/POZ ankyrin repeat protein [Lotus japonicus] gi|343794556|gb|AEM62768.1|
Lj4g3v1399920	154	131	78	110	1150	1239	1044	987	1068	1308	1174	643	Protein coding	BTB/POZ domain-containing protein [Lotus japonicus] gi|283132373|dbj|BAI63592.1|
Lj0g3v0110849	4	5	1	0	0	4	0	0	0	0	2	1	Protein coding	BTB/POZ domain-containing protein [Medicago truncatula] gi|357450437|ref|XP_003595495.1|
Lj0g3v0163429	165.5	111.5	146.5	167	158.5	166	142.5	178.5	177	132.5	178	131.5	Protein coding	BTB/POZ domain-containing protein [Medicago truncatula] gi|357482641|ref|XP_003611607.1|
Lj2g3v1438400	145	104	82	134	151	168	108	136	140	136	182	122	Protein coding	BTB/POZ domain-containing protein [Medicago truncatula] gi|357485631|ref|XP_003613103.1|
Lj2g3v1068860	1	0	2	0	2	0	3	0	1	0	1	2	Protein coding	BTB/POZ domain-containing protein TNFAIP1 isoform 1 [Theobroma cacao] gi|508700774|gb|EOX92670.1|
Lj4g3v2826840	0	0	0	4	0	3	0	0	0	3	0	0	Protein coding	BTB/POZ domain-containing protein TNFAIP1 isoform 1 [Theobroma cacao] gi|508700774|gb|EOX92670.1|
Lj4g3v1330880	2	0	0	0	0	0	0	0	0	0	0	0	Protein coding	B-type subunit of proteasome [Scheffersomyces stipitis CBS 6054] gi|126136501|ref|XP_001384774.1|
Lj4g3v2581410	176	92	139	157	160	173	130	177	167	105	162	121	Protein coding	BUD31-like protein [Medicago truncatula] gi|357518649|ref|XP_003629613.1|
Lj1g3v2036410	109	92	26	131	99	200	111	282	164	114	215	225	Protein coding	BURP domain protein precursor [Glycine max] gi|351722000|ref|NP_001235949.1|
Lj3g3v3338520	7.5	4.5	1.5	5.5	6	5.5	3.5	8	10	3	5	3	Protein coding	BURP domain-containing protein [Medicago truncatula] gi|357473173|ref|XP_003606871.1|
Lj3g3v3338530	2053.5	1327.5	1513.5	2133.5	1562	1974.5	1532.5	1888	1935	1246	1762	1295	Protein coding	BURP domain-containing protein [Medicago truncatula] gi|357473173|ref|XP_003606871.1|
Lj5g3v1599640	0	0	0	2	54	85	51	39	14	12	2	10	Protein coding	Bv80 partial [Babesia bovis] gi|399240765|gb|AFP43194.1|
Lj0g3v0204789	36	27	32	41	24	24	19	27	30	11	35	30	Protein coding	BY-inesin-like protein [Medicago truncatula] gi|357454965|ref|XP_003597763.1|
Lj1g3v4691490	13	10	5	14	8	3	2	14	13	0	4	5	Protein coding	BY-inesin-like protein [Medicago truncatula] gi|357454965|ref|XP_003597763.1|
Lj1g3v2924210	397	361	361	470	296	510	457	457	431	302	440	345	Protein coding	BZIP domain class transcription factor [Malus domestica] gi|302398613|gb|ADL36601.1|
Lj3g3v0549700	82	89	109	111	115	147	90	141	148	76	109	115	Protein coding	BZIP domain class transcription factor [Malus domestica] gi|302398613|gb|ADL36601.1|
Lj1g3v1650270	314	212	281	402	194	280	296	209	375	385	263	224	Protein coding	bZIP transcription factor [Caragana korshinskii] gi|110749701|gb|ABG90380.1|
Lj0g3v0202689	8	4	5	9	13	10	10	6	15	29	6	5	Protein coding	BZIP transcription factor [Gaeumannomyces graminis var. tritici R3-111a-1] gi|402085837|gb|EJT80735.1|
Lj0g3v0321359	6	13	12	15	7	9	9	4	14	10	4	7	Protein coding	bZIP transcription factor [Malus domestica] gi|427191153|dbj|BAM71071.1|
Lj3g3v2385360	42	38	82	53	46	73	31	54	54	48	47	57	Protein coding	bZip transcription factor [Psophocarpus tetragonolobus] gi|51870705|dbj|BAD42432.1|
Lj1g3v4979990	89.5	66	54.5	94	310.5	218.5	187.5	248.5	384	355	456.5	277	Protein coding	bZIP transcription factor bZIP105 [Glycine max] gi|351726040|ref|NP_001237113.1|
Lj2g3v3351910	116	97	74	117	100	121.5	94	147	141	72	160	134	Protein coding	BZIP transcription factor bZIP107 [Medicago truncatula] gi|357495621|ref|XP_003618099.1|
Lj0g3v0348759	394	304	405	500	454	586	400	552	555	363	508	408	Protein coding	bZIP transcription factor bZIP109 [Glycine max] gi|351726570|ref|NP_001237131.1|
Lj2g3v1338840	161	97	132	142	109	118	82	168	98	61	146	95	Protein coding	bZIP transcription factor bZIP109 [Glycine max] gi|351726570|ref|NP_001237131.1|
Lj0g3v0007459	0	0	0	0	0.5	0	0.5	0	0	0	0	0	Protein coding	BZIP transcription factor bZIP11 [Medicago truncatula] gi|357438229|ref|XP_003589390.1|
Lj0g3v0170449	0	0	0	0	0	0.5	0	0	0	1.5	0	0	Protein coding	BZIP transcription factor bZIP11 [Medicago truncatula] gi|357438229|ref|XP_003589390.1|
Lj2g3v2972750	61	31	40	62	51	33	52	66	57	18	33	26	Protein coding	BZIP transcription factor bZIP114 [Medicago truncatula] gi|357493587|ref|XP_003617082.1|
Lj3g3v3440330	895	740	882	1197	932	1226	953	1068	1057	1034	1165	713	Protein coding	bZIP transcription factor bZIP121 [Glycine max] gi|395980473|ref|NP_001237296.1|
Lj1g3v3381340	195	187	175	233	194	197	144	204	293	66	306	161	Protein coding	bZIP transcription factor bZIP124 [Glycine max] gi|351724635|ref|NP_001238344.1|
Lj1g3v4897980	0	0	0	1	0	0	0	0	0	0	8	0	Protein coding	bZIP transcription factor bZIP124 [Glycine max] gi|351724635|ref|NP_001238344.1|
Lj3g3v3374620	275.5	264.5	220	373	124.5	188	118.5	164	198	145	173	111.5	Protein coding	bZIP transcription factor bZIP124 [Glycine max] gi|351724635|ref|NP_001238344.1|
Lj3g3v3374640	392.5	360.5	301	503	167.5	290	189.5	215	265	195	249	189.5	Protein coding	bZIP transcription factor bZIP124 [Glycine max] gi|351724635|ref|NP_001238344.1|
Lj0g3v0236609	194	131	142	233	115	189	125	149	188	113	159	105	Protein coding	bZIP transcription factor bZIP131 [Glycine max] gi|351720971|ref|NP_001237194.1|
Lj4g3v2820130	10	5	20	10	7	13	11	13	11	11	11	6	Protein coding	BZIP transcription factor bZIP133 [Medicago truncatula] gi|357519523|ref|XP_003630050.1|
Lj2g3v0704980	0	0	0	0	0	0	0	0	0	0	0	0	Protein coding	bZIP transcription factor bZIP35 [Glycine max] gi|351721340|ref|NP_001236950.1|
Lj1g3v4703010	0	0	0	2	1	0	0	4	1	5	2	3	Protein coding	BZIP transcription factor bZIP39 [Medicago truncatula] gi|357510985|ref|XP_003625781.1|
Lj1g3v2216450	278	339	316	453	449	569	659	583	629	687	539	471	Protein coding	bZIP transcription factor bZIP46 [Glycine max] gi|351721722|ref|NP_001236963.1|
Lj1g3v4864250	31	14	28	20	21	16	33	28	28	20	25	11	Protein coding	bZIP transcription factor bZIP56 precursor [Glycine max] gi|407970990|ref|NP_001236992.1|
Lj5g3v1602270	40	31	20	36	43	32	21	40	58	39	37	28	Protein coding	bZIP transcription factor bZIP56 precursor [Glycine max] gi|407970990|ref|NP_001236992.1|
Lj1g3v3101560	33	52	67	79	43	32	66	41	74	28	42	49	Protein coding	bZIP transcription factor bZIP73A [Glycine max] gi|351724609|ref|NP_001235016.1|
Lj4g3v0934560	93	52	94	112	80	131	78	125	131	168	126	133	Protein coding	bZIP transcriptional repressor ROM1 [Phaseolus vulgaris] gi|1354857|gb|AAB36514.1|
Lj6g3v0937020	60	37	86	91	105	112	85	103	141	91	108	91		bZIP with a Ring-finger motif [Lotus japonicus] gi|23496517|dbj|BAC20318.1|
Lj0g3v0337209	0	0	0	0	0	0	0	0	0	0	0	0	Protein coding	bZIP-like protein [Oryza sativa Japonica Group] gi|33465891|gb|AAQ19327.1|
Lj4g3v0632210	0	0	0	0	0	0	0	0	0	0	0	0	Protein coding	C. briggsae CBR-ACL-11 protein [Caenorhabditis briggsae] gi|268562132|ref|XP_002646612.1|
[truncated: 81,153 more rows]

## Sheet: Sheet 2 Normalized counts
Gene ID	WT rep1	WT rep2	WT rep3	WT rep4	smax1-2 rep1	smax1-2 rep2	smax1-2 rep3	smax1-2 rep4	smax1-3 rep1	smax1-3 rep3	smax1-3 rep4	Sequence type	Annotation
Lj0g3v0116739	3.0745	2.91477	3.41854	3.2182	6.06146	5.84696	6.05238	5.45223	5.41112	4.81466	5.04437	Protein coding	(+)-delta-cadinene synthase isozyme C2 [Medicago truncatula] gi|357452561|ref|XP_003596557.1|
Lj0g3v0168849	0.163166	0	0.803708	0	1.91891	1.63588	1.60033	1.56264	0.548638	0.592904	1.46607	Protein coding	(+)-delta-cadinene synthase isozyme C2 [Medicago truncatula] gi|357452577|ref|XP_003596565.1|
Lj0g3v0185159	0	0	0	0	0	0	0	0	0	0	0	Protein coding	(+)-delta-cadinene synthase isozyme C2 [Medicago truncatula] gi|357452577|ref|XP_003596565.1|
Lj0g3v0210429	1.21236	0.375536	0.457112	0.249481	0.569215	0.434343	0.154318	0.269845	0.353462	0.937272	0.492389	Protein coding	(+)-neomenthol dehydrogenase [Medicago truncatula] gi|357460053|ref|XP_003600308.1|
Lj0g3v0101689	0.564589	0	0.320227	0.557727	0.787077	1.09876	1.16469	1.28673	0.548638	0	1.39346	Protein coding	(+)-neomenthol dehydrogenase [Medicago truncatula] gi|357489423|ref|XP_003614999.1|
Lj0g3v0163209	0	0	0	0	0	0	0	0.269845	0.720529	0	0	Protein coding	(+)-neomenthol dehydrogenase [Medicago truncatula] gi|357489423|ref|XP_003614999.1|
Lj0g3v0163199	0.781107	0.673234	1.31682	1.66492	1.66754	2.25593	2.30782	1.95587	1.41453	0.267011	1.31701	Protein coding	(+)-neomenthol dehydrogenase [Medicago truncatula] gi|357514609|ref|XP_003627593.1|
Lj0g3v0168079	0.676906	0	1.74889	0.647395	1.36293	1.03836	1.09015	1.15967	1.60212	1.33619	1.46607	Protein coding	(+)-neomenthol dehydrogenase [Medicago truncatula] gi|357514615|ref|XP_003627596.1|
Lj0g3v0107839	3.98622	3.91865	4.12125	3.80027	5.22495	5.00798	5.06669	5.22516	5.01665	5.03643	5.09676	Protein coding	(2Fe-2S)-binding protein [gamma proteobacterium HIMB55] gi|497104707|ref|WP_009471815.1|
Lj4g3v3113650	0	0	0	0	0	0	0	0	0	0	0	Protein coding	(4Fe-4S)-binding protein [Porphyromonas uenonis] gi|494607531|ref|WP_007365778.1|
Lj4g3v1107620	0	0	0	0	0	0	0	0	0	0	0	Protein coding	(4Fe-4S)-binding protein [Sphingomonas sp. SKA58] gi|497506089|ref|WP_009820287.1|
Lj3g3v3653420	0	0	0	0	0	0	0	0	0	0	0	Protein coding	(E E)-alpha-farnesene synthase [Medicago truncatula] gi|357501877|ref|XP_003621227.1|
Lj0g3v0067039	4.47211	3.60283	4.15182	4.22117	3.73712	4.05595	4.11851	4.17563	4.1647	3.98566	4.0525	Protein coding	(iso)flavonoid glycosyltransferase [Medicago truncatula] gi|115334821|gb|ABI94026.1|
Lj0g3v0231499	0.163166	0	0.902919	0.647395	0	0.233456	0.293713	0	0.244987	0.492237	0.34617	Protein coding	(iso)flavonoid glycosyltransferase [Medicago truncatula] gi|115334821|gb|ABI94026.1|
Lj2g3v1277760	3.0745	3.05039	2.74763	2.83498	2.54527	2.80158	2.40327	2.0304	1.84444	1.7823	2.13414	Protein coding	(R)-mandelonitrile lyase [Medicago truncatula] gi|357487063|ref|XP_003613819.1|
Lj0g3v0307399	3.22988	3.56709	3.16235	3.31716	3.55615	3.15448	3.27694	3.22187	3.34505	3.28428	3.23368	Protein coding	(RAP Annotation release2) Galactose-binding like domain containing protein [Medicago truncatula] gi|357439939|ref|XP_003590247.1|
Lj2g3v2001720	0	0	0	0	0	0	0	0	0	0	0	Protein coding	(RAP Annotation release2) Glycosyl transferase [Medicago truncatula] gi|357482041|ref|XP_003611306.1|
Lj4g3v1273410	0	0	0.16898	0	0	0	0	0	0.127687	0.139674	0	Protein coding	(RAP Annotation release2) Glycosyl transferase [Medicago truncatula] gi|357482041|ref|XP_003611306.1|
Lj1g3v3608330	0.781107	1.22524	0.16898	0.731815	0.569215	0	0.928399	0.497082	0.548638	1.0119	1.15077	Protein coding	[FeFe] gi|410991572|dbj|BAM65865.1|
Lj1g3v4105870	1.54392	1.55218	1.243	1.48202	1.36293	1.50807	0.537626	1.95587	1.31072	1.7823	1.60116	Protein coding	10 kDa chaperonin [Medicago truncatula] gi|357509315|ref|XP_003624946.1|
Lj1g3v1930240	0	0	0	0	0.164695	0	0	0	0.127687	0	0	Protein coding	10 kDa chaperonin [Medicago truncatula] gi|357513033|ref|XP_003626805.1|
Lj4g3v0643840	3.98622	4.00133	4.01437	4.08337	3.98862	3.70397	3.29364	4.12551	3.89541	3.97637	3.5829	Protein coding	10 kDa chaperonin [Medicago truncatula] gi|358344787|ref|XP_003636468.1|
Lj0g3v0223379	0	0	0	0	0	0	0	0	0	0	0	Protein coding	10 kDa chaperonin [Wolbachia endosymbiont of Drosophila simulans wNo] gi|482888241|ref|YP_007885408.1|
Lj4g3v2820170	2.53348	2.82682	2.96984	2.5395	2.42047	2.95651	2.40327	2.49256	3.00596	2.31167	2.41654	Protein coding	117M18_10 [Brassica rapa] gi|72255611|gb|AAZ66929.1|
Lj3g3v1953530	1.35425	0.801824	0.902919	0.462113	0.44656	0	0.154318	0	0	0	0	Protein coding	11S seed storage globulin B [Chenopodium quinoa] gi|115343513|gb|ABI94736.1|
Lj1g3v5020900	5.50539	5.52028	5.67464	5.3179	5.21089	4.8234	5.09078	5.30988	5.13155	5.42913	5.47653		121F-specific p53 inducible RNA [Lotus japonicus] gi|221272636|emb|CAQ17049.1|
Lj1g3v5020990	1.05497	1.62352	1.90064	2.10556	1.55329	1.99495	1.97647	1.91711	1.84444	1.6008	1.31701	Protein coding	121F-specific p53 inducible RNA [Lotus japonicus] gi|221272636|emb|CAQ17049.1|
Lj1g3v0115350	4.67508	4.8554	3.95781	4.05087	5.51168	4.89328	3.86269	4.59328	4.31983	5.25573	4.61219	Protein coding	12-oxophytodienoate reductase [Lotus japonicus] gi|283132371|dbj|BAI63591.1|
Lj1g3v0114240	4.06058	2.82682	2.77408	2.19749	3.31452	3.49511	2.65674	3.38698	3.23591	4.18427	4.08744	Protein coding	12-oxophytodienoic acid 1010-reductase [Astragalus sinicus] gi|238909261|gb|ACR77749.1|
Lj1g3v3974810	0.969331	0.919885	0.320227	0.462113	0	0.337393	0.537626	0.269845	0.127687	1.15048	0.746703	Protein coding	12-oxophytodienoic acid 1010-reductase [Astragalus sinicus] gi|238909261|gb|ACR77749.1|
Lj0g3v0068369	3.09486	2.91477	2.48485	2.5856	3.16693	2.78329	1.97647	2.54435	2.71204	2.90804	2.71352	Protein coding	13-hydroperoxide lyase [Lotus japonicus] gi|323575355|dbj|BAJ78217.1|
Lj0g3v0068459	0	0	0	0	0.3125	0.121445	0.154318	0.387933	0	0	0	Protein coding	13-hydroperoxide lyase [Lotus japonicus] gi|323575355|dbj|BAJ78217.1|
Lj3g3v1297180	0	0	0	0	0	0	0	0	0	0	0	Protein coding	13-hydroperoxide lyase [Lotus japonicus] gi|323575355|dbj|BAJ78217.1|
Lj3g3v1297260	0.163166	0	0	0	0	0.434343	0.293713	0	0.353462	0.267011	0.625142	Protein coding	13-hydroperoxide lyase [Lotus japonicus] gi|323575355|dbj|BAJ78217.1|
Lj1g3v1888500	0	0	0	0	0	0	0	0	0	0	0	Protein coding	14 kDa proline-rich protein DC2.15 [Medicago truncatula] gi|357437017|ref|XP_003588784.1|
Lj6g3v1720560	0.309739	0.375536	0.16898	0.249481	0	0	0	0	0.127687	0	0	Protein coding	14 kDa proline-rich protein DC2.15 [Medicago truncatula] gi|357448007|ref|XP_003594279.1|
Lj0g3v0346339	8.59413	8.68875	8.90176	8.47611	8.06615	7.60995	7.77777	7.76335	7.7285	7.92688	7.78389	Protein coding	14 kDa proline-rich protein DC2.15 [Medicago truncatula] gi|357476925|ref|XP_003608748.1|
Lj4g3v1285050	11.7986	11.7626	11.818	11.943	11.6383	11.3133	11.2818	11.3979	11.083	11.3409	11.1729	Protein coding	14 kDa proline-rich protein DC2.15 [Medicago truncatula] gi|357476925|ref|XP_003608748.1|
Lj4g3v0654380	1.6578	1.81854	1.99361	2.33878	2.42047	1.67609	2.01727	2.10126	1.41453	2.31167	2.58901	Protein coding	14 kDa zinc-binding protein [Medicago truncatula] gi|357475225|ref|XP_003607898.1|
Lj5g3v0309100	0.878286	1.22524	1.51801	0.958951	0.884796	1.15674	0.537626	1.3463	0.720529	1.21507	1.05986	Protein coding	14 kDa zinc-binding protein [Medicago truncatula] gi|357475225|ref|XP_003607898.1|
Lj4g3v0669830	4.17019	4.23567	4.32282	4.03435	3.76305	3.71366	3.57904	3.80299	3.8312	3.93861	4.01669	Protein coding	14-3-3 protein SGF14e [Glycine max] gi|351726936|ref|NP_001238423.1|
Lj2g3v1252820	5.39887	5.50619	5.47145	5.27634	5.05693	5.11056	4.97126	5.20116	5.19488	5.28987	5.34314	Protein coding	14-3-3 protein SGF14f [Glycine max] gi|351726463|ref|NP_001238407.1|
Lj4g3v0548760	0	0	0.320227	0.249481	0.164695	0	0	0.141222	0	0.267011	0	Protein coding	14-3-3 protein SGF14n [Glycine max] gi|351724401|ref|NP_001238592.1|
Lj0g3v0113379	9.25833	9.22692	9.10132	9.12459	10.0929	10.0182	9.80049	10.0279	10.0172	10.1851	10.2005	Protein coding	14-3-3-like protein [Pisum sativum] gi|4850247|emb|CAB42546.2|
Lj0g3v0239159	3.52823	2.99766	2.41933	3.11196	2.48422	2.78329	2.13319	3.49619	2.7719	2.7426	3.19147	Protein coding	14-3-3-like protein [Pisum sativum] gi|4850247|emb|CAB42546.2|
Lj0g3v0082379	0	0	0	0	0	0	0	0	0	0	0	Protein coding	14-alpha-glucan-branching enzyme [Aspergillus oryzae RIB40] gi|169786013|ref|XP_001827467.1|
Lj0g3v0169819	0.564589	0.801824	0.16898	0.462113	0.44656	0.121445	0.537626	0.782302	0.454348	0.592904	0.34617	Protein coding	15.4 kDa class V heat shock protein [Medicago truncatula] gi|357508747|ref|XP_003624662.1|
Lj1g3v3975730	1.95375	1.13046	2.20278	1.86509	1.72144	1.82656	1.75309	1.91711	1.51138	1.15048	1.66423	Protein coding	15.4 kDa class V heat shock protein [Medicago truncatula] gi|357508747|ref|XP_003624662.1|
Lj0g3v0243599	0.676906	0.673234	0.902919	0.647395	1.06237	1.03836	1.60033	0.141222	0.945165	0.937272	0.746703	Protein coding	15-hydroxyprostaglandin dehydrogenase [Medicago truncatula] gi|357475423|ref|XP_003607997.1|
Lj4g3v0585740	4.83494	4.833	4.86213	4.89212	5.50017	5.02364	5.00716	5.24486	5.18758	5.09767	5.31884	Protein coding	15-hydroxyprostaglandin dehydrogenase [Medicago truncatula] gi|357475423|ref|XP_003607997.1|
Lj1g3v0451230	3.21135	2.48761	2.38542	2.98011	3.0454	2.62798	2.99991	2.6187	2.95522	3.17486	2.88221	Protein coding	16.6 kDa heat shock protein [Medicago truncatula] gi|357477445|ref|XP_003609008.1|
Lj4g3v1614770	0.442784	1.02901	1.45401	1.15514	1.29346	1.21248	1.65307	0.497082	0.637142	1.39314	1.05986	Protein coding	16.6 kDa heat shock protein [Medicago truncatula] gi|357477445|ref|XP_003609008.1|
Lj0g3v0201309	0.442784	0.53205	0.320227	0.359711	0.44656	0.434343	0.293713	0.269845	0.720529	0.384014	0	Protein coding	16S rRNA methyltransferase [Pseudoalteromonas agarivorans] gi|490725513|ref|WP_004588039.1|
Lj2g3v1068350	0.442784	0	0	0	0	0	0.746203	0	0	0	0.183443	Protein coding	16S rRNA methyltransferase [Pseudoalteromonas agarivorans] gi|490725513|ref|WP_004588039.1|
Lj0g3v0345609	0	0	0	0	0	0	0	0	0	0	0	Protein coding	16S rRNA methyltransferase [Streptococcus sp. oral taxon 056] gi|497440707|ref|WP_009754905.1|
Lj3g3v1261020	0	0.199953	0	0	0	0	0	0	0	0	0	Protein coding	16S rRNA pseudouridylate 516 synthase partial [Acinetobacter baumannii] gi|489210834|ref|WP_003119651.1|
Lj5g3v1949720	0	0	0	0	0	0	0.293713	0	0	0	0	Protein coding	17.6 kDa class I heat shock protein [Medicago truncatula] gi|357443643|ref|XP_003592099.1|
Lj3g3v0807630	2.70224	2.14378	2.85064	2.31161	2.68747	2.54357	2.13319	2.06627	2.41938	2.39768	2.26199	Protein coding	17.6 kDa class I heat shock protein [Medicago truncatula] gi|357455709|ref|XP_003598135.1|
Lj1g3v0095230	5.55032	5.5156	5.40953	5.51541	5.40043	5.2701	5.40326	5.12243	5.43908	5.39817	5.54935	Protein coding	17.6 kDa class II heat shock protein [Theobroma cacao] gi|508713811|gb|EOY05708.1|
Lj5g3v2045960	0.969331	1.55218	1.08296	1.74835	1.7734	1.50807	1.65307	1.75073	1.36356	1.33619	1.72467	Protein coding	17.6 kDa class II heat shock protein [Theobroma cacao] gi|508713811|gb|EOY05708.1|
Lj1g3v2612690	2.96814	3.37374	1.85181	3.31716	2.48422	2.14572	1.80062	2.88284	1.84444	2.42525	2.80033	Protein coding	177 protein [Medicago truncatula] gi|357452175|ref|XP_003596364.1|
Lj3g3v1063630	3.8491	3.96058	3.66457	3.84833	2.98057	3.48382	2.89434	3.48299	3.20729	3.35765	3.148	Protein coding	177 protein [Medicago truncatula] gi|357452175|ref|XP_003596364.1|
Lj0g3v0229079	5.08953	5.5156	5.358	5.46388	3.49556	3.60332	3.88491	3.85518	3.40929	3.1253	3.25432	Protein coding	177 protein [Medicago truncatula] gi|357453693|ref|XP_003597127.1|
Lj2g3v1215580	4.24498	4.3662	4.40127	4.48104	4.27659	3.65452	4.1091	4.07358	3.63023	3.96703	3.86385	Protein coding	18S pre-ribosomal assembly protein gar2-related protein [Arabidopsis thaliana] gi|30678079|ref|NP_178475.2|
Lj1g3v3809440	0	0	0	0	0	0	0	0	0	0	0	Protein coding	1-acyl-sn-glycerol-3-phosphate acyltransferase [Cyanothece sp. PCC 7424] gi|218437463|ref|YP_002375792.1|
Lj6g3v1789900	7.86084	7.90449	7.77615	7.78063	7.97479	7.50155	7.68108	7.70268	7.42795	7.43888	7.25992	Protein coding	1-aminocyclopropane-1-carboxylate oxidase [Medicago truncatula] gi|357447771|ref|XP_003594161.1|
Lj0g3v0149959	0.564589	0.919885	1.1652	0.958951	0.976314	0.434343	0.840176	1.2246	1.36356	0.384014	0.746703	Protein coding	1-aminocyclopropane-1-carboxylate oxidase [Medicago truncatula] gi|357484317|ref|XP_003612446.1|
Lj2g3v1573020	0.676906	0.53205	0.16898	0	0	0	0.746203	0.598551	0.127687	0.267011	0.183443	Protein coding	1-aminocyclopropane-1-carboxylate oxidase [Medicago truncatula] gi|357484317|ref|XP_003612446.1|
Lj2g3v1573110	0.878286	0.375536	0.697167	0.647395	0.884796	0.975309	1.09015	0.782302	1.41453	1.6008	1.39346	Protein coding	1-aminocyclopropane-1-carboxylate oxidase [Medicago truncatula] gi|357484317|ref|XP_003612446.1|
Lj2g3v2948520	1.48343	1.31418	0.803708	0.557727	0.884796	1.59452	0.420818	0.866087	0.874103	1.39314	1.60116	Protein coding	1-aminocyclopropane-1-carboxylate oxidase-like protein [Medicago truncatula] gi|357451771|ref|XP_003596162.1|
Lj3g3v0787300	3.28409	3.39428	3.33217	2.96274	3.52617	3.19655	3.3586	3.65773	3.57529	3.95762	3.42795	Protein coding	1-aminocyclopropane-1-carboxylate oxidase-like protein [Medicago truncatula] gi|357451771|ref|XP_003596162.1|
Lj5g3v1135100	3.33633	3.65484	3.29612	3.66725	2.35377	2.40691	2.5771	2.32502	3.13314	2.55569	3.10318	Protein coding	1-aminocyclopropane-1-carboxylate oxidase-like protein [Medicago truncatula] gi|357451781|ref|XP_003596167.1|
Lj5g3v1145180	0.309739	0.375536	0	0.249481	0	0	0.293713	0	0.244987	0	0.34617	Protein coding	1-aminocyclopropane-1-carboxylate oxidase-like protein [Medicago truncatula] gi|357451781|ref|XP_003596167.1|
Lj5g3v0528840	1.95375	1.8781	1.57928	1.902	1.42922	1.55195	0.420818	1.51152	1.76811	1.6944	1.23628	Protein coding	1-aminocyclopropane-1-carboxylate oxidase-like protein [Medicago truncatula] gi|357451795|ref|XP_003596174.1|
Lj5g3v0528850	0.676906	0.53205	0.803708	0.130126	0.3125	0.975309	0.420818	0.69335	0.637142	0.492237	0.34617	Protein coding	1-aminocyclopropane-1-carboxylate oxidase-like protein [Medicago truncatula] gi|357451795|ref|XP_003596174.1|
Lj4g3v0561880	0	0	0	0	0	0	0	0	0	0	0.183443	Protein coding	1-aminocyclopropane-1-carboxylate oxidase-like protein [Medicago truncatula] gi|357478703|ref|XP_003609637.1|
Lj1g3v1930150	0	0.375536	0	0.647395	0	0	0.537626	0	0.353462	0.384014	0.492389	Protein coding	1-aminocyclopropane-1-carboxylate oxidase-like protein [Medicago truncatula] gi|357512997|ref|XP_003626787.1|
Lj3g3v0614720	0.564589	1.02901	0.320227	0.359711	0	0.434343	0.928399	0.497082	0.637142	0.267011	1.46607	Protein coding	1-aminocyclopropane-1-carboxylate oxidase-like protein [Medicago truncatula] gi|357512997|ref|XP_003626787.1|
Lj1g3v1930210	0	0	0	0	0	0	0	0.141222	0	0	0	Protein coding	1-aminocyclopropane-1-carboxylate oxidase-like protein [Medicago truncatula] gi|357512999|ref|XP_003626788.1|
Lj3g3v0614780	0	0	0	0	0	0.121445	0	0	0.127687	0	0	Protein coding	1-aminocyclopropane-1-carboxylate oxidase-like protein [Medicago truncatula] gi|357512999|ref|XP_003626788.1|
Lj2g3v1982940	0.878286	2.14378	1.243	1.09266	0.569215	1.55195	0	0.945272	1.07758	0.384014	1.15077	Protein coding	1-aminocyclopropane-1-carboxylate synthase [Medicago truncatula] gi|357482497|ref|XP_003611535.1|
Lj0g3v0243559	0	0	0	0	0	0	0	0	0	0	0	Protein coding	1-aminocyclopropane-1-carboxylic acid synthase [Vigna radiata] gi|5231127|gb|AAD41083.1|AF151961_1
Lj4g3v0706600	0.163166	0.199953	0	0	0.164695	0.121445	0.154318	0.269845	0.353462	0.139674	0.183443	Protein coding	1-aminocyclopropane-1-carboxylic acid synthase [Vigna radiata] gi|5231127|gb|AAD41083.1|AF151961_1
Lj2g3v2136020	0	0	0	0	0	0	0	0	0	0	0	Protein coding	1-deoxy-d-xylulose 5-phosphate reductoisomerase [Asticcacaulis excentricus CB 48] gi|315499835|ref|YP_004088638.1|
Lj4g3v1511450	5.15402	5.16733	4.89865	5.22992	6.46056	6.10802	5.70124	5.94661	5.78735	6.18324	5.89335	Protein coding	1-deoxy-D-xylulose 5-phosphate reductoisomerase chloroplastic-like [Glycine max] gi|358248074|ref|NP_001240062.1|
Lj0g3v0269879	0	0	0	0	0	0	0	0	0	0	0	Protein coding	1-deoxy-D-xylulose-5-phosphate synthase [gamma proteobacterium HTCC5015] gi|495558718|ref|WP_008283297.1|
Lj4g3v1316140	0	0	0	0	0	0	0	0	0	0	0	Protein coding	1-deoxy-D-xylulose-5-phosphate synthase [marine gamma proteobacterium HTCC2143] gi|494427017|ref|WP_007223445.1|
Lj0g3v0109899	1.76334	2.0433	1.45401	1.15514	1.91891	1.79038	1.97647	1.61201	1.60212	1.5007	1.89212	Protein coding	1H-3-hydroxy-4-oxoquinaldine 24-dioxygenase [Candidatus Caldiarchaeum subterraneum] gi|315426379|dbj|BAJ48018.1|
Lj6g3v1954170	0.163166	0	0	0	0	0.337393	0	0	0.127687	0	0	Protein coding	1-O-acylglucose:anthocyanin-O-acyltransferase [Clitoria ternatea] gi|165994488|dbj|BAF99694.1|
Lj0g3v0274809	0.564589	0.919885	1.45401	1.62132	1.14358	1.36783	1.36767	0.387933	1.31072	1.39314	1.05986	Protein coding	1-phosphatidylinositol-3-phosphate 5-kinase-like protein [Medicago truncatula] gi|357479311|ref|XP_003609941.1|
Lj4g3v1237990	0.969331	1.31418	1.243	1.02736	0.976314	1.21248	1.36767	0.69335	0.945165	1.21507	1.31701	Protein coding	1-phosphatidylinositol-45-bisphosphate phosphodiesterase delta-1 [Theobroma cacao] gi|508777046|gb|EOY24302.1|
Lj0g3v0216179	0	0	0	0	0	0	0	0	0	0	0	Protein coding	1-phosphatidylinositol-45-bisphosphate phosphodiesterase delta-4 [Heterocephalus glaber] gi|351699527|gb|EHB02446.1|
Lj5g3v1402640	0	0	0	0	0	0	0	0	0	0	0	Protein coding	1-phosphatidylinositol-45-bisphosphate phosphodiesterase epsilon-1 [Theobroma cacao] gi|508719146|gb|EOY11043.1|
Lj5g3v2240990	7.078	7.10142	7.33693	6.94194	7.15224	6.99893	6.93502	6.90423	6.91917	7.13309	6.98519	Protein coding	20S proteasome alpha subunit E2 isoform 2 [Theobroma cacao] gi|508780133|gb|EOY27389.1|
Lj0g3v0363779	6.42453	6.27171	6.25133	6.12731	6.28375	6.01703	6.12419	6.31786	6.14895	6.24061	6.16275	Protein coding	20S proteasome alpha subunit G1 [Theobroma cacao] gi|508785767|gb|EOY33023.1|
Lj0g3v0070749	2.23634	2.19152	2.74763	2.56273	2.28384	1.63588	1.54558	1.99361	2.11486	1.86515	2.04215	Protein coding	21 kDa protein [Medicago truncatula] gi|357455903|ref|XP_003598232.1|
Lj0g3v0070759	8.37124	8.26671	7.8244	7.97068	8.21155	8.09038	7.94242	8.25068	8.01477	8.54719	8.38668	Protein coding	21 kDa protein [Medicago truncatula] gi|357455917|ref|XP_003598239.1|
Lj0g3v0116649	4.57716	4.71547	4.66424	4.25008	4.70223	4.17295	4.77703	4.84115	4.42922	4.66661	4.6594	Protein coding	21 kDa seed protein [Medicago truncatula] gi|357499767|ref|XP_003620172.1|
Lj2g3v2926310	4.94559	4.77151	4.92839	4.74246	5.41686	4.76402	4.74094	4.9933	4.89179	4.72323	4.46052	Protein coding	22.0 kDa heat shock protein [Medicago truncatula] gi|357493539|ref|XP_003617058.1|
Lj2g3v2926320	2.4089	2.66716	1.45401	2.19749	2.24756	2.02639	2.2056	2.51869	1.72837	2.4523	2.55613	Protein coding	22.0 kDa heat shock protein [Medicago truncatula] gi|357493539|ref|XP_003617058.1|
Lj0g3v0197289	3.82493	3.53043	3.50002	3.73017	3.68381	3.76116	3.85145	3.78157	3.16326	3.80859	3.75214	Protein coding	22.7 kDa class IV heat shock protein [Medicago truncatula] gi|357493537|ref|XP_003617057.1|
Lj0g3v0079919	3.05385	3.17436	3.14219	3.09612	3.29687	2.6882	2.91608	2.54435	2.98924	2.82769	2.52248	Protein coding	22.7 kDa class IV heat shock protein [Medicago truncatula] gi|357495825|ref|XP_003618201.1|
Lj0g3v0197499	1.05497	0	0.697167	0.249481	0.682254	0.691326	0.645681	0.782302	0.637142	0	0.746703	Protein coding	22.7 kDa class IV heat shock protein [Medicago truncatula] gi|357495825|ref|XP_003618201.1|
Lj3g3v3006180	0.309739	0.375536	0.803708	0.731815	0.3125	0.337393	0.293713	0.269845	0.127687	0.384014	0.962834	Protein coding	23-bisphosphoglycerate-dependent phosphoglycerate mutase [Medicago truncatula] gi|357471937|ref|XP_003606253.1|
Lj0g3v0212449	4.86489	4.99645	4.34062	4.31993	5.1285	5.24025	4.99188	4.86171	5.30705	4.93461	5.2639	Protein coding	23-bisphosphoglycerate-dependent phosphoglycerate mutase [Medicago truncatula] gi|357518595|ref|XP_003629586.1|
Lj1g3v4578910	0.564589	0	0.582127	0.130126	0.164695	0.90938	0	0.497082	0.127687	0	0	Protein coding	23-bisphosphoglycerate-independent phosphoglycerate mutase [Theobroma cacao] gi|508715818|gb|EOY07715.1|
Lj4g3v2400680	0	0	0	0	0	0	0	0	0	0	0	Protein coding	2'3'-cyclic-nucleotide 2'-phosphodiesterase [Haloarcula vallismortis] gi|490653006|ref|WP_004518000.1|
Lj0g3v0027069	0	0	0	0	0	0	0	0	0	0	0	Protein coding	23-dimethylmalate lyase [Sagittula stellata] gi|492487360|ref|WP_005861602.1|
Lj0g3v0321339	0	0.199953	0	0	0	0	0.154318	0	0	0	0.34617	Protein coding	23-dimethylmalate lyase [Sagittula stellata] gi|492487360|ref|WP_005861602.1|
Lj2g3v3337840	0.442784	0.199953	0	0	0	0	0	0	0	0	0	Protein coding	23S rRNA (Uracil-5-) -methyltransferase RumA [Agarivorans albus] gi|511824013|ref|WP_016402846.1|
Lj3g3v0290440	1.42028	1.39795	1.08296	1.82722	1.29346	0.975309	1.54558	1.75073	1.6875	1.15048	0.625142	Protein coding	23S rRNA (uracil-5-)-methyltransferase rumA [Medicago truncatula] gi|357454725|ref|XP_003597643.1|
Lj3g3v2718810	0.163166	0.375536	0	0.130126	0	0.121445	0	0	0	0.267011	0.183443	Protein coding	23S rRNA (uracil-5-)-methyltransferase rumA [Medicago truncatula] gi|357454725|ref|XP_003597643.1|
Lj0g3v0275459	0	0	0	0	0	0	0	0.497082	0.127687	0	0.492389	Protein coding	23S rRNA (uracil-5-)-methyltransferase RumA [Thermomicrobium roseum DSM 5159] gi|221632250|ref|YP_002521471.1|
Lj0g3v0244229	2.99005	2.633	2.94677	2.5395	2.66013	2.49944	2.68234	2.35433	3.00596	2.88837	2.77197	Protein coding	23S rRNA methyltransferase [Paenibacillus sp. HGF5] gi|497278474|ref|WP_009592691.1|
Lj0g3v0147409	0	0	0	0	0	0	0	0	0	0	0	Protein coding	24-dienoyl-CoA reductase [Cryptococcus neoformans var. grubii H99] gi|405122193|gb|AFR96960.1|
Lj4g3v1108010	0	0	0	0	0	0	0	0	0	0	0	Protein coding	24-dienoyl-CoA reductase [Cryptococcus neoformans var. grubii H99] gi|405122193|gb|AFR96960.1|
Lj0g3v0034789	0	0	0	0	0	0	0	0	0	0	0	Protein coding	25.7 kDa protein [Cicer arietinum] gi|7271117|emb|CAB81546.1|
Lj1g3v0786290	0	0.199953	0.320227	0	0	0	0	0	0	0	0	Protein coding	25.7 kDa protein [Cicer arietinum] gi|7271117|emb|CAB81546.1|
Lj3g3v3362000	0.564589	0.199953	0.320227	0.249481	0.164695	0	0	0.387933	0.454348	0.139674	0.34617	Protein coding	26S protease regulatory subunit 6 [Cicer arietinum] gi|3135751|emb|CAA06853.1|
Lj1g3v1720090	4.4003	4.44708	4.73999	4.8783	4.25847	4.48729	4.35177	4.23986	4.10389	4.26276	4.62016	Protein coding	26S protease regulatory subunit 8 [Entamoeba histolytica HM-1:IMSS] gi|183237345|ref|XP_001914603.1|
Lj0g3v0265709	5.09964	5.06853	5.19138	5.07695	5.13844	4.74997	4.66593	4.95555	4.80849	4.91529	4.78533	Protein coding	26S proteasome non-ATPase regulatory subunit [Medicago truncatula] gi|357447037|ref|XP_003593794.1|
Lj6g3v1966950	4.72166	4.43722	4.94012	4.49319	4.68199	3.9857	4.38333	4.27093	4.18687	4.2855	4.72003	Protein coding	26S proteasome non-ATPase regulatory subunit [Medicago truncatula] gi|357447037|ref|XP_003593794.1|
Lj3g3v0429130	4.05019	4.05393	3.9807	4.01763	4.49348	4.63228	4.12786	4.06474	4.20869	4.2551	4.24016	Protein coding	26S proteasome non-ATPase regulatory subunit [Medicago truncatula] gi|357516527|ref|XP_003628552.1|
Lj3g3v3118700	0	0.375536	0	0	0	0	0	0	0	0	0	Protein coding	26S proteasome non-ATPase regulatory subunit [Medicago truncatula] gi|357516527|ref|XP_003628552.1|
Lj0g3v0079039	4.74117	4.37656	4.66424	4.34695	3.98862	4.0711	3.84013	3.8654	3.84984	4.00406	3.89047	Protein coding	26S proteasome non-ATPase regulatory subunit 11 [Theobroma cacao] gi|508709931|gb|EOY01828.1|
Lj1g3v2035090	5.67051	5.70841	5.76642	5.38787	5.40043	5.35923	4.95034	5.23701	5.3535	5.34504	5.23822	Protein coding	26S proteasome non-ATPase regulatory subunit 11 [Theobroma cacao] gi|508709931|gb|EOY01828.1|
Lj4g3v0486340	5.59031	5.10014	5.15662	5.15164	5.35852	4.88473	4.67233	4.84632	4.81324	4.96779	4.95259	Protein coding	28 kDa heat- and acid-stable phosphoprotein [Medicago truncatula] gi|357446809|ref|XP_003593680.1|
Lj1g3v4528510	1.28505	0.801824	1.31682	1.15514	1.14358	1.26615	0.928399	0.945272	1.19885	1.6008	1.53519	Protein coding	28 kDa ribonucleoprotein chloroplastic [Triticum urartu] gi|473744246|gb|EMS45461.1|
Lj0g3v0069769	0	0.199953	0.582127	0.130126	0	0.233456	0	0	0	0	0	Protein coding	28S ribosomal protein S29 [Medicago truncatula] gi|357458023|ref|XP_003599292.1|
Lj0g3v0279229	0	0	0.16898	0	0	0	0	0	0	0	0	Protein coding	2-acylglycerol O-acyltransferase 1 [Rana catesbeiana] gi|226372392|gb|ACO51821.1|
Lj1g3v3976010	0.564589	0.375536	1.243	0.557727	1.06237	0.121445	0.293713	0.387933	0	0.139674	0.183443	Protein coding	2-aminoethanethiol dioxygenase [Medicago truncatula] gi|357508797|ref|XP_003624687.1|
Lj1g3v2156630	0	0	0	0	0	0	0	0	0	0	0	Protein coding	2C protein [Hepatitis A virus] gi|23307153|dbj|BAC16565.1|
Lj3g3v1132610	0	0	0	0	0	0	0.154318	0	0	0	0	Protein coding	2-carboxy-D-arabinitol 1-phosphate (CA1P) phosphatase [Phaseolus vulgaris] gi|353227769|emb|CCE25834.1|
Lj1g3v0261770	0.309739	0.199953	0	0.557727	0.164695	0.525186	0.928399	0.387933	0.799359	0.592904	0.183443	Protein coding	2-dehydro-3-deoxyphosphoheptonate aldolase (3-deoxy-d-arabino-heptulosonate 7-phosphate synthase) [Medicago truncatula] gi|357489731|ref|XP_003615153.1|
Lj1g3v2898480	4.19869	4.1657	4.29569	3.87642	3.93259	3.51741	3.72167	3.87554	3.67273	3.84986	4.34975	Protein coding	2-dehydro-3-deoxyphosphooctonate aldolase [Medicago truncatula] gi|357507985|ref|XP_003624281.1|
Lj0g3v0152139	2.08169	2.36807	2.72069	2.73625	3.12754	2.02639	2.60414	2.32502	2.58429	2.18839	2.17803	Protein coding	2-deoxy-D-gluconate 3-dehydrogenase [Clostridium bolteae] gi|488641295|ref|WP_002577953.1|
Lj4g3v2690750	0.163166	0.199953	0	0.462113	0.3125	0	0.537626	0.782302	0.127687	0.384014	0.183443	Protein coding	2Fe-2S ferredoxin-like superfamily protein AATFD2 [Theobroma cacao] gi|508706205|gb|EOX98101.1|
Lj2g3v1252770	0.878286	0	0	0.249481	0.164695	0.121445	0.840176	0.945272	0	0.139674	0	Protein coding	2-hydroxy-6-oxo-6-phenylhexa-24-dienoate hydrolase [Medicago truncatula] gi|357487589|ref|XP_003614082.1|
Lj2g3v1757170	0	0	0	0	0	0	0	0	0	0	0	Protein coding	2-hydroxy-6-oxononadienedioate/2-hydroxy-6-oxononatrienedioate hydrolase [Medicago truncatula] gi|357483439|ref|XP_003612006.1|
Lj0g3v0129579	1.81335	1.99031	1.74889	1.38107	1.66754	1.79038	1.60033	1.02034	2.05186	1.82432	1.39346	Protein coding	2-hydroxyacid dehydrongenase [Medicago truncatula] gi|357504391|ref|XP_003622484.1|
Lj0g3v0072089	0	0	0	0	0	0	0	0	0	0	0	Protein coding	2-hydroxyglutaryl-CoA dehydratase [Bacteroides sp. D2] gi|496287981|ref|WP_009000019.1|
Lj5g3v2057510	6.03695	6.1227	5.47145	5.78112	6.53394	6.34934	5.75047	6.31414	6.09138	6.72252	6.32526	Protein coding	2-Hydroxyisoflavanone dehydratase [Glycyrrhiza echinata] gi|56692178|dbj|BAD80839.1|
Lj4g3v0485980	2.94589	3.3529	2.38542	2.75655	3.6564	3.81616	3.26003	3.41507	3.54129	3.98566	4.18745	Protein coding	2-hydroxyisoflavanone synthase [Lotus japonicus] gi|148839039|dbj|BAF64284.1|
Lj4g3v0486150	4.3921	4.67407	3.53137	3.79046	5.66397	5.45766	4.70392	4.94595	5.19488	5.47602	5.56183	Protein coding	2-hydroxyisoflavanone synthase [Lotus japonicus] gi|148839039|dbj|BAF64284.1|
Lj0g3v0019489	0	0	0	0	0	0	0	0	0	0	0	Protein coding	2-isopropylmalate synthase leua [Rhodococcus equi 103S] gi|312137917|ref|YP_004005253.1|
Lj4g3v1329940	0	0	0	0	0	0	0	0	0	0	0	Protein coding	2-isopropylmalate synthase leua [Rhodococcus equi 103S] gi|312137917|ref|YP_004005253.1|
Lj0g3v0255349	4.74761	4.44708	4.4917	4.43142	4.5467	4.55354	4.41422	4.4715	4.52511	4.37304	4.55508	Protein coding	2-keto-3-deoxygluconate permease [Subdoligranulum variabile] gi|494107443|ref|WP_007048229.1|
Lj0g3v0133819	1.28505	1.13046	1.74889	1.09266	1.55329	1.03836	1.23557	1.28673	1.19885	1.39314	1.05986	Protein coding	2-nitropropane dioxygenase-like protein [Medicago truncatula] gi|357460979|ref|XP_003600771.1|
Lj4g3v0341230	4.09131	4.1537	3.86242	3.68853	3.24261	3.6137	3.22562	3.73776	3.33185	3.89984	3.08023	Protein coding	2-nitropropane dioxygenase-like protein [Medicago truncatula] gi|357460979|ref|XP_003600771.1|
Lj0g3v0196109	2.12193	2.88605	2.03794	2.44263	3.29687	2.40691	2.46357	2.38305	2.39421	2.4523	2.17803	Protein coding	2-nonaprenyl-3-methyl-6-methoxy-14-benzoquinol hydroxylase [Theobroma cacao] gi|508720873|gb|EOY12770.1|
Lj1g3v1596880	0.163166	0	0.16898	0	0	0.121445	0.154318	0	0.244987	0.267011	0.183443	Protein coding	2-nonaprenyl-3-methyl-6-methoxy-14-benzoquinol hydroxylase [Theobroma cacao] gi|508720873|gb|EOY12770.1|
Lj1g3v1596890	0.969331	0.673234	0.582127	0.811567	0.44656	1.50807	0.154318	0.945272	0.548638	0	0.492389	Protein coding	2-nonaprenyl-3-methyl-6-methoxy-14-benzoquinol hydroxylase [Theobroma cacao] gi|508720873|gb|EOY12770.1|
Lj3g3v0681680	3.03289	3.87546	3.03691	3.68853	3.10744	3.78892	2.80394	3.05338	2.3425	2.76434	2.52248	Protein coding	2-nonaprenyl-3-methyl-6-methoxy-14-benzoquinol hydroxylase [Theobroma cacao] gi|508720873|gb|EOY12770.1|
Lj3g3v0681690	2.23634	2.633	2.35069	2.16749	2.35377	1.31789	1.80062	1.83632	2.01929	1.5007	1.72467	Protein coding	2-nonaprenyl-3-methyl-6-methoxy-14-benzoquinol hydroxylase [Theobroma cacao] gi|508720873|gb|EOY12770.1|
Lj3g3v2744030	1.71153	3.33175	2.41933	3.12762	3.82591	3.30308	3.05974	2.94196	2.51591	3.1253	2.80033	Protein coding	2-nonaprenyl-3-methyl-6-methoxy-14-benzoquinol hydroxylase [Theobroma cacao] gi|508720873|gb|EOY12770.1|
Lj3g3v2873670	0.564589	0.53205	0.582127	0.462113	1.22047	0.691326	0.537626	0.945272	0.637142	0.592904	0.34617	Protein coding	2-nonaprenyl-3-methyl-6-methoxy-14-benzoquinol hydroxylase [Theobroma cacao] gi|508720873|gb|EOY12770.1|
Lj3g3v2873680	0	0	0.16898	0	0.3125	0	0	0	0	0.139674	0	Protein coding	2-nonaprenyl-3-methyl-6-methoxy-14-benzoquinol hydroxylase [Theobroma cacao] gi|508720873|gb|EOY12770.1|
Lj3g3v2873690	1.60198	1.62352	0.803708	1.48202	2.21035	1.15674	0.420818	1.09169	0.720529	2.28182	1.23628	Protein coding	2-nonaprenyl-3-methyl-6-methoxy-14-benzoquinol hydroxylase [Theobroma cacao] gi|508720873|gb|EOY12770.1|
Lj1g3v2513730	0.676906	1.02901	0.697167	0.462113	0	0.691326	0.293713	0.69335	0.799359	0.592904	0.962834	Protein coding	2-oxoglutarate (2OG) and Fe(II)-dependent oxygenase superfamily protein [Arabidopsis thaliana] gi|30687540|ref|NP_181384.2|
Lj3g3v1339030	2.44107	2.99766	2.82556	2.69479	2.66013	2.22916	2.16985	2.43885	2.3425	2.82769	2.80033	Protein coding	2-oxoglutarate (2OG) and Fe(II)-dependent oxygenase superfamily protein [Arabidopsis thaliana] gi|30695767|ref|NP_191888.2|
Lj4g3v2406420	0.781107	0.919885	0.902919	0.462113	0.3125	0.233456	0	0.598551	0.244987	0.492237	0.183443	Protein coding	2-oxoglutarate (2OG) and Fe(II)-dependent oxygenase superfamily protein [Arabidopsis thaliana] gi|79375455|ref|NP_176975.2|
Lj3g3v0965880	2.77975	3.49283	3.41854	3.08011	3.31452	2.98879	3.20811	2.98006	3.40929	3.07397	3.00912	Protein coding	2-oxoglutarate (2OG) and Fe(II)-dependent oxygenase superfamily protein isoform 1 [Theobroma cacao] gi|508721881|gb|EOY13778.1|
Lj3g3v0476960	3.26625	2.76506	2.87528	3.11196	3.31452	2.8897	2.84985	3.08869	2.62814	2.88837	3.05691	Protein coding	2-oxoglutarate and Fe(II)-dependent oxygenase superfamily protein [Theobroma cacao] gi|508704845|gb|EOX96741.1|
Lj5g3v2029560	3.52823	3.49283	3.18224	3.86712	3.33195	3.00466	3.40546	3.3291	2.9379	3.63058	3.27468	Protein coding	2-oxoglutarate and Fe(II)-dependent oxygenase superfamily protein isoform 1 [Theobroma cacao] gi|508775787|gb|EOY23043.1|
Lj0g3v0163879	3.40318	3.89	4.1005	3.84833	3.99957	3.32853	3.91762	3.59772	3.47079	3.93861	3.83672	Protein coding	2-oxoglutarate and Fe(II)-dependent oxygenase superfamily protein isoform 1 [Theobroma cacao] gi|508778273|gb|EOY25529.1|
Lj3g3v3689910	1.60198	1.62352	1.31682	1.15514	0.884796	0.840294	0.928399	0.69335	0.720529	1.15048	0.492389	Protein coding	2-oxoglutarate and Fe(II)-dependent oxygenase superfamily protein isoform 1 [Theobroma cacao] gi|508783620|gb|EOY30876.1|
Lj5g3v2169580	1.71153	1.39795	1.74889	2.19749	1.61155	2.05716	1.48868	1.3463	2.14536	1.86515	1.72467	Protein coding	2-oxoglutarate and Fe(II)-dependent oxygenase superfamily protein isoform 3 [Theobroma cacao] gi|508778275|gb|EOY25531.1|
Lj4g3v3002460	0	0	0	0	0	0	0	0	0	0	0	Protein coding	2-oxoglutarate ferredoxin oxidoreductase subunit alpha [Campylobacter gracilis] gi|492509117|ref|WP_005870516.1|
Lj6g3v2204740	5.47075	5.40859	5.55008	5.33149	5.56425	5.76079	5.57709	5.7205	6.07365	5.55613	5.77331	Protein coding	2-oxoglutarate/malate translocator [Medicago truncatula] gi|357445913|ref|XP_003593234.1|
Lj1g3v1929100	0	0	0.320227	0.130126	0	0	0	0	0.127687	0	0	Protein coding	2-oxoglutarate-dependent dioxygenase [Medicago truncatula] gi|357436837|ref|XP_003588694.1|
Lj1g3v1340510	3.90783	4.02787	3.94622	4.03435	4.15455	3.8517	3.9601	4.13398	4.31313	4.33721	4.33044	Protein coding	2-oxoisovalerate dehydrogenase subunit alpha [Medicago truncatula] gi|357464693|ref|XP_003602628.1|
Lj4g3v2267410	0	0	0	0	0	0.233456	0	0	0	0	0	Protein coding	2-polyprenyl-6-methoxyphenol hydroxylase [Mycobacterium tusciae] gi|493283972|ref|WP_006241717.1|
Lj1g3v1911800	0	0	0	0	0	0	0	0	0	0	0	Protein coding	2-polyprenyl-6-methoxyphenol hydroxylase related FAD-dependent oxidoreductase [Myroides injenensis] gi|497940178|ref|WP_010254334.1|
Lj0g3v0002239	4.34187	4.01466	4.2111	3.90397	5.79543	5.58717	5.78633	5.64245	5.73317	5.70131	5.49833	Protein coding	2-succinylbenzoate-CoA ligase [Medicago truncatula] gi|357458549|ref|XP_003599555.1|
Lj0g3v0002229	4.97884	4.69905	4.86213	4.60932	6.46056	6.28742	6.47302	6.30666	6.40985	6.37744	6.17092	Protein coding	2-succinylbenzoate-CoA ligase [Medicago truncatula] gi|357458551|ref|XP_003599556.1|
Lj0g3v0112059	4.85299	2.82682	2.66524	2.85394	5.32409	5.10689	3.07914	4.55592	4.1422	4.65501	4.6281	Protein coding	2-succinylbenzoate-CoA ligase [Medicago truncatula] gi|357460691|ref|XP_003600627.1|
Lj0g3v0188849	3.11494	2.66716	1.74889	2.60811	3.24261	3.64442	2.40327	3.42891	3.07095	3.19101	3.12576	Protein coding	2-succinylbenzoate-CoA ligase [Medicago truncatula] gi|357460691|ref|XP_003600627.1|
Lj6g3v0378000	8.02834	7.67292	7.74473	7.62447	8.19795	8.11024	7.84164	8.13458	8.1322	8.25915	8.24492	Protein coding	2-succinylbenzoate-CoA ligase [Medicago truncatula] gi|357460691|ref|XP_003600627.1|
Lj4g3v2269810	0.781107	1.31418	1.31682	1.97309	1.36293	0.840294	1.42945	1.45852	1.07758	1.0119	0.858812	Protein coding	2-succinylbenzoate-CoA ligase [Medicago truncatula] gi|357478905|ref|XP_003609738.1|
Lj4g3v2270890	1.95375	2.52535	2.35069	2.69479	3.0454	2.72699	2.65674	2.88284	2.92037	2.25135	1.94389	Protein coding	2-succinylbenzoate-CoA ligase [Medicago truncatula] gi|357478905|ref|XP_003609738.1|
Lj6g3v1549210	2.75437	3.12604	3.14219	3.14312	3.38301	3.02037	2.30782	2.88284	2.84805	2.9655	2.82814	Protein coding	2-succinylbenzoate-CoA ligase [Medicago truncatula] gi|357478905|ref|XP_003609738.1|
Lj0g3v0312949	1.99767	1.99031	2.08095	2.60811	3.27901	3.26405	2.68234	3.25333	3.25002	2.9466	3.00912	Protein coding	2-succinylbenzoate-CoA ligase [Medicago truncatula] gi|357517755|ref|XP_003629166.1|
Lj0g3v0312959	0.564589	1.02901	1.1652	1.02736	1.14358	1.31789	1.54558	1.28673	1.41453	1.39314	1.23628	Protein coding	2-succinylbenzoate-CoA ligase [Medicago truncatula] gi|357517755|ref|XP_003629166.1|
Lj2g3v0484920	0.309739	0	0	0.249481	0	0	0	0	0.244987	0	0.183443	Protein coding	30S ribosomal protein S11 [Medicago truncatula] gi|357455123|ref|XP_003597842.1|
Lj1g3v0762230	3.91929	3.72139	3.73358	3.90397	3.83816	3.75178	3.75824	3.87554	3.80279	3.94815	3.59913	Protein coding	30S ribosomal protein S13 [Medicago truncatula] gi|357461657|ref|XP_003601110.1|
Lj2g3v2676970	0	0	0	0	0	0	0	0	0	0.139674	0	Protein coding	30S ribosomal protein s13 rpsm [Rhodococcus equi 103S] gi|312140892|ref|YP_004008228.1|
Lj3g3v2171540	4.85299	4.73976	4.84352	4.66942	4.67517	4.6576	4.69137	4.5496	4.69452	4.32994	4.5961	Protein coding	30S ribosomal protein S15 [Medicago truncatula] gi|357468029|ref|XP_003604299.1|
Lj6g3v1239530	4.28097	4.61403	4.07944	3.95754	4.43015	4.3134	4.2865	4.49801	4.13462	4.45557	4.29101	Protein coding	30S ribosomal protein S16 [Medicago truncatula] gi|357449871|ref|XP_003595212.1|
Lj3g3v1603880	0	0	0	0	0	0	0	0	0	0	0	Protein coding	30S ribosomal protein S17 [Collinsella tanakaei] gi|496433070|ref|WP_009141917.1|
Lj3g3v0247260	6.41241	6.495	6.38604	6.28755	6.36007	6.30676	6.38611	6.34001	6.36358	6.51849	6.51045	Protein coding	30S ribosomal protein S17 [Medicago truncatula] gi|357454921|ref|XP_003597741.1|
Lj3g3v1381530	5.44718	5.25979	5.25379	5.38787	5.57527	5.07341	5.04712	5.17265	5.18758	5.063	5.37177	Protein coding	30S ribosomal protein S17 [Medicago truncatula] gi|357495711|ref|XP_003618144.1|
Lj0g3v0282969	0.442784	1.39795	1.31682	0.647395	1.42922	0.90938	1.30313	0.866087	0.548638	0.492237	0.746703	Protein coding	30S ribosomal protein S18 [Aegilops tauschii] gi|475592641|gb|EMT22147.1|
Lj0g3v0287549	0.781107	0.801824	0.457112	0.731815	0.787077	0.691326	1.16469	0.782302	1.01289	0.384014	1.15077	Protein coding	30S ribosomal protein S18 [Medicago truncatula] gi|357468961|ref|XP_003604765.1|
Lj0g3v0162369	0	0	0	0	0	0	0	0	0	0	0	Protein coding	30S ribosomal protein S4 [Polymorphum gilvum SL003B-26A1] gi|328543189|ref|YP_004303298.1|
Lj0g3v0109549	0	0	0	0	0	0	0	0	0	0	0	Protein coding	30S ribosomal protein S4 [uncultured bacterium] gi|406904062|gb|EKD45954.1|
Lj3g3v0139450	5.46293	5.23723	5.5539	5.29033	5.30657	5.12516	5.15619	5.06153	5.06929	5.31588	5.13623	Protein coding	30S ribosomal protein S5 [Medicago truncatula] gi|357519961|ref|XP_003630269.1|
Lj6g3v1918200	3.82493	4.02787	3.94622	3.50879	3.99957	3.31586	3.8056	3.66944	3.72415	3.69993	3.75214	Protein coding	30S ribosomal protein S5 [Medicago truncatula] gi|357519961|ref|XP_003630269.1|
Lj0g3v0205889	2.34233	2.23772	1.57928	2.22688	1.96432	1.9628	2.40327	1.99361	2.11486	1.64836	1.94389	Protein coding	30S ribosomal protein S6 [Medicago truncatula] gi|357448827|ref|XP_003594689.1|
Lj6g3v0084360	0	0	0	0.462113	0	0	0	0.497082	0	0.384014	0	Protein coding	31 kDa ribonucleoprotein [Medicago truncatula] gi|357439793|ref|XP_003590174.1|
Lj0g3v0306359	3.96426	3.54888	3.53137	3.42252	3.68381	3.52843	2.89434	3.40109	3.65164	3.79808	3.46385	Protein coding	31 kDa ribonucleoprotein chloroplastic [Aegilops tauschii] gi|475586512|gb|EMT20313.1|
Lj6g3v1823210	0	0	0	0	0	0	0	0	0	0	0	Protein coding	31 kDa salivary protein [Phlebotomus duboscqi] gi|112497620|gb|ABI20187.1|
Lj2g3v0636070	0	0.375536	0.16898	0.130126	0.44656	0.121445	0	0	0.244987	0	0.34617	Protein coding	34-dihydroxy-2-butanone kinase [Zea mays] gi|226509698|ref|NP_001148575.1|
Lj0g3v0357369	0.309739	0.199953	0.457112	0.130126	0	0.233456	0	0.598551	0.454348	0.687003	0.183443	Protein coding	3-5 exonuclease/ nucleic acid binding protein [Medicago truncatula] gi|357448871|ref|XP_003594711.1|
Lj0g3v0107789	0	0	0	0	0	0	0	0	0	0	0	Protein coding	37S ribosomal protein MRP4 [Paracoccidioides brasiliensis Pb03] gi|225679004|gb|EEH17288.1|
Lj2g3v0178220	0	0	0	0.130126	0	0	0	0	0	0	0	Protein coding	3D [Human parechovirus 1] gi|154466476|gb|ABS82465.1|
Lj0g3v0048789	0	0	0	0	0	0	0	0	0	0	0	Protein coding	3D-(35/4)-trihydroxycyclohexane-12-dione hydrolase [Actinomyces sp. oral taxon 448] gi|497434785|ref|WP_009748983.1|
Lj1g3v0261750	0.969331	0.801824	0.803708	0.731815	0.884796	1.36783	1.16469	1.15967	0.945165	1.6008	0.492389	Protein coding	3-deoxy-7-phosphoheptulonate synthase [Lactuca sativa] gi|73912412|dbj|BAE20405.1|
Lj1g3v3833720	0	0	0	0	0	0	0	0	0.353462	0.267011	0.34617	Protein coding	3-deoxy-manno-octulosonate cytidylyltransferase [Sulfuricella denitrificans] gi|496496359|ref|WP_009204895.1|
Lj2g3v1022380	0	0	0	0	0	0	0	0	0	0	0	Protein coding	3-hydroxy-3-methylglutaryl-coenzyme A reductase [Fusarium oxysporum f. sp. cubense race 1] gi|477517252|gb|ENH69501.1|
Lj3g3v1669350	0	0	0	0	0	0	0	0	0	0.384014	0	Protein coding	3-hydroxy-3-methylglutaryl-coenzyme A reductase [Fusarium oxysporum f. sp. cubense race 1] gi|477517252|gb|ENH69501.1|
Lj4g3v2094890	1.35425	0.919885	1.243	0.811567	1.06237	0.767732	0.840176	0.141222	0.799359	0.937272	0.858812	Protein coding	3-hydroxy-3-methylglutaryl-coenzyme A reductase [Medicago truncatula] gi|357479689|ref|XP_003610130.1|
Lj0g3v0208219	1.35425	1.47712	1.38705	1.21503	6.53206	6.64733	6.44151	6.64138	6.49076	6.35432	6.40821	Protein coding	3-hydroxyacyl-CoA dehydrogenase [Pseudomonas sp. G5(2012)] gi|510313349|gb|EPA98367.1|
Lj4g3v3096040	1.13581	0.199953	0.457112	0.958951	4.81809	5.05828	4.93977	5.10097	4.81798	4.38713	4.78533	Protein coding	3-hydroxyacyl-CoA dehydrogenase [Pseudomonas sp. G5(2012)] gi|510313349|gb|EPA98367.1|
Lj3g3v0509640	0.442784	0.375536	0.16898	0.557727	0.164695	0.90938	0	0.497082	0.799359	0.384014	0.625142	Protein coding	3-hydroxyisobutyryl-CoA hydrolase-like protein [Medicago truncatula] gi|357512815|ref|XP_003626696.1|
Lj0g3v0286429	9.45796	9.22046	9.02285	9.28315	9.27198	9.55842	9.23726	9.50426	9.32213	8.9726	8.84243	Protein coding	3'-hydroxy-N-methyl-(S)-coclaurine 4'-O-methyltransferase-like [Glycine max] gi|371502138|ref|NP_001243073.1|
Lj1g3v0672660	0	0	0	0	0	0	0	0	0	0	0	Protein coding	3-isopropylmalate dehydratase large subunit [Salmonella enterica] gi|447063381|ref|WP_001140637.1|
Lj3g3v2995670	0.309739	0.673234	0.995744	0.647395	0.3125	0.233456	0	0	0.548638	0.267011	0.492389	Protein coding	3-isopropylmalate dehydratase small subunit [Cryptobacterium curtum DSM 15641] gi|256826884|ref|YP_003150843.1|
Lj0g3v0179299	0	0	0	0	0	0	0	0	0	0	0	Protein coding	3-isopropylmalate dehydratase small subunit [Thermoanaerobacterium thermosaccharolyticum M0795] gi|433653759|ref|YP_007297467.1|
Lj0g3v0074609	0	0	0	0	0	0	0	0	0.244987	0	0	Protein coding	3-ketoacyl-CoA reductase [Medicago truncatula] gi|357518603|ref|XP_003629590.1|
Lj2g3v1154110	0.309739	0	0	0	0.44656	0	0	0.269845	0.244987	0	0	Protein coding	3-ketoacyl-CoA synthase [Arachis hypogaea] gi|269854053|gb|ACZ51240.1|
Lj5g3v2203980	0.564589	0.199953	0	0.359711	0	0.121445	0.154318	0.387933	0.244987	0.384014	0.34617	Protein coding	3-ketoacyl-CoA synthase [Arachis hypogaea] gi|269854053|gb|ACZ51240.1|
Lj0g3v0216389	0.163166	0.53205	0.320227	0.359711	0.569215	1.09876	0.645681	0.866087	0.244987	0.267011	0.34617	Protein coding	3-ketoacyl-CoA synthase [Medicago truncatula] gi|357472603|ref|XP_003606586.1|
Lj1g3v5060470	3.48259	3.33175	3.36734	3.24718	2.8169	3.30308	2.84985	3.01719	2.60638	2.18839	2.85543	Protein coding	3-ketoacyl-CoA synthase [Medicago truncatula] gi|357512625|ref|XP_003626601.1|
Lj3g3v0719950	0	0	0	0	0	0	0	0	0	0	0	Protein coding	3-methyl-2-oxobutanoate hydroxymethyltransferase [Azoarcus sp. KH32C] gi|470171838|ref|YP_007552724.1|
Lj0g3v0084829	1.48343	1.47712	1.99361	1.86509	1.96432	1.59452	1.60033	1.56264	1.51138	1.5007	1.66423	Protein coding	3-methyl-2-oxobutanoate hydroxymethyltransferase [Medicago truncatula] gi|357504415|ref|XP_003622496.1|
Lj0g3v0175729	0	0	0	0	0	0	0	0	0	0	0	Protein coding	3-methyladenine DNA glycosylase [Desulfosporosinus meridiei DSM 13257] gi|402572309|ref|YP_006621652.1|
Lj0g3v0178869	0	0	0	0	0	0	0	0	0	0	0	Protein coding	3-methyladenine DNA glycosylase [Desulfosporosinus meridiei DSM 13257] gi|402572309|ref|YP_006621652.1|
Lj4g3v0619950	5.27495	4.99645	5.15662	5.20799	5.34141	5.25359	5.54605	5.62452	5.59637	5.69849	5.67336	Protein coding	3-methylcrotonyl-CoA carboxylase [Medicago truncatula] gi|357475341|ref|XP_003607956.1|
Lj3g3v3337760	0	0	0	0	0	0	0	0	0	0	0	Protein coding	3-octaprenyl-4-hydroxybenzoate carboxy-lyase [Picrophilus torridus DSM 9790] gi|48477237|ref|YP_022943.1|
Lj4g3v0878980	0.163166	0	0.16898	0	0	0	0	0.269845	0.127687	0.267011	0.183443	Protein coding	3-octaprenyl-4-hydroxybenzoate carboxy-lyase [Picrophilus torridus DSM 9790] gi|48477237|ref|YP_022943.1|
Ljmitog3v0000240	5.72378	5.73684	6.4262	5.92926	6.32133	6.31315	6.53229	6.21376	6.14895	6.00973	6.10992	Protein coding	3-oxoacyl-[acyl-carrier protein] gi|494921443|ref|WP_007647479.1|
Lj1g3v1207780	3.57246	3.43451	3.46798	3.75054	3.82591	3.66455	3.86269	3.53511	3.50647	3.37189	3.72281	Protein coding	3-oxoacyl-[acyl-carrier-protein] gi|514089871|gb|EPF70010.1|
Lj2g3v1389550	0	0	0	0	0	0	0	0	0	0	0	Protein coding	3-oxoacyl-ACP synthase [Agrobacterium albertimagni] gi|493777730|ref|WP_006726179.1|
Lj1g3v3974790	0	0.53205	0.457112	0	0.164695	0	0	0	0	0	0.183443	Protein coding	3-oxoacyl-ACP synthase [Bacteroides intestinalis] gi|494938313|ref|WP_007664344.1|
Lj0g3v0237959	3.6433	4.01466	3.72004	4.29933	3.78853	3.4378	3.69676	3.92522	3.30508	3.91936	3.92951	Protein coding	3-oxoacyl-ACP synthase [Saccharomonospora paurometabolica] gi|494082658|ref|WP_007024697.1|
Lj2g3v1239960	0.878286	1.13046	1.243	1.09266	1.87202	1.21248	0.645681	0.945272	0.874103	0.937272	0.625142	Protein coding	3-phosphoshikimate 1-carboxyvinyltransferase [Medicago truncatula] gi|357469709|ref|XP_003605139.1|
Lj3g3v2737460	5.29709	4.98295	4.90465	4.86434	5.60066	5.47485	4.9556	5.49563	5.16543	5.86626	5.57009	Protein coding	3-phosphoshikimate 1-carboxyvinyltransferase [Medicago truncatula] gi|357469709|ref|XP_003605139.1|
Lj4g3v0506840	4.70188	4.57856	4.57679	4.91035	4.69551	4.23483	4.20053	4.30135	4.24435	4.86082	4.43361	Protein coding	3R-hydroxymyristoyl- dehydratase-hydroxymyristoyl ACP dehydrase isoform 1 [Theobroma cacao] gi|508780785|gb|EOY28041.1|
Lj0g3v0280619	4.95119	4.70729	4.69916	4.74753	4.81189	4.74052	3.99115	5.00259	4.64201	4.94892	4.7348	Protein coding	40S ribosomal protein [Medicago truncatula] gi|357495305|ref|XP_003617941.1|
Lj1g3v1182080	8.10814	8.13787	8.12721	7.81551	8.0009	7.76069	7.75834	7.88445	7.79434	8.09023	7.92257	Protein coding	40S ribosomal protein [Medicago truncatula] gi|357495305|ref|XP_003617941.1|
Lj4g3v1971910	7.8939	7.83668	7.89464	7.50811	7.4682	7.48043	7.34477	7.53842	7.49535	7.8348	7.54713	Protein coding	40S ribosomal protein S11 [Arabidopsis lyrata subsp. lyrata] gi|297802956|ref|XP_002869362.1|
Lj1g3v4862690	0	0	0	0	0	0	0	0	0	0.139674	0	Protein coding	40S ribosomal protein S12 [Cryptococcus gattii WM276] gi|321253847|ref|XP_003192872.1|
Lj0g3v0214329	8.38887	8.42235	8.60529	8.20929	8.16307	7.9838	7.95297	8.12664	8.09264	8.25388	8.25648	Protein coding	40S ribosomal protein S13 [Glycine max] gi|351722010|ref|NP_001237229.1|
Lj3g3v2736240	5.7561	5.69605	6.00004	5.55938	5.75077	5.51142	5.21876	5.70352	5.4964	5.75932	5.681	Protein coding	40S ribosomal protein S13 [Glycine max] gi|351722010|ref|NP_001237229.1|
Lj6g3v1934000	0.564589	0.673234	0	0.249481	0.44656	0.525186	0	0.598551	0.945165	0.139674	0.625142	Protein coding	40S ribosomal protein S14 [Medicago truncatula] gi|357476431|ref|XP_003608501.1|
Lj1g3v0052590	7.97235	8.05158	7.99432	7.85663	7.92756	7.85947	7.89188	7.91243	7.94551	8.14307	8.1013	Protein coding	40S ribosomal protein S15C [Hevea brasiliensis] gi|313586479|gb|ADR71250.1|
Lj1g3v4694270	6.88542	7.06504	7.05224	6.83984	6.57661	6.8165	6.85989	6.81744	6.78275	6.72668	6.95081	Protein coding	40S ribosomal protein S2 [Medicago truncatula] gi|357521321|ref|XP_003630949.1|
Lj2g3v0156840	6.82879	6.91139	6.90743	6.72482	6.5545	6.53841	6.45271	6.56822	6.45164	6.89015	6.55482	Protein coding	40S ribosomal protein S2 [Medicago truncatula] gi|357521321|ref|XP_003630949.1|
Lj4g3v3113160	9.22437	9.19434	9.30352	9.03709	8.83651	8.78376	8.75726	8.81837	8.84463	8.98857	8.95708	Protein coding	40S ribosomal protein S2 [Medicago truncatula] gi|357521321|ref|XP_003630949.1|
Lj4g3v1893250	5.19232	4.92765	5.03065	5.03603	5.07775	4.95177	4.29482	5.05708	4.76004	5.271	4.62016	Protein coding	40S ribosomal protein S21-2 [Medicago truncatula] gi|357507163|ref|XP_003623870.1|
Lj6g3v1444590	6.88102	6.84764	7.04139	6.71578	6.87447	6.52609	6.46013	6.68096	6.45011	6.84622	6.75645	Protein coding	40S ribosomal protein S21-2 [Medicago truncatula] gi|357507163|ref|XP_003623870.1|
Lj5g3v0308500	8.05911	7.82064	8.19974	7.84838	7.9088	7.58245	7.64655	7.80375	7.77191	7.94007	7.83104	Protein coding	40S ribosomal protein S24 [Medicago truncatula] gi|357441493|ref|XP_003591024.1|
Lj6g3v1641190	8.19559	8.2492	8.44631	7.9965	8.16914	7.98631	8.04588	8.03402	8.06648	8.23453	8.16607	Protein coding	40S ribosomal protein S24 [Medicago truncatula] gi|357441493|ref|XP_003591024.1|
Lj4g3v1290580	6.34176	6.35004	6.40309	6.22885	6.37486	6.19533	6.2853	6.19566	6.46832	6.46471	6.30066	Protein coding	40S ribosomal protein S24A [Hevea brasiliensis] gi|313586511|gb|ADR71266.1|
Lj0g3v0252759	4.86489	4.70729	4.84352	4.67476	4.59081	4.64753	4.35973	4.59941	4.50173	4.63154	4.82037	Protein coding	40S ribosomal protein S30 [Medicago truncatula] gi|357476845|ref|XP_003608708.1|
Lj0g3v0293459	5.25247	5.19101	5.59898	5.05664	4.94811	4.99612	4.89668	4.94113	4.74019	5.25189	4.88137	Protein coding	40S ribosomal protein S4 [Medicago truncatula] gi|357468567|ref|XP_003604568.1|
Lj1g3v3313160	7.17204	7.01285	7.18012	6.99094	7.12874	6.76617	6.77171	6.93001	6.97011	7.05584	7.04418	Protein coding	40S ribosomal protein S7-like protein [Medicago truncatula] gi|357496953|ref|XP_003618765.1|
Lj1g3v3580650	8.11626	8.08356	8.24712	7.85898	7.89421	7.72401	7.94968	7.7288	7.81523	7.95729	7.96546	Protein coding	40S ribosomal protein S8 [Zea mays] gi|162464180|ref|NP_001105391.1|
Lj1g3v2611450	0	0	0	0	0	0	0	0	0	0	0	Protein coding	40S ribosomal protein S9-B [Meyerozyma guilliermondii ATCC 6260] gi|190347342|gb|EDK39594.2|
Lj1g3v3441230	0	0	0	0	0	0	0	0.269845	0	0	0	Protein coding	4-alpha-glucanotransferase [Candidatus Nitrospira defluvii] gi|302036614|ref|YP_003796936.1|
Lj0g3v0306889	1.42028	1.31418	1.74889	1.32782	1.06237	1.67609	0.840176	0.497082	1.41453	1.2769	1.72467	Protein coding	4-coumarate:CoA ligase [Amorpha fruticosa] gi|17063848|gb|AAL35216.1|
Lj3g3v2040010	6.90717	7.03428	7.09483	7.13547	7.32757	6.51505	6.44712	6.75837	6.64546	6.72945	6.65334	Protein coding	4-coumarate:CoA ligase [Amorpha fruticosa] gi|17063848|gb|AAL35216.1|
Lj1g3v0129860	5.37409	5.7765	5.07388	5.4577	6.33003	6.06514	5.42237	5.95381	5.61283	6.15058	6.00112	Protein coding	4-coumarate:CoA ligase isoenzyme 3 [Glycine max] gi|351723189|ref|NP_001237270.1|
Lj2g3v2125730	4.18925	3.96058	3.82497	4.12299	5.27987	4.69232	4.11851	4.77224	4.49582	4.72323	4.50427	Protein coding	4-coumarate:CoA ligase isoenzyme 3 [Glycine max] gi|351723189|ref|NP_001237270.1|
Lj1g3v3779380	0.442784	0.375536	0.582127	0	0.569215	0.90938	0.645681	0.141222	0.127687	1.0119	0.34617	Protein coding	4-coumarate-coa ligase [Medicago truncatula] gi|357440909|ref|XP_003590732.1|
Lj1g3v3833570	0	0	0	0	0	0	0	0	0	0	0.34617	Protein coding	4-coumarate-coa ligase [Medicago truncatula] gi|357440909|ref|XP_003590732.1|
Lj3g3v2484140	1.81335	1.69149	1.69454	2.07356	1.72144	1.82656	1.80062	1.79416	1.6875	1.6008	1.99385	Protein coding	4-coumarate-coa ligase [Medicago truncatula] gi|357463591|ref|XP_003602077.1|
Lj3g3v1113010	5.55767	5.59318	5.31362	5.49139	5.45713	5.26022	4.86907	5.42487	5.41112	5.5436	5.52407	Protein coding	4-coumarate--CoA ligase-like 7-like [Glycine max] gi|373432591|ref|NP_001243292.1|
Lj3g3v3056700	1.21236	1.22524	1.31682	0.88714	1.72144	1.59452	1.42945	1.28673	1.13949	1.39314	0.492389	Protein coding	4-coumarate--CoA ligase-like 7-like [Glycine max] gi|373432591|ref|NP_001243292.1|
Lj0g3v0274149	0	0	0	0	0	0	0	0	0	0	0	Protein coding	4-diphosphocytidyl-2-C-methyl-D-erythritol kinase partial [Halomonas sp. TD01] gi|497408443|ref|WP_009722641.1|
Lj0g3v0079209	0	0	0	0	0	0	0	0	0	0	0	Protein coding	4Fe-4S binding domain protein [Edwardsiella ictaluri 93-146] gi|238921486|ref|YP_002935001.1|
Lj2g3v2828830	0	0	0	0	0	0	0	0	0	0	0	Protein coding	4Fe-4S ferredoxin [Clostridium phytofermentans ISDg] gi|160879709|ref|YP_001558677.1|
Lj5g3v1976480	0	0	0	0	0	0	0	0	0	0	0	Protein coding	4Fe-4S ferredoxin [Syntrophobotulus glycolicus DSM 8271] gi|325289801|ref|YP_004265982.1|
Lj5g3v1986490	0	0	0	0	0	0	0	0	0	0	0	Protein coding	4Fe-4S ferredoxin [Syntrophobotulus glycolicus DSM 8271] gi|325289801|ref|YP_004265982.1|
Lj6g3v1915840	3.45135	3.2885	3.93455	3.50879	2.21035	2.38282	2.75653	2.59434	2.23316	1.73902	2.22062	Protein coding	4Fe-4S ferredoxin iron-sulfur binding [Medicago truncatula] gi|124359951|gb|ABN07967.1|
Lj0g3v0197489	0	0	0	0.249481	0.164695	0	0	0.387933	0	0	0	Protein coding	4-hydroxybenzoate octaprenyltransferase [Ferrimonas balearica DSM 9799] gi|308051279|ref|YP_003914845.1|
Lj0g3v0289689	0	0	0.320227	0	0	0	0	0	0	0	0	Protein coding	4'-phosphopantetheinyl transferase [Medicago truncatula] gi|357520285|ref|XP_003630431.1|
Lj0g3v0338739	0	0	0	0.462113	0.164695	0	0.645681	0	0.244987	0	0	Protein coding	4'-phosphopantetheinyl transferase [Medicago truncatula] gi|357520285|ref|XP_003630431.1|
Lj0g3v0157809	1.42028	0.919885	0.902919	0.731815	1.49259	0.975309	0.420818	1.15967	0.720529	0.687003	1.31701	Protein coding	50S ribosomal protein [Medicago truncatula] gi|357509165|ref|XP_003624871.1|
Lj4g3v1089470	0	0	0	0	0	0	0	0	0	0	0	Protein coding	50S ribosomal protein L11 methyltransferase [Vibrio furnissii NCTC 11218] gi|375131340|ref|YP_004993440.1|
Lj4g3v0998950	4.43266	4.20111	4.88658	4.41236	4.43015	4.0711	4.21814	4.08237	4.07249	4.11824	4.07588	Protein coding	50S ribosomal protein L12-2 [Medicago truncatula] gi|357518193|ref|XP_003629385.1|
Lj1g3v0651980	0	0	0	0	0	0	0	0	0	0	0	Protein coding	50S ribosomal protein L15 [Prevotella sp. MSX73] gi|490474933|ref|WP_004345356.1|
Lj6g3v1137450	3.62941	3.31029	3.72004	3.57884	3.38301	3.5717	3.09828	3.78157	3.39667	3.67718	3.33408	Protein coding	50S ribosomal protein L18 [Medicago truncatula] gi|357450229|ref|XP_003595391.1|
Lj1g3v0084880	0.676906	0.919885	0.995744	0.731815	0.682254	0.90938	0.420818	0.497082	1.01289	0.592904	1.23628	Protein coding	50S ribosomal protein L18 [Medicago truncatula] gi|357480871|ref|XP_003610721.1|
Lj1g3v3906710	2.99005	2.23772	2.82556	2.60811	3.0025	2.45392	2.2056	2.64265	3.16326	2.67531	2.55613	Protein coding	50S ribosomal protein L18 [Medicago truncatula] gi|357480871|ref|XP_003610721.1|
Lj3g3v0642480	2.72854	2.66716	2.82556	2.63027	2.35377	2.22916	2.75653	2.38305	2.53907	2.39768	2.34134	Protein coding	50S ribosomal protein L18 [Medicago truncatula] gi|357508357|ref|XP_003624467.1|
Lj2g3v1989080	3.6433	3.8158	3.8747	3.77064	4.27659	4.15173	4.06113	3.94462	4.17213	4.04017	3.78089	Protein coding	50S ribosomal protein L19 [Medicago truncatula] gi|357482181|ref|XP_003611376.1|
Lj1g3v0933360	4.45646	4.72361	4.34944	4.56973	4.65454	4.36964	4.5868	4.38183	4.34632	4.55873	4.17668	Protein coding	50S ribosomal protein L2 [Patulibacter sp. I11] gi|494850947|ref|WP_007577047.1|
Lj0g3v0323899	3.46706	3.60283	4.0688	3.74039	3.82591	3.63426	3.67142	3.44262	3.87736	3.77684	3.42795	Protein coding	50S ribosomal protein L23 [Medicago truncatula] gi|357463337|ref|XP_003601950.1|
Lj1g3v0452260	0	0	0	0	0	0	0	0	0	0	0	Protein coding	50S ribosomal protein L24 [Caloramator australicus] gi|496184063|ref|WP_008908570.1|
Lj1g3v0453480	0	0	0	0	0	0	0	0	0	0	0	Protein coding	50S ribosomal protein L24 [Caloramator australicus] gi|496184063|ref|WP_008908570.1|
Lj1g3v4317690	0.442784	0	0	0	0.164695	0	0.293713	0	0	0.139674	0.492389	Protein coding	50S ribosomal protein L27 [Arabidopsis thaliana] gi|21553582|gb|AAM62675.1|
Lj0g3v0283439	0	0	0.16898	0	0.164695	0	0.154318	0.269845	0.244987	0.687003	0.183443	Protein coding	50S ribosomal protein L28 [Medicago truncatula] gi|357436369|ref|XP_003588460.1|
Lj3g3v2309730	3.11494	2.82682	3.22121	2.73625	2.66013	2.56514	2.80394	2.88284	3.13314	2.78577	2.62116	Protein coding	50S ribosomal protein L28 [Medicago truncatula] gi|357436369|ref|XP_003588460.1|
Lj5g3v0108610	1.81335	1.81854	2.35069	2.49188	1.91891	1.9628	1.75309	2.06627	1.95187	1.73902	1.83844	Protein coding	50S ribosomal protein L31 [Medicago truncatula] gi|358348462|ref|XP_003638265.1|
Lj1g3v4765010	0	0	0	0	0	0	0.293713	0	0.244987	0	0.492389	Protein coding	50S ribosomal protein L31 [uncultured bacterium] gi|406988363|gb|EKE08389.1|
Lj4g3v0571910	0	0.199953	0	0	0	0	0	0	0	0	0	Protein coding	50S ribosomal protein L35 [Coleofasciculus chthonoplastes] gi|493030750|ref|WP_006100150.1|
Lj4g3v1880510	1.54392	1.02901	0.902919	1.02736	0.976314	0.840294	0.154318	1.4035	1.36356	1.0119	0.962834	Protein coding	50S ribosomal protein L36 [Medicago truncatula] gi|357478111|ref|XP_003609341.1|
Lj4g3v1880610	4.4876	3.97429	4.52323	4.31993	4.79941	3.92026	4.24415	4.56222	4.21589	4.60768	4.57163	Protein coding	50S ribosomal protein L36 [Medicago truncatula] gi|357478111|ref|XP_003609341.1|
Lj2g3v1599690	4.49528	4.64006	4.75997	4.41874	4.91379	4.77794	4.6003	4.8566	4.97055	4.52728	4.74942	Protein coding	50S ribosomal protein L5 [Medicago truncatula] gi|357507543|ref|XP_003624060.1|
Lj0g3v0008429	0	0	0	0	0	0	0	0	0	0	0	Protein coding	50S ribosomal protein L7/L12 [Neisseria macacae] gi|489875621|ref|WP_003779124.1|
Lj1g3v3289990	3.24818	3.65484	3.16235	3.26145	3.51095	3.42606	3.34263	3.59772	3.17809	3.15853	3.35335	Protein coding	50S ribosomal protein related protein [Arabidopsis thaliana] gi|15237299|ref|NP_197124.1|
Lj4g3v2249020	0	0.673234	0.320227	0.557727	0.569215	0.610646	0.420818	0.782302	3.03882	2.15585	1.23628	Protein coding	51 kDa seed maturation protein precursor [Glycine max] gi|351726078|ref|NP_001238138.1|
Lj1g3v4899080	3.46706	3.05039	3.18224	3.75054	3.58551	3.51741	2.89434	3.34379	3.22167	3.09128	3.35335	Protein coding	510-methylenetetrahydrofolate dehydrogenase-510-methenyltetrahydrofolate cyclohydrolase [Pisum sativum] gi|4103987|gb|AAD01907.1|
Lj0g3v0238999	0	0	0.16898	0	0	0	0	0	0	0	0	Protein coding	52 kDa repressor of the inhibitor of the protein kinase [Medicago truncatula] gi|357488351|ref|XP_003614463.1|
Lj3g3v2949660	3.24818	3.07605	2.72069	3.17363	1.96432	3.08151	2.60414	2.90282	2.62814	2.60473	2.82814	Protein coding	5'-3' exoribonuclease [Medicago truncatula] gi|357471609|ref|XP_003606089.1|
Lj6g3v0433940	4.22664	3.89	3.59209	3.8293	3.92112	3.49511	4.03155	3.65773	3.84984	3.73339	3.80908	Protein coding	5'-AMP-activated protein kinase subunit beta-1 [Theobroma cacao] gi|508712060|gb|EOY03957.1|
Lj2g3v1349190	1.60198	2.14378	1.90064	1.74835	1.22047	1.46283	1.89122	2.10126	1.91695	1.6944	1.31701	Protein coding	5'-AMP-activated protein kinase subunit beta-2 [Medicago truncatula] gi|357486569|ref|XP_003613572.1|
Lj5g3v0641410	2.27254	2.19152	2.85064	2.28391	2.09257	2.45392	2.37215	2.23334	2.51591	1.44792	1.66423	Protein coding	5'-AMP-activated protein kinase-like protein [Arabidopsis thaliana] gi|186519755|ref|NP_195962.2|
Lj2g3v2256350	3.35334	3.12604	3.67864	3.09612	4.02122	3.90342	3.46567	4.02884	3.35813	3.87006	3.73755	Protein coding	5-dehydro-2-deoxygluconokinase [Medicago truncatula] gi|357490699|ref|XP_003615637.1|
Lj1g3v4528670	1.42028	0.919885	1.69454	1.27253	1.29346	1.75328	1.60033	1.51152	1.41453	1.64836	1.46607	Protein coding	5-dehydro-2-deoxygluconokinase [Medicago truncatula] gi|357510321|ref|XP_003625449.1|
Lj6g3v1549160	0.163166	0	0	0.462113	0	0	0	0.269845	0.244987	0.139674	0	Protein coding	5-enol-pyruvylshikimate-phosphate synthase [Conyza sumatrensis] gi|63334427|gb|AAY40476.1|
Lj1g3v3343930	4.42464	4.1416	3.93455	4.27139	4.5467	4.2145	3.70927	4.64756	4.38518	4.37304	4.01669	Protein coding	5'-methylthioadenosine nucleosidase [Lupinus luteus] gi|206748343|gb|ACI22358.1|
Lj3g3v2985020	8.72849	8.68093	8.82161	8.54336	8.55041	8.42422	8.21492	8.50175	8.36382	8.63355	8.56616	Protein coding	60S acidic ribosomal protein PO [Euphorbia esula] gi|6984134|gb|AAF34767.1|AF227622_1
Lj2g3v1549500	2.16108	2.0433	1.99361	2.25568	2.09257	1.86184	2.65674	2.10126	2.20448	1.73902	2.55613	Protein coding	60S ribosomal protein L10a [Tupaia chinensis] gi|444729141|gb|ELW69568.1|
Lj0g3v0238619	0	0	0	0	0	0	0	0	0	0	0	Protein coding	60S ribosomal protein L11 [Medicago truncatula] gi|357515899|ref|XP_003628238.1|
Lj2g3v3339030	7.04698	6.95526	7.33804	6.99948	7.03873	6.83991	6.89178	7.08448	7.03466	6.84367	6.81495	Protein coding	60S ribosomal protein L13 [Medicago truncatula] gi|357511723|ref|XP_003626150.1|
Lj4g3v1234890	9.60629	9.6517	9.68824	9.43252	9.48684	9.32669	9.32648	9.432	9.38338	9.53086	9.54971	Protein coding	60S ribosomal protein L15 [Zea mays] gi|226496391|ref|NP_001150386.1|
Lj2g3v3085370	4.11144	4.05393	3.56205	4.10727	3.67017	4.63738	4.14637	4.64163	4.65267	3.95762	4.30097	Protein coding	60S ribosomal protein L18a [Medicago truncatula] gi|357494221|ref|XP_003617399.1|
Lj6g3v1932840	0	0	0	0.359711	0	0.434343	0.154318	0	0	0.267011	0.183443	Protein coding	60S ribosomal protein L18aA [Hevea brasiliensis] gi|313586517|gb|ADR71269.1|
Lj6g3v1933970	1.60198	1.55218	0.697167	0.462113	1.29346	0.610646	0.746203	0.945272	0.945165	0.267011	0.183443	Protein coding	60S ribosomal protein L18aA [Hevea brasiliensis] gi|313586517|gb|ADR71269.1|
Lj1g3v4916340	5.266	4.86279	5.08976	5.10096	5.55686	5.05066	4.6787	5.3395	5.26947	5.34142	5.16922	Protein coding	60S ribosomal protein L19 [Arabidopsis lyrata subsp. lyrata] gi|297830288|ref|XP_002883026.1|
Lj0g3v0242029	1.6578	1.8781	2.51652	2.5395	2.38751	2.22916	2.05696	2.8212	1.6875	2.25135	1.94389	Protein coding	60S ribosomal protein L19 partial [Paeonia suffruticosa] gi|148466436|gb|ABQ65182.1|
Lj1g3v4764180	7.48426	7.55014	7.10528	7.33758	6.82147	7.03223	6.45642	7.1528	7.00379	7.36162	7.13187	Protein coding	60S ribosomal protein L21 [Medicago truncatula] gi|358348098|ref|XP_003638086.1|
Lj0g3v0292509	7.17443	6.99783	6.99295	6.89695	7.11622	6.64733	6.41694	7.05912	6.66138	7.06353	6.64749	Protein coding	60S ribosomal protein L23 [Arabidopsis thaliana] gi|334185072|ref|NP_001189805.1|
Lj0g3v0193409	0	0	0	0	0	0	0	0	0	0	0	Protein coding	60S ribosomal protein L23 [Medicago truncatula] gi|357455843|ref|XP_003598202.1|
Lj1g3v3137860	0.969331	0.199953	0.320227	0.130126	0	0	0.154318	0	0	0	0.34617	Protein coding	60S ribosomal protein L23 [Medicago truncatula] gi|357455843|ref|XP_003598202.1|
Lj0g3v0119049	4.72166	4.48589	4.79914	4.56973	4.56892	4.33867	4.12786	4.68842	4.80849	4.78837	4.35931	Protein coding	60S ribosomal protein L23 [Zea mays] gi|413956981|gb|AFW89630.1|
Lj0g3v0081349	0	0	0	0	0	0	0	0	0	0	0	Protein coding	60S ribosomal protein L27 [Medicago truncatula] gi|357445373|ref|XP_003592964.1|
Lj2g3v1425540	6.86036	6.81563	7.28155	6.89466	6.58208	6.82546	7.17933	6.93729	7.05689	6.61441	6.83736	Protein coding	60S ribosomal protein L27a-3 [Medicago truncatula] gi|357461823|ref|XP_003601193.1|
Lj0g3v0069219	0.564589	0.673234	0.697167	0.731815	0.3125	0.525186	0	0.598551	0	0.858576	0.625142	Protein coding	60S ribosomal protein L28 [Harpegnathos saltator] gi|307207541|gb|EFN85228.1|
Lj4g3v2215260	7.79703	7.77241	7.84872	7.48244	7.79637	7.48326	7.612	7.63488	7.59401	7.66671	7.58634	Protein coding	60S ribosomal protein L31 [Medicago truncatula] gi|357501155|ref|XP_003620866.1|
Lj4g3v3020500	6.77933	6.67788	6.88788	6.49955	6.63043	6.36172	6.14275	6.61134	6.49816	6.66153	6.54228	Protein coding	60S ribosomal protein L31 [Medicago truncatula] gi|357501155|ref|XP_003620866.1|
Lj6g3v1093550	2.34233	1.99031	2.45246	2.31161	1.55329	1.82656	2.16985	1.45852	1.88115	2.12256	1.83844	Protein coding	60S ribosomal protein L32 [Medicago truncatula] gi|357518857|ref|XP_003629717.1|
Lj0g3v0324939	9.54332	9.65197	9.67426	9.30204	9.67104	9.37976	9.54934	9.47538	9.53577	9.51992	9.53502	Protein coding	60S ribosomal protein L34 [Medicago truncatula] gi|357486949|ref|XP_003613762.1|
Lj1g3v4139340	4.64778	4.47628	4.23033	4.3335	4.04255	4.30701	2.73222	4.38893	4.17952	4.49512	3.99231	Protein coding	60S ribosomal protein L35a [Vernicia fordii] gi|209967441|gb|ACJ02349.1|
Lj6g3v1314090	2.8292	2.14378	2.2412	2.71567	2.21035	2.62798	1.42945	2.96114	2.05186	2.60473	2.65261	Protein coding	60S ribosomal protein L35a [Vernicia fordii] gi|209967441|gb|ACJ02349.1|
Lj5g3v1999200	9.61909	9.59487	9.67908	9.42798	9.38145	9.17756	9.39146	9.27992	9.25597	9.5	9.29487	Protein coding	60S ribosomal protein L36 [Medicago truncatula] gi|357443979|ref|XP_003592267.1|
Lj2g3v0371730	7.2456	7.23981	7.26765	7.11695	7.02137	6.93721	6.91761	7.00123	7.04885	7.17531	7.18795	Protein coding	60S ribosomal protein L36 [Medicago truncatula] gi|357443983|ref|XP_003592269.1|
Lj4g3v1200900	6.51986	6.27725	6.59519	6.3237	6.36431	6.15678	6.02012	6.36902	6.30231	6.3792	6.49968	Protein coding	60S ribosomal protein L37aA [Hevea brasiliensis] gi|313586497|gb|ADR71259.1|
Lj4g3v0336800	5.57227	5.5753	5.73983	5.44212	5.62207	5.1324	4.8857	5.46908	5.20216	5.55613	5.30406	Protein coding	60S ribosomal protein L44 [Medicago truncatula] gi|357445721|ref|XP_003593138.1|
Lj6g3v2221950	8.525	8.40916	8.41462	8.28939	8.06093	8.1271	8.05326	8.22909	8.14734	8.32237	8.29187	Protein coding	60S ribosomal protein L44 [Medicago truncatula] gi|357445721|ref|XP_003593138.1|
Lj0g3v0187709	1.13581	0.673234	1.80127	0.647395	1.7734	0.610646	0.840176	0.387933	1.13949	1.0119	0.625142	Protein coding	60S ribosomal protein L7 [Medicago truncatula] gi|357444611|ref|XP_003592583.1|
Lj0g3v0354159	0	0	0.16898	0	0.44656	0	0	0	0	0	0	Protein coding	60S ribosomal protein L7 [Medicago truncatula] gi|357444611|ref|XP_003592583.1|
Lj1g3v3466090	0	0.199953	0	0	0	0.121445	0	0	0	0	0.183443	Protein coding	60S ribosomal protein L7 [Medicago truncatula] gi|357444611|ref|XP_003592583.1|
Lj5g3v0508090	0.564589	0.199953	0.457112	0.731815	0.44656	0	0.154318	0.141222	0.127687	0.139674	0.858812	Protein coding	60S ribosomal protein L7 [Medicago truncatula] gi|357444611|ref|XP_003592583.1|
Lj1g3v1091360	7.4958	7.52823	7.61723	7.37087	7.34913	7.2019	7.20384	7.25152	7.2639	7.56505	7.42154	Protein coding	60S ribosomal protein l9 [Medicago truncatula] gi|357490415|ref|XP_003615495.1|
Lj2g3v0360370	0	0	0	0	0	0	0.293713	0	0	0	0	Protein coding	60S ribosomal protein l9 [Medicago truncatula] gi|357490415|ref|XP_003615495.1|
Lj3g3v2740680	1.13581	0.375536	0	1.15514	0.164695	0.767732	0.293713	0.141222	0.244987	0.139674	0	Protein coding	60S ribosomal protein l9 [Medicago truncatula] gi|357490415|ref|XP_003615495.1|
Lj0g3v0001949	3.51318	2.97056	3.18224	3.76063	3.62846	3.18266	3.56535	3.4562	3.4587	3.45448	3.67767	Protein coding	67-dimethyl-8-ribityllumazine synthase [Theobroma cacao] gi|508785111|gb|EOY32367.1|
Lj0g3v0162619	3.72396	3.75355	3.9807	2.98011	3.16693	3.15448	3.09828	3.26881	3.14828	3.22277	3.03321	Protein coding	67-dimethyl-8-ribityllumazine synthase [Theobroma cacao] gi|508787371|gb|EOY34627.1|
Lj2g3v0276520	0	0	0	0	0	0	0	0	0	0	0	Protein coding	6-aminohexanoate-dimer hydrolase [Ruegeria sp. R11] gi|495838130|ref|WP_008562709.1|
Lj0g3v0072439	0	0.375536	0	0.130126	0	0	0.645681	0	0.127687	0	0	Protein coding	6b-interacting protein 2 [Nicotiana tabacum] gi|169264928|dbj|BAG12304.1|
Lj0g3v0181809	2.96814	2.56213	2.6367	2.69479	2.31923	2.6882	2.46357	2.51869	2.20448	2.36958	2.34134	Protein coding	6b-interacting protein 2 [Nicotiana tabacum] gi|169264928|dbj|BAG12304.1|
Lj0g3v0194359	0.309739	0.919885	0.16898	0	0.44656	0	0	0	0	0	0.34617	Protein coding	6b-interacting protein 2 [Nicotiana tabacum] gi|169264928|dbj|BAG12304.1|
Lj0g3v0221059	0.309739	0.801824	0.457112	0.811567	0.884796	0.691326	1.30313	0.866087	0.548638	1.08285	1.05986	Protein coding	6b-interacting protein 2 [Nicotiana tabacum] gi|169264928|dbj|BAG12304.1|
Lj0g3v0352829	0	0	0	0.462113	0.3125	0	0.293713	0.141222	0.127687	0	0.34617	Protein coding	6b-interacting protein 2 [Nicotiana tabacum] gi|169264928|dbj|BAG12304.1|
Lj0g3v0353969	1.81335	1.13046	1.1652	0.462113	1.61155	0.840294	1.16469	1.3463	1.51138	0.937272	1.15077	Protein coding	6b-interacting protein 2 [Nicotiana tabacum] gi|169264928|dbj|BAG12304.1|
Lj2g3v0604180	0	0	0	0	0	0	0	0	0	0	0	Protein coding	6b-interacting protein 2 [Nicotiana tabacum] gi|169264928|dbj|BAG12304.1|
Lj2g3v1203370	2.16108	2.88605	2.77408	2.73625	2.8169	2.64833	2.46357	3.01719	2.58429	2.78577	2.77197	Protein coding	6b-interacting protein 2 [Nicotiana tabacum] gi|169264928|dbj|BAG12304.1|
Lj4g3v1330110	0	0	0	0	0	0	0	0	0	0	0	Protein coding	6b-interacting protein 2 [Nicotiana tabacum] gi|169264928|dbj|BAG12304.1|
Lj4g3v1389330	0.309739	0.375536	0	0.130126	0	0	0	0	0	0	0	Protein coding	6-deoxyerythronolide-B synthase [Cyanothece sp. PCC 8802] gi|257060888|ref|YP_003138776.1|
Lj0g3v0335779	0	0	0	0	0	0	0	0	0	0	0	Protein coding	6-phospho 3-hexuloisomerase [Rhodococcus jostii RHA1] gi|111017510|ref|YP_700482.1|
Lj0g3v0014499	1.28505	0.375536	1.57928	1.09266	1.29346	1.31789	1.42945	0.945272	1.6875	0.687003	1.72467	Protein coding	6-phospho-beta-glucosidase [Holdemania filiformis] gi|492951146|ref|WP_006059231.1|
Lj5g3v1174590	0	0	0	0	0	0	0	0	0	0	0	Protein coding	6-phospho-beta-glucosidase [Lactobacillus jensenii] gi|493632985|ref|WP_006584852.1|
Lj2g3v2028930	0	0.199953	0.457112	0.130126	0	0.337393	0	0.141222	0.127687	0.267011	0	Protein coding	6-phosphofructo-2-kinase/fructose-26-biphosphatase [Medicago truncatula] gi|357481571|ref|XP_003611071.1|
Lj1g3v3870630	0.163166	0	0	0.130126	0.164695	0.121445	0	0.141222	0	0.267011	0	Protein coding	6-phosphofructo-2-kinase/fructose-26-biphosphatase [Medicago truncatula] gi|357490933|ref|XP_003615754.1|
Lj0g3v0258989	3.94195	3.54888	3.93455	3.66725	3.82591	3.90342	3.48034	3.91542	4.0404	3.51986	4.01669	Protein coding	6-phosphofructokinase [Medicago truncatula] gi|357517251|ref|XP_003628914.1|
Lj5g3v0279080	0	0	0	0	0	0	0	0	0	0	0	Protein coding	6-phosphofructokinase [Mycoplasma pneumoniae M129] gi|13508041|ref|NP_109990.1|
Lj0g3v0022109	0	0	0	0	0	0	0	0.141222	0	0	0.183443	Protein coding	6-phosphofructokinase isozyme 1 [Faecalibacterium prausnitzii] gi|492719026|ref|WP_005934309.1|
Lj1g3v1034270	4.50292	4.5049	4.13151	4.44398	4.95375	4.64247	4.24415	4.60552	4.47196	4.76158	4.52141	Protein coding	6-phosphogluconolactonase [Medicago truncatula] gi|357464071|ref|XP_003602317.1|
Lj1g3v1733540	5.15886	4.94864	4.79268	5.11281	5.04641	4.81443	4.93977	4.85147	5.08904	4.63154	4.88137	Protein coding	70 kDa peptidyl-prolyl isomerase [Medicago truncatula] gi|357437549|ref|XP_003589050.1|
Lj1g3v3767210	0.442784	0.673234	0.320227	1.15514	0.976314	0.525186	0.154318	0.141222	0.637142	0.858576	0.183443	Protein coding	70 kDa peptidyl-prolyl isomerase [Medicago truncatula] gi|357513099|ref|XP_003626838.1|
Lj0g3v0238179	0.442784	0	0	0	0	0	0	0	0	0	0	Protein coding	70 kDa subunit of replication protein A [Ipomoea nil] gi|149676205|dbj|BAF64713.1|
Lj1g3v5061340	1.13581	0.919885	1.08296	0.557727	0.682254	0.691326	0.293713	0.945272	0.244987	0	1.23628	Protein coding	70 kDa subunit of replication protein A [Ipomoea nil] gi|149676205|dbj|BAF64713.1|
Lj4g3v3059260	3.88462	3.65484	3.67864	3.68853	3.83816	3.8517	3.87385	3.69258	3.4465	3.79808	4.08744	Protein coding	7SK snRNA methylphosphate capping enzyme [Medicago truncatula] gi|357520931|ref|XP_003630754.1|
Lj0g3v0219899	2.1992	1.13046	1.69454	1.97309	2.05108	1.79038	1.80062	1.79416	2.28887	1.7823	1.39346	Protein coding	80C09_19 related [Medicago truncatula] gi|87241277|gb|ABD33135.1|
Lj0g3v0235529	0	0	0	0	0	0	0	0	0	0	0	Protein coding	8-amino-7-oxononanoate synthase [Acinetobacter soli] gi|491084186|ref|WP_004945800.1|
Lj3g3v3513470	0	0	0	0	0.3125	0	0	0	0	0	0	Protein coding	8-amino-7-oxononanoate synthase [Acinetobacter soli] gi|491084186|ref|WP_004945800.1|
Lj5g3v0510880	0.163166	0.375536	0.16898	0	0.976314	0.121445	0	0.269845	0	0.267011	0.183443	Protein coding	8-amino-7-oxononanoate synthase [Acinetobacter soli] gi|491084186|ref|WP_004945800.1|
Lj0g3v0167659	1.54392	1.31418	0	1.38107	0.787077	1.50807	1.30313	1.61201	0.548638	0.267011	0.625142	Protein coding	8-amino-7-oxononanoate synthase [Theobroma cacao] gi|508715394|gb|EOY07291.1|
Lj0g3v0232179	3.30172	3.19792	3.22121	2.60811	3.6425	3.34109	2.9375	3.07115	2.84805	3.2384	2.77197	Protein coding	8-dimethylallyltransferase [Sophora flavescens] gi|339759324|dbj|BAK52289.1|
Lj0g3v0352649	0.676906	0.199953	0.803708	1.21503	0.682254	0.840294	0.840176	0.69335	0.720529	0.492237	0.183443	Protein coding	9/13-hydroperoxide lyase [Lotus japonicus] gi|323575357|dbj|BAJ78218.1|
Lj2g3v0000280	5.94461	5.70841	5.32708	5.3179	6.17205	5.85792	5.78633	6.33634	6.20432	6.11716	6.19782	Protein coding	9/13-hydroperoxide lyase [Lotus japonicus] gi|323575357|dbj|BAJ78218.1|
Lj2g3v0105020	0	0.199953	0.320227	0.359711	0.164695	0.121445	0.420818	0.141222	0.353462	0.139674	0.34617	Protein coding	9/13-hydroperoxide lyase [Lotus japonicus] gi|323575357|dbj|BAJ78218.1|
Lj2g3v0105030	0.309739	0.199953	0.320227	0.249481	0.3125	0.337393	0.420818	0.269845	0.244987	0.492237	0.34617	Protein coding	9/13-hydroperoxide lyase [Lotus japonicus] gi|323575357|dbj|BAJ78218.1|
Lj0g3v0357879	0.564589	0.53205	0.320227	0	0	0.691326	0.293713	0.141222	0.353462	0.139674	0.492389	Protein coding	9/13-hydroperoxide lyase [Lotus japonicus] gi|323575359|dbj|BAJ78219.1|
Lj0g3v0357999	0	0	0.16898	0	0	0	0	0	0	0	0.183443	Protein coding	9/13-hydroperoxide lyase [Lotus japonicus] gi|323575359|dbj|BAJ78219.1|
Lj4g3v1399850	0	0	0	0	0	0	0	0	0	0	0	Protein coding	94-kilodalton protein [Babesia microti] gi|300116989|dbj|BAJ10661.1|
Lj0g3v0300579	0.163166	0.375536	0.803708	0.811567	0.164695	0.434343	0.293713	0.598551	0.945165	0.384014	0.34617	Protein coding	9-cis-epoxycarotenoid dioxygenase [Caragana korshinskii] gi|256561143|gb|ACU86971.1|
Lj3g3v0950410	0	0	0	0	0	0	0	0.269845	0	0	0	Protein coding	A disintegrin and metalloproteinase with thrombospondin motifs 2 precursor [Rattus norvegicus] gi|212549639|ref|NP_001131094.1|
Lj3g3v0755200	0	0	0	0	0	0	0	0	0	0	0	Protein coding	A kinase anchor protein 9 partial [Natrix natrix] gi|401833325|gb|AFQ23026.1|
Lj0g3v0338579	4.19869	4.30241	3.99201	4.16913	4.20271	4.0861	3.70927	3.92522	3.60851	4.03122	3.72281	Protein coding	A20/AN1-like zinc finger family protein [Arabidopsis thaliana] gi|15235819|ref|NP_194013.1|
Lj2g3v1069130	0	0	0	0	0	0	0	0	0	0	0	Protein coding	AAA ATPase central domain protein [Candidatus Micrarchaeum acidiphilum ARMAN-2] gi|255513584|gb|EET89850.1|
Lj1g3v4916320	2.67545	2.94293	2.74763	2.99726	3.20526	2.95651	2.68234	3.12316	2.90263	2.31167	2.58901	Protein coding	AAA ATPase central region, L-lactate dehydrogenase [Medicago truncatula] gi|124360532|gb|ABN08542.1|
Lj1g3v0270440	0.163166	0	0	0.249481	0	0	0	0	0	0	0	Protein coding	AAA ATPase containing von Willebrand factor type A [Medicago truncatula] gi|358347288|ref|XP_003637691.1|
Lj1g3v1148620	0	0	0	0	0	0	0	0	0	0	0	Protein coding	AAA ATPase containing von Willebrand factor type A [Medicago truncatula] gi|358347288|ref|XP_003637691.1|
Lj1g3v4419920	0	0	0	0	0	0	0	0	0	0	0	Protein coding	AAA ATPase containing von Willebrand factor type A [Medicago truncatula] gi|358347288|ref|XP_003637691.1|
Lj5g3v0962660	0.878286	0.53205	0.995744	0.811567	0.682254	0.121445	1.09015	0.598551	0.945165	0	0.34617	Protein coding	AAA ATPase containing von Willebrand factor type A [Medicago truncatula] gi|358347288|ref|XP_003637691.1|
Lj3g3v0937780	1.42028	1.75641	1.08296	1.15514	1.29346	0.610646	1.42945	1.61201	1.19885	0.937272	1.39346	Protein coding	AAA ATPase, ABC transporter transmembrane region type 1 [Medicago truncatula] gi|124360187|gb|ABN08200.1|
Lj4g3v1599280	3.83707	3.86078	3.34986	3.27558	3.5709	3.22393	3.8056	3.3291	3.57529	2.65217	3.19147	Protein coding	AAA-ATPase 1-like protein [Medicago truncatula] gi|357504229|ref|XP_003622403.1|
Lj3g3v3639150	0	0	0	0.557727	0.164695	0	0	0	0	0	0	Protein coding	AAA-domain-containing protein [Dacryopinax sp. DJM-731 SS1] gi|402225388|gb|EJU05449.1|
Lj1g3v1787910	0	0	0	0	0	0	0	0.141222	0	0	0	Protein coding	AAA-domain-containing protein [Dacryopinax sp. DJM-731 SS1] gi|402225608|gb|EJU05669.1|
Lj3g3v3213280	6.58609	6.40422	6.70064	6.57861	6.6566	6.48848	6.54978	6.5884	6.42702	6.39671	6.45579	Protein coding	AAA-metalloprotease FtsH [Pisum sativum] gi|15021761|gb|AAK77908.1|AF397903_1
Lj4g3v3112850	0	0	0	0	0	0	0	0	0	0	0	Protein coding	AaceriAAR005Wp [Saccharomycetaceae sp. 'Ashbya aceri'] gi|513029951|gb|AGO09995.1|
Lj1g3v0249990	0	0	0	0	0	0	0	0	0	0	0	Protein coding	AaceriAFR601Cp [Saccharomycetaceae sp. 'Ashbya aceri'] gi|513030885|gb|AGO10909.1|
Lj0g3v0332339	0	0	0	0	0	0	0	0	0	0	0	Protein coding	ABA 8'-hydroxylase [Prunus avium] gi|310705883|gb|ADP08627.1|
Lj0g3v0151609	1.6578	1.8781	1.69454	1.82722	1.14358	1.50807	1.84663	1.79416	1.36356	1.73902	1.15077	Protein coding	ABC drug exporter [Colletotrichum orbiculare MAFF 240422] gi|477534639|gb|ENH86174.1|
Lj0g3v0210099	0	0	0	0	0	0	0	0	0	0	0	Protein coding	ABC protein [Ajellomyces capsulatus G186AR] gi|225555748|gb|EEH04039.1|
Lj0g3v0132709	0.442784	0.919885	0.582127	0.359711	0.44656	0.233456	0.746203	0.782302	0.244987	0.267011	0.746703	Protein coding	ABC transporter [Arthrospira sp. PCC 8005] gi|493721211|ref|WP_006670679.1|
Lj1g3v3404500	0	0	0	0	0	0	0	0	0	0	0	Protein coding	ABC transporter [Aspergillus oryzae RIB40] gi|169769771|ref|XP_001819355.1|
Lj5g3v0080940	0	0.375536	0	0.359711	0.44656	0.337393	0.928399	0.598551	0	0.592904	0.492389	Protein coding	ABC transporter [Clostridium botulinum] gi|489453172|ref|WP_003358485.1|
Lj2g3v0766550	0	0	0	0	0	0	0	0	0	0	0	Protein coding	ABC transporter [Colletotrichum orbiculare MAFF 240422] gi|477527497|gb|ENH79317.1|
Lj0g3v0188369	1.28505	0.919885	0.697167	1.32782	0.3125	0.840294	1.01154	0.598551	0.874103	1.15048	1.05986	Protein coding	ABC transporter [Cyanothece sp. PCC 7425] gi|220909251|ref|YP_002484562.1|
Lj1g3v2546290	0	0.199953	0	0	0	0	0	0	0	0	0	Protein coding	ABC transporter [Enterococcus sp. C1] gi|495656904|ref|WP_008381483.1|
Lj0g3v0186369	0	0.375536	0	0.359711	0.3125	0	0.293713	0	0	0.267011	0	Protein coding	ABC transporter [Frankia sp. CcI3] gi|86742139|ref|YP_482539.1|
Lj0g3v0147079	2.16108	1.99031	2.48485	2.04084	2.21035	2.64833	2.30782	2.10126	2.3425	2.05358	2.13414	Protein coding	ABC transporter [Geobacillus sp. Y412MC61] gi|261418877|ref|YP_003252559.1|
Lj4g3v2882110	0.163166	0.199953	0.16898	0.359711	0	0.121445	0	0	0.353462	0.139674	0	Protein coding	ABC transporter [Janibacter sp. HTCC2649] gi|497463834|ref|WP_009778032.1|
Lj1g3v1091350	1.48343	0.919885	2.20278	1.09266	0.976314	1.15674	1.30313	1.65975	1.41453	1.21507	1.72467	Protein coding	ABC transporter [Lachnospiraceae bacterium 7_1_58FAA] gi|496550846|ref|WP_009256921.1|
Lj1g3v3404270	0	0	0	0	0	0	0	0	0.353462	0	0	Protein coding	ABC transporter [Methanohalophilus mahii DSM 5219] gi|294495844|ref|YP_003542337.1|
Lj3g3v2027140	0	0	0	0	0	0	0	0	0	0	0	Protein coding	ABC transporter [Microcystis aeruginosa] gi|488886609|ref|WP_002798834.1|
Lj2g3v2726500	0	0	0	0	0	0	0	0	0	0	0	Protein coding	ABC transporter [Oribacterium sp. ACB8] gi|497221602|ref|WP_009535864.1|
Lj0g3v0243089	0	0	0	0	0	0	0	0	0	0	0	Protein coding	ABC transporter [Pedobacter agri] gi|498285516|ref|WP_010599672.1|
Lj0g3v0307449	0.163166	0.199953	0.16898	0	0.164695	0.434343	0	0.497082	0.127687	0.492237	0.625142	Protein coding	ABC transporter [Rhizobium leguminosarum bv. trifolii WSM2304] gi|209547754|ref|YP_002279671.1|
Lj4g3v1334950	0	0	0	0	0	0	0	0	0	0	0	Protein coding	ABC transporter [Streptococcus parasanguinis] gi|489098052|ref|WP_003007925.1|
Lj0g3v0033289	0	0.199953	0	0.130126	0	0.233456	0	0	0	0	0	Protein coding	ABC transporter A family member [Medicago truncatula] gi|357477501|ref|XP_003609036.1|
Lj0g3v0239789	0	0	0	0	0	0	0	0	0	0	0	Protein coding	ABC transporter A family member [Medicago truncatula] gi|357477501|ref|XP_003609036.1|
Lj0g3v0326059	0.969331	1.13046	0.995744	0.359711	0.569215	1.21248	0.746203	1.02034	0.799359	0.687003	0.858812	Protein coding	ABC transporter A family member [Medicago truncatula] gi|357477501|ref|XP_003609036.1|
Lj0g3v0326069	0.969331	1.13046	0.995744	0.359711	0.569215	1.21248	0.746203	1.02034	0.799359	0.687003	0.858812	Protein coding	ABC transporter A family member [Medicago truncatula] gi|357477501|ref|XP_003609036.1|
Lj4g3v1880490	0	0	0	0	0	0	0	0	0	0	0	Protein coding	ABC transporter ATPase [Blautia hydrogenotrophica] gi|492755851|ref|WP_005952002.1|
Lj4g3v0684130	0	0	0	0	0	0	0	0	0	0	0	Protein coding	ABC transporter ATP-binding protein [Fusobacterium necrophorum] gi|492776909|ref|WP_005961060.1|
Lj0g3v0110099	0	0	0	0.130126	0.164695	0	0.420818	0	0.244987	0.139674	0	Protein coding	ABC transporter ATP-binding protein [Marvinbryantia formatexigens] gi|493915020|ref|WP_006860300.1|
Lj0g3v0323809	2.23634	2.82682	2.74763	2.46746	2.88933	2.08729	3.02013	2.66622	2.75222	2.01781	2.41654	Protein coding	ABC transporter ATP-binding protein [Medicago truncatula] gi|357479203|ref|XP_003609887.1|
Lj4g3v2226780	0.564589	0	0	0.359711	0	0.90938	0	0	0.353462	0.139674	0.34617	Protein coding	ABC transporter ATP-binding protein [Medicago truncatula] gi|357479203|ref|XP_003609887.1|
Lj0g3v0142329	0	0	0.16898	0	0	0	0	0	0	0	0	Protein coding	ABC transporter ATP-binding protein [Porphyromonas catoniae] gi|491610263|ref|WP_005467821.1|
Lj3g3v2040160	0	0	0	0	0	0	0	0	0	0	0	Protein coding	ABC transporter ATP-binding protein [Staphylococcus pseudintermedius ED99] gi|386318367|ref|YP_006014530.1|
Lj0g3v0125779	0	0	0	0	0	0	0	0	0	0	0	Protein coding	ABC transporter ATP-binding protein [Synechococcus sp. WH 8102] gi|33864747|ref|NP_896306.1|
Lj0g3v0045999	0	0	0	0	0	0	0	0	0.244987	0	0	Protein coding	ABC transporter ATP-binding protein/permease [Paenibacillus mucilaginosus 3016] gi|379721577|ref|YP_005313708.1|
Lj6g3v1952820	0	0	0	0	0	0	0	0	0	0	0	Protein coding	ABC transporter B family member [Medicago truncatula] gi|357447131|ref|XP_003593841.1|
Lj6g3v1955280	0	0	0	0	0	0.121445	0	0	0	0	0	Protein coding	ABC transporter B family member [Medicago truncatula] gi|357447131|ref|XP_003593841.1|
Lj0g3v0285989	3.28409	3.1504	3.62152	3.42252	4.20271	4.24154	4.1737	4.13398	4.58753	4.00406	4.43361	Protein coding	ABC transporter B family member [Medicago truncatula] gi|357463203|ref|XP_003601883.1|
Lj3g3v1011060	4.24498	4.43722	4.59174	4.5349	6.75357	6.40273	6.24936	6.01015	6.23478	6.01655	6.06094	Protein coding	ABC transporter B family member [Medicago truncatula] gi|357474799|ref|XP_003607685.1|
Lj4g3v2227820	0.442784	0.53205	0.457112	0	0	0.121445	0	0.141222	0	0	0	Protein coding	ABC transporter B family member [Medicago truncatula] gi|357479199|ref|XP_003609885.1|
Lj4g3v2227830	1.05497	0.673234	1.51801	0.249481	0	0.233456	0	0.497082	0.720529	0	0.34617	Protein coding	ABC transporter B family member [Medicago truncatula] gi|357479199|ref|XP_003609885.1|
Lj4g3v2227850	0.564589	0.375536	0.16898	0	0	0.233456	0	0	0	0.139674	0.34617	Protein coding	ABC transporter B family member [Medicago truncatula] gi|357479199|ref|XP_003609885.1|
Lj4g3v2227920	6.23342	6.14711	6.12859	6.37547	6.83223	6.62696	6.68414	6.79491	6.7888	6.52806	6.7272	Protein coding	ABC transporter B family member [Medicago truncatula] gi|357479199|ref|XP_003609885.1|
Lj0g3v0211669	0	0	0	0	0	0	0	0	0	0	0	Protein coding	ABC transporter C family member [Medicago truncatula] gi|358346795|ref|XP_003637450.1|
Lj0g3v0226609	1.13581	0.673234	1.08296	0.958951	0.44656	1.31789	0.928399	0.387933	0.637142	0.384014	0.858812	Protein coding	ABC transporter C family member [Medicago truncatula] gi|358346795|ref|XP_003637450.1|
Lj5g3v0626960	0	0	0	0	0	0	0	0	0	0	0	Protein coding	ABC transporter C family member [Medicago truncatula] gi|358346809|ref|XP_003637457.1|
Lj3g3v0564920	0	0	0	0	0	0	0	0	0	0	0	Protein coding	ABC transporter cyclic nucleotide-binding protein [Phaeobacter gallaeciensis DSM 17395 = CIP 105210] gi|399991665|ref|YP_006571905.1|
Lj0g3v0077889	4.90003	4.64864	4.79268	4.74753	5.04641	4.42378	4.71016	4.93144	4.72513	4.95839	4.77107	Protein coding	ABC transporter D family member [Medicago truncatula] gi|357463371|ref|XP_003601967.1|
Lj0g3v0129689	0	0.199953	0.16898	0.130126	0	0	0.154318	0	0.127687	0	0.183443	Protein coding	ABC transporter family pleiotropic drug resistance protein [Medicago truncatula] gi|357513491|ref|XP_003627034.1|
Lj0g3v0103939	2.1992	2.23772	2.74763	2.71567	2.24756	2.62798	2.75653	2.6187	2.69151	2.22021	2.52248	Protein coding	ABC transporter family pleiotropic drug resistance protein [Medicago truncatula] gi|357513493|ref|XP_003627035.1|
Lj0g3v0233849	3.94195	4.01466	4.51541	4.19166	3.69733	3.8517	4.39111	3.73776	4.33974	3.61869	3.49888	Protein coding	ABC transporter family protein [Medicago truncatula] gi|357462361|ref|XP_003601462.1|
Lj1g3v4604350	0	0	0	0.249481	0	0.121445	0.154318	0.269845	0	0	0.183443	Protein coding	ABC transporter family protein [Metarhizium acridum CQMa 102] gi|322695940|gb|EFY87740.1|
Lj4g3v2788050	1.95375	1.39795	2.12271	1.78832	0.884796	1.46283	1.09015	0.866087	0.637142	1.2769	1.15077	Protein coding	ABC transporter family protein [Populus trichocarpa] gi|224093878|ref|XP_002310031.1|
Lj5g3v2112300	0	0	0.16898	0	0	0	0	0.387933	0	0.687003	0.183443	Protein coding	ABC transporter family protein [Tetrahymena thermophila] gi|118347443|ref|XP_001007198.1|
Lj0g3v0065079	3.91929	4.21272	4.19161	4.34024	3.36619	2.70772	3.20811	3.22187	2.95522	3.05645	2.80033	Protein coding	ABC transporter G family member [Medicago truncatula] gi|357443805|ref|XP_003592180.1|
Lj2g3v2771120	2.27254	2.66716	2.03794	2.69479	1.66754	1.92993	1.89122	2.26455	2.11486	2.12256	1.53519	Protein coding	ABC transporter G family member [Medicago truncatula] gi|357444961|ref|XP_003592758.1|
Lj0g3v0104499	0	0	0	0	0	0	0	0	0	0	0	Protein coding	ABC transporter G family member [Medicago truncatula] gi|357485323|ref|XP_003612949.1|
Lj2g3v1467930	0.676906	1.13046	1.243	0.88714	1.7734	1.36783	0.928399	1.09169	1.19885	0.687003	0.746703	Protein coding	ABC transporter G family member [Medicago truncatula] gi|357485323|ref|XP_003612949.1|
Lj1g3v4578700	3.73697	3.49283	3.40167	3.90397	3.61429	3.41422	2.99991	3.37272	3.16326	3.02075	3.19147	Protein coding	ABC transporter G family member [Medicago truncatula] gi|357510475|ref|XP_003625526.1|
Lj1g3v4701830	0	0	0	0	0	0	0	0	0	0	0	Protein coding	ABC transporter G family member [Medicago truncatula] gi|357510967|ref|XP_003625772.1|
Lj1g3v4701850	0	0	0	0	0	0	0	0	0	0	0	Protein coding	ABC transporter G family member [Medicago truncatula] gi|357510969|ref|XP_003625773.1|
Lj1g3v1316940	2.16108	2.0433	2.20278	2.46746	2.00835	2.08729	2.05696	2.13543	1.60212	2.47885	2.22062	Protein coding	ABC transporter I family member [Medicago truncatula] gi|357464675|ref|XP_003602619.1|
Lj4g3v3015080	3.37014	3.75355	3.38461	3.60146	3.78853	3.22393	3.22562	3.46966	3.33185	3.65407	3.73755	Protein coding	ABC transporter I family member [Medicago truncatula] gi|357520651|ref|XP_003630614.1|
Lj0g3v0060349	3.05385	3.02427	2.89951	3.18864	2.63226	2.49944	2.82708	2.99875	2.75222	2.90804	3.23368	Protein coding	ABC transporter I family member 1 [Arabidopsis thaliana] gi|15221728|ref|NP_176516.1|
Lj5g3v1208100	0	0	0	0	0	0	0	0	0	0	0	Protein coding	ABC transporter involved in cytochrome c biogenesis ATPase component CcmA [alpha proteobacterium JLT2015] gi|495878937|ref|WP_008603516.1|
Lj6g3v0522780	2.4089	2.56213	2.1633	2.13686	2.79192	2.62798	1.97647	2.49256	2.28887	2.31167	2.41654	Protein coding	ABC transporter like protein [Medicago truncatula] gi|357461199|ref|XP_003600881.1|
Lj1g3v2126150	0	0	0	0	0	0	0	0	0	0	0	Protein coding	ABC transporter periplasmic polyamine-binding protein [Pseudomonas entomophila L48] gi|104782608|ref|YP_609106.1|
Lj0g3v0060109	0.442784	0.375536	0.320227	0.557727	0.976314	1.09876	0.154318	1.3463	0.720529	0.592904	0.746703	Protein coding	ABC transporter permease [Bradyrhizobium sp. BTAi1] gi|148256550|ref|YP_001241135.1|
Lj3g3v2811150	0	0	0	0	0	0	0	0	0	0	0	Protein coding	ABC transporter permease [Bradyrhizobium sp. ORS 375] gi|496316289|ref|WP_009025467.1|
Lj0g3v0114819	0	0.199953	0	0	0	0.121445	0.645681	0	0	0	0	Protein coding	ABC transporter permease [Chromobacterium violaceum ATCC 12472] gi|34497435|ref|NP_901650.1|
Lj0g3v0175569	0	0	0	0	0	0	0	0	0	0	0	Protein coding	ABC transporter permease [Eggerthella sp. 1_3_56FAA] gi|496663308|ref|WP_009305801.1|
Lj1g3v4448160	0	0	0	0	0	0	0	0	0	0	0	Protein coding	ABC transporter permease [Paenibacillus mucilaginosus KNP414] gi|337751322|ref|YP_004645484.1|
Lj1g3v5034490	0	0	0	0	0	0	0.293713	0.387933	0	0	0	Protein coding	ABC transporter permease [Peptoniphilus lacrimalis] gi|490963228|ref|WP_004825036.1|
Lj3g3v1101730	0.309739	0	0	0	0	0	0	0.141222	0	0	0	Protein coding	ABC transporter permease [Rhizobium leguminosarum] gi|489681833|ref|WP_003586055.1|
Lj5g3v1697670	0	0	0	0	0	0	0	0	0.454348	0.267011	0.183443	Protein coding	ABC transporter permease [Roseburia intestinalis] gi|493910764|ref|WP_006856259.1|
Lj3g3v0259400	0	0	0	0	0	0	0	0	0	0	0	Protein coding	ABC transporter permease component [planctomycete KSU-1] gi|494424221|ref|WP_007221981.1|
Lj0g3v0271969	0	0	0	0	0	0	0	0	0	0	0	Protein coding	ABC transporter protein [Rhizopus stolonifer] gi|68687868|emb|CAJ00302.1|
Lj2g3v0044950	0	0	0	0	0	0	0	0	0	0	0	Protein coding	ABC transporter substrate-binding protein [Neisseria shayeganii] gi|496410821|ref|WP_009119685.1|
Lj3g3v2531220	0	0	0	0	0	0	0	0	0	0	0	Protein coding	ABC transporter substrate-binding protein [Providencia sneebia] gi|496190327|ref|WP_008914686.1|
Lj4g3v2151430	0	0	0	0	0	0	0	0	0	0	0	Protein coding	ABC transporter substrate-binding protein [Pyramidobacter piscolens] gi|496456583|ref|WP_009165428.1|
Lj0g3v0115139	0	0	0	0	0	0	0	0	0	0	0	Protein coding	ABC transporter substrate-binding protein [Ralstonia sp. PBA] gi|497207743|ref|WP_009522005.1|
Lj4g3v3002520	0	0.375536	0.582127	0.359711	0	0.337393	0	0	0	0.139674	0.183443	Protein coding	ABC transporter substrate-binding protein [Vibrio caribbenthicus] gi|497287246|ref|WP_009601463.1|
Lj5g3v1960130	0	0	0	0	0	0	0	0	0	0	0	Protein coding	ABC transporter-like protein [Chlorobaculum parvum NCIB 8327] gi|193212829|ref|YP_001998782.1|
Lj1g3v1300590	4.93997	5.16733	4.91657	5.12066	4.93105	4.8234	4.72255	4.96032	4.86913	5.08477	4.84099	Protein coding	ABC transporter-like protein [Medicago truncatula] gi|357464377|ref|XP_003602470.1|
Lj0g3v0083779	2.04029	1.39795	1.1652	1.57637	2.60384	2.22916	1.54558	2.38305	2.0837	1.73902	2.55613	Protein coding	ABC transporter-like protein [Medicago truncatula] gi|357519623|ref|XP_003630100.1|
Lj4g3v2800420	3.48259	3.62038	3.60688	4.07531	3.81356	4.0095	4.20936	4.05585	4.03226	3.6067	3.73755	Protein coding	ABC transporter-like protein [Medicago truncatula] gi|357519623|ref|XP_003630100.1|
Lj4g3v3115110	0.163166	0.375536	0.320227	0.731815	0.787077	0.121445	0	0	0.244987	0.384014	0.625142	Protein coding	ABC transporter-like protein [Medicago truncatula] gi|357521683|ref|XP_003631130.1|
Lj0g3v0252529	2.77975	2.82682	2.82556	2.90937	2.84145	3.00466	2.95861	3.18971	2.86647	2.9466	2.77197	Protein coding	ABC1 family protein [Arabidopsis lyrata subsp. lyrata] gi|297812683|ref|XP_002874225.1|
Lj2g3v2522110	0.878286	0.375536	0.902919	1.15514	0.569215	0.525186	0.293713	0.598551	0.799359	0.937272	0.492389	Protein coding	ABC1 family protein [Arabidopsis lyrata subsp. lyrata] gi|297841173|ref|XP_002888468.1|
Lj0g3v0152939	1.21236	1.93529	0.995744	1.70724	1.22047	1.82656	1.16469	1.4035	1.36356	1.73902	1.78267	Protein coding	ABC1 family protein [Arabidopsis lyrata subsp. lyrata] gi|297841933|ref|XP_002888848.1|
Lj3g3v1473560	3.21135	3.31029	2.87528	2.5395	3.10744	3.36588	3.26003	3.14009	3.4218	3.2384	3.35335	Protein coding	ABC1 family protein [Arabidopsis lyrata subsp. lyrata] gi|297842751|ref|XP_002889257.1|
Lj0g3v0187099	4.76042	4.78713	5.17162	4.86434	5.06216	4.8234	5.05203	4.61766	4.79412	4.66661	4.6281	Protein coding	ABC1 family protein [Theobroma cacao] gi|508781897|gb|EOY29153.1|
Lj0g3v0239829	0	0	0	0	0	0	0	0	0	0	0	Protein coding	ABC2 isoform 4 [Theobroma cacao] gi|508774514|gb|EOY21770.1|
Lj1g3v4701810	0	0	0	0	0	0	0	0	0	0	0	Protein coding	ABCG4 partial [Triticum aestivum] gi|374093386|gb|AEY84031.1|
Lj0g3v0046199	0	0.199953	0	0.359711	0.164695	0.337393	0.154318	0.497082	0.454348	0.384014	0.492389	Protein coding	ABC-type dipeptide transport system periplasmic component [Natronococcus occultus SP4] gi|435845964|ref|YP_007308214.1|
Lj2g3v1588520	0	0	0	0	0	0	0	0	0	0	0	Protein coding	ABC-type hemin transport system ATPase component [Photobacterium sp. AK15] gi|494725240|ref|WP_007461106.1|
Lj2g3v1588540	0	0	0	0	0	0	0	0	0	0	0	Protein coding	ABC-type macrolide exporter membrane component [uncultured Termite group 1 bacterium phylotype Rs-D17] gi|189485047|ref|YP_001955988.1|
Lj5g3v2030800	0	0	0	0	0.569215	0	0	0	0.127687	0	0	Protein coding	ABC-type polysaccharide/polyol phosphate export systems permease [Shewanella amazonensis SB2B] gi|119773910|ref|YP_926650.1|
Lj1g3v2068700	1.28505	1.8781	1.57928	2.22688	1.61155	1.55195	1.93447	1.91711	1.72837	1.33619	1.31701	Protein coding	ABC-type polysaccharide/polyol phosphate transport system ATPase component-like protein [Francisella philomiragia subsp. philomiragia ATCC 25017] gi|167627481|ref|YP_001677981.1|
Lj1g3v5062670	0.676906	0.919885	1.08296	0.88714	0.3125	0.767732	0.154318	0.269845	0.244987	0.592904	0.34617	Protein coding	ABC-type polysaccharide/polyol phosphate transport system ATPase component-like protein [Francisella philomiragia subsp. philomiragia ATCC 25017] gi|167627481|ref|YP_001677981.1|
Lj3g3v2887210	0.163166	0	0	0	0	0	0	0	0	0	0	Protein coding	ABC-type transport system involved in cytochrome c biogenesis permease component [SAR116 cluster alpha proteobacterium HIMB100] gi|497290267|ref|WP_009604484.1|
Lj0g3v0300609	1.35425	2.0433	1.57928	2.10556	1.49259	1.36783	1.09015	1.83632	1.25587	1.9435	1.78267	Protein coding	Abhydrolase domain-containing protein [Medicago truncatula] gi|357438167|ref|XP_003589359.1|
Lj6g3v0802230	3.51318	3.54888	4.03639	3.66725	4.02122	3.8778	4.02156	3.66944	3.64098	3.74438	3.63106	Protein coding	ABI3-interacting protein [Medicago truncatula] gi|357459951|ref|XP_003600257.1|
Lj6g3v0802240	2.376	2.85674	3.16235	2.73625	2.8169	2.76477	3.31016	2.6187	2.82938	2.82769	2.71352	Protein coding	ABI3-interacting protein [Medicago truncatula] gi|357459951|ref|XP_003600257.1|
Lj0g3v0338929	0.163166	0	0	0	0	0	0.154318	0	0	0	0	Protein coding	abi-like family protein [Piscirickettsia salmonis] gi|510840222|ref|WP_016211530.1|
Lj4g3v1983500	3.55787	3.45421	3.40167	3.61263	3.78853	3.47245	3.48034	3.41507	3.51817	3.54521	3.37236	Protein coding	ABL161Cp (ISS) [Ostreococcus tauri] gi|308799189|ref|XP_003074375.1|
Lj1g3v2376940	2.59195	2.633	2.2412	1.97309	2.31923	1.92993	2.2056	1.79416	1.98598	2.31167	1.89212	Protein coding	ABR088Cp [Ashbya gossypii ATCC 10895] gi|302306646|ref|NP_983034.2|
Lj0g3v0192339	4.93434	4.95557	5.34483	5.08098	5.10841	4.99214	5.00208	4.85147	5.13915	4.67237	4.77822	Protein coding	Abscisic acid 8'-hydroxylase [Medicago truncatula] gi|357518225|ref|XP_003629401.1|
Lj4g3v2704710	0.878286	1.39795	1.1652	0.647395	0.976314	1.26615	1.16469	1.51152	0.799359	0.592904	0.492389	Protein coding	Abscisic acid 8'-hydroxylase [Medicago truncatula] gi|357519425|ref|XP_003630001.1|
Lj0g3v0332329	0	0	0.16898	0	0	0	0	0	0	0	0	Protein coding	abscisic acid 8'-hydroxylase CYP707A1 partial [Leucaena leucocephala] gi|410131069|gb|AFV61749.1|
Lj3g3v1170190	0	0	0	0	0	0	0	0	0	0	0	Protein coding	Abscisic acid insensitive [Medicago truncatula] gi|357453061|ref|XP_003596807.1|
Lj0g3v0213909	5.67051	5.44351	5.68513	5.57089	5.93028	5.42264	5.57025	5.53776	5.42672	5.88872	5.53254	Protein coding	Abscisic acid receptor PYL8 [Medicago truncatula] gi|357463847|ref|XP_003602205.1|
Lj0g3v0164139	0	0	0	0	0	0	0	0.141222	0.244987	0.267011	0.625142	Protein coding	abscisic acid stress ripening-related protein [Citrus sinensis] gi|309774081|gb|ADO95146.1|
Lj0g3v0284289	0	0	0	0	0	0	0	0	0	0	0	Protein coding	ABSCISIC ACID-INSENSITIVE 5-like protein [Medicago truncatula] gi|357489223|ref|XP_003614899.1|
Lj1g3v4048460	3.40318	3.39428	3.54679	3.42252	3.24261	3.34109	3.45085	3.50928	3.59752	2.78577	3.21273	Protein coding	ABSCISIC ACID-INSENSITIVE 5-like protein [Medicago truncatula] gi|357509087|ref|XP_003624832.1|
Lj5g3v1949700	0.878286	0.199953	0.582127	0.359711	1.82355	1.79038	1.30313	1.95587	1.64544	1.15048	1.94389	Protein coding	abscisic stress ripening-like protein [Glycine max] gi|351722069|ref|NP_001237487.1|
Lj1g3v3458790	4.07089	4.05393	4.33175	3.95754	3.6564	3.80714	3.67142	3.81358	3.75414	4.05788	3.89047	Protein coding	Ac transposase [Puccinia graminis f. sp. tritici CRL 75-36-700-3] gi|331228953|ref|XP_003327143.1|
Lj2g3v2879460	4.37555	4.5422	3.48409	3.47245	6.93276	6.24962	5.01725	6.02845	5.41112	6.92436	6.23465	Protein coding	ACC-oxidase [Vigna angularis] gi|1944152|dbj|BAA19605.1|
Lj0g3v0006119	0	0	0	0	0	0	0	0	0	0	0	Protein coding	acetate kinase [Gluconacetobacter europaeus] gi|498197336|ref|WP_010511492.1|
Lj0g3v0298279	0.564589	0	0	0	0	0	0	0	0	0	0	Protein coding	acetoacetate-CoA ligase [Mycosphaerella populorum SO2202] gi|453083998|gb|EMF12043.1|
[truncated: 82,629 more rows]

## Sheet: Sheet 3 Total expression
Gene ID	smax1-2 vs WT Log2FC	smax1-2 vs WT Adj p-val	smax1-3 vs WT Log2FC	smax1-3 vs WT Adj p-val	Sequence type	Annotation
[truncated: 50,122 more rows]
