# Supplementary material for: Ethylene promotes SMAX1 accumulation to inhibit arbuscular mycorrhiza symbiosis
Source: Nat Commun. 2025 Feb 27;16:2025. doi: 10.1038/s41467-025-57222-w (PMC11868565; doi:10.1038/s41467-025-57222-w)
Supplement: Supplementary file 12 — Supplementary Data 9 [file 41467_2025_57222_MOESM12_ESM.xlsx]

## Sheet: DESCRIPTION
Supp Data 9. RNA-seq based differentially expressed genes (DEGs) in smax1-2 and smax1-3roots I comparison to the WT roots.
Each sheet provides the expression data (log2fold change, Log2FC and adjusted p-value, Adj p-val) for Up- and Down-regulated DEGs in indicated comparisons between samples in the RNASeq.
Cut-off used for DEGs identification were Log2FC >= 0.585 & Adj p-val <= 0.05 for Upregulated DEGs and Log2FC <= -0.585 & Adj p-val <= 0.05 for Downregulated DEGs.

## Sheet: 1 smax1-2 vs WT Up 
Gene ID	Log2FC	Adj p-val	Sequence type	Annotation
Lj0g3v0116739	2.909	0	Protein coding	(+)-delta-cadinene synthase isozyme C2 [Medicago truncatula] gi|357452561|ref|XP_003596557.1|
Lj0g3v0168849	3.37494	4.36e-08	Protein coding	(+)-delta-cadinene synthase isozyme C2 [Medicago truncatula] gi|357452577|ref|XP_003596565.1|
Lj0g3v0101689	1.88225	0.0102228	Protein coding	(+)-neomenthol dehydrogenase [Medicago truncatula] gi|357489423|ref|XP_003614999.1|
Lj0g3v0163199	1.38548	0.00248742	Protein coding	(+)-neomenthol dehydrogenase [Medicago truncatula] gi|357514609|ref|XP_003627593.1|
Lj0g3v0107839	1.2945	0	Protein coding	(2Fe-2S)-binding protein [gamma proteobacterium HIMB55] gi|497104707|ref|WP_009471815.1|
Lj0g3v0068459	3.85983	0.0305002	Protein coding	13-hydroperoxide lyase [Lotus japonicus] gi|323575355|dbj|BAJ78217.1|
Lj0g3v0113379	0.876823	1e-18	Protein coding	14-3-3-like protein [Pisum sativum] gi|4850247|emb|CAB42546.2|
Lj4g3v1511450	1.04143	2.95e-11	Protein coding	1-deoxy-D-xylulose 5-phosphate reductoisomerase chloroplastic-like [Glycine max] gi|358248074|ref|NP_001240062.1|
Lj4g3v0486150	1.18991	5.83e-07	Protein coding	2-hydroxyisoflavanone synthase [Lotus japonicus] gi|148839039|dbj|BAF64284.1|
Lj4g3v0485980	0.812605	0.000494974	Protein coding	2-hydroxyisoflavanone synthase [Lotus japonicus] gi|148839039|dbj|BAF64284.1|
Lj3g3v2744030	0.670602	0.0437262	Protein coding	2-nonaprenyl-3-methyl-6-methoxy-14-benzoquinol hydroxylase [Theobroma cacao] gi|508720873|gb|EOY12770.1|
Lj0g3v0002239	1.70424	0	Protein coding	2-succinylbenzoate-CoA ligase [Medicago truncatula] gi|357458549|ref|XP_003599555.1|
Lj0g3v0002229	1.69511	0	Protein coding	2-succinylbenzoate-CoA ligase [Medicago truncatula] gi|357458551|ref|XP_003599556.1|
Lj0g3v0112059	1.24498	0.00682575	Protein coding	2-succinylbenzoate-CoA ligase [Medicago truncatula] gi|357460691|ref|XP_003600627.1|
Lj0g3v0188849	0.806866	0.00753886	Protein coding	2-succinylbenzoate-CoA ligase [Medicago truncatula] gi|357460691|ref|XP_003600627.1|
Lj0g3v0312949	1.16335	6.8e-07	Protein coding	2-succinylbenzoate-CoA ligase [Medicago truncatula] gi|357517755|ref|XP_003629166.1|
Lj0g3v0208219	5.97863	0	Protein coding	3-hydroxyacyl-CoA dehydrogenase [Pseudomonas sp. G5(2012)] gi|510313349|gb|EPA98367.1|
Lj4g3v3096040	5.47933	0	Protein coding	3-hydroxyacyl-CoA dehydrogenase [Pseudomonas sp. G5(2012)] gi|510313349|gb|EPA98367.1|
Lj0g3v0216389	1.54534	0.0203136	Protein coding	3-ketoacyl-CoA synthase [Medicago truncatula] gi|357472603|ref|XP_003606586.1|
Lj2g3v2125730	0.830172	1.32e-05	Protein coding	4-coumarate:CoA ligase isoenzyme 3 [Glycine max] gi|351723189|ref|NP_001237270.1|
Lj1g3v0129860	0.606902	0.0011606	Protein coding	4-coumarate:CoA ligase isoenzyme 3 [Glycine max] gi|351723189|ref|NP_001237270.1|
Lj2g3v2256350	0.654987	0.000636779	Protein coding	5-dehydro-2-deoxygluconokinase [Medicago truncatula] gi|357490699|ref|XP_003615637.1|
Lj5g3v0080940	1.75545	0.0492766	Protein coding	ABC transporter [Clostridium botulinum] gi|489453172|ref|WP_003358485.1|
Lj0g3v0285989	0.934306	4.8e-08	Protein coding	ABC transporter B family member [Medicago truncatula] gi|357463203|ref|XP_003601883.1|
Lj3g3v1011060	2.02952	0	Protein coding	ABC transporter B family member [Medicago truncatula] gi|357474799|ref|XP_003607685.1|
Lj0g3v0060109	1.45813	0.0203125	Protein coding	ABC transporter permease [Bradyrhizobium sp. BTAi1] gi|148256550|ref|YP_001241135.1|
Lj0g3v0083779	0.948848	0.00516094	Protein coding	ABC transporter-like protein [Medicago truncatula] gi|357519623|ref|XP_003630100.1|
Lj5g3v1949700	2.42575	9.24e-08	Protein coding	abscisic stress ripening-like protein [Glycine max] gi|351722069|ref|NP_001237487.1|
Lj2g3v2879460	2.28491	2.27e-10	Protein coding	ACC-oxidase [Vigna angularis] gi|1944152|dbj|BAA19605.1|
Lj6g3v0214790	0.652149	0.00759321	Protein coding	acetyl-CoA C-acetyltransferase [Hevea brasiliensis] gi|164604960|dbj|BAF98276.1|
Lj0g3v0081539	0.843759	0.00022481	Protein coding	ACI112 protein [Solanum lycopersicum] gi|350536553|ref|NP_001234764.1|
Lj4g3v2526050	0.872693	0.0450915	Protein coding	Acid phosphatase/vanadium-dependent haloperoxidase-like protein [Medicago truncatula] gi|357463065|ref|XP_003601814.1|
Lj1g3v5034830	3.47899	0	Protein coding	Acid phosphatase/vanadium-dependent haloperoxidase-related protein [Theobroma cacao] gi|508703807|gb|EOX95703.1|
Lj3g3v2443160	3.15266	0	Protein coding	Acid phosphatase/vanadium-dependent haloperoxidase-related protein [Theobroma cacao] gi|508703807|gb|EOX95703.1|
Lj2g3v3164160	4.47119	0.00485601	Protein coding	Aconitate hydratase [Medicago truncatula] gi|357471289|ref|XP_003605929.1|
Lj5g3v2258350	5.51784	0	Protein coding	ACT-domain-containing protein kinase [Lotus japonicus] gi|283132359|dbj|BAI63585.1|
Lj1g3v0098420	1.16928	0.00021312	Protein coding	Acyl-CoA N-acyltransferases superfamily protein isoform 1 [Theobroma cacao] gi|508713827|gb|EOY05724.1|
Lj4g3v2400530	0.997699	0.0369461	Protein coding	adenylate isopentenyltransferase [Lotus japonicus] gi|90421408|gb|ABD93933.1|
Lj0g3v0312939	1.93464	0	Protein coding	Adipocyte plasma membrane-associated protein [Medicago truncatula] gi|357517795|ref|XP_003629186.1|
Lj4g3v0684010	5.16223	0.000146082	Protein coding	Aerobic cobaltochelatase CobT subunit [Sphingobium japonicum] gi|494016685|ref|WP_006959025.1|
Lj1g3v2001870	0.725619	0.00392615	Protein coding	AIG2-like protein [Medicago truncatula] gi|357466569|ref|XP_003603569.1|
Lj0g3v0353399	1.2412	0.00122492	Protein coding	alcohol dehydrogenase [Lotus japonicus] gi|356582742|gb|AET21261.1|
Lj4g3v1534920	1.2903	0	Protein coding	aldehyde dehydrogenase 1 precursor [Lotus corniculatus] gi|29373073|gb|AAO72532.1|
Lj6g3v0028830	0.640191	0.0138928	Protein coding	Aldo-keto reductase [Medicago truncatula] gi|357439453|ref|XP_003590003.1|
Lj1g3v3354260	6.5846	1.57e-10	Protein coding	allantoate amidohydrolase [Burkholderia oklahomensis] gi|497794511|ref|WP_010108695.1|
Lj4g3v0959990	2.78535	0.037414	Protein coding	alpha 14-glycosyltransferase-like protein [Arabidopsis thaliana] gi|334186714|ref|NP_193724.2|
Lj3g3v1170210	2.92873	0	Protein coding	Alpha/beta-hydrolases family protein isoform 2 [Theobroma cacao] gi|508786204|gb|EOY33460.1|
Lj0g3v0360809	0.856525	0.0179417	Protein coding	Alpha/beta-Hydrolases superfamily protein isoform 3 [Theobroma cacao] gi|508715866|gb|EOY07763.1|
Lj2g3v1019740	1.30901	0	Protein coding	alpha-dioxygenase [Pisum sativum] gi|58038194|emb|CAH05011.1|
Lj4g3v0341100	0.852278	7.29e-05	Protein coding	alternative oxidase 3 mitochondrial [Glycine max] gi|351728013|ref|NP_001238460.1|
Lj0g3v0195239	1.49509	0.0277032	Protein coding	aluminum-activated malate transporter [Glycine max] gi|351721789|ref|NP_001237989.1|
Lj1g3v0948470	4.02638	0.0308073	Protein coding	AM-induced phosphate transporter [Lotus japonicus] gi|205277480|dbj|BAG71408.1|
Lj1g3v0874320	0.776836	8.26e-05	Protein coding	amino acid permease AAP4 [Vicia faba var. minor] gi|15216030|emb|CAC51425.1|
Lj5g3v1806960	2.47636	2.75e-12	Protein coding	Amino acid transporter [Medicago truncatula] gi|357443167|ref|XP_003591861.1|
Lj6g3v0919970	2.63287	3.63e-06	Protein coding	Aminotransferase-like plant mobile domain family protein [Arabidopsis thaliana] gi|145324899|ref|NP_001077696.1|
Lj4g3v1313810	0.986803	0.00199251	Protein coding	Ankyrin repeat and KH domain-containing protein 1 [Theobroma cacao] gi|508777225|gb|EOY24481.1|
Lj1g3v3975580	3.26247	0	Protein coding	Ankyrin repeat domain-containing protein [Medicago truncatula] gi|357508731|ref|XP_003624654.1|
Lj0g3v0348889	0.744333	0.000173193	Protein coding	Ankyrin repeat-containing protein [Medicago truncatula] gi|357484873|ref|XP_003612724.1|
Lj0g3v0236039	4.11412	0	Protein coding	Anthocyanidin 3-O-glucosyltransferase [Medicago truncatula] gi|357515699|ref|XP_003628138.1|
Lj4g3v0423090	1.26776	0	Protein coding	anthocyanidin reductase ANR1-4 [Lotus corniculatus] gi|85542838|gb|ABC71335.1|
Lj4g3v1287330	1.35529	3.53e-07	Protein coding	anthocyanidin synthase [Onobrychis viciifolia] gi|333102353|gb|AEF14411.1|
Lj2g3v2002950	1.10128	0	Protein coding	anthocyanidin synthase [Onobrychis viciifolia] gi|333102353|gb|AEF14411.1|
Lj0g3v0151469	1.14789	0.000135669	Protein coding	AP2 domain-containing transcription factor [Medicago truncatula] gi|357479951|ref|XP_003610261.1|
Lj2g3v1734780	2.23912	0	Protein coding	Apospory-associated protein [Medicago truncatula] gi|357483505|ref|XP_003612039.1|
Lj4g3v2618550	1.01988	0.0103123	Protein coding	Aquaporin NIP1-2 [Medicago truncatula] gi|357519149|ref|XP_003629863.1|
Lj0g3v0363829	0.967296	2.8e-08	Protein coding	ARM repeat superfamily protein [Theobroma cacao] gi|508725730|gb|EOY17627.1|
Lj1g3v1686660	1.94778	0.00291816	Protein coding	aryl-alcohol oxidase, vanillyl-alcohol oxidase [Aspergillus fumigatus Af293] gi|70999904|ref|XP_754669.1|
Lj2g3v2136010	2.91972	2.9e-08	Protein coding	ascorbate oxidase [Lotus japonicus] gi|400001046|gb|AFP65861.1|
Lj3g3v1312770	0.595026	0.0236134	Protein coding	Aspartic protease isoform 2 [Theobroma cacao] gi|508701346|gb|EOX93242.1|
Lj6g3v2258860	3.05111	0.0223175	Protein coding	Aspartic proteinase-like protein [Medicago truncatula] gi|357482719|ref|XP_003611646.1|
Lj0g3v0159399	1.10825	0.00342711	Protein coding	AT hook motif DNA-binding family protein [Arabidopsis thaliana] gi|15242131|ref|NP_199972.1|
Lj5g3v2244560	1.04245	1.87e-10	Protein coding	At2g16900/F12A24.8 [Arabidopsis lyrata subsp. lyrata] gi|297836406|ref|XP_002886085.1|
Lj4g3v2604780	0.690693	0.0395762	Protein coding	AT2G30990 [Arabidopsis thaliana] gi|222423799|dbj|BAH19865.1|
Lj2g3v2586650	2.57039	2.45e-05	Protein coding	At3g12540-like protein [Boechera stricta] gi|82749768|gb|ABB89771.1|
Lj6g3v1249680	0.88665	9.39e-05	Protein coding	AT5g56980/MHM17_10 [Arabidopsis lyrata subsp. lyrata] gi|297790254|ref|XP_002863029.1|
Lj6g3v1249690	0.872987	3.92e-06	Protein coding	AT5g56980/MHM17_10 [Arabidopsis lyrata subsp. lyrata] gi|297790254|ref|XP_002863029.1|
Lj2g3v2002760	2.56415	0.0232416	Protein coding	AT-hook DNA-binding family protein [Theobroma cacao] gi|508777264|gb|EOY24520.1|
Lj2g3v1280070	1.79461	0.0132045	Protein coding	AT-hook DNA-binding family protein [Theobroma cacao] gi|508785649|gb|EOY32905.1|
Lj5g3v2297890	2.96382	1.34e-09	Protein coding	ATOFP7/OFP7 [Arabidopsis lyrata subsp. lyrata] gi|297832514|ref|XP_002884139.1|
Lj4g3v2266260	0.890485	5.29e-14	Protein coding	ATP citrate lyase alpha subunit [Glycyrrhiza uralensis] gi|148872938|gb|ABR15094.1|
Lj0g3v0004949	1.18686	0.0139725	Protein coding	ATP synthase CF1 beta subunit [Lotus japonicus] gi|13518421|ref|NP_084781.1|
Lj0g3v0054299	0.755747	3.63e-10	Protein coding	ATP synthase CF1 beta subunit [Lotus japonicus] gi|13518421|ref|NP_084781.1|
Ljchlorog3v0000060	0.670581	0.0330116	Protein coding	ATP synthase CF1 beta subunit [Lotus japonicus] gi|13518421|ref|NP_084781.1|
Lj1g3v0579590	0.683201	4.76e-06	Protein coding	ATP synthase subunit a chloroplastic [Medicago truncatula] gi|357450853|ref|XP_003595703.1|
Lj3g3v2296610	0.7425	0.03169	Protein coding	ATP synthase subunit beta [Medicago truncatula] gi|357468311|ref|XP_003604440.1|
Lj5g3v0626580	2.09029	0.00208755	Protein coding	ATP-dependent DNA helicase PIF1 [Medicago truncatula] gi|357445805|ref|XP_003593180.1|
Lj4g3v2754310	0.7951	0.026276	Protein coding	Autophagy-related protein [Medicago truncatula] gi|357519853|ref|XP_003630215.1|
Lj3g3v0526200	2.80085	1.36e-16	Protein coding	Auxin efflux carrier family protein [Theobroma cacao] gi|508727086|gb|EOY18983.1|
Lj4g3v0336250	1.67836	0.0178748	Protein coding	Auxin-induced protein 5NG4 [Medicago truncatula] gi|357445673|ref|XP_003593114.1|
Lj0g3v0080929	1.6688	0.000375281	Protein coding	Auxin-induced protein 5NG4 [Medicago truncatula] gi|357445679|ref|XP_003593117.1|
Lj1g3v3137680	1.80889	3.35e-06	Protein coding	Auxin-induced protein 5NG4 [Medicago truncatula] gi|357461561|ref|XP_003601062.1|
Lj1g3v2139450	4.32661	0.00971967	Protein coding	Auxin-induced protein 5NG4 [Medicago truncatula] gi|357483605|ref|XP_003612089.1|
Lj2g3v0692470	2.2631	0.00908457	Protein coding	Auxin-induced protein 5NG4 [Medicago truncatula] gi|357500129|ref|XP_003620353.1|
Lj0g3v0298969	0.650217	0.0350288	Protein coding	Auxin-induced protein 6B [Medicago truncatula] gi|357473611|ref|XP_003607090.1|
Lj0g3v0268389	4.42863	0.0109385	Protein coding	Auxin-induced protein 6B [Medicago truncatula] gi|357473677|ref|XP_003607123.1|
Lj0g3v0244179	1.15134	0.0362215	Protein coding	Auxin-regulated protein [Medicago truncatula] gi|357472673|ref|XP_003606621.1|
Lj3g3v3165170	0.639862	0.00278095	Protein coding	Auxin-regulated protein [Medicago truncatula] gi|357472673|ref|XP_003606621.1|
Lj6g3v2017410	1.30875	2.56e-15	Protein coding	auxin-repressed protein [Robinia pseudoacacia] gi|11386111|gb|AAG33924.1|
Lj3g3v2318210	3.33353	4.15e-11	Protein coding	Auxin-responsive protein IAA18 [Medicago truncatula] gi|357513517|ref|XP_003627047.1|
Lj0g3v0325749	1.71636	0.00240401	Protein coding	Avr9/Cf-9 rapidly elicited protein [Medicago truncatula] gi|357497631|ref|XP_003619104.1|
Lj4g3v2456250	1.90648	0.032336	Protein coding	Avr9/Cf-9 rapidly elicited protein 169 [Nicotiana tabacum] gi|12003390|gb|AAG43552.1|AF211534_1
Lj0g3v0311659	1.59075	4.53e-15	Protein coding	B12D protein [Medicago truncatula] gi|357463095|ref|XP_003601829.1|
Lj6g3v0585650	1.4747	3.7e-07	Protein coding	B12D protein [Medicago truncatula] gi|357463095|ref|XP_003601829.1|
Lj0g3v0253159	3.62754	0.00304296	Protein coding	B3 domain-containing protein [Medicago truncatula] gi|357521093|ref|XP_003630835.1|
Lj0g3v0159369	0.738169	0.0105152	Protein coding	Baculoviral IAP repeat-containing protein [Medicago truncatula] gi|357482255|ref|XP_003611413.1|
Lj0g3v0114079	3.23974	0.00163477	Protein coding	basic helix-loop-helix protein-like [Oryza sativa Japonica Group] gi|54291234|dbj|BAD61929.1|
Lj0g3v0268559	7.80175	0	Protein coding	Basic-leucine zipper transcription factor family protein isoform 1 [Theobroma cacao] gi|508725654|gb|EOY17551.1|
Lj1g3v3835570	4.80871	0.00272806	Protein coding	BED zinc fingerhAT family dimerization domain [Theobroma cacao] gi|508711602|gb|EOY03499.1|
Lj3g3v0718350	0.690839	1.25e-06	Protein coding	Beta-1 3-glucanase [Medicago truncatula] gi|357513321|ref|XP_003626949.1|
Lj2g3v1277780	0.867825	7.38e-08	Protein coding	Beta-13-galactosyltransferase [Medicago truncatula] gi|357487041|ref|XP_003613808.1|
Lj0g3v0213009	1.2058	0.00018671	Protein coding	beta-13-glucanase [Sesbania rostrata] gi|82949442|dbj|BAE53382.1|
Lj0g3v0309069	1.8832	0	Protein coding	Beta-glucosidase [Medicago truncatula] gi|357468871|ref|XP_003604720.1|
Lj0g3v0081719	0.906582	0.00689416	Protein coding	beta-glucosidase D7 [Lotus japonicus] gi|188573187|gb|ACD65511.1|
Lj5g3v0975580	1.04123	1.36e-05	Protein coding	bHLH transcription factor LjTT8 [Lotus japonicus] g3vi|224994136|dbj|BAH28881.1|
Lj3g3v1602750	3.38946	0.0171785	Protein coding	bifunctional glutamine-synthetase adenylyltransferase/deadenyltransferase [Alteromonas sp. SN2] gi|333892182|ref|YP_004466057.1|
Lj3g3v3271550	2.50566	2.65e-15	Protein coding	Bifunctional protein aas [Medicago truncatula] gi|357454395|ref|XP_003597478.1|
Lj0g3v0205559	1.28562	7.34e-06	Protein coding	Bifunctional protein aas [Medicago truncatula] gi|357454395|ref|XP_003597478.1|
Lj0g3v0205579	1.12064	4.31e-07	Protein coding	Bifunctional protein aas [Medicago truncatula] gi|357454395|ref|XP_003597478.1|
Lj5g3v1599650	5.3753	2.99e-16	Protein coding	Bifunctional protein FolC [Propionibacterium acidipropionici ATCC 4875] gi|410865889|ref|YP_006980500.1|
Lj4g3v2666320	0.585659	0.0127444	Protein coding	binding protein [Arabidopsis lyrata subsp. lyrata] gi|297847910|ref|XP_002891836.1|
Lj5g3v1062410	1.47793	0.0105871	Protein coding	Blue copper protein [Medicago truncatula] gi|357478161|ref|XP_003609366.1|
Lj0g3v0112839	2.13448	4.36e-06	Protein coding	Bowman-Birk type protease inhibitor-like precursor [Glycine max] gi|351722763|ref|NP_001237767.1|
Lj6g3v2078010	0.76964	2.01e-05	Protein coding	Bromodomain protein [Medicago truncatula] gi|357446403|ref|XP_003593479.1|
Lj4g3v1399920	3.08769	0	Protein coding	BTB/POZ domain-containing protein [Lotus japonicus] gi|283132373|dbj|BAI63592.1|
Lj1g3v2036410	0.814675	0.0189183	Protein coding	BURP domain protein precursor [Glycine max] gi|351722000|ref|NP_001235949.1|
Lj5g3v1599640	6.42122	0	Protein coding	Bv80 partial [Babesia bovis] gi|399240765|gb|AFP43194.1|
Lj1g3v4979990	1.56666	2.68e-15	Protein coding	bZIP transcription factor bZIP105 [Glycine max] gi|351726040|ref|NP_001237113.1|
Lj1g3v2216450	0.594051	0.000223143	Protein coding	bZIP transcription factor bZIP46 [Glycine max] gi|351721722|ref|NP_001236963.1|
Lj0g3v0313319	1.41559	0.0108341	Protein coding	C. briggsae CBR-SRD-49 protein [Caenorhabditis briggsae] gi|268570330|ref|XP_002648476.1|
Lj0g3v0263429	0.649734	0.00548274	Protein coding	C2H2-type zinc finger protein-like protein [Medicago truncatula] gi|357469243|ref|XP_003604906.1|
Lj0g3v0341639	2.23413	0.0442671	Protein coding	CAAX amino terminal protease family protein isoform 2 [Theobroma cacao] gi|508777628|gb|EOY24884.1|
Lj2g3v3339490	0.915626	0.0001023	Protein coding	Caffeic acid 3-O-methyltransferase [Medicago truncatula] gi|357495473|ref|XP_003618025.1|
Lj4g3v1202210	0.830055	5.04e-11	Protein coding	calcineurin B-like protein [Ammopiptanthus mongolicus] gi|58532581|gb|AAW78849.1|
Lj5g3v0034260	0.864953	1.83e-05	Protein coding	Calcineurin-like metallo-phosphoesterase superfamily protein isoform 1 [Theobroma cacao] gi|508722651|gb|EOY14548.1|
Lj1g3v3458500	5.05767	0	Protein coding	Calcium-binding EF-hand family protein [Theobroma cacao] gi|508701502|gb|EOX93398.1|
Lj0g3v0151869	4.63617	0	Protein coding	Calcium-binding EF-hand family protein [Theobroma cacao] gi|508701502|gb|EOX93398.1|
Lj1g3v3221300	2.34878	1.35e-12	Protein coding	Calcium-binding EF-hand family protein [Theobroma cacao] gi|508701502|gb|EOX93398.1|
Lj0g3v0055269	2.03594	0	Protein coding	calcium-binding EF-hand-containing protein [Arabidopsis thaliana] gi|18406507|ref|NP_566015.1|
Lj5g3v1415340	1.51597	0	Protein coding	calcium-binding EF-hand-containing protein [Arabidopsis thaliana] gi|18406507|ref|NP_566015.1|
Lj3g3v2669610	0.592153	0.00569442	Protein coding	Calmodulin-binding family protein [Theobroma cacao] gi|508783149|gb|EOY30405.1|
Lj6g3v1228360	0.799675	0.000578862	Protein coding	Calmodulin-binding protein [Medicago truncatula] gi|357449903|ref|XP_003595228.1|
Lj4g3v2573590	0.781528	0.0388047	Protein coding	Calmodulin-binding transcription activator [Medicago truncatula] gi|357520387|ref|XP_003630482.1|
Lj1g3v2839220	0.712567	2.22e-11	Protein coding	Calreticulin 3 isoform 3 [Theobroma cacao] gi|508712915|gb|EOY04812.1|
Lj1g3v4777370	1.80377	4.41e-07	Protein coding	Cam-binding protein 60-like G [Arabidopsis thaliana] gi|79522180|ref|NP_198044.2|
Lj0g3v0077959	0.657477	7.54e-07	Protein coding	Carbamoyl-phosphate synthase large chain [Medicago truncatula] gi|357453751|ref|XP_003597156.1|
Lj1g3v1276960	2.54023	0.000500071	Protein coding	Carbamoyl-phosphate synthase small chain [Medicago truncatula] gi|357477161|ref|XP_003608866.1|
Lj1g3v4457750	1.17496	8.3e-05	Protein coding	Carbonyl reductase-like protein [Medicago truncatula] gi|357464907|ref|XP_003602735.1|
Lj0g3v0119239	1.62611	0.00973054	Protein coding	CBN-SYG-2 protein [Caenorhabditis brenneri] gi|341884739|gb|EGT40674.1|
Lj0g3v0146209	1.02214	9.9e-08	Protein coding	CCD7-like protein [Lotus japonicus] gi|306450597|gb|ADM88552.1|
Lj2g3v2925200	0.980692	0.0462506	Protein coding	Cc-nbs-lrr resistance protein [Medicago truncatula] gi|357490913|ref|XP_003615744.1|
Lj0g3v0047499	0.811815	4.66e-07	Protein coding	Cc-nbs-lrr resistance protein [Medicago truncatula] gi|357493209|ref|XP_003616893.1|
Lj3g3v1957880	1.46667	2.1e-12	Protein coding	Cc-nbs-lrr resistance protein [Medicago truncatula] gi|357494411|ref|XP_003617494.1|
Lj0g3v0201709	0.62123	0.0434346	Protein coding	CCP [Medicago truncatula] gi|357494181|ref|XP_003617379.1|
Lj1g3v4716210	0.929521	5.98e-05	Protein coding	CEN/TFL1-like GTP-associated binding protein [Lotus japonicus] gi|37575147|gb|AAQ93599.1|
Lj3g3v0697020	0.877215	0.00712398	Protein coding	Centrin-2 [Medicago truncatula] gi|357452511|ref|XP_003596532.1|
Lj0g3v0247299	1.06805	0.0143404	Protein coding	Chain A Lotus Tetragonolobus Seed Lectin (Isoform)_x0001_gi|169404520|pdb|2EIG|B Chain B Lotus Tetragonolobus Seed Lectin (Isoform)_x0001_gi|169404521|pdb|2EIG|C Chain C Lotus Tetragonolobus Seed Lectin (Isoform)_x0001_gi|169404522|pdb|2EIG|D Chain D Lotus Tetragonolobus Seed Lectin (Isoform)] gi|169404519|pdb|2EIG|A
Lj0g3v0112109	0.99167	0.000949079	Protein coding	Chain A Lotus Tetragonolobus Seed Lectin (Isoform)_x0001_gi|169404520|pdb|2EIG|B Chain B Lotus Tetragonolobus Seed Lectin (Isoform)_x0001_gi|169404521|pdb|2EIG|C Chain C Lotus Tetragonolobus Seed Lectin (Isoform)_x0001_gi|169404522|pdb|2EIG|D Chain D Lotus Tetragonolobus Seed Lectin (Isoform)] gi|169404519|pdb|2EIG|A
Lj5g3v1722690	0.911937	0.000724786	Protein coding	Chain A Lotus Tetragonolobus Seed Lectin (Isoform)_x0001_gi|169404520|pdb|2EIG|B Chain B Lotus Tetragonolobus Seed Lectin (Isoform)_x0001_gi|169404521|pdb|2EIG|C Chain C Lotus Tetragonolobus Seed Lectin (Isoform)_x0001_gi|169404522|pdb|2EIG|D Chain D Lotus Tetragonolobus Seed Lectin (Isoform)] gi|169404519|pdb|2EIG|A
Lj0g3v0309759	0.807232	0.000503127	Protein coding	Chain A Lotus Tetragonolobus Seed Lectin (Isoform)_x0001_gi|169404520|pdb|2EIG|B Chain B Lotus Tetragonolobus Seed Lectin (Isoform)_x0001_gi|169404521|pdb|2EIG|C Chain C Lotus Tetragonolobus Seed Lectin (Isoform)_x0001_gi|169404522|pdb|2EIG|D Chain D Lotus Tetragonolobus Seed Lectin (Isoform)] gi|169404519|pdb|2EIG|A
Lj5g3v2288900	5.12395	0	Protein coding	chalcone isomerase [Lotus japonicus] gi|28804193|emb|CAD69022.1|
Lj5g3v2288890	1.26235	1.14e-05	Protein coding	chalcone isomerase [Lotus japonicus] gi|28804193|emb|CAD69022.1|
Lj5g3v2288880	1.13389	1.82e-08	Protein coding	chalcone isomerase [Lotus japonicus] gi|28804193|emb|CAD69022.1|
Lj1g3v0116650	0.668605	0.00244666	Protein coding	chalcone synthase [Glycyrrhiza inflata] gi|197318105|gb|ACH67480.1|
Lj2g3v2124310	1.01989	0.00134235	Protein coding	chalcone synthase [Glycyrrhiza uralensis] gi|122725488|gb|ABM66532.1|
Lj1g3v3918040	1.03186	2.36e-11	Protein coding	Chalcone synthase [Medicago truncatula] gi|357508471|ref|XP_003624524.1|
Lj1g3v3918050	1.00887	3.84e-11	Protein coding	Chalcone synthase [Medicago truncatula] gi|357508471|ref|XP_003624524.1|
Lj1g3v3716810	2.12925	0.0138627	Protein coding	chalcone synthase 1 [Astragalus membranaceus] gi|325911190|gb|ADZ45299.1|
Lj2g3v2125830	1.64213	1.78e-05	Protein coding	chalcone synthase 1 [Astragalus membranaceus] gi|325911190|gb|ADZ45299.1|
Lj1g3v2626190	1.43616	4.35e-05	Protein coding	chalcone synthase 1 [Astragalus membranaceus] gi|325911190|gb|ADZ45299.1|
Lj2g3v2124320	1.40223	1.47e-05	Protein coding	chalcone synthase 1 [Astragalus membranaceus] gi|325911190|gb|ADZ45299.1|
Lj1g3v2626180	1.3887	6.51e-05	Protein coding	chalcone synthase 1 [Astragalus membranaceus] gi|325911190|gb|ADZ45299.1|
Lj1g3v2626210	1.07695	0.000871808	Protein coding	chalcone synthase 1 [Astragalus membranaceus] gi|325911190|gb|ADZ45299.1|
Lj1g3v2626200	1.04794	0.00380749	Protein coding	chalcone synthase 1 [Astragalus membranaceus] gi|325911190|gb|ADZ45299.1|
Lj4g3v2574990	1.29435	2.55e-08	Protein coding	chalcone synthase CHS4 [Glycine max] gi|34148079|gb|AAQ62588.1|
Lj5g3v0411350	0.96422	1.54e-07	Protein coding	Chalcone-flavanone isomerase family protein isoform 1 [Theobroma cacao] gi|508782804|gb|EOY30060.1|
Lj5g3v0433500	0.819899	0.00108788	Protein coding	Chalcone-flavanone isomerase family protein isoform 1 [Theobroma cacao] gi|508782804|gb|EOY30060.1|
Lj6g3v1812090	0.94756	0.000436758	Protein coding	Chaperonin-like RbcX protein [Theobroma cacao] gi|508781532|gb|EOY28788.1|
Lj3g3v0931350	1.55103	0	Protein coding	chitinase homologue [Sesbania rostrata] gi|2072742|emb|CAA88593.1|
Lj6g3v1078670	1.12084	0.0186726	Protein coding	chitinase-related agglutinin [Robinia pseudoacacia] gi|119721188|gb|ABL98074.1|
Lj1g3v3330050	1.96584	0	Protein coding	class Ia chitinase [Galega orientalis] gi|33414052|gb|AAP03088.1|
Lj0g3v0276689	0.874764	0.00467923	Protein coding	class II chitinase [Arachis hypogaea] gi|295291568|gb|ADF87393.1|
Lj2g3v2902510	3.72505	0	Protein coding	CM0545.570.nc [Lotus japonicus] gi|164564750|dbj|BAF98230.1|
Lj1g3v3343940	2.54299	5.53e-07	Protein coding	COBRA-like protein [Medicago truncatula] gi|357467477|ref|XP_003604023.1|
Lj1g3v3904500	1.4826	0.000124912	Protein coding	Cofactor assembly of complex C isoform 1 [Theobroma cacao] gi|508711063|gb|EOY02960.1|
Lj2g3v1643250	0.63569	0.0374708	Protein coding	Coiled-coil domain-containing protein 109A [Medicago truncatula] gi|357491611|ref|XP_003616093.1|
Lj4g3v1415270	3.36183	0	Protein coding	component of high affinity nitrate transporter [Lotus japonicus] gi|283132357|dbj|BAI63584.1|
Lj0g3v0285309	2.42812	0.00429402	Protein coding	conjugal transfer protein TraG [Streptococcus anginosus] gi|489120258|ref|WP_003030092.1|
Lj0g3v0176999	2.28658	8.22e-05	Protein coding	conserved domain protein [Paraprevotella xylaniphila] gi|495904814|ref|WP_008629393.1|
Lj6g3v1481390	4.99845	0.000364379	Protein coding	conserved hypothetical protein [Ricinus communis] gi|255546329|ref|XP_002514224.1|
Lj5g3v1360470	2.14855	0.00418043	Protein coding	conserved hypothetical protein [Ricinus communis] gi|255553869|ref|XP_002517975.1|
Lj0g3v0036559	1.75785	6.52e-05	Protein coding	conserved hypothetical protein [Ricinus communis] gi|255553869|ref|XP_002517975.1|
Lj1g3v1060460	0.803377	3.19e-06	Protein coding	conserved hypothetical protein [Ricinus communis] gi|255570370|ref|XP_002526144.1|
Lj1g3v4027130	0.592473	0.0275795	Protein coding	COP9 signalosome complex subunit [Medicago truncatula] gi|357509011|ref|XP_003624794.1|
Lj4g3v0668430	5.46655	0.000121598	Protein coding	copia-like pol polyprotein [Boechera divaricarpa] gi|158578531|gb|ABW74556.1|
Lj3g3v3711300	2.7363	2.3e-17	Protein coding	Copper-transporting P-type ATPase [Mesorhizobium metallidurans] gi|496147917|ref|WP_008872424.1|
Lj3g3v1294570	0.920066	1.2e-09	Protein coding	core-2/I-branching beta-16-N-acetylglucosaminyltransferase family protein [Arabidopsis thaliana] gi|30688302|ref|NP_680193.2|
Lj1g3v4027110	2.40501	4.17e-10	Protein coding	CRAL-TRIO domain-containing protein [Medicago truncatula] gi|357509005|ref|XP_003624791.1|
Lj0g3v0282399	4.077	0.0438053	Protein coding	CRISPR-associated protein Cas1 family [Methanolobus psychrophilus R15] gi|410669343|ref|YP_006921714.1|
Lj5g3v2028390	2.27624	0.00047368	Protein coding	CRT/DRE binding factor 4 [Medicago truncatula] gi|302952543|gb|ADL74429.1|
Lj4g3v2436020	0.736797	1.52e-10	Protein coding	CRY [Pisum sativum] gi|113206404|gb|ABI34432.1|
Lj0g3v0207579	4.38629	0.014492	Protein coding	Cullin-9 [Heterocephalus glaber] gi|351707944|gb|EHB10863.1|
Lj5g3v1209540	0.611055	0.00157427	Protein coding	cupin domain-containing protein [Arabidopsis thaliana] gi|15235021|ref|NP_192768.1|
Lj0g3v0310869	0.680611	0.0209413	Protein coding	Cyclopropane-fatty-acyl-phospholipid synthase isoform 1 [Theobroma cacao] gi|508714238|gb|EOY06135.1|
Lj2g3v1549600	1.0041	1.77e-12		CYCLOPS [Lotus japonicus] gi|156447779|gb|ABU63668.1|
Lj0g3v0218449	1.26785	4.38e-13	Protein coding	cyochrome P450 monooxygenase CYP701A16 [Glycine max] gi|148613345|gb|ABQ96188.1|
Lj0g3v0180559	0.711039	0.0425883	Protein coding	cyochrome P450 monooxygenase CYP701A16 [Glycine max] gi|148613345|gb|ABQ96188.1|
Lj2g3v1068500	0.665347	1.88e-08	Protein coding	Cystathionine-gamma-synthase [Medicago truncatula] gi|357496491|ref|XP_003618534.1|
Lj2g3v1509520	1.44287	0.0200188	Protein coding	cysteine desulfurase [Commensalibacter intestini] gi|496128890|ref|WP_008853397.1|
Lj3g3v2096020	1.99727	0.0040371	Protein coding	cysteine synthase [Glycine max] gi|351724467|ref|NP_001235267.1|
Lj1g3v2682510	0.836917	3.7e-06	Protein coding	Cysteine synthase [Medicago truncatula] gi|357507415|ref|XP_003623996.1|
Lj1g3v0052350	1.03073	0.0471463	Protein coding	Cysteine-rich receptor-like protein kinase [Medicago truncatula] gi|357480737|ref|XP_003610654.1|
Lj0g3v0321459	0.605817	0.0497886	Protein coding	Cysteine-rich receptor-like protein kinase [Medicago truncatula] gi|357490335|ref|XP_003615455.1|
Lj0g3v0297089	2.12152	0.00843502	Protein coding	cytochrome C assembly protein [Pseudomonas sp. M47T1] gi|495641618|ref|WP_008366197.1|
Ljmitog3v0000120	0.951449	4.17e-11	Protein coding	cytochrome c biogenesis FN [Vigna radiata] gi|323149043|ref|YP_004222823.1|
Lj1g3v4093410	4.75	0.00532766	Protein coding	cytochrome f [Lotus japonicus] gi|13518451|ref|NP_084811.1|
Lj4g3v0485970	0.783026	0.000913509	Protein coding	cytochrome P450 [Lotus japonicus] gi|7415992|dbj|BAA93632.1|
Lj4g3v0485090	0.775545	1.72e-05	Protein coding	cytochrome P450 [Lotus japonicus] gi|7415992|dbj|BAA93632.1|
Lj4g3v0485100	0.774341	1.96e-05	Protein coding	cytochrome P450 [Lotus japonicus] gi|7415992|dbj|BAA93632.1|
Lj4g3v0189840	1.26662	7.45e-07	Protein coding	cytochrome P450 [Lotus japonicus] gi|7415996|dbj|BAA93634.1|
Lj0g3v0188899	0.910199	9.93e-05	Protein coding	Cytochrome P450 [Medicago truncatula] gi|357460097|ref|XP_003600330.1|
Lj0g3v0188889	0.70318	0.0055186	Protein coding	Cytochrome P450 [Medicago truncatula] gi|357460097|ref|XP_003600330.1|
Lj0g3v0310989	0.747234	0.000157548	Protein coding	Cytochrome P450 [Medicago truncatula] gi|357480589|ref|XP_003610580.1|
Lj1g3v0130090	0.725057	0.000617833	Protein coding	Cytochrome P450 [Medicago truncatula] gi|357481083|ref|XP_003610827.1|
Lj0g3v0344849	0.705424	1.34e-06	Protein coding	Cytochrome P450 [Medicago truncatula] gi|357515917|ref|XP_003628247.1|
Lj0g3v0171779	3.7642	0	Protein coding	cytochrome P450 [Pisum sativum] gi|37726104|gb|AAO31712.1|
Lj3g3v1993700	1.02397	5e-06	Protein coding	cytochrome P450 88D4 [Lotus japonicus] gi|197209776|dbj|BAG68927.1|
Lj3g3v1993710	0.886143	0.00206525	Protein coding	cytochrome P450 88D4 [Lotus japonicus] gi|197209776|dbj|BAG68927.1|
Lj3g3v1983610	0.63604	4.92e-05	Protein coding	cytochrome P450 88D5 [Lotus japonicus] gi|197209778|dbj|BAG68928.1|
Lj0g3v0056089	2.01253	3.75e-10	Protein coding	Cytochrome P450 family 81 subfamily D polypeptide 8 [Theobroma cacao] gi|508712036|gb|EOY03933.1|
Lj0g3v0148689	2.06185	3.37e-06	Protein coding	cytochrome P450 monooxygenase [Cicer arietinum] gi|6002283|emb|CAB56743.1|
Lj0g3v0126449	2.47588	0.0401637	Protein coding	cytochrome P450 monooxygenase [Glycyrrhiza uralensis] gi|371940464|dbj|BAL45206.1|
gi|197209811|dbj|AB433810.1|.path1	0.602403	0.000403342	Protein coding	cytochrome P450 reductase [Lotus japonicus] gi|197209812|dbj|BAG68945.1|
Lj0g3v0360469	2.01221	0	Protein coding	Cytokinin dehydrogenase [Medicago truncatula] gi|357449805|ref|XP_003595179.1|
Lj5g3v0642670	1.47879	2.46e-08	Protein coding	cytokinin induced message [Glycine max] gi|351726379|ref|NP_001238660.1|
Lj1g3v3631760	1.06978	2.12e-05	Protein coding	cytokinin induced message [Glycine max] gi|351726379|ref|NP_001238660.1|
Lj0g3v0193249	3.85577	0.0248839	Protein coding	Cytokinin-O-glucosyltransferase [Medicago truncatula] gi|357443907|ref|XP_003592231.1|
Lj5g3v0681120	0.77603	1.09e-06	Protein coding	Cytokinin-O-glucosyltransferase [Medicago truncatula] gi|357487791|ref|XP_003614183.1|
Lj0g3v0140509	0.741862	5.45e-05	Protein coding	Cytokinin-O-glucosyltransferase [Medicago truncatula] gi|357489701|ref|XP_003615138.1|
Lj2g3v1192870	1.05363	5.93e-14	Protein coding	Cytokinin-O-glucosyltransferase [Medicago truncatula] gi|357496709|ref|XP_003618643.1|
Ljmitog3v0000310	1.14674	0.0112058	Protein coding	cytoplasmic protein YqeH [Pantoea agglomerans] gi|498356549|ref|WP_010670705.1|
Lj6g3v2255710	1.42505	0.0367467	Protein coding	Deacetylvindoline O-acetyltransferase [Medicago truncatula] gi|357445657|ref|XP_003593106.1|
Lj1g3v3645350	1.21802	0.00276192	Protein coding	DEAD box family helicase [Medicago truncatula] gi|357506965|ref|XP_003623771.1|
Lj0g3v0344289	1.11931	0.00228967	Protein coding	DEAD/DEAH box helicase [Marssonina brunnea f. sp. 'multigermtubi' MB_m1] gi|406868490|gb|EKD21527.1|
Lj4g3v2820190	1.93644	0	Protein coding	dehydration responsive element binding protein [Trifolium repens] gi|289540950|gb|ADD09620.1|
Lj0g3v0326329	1.23084	0.0137938	Protein coding	Desiccation-related protein PCC13-62 [Medicago truncatula] gi|357448841|ref|XP_003594696.1|
Lj3g3v0212000	3.22806	0.00898603	Protein coding	diguanylate cyclase [Idiomarina baltica] gi|494013260|ref|WP_006955647.1|
Lj0g3v0296889	3.35825	0	Protein coding	diguanylate phosphodiesterase [Shigella flexneri] gi|447000085|ref|WP_001077341.1|
Lj5g3v0108500	1.03725	1.81e-12	Protein coding	dihydroflavonol 4-reductase [Lotus japonicus] gi|73661147|dbj|BAE19948.1|
Lj5g3v1901650	0.604789	1.08e-08	Protein coding	Dihydroflavonol reductase [Medicago truncatula] gi|357458089|ref|XP_003599325.1|
Lj0g3v0361519	1.0199	2.13e-09	Protein coding	Dihydroflavonol-4-reductase [Medicago truncatula] gi|357516625|ref|XP_003628601.1|
Lj1g3v4037150	0.68858	1.79e-06	Protein coding	Dihydrofolate reductase [Medicago truncatula] gi|357509019|ref|XP_003624798.1|
Lj1g3v2068760	2.46404	0	Protein coding	Dioxygenase RAMOSUS1 [Medicago truncatula] gi|357466651|ref|XP_003603610.1|
Lj3g3v1571340	3.85281	0.0294953	Protein coding	Disease resistance protein [Medicago truncatula] gi|357468563|ref|XP_003604566.1|
Lj3g3v1571330	3.85281	0.0294963	Protein coding	Disease resistance protein [Medicago truncatula] gi|357468563|ref|XP_003604566.1|
Lj0g3v0140739	0.769839	6.98e-08	Protein coding	Disease resistance protein [Medicago truncatula] gi|357513689|ref|XP_003627133.1|
Lj4g3v3099550	2.10339	3.55e-06	Protein coding	disease resistance protein [Phaseolus vulgaris] gi|74231152|gb|ABA00702.1|
Lj0g3v0175629	3.08592	0.01934	Protein coding	Disease resistance protein [Theobroma cacao] gi|508711069|gb|EOY02966.1|
Lj3g3v1876100	0.786198	5.67e-06	Protein coding	Disease resistance protein RPM1 [Medicago truncatula] gi|357515045|ref|XP_003627811.1|
Lj2g3v1535100	1.20268	1.06e-08	Protein coding	Disease resistance protein RPP8 [Medicago truncatula] gi|357484807|ref|XP_003612691.1|
Lj0g3v0327439	1.40348	3.08e-07	Protein coding	disease resistance protein/LRR protein-related protein precursor [Glycine max] gi|351724553|ref|NP_001235526.1|
Lj6g3v1513670	0.969486	2.84e-08	Protein coding	Disease resistance response protein Pi49 [Medicago truncatula] gi|357449119|ref|XP_003594836.1|
Lj4g3v1273720	1.80399	0.0476852	Protein coding	Disease resistance-like protein GS0-1 [Medicago truncatula] gi|357494437|ref|XP_003617507.1|
Lj5g3v0208080	0.728389	1.46e-09	Protein coding	Disease resistance-like protein GS0-1 [Medicago truncatula] gi|357494437|ref|XP_003617507.1|
Lj3g3v1729000	0.953851	0.00449961	Protein coding	DNA double-strand break repair rad50 ATPase [Theobroma cacao] gi|508785298|gb|EOY32554.1|
Lj0g3v0105909	1.70279	0.000152461	Protein coding	DNA ligase ATP-dependent [Ralstonia pickettii] gi|490769330|ref|WP_004631560.1|
Lj0g3v0124949	1.60462	1.84e-12	Protein coding	DNA methyltransferase [Populus trichocarpa] gi|224144433|ref|XP_002325288.1|
Lj0g3v0045849	1.19598	5.23e-09	Protein coding	DNA methyltransferase [Populus trichocarpa] gi|224144433|ref|XP_002325288.1|
Lj2g3v1988820	0.992552	6.01e-05	Protein coding	DNA repair protein rhp54 [Aegilops tauschii] gi|475601294|gb|EMT24776.1|
Lj5g3v1776170	0.992347	1.78e-12	Protein coding	DNA-binding protein [Galega orientalis] gi|209419749|gb|ACI46678.1|
Lj6g3v2006720	2.3782	0.000276162	Protein coding	DnaJ homolog subfamily B member [Medicago truncatula] gi|357446733|ref|XP_003593642.1|
Lj4g3v1879170	1.11883	8.74e-08	Protein coding	DnaJ/Hsp40 cysteine-rich domain superfamily protein isoform 1 [Theobroma cacao] gi|508783806|gb|EOY31062.1|
Lj3g3v1102870	0.719597	0.0140626	Protein coding	Dolichol kinase [Medicago truncatula] gi|358348027|ref|XP_003638051.1|
Lj5g3v1681480	4.68825	0	Protein coding	dual specificity phosphatase [Glomerella graminicola M1.001] gi|310798564|gb|EFQ33457.1|
Lj4g3v1813520	4.36097	0.00553075	Protein coding	E3 ubiquitin-protein ligase MARCH3 [Medicago truncatula] gi|357477907|ref|XP_003609239.1|
Lj0g3v0093549	1.08749	0.0427845	Protein coding	Early nodulin [Medicago truncatula] gi|357438603|ref|XP_003589577.1|
Lj2g3v1403740	4.00768	0.0402876	Protein coding	Ectonucleoside triphosphate diphosphohydrolase [Medicago truncatula] gi|357484349|ref|XP_003612462.1|
Lj5g3v0539620	0.865426	1.61e-08	Protein coding	Ein3-binding f-box protein [Medicago truncatula] gi|357436981|ref|XP_003588766.1|
Lj2g3v2899810	1.54891	0.0119755	Protein coding	Endoglucanase [Medicago truncatula] gi|357493259|ref|XP_003616918.1|
Lj0g3v0110029	1.21297	2.97e-07	Protein coding	endonuclease [Flavobacterium sp. CF136] gi|495079196|ref|WP_007804020.1|
Lj6g3v2078190	1.25988	0.00605367	Protein coding	Endonuclease [Medicago truncatula] gi|357446373|ref|XP_003593464.1|
Lj3g3v0613700	0.690028	0.00581553	Protein coding	enhanced downy mildew 2 [Arabidopsis thaliana] gi|145359280|ref|NP_200350.2|
Lj0g3v0266049	0.931576	0.0408603	Protein coding	Enod8.3 [Medicago truncatula] gi|357438621|ref|XP_003589586.1|
Lj1g3v4918680	0.971068	0	Protein coding	epoxide hydrolase [Cicer arietinum] gi|20975616|emb|CAD31713.1|
Lj4g3v0831020	0.662077	0.000141606	Protein coding	EPR [Populus tomentosa] gi|506954094|gb|AGM20683.1|
Lj1g3v5020740	0.693258	0.0249334	Protein coding	Ethylene receptor [Medicago truncatula] gi|357512375|ref|XP_003626476.1|
Lj0g3v0278249	6.2461	3.6e-09	Protein coding	Ethylene responsive transcription factor [Medicago truncatula] gi|357471303|ref|XP_003605936.1|
Lj0g3v0284449	0.988737	5.09e-05	Protein coding	Ethylene responsive transcription factor 1a [Medicago truncatula] gi|357463809|ref|XP_003602186.1|
Lj2g3v2114130	2.28734	0.00131089	Protein coding	Ethylene-responsive transcription factor [Medicago truncatula] gi|357481275|ref|XP_003610923.1|
Lj2g3v1068730	7.2313	0	Protein coding	Ethylene-responsive transcription factor [Medicago truncatula] gi|357496535|ref|XP_003618556.1|
Lj4g3v2290260	0.75315	6.47e-05	Protein coding	ethylene-responsive transcription factor RAP2-3-like [Glycine max] gi|374253830|ref|NP_001243393.1|
Lj0g3v0313429	1.36991	0	Protein coding	Exocyst complex component [Medicago truncatula] gi|357472627|ref|XP_003606598.1|
Lj4g3v1388270	0.62548	0.00316364	Protein coding	Exocyst complex component [Medicago truncatula] gi|357477099|ref|XP_003608835.1|
Lj3g3v3337420	1.61886	0.00544725	Protein coding	Extra-large G-protein 1 [Theobroma cacao] gi|508699367|gb|EOX91263.1|
Lj2g3v2437090	6.96089	6.36e-11	Protein coding	Extra-large GTP-binding protein 3 [Theobroma cacao] gi|508787447|gb|EOY34703.1|
Lj4g3v1560500	1.59569	6.53e-05	Protein coding	F14D16.17 [Arabidopsis thaliana] gi|8778278|gb|AAF79287.1|AC068602_10
Lj5g3v0962840	1.34421	0	Protein coding	F15K9.15 protein isoform 2 [Theobroma cacao] gi|508702921|gb|EOX94817.1|
Lj0g3v0162719	3.99456	0.0435416	Protein coding	F17L21.8 [Arabidopsis thaliana] gi|9802526|gb|AAF99728.1|AC004557_7
Lj0g3v0167299	1.38833	6.11e-10	Protein coding	F17L21.8 [Arabidopsis thaliana] gi|9802526|gb|AAF99728.1|AC004557_7
Lj4g3v0137740	0.610257	0.0120145	Protein coding	F19K23.17 protein isoform 1 [Theobroma cacao] gi|508781483|gb|EOY28739.1|
Lj0g3v0146219	1.41118	7.4e-11	Protein coding	F21B7.22 [Theobroma cacao] gi|508707473|gb|EOX99369.1|
Lj3g3v0718480	3.25103	4.42e-07	Protein coding	F21O3.2 protein [Theobroma cacao] gi|508701915|gb|EOX93811.1|
Lj3g3v0718500	2.14604	0	Protein coding	F21O3.2 protein [Theobroma cacao] gi|508701915|gb|EOX93811.1|
Lj0g3v0206819	1.22115	0.00275602	Protein coding	F-box [Medicago truncatula] gi|357505587|ref|XP_003623082.1|
Lj0g3v0020859	0.97552	0.0206421	Protein coding	F-box [Medicago truncatula] gi|357505587|ref|XP_003623082.1|
Lj6g3v1065720	0.884283	0.00943483	Protein coding	F-box family protein [Medicago truncatula] gi|357483733|ref|XP_003612153.1|
Lj5g3v0310300	0.869936	1.71e-06	Protein coding	F-box protein [Medicago truncatula] gi|357437563|ref|XP_003589057.1|
Lj6g3v1693850	0.956727	0.0478921	Protein coding	F-box protein [Medicago truncatula] gi|357448235|ref|XP_003594393.1|
Lj0g3v0322949	2.13847	2.08e-05	Protein coding	F-box protein PP2-B3 [Medicago truncatula] gi|357441795|ref|XP_003591175.1|
Lj0g3v0319649	1.00014	0.0040818	Protein coding	F-box/kelch-repeat protein [Medicago truncatula] gi|357514691|ref|XP_003627634.1|
Lj4g3v1200810	0.918864	0.00448379	Protein coding	ferredoxin-dependent glutamate synthase [Glycine max] gi|2773270|gb|AAB96761.1|
Lj4g3v1200850	1.5437	2.2e-13	Protein coding	ferredoxin-dependent glutamate synthase partial [Medicago sativa] gi|47834533|gb|AAT38954.1|
Lj4g3v0588830	3.73112	0	Protein coding	ferredoxin-nitrite reductase [Lotus japonicus] gi|9968473|emb|CAC06095.1|
Lj4g3v0588840	3.55609	0	Protein coding	ferredoxin-nitrite reductase [Lotus japonicus] gi|9968473|emb|CAC06095.1|
Lj3g3v2390800	2.44504	0	Protein coding	Ferric-chelate reductase [Medicago truncatula] gi|358346379|ref|XP_003637246.1|
Lj6g3v1643270	2.23591	0	Protein coding	ferrodoxin NADP oxidoreductase [Pisum sativum] gi|1480347|emb|CAA67796.1|
Lj0g3v0111429	1.11813	0.000141319	Protein coding	Feruloyl esterase A [Medicago truncatula] gi|357437791|ref|XP_003589171.1|
Lj1g3v1526040	0.99685	0.0235049	Protein coding	fiber protein Fb19 [Gossypium barbadense] gi|30841458|gb|AAP34366.1|
Lj4g3v0281040	0.637424	0.000382092	Protein coding	flagellin-sensing 2-like protein [Lotus japonicus] gi|355346200|gb|AER60531.1|
Lj4g3v1037630	1.34357	1.72e-14	Protein coding	flavanone 3-hydroxylase [Onobrychis viciifolia] gi|333102361|gb|AEF14415.1|
Lj3g3v1487200	1.31099	3.42e-09	Protein coding	flavanone 3-hydroxylase [Onobrychis viciifolia] gi|333102361|gb|AEF14415.1|
Lj6g3v1162950	1.18801	1.38e-09	Protein coding	Flavin-dependent monooxygenase 1 [Theobroma cacao] gi|508782921|gb|EOY30177.1|
Lj2g3v2084440	0.908188	0.000764673	Protein coding	flavonoid 3'5'-hydroxylase [Glycine soja] gi|383212996|dbj|BAM09186.1|
Lj6g3v1008110	0.669075	0.000161829	Protein coding	flavonoid 3'5'-hydroxylase [Glycine soja] gi|383212996|dbj|BAM09186.1|
Lj0g3v0005269	2.70407	0.0423856	Protein coding	Flavonoid 3'5'-hydroxylase [Medicago truncatula] gi|357514035|ref|XP_003627306.1|
Lj3g3v2576960	2.56332	0.0362115	Protein coding	Flavonoid 3'5'-hydroxylase [Medicago truncatula] gi|357514035|ref|XP_003627306.1|
Lj4g3v2267360	0.947546	8.82e-07	Protein coding	flavonoid 3'-hydroxylase [Glycine max] gi|351723209|ref|NP_001237015.1|
Lj4g3v1936630	0.603466	0.00488685	Protein coding	Flavonol synthase/flavanone 3-hydroxylase [Medicago truncatula] gi|357478365|ref|XP_003609468.1|
Lj1g3v4691550	1.93262	0	Protein coding	Flavonol synthase/flavanone 3-hydroxylase [Medicago truncatula] gi|357510917|ref|XP_003625747.1|
Ljmitog3v0000700	0.815491	0.000349811	Protein coding	Flp pilus assembly protein TadB [Rhodovulum sp. PH10] gi|495660004|ref|WP_008384583.1|
Lj1g3v4482330	1.06062	0.0021113	Protein coding	formate dehydrogenase selenocysteine-containing chain A [Desulfotalea psychrophila LSv54] gi|51245621|ref|YP_065505.1|
Lj5g3v1530100	1.20047	4.35e-07	Protein coding	galactinol synthase [Glycine max] gi|351722883|ref|NP_001238027.1|
Lj0g3v0291189	2.56522	0.000172282	Protein coding	galactose oxidase [Trifolium repens] gi|289540889|gb|ADD09566.1|
Lj5g3v2166120	0.796386	0.0154271	Protein coding	galactose oxidase [Trifolium repens] gi|289540889|gb|ADD09566.1|
Lj3g3v2921090	0.589856	0.000196287	Protein coding	galactose oxidase [Trifolium repens] gi|289540889|gb|ADD09566.1|
Lj3g3v3386580	0.59354	4.88e-07	Protein coding	GATA transcription factor [Medicago truncatula] gi|357473525|ref|XP_003607047.1|
Lj0g3v0315129	0.763729	0.00790575	Protein coding	GATA zinc finger-containing protein [Naegleria gruberi] gi|290981345|ref|XP_002673391.1|
Lj5g3v1775010	2.01925	6.24e-07	Protein coding	GDSL esterase/lipase [Medicago truncatula] gi|357442975|ref|XP_003591765.1|
Lj4g3v0633450	3.46686	0.000461584	Protein coding	GE23496 [Drosophila yakuba] gi|195504760|ref|XP_002099215.1|
Lj1g3v3833760	0.759817	0.0030509	Protein coding	Germin-like protein subfamily 1 member [Medicago truncatula] gi|357468889|ref|XP_003604729.1|
Lj0g3v0195519	3.65065	0.0463877	Protein coding	GGDEF domain-containing protein [Salinisphaera shabanensis] gi|493969676|ref|WP_006912896.1|
Lj1g3v1686830	0.667779	0.00856371	Protein coding	Gibberellic acid receptor-b [Medicago truncatula] gi|357442625|ref|XP_003591590.1|
Lj3g3v2720140	4.49302	0.00534822	Protein coding	gibberellin 20-oxidase [Pisum sativum] gi|1381673|gb|AAB67838.1|
Lj5g3v0198050	1.71132	6.94e-06	Protein coding	Gibberellin-regulated family protein isoform 1 [Theobroma cacao] gi|508723127|gb|EOY15024.1|
Lj0g3v0306989	1.36464	3.37e-11	Protein coding	Glucan 13-beta-glucosidase [Medicago truncatula] gi|357489413|ref|XP_003614994.1|
Lj1g3v3385800	0.91267	3e-07	Protein coding	Glutamate-gated kainate-type ion channel receptor subunit GluR5 [Medicago truncatula] gi|357467129|ref|XP_003603849.1|
Lj0g3v0135459	1.0391	0.000732144	Protein coding	glutamine amidotransferase [Pedobacter agri] gi|498286744|ref|WP_010600900.1|
Lj6g3v1887790	1.74648	0	Protein coding	glutamine synthetase [Lotus japonicus] gi|26892201|gb|AAN84563.1|
Lj6g3v1887800	1.74345	0	Protein coding	glutamine synthetase [Lotus japonicus] gi|26892201|gb|AAN84563.1|
Lj6g3v1953860	1.65399	0	Protein coding	glutamine synthetase [Lotus japonicus] gi|26892201|gb|AAN84563.1|
Lj4g3v2603600	1.5394	2.21e-10	Protein coding	Glutamyl-tRNA(Gln) amidotransferase subunit A [Medicago truncatula] gi|357520427|ref|XP_003630502.1|
Lj6g3v2130130	0.7639	6.29e-07	Protein coding	Glutamyl-tRNA(Gln) amidotransferase subunit A [Medicago truncatula] gi|357520427|ref|XP_003630502.1|
Lj1g3v4917490	0.883223	2.1e-06	Protein coding	Glutaredoxin [Medicago truncatula] gi|357511163|ref|XP_003625870.1|
Lj1g3v4917460	3.95657	0.000237893	Protein coding	glutaredoxin [Phaseolus vulgaris] gi|319428667|gb|ADV56690.1|
Lj0g3v0339189	1.02687	0.0367306	Protein coding	glutaredoxin family protein [Arabidopsis lyrata subsp. lyrata] gi|297793389|ref|XP_002864579.1|
Lj2g3v1035910	0.617559	0.0131595	Protein coding	glutaredoxin family protein [Arabidopsis lyrata subsp. lyrata] gi|297801614|ref|XP_002868691.1|
Lj6g3v2006480	0.736061	3.48e-05	Protein coding	Glutaredoxin-C9 [Medicago truncatula] gi|357446775|ref|XP_003593663.1|
Lj0g3v0331239	1.33142	0	Protein coding	glutathione S-transferase [Caragana korshinskii] gi|294992077|gb|ABG90381.2|
Lj0g3v0362949	1.08669	5e-18	Protein coding	glutathione S-transferase [Medicago sativa] gi|16416392|dbj|BAB70616.1|
Lj4g3v2618240	1.40709	2.14e-13	Protein coding	Glutathione S-transferase GST [Medicago truncatula] gi|357519093|ref|XP_003629835.1|
Lj4g3v2618250	0.603313	0.0131415	Protein coding	glutathione S-transferase GST 17 [Glycine max] gi|351722919|ref|NP_001234957.1|
Lj2g3v1349470	2.19339	0.0154207	Protein coding	glutathione S-transferase GST 5 [Glycine max] gi|351725411|ref|NP_001238627.1|
Lj1g3v4764700	1.26543	0	Protein coding	glycine-rich protein [Gossypium hirsutum] gi|117650693|gb|ABK54296.1|
Lj4g3v1259160	1.4164	1.65e-11	Protein coding	Glycogenin-2 [Medicago truncatula] gi|357476855|ref|XP_003608713.1|
Lj0g3v0012949	0.721878	0.000451036	Protein coding	glycoprotein [Longquan virus] gi|476002374|gb|AGI62346.1|
Lj0g3v0036229	1.70907	0.0165723	Protein coding	Glycoprotein-like protein [Medicago truncatula] gi|357476771|ref|XP_003608671.1|
Lj2g3v1802060	0.789788	0.0020714	Protein coding	glycosyltransferase GT01K01 [Pueraria montana var. lobata] gi|319759248|gb|ADV71360.1|
Lj0g3v0361729	2.59589	0	Protein coding	glycosyltransferase GT10J15 [Pueraria montana var. lobata] gi|319759260|gb|ADV71366.1|
Lj4g3v0451040	1.98033	6.09e-10	Protein coding	glycosyltransferase-like protein [Synechococcus sp. CC9902] gi|78183706|ref|YP_376140.1|
Lj4g3v0386190	1.19447	0.00113054	Protein coding	GMP synthase [Medicago truncatula] gi|357492799|ref|XP_003616688.1|
Lj5g3v1494590	7.32881	7.06e-13	Protein coding	GPI-anchored protein-like protein II [Cucumis melo subsp. melo] gi|150036258|gb|ABR67421.1|
Lj0g3v0100539	1.47189	5e-18	Protein coding	GRAS family transcription factor [Medicago truncatula] gi|357463359|ref|XP_003601961.1|
Lj0g3v0316049	1.01528	1.41e-10	Protein coding	GRAS family transcription factor [Medicago truncatula] gi|357463359|ref|XP_003601961.1|
Lj0g3v0012259	0.614767	0.0166697	Protein coding	GRAS family transcription factor [Medicago truncatula] gi|357463359|ref|XP_003601961.1|
Lj0g3v0198459	3.21131	4.06e-07	Protein coding	GRAS family transcription factor [Medicago truncatula] gi|357519857|ref|XP_003630217.1|
Lj4g3v2754300	2.71445	1.13e-12	Protein coding	GRAS family transcription factor [Medicago truncatula] gi|357519857|ref|XP_003630217.1|
Lj1g3v1290460	2.525	0	Protein coding	GRAS family transcription factor [Medicago truncatula] gi|357519857|ref|XP_003630217.1|
Lj1g3v4753450	1.33523	0.000766746	Protein coding	GRF zinc finger containing protein [Medicago truncatula] gi|357513263|ref|XP_003626920.1|
Lj4g3v1833590	1.31517	0.00397127	Protein coding	GTPase subunit of restriction endonuclease [Desulfitobacterium dichloroeliminans LMG P-21439] gi|431793310|ref|YP_007220215.1|
Lj6g3v1392520	0.805079	2.16e-07	Protein coding	Haloacid dehalogenase-like hydrolase domain-containing protein [Medicago truncatula] gi|357449159|ref|XP_003594856.1|
Lj4g3v0510110	0.913134	5.49e-10	Protein coding	Haloacid dehalogenase-like hydrolase superfamily protein isoform 2 [Theobroma cacao] gi|508712719|gb|EOY04616.1|
Lj0g3v0338729	4.50761	2.18e-13	Protein coding	HAT dimerisation [Medicago truncatula] gi|87240737|gb|ABD32595.1|
Lj5g3v0875870	3.73629	3.31e-10	Protein coding	HAT dimerisation [Medicago truncatula] gi|87240737|gb|ABD32595.1|
Lj0g3v0158019	2.32822	1.52e-08	Protein coding	HAT family dimerization domain containing protein [Medicago truncatula] gi|357515439|ref|XP_003628008.1|
Lj1g3v0639770	0.89714	0.0273675	Protein coding	HAT family dimerization domain containing protein [Medicago truncatula] gi|357515439|ref|XP_003628008.1|
Lj0g3v0193039	0.727229	0.0279268	Protein coding	hAT family dimerization domain-containing protein [Arabidopsis thaliana] gi|240256365|ref|NP_680299.4|
Lj0g3v0078339	0.702036	0.0364479	Protein coding	hAT family dimerization domain-containing protein [Arabidopsis thaliana] gi|240256365|ref|NP_680299.4|
Lj2g3v1863520	0.746391	0.000134086	Protein coding	heat shock factor [Glycine max] gi|359807065|ref|NP_001241597.1|
Lj0g3v0151879	2.33619	9.84e-11	Protein coding	Heat shock protein [Medicago truncatula] gi|357503425|ref|XP_003622001.1|
Lj2g3v0915010	0.784223	0.048182	Protein coding	Heat shock protein [Medicago truncatula] gi|357503425|ref|XP_003622001.1|
Lj2g3v0915000	0.765604	0.00813405	Protein coding	Heat shock protein [Medicago truncatula] gi|357503425|ref|XP_003622001.1|
Lj0g3v0039469	1.28762	2.53e-05	Protein coding	Heavy metal transport/detoxification superfamily protein isoform 1 [Theobroma cacao] gi|508777591|gb|EOY24847.1|
Lj0g3v0324079	1.10474	0.0200156	Protein coding	Heavy metal transport/detoxification superfamily protein isoform 1 [Theobroma cacao] gi|508777591|gb|EOY24847.1|
Lj0g3v0323589	0.946051	5.08e-06	Protein coding	Heavy metal transport/detoxification superfamily protein isoform 1 [Theobroma cacao] gi|508777591|gb|EOY24847.1|
Lj0g3v0247439	0.930146	0.00244641	Protein coding	Heavy metal transport/detoxification superfamily protein isoform 1 [Theobroma cacao] gi|508777591|gb|EOY24847.1|
Lj0g3v0039729	0.705791	0.0379815	Protein coding	Heavy metal transport/detoxification superfamily protein isoform 1 [Theobroma cacao] gi|508777591|gb|EOY24847.1|
Lj0g3v0191039	4.40416	0.0233844	Protein coding	Helicase-like protein [Medicago truncatula] gi|357443003|ref|XP_003591779.1|
Lj0g3v0245379	0.751845	0.00451611	Protein coding	Heme-binding-like protein [Medicago truncatula] gi|357469073|ref|XP_003604821.1|
Lj3g3v3430130	1.60832	0.00112763	Protein coding	Hexose carrier [Medicago truncatula] gi|357455795|ref|XP_003598178.1|
Lj3g3v3430140	1.46157	0.00699486	Protein coding	Hexose carrier [Medicago truncatula] gi|357455795|ref|XP_003598178.1|
Lj0g3v0261539	1.48875	0.0125646	Protein coding	HGWP repeat containing protein-like protein [Medicago truncatula] gi|357487581|ref|XP_003614078.1|
Lj3g3v3315970	1.98902	0.0431342	Protein coding	high chlorophyll fluorescence 153 protein [Arabidopsis thaliana] gi|15235993|ref|NP_194884.1|
Lj0g3v0084619	4.3562	0	Protein coding	Histidine decarboxylase [Medicago truncatula] gi|357443697|ref|XP_003592126.1|
Lj3g3v0116140	0.78187	0.0323346	Protein coding	Histidine decarboxylase [Medicago truncatula] gi|357443697|ref|XP_003592126.1|
Lj0g3v0176959	0.87702	3.41e-06	Protein coding	histidine kinase [Rivularia sp. PCC 7116] gi|427739404|ref|YP_007058948.1|
Lj1g3v3608310	0.822738	8.57e-05	Protein coding	Histone H3 K4-specific methyltransferase SET7/9 family protein [Theobroma cacao] gi|508704657|gb|EOX96553.1|
Lj0g3v0230979	0.900592	6.58e-08	Protein coding	HlyD family type I secretion membrane fusion protein [Marinomonas sp. MWYL1] gi|152994821|ref|YP_001339656.1|
Lj2g3v0042630	4.45999	0.0285507	Protein coding	HNH nuclease [Rhodococcus ruber] gi|490035589|ref|WP_003938012.1|
Lj4g3v1614650	3.82778	0	Protein coding	HPP domain containing protein [Lotus japonicus] gi|283132361|dbj|BAI63586.1|
Lj4g3v0880240	0.632752	0.000251584	Protein coding	HTH-type transcriptional regulator protein ptxE [Theobroma cacao] gi|508699351|gb|EOX91247.1|
Lj2g3v2148500	0.753067	0.0343774	Protein coding	Hydroxyproline-rich glycoprotein family protein [Theobroma cacao] gi|508699953|gb|EOX91849.1|
Lj2g3v1068720	1.24035	1e-17	Protein coding	HYP1 [Arabidopsis thaliana] gi|499168|emb|CAA56145.1|
Lj3g3v3375770	0.805056	2.2e-06	Protein coding	hypernodulation aberrant root formation protein [Lotus japonicus] gi|24940156|emb|CAD42335.1|
Lj3g3v3375780	0.746911	7.88e-06		hypernodulation aberrant root formation protein [Lotus japonicus] gi|24940156|emb|CAD42335.1|
Lj2g3v1338930	0.65234	0.00323711	Protein coding	hypersensitive-induced response protein [Lotus japonicus] gi|57834178|dbj|BAD86819.1|
Lj0g3v0050949	1.40615	0.000274563	Protein coding	hypothetical chloroplast RF1 [Glycine max] gi|91214199|ref|YP_538822.1|
Lj0g3v0160669	0.755494	0.0102186	Protein coding	hypothetical protein [Candidatus Aquiluna sp. IMCC13023] gi|494807008|ref|WP_007542416.1|
Lj4g3v0385870	2.36605	5.1e-05	Protein coding	hypothetical protein [Dethiobacter alkaliphilus] gi|495789984|ref|WP_008514563.1|
Lj0g3v0290089	2.66327	3.33e-05	Protein coding	hypothetical protein [Dunaliella viridis] gi|109692968|gb|ABG38272.1|
Lj0g3v0253089	0.688602	0.0197788	Protein coding	hypothetical protein [Lactobacillus pasteurii] gi|497245013|ref|WP_009559230.1|
Lj0g3v0146499	5.07864	0.00088329	Protein coding	hypothetical protein [Thauera phenylacetica] gi|490484462|ref|WP_004354757.1|
Lj2g3v1984580	2.27715	6.88e-08	Protein coding	hypothetical protein [Trypanosoma cruzi strain CL Brener] gi|71421067|ref|XP_811694.1|
Lj2g3v1984590	2.17378	3.54e-08	Protein coding	hypothetical protein [Trypanosoma cruzi strain CL Brener] gi|71421067|ref|XP_811694.1|
Lj1g3v1784380	2.35671	1.21e-08	Protein coding	hypothetical protein [Trypanosoma cruzi strain CL Brener] gi|71667262|ref|XP_820582.1|
Lj2g3v0360390	1.68615	0.000337722	Protein coding	hypothetical protein ACD_24C00543G0001 [uncultured bacterium] gi|406971117|gb|EKD95284.1|
Lj0g3v0247709	1.91551	0.0319299	Protein coding	hypothetical protein AND_11673 [Anopheles darlingi] gi|312377132|gb|EFR24043.1|
Lj3g3v0755140	2.55877	0.00387087	Protein coding	hypothetical protein AXY_23550 [Amphibacillus xylanus NBRC 15112] gi|408357718|ref|YP_006846249.1|
Lj0g3v0198279	4.46056	0.0110209	Protein coding	hypothetical protein BATDEDRAFT_17188 [Batrachochytrium dendrobatidis JAM81] gi|328768834|gb|EGF78879.1|
Lj5g3v1598540	1.99486	0.00307069	Protein coding	hypothetical protein BN6_70530 [Saccharothrix espanaensis DSM 44229] gi|433608792|ref|YP_007041161.1|
Lj1g3v1596870	1.97384	0.000441419	Protein coding	hypothetical protein CARUB_v10011173mg [Capsella rubella] gi|482572312|gb|EOA36499.1|
Lj5g3v0510750	2.26672	0.000274086	Protein coding	hypothetical protein CGI_10004709 [Crassostrea gigas] gi|405976775|gb|EKC41263.1|
Lj0g3v0307219	0.92544	0.000324319	Protein coding	hypothetical protein CLF_104678 [Clonorchis sinensis] gi|358331755|dbj|GAA50520.1|
Lj0g3v0335439	0.833399	0.0255519	Protein coding	hypothetical protein Ecym_8404 [Eremothecium cymbalariae DBVPG#7215] gi|363756550|ref|XP_003648491.1|
Lj0g3v0034239	1.41928	0.0126907	Protein coding	hypothetical protein HMPREF0868_0334 [Clostridiales genomosp. BVAB3 str. UPII9-5] gi|289450623|ref|YP_003474672.1|
Lj6g3v1018430	4.9824	0.00154787	Protein coding	hypothetical protein MAC_07431 [Metarhizium acridum CQMa 102] gi|322694665|gb|EFY86488.1|
Lj0g3v0054239	1.69042	3.71e-05	Protein coding	hypothetical protein MTR_4g035030 [Medicago truncatula] gi|357470675|ref|XP_003605622.1|
Lj2g3v3339630	1.75017	0.0162976	Protein coding	hypothetical protein MTR_5g098530 [Medicago truncatula] gi|357495537|ref|XP_003618057.1|
Lj0g3v0326509	1.44462	0.0491904	Protein coding	hypothetical protein NDAI_0C02220 partial [Naumovozyma dairenensis CBS 421] gi|365984585|ref|XP_003669125.1|
Ljchlorog3v0013470	1.99033	0.0342745	Protein coding	hypothetical protein partial [Clostridium carboxidivorans] gi|494124411|ref|WP_007064188.1|
Lj0g3v0050999	0.889223	2.6e-05	Protein coding	hypothetical protein partial [Clostridium carboxidivorans] gi|494124411|ref|WP_007064188.1|
Lj1g3v4714100	1.07792	7.56e-05	Protein coding	hypothetical protein RBRH_01836 [Burkholderia rhizoxinica HKI 454] gi|312602627|ref|YP_004022472.1|
Lj1g3v4604390	3.08676	0	Protein coding	hypothetical ribonuclease HI partial [Vibrio sp. MED222] gi|497533033|ref|WP_009847231.1|
Lj2g3v1925800	0.920586	1.38e-05	Protein coding	Indole-3-acetic acid-amido synthetase GH3.3 [Medicago truncatula] gi|357482733|ref|XP_003611653.1|
Lj2g3v2028900	5.41805	9.41e-05	Protein coding	Indole-3-acetic acid-amido synthetase GH3.5 [Medicago truncatula] gi|357457261|ref|XP_003598911.1|
Lj4g3v2374990	0.893709	0.015586	Protein coding	Inosine-uridine preferring nucleoside hydrolase family protein isoform 2 [Theobroma cacao] gi|508714449|gb|EOY06346.1|
Lj4g3v1234900	3.88504	0.000187651	Protein coding	Inositol 2-dehydrogenase [Medicago truncatula] gi|357476817|ref|XP_003608694.1|
Lj6g3v1753250	2.33719	0	Protein coding	inositol monophosphatase [Phaseolus vulgaris] gi|227270347|emb|CAX94844.1|
Lj4g3v0119960	0.931126	0.00694462	Protein coding	inositol monophosphatase [Phaseolus vulgaris] gi|227270347|emb|CAX94844.1|
Lj4g3v1477230	2.06679	0	Protein coding	inositol phosphate kinase [Glycine max] gi|351721472|ref|NP_001237466.1|
Lj2g3v3149230	0.826159	0.00636663	Protein coding	Inositol-145-trisphosphate 5-phosphatase 4 isoform 2 [Theobroma cacao] gi|508720534|gb|EOY12431.1|
Lj0g3v0266539	0.696205	0.00519916	Protein coding	Inter-alpha-trypsin inhibitor heavy chain H3 [Medicago truncatula] gi|357443207|ref|XP_003591881.1|
Lj0g3v0161279	0.750508	0.000286598	Protein coding	IOMT 4 [Medicago truncatula] gi|90018275|gb|ABD83944.1|
Lj1g3v4578430	2.34809	9.89e-10	Protein coding	ion transporter [Shewanella benthica] gi|491642626|ref|WP_005500154.1|
Lj0g3v0062299	0.957188	0.000380999	Protein coding	IQ calmodulin-binding motif family protein [Theobroma cacao] gi|508716278|gb|EOY08175.1|
Lj5g3v0724410	0.838291	4.32e-07	Protein coding	IQ calmodulin-binding motif family protein [Theobroma cacao] gi|508716278|gb|EOY08175.1|
Lj2g3v1734650	1.21894	1.31e-07	Protein coding	isoflavone reductase homolog [Lotus japonicus] gi|116077992|dbj|BAF34847.1|
Lj2g3v1734640	1.16993	6.19e-06	Protein coding	isoflavone reductase homolog [Lotus japonicus] gi|116077992|dbj|BAF34847.1|
Lj4g3v2376190	0.619172	1.12e-05	Protein coding	isoflavonoid glucosyltransferase [Glycyrrhiza echinata] gi|32188025|dbj|BAC78438.1|
Lj5g3v2297840	1.05293	0.00452439	Protein coding	J-domain protein required for chloroplast accumulation response 1 [Arabidopsis lyrata subsp. lyrata] gi|297842251|ref|XP_002889007.1|
Lj3g3v2213510	1.68058	3.05e-05	Protein coding	JHL06P13.17 [Jatropha curcas] gi|317106740|dbj|BAJ53236.1|
Lj6g3v0072080	0.636261	0.00348316	Protein coding	JHL23C09.7 [Jatropha curcas] gi|317106712|dbj|BAJ53211.1|
Lj1g3v4551230	0.601061	0.00194806	Protein coding	K(+)/H(+) antiporter [Medicago truncatula] gi|357510417|ref|XP_003625497.1|
Lj0g3v0257899	1.54113	0.0163803	Protein coding	Kinase R-like protein [Medicago truncatula] gi|357438727|ref|XP_003589640.1|
Lj6g3v0122820	0.613844	0.0085061	Protein coding	Kinase superfamily protein [Theobroma cacao] gi|508713461|gb|EOY05358.1|
Lj0g3v0078639	1.43222	0.0352606	Protein coding	Kinase superfamily protein isoform 2 [Theobroma cacao] gi|508704576|gb|EOX96472.1|
Lj1g3v1060470	0.742619	0.00336308	Protein coding	Kinase-like protein [Medicago truncatula] gi|357464125|ref|XP_003602344.1|
Lj2g3v1989170	1.20683	0.0110621	Protein coding	Kinase-like protein [Medicago truncatula] gi|357482147|ref|XP_003611359.1|
Lj2g3v1550260	3.24058	1.66e-07	Protein coding	Kinase-like protein [Medicago truncatula] gi|357484475|ref|XP_003612525.1|
Lj3g3v2577160	0.943082	0.01369	Protein coding	Kinase-like protein [Medicago truncatula] gi|357514029|ref|XP_003627303.1|
Lj3g3v2027390	1.11606	0.0165794	Protein coding	KLTH0G15620p [Lachancea thermotolerans] gi|255718863|ref|XP_002555712.1|
Lj0g3v0273289	0.725624	1.3e-05	Protein coding	KTEL motif-containing protein [Medicago truncatula] gi|357497409|ref|XP_003618993.1|
Lj0g3v0112859	0.926398	4.44e-14	Protein coding	Kunitz-type trypsin inhibitor-like 1 protein [Medicago truncatula] gi|357498565|ref|XP_003619571.1|
Lj4g3v2120520	1.13188	0.0142526	Protein coding	La-related protein 6 isoform 1 [Theobroma cacao] gi|508784652|gb|EOY31908.1|
Lj3g3v0669220	1.20058	4.22e-10	Protein coding	Late embryogenesis abundant (LEA) protein-related [Theobroma cacao] gi|508720930|gb|EOY12827.1|
Lj1g3v5032330	1.30075	0.0369737	Protein coding	late embryogenesis abundant hydroxyproline-rich glycoprotein [Arabidopsis thaliana] gi|30690312|ref|NP_182153.2|
Lj2g3v1728960	3.12679	0	Protein coding	late nodulin NLj16 [Lotus japonicus] g3vi|1947046|gb|AAC49692.1|
Lj0g3v0204399	1.01915	0.0145634	Protein coding	Lateral signaling target protein-like protein [Medicago truncatula] gi|357493985|ref|XP_003617281.1|
Lj2g3v1277800	2.34634	0	Protein coding	LCR-like protein [Medicago truncatula] gi|357487015|ref|XP_003613795.1|
Lj0g3v0134279	2.7148	0	Protein coding	lectin [Robinia pseudoacacia] gi|4115547|dbj|BAA36415.1|
Lj0g3v0088019	4.41931	0	Protein coding	Lectin receptor-like kinase Tg-20 [Medicago truncatula] gi|357517167|ref|XP_003628872.1|
Lj4g3v2139650	1.08969	9.1e-05	Protein coding	leucine rich repeat protein [Lotus japonicus] gi|283132365|dbj|BAI63588.1|
Lj2g3v2314850	0.791305	0.0185169	Protein coding	Leucine zipper protein [Medicago truncatula] gi|357491217|ref|XP_003615896.1|
Lj5g3v2241200	1.45678	2.48e-10	Protein coding	Leucine-rich repeat family protein / protein kinase family protein [Medicago truncatula] gi|357438999|ref|XP_003589776.1|
Lj2g3v1172450	0.975089	3.34e-07	Protein coding	leucoanthocyanidin reductase LAR1-2 [Lotus corniculatus] gi|85542822|gb|ABC71327.1|
Lj1g3v3768310	1.65451	2.02e-07	Protein coding	LHT-type plant amino acid transporter 1.2 [Lotus japonicus] gi|332713917|gb|AEE98384.1|
Lj0g3v0329179	0.861941	0.00402446	Protein coding	LIM and UIM domain-containing [Medicago truncatula] gi|357461021|ref|XP_003600792.1|
Lj0g3v0327069	2.27843	1.52e-07	Protein coding	Lipase class 3 family protein [Theobroma cacao] gi|508701884|gb|EOX93780.1|
Lj0g3v0137889	1.7659	3.43e-13	Protein coding	Lipase class 3 family protein [Theobroma cacao] gi|508701884|gb|EOX93780.1|
Lj0g3v0301889	1.45647	4.67e-06	Protein coding	Lipase class 3 family protein [Theobroma cacao] gi|508701884|gb|EOX93780.1|
Lj0g3v0087099	1.04607	7.37e-07	Protein coding	Lipase class 3 family protein [Theobroma cacao] gi|508701884|gb|EOX93780.1|
Lj0g3v0005049	0.621023	0.00100218	Protein coding	lipoxygenase [Sesbania rostrata] gi|14589309|emb|CAC43237.1|
Lj3g3v2662120	1.35276	1.14e-08	Protein coding	lipoxygenase [Vicia faba] gi|2143422|emb|CAA97845.1|
Lj3g3v0312140	1.29515	0.00957382	Protein coding	LOB domain-containing protein 22 [Theobroma cacao] gi|508779869|gb|EOY27125.1|
Lj3g3v3752020	1.55554	0.0482077	Protein coding	low psii accumulation2 protein [Arabidopsis thaliana] gi|79330574|ref|NP_001032057.1|
Lj6g3v1812130	2.01182	0.000218445	Protein coding	Lysine-specific demethylase 3A-B [Medicago truncatula] gi|357480367|ref|XP_003610469.1|
Lj6g3v1812100	2.39476	0.00413837	Protein coding	LysM type receptor kinase [Lotus japonicus] gi|290490574|dbj|BAI79274.1|
Lj6g3v1812110	1.67398	0	Protein coding	LysM type receptor kinase [Lotus japonicus] gi|290490574|dbj|BAI79274.1|
Lj1g3v4047410	1.96707	0.000477747	Protein coding	LysM type receptor kinase [Lotus japonicus] gi|290490584|dbj|BAI79279.1|
Lj3g3v3082380	1.05326	3.26e-10	Protein coding	LysM type receptor kinase [Lotus japonicus] gi|290490584|dbj|BAI79279.1|
Lj1g3v2808030	1.20861	1.38e-09	Protein coding	LysM type receptor kinase [Lotus japonicus] gi|290490602|dbj|BAI79288.1|
Lj0g3v0272729	1.74658	0	Protein coding	Lysosomal alpha-mannosidase [Medicago truncatula] gi|357517983|ref|XP_003629280.1|
Lj0g3v0325349	5.64252	1.74e-15	Protein coding	LysR family transcriptional regulator [Idiomarina loihiensis L2TR] gi|56460201|ref|YP_155482.1|
Lj0g3v0118439	4.73995	0	Protein coding	M protein repeat protein [Rhodosporidium toruloides NP11] gi|472587398|gb|EMS24897.1|
Lj2g3v1467850	0.799175	0.0426615	Protein coding	MADS-box protein [Medicago truncatula] gi|357485341|ref|XP_003612958.1|
Lj3g3v3475560	1.4157	1.1e-16	Protein coding	major facilitator family protein [Arabidopsis thaliana] gi|15236224|ref|NP_195221.1|
Lj4g3v1968830	1.17589	8.6e-14	Protein coding	Major facilitator superfamily protein isoform 1 [Theobroma cacao] gi|508784001|gb|EOY31257.1|
Lj4g3v1968820	1.26569	0	Protein coding	Major facilitator superfamily protein isoform 2 [Theobroma cacao] gi|508784002|gb|EOY31258.1|
Lj3g3v0428550	0.63737	7.15e-09	Protein coding	malate dehydrogenase [Glycine max] gi|5929964|gb|AAD56659.1|
Lj1g3v3478240	0.731505	0.0157199	Protein coding	Male sterility 5 family protein [Medicago truncatula] gi|357505367|ref|XP_003622972.1|
Lj1g3v1816560	1.35991	0.00246701	Protein coding	mandelate racemase/muconate lactonizing protein [Dictyostelium fasciculatum] gi|470239952|ref|XP_004351945.1|
Lj3g3v2040180	2.58079	0.009247	Protein coding	Mandelonitrile lyase [Medicago truncatula] gi|357467707|ref|XP_003604138.1|
Lj2g3v1022230	1.07123	0.0038976	Protein coding	Mannose-1-phosphate guanyltransferase alpha-B [Medicago truncatula] gi|357496183|ref|XP_003618380.1|
Lj1g3v2742300	0.935019	0.0127185	Protein coding	MAP kinase 4 [Theobroma cacao] gi|508703991|gb|EOX95887.1|
Lj2g3v2051040	0.928762	1.01e-05	Protein coding	MAP kinase 4 [Theobroma cacao] gi|508777582|gb|EOY24838.1|
Lj3g3v2920960	2.48319	5.95e-06	Protein coding	MAP kinase kinase kinase SSK2 [Medicago truncatula] gi|357471365|ref|XP_003605967.1|
Lj0g3v0103679	1.09018	0.0377275	Protein coding	marR family protein [Rhodococcus sp. JVH1] gi|497125949|ref|WP_009480629.1|
Lj4g3v0536640	0.898185	6.6e-08	Protein coding	maternal effect embryo arrest 14-1 partial [Dimocarpus longan] gi|452916770|gb|AGG19190.1|
Lj6g3v0623100	1.51538	6.98e-13	Protein coding	Maternal effect embryo arrest 59 [Theobroma cacao] gi|508786566|gb|EOY33822.1|
Lj3g3v2920970	0.837333	0.000209167	Protein coding	MBN [Drosophila melanogaster] gi|625051|emb|CAA87654.1|
Lj0g3v0093279	2.54329	0.00035398	Protein coding	membrane protein [Gemella sanguinis] gi|493407522|ref|WP_006363545.1|
Lj2g3v3413390	1.42815	0.0111059	Protein coding	membrane protein [Rothia aeria] gi|493944472|ref|WP_006888471.1|
Lj3g3v3069020	2.78454	0	Protein coding	membrane transporter [Lotus japonicus] gi|13539545|emb|CAC35729.1|
Lj3g3v3069010	2.67367	0	Protein coding	membrane transporter [Lotus japonicus] gi|13539545|emb|CAC35729.1|
Lj3g3v3069050	2.38448	2e-12	Protein coding	membrane transporter [Lotus japonicus] gi|13539545|emb|CAC35729.1|
Lj3g3v3069040	2.33835	4.56e-11	Protein coding	membrane transporter [Lotus japonicus] gi|13539545|emb|CAC35729.1|
Lj3g3v3069030	1.58899	4.73e-06	Protein coding	membrane transporter [Lotus japonicus] gi|13539545|emb|CAC35729.1|
Lj0g3v0240899	0.969174	0.00336836	Protein coding	metal ion binding protein [Cucumis melo subsp. melo] gi|307135910|gb|ADN33773.1|
Lj0g3v0174149	2.17661	4.74e-05	Protein coding	Miraculin [Medicago truncatula] gi|357499797|ref|XP_003620187.1|
Lj1g3v1582560	1.9317	0.00440808	Protein coding	Mitochondrial 2-oxoglutarate/malate carrier protein [Medicago truncatula] gi|357465309|ref|XP_003602936.1|
Ljmitog3v0000870	0.730802	3.81e-10	Protein coding	mitochondrial cytochrome c oxidase subunit II (mitochondrion) [Vicia faba] gi|442803102|gb|AGC78837.1|
Lj1g3v1513760	1.14415	0	Protein coding	Molybdenum cofactor sulfurase [Medicago truncatula] gi|357465051|ref|XP_003602807.1|
Lj2g3v2926350	1.13616	4.87e-08	Protein coding	molybdopterin biosynthesis protein CNX1-like [Glycine max] gi|363806738|ref|NP_001242529.1|
Lj5g3v0975910	0.770435	0.000515826	Protein coding	MRNA-binding protein [Medicago truncatula] gi|357440743|ref|XP_003590649.1|
Lj1g3v1560090	1.52811	5.65e-06	Protein coding	MscS family inner membrane protein ynaI [Medicago truncatula] gi|357465255|ref|XP_003602909.1|
Lj5g3v0369990	0.603056	0.0490473	Protein coding	MscS family inner membrane protein ynaI [Medicago truncatula] gi|357465255|ref|XP_003602909.1|
Lj0g3v0038179	0.590865	0.00779682	Protein coding	MTD2 [Medicago truncatula] gi|9294812|gb|AAF86688.1|
Lj5g3v0845620	1.85541	1.18e-05	Protein coding	MtN19 protein [Lotus japonicus] gi|283132375|dbj|BAI63593.1|
Lj6g3v1629960	1.26953	1.09e-15	Protein coding	MtN19 protein [Lotus japonicus] gi|283132375|dbj|BAI63593.1|
Lj4g3v0286110	0.590945	0.00207876	Protein coding	MtN19-like protein [Pisum sativum] gi|52550577|gb|AAU14999.2|
Lj2g3v1019940	3.45969	0.0031906	Protein coding	multidrug ABC transporter ATPase/permease [Desulfosporosinus orientis DSM 765] gi|374993401|ref|YP_004968900.1|
Lj1g3v2096220	1.97045	0.00367947	Protein coding	Multidrug and toxin extrusion protein [Medicago truncatula] gi|357490223|ref|XP_003615399.1|
Lj3g3v2015980	2.30169	0.00543408	Protein coding	multifunctional beta-amyrin synthase [Lotus japonicus] gi|28194508|gb|AAO33580.1|AF478455_1
Lj3g3v2015970	1.67636	4.96e-06	Protein coding	multifunctional beta-amyrin synthase [Lotus japonicus] gi|28194508|gb|AAO33580.1|AF478455_1
Lj3g3v1983420	1.59151	2.08e-05	Protein coding	multifunctional beta-amyrin synthase [Lotus japonicus] gi|28194508|gb|AAO33580.1|AF478455_1
Lj4g3v0177560	1.58801	0.00190385	Protein coding	multifunctional beta-amyrin synthase [Lotus japonicus] gi|28194508|gb|AAO33580.1|AF478455_1
Lj3g3v1983430	1.45795	0.00010812	Protein coding	multifunctional beta-amyrin synthase [Lotus japonicus] gi|28194508|gb|AAO33580.1|AF478455_1
Lj0g3v0201269	1.72709	0	Protein coding	multi-sensor signal transduction histidine kinase [Haloterrigena salina] gi|496168326|ref|WP_008892833.1|
Lj2g3v1600990	1.70328	0.00248101	Protein coding	MutL DNA mismatch repair protein [Medicago truncatula] gi|357484163|ref|XP_003612368.1|
Lj3g3v2737510	0.65126	0.00235096	Protein coding	Myb family protein-like protein [Medicago truncatula] gi|357451079|ref|XP_003595816.1|
Lj2g3v0621850	0.606507	0.0117218	Protein coding	MYB transcription factor MYB131 [Glycine max] gi|110931850|gb|ABH02924.1|
Lj0g3v0165839	0.873226	5.05e-08	Protein coding	MYB29 protein [Glycine max] gi|359807202|ref|NP_001241360.1|
Lj2g3v1168830	4.59747	0	Protein coding	MYB-type transcription factor [Lotus japonicus] gi|283132363|dbj|BAI63587.1|
Lj0g3v0109229	4.53932	0	Protein coding	MYB-type transcription factor [Lotus japonicus] gi|283132363|dbj|BAI63587.1|
Lj0g3v0346819	0.831691	0.0296812	Protein coding	NAC domain protein NAC3 [Glycine max] gi|351721476|ref|NP_001238234.1|
Lj1g3v3330040	1.83659	0	Protein coding	NAD(P)-binding Rossmann-fold superfamily protein [Theobroma cacao] gi|508705586|gb|EOX97482.1|
Lj0g3v0001739	1.10459	2.55e-05	Protein coding	NAD(P)H-dependent 6'-deoxychalcone synthase [Medicago truncatula] gi|357462577|ref|XP_003601570.1|
Lj0g3v0001769	0.7523	0.00092233	Protein coding	NAD(P)H-dependent 6'-deoxychalcone synthase [Medicago truncatula] gi|357462577|ref|XP_003601570.1|
Ljchlorog3v0013310	3.30984	0.00116639	Protein coding	NADH dehydrogenase subunit 4 [Lotus japonicus] gi|13518487|ref|NP_084845.1|
Lj0g3v0054259	1.45745	0.0320372	Protein coding	NADH dehydrogenase subunit J [Lotus japonicus] gi|13518425|ref|NP_084785.1|
Lj4g3v1330400	0.954154	0.000147402	Protein coding	NADH dehydrogenase subunit J [Lotus japonicus] gi|13518425|ref|NP_084785.1|
Ljchlorog3v0000080	1.12131	0.01262	Protein coding	NADH dehydrogenase subunit K [Lotus japonicus] gi|13518424|ref|NP_084784.1|
Lj0g3v0054269	0.908257	5.45e-08	Protein coding	NADH dehydrogenase subunit K [Lotus japonicus] gi|13518424|ref|NP_084784.1|
Lj5g3v1988770	3.38039	0	Protein coding	NADPH oxidase [Medicago truncatula] gi|357443869|ref|XP_003592212.1|
Lj5g3v0681220	0.731894	0.000249657	Protein coding	Naringenin2-oxoglutarate 3-dioxygenase [Medicago truncatula] gi|357440313|ref|XP_003590434.1|
Lj0g3v0134919	0.668542	0.0327529	Protein coding	NB-LRR type disease resistance protein Rps1-k-2 [Glycine max] gi|62632825|gb|AAX89383.1|
Lj0g3v0087809	1.10646	0.0135085	Protein coding	NB-LRR type disease resistance protein Rps1-k-2 [Medicago truncatula] gi|357457003|ref|XP_003598782.1|
Lj0g3v0353029	0.79946	0.0126847	Protein coding	NB-LRR type disease resistance protein Rps1-k-2 [Medicago truncatula] gi|357457003|ref|XP_003598782.1|
Lj0g3v0144569	2.94276	0.00119884	Protein coding	NBS-containing resistance-like protein [Medicago truncatula] gi|357459929|ref|XP_003600246.1|
Lj3g3v2666470	0.658662	0.00175857	Protein coding	Nbs-lrr resistance protein [Medicago truncatula] gi|357513731|ref|XP_003627154.1|
Lj4g3v3113360	7.83183	0	Protein coding	NBS-LRR resistance-like protein [Medicago truncatula] gi|357521387|ref|XP_003630982.1|
Lj2g3v2474520	0.863049	1.01e-14	Protein coding	NC domain-containing protein-related [Theobroma cacao] gi|508711177|gb|EOY03074.1|
Lj3g3v2098130	1.11417	0.0117182	Protein coding	NDH-dependent cyclic electron flow 1 isoform 2 [Theobroma cacao] gi|508778802|gb|EOY26058.1|
Lj3g3v2983920	0.902761	0.00546885	Protein coding	nematode resistance HS1pro1 protein [Glycine max] gi|351726303|ref|NP_001236610.1|
Lj1g3v1019010	1.48841	0.0147493	Protein coding	Neuroblastoma-amplified sequence [Medicago truncatula] gi|357464029|ref|XP_003602296.1|
Lj3g3v1061470	0.587838	0.00226017	Protein coding	NHL domain-containing protein isoform 1 [Theobroma cacao] gi|508721539|gb|EOY13436.1|
Lj1g3v1664460	3.9006	0	Protein coding	N-hydroxycinnamoyl/benzoyltransferase [Medicago truncatula] gi|357465575|ref|XP_003603072.1|
Lj1g3v1666490	1.07456	0.00039912	Protein coding	N-hydroxycinnamoyl/benzoyltransferase [Medicago truncatula] gi|357465575|ref|XP_003603072.1|
Lj0g3v0149279	0.603641	8.36e-07	Protein coding	N-hydroxycinnamoyl/benzoyltransferase [Medicago truncatula] gi|357465575|ref|XP_003603072.1|
Lj1g3v4790630	1.1888	4.17e-11	Protein coding	nicotianamine synthase [Lotus japonicus] gi|223588270|dbj|BAH22562.1|
Lj5g3v2220250	1.38985	3.94e-15	Protein coding	Nitrate and chloride transporter [Medicago truncatula] gi|358346702|ref|XP_003637404.1|
Lj0g3v0145699	2.66442	0.000854361	Protein coding	Nitrogen fixation protein NifW [Cylindrospermopsis raciborskii] gi|493321253|ref|WP_006278570.1|
Lj0g3v0017249	0.854941	0.000513572	Protein coding	Nodulation signaling pathway [Medicago truncatula] gi|357488941|ref|XP_003614758.1|
Lj3g3v2579340	1.86867	0		nodulation signaling pathway 1 protein [Lotus japonicus] gi|117518689|gb|ABK35066.1|
Ljchlorog3v0000300	2.65868	1.41e-06	Protein coding	Nodule-specific glycine-rich protein 1E [Medicago truncatula] gi|357492975|ref|XP_003616776.1|
Lj0g3v0214159	11.0371	0	Non-coding	NoHit
Lj5g3v2029500	10.4496	0	Non-coding	NoHit
Lj2g3v0605450	9.1417	0	repeat	NoHit
Lj4g3v0472990	8.5836	0	repeat	NoHit
Lj0g3v0212359	8.54685	0	Non-coding	NoHit
Lj1g3v4691540	8.21708	0	Non-coding	NoHit
Lj1g3v4058570	8.11097	0	Non-coding	NoHit
Lj5g3v0875900	8.08804	0	Non-coding	NoHit
Lj0g3v0129459	8.03207	0	Non-coding	NoHit
Lj6g3v1934010	7.27669	7.1e-17	Non-coding	NoHit
Lj6g3v1513710	7.16545	4.12e-12	repeat	NoHit
Lj0g3v0066819	7.13883	6.91e-14	Non-coding	NoHit
Lj1g3v1147340	7.07874	1.9e-15	repeat	NoHit
Lj1g3v4047160	6.96524	2.1e-14	Non-coding	NoHit
Lj6g3v1065650	6.95067	5.05e-08	repeat	NoHit
Lj1g3v3528310	6.90539	1.13e-15	Non-coding	NoHit
Lj4g3v3057210	6.53684	0	Non-coding	NoHit
Lj3g3v0807760	6.52396	8.66e-11	Non-coding	NoHit
Lj1g3v0385360	6.50799	1.17e-10	Non-coding	NoHit
Lj5g3v1956990	6.47333	3.59e-09	repeat	NoHit
Lj2g3v2748750	6.43154	7.9e-10	Non-coding	NoHit
Lj3g3v0821110	6.37175	0	Non-coding	NoHit
Lj2g3v1828400	6.17741	6.13e-10	Non-coding	NoHit
Lj3g3v3165190	6.07029	1.45e-06	Non-coding	NoHit
Lj4g3v0485080	6.06816	5.04e-07	Non-coding	NoHit
Lj0g3v0186139	6.02783	1.41e-07	Non-coding	NoHit
Lj5g3v2166070	6.01814	1.36e-06	repeat	NoHit
Lj2g3v2748770	6.01688	1.43e-08	Non-coding	NoHit
Lj2g3v0509050	6.01518	0	Non-coding	NoHit
Lj0g3v0150299	5.99033	4.15e-07	Non-coding	NoHit
Lj3g3v2906320	5.96559	1.9e-16	Non-coding	NoHit
Lj0g3v0118169	5.91375	3.52e-06	Non-coding	NoHit
Lj5g3v1956980	5.75088	0	repeat	NoHit
Lj6g3v2080310	5.74146	5.63e-07	Non-coding	NoHit
Lj3g3v0139640	5.73929	3.77e-06	Non-coding	NoHit
Lj0g3v0291449	5.73177	0.000287328	repeat	NoHit
Lj3g3v2736220	5.71249	1.75e-05	Non-coding	NoHit
Lj4g3v2140330	5.70186	0	Non-coding	NoHit
Lj0g3v0331189	5.68523	6.07e-05	Non-coding	NoHit
Lj4g3v1881830	5.66096	1.46e-05	Non-coding	NoHit
Lj2g3v0635620	5.63903	4.94e-11	repeat	NoHit
Lj0g3v0361199	5.61503	1.06e-06	Non-coding	NoHit
Lj0g3v0145589	5.52452	4.44e-05	Non-coding	NoHit
Lj1g3v0764410	5.48868	0.000123958	repeat	NoHit
Lj0g3v0358049	5.4699	0	Non-coding	NoHit
Lj4g3v0445500	5.45219	0.000137599	Non-coding	NoHit
Lj0g3v0145599	5.44007	3.68e-05	Non-coding	NoHit
Lj3g3v2661960	5.43339	4.46e-06	Non-coding	NoHit
Lj5g3v0433490	5.42763	2.84e-05	Non-coding	NoHit
Lj5g3v1927300	5.37878	0.00033471	Non-coding	NoHit
Lj5g3v0705420	5.36799	0.00101815	Non-coding	NoHit
Lj0g3v0096219	5.34187	0.000214422	Non-coding	NoHit
Lj0g3v0113349	5.32743	3.61e-11	Non-coding	NoHit
Lj3g3v3085890	5.22644	5e-18	Non-coding	NoHit
Lj3g3v1421850	5.14868	0.000119818	repeat	NoHit
Lj0g3v0244259	5.13736	0.00011814	Non-coding	NoHit
Lj0g3v0060789	5.11996	0.00127653	repeat	NoHit
Lj0g3v0277569	5.11477	0.000273582	Non-coding	NoHit
Lj0g3v0068889	5.09962	0.00181623	Non-coding	NoHit
Lj1g3v0162580	5.07525	2.39e-11	repeat	NoHit
Lj0g3v0276969	5.06757	1.35e-15	repeat	NoHit
Lj1g3v0112850	5.04647	1.03e-13	Non-coding	NoHit
Lj2g3v1141810	5.04255	2.7e-17	Non-coding	NoHit
Lj0g3v0290729	5.00041	0.000230153	Non-coding	NoHit
Lj0g3v0251509	4.96469	0.000480439	Non-coding	NoHit
Lj0g3v0179369	4.95123	0.00449788	Non-coding	NoHit
Lj6g3v0519470	4.91022	0.00193208	Non-coding	NoHit
Lj4g3v0684020	4.90659	0.000743195	Protein coding	NoHit
Lj0g3v0140099	4.87768	9.21e-09	Non-coding	NoHit
Lj0g3v0319689	4.86233	0.0102377	repeat	NoHit
Lj0g3v0327089	4.8511	0.00273026	repeat	NoHit
Lj3g3v1602760	4.83682	0	repeat	NoHit
Lj3g3v0526210	4.83462	1.74e-10	Non-coding	NoHit
Lj1g3v3701520	4.81411	0.00152543	Non-coding	NoHit
Lj5g3v0614490	4.81028	0.0393624	repeat	NoHit
Lj1g3v0385440	4.76872	0.00477441	Non-coding	NoHit
Lj6g3v0927400	4.76799	1.22e-06	repeat	NoHit
Lj6g3v0098600	4.76735	4.98e-11	repeat	NoHit
Lj0g3v0248189	4.76722	0.0146126	repeat	NoHit
Lj0g3v0229829	4.74269	0.00523334	repeat	NoHit
Lj0g3v0034349	4.73697	1.54e-09	repeat	NoHit
Lj4g3v0119940	4.72506	1.73e-09	Protein coding	NoHit
Lj6g3v1966640	4.70594	0.000971432	Non-coding	NoHit
Lj5g3v1360480	4.67775	0.0386504	Non-coding	NoHit
Lj1g3v4955390	4.6776	0.00344614	Non-coding	NoHit
Lj0g3v0081779	4.66671	8.93e-10	Non-coding	NoHit
Lj2g3v1068900	4.6502	0.0116486	repeat	NoHit
Lj1g3v5062630	4.6452	0.00785881	Protein coding	NoHit
Lj4g3v0620610	4.63712	0.00958398	Non-coding	NoHit
Lj1g3v0809850	4.63489	0.0366811	Non-coding	NoHit
Lj5g3v0875430	4.63275	0.0351954	Non-coding	NoHit
Lj0g3v0008499	4.60171	0.00290689	repeat	NoHit
Lj1g3v1483010	4.59986	0.00410408	Non-coding	NoHit
Lj1g3v0129990	4.58687	0.00328882	fragmented	NoHit
Lj3g3v0966300	4.58623	0.00275181	Non-coding	NoHit
Lj0g3v0297349	4.57337	1.23e-09	Non-coding	NoHit
Lj4g3v0654130	4.55013	0.0100262	fragmented	NoHit
Lj1g3v2035240	4.54798	2.94e-07	repeat	NoHit
Lj0g3v0098099	4.51153	0.0448009	repeat	NoHit
Lj2g3v1649150	4.50005	0.0415497	repeat	NoHit
Lj3g3v0428650	4.48701	0.0253278	repeat	NoHit
Lj1g3v4957790	4.4687	0.00272641	Non-coding	NoHit
Lj0g3v0292289	4.4686	1.52e-06	Protein coding	NoHit
Lj3g3v0766080	4.43981	0.0488425	Non-coding	NoHit
Lj6g3v2017580	4.43187	6.08e-07	Non-coding	NoHit
Lj0g3v0108979	4.42799	0.0331373	Non-coding	NoHit
Lj2g3v0981470	4.42184	0.0178751	Non-coding	NoHit
Lj3g3v0308000	4.41806	0.0153869	Non-coding	NoHit
Lj0g3v0099139	4.40989	0.0201621	Non-coding	NoHit
Lj2g3v2125350	4.37885	0.013532	Non-coding	NoHit
Lj3g3v1592710	4.36595	0	Non-coding	NoHit
Lj3g3v1602800	4.36391	1.7e-06	repeat	NoHit
Lj3g3v2906280	4.3597	0.0151259	Non-coding	NoHit
Lj2g3v2902430	4.35501	0.0104674	Non-coding	NoHit
Lj0g3v0054229	4.34027	0.0139965	Non-coding	NoHit
Lj1g3v3690360	4.3333	0.00626064	repeat	NoHit
Lj1g3v1441380	4.33135	0.0113006	Non-coding	NoHit
Lj0g3v0003779	4.33113	0.00547029	repeat	NoHit
Lj5g3v0747020	4.32984	0.00685012	repeat	NoHit
Lj5g3v0747010	4.32983	0.00685128	repeat	NoHit
Lj0g3v0236629	4.32849	0.0199703	Non-coding	NoHit
Lj1g3v1364510	4.32666	0.00738958	Non-coding	NoHit
Lj0g3v0127799	4.32159	0.011906	repeat	NoHit
Lj1g3v0129200	4.31142	0.0121484	fragmented	NoHit
Lj0g3v0293069	4.26855	0	Non-coding	NoHit
Lj0g3v0016579	4.26648	0.0361825	repeat	NoHit
Lj0g3v0306099	4.25941	4.74e-14	Non-coding	NoHit
Lj1g3v3115160	4.2525	0.0333165	Non-coding	NoHit
Lj2g3v0604090	4.2453	0.0403606	Non-coding	NoHit
Lj3g3v2996040	4.23372	0.0401607	Non-coding	NoHit
Lj3g3v0381560	4.21983	0.0130734	Non-coding	NoHit
Lj0g3v0097519	4.20907	0	Non-coding	NoHit
Lj1g3v0385380	4.20672	4.56e-11	repeat	NoHit
Lj0g3v0281079	4.2044	0.0307354	Non-coding	NoHit
Lj3g3v0478060	4.1993	0.00896518	Non-coding	NoHit
Lj0g3v0044309	4.18834	0.0124306	Non-coding	NoHit
Lj4g3v0095170	4.18748	1.45e-16	Non-coding	NoHit
Lj5g3v2298050	4.18645	0.0222383	Protein coding	NoHit
Lj1g3v1207810	4.16727	0.0255661	repeat	NoHit
Lj0g3v0044359	4.14703	2.73e-08	Non-coding	NoHit
Lj0g3v0260019	4.14467	0.0474018	Non-coding	NoHit
Lj0g3v0309129	4.12878	0.0402889	Non-coding	NoHit
Lj0g3v0181779	4.11232	8.07e-05	repeat	NoHit
Lj1g3v2952300	4.10972	3.43e-07	Non-coding	NoHit
Lj3g3v1602810	4.1077	1.12e-05	Protein coding	NoHit
Lj3g3v0140680	4.10504	0.0488614	Non-coding	NoHit
Lj0g3v0252979	4.10187	0	Non-coding	NoHit
Lj0g3v0163129	4.09223	0.0289004	Non-coding	NoHit
Lj5g3v1003130	4.08657	0.0369335	repeat	NoHit
Lj1g3v4830260	4.08167	1.7e-17	repeat	NoHit
Lj3g3v0948230	4.07607	1.66e-13	Non-coding	NoHit
Lj3g3v0964190	4.06177	0.0328053	repeat	NoHit
Lj5g3v1815060	4.05071	2.29e-05	Non-coding	NoHit
Lj1g3v0263090	4.04623	0.0164052	Non-coding	NoHit
Lj1g3v4590750	4.03244	0.0188836	Non-coding	NoHit
Lj3g3v2517530	4.02104	0.0404287	Protein coding	NoHit
Lj1g3v4902140	4.01866	0.0317652	Non-coding	NoHit
Lj5g3v1156320	3.99572	0.000277178	Non-coding	NoHit
Lj4g3v2311370	3.98553	0.0482849	Non-coding	NoHit
Lj0g3v0120669	3.98314	0.0388709	Non-coding	NoHit
Lj0g3v0277529	3.94792	0.000538973	Non-coding	NoHit
Lj0g3v0045619	3.92221	0.00272026	Non-coding	NoHit
Lj0g3v0246629	3.9129	0.0439721	repeat	NoHit
Lj1g3v2610270	3.90227	1.96e-14	Non-coding	NoHit
Lj0g3v0361169	3.90018	2.1e-05	repeat	NoHit
Lj3g3v2296620	3.8856	0.0430746	Non-coding	NoHit
Lj0g3v0003709	3.88326	0.000347597	Protein coding	NoHit
Lj1g3v0244460	3.87997	0.0467024	repeat	NoHit
Lj4g3v3014400	3.87357	0.0328466	Non-coding	NoHit
Lj4g3v1215070	3.87097	0	Non-coding	NoHit
Lj6g3v0181320	3.86514	0.0390506	repeat	NoHit
Lj2g3v2902460	3.85979	1.72e-09	Non-coding	NoHit
Lj4g3v2313670	3.85787	0.0274389	Non-coding	NoHit
Lj6g3v0819070	3.85234	5.69e-05	Non-coding	NoHit
Lj5g3v1427620	3.84896	0.0216275	Non-coding	NoHit
Lj5g3v1427610	3.84896	0.0216288	Non-coding	NoHit
Lj1g3v3944880	3.84742	0.0298877	repeat	NoHit
Lj3g3v2575800	3.84003	0.0430615	Non-coding	NoHit
Lj0g3v0009559	3.83816	0.0284206	repeat	NoHit
Lj0g3v0114369	3.83258	0.0423822	repeat	NoHit
Lj0g3v0250709	3.82242	0.0440134	Non-coding	NoHit
Lj0g3v0158599	3.77344	4.24e-06	Non-coding	NoHit
Lj4g3v0109360	3.76511	2.44e-12	Non-coding	NoHit
Lj0g3v0178139	3.75497	5.46e-07	Non-coding	NoHit
Lj6g3v1018360	3.75272	6e-18	repeat	NoHit
Lj4g3v2604070	3.74944	0	repeat	NoHit
Lj0g3v0194459	3.73136	9.39e-09	Non-coding	NoHit
Lj0g3v0239189	3.72935	1.99e-06	Non-coding	NoHit
Lj0g3v0125209	3.72495	0	Non-coding	NoHit
Lj6g3v0728920	3.72133	0.00376948	Non-coding	NoHit
Lj1g3v4614470	3.71157	0	Non-coding	NoHit
Lj0g3v0231919	3.67887	0.000181859	repeat	NoHit
Lj6g3v1953930	3.66686	0.0492714	Non-coding	NoHit
Lj3g3v2996110	3.66128	4.33e-15	Non-coding	NoHit
Lj0g3v0329849	3.64743	0.0073299	Non-coding	NoHit
Lj0g3v0044419	3.64644	0	Non-coding	NoHit
Lj1g3v4578880	3.64257	0.0432136	Non-coding	NoHit
Lj0g3v0102339	3.64139	0.0462732	Non-coding	NoHit
Lj0g3v0125439	3.62329	2.23e-10	Non-coding	NoHit
Lj2g3v1105080	3.61279	0.00190185	repeat	NoHit
Lj0g3v0129949	3.58347	0.000876297	Non-coding	NoHit
Lj0g3v0108299	3.546	2.94e-08	Non-coding	NoHit
Lj0g3v0046749	3.54216	1.21e-07	Non-coding	NoHit
Lj0g3v0046759	3.54216	1.2e-07	Non-coding	NoHit
Lj0g3v0315189	3.53825	2.94e-05	Non-coding	NoHit
Lj0g3v0311429	3.53579	0	Non-coding	NoHit
Lj4g3v1881840	3.5342	1.58e-12	Non-coding	NoHit
Lj1g3v4830180	3.52437	2.79e-07	Non-coding	NoHit
Lj0g3v0340819	3.49455	0.00143204	Non-coding	NoHit
Lj4g3v0669620	3.48056	1.05e-05	repeat	NoHit
Lj0g3v0053839	3.47	1.84e-05	repeat	NoHit
Lj2g3v2794520	3.45551	0.00819537	Non-coding	NoHit
Lj3g3v2027330	3.45068	0	repeat	NoHit
Lj0g3v0174749	3.44915	0.00185337	Non-coding	NoHit
Lj1g3v1932740	3.43511	0	Non-coding	NoHit
Lj0g3v0295419	3.43116	0	Non-coding	NoHit
Lj3g3v2187070	3.40776	0.00670273	repeat	NoHit
Lj2g3v1979620	3.38215	0.00480818	Non-coding	NoHit
Lj6g3v0014540	3.33611	0.00488525	Non-coding	NoHit
Lj0g3v0014539	3.31568	0.0111244	repeat	NoHit
Lj0g3v0251189	3.30957	0.00802851	Non-coding	NoHit
Lj0g3v0113369	3.30512	2.2e-17	repeat	NoHit
Lj1g3v0095320	3.30397	0.000489147	repeat	NoHit
Lj0g3v0347759	3.29832	0	Non-coding	NoHit
Lj2g3v1277730	3.29454	0.0148273	Non-coding	NoHit
Lj5g3v2057460	3.28483	1.39e-08	repeat	NoHit
Lj6g3v0227490	3.28367	1.8e-08	Non-coding	NoHit
Lj2g3v1455400	3.28148	3.2e-12	Non-coding	NoHit
Lj1g3v0385340	3.23718	0	Non-coding	NoHit
Lj0g3v0095509	3.23671	2.13e-06	Non-coding	NoHit
Lj2g3v0439240	3.22673	0	repeat	NoHit
Lj0g3v0284169	3.22668	0.0342415	Non-coding	NoHit
Lj0g3v0297359	3.22254	1.08e-08	Non-coding	NoHit
Lj5g3v1427640	3.2196	0.0251877	repeat	NoHit
Lj2g3v0308700	3.21767	0.0193503	Non-coding	NoHit
Lj0g3v0099019	3.21531	0.0193774	Non-coding	NoHit
Lj1g3v4139360	3.19406	4.79e-10	Non-coding	NoHit
Lj0g3v0263519	3.1734	8.33e-10	repeat	NoHit
Lj0g3v0081879	3.1677	6.35e-09	Non-coding	NoHit
Lj0g3v0320379	3.16291	0	Non-coding	NoHit
Lj3g3v3689990	3.14405	3.7e-17	Non-coding	NoHit
Lj6g3v1880280	3.13318	0.000720314	Non-coding	NoHit
Lj3g3v2848920	3.12882	2.14e-11	Non-coding	NoHit
Lj0g3v0194949	3.12016	0.0155196	Non-coding	NoHit
Lj2g3v1338970	3.10254	3e-18	Protein coding	NoHit
Lj6g3v2006280	3.09551	2.61e-11	Non-coding	NoHit
Lj5g3v0122080	3.09154	0.037121	Non-coding	NoHit
Lj3g3v0755700	3.08103	0.00461828	repeat	NoHit
Lj0g3v0095559	3.07847	0	Non-coding	NoHit
Lj5g3v2291110	3.06809	2.68e-15	Non-coding	NoHit
Lj1g3v0129330	3.06708	3.21e-16	fragmented	NoHit
Lj2g3v2904890	3.04501	0.039934	repeat	NoHit
Lj4g3v0190010	3.04269	0.0181114	Non-coding	NoHit
Lj3g3v2906290	3.01248	1.25e-07	Non-coding	NoHit
Lj5g3v2291190	2.98904	6.8e-16	Non-coding	NoHit
Lj1g3v1932750	2.96091	0	Non-coding	NoHit
Lj6g3v1077600	2.95597	4.94e-14	Non-coding	NoHit
Lj3g3v2577120	2.9532	0	Non-coding	NoHit
Lj1g3v0385330	2.95143	3.5e-17	repeat	NoHit
Lj5g3v1174330	2.9469	0	repeat	NoHit
Lj2g3v2290620	2.93342	0.0487186	Non-coding	NoHit
Lj6g3v0819080	2.9279	0.00184626	Non-coding	NoHit
Lj0g3v0180279	2.91529	8.89e-05	Non-coding	NoHit
Lj0g3v0053739	2.90397	0.040657	repeat	NoHit
Lj0g3v0248319	2.90143	0.0330701	repeat	NoHit
Lj1g3v1442550	2.89158	0	fragmented	NoHit
Lj1g3v3978230	2.88529	0.0140128	repeat	NoHit
Lj6g3v2006270	2.87434	0	Non-coding	NoHit
Lj5g3v0540110	2.86561	0.000308234	Non-coding	NoHit
Lj2g3v0855180	2.85943	1.06e-07	repeat	NoHit
Lj1g3v2926280	2.84405	0.0419444	Non-coding	NoHit
Lj0g3v0005309	2.84391	0	Non-coding	NoHit
Lj0g3v0178119	2.84331	0.0229436	Non-coding	NoHit
Lj5g3v0526420	2.82558	8.23e-08	Non-coding	NoHit
Lj2g3v0523370	2.82085	0.0294071	Non-coding	NoHit
Lj2g3v0766470	2.80939	0.0159754	Non-coding	NoHit
Lj1g3v0385370	2.80043	0.00179612	repeat	NoHit
Lj1g3v3918110	2.794	1.46e-14	repeat	NoHit
Lj0g3v0196809	2.79288	0.0032389	repeat	NoHit
Lj0g3v0147899	2.77619	0.013735	Non-coding	NoHit
Lj6g3v0607250	2.76988	1.25e-08	Non-coding	NoHit
Lj0g3v0019569	2.76422	0.0230446	Non-coding	NoHit
Ljchlorog3v0013000	2.76157	0.0179329	fragmented	NoHit
Lj4g3v2253620	2.75393	0.0329709	Non-coding	NoHit
Ljchlorog3v0015180	2.7537	0.0321097	Non-coding	NoHit
Ljchlorog3v0015190	2.7537	0.0321046	Non-coding	NoHit
Lj0g3v0132229	2.74622	0.0291517	Non-coding	NoHit
Lj2g3v1880810	2.73868	1.03e-05	repeat	NoHit
Lj0g3v0155289	2.73712	0.0319407	Non-coding	NoHit
Lj1g3v3917940	2.73698	0.00144958	Non-coding	NoHit
Lj3g3v0339210	2.72227	0.00626832	repeat	NoHit
Lj4g3v2225700	2.71565	0.0457611	Non-coding	NoHit
Lj0g3v0017259	2.71256	0	repeat	NoHit
Lj3g3v0935540	2.71086	4.5e-17	Non-coding	NoHit
Lj0g3v0217939	2.70749	1.07e-14	Non-coding	NoHit
Lj4g3v1399730	2.69607	0.0134881	Non-coding	NoHit
Lj3g3v2320740	2.69584	0	Non-coding	NoHit
Lj1g3v3438930	2.69054	1.14e-09	Non-coding	NoHit
Lj1g3v1290500	2.6899	0.00352508	Non-coding	NoHit
Lj4g3v0002140	2.68622	0.0390369	Non-coding	NoHit
Lj6g3v1077590	2.68062	3.54e-11	Non-coding	NoHit
Lj6g3v2044460	2.67395	1.97e-05	repeat	NoHit
Lj0g3v0209979	2.67063	6.05e-07	Non-coding	NoHit
Lj5g3v2291180	2.65733	0	Non-coding	NoHit
Lj5g3v0612010	2.65255	1.73e-09	Non-coding	NoHit
Lj1g3v3700460	2.63183	0.0130118	Non-coding	NoHit
Lj0g3v0150759	2.61163	0.034609	repeat	NoHit
Lj0g3v0044409	2.61068	1.18e-05	fragmented	NoHit
Lj3g3v1059080	2.60248	1.5e-08	repeat	NoHit
Lj4g3v1683060	2.5986	0.000403964	Non-coding	NoHit
Lj4g3v1440800	2.59283	2.31e-05	repeat	NoHit
Lj0g3v0161979	2.59151	0.0119191	Non-coding	NoHit
Lj6g3v0776000	2.5899	0.0452929	Non-coding	NoHit
Lj1g3v0013190	2.58808	0.00798368	Non-coding	NoHit
Lj2g3v1827280	2.58689	0.00523394	Non-coding	NoHit
Lj0g3v0055839	2.58601	8.57e-05	Non-coding	NoHit
Lj0g3v0352629	2.58477	0.0479707	repeat	NoHit
Lj2g3v1024300	2.58215	0.0383998	Non-coding	NoHit
Lj2g3v1196380	2.57549	0.0182908	Non-coding	NoHit
Lj0g3v0126929	2.56992	0.0340824	Non-coding	NoHit
Lj2g3v1561930	2.56983	6.63e-11	Non-coding	NoHit
Lj0g3v0270049	2.56767	0.0480796	repeat	NoHit
Lj0g3v0172099	2.55883	8.53e-07	Non-coding	NoHit
Lj2g3v2196590	2.55617	0.00508709	Non-coding	NoHit
Lj0g3v0283959	2.55341	1.07e-12	Non-coding	NoHit
Lj0g3v0199619	2.5504	0.00209209	repeat	NoHit
Lj4g3v0341240	2.54636	0.00957848	Non-coding	NoHit
Lj5g3v2291200	2.54464	4.26e-07	Non-coding	NoHit
Lj1g3v4917480	2.52507	0.0054672	repeat	NoHit
Lj0g3v0064899	2.50688	6.69e-05	Non-coding	NoHit
Lj5g3v0614800	2.50133	9.42e-13	Non-coding	NoHit
Lj3g3v2908660	2.50059	4.99e-09	Non-coding	NoHit
Lj1g3v1911710	2.49751	0.0288315	Non-coding	NoHit
Lj0g3v0290619	2.49533	1.13e-06	Non-coding	NoHit
Lj5g3v0712210	2.49429	0	repeat	NoHit
Lj0g3v0177709	2.49345	0.00301493	Non-coding	NoHit
Lj0g3v0088189	2.49097	0.0162771	Non-coding	NoHit
Lj4g3v3002750	2.49	0.000534822	Non-coding	NoHit
Lj5g3v1360510	2.48722	1.97e-05	repeat	NoHit
Lj0g3v0277119	2.48526	0.0026558	repeat	NoHit
Lj2g3v0039180	2.482	0.0390293	Protein coding	NoHit
Lj4g3v1647670	2.4819	0.044264	repeat	NoHit
Lj0g3v0072899	2.46775	1.42e-07	Non-coding	NoHit
Lj0g3v0020419	2.4629	1.86e-06	repeat	NoHit
Lj5g3v1853300	2.46224	0.000794624	Non-coding	NoHit
Lj0g3v0064869	2.45988	0.0192387	Non-coding	NoHit
Lj6g3v2006290	2.45811	1e-16	Non-coding	NoHit
Lj0g3v0152889	2.44141	7.08e-09	repeat	NoHit
Lj0g3v0312719	2.43446	0.0189934	Non-coding	NoHit
Lj5g3v1015730	2.42674	1.9e-14	repeat	NoHit
Lj0g3v0053989	2.41672	2.9e-17	Non-coding	NoHit
Lj6g3v1077360	2.41632	2.86e-07	repeat	NoHit
Lj0g3v0308489	2.40642	1.36e-05	Non-coding	NoHit
Lj0g3v0044339	2.40112	0.00560116	Non-coding	NoHit
Lj0g3v0310559	2.39976	0	repeat	NoHit
Lj2g3v2609950	2.36175	0.0176832	Non-coding	NoHit
Lj0g3v0162849	2.3607	0.000813159	Non-coding	NoHit
Lj0g3v0161699	2.33803	0.0108074	Non-coding	NoHit
Lj6g3v0657740	2.33432	0.0203586	Non-coding	NoHit
Ljchlorog3v0011500	2.3283	0.0177561	fragmented	NoHit
Lj5g3v0586570	2.31625	0.00444344	Non-coding	NoHit
Lj6g3v2006490	2.30994	0.0296187	Non-coding	NoHit
Lj6g3v1880400	2.30519	0.00724017	Non-coding	NoHit
Lj0g3v0346829	2.3008	0.0327788	Non-coding	NoHit
Lj1g3v0694000	2.29489	0.000630398	Non-coding	NoHit
Lj1g3v0013180	2.29423	0.0335172	Non-coding	NoHit
Lj0g3v0114959	2.28079	0.0440464	Non-coding	NoHit
Lj0g3v0320099	2.27996	0.0442454	repeat	NoHit
Lj0g3v0205089	2.2753	7.84e-09	Non-coding	NoHit
Lj1g3v1784220	2.25467	0	repeat	NoHit
Lj3g3v1295940	2.24598	0.00162167	Non-coding	NoHit
Lj0g3v0206609	2.24281	0.000155435	Non-coding	NoHit
Ljchlorog3v0013650	2.23905	7.68e-05	fragmented	NoHit
Lj3g3v1728960	2.23466	0.00159775	Non-coding	NoHit
Ljchlorog3v0015050	2.23422	1.78e-08	Non-coding	NoHit
Ljchlorog3v0013210	2.23059	2.32e-10	Non-coding	NoHit
Lj4g3v1332660	2.2291	5.29e-10	Non-coding	NoHit
Lj4g3v1087120	2.22805	0.010889	repeat	NoHit
Lj0g3v0252069	2.22686	0.00406875	Non-coding	NoHit
Lj5g3v2291210	2.22343	1.01e-05	fragmented	NoHit
Lj5g3v1853050	2.22042	0.0435303	repeat	NoHit
Lj0g3v0362169	2.21592	0.00998768	Non-coding	NoHit
Lj0g3v0130789	2.21475	0.0117124	Non-coding	NoHit
Lj3g3v1476920	2.21101	0.0112669	Non-coding	NoHit
Lj0g3v0110059	2.21069	0.00574274	Non-coding	NoHit
Lj2g3v2375940	2.19955	0.045421	Non-coding	NoHit
Lj0g3v0276129	2.19802	0.00274211	Non-coding	NoHit
Lj5g3v1484570	2.19766	0.0152585	Non-coding	NoHit
Lj0g3v0106839	2.19546	0.00125389	repeat	NoHit
Lj0g3v0002549	2.19213	1.75e-05	repeat	NoHit
Lj2g3v2926340	2.18891	0.000390718	Non-coding	NoHit
Lj0g3v0226699	2.18166	2.1e-05	repeat	NoHit
Lj1g3v5034530	2.17568	5.49e-10	Non-coding	NoHit
Lj0g3v0353989	2.1703	0.0271164	Non-coding	NoHit
Lj3g3v2888280	2.16773	9.6e-06	Non-coding	NoHit
Lj0g3v0327489	2.1645	0.0186557	Non-coding	NoHit
Lj0g3v0279899	2.16071	0.000651456	Non-coding	NoHit
Lj4g3v0450150	2.14285	0.00472399	Non-coding	NoHit
Lj0g3v0068689	2.13966	0.000624056	Non-coding	NoHit
Lj0g3v0050959	2.13952	0.00596303	Non-coding	NoHit
Lj0g3v0151549	2.13428	1.76e-15	Non-coding	NoHit
Lj4g3v0177470	2.13397	0.0228209	repeat	NoHit
Lj0g3v0044389	2.13279	3.44e-05	fragmented	NoHit
Lj2g3v0932900	2.12891	1.65e-05	Non-coding	NoHit
Lj1g3v0593470	2.12241	0.0139913	repeat	NoHit
Lj0g3v0209559	2.11893	5e-06	Non-coding	NoHit
Lj0g3v0214929	2.11627	0.00320981	Non-coding	NoHit
Lj0g3v0275019	2.10737	0.00217791	Non-coding	NoHit
Lj0g3v0311649	2.09189	0.0281225	Non-coding	NoHit
Lj0g3v0190889	2.08466	0.015655	repeat	NoHit
Lj0g3v0311729	2.08299	0.0446562	Non-coding	NoHit
Lj0g3v0162309	2.08169	0.0208976	Non-coding	NoHit
Lj5g3v1171090	2.07833	0.0125008	Non-coding	NoHit
Lj6g3v0217020	2.07324	3.91e-11	repeat	NoHit
Lj1g3v4575270	2.06728	0.0364364	Non-coding	NoHit
Lj0g3v0254269	2.04786	2.15e-09	Non-coding	NoHit
Lj3g3v0730010	2.02744	0.00785515	Non-coding	NoHit
Ljchlorog3v0010910	2.01332	1.22e-07	repeat	NoHit
Lj3g3v2721400	2.01087	2.09e-05	Protein coding	NoHit
Lj0g3v0246859	2.00378	0.00551442	Non-coding	NoHit
Lj0g3v0289309	2.00038	0.0389847	Non-coding	NoHit
Lj5g3v2258410	1.9962	4.45e-07	Non-coding	NoHit
Lj0g3v0229839	1.99081	0.0445156	Non-coding	NoHit
Lj1g3v1785960	1.98203	0.00475026	repeat	NoHit
Lj0g3v0153469	1.97972	0.0145644	Non-coding	NoHit
Lj5g3v0510770	1.97785	0.0445463	Non-coding	NoHit
Lj0g3v0248329	1.97303	0.00150559	repeat	NoHit
Lj4g3v1331600	1.96871	0.0321862	repeat	NoHit
Lj0g3v0003319	1.96624	0.00331924	Non-coding	NoHit
Lj0g3v0297099	1.96561	0.0278379	Non-coding	NoHit
Lj4g3v1880240	1.96062	6.55e-08	repeat	NoHit
Lj0g3v0144349	1.95796	0.0343169	Non-coding	NoHit
Lj4g3v1154280	1.95279	0.00223951	repeat	NoHit
Lj3g3v1728970	1.94837	1.66e-16	Non-coding	NoHit
Lj0g3v0344919	1.94702	0.00441953	Non-coding	NoHit
Lj3g3v1011050	1.94514	0.000128855	Non-coding	NoHit
Lj0g3v0267819	1.93754	0.0234236	Non-coding	NoHit
Lj4g3v1335040	1.92188	0.0193898	repeat	NoHit
Lj0g3v0077879	1.91969	0	Non-coding	NoHit
Lj6g3v0920910	1.91957	3.31e-05	repeat	NoHit
Lj3g3v1789220	1.91659	0.0093942	Non-coding	NoHit
Lj3g3v0339140	1.91	0.000595871	repeat	NoHit
Lj1g3v5021080	1.90869	0.00753527	Non-coding	NoHit
Lj0g3v0360539	1.89877	2.5e-10	Non-coding	NoHit
Lj5g3v0508000	1.89544	0.0228573	repeat	NoHit
Lj4g3v1388420	1.89497	0.0362197	repeat	NoHit
Lj3g3v0424230	1.8907	0.0173553	repeat	NoHit
Ljchlorog3v0013070	1.88666	1.59e-07	fragmented	NoHit
Lj1g3v1911650	1.88263	0.0182332	Non-coding	NoHit
Lj0g3v0162799	1.87941	1.67e-13	repeat	NoHit
Lj4g3v1332870	1.87517	0.0134081	Non-coding	NoHit
Lj0g3v0243129	1.87362	0.00055869	repeat	NoHit
Lj0g3v0048389	1.86363	0.00126989	Non-coding	NoHit
Lj5g3v0196920	1.85949	0.00129731	Non-coding	NoHit
Ljchlorog3v0001100	1.84339	0.00116083	rRNA	NoHit
Lj0g3v0123329	1.84323	0.00304713	Protein coding	NoHit
Lj0g3v0081849	1.83786	0.0298019	Non-coding	NoHit
Lj2g3v1984770	1.83747	0.000290113	Non-coding	NoHit
Lj0g3v0042829	1.82361	3.49e-06	Non-coding	NoHit
Ljchlorog3v0013090	1.81936	0.000558789	fragmented	NoHit
Lj4g3v0633600	1.81634	2.58e-07	repeat	NoHit
Lj1g3v4446780	1.81351	0.00744556	repeat	NoHit
Lj0g3v0096459	1.80547	0.0105527	Non-coding	NoHit
Lj4g3v2093680	1.80237	0.0077069	repeat	NoHit
Lj0g3v0205119	1.80137	0.000822246	Non-coding	NoHit
Lj4g3v0633580	1.78968	0.00918597	repeat	NoHit
Lj0g3v0260479	1.75907	0.00746061	Non-coding	NoHit
Lj3g3v2401870	1.75808	0.000135836	Non-coding	NoHit
Lj2g3v0635730	1.7555	0.00888159	repeat	NoHit
Lj2g3v1803110	1.75383	5.64e-10	Non-coding	NoHit
Lj4g3v1983330	1.75068	1.64e-13	Non-coding	NoHit
Lj0g3v0042769	1.75038	0.0138661	repeat	NoHit
Lj2g3v1803120	1.73596	3.82e-08	Non-coding	NoHit
Lj5g3v0483850	1.73464	0.000952341	Non-coding	NoHit
Ljchlorog3v0012980	1.73254	0.000589597	fragmented	NoHit
Lj0g3v0221149	1.73206	9.46e-09	Non-coding	NoHit
Lj5g3v0845550	1.72447	0	Non-coding	NoHit
Lj5g3v0614820	1.72341	9.54e-06	Non-coding	NoHit
Lj0g3v0325389	1.71639	0.0110618	Non-coding	NoHit
Lj1g3v3458510	1.71531	7.14e-11	repeat	NoHit
Lj0g3v0068899	1.70811	0.0062268	Non-coding	NoHit
Lj1g3v4752870	1.70227	0.0014716	Non-coding	NoHit
Lj3g3v1957870	1.69955	1.39e-05	Non-coding	NoHit
Lj4g3v2820200	1.69578	0.0208125	Non-coding	NoHit
Lj1g3v1060480	1.6946	0.0449099	Non-coding	NoHit
Ljchlorog3v0013670	1.69314	0.000163781	fragmented	NoHit
Lj1g3v2315380	1.69102	2.31e-07	repeat	NoHit
Lj0g3v0231689	1.68947	6.05e-13	Protein coding	NoHit
Lj0g3v0145429	1.68413	0.00841234	repeat	NoHit
Lj0g3v0320229	1.6655	0.00428066	Non-coding	NoHit
Lj2g3v1757190	1.65938	0.00126307	Non-coding	NoHit
Ljchlorog3v0013140	1.65726	0.00310103	fragmented	NoHit
Lj6g3v1953940	1.65305	0.000552814	Non-coding	NoHit
Lj0g3v0352489	1.65255	0.00135448	Non-coding	NoHit
Lj3g3v2661300	1.64822	0.00480927	fragmented	NoHit
Lj2g3v2001750	1.64699	0.0156237	repeat	NoHit
Lj0g3v0334109	1.64194	0.000494583	Non-coding	NoHit
Lj3g3v3386720	1.63856	0.0492022	Non-coding	NoHit
Ljchlorog3v0013160	1.63831	0.0349112	fragmented	NoHit
Lj0g3v0300299	1.63619	2.25e-06	Non-coding	NoHit
Lj0g3v0130169	1.63608	0.0022786	repeat	NoHit
Lj4g3v1332670	1.63354	0.00866308	Non-coding	NoHit
Lj0g3v0358559	1.63329	1.09e-06	Non-coding	NoHit
Lj0g3v0194549	1.63324	0.0399329	Non-coding	NoHit
Lj1g3v3716850	1.62981	0.0447323	fragmented	NoHit
Lj2g3v2125050	1.62925	0.000105429	fragmented	NoHit
Lj6g3v1706140	1.62315	4.46e-06	Non-coding	NoHit
Lj4g3v1972030	1.61935	0	Non-coding	NoHit
Lj0g3v0246309	1.61566	0	Non-coding	NoHit
Lj0g3v0152419	1.61413	0.000534628	Non-coding	NoHit
Lj0g3v0101729	1.61053	1.77e-06	Non-coding	NoHit
Lj5g3v0845540	1.60779	0.00619535	Non-coding	NoHit
Lj5g3v0845530	1.60779	0.00619597	Non-coding	NoHit
Lj6g3v1953950	1.60326	8.08e-05	Non-coding	NoHit
Lj6g3v0204660	1.60107	2.26e-05	Non-coding	NoHit
Lj3g3v3188550	1.60034	0.00805689	repeat	NoHit
Lj0g3v0113919	1.5977	0.00836261	Non-coding	NoHit
Lj0g3v0260569	1.5939	0.00452524	Non-coding	NoHit
Lj5g3v0746990	1.59268	0.00460692	Non-coding	NoHit
Lj0g3v0356059	1.59015	2.34e-11	Non-coding	NoHit
Lj0g3v0340259	1.58646	7.7e-09	repeat	NoHit
Lj0g3v0045789	1.57378	0.0233735	repeat	NoHit
Lj5g3v1697060	1.57177	0.0267894	Non-coding	NoHit
Lj6g3v1918260	1.5669	3.76e-10	Non-coding	NoHit
Lj0g3v0359519	1.5539	0.00748114	Non-coding	NoHit
Lj0g3v0052749	1.55316	0.000953265	fragmented	NoHit
Lj3g3v2888590	1.54224	0.035167	repeat	NoHit
Lj5g3v1538710	1.5409	7.31e-05	Non-coding	NoHit
Lj4g3v2846150	1.53897	5.02e-08	Non-coding	NoHit
Lj0g3v0064549	1.53483	0.00990663	Non-coding	NoHit
Lj4g3v2267330	1.53105	7.99e-06	repeat	NoHit
Lj6g3v2218560	1.53081	0.000982326	Non-coding	NoHit
Lj1g3v1290550	1.53007	9.95e-06	Non-coding	NoHit
Lj2g3v1952990	1.52975	0.0355626	Non-coding	NoHit
Lj2g3v1757200	1.52873	4e-17	Non-coding	NoHit
Ljchlorog3v0011520	1.52325	0.00916457	fragmented	NoHit
Lj5g3v2182470	1.52235	0.0237417	repeat	NoHit
Lj6g3v0098590	1.51642	0.00511405	Non-coding	NoHit
Lj4g3v0338470	1.51002	0.000254733	Non-coding	NoHit
Lj2g3v1196360	1.50386	5.91e-05	Non-coding	NoHit
Lj1g3v4483580	1.49438	3.86e-05	repeat	NoHit
Lj4g3v1935520	1.49101	0	Non-coding	NoHit
Ljchlorog3v0013610	1.48846	0.000711083	fragmented	NoHit
Lj0g3v0079959	1.48484	0.000606312	repeat	NoHit
Lj2g3v1469640	1.48418	0	Non-coding	NoHit
Lj0g3v0168779	1.48395	0.000908347	Non-coding	NoHit
Lj0g3v0164749	1.48042	0.0412844	Non-coding	NoHit
Lj4g3v1843660	1.48028	0.0164847	Non-coding	NoHit
Lj5g3v0962710	1.47934	3e-05	repeat	NoHit
Lj3g3v2172630	1.47857	0	Non-coding	NoHit
Lj5g3v0746860	1.47683	0.0100563	Non-coding	NoHit
Lj2g3v3164050	1.47681	0.0208495	Non-coding	NoHit
Lj2g3v1469630	1.47307	0	Protein coding	NoHit
Lj5g3v0609940	1.47087	0.00124924	Non-coding	NoHit
Lj0g3v0297669	1.47007	0.0266962	Non-coding	NoHit
Lj0g3v0305069	1.46379	8.53e-07	Non-coding	NoHit
Lj6g3v0462270	1.46375	1.05e-16	Non-coding	NoHit
Lj2g3v1468290	1.46283	7.49e-11	Non-coding	NoHit
Lj0g3v0252329	1.46061	0.00121514	Non-coding	NoHit
Lj1g3v4590720	1.4589	0.0118916	Non-coding	NoHit
Lj1g3v0130040	1.45447	1.02e-05	fragmented	NoHit
Lj4g3v1439630	1.45315	3.7e-12	Non-coding	NoHit
Lj6g3v1629950	1.45231	0	Non-coding	NoHit
Lj0g3v0118769	1.44312	0.000325591	Non-coding	NoHit
Lj0g3v0051199	1.43618	2.44e-11	fragmented	NoHit
Lj0g3v0227589	1.43468	3.6e-05	Non-coding	NoHit
Lj6g3v1093680	1.43346	0.0271283	repeat	NoHit
Lj4g3v0335850	1.4184	0.0388301	repeat	NoHit
Lj3g3v3736650	1.40654	4.47e-05	Non-coding	NoHit
Lj4g3v0338430	1.40615	1.91e-10	Non-coding	NoHit
Lj3g3v2661930	1.40557	1.89e-16	Non-coding	NoHit
Lj0g3v0112179	1.39918	4.23e-07	Non-coding	NoHit
Lj2g3v3059730	1.39906	0.00722738	Non-coding	NoHit
Lj0g3v0073649	1.39754	5.35e-10	repeat	NoHit
Lj0g3v0082829	1.3964	3.18e-13	Non-coding	NoHit
Lj5g3v2112280	1.38546	0.000547619	Non-coding	NoHit
Lj3g3v2661920	1.37476	0.00480761	fragmented	NoHit
Lj6g3v1953970	1.37257	2.48e-08	Non-coding	NoHit
Lj1g3v0129030	1.37193	8.54e-08	fragmented	NoHit
Lj1g3v3754830	1.3706	4.46e-14	Protein coding	NoHit
Lj2g3v2365900	1.36874	0	repeat	NoHit
Lj0g3v0149269	1.36163	0.0337137	Non-coding	NoHit
Lj0g3v0103699	1.36125	6.99e-08	Non-coding	NoHit
Lj0g3v0168159	1.35917	0.0400401	Non-coding	NoHit
Lj4g3v1355810	1.35397	0.00211539	repeat	NoHit
Lj6g3v0920060	1.34395	1.62e-09	repeat	NoHit
Lj1g3v2139520	1.34123	1.69e-16	Non-coding	NoHit
Lj1g3v4955400	1.3382	9e-18	Non-coding	NoHit
Lj0g3v0091759	1.3342	2.69e-07	Non-coding	NoHit
Lj1g3v0129010	1.33383	1.79e-10	fragmented	NoHit
Lj0g3v0259069	1.33041	0.00496494	Non-coding	NoHit
Lj2g3v2414660	1.31455	9e-17	Non-coding	NoHit
Lj0g3v0103709	1.31162	1.54e-09	Non-coding	NoHit
Lj3g3v0381700	1.31049	0.0344241	Non-coding	NoHit
Lj4g3v2266290	1.30819	8.56e-05	Non-coding	NoHit
Lj6g3v1077970	1.30674	0.0269102	fragmented	NoHit
Lj3g3v2096010	1.30553	0	Non-coding	NoHit
Lj2g3v1169940	1.30546	0.0226226	Non-coding	NoHit
Lj0g3v0179399	1.30389	0.000424658	repeat	NoHit
Lj0g3v0202289	1.29027	0.00491386	Non-coding	NoHit
Ljchlorog3v0010890	1.27504	0.00940168	repeat	NoHit
Lj2g3v1549580	1.27372	0.024933	Non-coding	NoHit
Ljchlorog3v0011040	1.27251	0.0146831	fragmented	NoHit
Lj0g3v0077239	1.27159	0.000185652	Non-coding	NoHit
Lj0g3v0039049	1.27025	0.0370962	repeat	NoHit
Lj0g3v0103019	1.27005	4.1e-05	Non-coding	NoHit
Lj2g3v1014280	1.26768	0.0109873	repeat	NoHit
Lj2g3v2183160	1.26102	0.00288726	Non-coding	NoHit
Lj5g3v0963140	1.25574	0.000515409	Non-coding	NoHit
Lj0g3v0199709	1.25517	0.0290113	Protein coding	NoHit
Lj6g3v1786720	1.2531	0.0345784	Non-coding	NoHit
Lj5g3v1175620	1.25278	0.0183589	Non-coding	NoHit
Lj3g3v2904030	1.24568	7.15e-06	Non-coding	NoHit
Lj1g3v3441500	1.24366	1.31e-05	Non-coding	NoHit
Lj0g3v0298919	1.23875	2.32e-09	Non-coding	NoHit
Lj0g3v0132699	1.23458	7.87e-06	Protein coding	NoHit
Lj0g3v0132689	1.23458	7.88e-06	Protein coding	NoHit
Ljchlorog3v0013010	1.23421	0.00496155	fragmented	NoHit
Lj0g3v0071339	1.23109	9.57e-05	Non-coding	NoHit
Lj0g3v0331139	1.22829	1.05e-08	repeat	NoHit
Lj5g3v1853180	1.22725	1.44e-11	Non-coding	NoHit
Lj3g3v0548540	1.22105	0.00948203	Non-coding	NoHit
Lj5g3v0614710	1.21863	9.82e-12	Non-coding	NoHit
Lj4g3v0484750	1.21824	0.0236098	Non-coding	NoHit
Lj1g3v0604980	1.21346	2.72e-14	repeat	NoHit
Lj3g3v2661520	1.2096	8.04e-09	fragmented	NoHit
Lj2g3v1574120	1.20706	0.0316828	repeat	NoHit
Lj0g3v0040129	1.20695	0.0061459	Non-coding	NoHit
Lj3g3v2661360	1.20616	1.41e-09	Non-coding	NoHit
Lj4g3v2412620	1.20525	0	Non-coding	NoHit
Lj0g3v0101049	1.20282	0.0204757	Non-coding	NoHit
Lj2g3v1984530	1.19524	5.15e-10	Non-coding	NoHit
Lj0g3v0194439	1.18201	8.21e-07	Non-coding	NoHit
Lj0g3v0201529	1.17962	0.0134065	Non-coding	NoHit
Lj0g3v0051059	1.17799	1.9e-05	fragmented	NoHit
Lj0g3v0000359	1.17641	0.0037241	Non-coding	NoHit
Lj2g3v0302330	1.17598	2.78e-05	Non-coding	NoHit
Lj1g3v4548960	1.17487	0.0310022	Non-coding	NoHit
Lj1g3v1525980	1.17125	0.00106354	repeat	NoHit
Lj0g3v0286579	1.16574	0.00847047	Non-coding	NoHit
Lj6g3v1088880	1.16438	0.0491861	repeat	NoHit
Lj0g3v0219699	1.16356	0.000305916	Non-coding	NoHit
Lj3g3v1790310	1.16285	0.0403787	Non-coding	NoHit
Lj5g3v1003940	1.15872	1.95e-06	repeat	NoHit
Lj3g3v2662080	1.15837	0.026193	Non-coding	NoHit
Lj3g3v2661380	1.15772	2.22e-06	fragmented	NoHit
Lj3g3v2062680	1.15451	0	Non-coding	NoHit
Lj5g3v1004140	1.15203	3.27e-05	repeat	NoHit
Lj0g3v0206469	1.15007	0.00452522	Non-coding	NoHit
Lj0g3v0249209	1.14357	7.43e-07	Non-coding	NoHit
Lj1g3v3642230	1.14219	0	Non-coding	NoHit
Lj0g3v0055569	1.13589	2.07e-08	Non-coding	NoHit
Lj4g3v1440640	1.13312	0.00831756	Non-coding	NoHit
Lj0g3v0203599	1.13152	0.00352164	Non-coding	NoHit
Lj0g3v0343289	1.12854	0.0482409	Non-coding	NoHit
Lj2g3v0621270	1.12683	0.00181242	repeat	NoHit
Lj2g3v2197600	1.1229	0.0318258	Non-coding	NoHit
Lj1g3v4554650	1.12252	8.36e-16	Non-coding	NoHit
Lj0g3v0162399	1.11885	0.025824	repeat	NoHit
Lj5g3v0035280	1.10548	8.62e-14	Non-coding	NoHit
Lj0g3v0137599	1.10338	0.0210237	Non-coding	NoHit
Lj5g3v1949790	1.09889	0.0318379	repeat	NoHit
Lj6g3v0933760	1.09854	0.0121366	Non-coding	NoHit
Lj0g3v0204039	1.09622	0.00103762	Non-coding	NoHit
Lj5g3v1003930	1.09163	8.63e-06	repeat	NoHit
Lj0g3v0051109	1.09	9.99e-07	fragmented	NoHit
Lj0g3v0245939	1.08178	5.44e-07	Non-coding	NoHit
Lj1g3v2964770	1.07541	0.0334406	Protein coding	NoHit
Lj0g3v0310369	1.07456	0.002306	Non-coding	NoHit
Lj2g3v2124930	1.07297	0.00295042	Non-coding	NoHit
Lj0g3v0271139	1.07172	0.0469542	Non-coding	NoHit
Lj0g3v0273459	1.0693	3.59e-05	Non-coding	NoHit
Lj3g3v0718530	1.06266	0.0111451	Non-coding	NoHit
Lj0g3v0240909	1.06222	0.00374055	Non-coding	NoHit
Lj5g3v2056250	1.057	0.000540867	Non-coding	NoHit
Lj2g3v0302320	1.05418	2.4e-06	Non-coding	NoHit
Lj0g3v0051069	1.05198	0.000851053	fragmented	NoHit
Lj4g3v2139660	1.05005	0.0170937	Non-coding	NoHit
Lj1g3v3642210	1.04981	5.17e-14	Non-coding	NoHit
Lj0g3v0242129	1.04948	0.00664394	Non-coding	NoHit
Lj5g3v2056260	1.04695	2.19e-06	Non-coding	NoHit
Lj3g3v0313150	1.04189	0.00867261	Non-coding	NoHit
Ljchlorog3v0013300	1.0386	3.91e-11	repeat	NoHit
Lj0g3v0091749	1.03292	1.91e-08	repeat	NoHit
Lj0g3v0054119	1.02548	7.7e-05	Non-coding	NoHit
Lj5g3v0539570	1.02229	1.06e-06	Non-coding	NoHit
Lj0g3v0279799	1.01786	0.0329051	Non-coding	NoHit
Lj4g3v2573980	1.01303	0.0027293	repeat	NoHit
Lj0g3v0052609	1.01232	2.3e-07	fragmented	NoHit
Lj0g3v0229459	1.01167	0.0015118	Non-coding	NoHit
Lj0g3v0327399	1.01032	0.0155097	Non-coding	NoHit
Lj0g3v0007859	1.0049	0.01029	repeat	NoHit
Lj0g3v0157409	1.00366	6.88e-10	Non-coding	NoHit
Ljmitog3v0000460	1.00173	0.000158643	Non-coding	NoHit
Lj5g3v1014850	1.00156	1.6e-09	repeat	NoHit
Lj0g3v0031199	0.999549	0.0150997	rRNA	NoHit
Lj0g3v0310379	0.995103	0.00380893	repeat	NoHit
Lj2g3v2662870	0.994358	5.34e-05	Non-coding	NoHit
Lj4g3v0461360	0.990681	0.041604	Non-coding	NoHit
Lj1g3v2580780	0.988518	3.85e-10	Non-coding	NoHit
Lj4g3v1034200	0.983825	0.0195138	Non-coding	NoHit
Lj0g3v0342389	0.978338	0.0350478	Non-coding	NoHit
Lj0g3v0123189	0.974454	0.047098	Non-coding	NoHit
Lj4g3v1880480	0.972885	2.35e-05	Non-coding	NoHit
Lj1g3v1731280	0.969866	1.29e-05	Non-coding	NoHit
Lj5g3v0724390	0.966863	2.06e-09	Non-coding	NoHit
Lj6g3v2044630	0.964627	2.46e-06	Non-coding	NoHit
Lj3g3v3224360	0.964154	1.36e-08	Non-coding	NoHit
Lj4g3v1285010	0.963905	0.0411051	Non-coding	NoHit
Lj2g3v3086550	0.962539	0.0431084	Non-coding	NoHit
Lj0g3v0099749	0.948488	0.0199673	Non-coding	NoHit
Lj5g3v0706440	0.946917	0.0195979	Non-coding	NoHit
Lj0g3v0314399	0.945657	1.43e-07	repeat	NoHit
Lj4g3v0136690	0.943271	0.0120199	rRNA	NoHit
Lj5g3v1015170	0.943107	0.00420931	Non-coding	NoHit
Lj1g3v2036610	0.942733	0.000243541	repeat	NoHit
Lj2g3v2172950	0.936476	0.0012968	Non-coding	NoHit
Lj0g3v0231289	0.934683	0.00750845	Non-coding	NoHit
Lj0g3v0297649	0.931791	0.0119726	Non-coding	NoHit
Lj0g3v0071919	0.929141	0.0281817	repeat	NoHit
Lj4g3v2299240	0.921558	0.0156491	Non-coding	NoHit
Lj5g3v1004150	0.917428	0.0296556	Non-coding	NoHit
Lj3g3v1788830	0.914653	0.00016036	Non-coding	NoHit
Lj0g3v0308239	0.912497	0.010987	Non-coding	NoHit
Lj0g3v0346319	0.911698	0.0455756	Non-coding	NoHit
Lj0g3v0167289	0.908708	5e-09	Non-coding	NoHit
Lj0g3v0310039	0.906461	0.000124194	Non-coding	NoHit
Lj3g3v0563890	0.905695	0.0431535	Non-coding	NoHit
Lj0g3v0303399	0.905645	0.00261048	Non-coding	NoHit
Lj6g3v0778630	0.90461	0.0180676	repeat	NoHit
Lj5g3v0308990	0.90272	0.0138167	fragmented	NoHit
Lj0g3v0016269	0.897167	0.0301509	repeat	NoHit
Lj1g3v0013130	0.895634	0.00519693	Non-coding	NoHit
Lj2g3v1425590	0.893892	1.55e-05	Non-coding	NoHit
Lj3g3v2661590	0.893061	0.0233512	fragmented	NoHit
Lj0g3v0160259	0.891399	0.0207126	Non-coding	NoHit
Lj0g3v0052739	0.890956	0.0167257	fragmented	NoHit
Lj6g3v1984340	0.882373	0.000872527	Non-coding	NoHit
Lj0g3v0299529	0.87609	0.00105076	Non-coding	NoHit
Lj2g3v3133830	0.874984	5.99e-11	Protein coding	NoHit
Lj4g3v0879120	0.873195	0.0264204	fragmented	NoHit
Lj0g3v0107719	0.872838	1.68e-05	Non-coding	NoHit
Ljchlorog3v0000350	0.872124	0.000381002	Non-coding	NoHit
Lj0g3v0241979	0.87174	0.0435199	Non-coding	NoHit
Lj6g3v2006130	0.871212	0.000165212	Non-coding	NoHit
Lj5g3v0539560	0.870149	2.14e-08	Non-coding	NoHit
Lj0g3v0220549	0.864419	0.0169215	Non-coding	NoHit
Lj0g3v0211819	0.863937	0.035548	Non-coding	NoHit
Lj3g3v0965660	0.863712	0.000365932	Non-coding	NoHit
Lj3g3v0614750	0.860392	2.12e-09	Non-coding	NoHit
Lj1g3v0112920	0.859559	0.000296322	Non-coding	NoHit
Lj2g3v2414650	0.856899	4.78e-05	Non-coding	NoHit
Lj0g3v0154309	0.855323	1.13e-08	repeat	NoHit
Lj0g3v0107529	0.853215	0.00378773	Non-coding	NoHit
Lj3g3v2838600	0.853137	0.0392871	Non-coding	NoHit
Lj0g3v0172179	0.851236	0.0445862	repeat	NoHit
Lj5g3v0962810	0.849139	1.33e-08	repeat	NoHit
Lj0g3v0214279	0.848604	0.00208809	Non-coding	NoHit
Lj4g3v1273490	0.844914	0.0375317	repeat	NoHit
Lj0g3v0264799	0.84337	6.22e-06	repeat	NoHit
Lj2g3v2125010	0.842789	1.57e-05	fragmented	NoHit
Lj0g3v0053939	0.841347	1.15e-05	Non-coding	NoHit
Lj6g3v0109730	0.841196	7.37e-10	Non-coding	NoHit
Lj2g3v1349410	0.841155	1.08e-06	repeat	NoHit
Lj0g3v0028059	0.834937	0.0122794	fragmented	NoHit
Lj0g3v0327409	0.833735	0.00167389	Non-coding	NoHit
Lj2g3v1589640	0.831412	0.0113408	Non-coding	NoHit
Ljmitog3v0000370	0.830457	0.0266856	Non-coding	NoHit
Lj2g3v1068490	0.827153	0.0130497	Non-coding	NoHit
Lj3g3v0422700	0.826854	0.0422587	Non-coding	NoHit
Lj0g3v0268529	0.82487	0.00263926	repeat	NoHit
Lj0g3v0285769	0.820478	1.9e-05	Non-coding	NoHit
Lj0g3v0241049	0.813546	0.00281897	repeat	NoHit
Lj0g3v0134479	0.813102	0.000459491	Non-coding	NoHit
Lj5g3v0508230	0.809281	0.00375406	Non-coding	NoHit
Lj2g3v0855170	0.806762	0.00130604	repeat	NoHit
Lj1g3v0261650	0.798512	2.61e-09	Non-coding	NoHit
Lj0g3v0050799	0.795799	0.00109148	Non-coding	NoHit
Lj4g3v0630820	0.794576	0.00269382	Non-coding	NoHit
Lj0g3v0091169	0.792919	3.82e-07	Non-coding	NoHit
Lj0g3v0236259	0.791892	0.000272179	Non-coding	NoHit
Lj0g3v0207429	0.791675	9.92e-07	Non-coding	NoHit
Lj3g3v2330770	0.787873	9.42e-07	Non-coding	NoHit
Lj3g3v2660970	0.783988	0.00314366	fragmented	NoHit
Lj1g3v1968350	0.782374	0.00029726	Non-coding	NoHit
Lj0g3v0222669	0.782087	0.00677444	repeat	NoHit
Lj2g3v0075020	0.781822	0.00242572	repeat	NoHit
Lj0g3v0160299	0.778724	0.0119245	Non-coding	NoHit
Lj1g3v0112640	0.777159	0.000169363	Non-coding	NoHit
Lj0g3v0103399	0.776452	0.000452976	Non-coding	NoHit
Lj0g3v0002069	0.775413	0.00635006	repeat	NoHit
Lj0g3v0070399	0.774952	0.00540922	Non-coding	NoHit
Lj0g3v0038119	0.771254	0.00626319	repeat	NoHit
Lj1g3v2038820	0.769921	0.0201689	repeat	NoHit
Lj2g3v1349360	0.766399	0.00140183	Non-coding	NoHit
Lj5g3v0405020	0.763975	4.65e-07	Non-coding	NoHit
Ljchlorog3v0000550	0.763574	0.000451316	Non-coding	NoHit
Lj2g3v1201250	0.762663	0.0272576	repeat	NoHit
Lj1g3v1930180	0.762449	0.000541928	Non-coding	NoHit
Lj0g3v0263989	0.761495	0.0208372	Non-coding	NoHit
Lj0g3v0258829	0.761061	0.0377868	Non-coding	NoHit
Lj4g3v1881700	0.757616	6.6e-06	Non-coding	NoHit
Lj0g3v0299619	0.756579	1.4e-05	Non-coding	NoHit
Lj1g3v1815420	0.754975	0.00216831	Non-coding	NoHit
Lj0g3v0098289	0.752177	0.021557	Non-coding	NoHit
Lj2g3v1863510	0.751066	8.76e-05	Non-coding	NoHit
Lj1g3v3458570	0.7509	9.89e-05	Non-coding	NoHit
Lj4g3v0473660	0.745055	0.0149257	Non-coding	NoHit
Lj1g3v2584510	0.744969	1.4e-08	Non-coding	NoHit
Lj0g3v0264759	0.742799	1.43e-05	Non-coding	NoHit
Lj0g3v0267809	0.738202	8.83e-07	Non-coding	NoHit
Lj0g3v0235459	0.737388	0.0371668	Non-coding	NoHit
Lj0g3v0263979	0.736269	0.00878298	Non-coding	NoHit
Lj5g3v1131870	0.734853	0.00133724	repeat	NoHit
Lj1g3v3403250	0.734222	0.00076192	Non-coding	NoHit
Lj0g3v0051189	0.728592	2.33e-05	fragmented	NoHit
Lj3g3v0948400	0.720131	2.11e-05	repeat	NoHit
Lj6g3v2192130	0.717137	1.27e-05	Non-coding	NoHit
Lj0g3v0283719	0.715579	4.45e-06	Non-coding	NoHit
Lj0g3v0054329	0.715415	0.000960509	Non-coding	NoHit
Lj0g3v0321309	0.714148	0.0234441	Non-coding	NoHit
Lj4g3v0149060	0.710429	0.0144671	rRNA	NoHit
Lj4g3v3112870	0.709899	5.78e-06	repeat	NoHit
Lj0g3v0307989	0.709781	0.0204291	Non-coding	NoHit
Lj3g3v0950480	0.706401	2.49e-06	Non-coding	NoHit
Lj0g3v0153059	0.704884	3.97e-12	Non-coding	NoHit
Lj3g3v1876300	0.704137	0.0371917	repeat	NoHit
Lj0g3v0187679	0.702156	0.0148193	Non-coding	NoHit
Lj0g3v0186209	0.701067	0.0173869	Non-coding	NoHit
Lj0g3v0228379	0.694278	0.0094074	repeat	NoHit
Lj5g3v0868130	0.693827	0.000221353	repeat	NoHit
Lj5g3v0868140	0.692731	0.00921656	repeat	NoHit
Lj0g3v0134459	0.692261	0.0358584	Protein coding	NoHit
Lj5g3v2302510	0.68976	6.35e-07	Non-coding	NoHit
Lj4g3v3002300	0.689655	0.00660392	repeat	NoHit
Lj0g3v0223929	0.68763	0.0329476	Non-coding	NoHit
Lj0g3v0005749	0.685473	0.0100449	repeat	NoHit
Lj5g3v0616400	0.683876	0.00272163	repeat	NoHit
Ljmitog3v0000320	0.681841	0.0140469	Non-coding	NoHit
Lj0g3v0303719	0.681372	0.00212314	Non-coding	NoHit
Lj1g3v0261700	0.67782	0.000524268	fragmented	NoHit
Lj0g3v0241189	0.676261	0.0498175	fragmented	NoHit
Lj3g3v0681300	0.675934	0.0229146	Non-coding	NoHit
Lj0g3v0308349	0.673952	0.0204919	Non-coding	NoHit
Lj0g3v0346209	0.671117	0.000246989	Protein coding	NoHit
Lj2g3v1984670	0.667923	0.00379021	Non-coding	NoHit
Lj0g3v0107909	0.667046	0.0104665	Protein coding	NoHit
Lj0g3v0054339	0.664003	0.00175855	Non-coding	NoHit
Lj0g3v0296359	0.663174	0.0012407	repeat	NoHit
Lj3g3v3337700	0.662952	0.000932763	Non-coding	NoHit
Lj5g3v1359440	0.659955	0.00634057	Non-coding	NoHit
Lj3g3v1666020	0.659105	0.0390384	repeat	NoHit
Lj5g3v2302470	0.653962	1.21e-05	fragmented	NoHit
Lj4g3v1537260	0.651107	0.00993427	repeat	NoHit
Lj0g3v0282109	0.651011	0.00896411	Non-coding	NoHit
Lj6g3v1088810	0.647757	0.022997	Non-coding	NoHit
Lj1g3v2585770	0.647295	0.00385727	repeat	NoHit
Lj0g3v0098279	0.644127	0.00292495	Non-coding	NoHit
Ljchlorog3v0011600	0.64328	0.00228178	repeat	NoHit
Lj0g3v0167029	0.642084	0.00535239	Non-coding	NoHit
Lj0g3v0363749	0.641008	8.8e-05	repeat	NoHit
Lj0g3v0154169	0.63681	0.000463981	repeat	NoHit
Lj0g3v0321099	0.635147	0.00478274	Non-coding	NoHit
Lj0g3v0223849	0.635077	0.0299361	repeat	NoHit
Lj6g3v2245570	0.631164	0.0325317	Non-coding	NoHit
Lj6g3v1463960	0.625679	0.00469595	Non-coding	NoHit
Lj0g3v0202189	0.624653	0.0382752	Protein coding	NoHit
Lj5g3v0526380	0.623611	0.000477396	Non-coding	NoHit
Lj4g3v0286200	0.623198	0.0262888	repeat	NoHit
Lj0g3v0099009	0.621259	0.00558721	Non-coding	NoHit
Lj0g3v0051219	0.620815	0.00123527	fragmented	NoHit
Lj4g3v1894630	0.617936	0.0147437	repeat	NoHit
Lj3g3v0730140	0.617646	0.0247057	Non-coding	NoHit
Lj2g3v2748790	0.614586	0.0266957	Non-coding	NoHit
Ljchlorog3v0000050	0.608697	0.00241009	Non-coding	NoHit
Lj0g3v0110349	0.607105	0.0380016	Non-coding	NoHit
Lj5g3v0805250	0.605052	0.0392761	Non-coding	NoHit
Lj0g3v0087249	0.60423	3.59e-06	Non-coding	NoHit
Lj4g3v2107200	0.603903	0.00150557	Non-coding	NoHit
Lj0g3v0205069	0.601934	1.68e-05	Non-coding	NoHit
Lj5g3v0962800	0.601626	0.00482128	repeat	NoHit
Lj2g3v0571620	0.597747	0.00904761	repeat	NoHit
Lj3g3v0002150	0.59636	0.0383002	repeat	NoHit
Lj0g3v0270279	0.596295	0.00919878	Non-coding	NoHit
Lj3g3v2388650	0.594032	0.0215056	Non-coding	NoHit
Lj0g3v0304129	0.591868	0.000296738	Non-coding	NoHit
Lj4g3v1785920	0.590926	0.00319044	Protein coding	NoHit
Lj0g3v0136449	0.589438	4.37e-08	Non-coding	NoHit
Lj0g3v0194079	0.587261	0.0454047	repeat	NoHit
Lj0g3v0095159	1.4528	0.003042	Protein coding	Non-LTR retroelement reverse transcriptase-like [Theobroma cacao] gi|508712382|gb|EOY04279.1|
Lj3g3v3338170	5.81308	0	Protein coding	nonsymbiotic hemoglobin [Lotus japonicus] gi|77799654|dbj|BAE46739.1|
Lj5g3v1697810	3.77622	0.000624322	Protein coding	Nuclear transport factor 2 family protein [Theobroma cacao] gi|508727384|gb|EOY19281.1|
Lj2g3v1130620	3.96733	0	Protein coding	Nuclease S1 [Medicago truncatula] gi|357488641|ref|XP_003614608.1|
Lj0g3v0129799	0.965885	0.0133109	Protein coding	Nucleoporin NUP188-like protein [Medicago truncatula] gi|357473981|ref|XP_003607275.1|
Lj1g3v2012980	2.38431	0	Protein coding	Nucleotide binding site leucine-rich repeat disease resistance protein [Medicago truncatula] gi|357463129|ref|XP_003601846.1|
Lj0g3v0055659	2.33315	5.53e-05	Protein coding	nucleotide-diphospho-sugar transferase domain-containing protein [Arabidopsis thaliana] gi|186498694|ref|NP_001118253.1|
Lj4g3v0435310	0.692692	0.020856	Protein coding	Octicosapeptide/Phox/Bem1p family protein [Arabidopsis thaliana] gi|18412822|ref|NP_567290.1|
Lj0g3v0315899	0.971116	5.91e-07	Protein coding	Octicosapeptide/Phox/Bem1p family protein [Theobroma cacao] gi|508773624|gb|EOY20880.1|
Lj0g3v0113339	4.88684	0	Protein coding	Oligoribonuclease [Medicago truncatula] gi|357493709|ref|XP_003617143.1|
Lj5g3v0875890	4.47338	0.0038665	Protein coding	Oligoribonuclease [Medicago truncatula] gi|357493709|ref|XP_003617143.1|
Lj1g3v4979980	1.48245	0.00676201	Protein coding	Opaque [Medicago truncatula] gi|357512331|ref|XP_003626454.1|
Ljmitog3v0000750	1.18977	6.83e-05	Protein coding	OR338 (mitochondrion) [Vicia faba] gi|442803226|gb|AGC78961.1|
Lj0g3v0053709	0.806124	0.0353443	Protein coding	orf114a gene product (mitochondrion) [Beta vulgaris subsp. vulgaris] gi|9838364|ref|NP_063976.1|
Lj0g3v0095289	2.81433	0.0419208	Protein coding	orf170 gene product (mitochondrion) [Beta vulgaris subsp. vulgaris] gi|9838421|ref|NP_064034.1|
Lj0g3v0088849	0.704607	4.5e-07	Protein coding	orf170 gene product (mitochondrion) [Beta vulgaris subsp. vulgaris] gi|9838421|ref|NP_064034.1|
Ljmitog3v0000060	0.85352	9.6e-11	Protein coding	orf185 [Vitis vinifera] gi|224365621|ref|YP_002608349.1|
Lj3g3v3026800	2.33245	4.95e-06	Protein coding	ORF43m [Pinus koraiensis] gi|145048837|gb|ABP35454.1|
Ljchlorog3v0010740	0.657748	2.94e-07	Protein coding	ORF52b [Pinus koraiensis] gi|29469728|gb|AAO74056.1|
Lj1g3v4093460	2.15272	0.018602	Protein coding	ORF64d [Pinus koraiensis] gi|145408580|ref|YP_001152204.1|
Lj0g3v0054089	1.83336	0.00211302	Protein coding	ORF83b [Pinus koraiensis] gi|145408564|ref|YP_001152188.1|
Lj6g3v2269960	0.895426	1.52e-07	Protein coding	Os01g0938600 [Oryza sativa Japonica Group] gi|115442125|ref|NP_001045342.1|
Lj6g3v0365880	1.13376	0.00738444	Protein coding	Os02g0227100 [Oryza sativa Japonica Group] gi|115445141|ref|NP_001046350.1|
Lj0g3v0033009	2.39329	9.04e-05	Protein coding	Os03g0748300 [Oryza sativa Japonica Group] gi|115455333|ref|NP_001051267.1|
Lj5g3v0586810	1.36605	3.18e-07	Protein coding	Os03g0762200 [Oryza sativa Japonica Group] gi|115455517|ref|NP_001051359.1|
Lj5g3v0586820	1.36605	3.18e-07	Protein coding	Os03g0762200 [Oryza sativa Japonica Group] gi|115455517|ref|NP_001051359.1|
Lj3g3v2040000	0.83101	5.28e-08	Protein coding	Os04g0658200 [Oryza sativa Japonica Group] gi|297723529|ref|NP_001174128.1|
Lj5g3v1595230	1.35139	1.19e-13	Protein coding	Os05g0131900 [Oryza sativa Japonica Group] gi|297723683|ref|NP_001174205.1|
Lj4g3v2214900	7.50471	0	Protein coding	Os09g0438100 [Oryza sativa Japonica Group] gi|115479349|ref|NP_001063268.1|
Lj0g3v0249049	3.50758	6.06e-15	Protein coding	Os11g0437600 [Oryza sativa Japonica Group] gi|297728309|ref|NP_001176518.1|
Lj1g3v3975870	1.13363	1.71e-05	Protein coding	O-sialoglycoprotein endopeptidase [[Eubacterium] gi|490935662|ref|WP_004797500.1|
Lj4g3v2789340	1.86532	0.00717874	Protein coding	OSJNBb0003B01.9 [Oryza sativa Japonica Group] gi|58531976|emb|CAE03618.3|
Lj2g3v2507970	1.98823	0.0106302	Protein coding	Oxidative stress 3 [Theobroma cacao] gi|508783361|gb|EOY30617.1|
Lj2g3v1828680	3.10786	0.00623446	Protein coding	Oxygen evolving enhancer protein [Medicago truncatula] gi|357483147|ref|XP_003611860.1|
Lj0g3v0292439	0.678739	7.71e-06	Protein coding	oxysterol-binding protein [Glycine max] gi|351725709|ref|NP_001236590.1|
Lj2g3v1984740	2.33355	0.0170616	Protein coding	PALMATE-LIKE PENTAFOLIATA1 [Lotus japonicus] gi|298201172|gb|ADI60288.1|
Lj2g3v1851410	1.08786	3.52e-11	Protein coding	Patatin-like protein [Medicago truncatula] gi|357482969|ref|XP_003611771.1|
Lj6g3v2170740	3.23842	0.0161981	Protein coding	Pathogenesis-related protein 1a [Medicago truncatula] gi|357446161|ref|XP_003593358.1|
Lj0g3v0216469	1.10331	0.001668	Protein coding	pathogenesis-related protein class 10 [Oxytropis splendens] gi|359754793|gb|AEV59586.1|
Lj0g3v0348509	1.15106	1.07e-11	Protein coding	pathogenesis-related protein class 10 [Oxytropis splendens] gi|359754795|gb|AEV59587.1|
Lj6g3v1513840	1.28095	5.29e-09	Protein coding	Pathogenesis-related protein PR10 [Medicago truncatula] gi|357449105|ref|XP_003594829.1|
Lj0g3v0147279	1.06895	0	Protein coding	Pathogenesis-related protein PR10 [Medicago truncatula] gi|357449105|ref|XP_003594829.1|
Lj6g3v1513720	1.01746	3.46e-06	Protein coding	Pathogenesis-related protein PR10 [Medicago truncatula] gi|357449105|ref|XP_003594829.1|
Lj0g3v0348489	1.59693	1.01e-08	Protein coding	Pathogenesis-related protein PR10 [Medicago truncatula] gi|357449115|ref|XP_003594834.1|
Lj6g3v1513630	0.871582	1.07e-14	Protein coding	Pathogenesis-related protein PR10 [Medicago truncatula] gi|357449115|ref|XP_003594834.1|
Lj4g3v1188670	1.55045	0.0235372	Protein coding	Pectinesterase inhibitor [Medicago truncatula] gi|357513037|ref|XP_003626807.1|
Lj3g3v0257280	1.38899	0.00468839	Protein coding	Pentatricopeptide repeat-containing protein [Medicago truncatula] gi|357454909|ref|XP_003597735.1|
Lj0g3v0322659	1.57453	0.015562	Protein coding	Pentatricopeptide repeat-containing protein [Medicago truncatula] gi|357482291|ref|XP_003611431.1|
Lj2g3v1828390	2.56833	5.26e-10	Protein coding	Pentatricopeptide repeat-containing protein [Medicago truncatula] gi|357518391|ref|XP_003629484.1|
Lj0g3v0311249	4.95631	1.11e-15	Protein coding	peptide transporter PTR2-A [Pyrenophora tritici-repentis Pt-1C-BFP] gi|189211307|ref|XP_001941984.1|
Lj1g3v4515820	7.74011	2.29e-14	Protein coding	Peptide transporter PTR3-A [Medicago truncatula] gi|357510113|ref|XP_003625345.1|
Lj1g3v4515850	3.08376	0.00558401	Protein coding	Peptide transporter PTR3-A [Medicago truncatula] gi|357510127|ref|XP_003625352.1|
Lj0g3v0246579	1.06241	0.0433777	Protein coding	Periodic tryptophan protein-like protein [Medicago truncatula] gi|357507105|ref|XP_003623841.1|
Lj2g3v2412440	1.23463	0.0111134	Protein coding	Peroxidase [Medicago truncatula] gi|357491415|ref|XP_003615995.1|
Lj0g3v0272079	2.31591	0	Protein coding	peroxidase [Vigna angularis] gi|218328|dbj|BAA01950.1|
Lj0g3v0220219	0.649602	9.06e-12	Protein coding	peroxidase precursor [Glycine max] gi|363814589|ref|NP_001242769.1|
Lj0g3v0336879	0.849302	3.55e-10	Protein coding	Peroxidase superfamily protein [Theobroma cacao] gi|508712618|gb|EOY04515.1|
Lj0g3v0111019	3.07281	0	Protein coding	peroxidase1B [Medicago sativa] gi|971560|emb|CAA62226.1|
Lj4g3v2215040	1.01348	0.000583231	Protein coding	Peroxiredoxin Q [Medicago truncatula] gi|357479351|ref|XP_003609961.1|
Lj5g3v0642640	3.45009	6.03e-13	Protein coding	PF04339 family protein [Leptospira borgpetersenii] gi|488819481|ref|WP_002731887.1|
Lj1g3v4590840	0.998954	0.000900254	Protein coding	phenylalanine ammonia-lyase [Lotus japonicus] gi|118142384|dbj|BAF36967.1|
Lj3g3v0602620	1.3151	6.66e-07	Protein coding	phenylalanine ammonia-lyase [Lotus japonicus] gi|118142392|dbj|BAF36971.1|
Lj1g3v4590760	1.13066	1.16e-06	Protein coding	phenylalanine ammonia-lyase [Lotus japonicus] gi|118142392|dbj|BAF36971.1|
Lj1g3v4590850	0.923319	0.000533502	Protein coding	phenylalanine ammonia-lyase [Lotus japonicus] gi|118142392|dbj|BAF36971.1|
Lj3g3v0602630	0.892657	0.00120572	Protein coding	phenylalanine ammonia-lyase [Lotus japonicus] gi|118142392|dbj|BAF36971.1|
Lj0g3v0350889	1.54078	0.000161394	Protein coding	phenylalanine ammonia-lyase [Lotus japonicus] gi|118142394|dbj|BAF36972.1|
Lj0g3v0089049	0.986616	0.000245249	Protein coding	Pheromone receptor-like protein [Medicago truncatula] gi|357465437|ref|XP_003603003.1|
Lj4g3v0409500	0.731419	0.0336663	Protein coding	phosphatase [Vibrio sp. HENC-03] gi|497392600|ref|WP_009706813.1|
Lj3g3v3640070	3.24157	0	Protein coding	Phosphate starvation-induced gene 3 isoform 1 [Theobroma cacao] gi|508775632|gb|EOY22888.1|
Lj5g3v1171070	2.30771	0	Protein coding	phosphate transporter [Lotus japonicus] gi|92109216|dbj|BAE93351.1|
Lj5g3v1171110	2.30077	0	Protein coding	phosphate transporter [Lotus japonicus] gi|92109216|dbj|BAE93351.1|
Lj2g3v1455470	2.27288	0	Protein coding	phosphate transporter [Lotus japonicus] gi|92109216|dbj|BAE93351.1|
Lj2g3v1455430	2.14101	0	Protein coding	phosphate transporter [Lotus japonicus] gi|92109216|dbj|BAE93351.1|
Lj2g3v1455410	2.0774	0.00035869	Protein coding	phosphate transporter [Lotus japonicus] gi|92109216|dbj|BAE93351.1|
Lj1g3v4483780	1.84649	0	Protein coding	phosphate transporter [Lotus japonicus] gi|92109218|dbj|BAE93352.1|
Lj6g3v0217110	2.06906	2.91e-05	Protein coding	phosphate transporter [Lotus japonicus] gi|92109220|dbj|BAE93353.1|
Lj2g3v0944200	1.81541	9.37e-05	Protein coding	phosphate transporter [Lotus japonicus] gi|92109220|dbj|BAE93353.1|
Lj6g3v0030000	3.67863	0	Protein coding	phosphate transporter [Medicago sativa] gi|24415831|gb|AAN59904.1|
Lj6g3v0029990	4.24569	0	Protein coding	phosphate transporter [Sesbania rostrata] gi|12697484|emb|CAC28218.1|
Lj6g3v0030050	1.0566	1.42e-08	Protein coding	phosphate transporter [Sesbania rostrata] gi|12697484|emb|CAC28218.1|
Lj6g3v0030010	2.9138	0	Protein coding	phosphate transporter [Sesbania rostrata] gi|12697486|emb|CAC28219.1|
Lj1g3v0248930	1.34763	0.000246005	Protein coding	Phosphate-responsive 1 family protein [Theobroma cacao] gi|508724070|gb|EOY15967.1|
Lj1g3v1649060	1.09327	0.0421579	Protein coding	Phosphatidate phosphatase LPIN3 [Medicago truncatula] gi|357465493|ref|XP_003603031.1|
Lj1g3v2584520	1.05819	0.000885243	Protein coding	Phosphatidate phosphatase LPIN3 [Medicago truncatula] gi|357465493|ref|XP_003603031.1|
Lj0g3v0075659	5.88132	1.32e-06	Protein coding	phosphatidylinositol N-acetylglucosaminyltransferase subunit GPI1 [Paracoccidioides sp. 'lutzii' Pb01] gi|295659295|ref|XP_002790206.1|
Lj0g3v0198289	1.63809	0	Protein coding	phosphoenolpyruvate carboxylase [Glycine max] gi|351726780|ref|NP_001237394.1|
Lj3g3v1061390	1.55173	0	Protein coding	phosphoenolpyruvate carboxylase [Lotus japonicus] gi|23503556|dbj|BAC20364.1|
Lj5g3v1341920	1.50043	0	Protein coding	phosphoenolpyruvate carboxylase kinase [Lotus japonicus] gi|23503552|dbj|BAC20362.1|
Lj3g3v0950490	0.679909	9.35e-07	Protein coding	Phosphoglycerate kinase [Medicago truncatula] gi|357451631|ref|XP_003596092.1|
Lj1g3v2100390	1.75379	0	Protein coding	phosphoglycerate mutase-like protein [Glycine max] gi|351721195|ref|NP_001237969.1|
Lj1g3v4516150	1.20028	0.00864381	Protein coding	phosphoglycerol transferase [Paraprevotella xylaniphila] gi|495899695|ref|WP_008624274.1|
Lj0g3v0147059	2.29729	3.11e-12	Protein coding	phospholipase [Citrullus lanatus] gi|49532972|dbj|BAD26587.1|
Lj0g3v0147049	2.00367	0	Protein coding	phospholipase [Citrullus lanatus] gi|49532972|dbj|BAD26587.1|
Lj1g3v2841280	1.73431	2.81e-10	Protein coding	Phospholipase A1 [Medicago truncatula] gi|357507845|ref|XP_003624211.1|
Lj1g3v3330510	0.999213	5.48e-11	Protein coding	phospholipase-like protein (PEARLI 4) family [Arabidopsis thaliana] gi|18398247|ref|NP_565397.1|
Ljchlorog3v0000130	0.671372	0.00869996	Protein coding	photosystem I assembly protein Ycf3 (chloroplast) [Solanum carolinense] gi|478733646|gb|AGJ51257.1|
Lj0g3v0054169	3.34339	4.33e-09	Protein coding	photosystem I P700 chlorophyll a apoprotein A1 [Lotus japonicus] gi|13518428|ref|NP_084788.1|
Ljchlorog3v0000180	3.17728	0.0127515	Protein coding	photosystem I P700 chlorophyll a apoprotein A1 [Lotus japonicus] gi|13518428|ref|NP_084788.1|
Lj3g3v0290200	4.16026	0.0298863	Protein coding	photosystem I P700 chlorophyll a apoprotein A2 [Lotus japonicus] gi|13518429|ref|NP_084789.1|
Lj1g3v1290560	4.68424	0.00195852	Protein coding	Photosystem I reaction center subunit N [Medicago truncatula] gi|357464531|ref|XP_003602547.1|
Lj1g3v1276990	1.21914	0.0173422	Protein coding	Photosystem I reaction center subunit N [Medicago truncatula] gi|357464531|ref|XP_003602547.1|
Lj0g3v0054059	2.71356	0.000190269	Protein coding	photosystem II protein D2 [Lotus japonicus] gi|13518433|ref|NP_084793.1|
Lj0g3v0054019	0.75149	0.0470428	Protein coding	Photosystem II reaction center protein M [Medicago truncatula] gi|357470667|ref|XP_003605618.1|
Lj3g3v3513690	1.11337	0.000914409	Protein coding	Photosystem II stability/assembly factor HCF136 [Medicago truncatula] gi|357473927|ref|XP_003607248.1|
Lj0g3v0104129	2.04682	0.00869618	Protein coding	Photosystem Q(B) protein [Medicago truncatula] gi|357502807|ref|XP_003621692.1|
Lj2g3v1828780	1.47981	0.0303352	Protein coding	Phototropic-responsive NPH3 family protein isoform 1 [Theobroma cacao] gi|508699357|gb|EOX91253.1|
Lj0g3v0278879	1.89985	0	Protein coding	Phytoene synthase [Medicago truncatula] gi|357462675|ref|XP_003601619.1|
Lj3g3v0563880	1.15918	3.47e-05	Protein coding	Pierisin [Medicago truncatula] gi|357514961|ref|XP_003627769.1|
Lj4g3v3114690	4.31341	1.3e-08	Protein coding	PIF-like protein [Medicago truncatula] gi|358349141|ref|XP_003638598.1|
Lj0g3v0024519	1.17987	9.46e-09	Protein coding	pinoresinol-lariciresinol reductase homolog [Lotus japonicus] gi|116077988|dbj|BAF34845.1|
Lj1g3v4171210	1.01859	0.00128614	Protein coding	Plant protein 1589 of Uncharacterized protein function isoform 4 [Theobroma cacao] gi|508717123|gb|EOY09020.1|
Lj0g3v0107979	0.84023	5.96e-05	Protein coding	Plastid movement impaired 2 [Theobroma cacao] gi|508712106|gb|EOY04003.1|
Lj3g3v0128220	0.994455	2.18e-08	Protein coding	Pleiotropic drug resistance protein [Medicago truncatula] gi|357455075|ref|XP_003597818.1|
Lj5g3v2218230	1.93705	0	Protein coding	P-loop containing nucleoside triphosphate hydrolases superfamily protein [Theobroma cacao] gi|508726930|gb|EOY18827.1|
Lj3g3v1193480	1.23935	0.013084	Protein coding	pollen Ole e 1 allergen and extensin family protein [Arabidopsis thaliana] gi|18420486|ref|NP_568418.1|
Lj5g3v1264010	0.735135	8.19e-06	Protein coding	Polyketide cyclase/dehydrase and lipid transport superfamily protein [Theobroma cacao] gi|508776581|gb|EOY23837.1|
Lj3g3v0950160	1.57584	0.0242986	Protein coding	polyketide reductase [Lotus japonicus] gi|121309832|dbj|BAF44219.1|
Lj2g3v3339350	1.36336	1.06e-14	Protein coding	polyketide reductase [Lotus japonicus] gi|121309832|dbj|BAF44219.1|
Lj2g3v3339360	1.23769	1.09e-09	Protein coding	polyketide reductase [Lotus japonicus] gi|121309832|dbj|BAF44219.1|
Lj2g3v3339170	1.10946	6.47e-06	Protein coding	polyketide reductase [Lotus japonicus] gi|121309832|dbj|BAF44219.1|
Lj2g3v3339240	0.919928	0.0168172	Protein coding	polyketide reductase [Lotus japonicus] gi|121309832|dbj|BAF44219.1|
Lj0g3v0285389	4.7923	0.00124191	Protein coding	polyprenyl synthetase [Thermobaculum terrenum ATCC BAA-798] gi|269926471|ref|YP_003323094.1|
Lj4g3v0960050	0.959259	0.0269577	Protein coding	polyprotein [Arabidopsis thaliana] gi|404433796|dbj|BAM44532.1|
Lj0g3v0010269	3.32719	2.12e-09	Protein coding	polyprotein [Hepatitis C virus] gi|3420447|gb|AAC61399.1|
Lj0g3v0279099	0.746329	0.000675396	Protein coding	polyprotein [Solanum lycopersicum] gi|4235644|gb|AAD13304.1|
Lj0g3v0296369	0.745895	0.000957897	Protein coding	polysaccharide biosynthesis protein EpsC [Bacillus cereus] gi|446043459|ref|WP_000121314.1|
Lj1g3v0415000	0.758454	6.31e-08	Protein coding	Potassium transporter [Medicago truncatula] gi|358347137|ref|XP_003637618.1|
Lj1g3v4058560	1.28489	2.74e-07	Protein coding	PQ-loop repeat-containing protein [Medicago truncatula] gi|357497257|ref|XP_003618917.1|
Lj0g3v0229789	5.17169	1.19e-11	Protein coding	predicted protein [Physcomitrella patens subsp. patens] gi|168006037|ref|XP_001755716.1|
Lj0g3v0349719	4.75753	0.0107894	Protein coding	predicted protein [Populus trichocarpa] gi|224136228|ref|XP_002326810.1|
Lj0g3v0286679	3.1258	0	Protein coding	PREDICTED: (-)-germacrene D synthase-like [Cicer arietinum] gi|502084145|ref|XP_004487631.1|
Lj0g3v0176119	2.73119	0	Protein coding	PREDICTED: (-)-germacrene D synthase-like [Cicer arietinum] gi|502084145|ref|XP_004487631.1|
Lj0g3v0180199	2.29287	3.15e-09	Protein coding	PREDICTED: (+)-neomenthol dehydrogenase-like [Cicer arietinum] gi|502157292|ref|XP_004510823.1|
Lj0g3v0241459	2.13333	0	Protein coding	PREDICTED: (+)-neomenthol dehydrogenase-like [Glycine max] gi|356506282|ref|XP_003521915.1|
Lj0g3v0079449	0.75539	0.00947688	Protein coding	PREDICTED: (+)-pulegone reductase-like [Glycine max] gi|356543702|ref|XP_003540299.1|
Lj5g3v2045460	0.821676	0.000166167	Protein coding	PREDICTED: 12-dihydroxy-3-keto-5-methylthiopentene dioxygenase 1-like [Cicer arietinum] gi|502119608|ref|XP_004496677.1|
Lj0g3v0075119	1.23409	0.00758526	Protein coding	PREDICTED: 12-oxophytodienoate reductase 3-like [Glycine max] gi|356547929|ref|XP_003542357.1|
Lj4g3v2573880	1.25969	0	Protein coding	PREDICTED: 15-cis-zeta-carotene isomerase chloroplastic-like [Cicer arietinum] gi|502140974|ref|XP_004504394.1|
Lj4g3v2573870	1.16389	0	Protein coding	PREDICTED: 15-cis-zeta-carotene isomerase chloroplastic-like [Cicer arietinum] gi|502140974|ref|XP_004504394.1|
Lj0g3v0354739	1.07697	0.0165952	Protein coding	PREDICTED: 17.9 kDa class II heat shock protein-like [Glycine max] gi|356564017|ref|XP_003550253.1|
Lj2g3v0911850	0.724111	0.0415431	Protein coding	PREDICTED: 1-aminocyclopropane-1-carboxylate oxidase 1-like [Glycine max] gi|356520867|ref|XP_003529081.1|
Lj1g3v0884400	1.37769	3.26e-08	Protein coding	PREDICTED: 1-aminocyclopropane-1-carboxylate oxidase 5-like [Cicer arietinum] gi|502136014|ref|XP_004502531.1|
Lj1g3v1930190	1.0993	0.000629009	Protein coding	PREDICTED: 1-aminocyclopropane-1-carboxylate oxidase homolog 12-like [Cicer arietinum] gi|502155614|ref|XP_004510134.1|
Lj3g3v0614760	1.0568	2.71e-07	Protein coding	PREDICTED: 1-aminocyclopropane-1-carboxylate oxidase homolog 12-like [Cicer arietinum] gi|502155614|ref|XP_004510134.1|
Lj6g3v0086450	1.69084	1.47e-06	Protein coding	PREDICTED: 1-aminocyclopropane-1-carboxylate oxidase homolog 1-like [Cicer arietinum] gi|502100424|ref|XP_004491714.1|
Lj5g3v1061360	1.09783	3.67e-05	Protein coding	PREDICTED: 1-aminocyclopropane-1-carboxylate oxidase homolog 1-like [Cicer arietinum] gi|502115046|ref|XP_004495113.1|
Lj0g3v0109219	1.22623	5.21e-07	Protein coding	PREDICTED: 1-aminocyclopropane-1-carboxylate oxidase-like [Glycine max] gi|356554521|ref|XP_003545594.1|
Lj2g3v0909590	0.951976	0.0137891	Protein coding	PREDICTED: 1-aminocyclopropane-1-carboxylate synthase 7-like [Glycine max] gi|356523125|ref|XP_003530192.1|
Lj4g3v2214790	0.746024	0.00102934	Protein coding	PREDICTED: 20 kDa chaperonin chloroplastic-like [Cicer arietinum] gi|502086108|ref|XP_004488111.1|
Lj0g3v0105939	8.4214	0	Protein coding	PREDICTED: 23-bisphosphoglycerate-dependent phosphoglycerate mutase-like [Glycine max] gi|356508122|ref|XP_003522809.1|
Lj1g3v0638730	1.4947	5.92e-11	Protein coding	PREDICTED: 23-bisphosphoglycerate-dependent phosphoglycerate mutase-like [Glycine max] gi|356508122|ref|XP_003522809.1|
Lj0g3v0032249	6.75843	0	Protein coding	PREDICTED: 23-bisphosphoglycerate-dependent phosphoglycerate mutase-like [Glycine max] gi|356548228|ref|XP_003542505.1|
Lj3g3v0461640	1.12389	0	Protein coding	PREDICTED: 23-bisphosphoglycerate-independent phosphoglycerate mutase-like [Glycine max] gi|356568270|ref|XP_003552336.1|
Lj5g3v2264090	2.01539	0.0464588	Protein coding	PREDICTED: 2-oxoglutarate dehydrogenase mitochondrial-like [Glycine max] gi|356575371|ref|XP_003555815.1|
Lj0g3v0064459	1.24746	1.07e-05	Protein coding	PREDICTED: 3-epi-6-deoxocathasterone 23-monooxygenase-like [Cicer arietinum] gi|502153397|ref|XP_004509326.1|
Lj0g3v0259119	0.616013	0.00244808	Protein coding	PREDICTED: 3-ketoacyl-CoA thiolase 2 peroxisomal-like [Cicer arietinum] gi|502146749|ref|XP_004506590.1|
Lj0g3v0348309	2.24708	7.23e-05	Protein coding	PREDICTED: 3-oxoacyl-[acyl-carrier-protein] gi|356500313|ref|XP_003518977.1|
Lj0g3v0255919	0.660192	0.000803685	Protein coding	PREDICTED: 3-oxo-Delta(45)-steroid 5-beta-reductase-like [Cicer arietinum] gi|502129325|ref|XP_004500265.1|
Lj5g3v1699020	3.01504	1.24e-11	Protein coding	PREDICTED: 4-coumarate--CoA ligase-like 5-like [Cicer arietinum] gi|502118174|ref|XP_004496136.1|
Lj6g3v2017610	1.76962	0.0360224	Protein coding	PREDICTED: 4-coumarate--CoA ligase-like 5-like [Cicer arietinum] gi|502118174|ref|XP_004496136.1|
Lj1g3v1049420	1.04792	1.12e-11	Protein coding	PREDICTED: 4-hydroxy-3-methylbut-2-en-1-yl diphosphate synthase-like [Glycine max] gi|356550161|ref|XP_003543457.1|
Lj3g3v3338280	0.744387	2.03e-06	Protein coding	PREDICTED: 4-hydroxy-3-methylbut-2-enyl diphosphate reductase chloroplastic-like [Cicer arietinum] gi|502149126|ref|XP_004507401.1|
Lj4g3v0496580	7.36524	1e-18	Protein coding	PREDICTED: 5-hydroxytryptamine receptor 3C-like [Danio rerio] gi|326678835|ref|XP_003201188.1|
Lj6g3v0497330	0.594786	1.8e-07	Protein coding	PREDICTED: 60S ribosomal protein L10a-1 [Glycine max] gi|356550103|ref|XP_003543429.1|
Lj0g3v0304209	0.700972	3.43e-09	Protein coding	PREDICTED: 60S ribosomal protein L10a-1-like isoform X1 [Cicer arietinum] gi|502083554|ref|XP_004487494.1|
Lj2g3v0894380	0.826693	2.28e-09	Protein coding	PREDICTED: 6-phosphofructokinase 3-like [Cicer arietinum] gi|502164183|ref|XP_004513074.1|
Lj3g3v0290220	1.01384	0.00399073	Protein coding	PREDICTED: 6-phosphofructokinase 3-like [Glycine max] gi|356556577|ref|XP_003546601.1|
Lj4g3v3002490	1.20141	0	Protein coding	PREDICTED: 6-phosphogluconate dehydrogenase decarboxylating 1 chloroplastic-like [Cicer arietinum] gi|502139109|ref|XP_004503648.1|
Lj1g3v3101570	0.7578	2.2e-09	Protein coding	PREDICTED: 6-phosphogluconate dehydrogenase decarboxylating-like isoform 3 [Glycine max] gi|356526585|ref|XP_003531897.1|
Lj0g3v0147089	3.12091	0.0188047	Protein coding	PREDICTED: 7-hydroxymethyl chlorophyll a reductase chloroplastic-like isoform X1 [Cicer arietinum] gi|502122412|ref|XP_004497733.1|
Lj1g3v4241080	0.816484	2.72e-12	Protein coding	PREDICTED: ABC transporter A family member 1-like [Glycine max] gi|356504779|ref|XP_003521172.1|
Lj0g3v0033249	0.992649	1.4e-07	Protein coding	PREDICTED: ABC transporter A family member 2-like [Cicer arietinum] gi|502126773|ref|XP_004499431.1|
Lj0g3v0033239	1.05193	7.21e-08	Protein coding	PREDICTED: ABC transporter A family member 2-like [Glycine max] gi|356516766|ref|XP_003527064.1|
Lj3g3v2576200	1.4064	2.1e-12	Protein coding	PREDICTED: ABC transporter B family member 19-like [Cicer arietinum] gi|502156572|ref|XP_004510541.1|
Lj4g3v2227930	0.679562	1.98e-05	Protein coding	PREDICTED: ABC transporter B family member 21-like isoform X2 [Cicer arietinum] gi|502150699|ref|XP_004508080.1|
Lj6g3v0781010	0.653839	0.0181651	Protein coding	PREDICTED: ABC transporter C family member 3-like [Glycine max] gi|356567072|ref|XP_003551747.1|
Lj1g3v4896960	0.756878	0.00354221	Protein coding	PREDICTED: ABC transporter C family member 4-like [Glycine max] gi|356536723|ref|XP_003536885.1|
Lj0g3v0315069	1.01589	1.11e-07	Protein coding	PREDICTED: ABC transporter G family member 11-like [Cicer arietinum] gi|502142153|ref|XP_004504817.1|
Lj0g3v0285509	0.847594	0.0221157	Protein coding	PREDICTED: abscisic acid 8'-hydroxylase 1-like [Cicer arietinum] gi|502153874|ref|XP_004509492.1|
Lj2g3v2830880	0.785165	6.47e-13	Protein coding	PREDICTED: abscisic acid receptor PYL4-like [Cicer arietinum] gi|502097489|ref|XP_004491006.1|
Lj1g3v2374810	0.764912	4.41e-08	Protein coding	PREDICTED: abscisic acid receptor PYL4-like [Cicer arietinum] gi|502104296|ref|XP_004492494.1|
Lj0g3v0164719	1.03697	3.67e-05	Protein coding	PREDICTED: abscisic acid receptor PYL4-like [Cicer arietinum] gi|502130070|ref|XP_004500520.1|
Lj6g3v0463460	1.12217	0.000729463	Protein coding	PREDICTED: abscisic acid receptor PYL6-like [Glycine max] gi|356540009|ref|XP_003538484.1|
Lj5g3v0308440	1.6404	0	Protein coding	PREDICTED: acyl-CoA-binding domain-containing protein 3-like [Cicer arietinum] gi|502125647|ref|XP_004499010.1|
Lj5g3v0308430	1.57355	0	Protein coding	PREDICTED: acyl-CoA-binding domain-containing protein 3-like [Cicer arietinum] gi|502125647|ref|XP_004499010.1|
Lj3g3v2848950	0.683898	1.16e-06	Protein coding	PREDICTED: adaptin ear-binding coat-associated protein 2-like [Glycine max] gi|356543898|ref|XP_003540395.1|
Lj2g3v1979610	1.36083	0	Protein coding	PREDICTED: adiponectin receptor protein 1-like isoform X3 [Cicer arietinum] gi|502160632|ref|XP_004511821.1|
Lj0g3v0194619	1.07687	0.000368698	Protein coding	PREDICTED: adiponectin receptor protein 1-like isoform X3 [Cicer arietinum] gi|502160632|ref|XP_004511821.1|
Lj0g3v0074119	2.1734	0.00323873	Protein coding	PREDICTED: agamous-like MADS-box protein AGL18-like [Cicer arietinum] gi|502166348|ref|XP_004513865.1|
Lj2g3v0777150	0.617602	1.74e-07	Protein coding	PREDICTED: aldehyde dehydrogenase family 2 member C4-like [Glycine max] gi|356520525|ref|XP_003528912.1|
Lj0g3v0000049	0.799497	0.0478391	Protein coding	PREDICTED: alpha-13/16-mannosyltransferase ALG2-like [Cicer arietinum] gi|502119860|ref|XP_004496759.1|
Lj0g3v0360239	1.26048	0	Protein coding	PREDICTED: alpha-14 glucan phosphorylase L-2 isozyme chloroplastic/amyloplastic-like [Glycine max] gi|356577161|ref|XP_003556696.1|
Lj4g3v3113340	0.669372	1.35e-05	Protein coding	PREDICTED: alphaalpha-trehalose-phosphate synthase [UDP-forming] gi|502138256|ref|XP_004503340.1|
Lj0g3v0136369	1.42192	0	Protein coding	PREDICTED: alpha-galactosidase 1-like [Cicer arietinum] gi|502135602|ref|XP_004502389.1|
Lj6g3v0574710	0.86221	0.0271146	Protein coding	PREDICTED: alpha-galactosidase 1-like [Cicer arietinum] gi|502135602|ref|XP_004502389.1|
Lj1g3v0415650	1.62603	0	Protein coding	PREDICTED: alpha-N-acetylglucosaminidase-like [Cicer arietinum] gi|502134464|ref|XP_004502129.1|
Lj0g3v0131769	8.4764	0	Protein coding	PREDICTED: aluminum-activated malate transporter 12-like [Fragaria vesca subsp. vesca] gi|470131626|ref|XP_004301694.1|
Lj0g3v0131779	7.98854	0	Protein coding	PREDICTED: aluminum-activated malate transporter 12-like [Fragaria vesca subsp. vesca] gi|470131626|ref|XP_004301694.1|
Lj0g3v0326249	0.95059	0.000162431	Protein coding	PREDICTED: aluminum-activated malate transporter 2-like [Glycine max] gi|356542048|ref|XP_003539483.1|
Lj4g3v0745890	6.69133	8.34e-13	Protein coding	PREDICTED: amino-acid acetyltransferase-like isoform X2 [Cicer arietinum] gi|502160642|ref|XP_004511826.1|
Lj1g3v1356830	0.72128	2.04e-05	Protein coding	PREDICTED: amino-acid permease BAT1 homolog isoform X1 [Cicer arietinum] gi|502137113|ref|XP_004502973.1|
Lj0g3v0313609	0.769275	0.0149164	Protein coding	PREDICTED: aminoacylase-1-like [Glycine max] gi|356550846|ref|XP_003543794.1|
Lj1g3v4959910	3.13739	4.43e-09	Protein coding	PREDICTED: ammonium transporter 3 member 1-like [Glycine max] gi|356571182|ref|XP_003553758.1|
Lj0g3v0138459	1.27044	0.011837	Protein coding	PREDICTED: anaphase-promoting complex subunit 7-like [Brachypodium distachyon] gi|357134647|ref|XP_003568928.1|
Lj1g3v3975850	1.57359	0	Protein coding	PREDICTED: ankyrin repeat and protein kinase domain-containing protein 1-like [Fragaria vesca subsp. vesca] gi|470103946|ref|XP_004288386.1|
Lj0g3v0228259	0.808751	1.25e-09	Protein coding	PREDICTED: ankyrin repeat-containing protein At2g01680-like [Glycine max] gi|356545932|ref|XP_003541387.1|
Lj5g3v1168520	2.19928	0.00731421	Protein coding	PREDICTED: ankyrin repeat-containing protein At3g12360-like [Vitis vinifera] gi|225425076|ref|XP_002271486.1|
Lj0g3v0342399	0.623367	1.91e-06	Protein coding	PREDICTED: ankyrin repeat-containing protein At3g12360-like [Vitis vinifera] gi|225446327|ref|XP_002273773.1|
Lj6g3v1371870	1.03637	0.0223092	Protein coding	PREDICTED: ankyrin repeat-containing protein At5g02620-like [Fragaria vesca subsp. vesca] gi|470110661|ref|XP_004291592.1|
Lj5g3v1681470	1.77631	0	Protein coding	PREDICTED: ankyrin-2-like [Cicer arietinum] gi|502118004|ref|XP_004496053.1|
Lj2g3v0982510	0.864867	0.00937706	Protein coding	PREDICTED: anthocyanidin reductase-like [Glycine max] gi|356571303|ref|XP_003553818.1|
Lj6g3v1048880	2.12526	1.39e-06	Protein coding	PREDICTED: AP2-like ethylene-responsive transcription factor At1g16060-like [Glycine max] gi|356514511|ref|XP_003525949.1|
Lj0g3v0086119	0.897092	3.53e-06	Protein coding	PREDICTED: aquaporin TIP1-2-like [Glycine max] gi|356544056|ref|XP_003540471.1|
Lj5g3v1605700	1.96177	0	Protein coding	PREDICTED: aquaporin-11 isoform X2 [Heterocephalus glaber] gi|512830717|ref|XP_004882008.1|
Lj5g3v1605710	1.9577	0	Protein coding	PREDICTED: aquaporin-11 isoform X2 [Heterocephalus glaber] gi|512830717|ref|XP_004882008.1|
Lj3g3v3336200	0.913445	0.0129369	Protein coding	PREDICTED: arginine decarboxylase-like [Cicer arietinum] gi|502149028|ref|XP_004507364.1|
Lj0g3v0314729	0.886685	0.0130516	Protein coding	PREDICTED: aspartic proteinase nepenthesin-1-like [Glycine max] gi|356508308|ref|XP_003522900.1|
Lj0g3v0172669	0.884528	3.42e-14	Protein coding	PREDICTED: aspartic proteinase nepenthesin-1-like [Glycine max] gi|356539555|ref|XP_003538263.1|
Lj0g3v0254609	1.09375	0	Protein coding	PREDICTED: aspartic proteinase-like [Cicer arietinum] gi|502117401|ref|XP_004495808.1|
Lj1g3v0114230	1.09267	7.93e-11	Protein coding	PREDICTED: ATP-dependent RNA helicase SUPV3L1 mitochondrial-like [Glycine max] gi|356538244|ref|XP_003537614.1|
Lj6g3v1187540	3.4945	0	Protein coding	PREDICTED: auxin-binding protein ABP19a-like [Cicer arietinum] gi|502165228|ref|XP_004513480.1|
Lj3g3v0424100	1.57165	0.000375479	Protein coding	PREDICTED: auxin-induced protein 10A5-like [Solanum lycopersicum] gi|460396830|ref|XP_004243973.1|
Lj3g3v0963170	1.31038	0.0457039	Protein coding	PREDICTED: auxin-induced protein 10A5-like [Solanum lycopersicum] gi|460396830|ref|XP_004243973.1|
Lj4g3v0336110	2.08041	3.87e-05	Protein coding	PREDICTED: auxin-induced protein 5NG4-like [Glycine max] gi|356528066|ref|XP_003532626.1|
Lj4g3v2467290	0.997823	0.000239827	Protein coding	PREDICTED: auxin-induced protein 5NG4-like [Glycine max] gi|356552656|ref|XP_003544679.1|
Lj0g3v0079089	1.01991	0.000178922	Protein coding	PREDICTED: auxin-induced protein 5NG4-like [Glycine max] gi|356552691|ref|XP_003544696.1|
Lj1g3v4081910	0.671432	1.74e-05	Protein coding	PREDICTED: auxin-induced protein 5NG4-like [Glycine max] gi|356571882|ref|XP_003554100.1|
Lj0g3v0113889	1.70828	0.0237257	Protein coding	PREDICTED: auxin-induced protein X10A-like [Glycine max] gi|356544441|ref|XP_003540659.1|
Lj4g3v3014280	0.746542	6.6e-06	Protein coding	PREDICTED: B2 protein-like [Cicer arietinum] gi|502138967|ref|XP_004503595.1|
Lj3g3v0730030	1.45271	1.24e-16	Protein coding	PREDICTED: BAHD acyltransferase At5g47980-like partial [Glycine max] gi|356528236|ref|XP_003532711.1|
Lj3g3v0730040	1.39275	6.77e-13	Protein coding	PREDICTED: BAHD acyltransferase At5g47980-like partial [Glycine max] gi|356528236|ref|XP_003532711.1|
Lj2g3v2701310	0.843472	9.07e-05	Protein coding	PREDICTED: BAHD acyltransferase DCR-like [Glycine max] gi|356553798|ref|XP_003545239.1|
Lj0g3v0298029	2.60201	1.29e-08	Protein coding	PREDICTED: bark storage protein A-like [Glycine max] gi|356515599|ref|XP_003526486.1|
Lj1g3v2064300	2.1293	8.35e-11	Protein coding	PREDICTED: bark storage protein A-like [Glycine max] gi|356515599|ref|XP_003526486.1|
Lj6g3v1880300	2.07448	1.5e-08	Protein coding	PREDICTED: basic 7S globulin 2-like [Cicer arietinum] gi|502079580|ref|XP_004486304.1|
Lj6g3v1880290	1.968	0	Protein coding	PREDICTED: basic 7S globulin 2-like [Cicer arietinum] gi|502079580|ref|XP_004486304.1|
Lj6g3v1880410	2.66304	0	Protein coding	PREDICTED: basic 7S globulin-like [Cicer arietinum] gi|502079066|ref|XP_004486143.1|
Lj5g3v0963160	2.7761	1.9e-17	Protein coding	PREDICTED: basic 7S globulin-like [Glycine max] gi|356500210|ref|XP_003518926.1|
Lj5g3v0975310	1.04609	3.31e-14	Protein coding	PREDICTED: basic 7S globulin-like [Glycine max] gi|356503531|ref|XP_003520561.1|
Lj6g3v1880270	3.34186	0	Protein coding	PREDICTED: basic 7S globulin-like [Glycine max] gi|356548993|ref|XP_003542883.1|
Lj6g3v1880250	1.82796	0	Protein coding	PREDICTED: basic 7S globulin-like [Glycine max] gi|356548993|ref|XP_003542883.1|
Lj6g3v1880370	1.79719	1.1e-11	Protein coding	PREDICTED: basic 7S globulin-like [Glycine max] gi|356557887|ref|XP_003547241.1|
Lj5g3v1203340	1.45574	1.02e-07	Protein coding	PREDICTED: basic 7S globulin-like [Glycine max] gi|356576537|ref|XP_003556387.1|
Lj0g3v0034399	2.65116	0.0347678	Protein coding	PREDICTED: BEL1-like homeodomain protein 1-like [Cicer arietinum] gi|502122254|ref|XP_004497655.1|
Lj0g3v0315379	2.65072	2.38e-08	Protein coding	PREDICTED: benzyl alcohol O-benzoyltransferase-like [Glycine max] gi|356500043|ref|XP_003518844.1|
Lj0g3v0158209	1.98051	0.00564468	Protein coding	PREDICTED: benzyl alcohol O-benzoyltransferase-like [Glycine max] gi|356500043|ref|XP_003518844.1|
Lj0g3v0302449	1.64256	0	Protein coding	PREDICTED: benzyl alcohol O-benzoyltransferase-like [Glycine max] gi|356500043|ref|XP_003518844.1|
Lj0g3v0363569	1.59811	0.000223897	Protein coding	PREDICTED: benzyl alcohol O-benzoyltransferase-like [Glycine max] gi|356500043|ref|XP_003518844.1|
Lj0g3v0074289	1.52205	8.14e-07	Protein coding	PREDICTED: benzyl alcohol O-benzoyltransferase-like [Glycine max] gi|356500043|ref|XP_003518844.1|
Lj0g3v0189009	1.41425	0.0100905	Protein coding	PREDICTED: benzyl alcohol O-benzoyltransferase-like [Glycine max] gi|356500043|ref|XP_003518844.1|
Lj1g3v0244730	0.79004	7.5e-06	Protein coding	PREDICTED: bet1-like protein At4g14600-like [Cicer arietinum] gi|502095261|ref|XP_004490412.1|
Lj1g3v0246790	0.767169	1.43e-08	Protein coding	PREDICTED: bet1-like protein At4g14600-like [Cicer arietinum] gi|502095261|ref|XP_004490412.1|
Lj4g3v1881510	4.33754	0.0157963	Protein coding	PREDICTED: beta-14-mannosyl-glycoprotein 4-beta-N-acetylglucosaminyltransferase-like [Glycine max] gi|356548486|ref|XP_003542632.1|
Lj2g3v1550200	0.784781	0.00245528	Protein coding	PREDICTED: beta-amylase 8-like [Cicer arietinum] gi|502161971|ref|XP_004512346.1|
Lj6g3v0227600	1.30477	0.0496872	Protein coding	PREDICTED: beta-carotene isomerase D27 chloroplastic-like [Cicer arietinum] gi|502134276|ref|XP_004502060.1|
Lj3g3v0323220	1.76342	0.0108949	Protein coding	PREDICTED: beta-fructofuranosidase cell wall isozyme-like isoform 2 [Glycine max] gi|356556771|ref|XP_003546696.1|
Lj1g3v1786080	2.00068	0	Protein coding	PREDICTED: beta-fructofuranosidase insoluble isoenzyme CWINV1-like [Glycine max] gi|356552366|ref|XP_003544539.1|
Lj2g3v1389210	3.15073	0	Protein coding	PREDICTED: beta-glucosidase 11-like [Glycine max] gi|356523324|ref|XP_003530290.1|
Lj3g3v0786210	2.36255	0	Protein coding	PREDICTED: beta-glucosidase 12-like [Cicer arietinum] gi|502146568|ref|XP_004506510.1|
Lj0g3v0223209	0.735599	0.000383956	Protein coding	PREDICTED: beta-glucosidase 46-like [Glycine max] gi|356521971|ref|XP_003529623.1|
Lj0g3v0256609	1.26332	5e-18	Protein coding	PREDICTED: beta-hexosaminidase 2-like [Cicer arietinum] gi|502087608|ref|XP_004488586.1|
Lj3g3v2807940	1.27591	0	Protein coding	PREDICTED: bifunctional epoxide hydrolase 2-like [Cicer arietinum] gi|502082852|ref|XP_004487293.1|
Lj5g3v0670540	0.611098	0.000342065	Protein coding	PREDICTED: bifunctional monodehydroascorbate reductase and carbonic anhydrase nectarin-3-like [Glycine max] gi|356536979|ref|XP_003537009.1|
Lj1g3v3975740	4.85624	0.00221212	Protein coding	PREDICTED: blue copper protein-like [Cicer arietinum] gi|502107683|ref|XP_004493343.1|
Lj0g3v0213289	1.2619	0.00178413	Protein coding	PREDICTED: BON1-associated protein 2-like [Cicer arietinum] gi|502157374|ref|XP_004510853.1|
Lj0g3v0334729	0.650449	0.00486867	Protein coding	PREDICTED: branched-chain-amino-acid aminotransferase 2 chloroplastic-like [Glycine max] gi|356510642|ref|XP_003524046.1|
Lj0g3v0296059	1.21534	0	Protein coding	PREDICTED: branched-chain-amino-acid aminotransferase-like protein 3 chloroplastic-like [Cicer arietinum] gi|502088132|ref|XP_004488745.1|
Lj5g3v1749340	1.03519	3.65e-06	Protein coding	PREDICTED: BRASSINOSTEROID INSENSITIVE 1-associated receptor kinase 1-like isoform 1 [Glycine max] gi|356558614|ref|XP_003547599.1|
Lj2g3v1455390	2.64275	9.74e-09	Protein coding	PREDICTED: BTB/POZ domain-containing protein 9-like [Papio anubis] gi|402866900|ref|XP_003897609.1|
Lj1g3v0984330	0.676279	1.97e-08	Protein coding	PREDICTED: calcineurin B-like protein 4-like isoform X1 [Cicer arietinum] gi|502136323|ref|XP_004502645.1|
Lj1g3v4467770	0.945224	4.64e-10	Protein coding	PREDICTED: calcium-binding mitochondrial carrier protein SCaMC-2-like [Glycine max] gi|356511222|ref|XP_003524327.1|
Lj1g3v1387070	0.75319	0.0035624	Protein coding	PREDICTED: calcium-binding mitochondrial carrier protein SCaMC-2-like [Glycine max] gi|356527405|ref|XP_003532301.1|
Lj0g3v0250669	1.41151	0.0207504	Protein coding	PREDICTED: calcium-binding protein CML38-like [Cicer arietinum] gi|502130435|ref|XP_004500649.1|
Lj3g3v0683910	1.0486	0.0064129	Protein coding	PREDICTED: calcium-binding protein PBP1-like [Cicer arietinum] gi|502084187|ref|XP_004487642.1|
Lj0g3v0359269	1.06718	2.49e-08	Protein coding	PREDICTED: calcium-binding protein PBP1-like [Glycine max] gi|356517229|ref|XP_003527291.1|
Lj4g3v1603450	0.735441	0.00120265	Protein coding	PREDICTED: calcium-dependent protein kinase 10-like [Cicer arietinum] gi|502152152|ref|XP_004508790.1|
Lj2g3v3164080	0.804565	0.00119884	Protein coding	PREDICTED: calcium-dependent protein kinase 33-like isoform 1 [Glycine max] gi|356501529|ref|XP_003519577.1|
Lj4g3v2139630	0.749766	0.0277837	Protein coding	PREDICTED: calcium-transporting ATPase 10 plasma membrane-type-like [Glycine max] gi|356562048|ref|XP_003549287.1|
Lj1g3v1316860	2.70011	5.03e-14	Protein coding	PREDICTED: callose synthase 5-like [Cicer arietinum] gi|502137024|ref|XP_004502937.1|
Lj6g3v0001230	1.1184	0.0170065	Protein coding	PREDICTED: calmodulin-like protein 11-like [Cicer arietinum] gi|502123095|ref|XP_004497995.1|
Lj5g3v1598470	2.9577	0.0208147	Protein coding	PREDICTED: calvin cycle protein CP12-2 chloroplastic-like [Cicer arietinum] gi|502117696|ref|XP_004495904.1|
Lj2g3v1613110	1.87441	0.00064889	Protein coding	PREDICTED: cancer-related nucleoside-triphosphatase homolog isoform X1 [Cicer arietinum] gi|502161741|ref|XP_004512269.1|
Lj0g3v0210279	0.774762	7.47e-09	Protein coding	PREDICTED: capsanthin/capsorubin synthase chromoplast-like [Glycine max] gi|356547120|ref|XP_003541965.1|
Lj6g3v1315140	2.72951	0.0256632	Protein coding	PREDICTED: carbon catabolite-derepressing protein kinase-like [Brachypodium distachyon] gi|357112734|ref|XP_003558162.1|
Lj2g3v1403790	0.711918	5.53e-07	Protein coding	PREDICTED: carbonic anhydrase chloroplastic-like [Glycine max] gi|356501896|ref|XP_003519759.1|
Lj0g3v0288099	0.712585	0.00867033	Protein coding	PREDICTED: carboxylesterase 1-like [Cicer arietinum] gi|502165678|ref|XP_004513655.1|
Lj0g3v0147499	2.198	0.0228792	Protein coding	PREDICTED: carboxymethylenebutenolidase homolog [Glycine max] gi|356517826|ref|XP_003527587.1|
Lj1g3v2066520	3.10937	0	Protein coding	PREDICTED: carotenoid 910(9'10')-cleavage dioxygenase-like [Glycine max] gi|356518342|ref|XP_003527838.1|
Lj1g3v2067530	0.807779	5.56e-09	Protein coding	PREDICTED: carotenoid 910(9'10')-cleavage dioxygenase-like [Glycine max] gi|356518342|ref|XP_003527838.1|
Lj4g3v2371680	1.32487	0.00461831	Protein coding	PREDICTED: CASP-like protein 7-like [Cicer arietinum] gi|502151165|ref|XP_004508310.1|
Lj0g3v0156149	1.0104	0.00503562	Protein coding	PREDICTED: CASP-like protein At2g38480-like [Glycine max] gi|356566744|ref|XP_003551589.1|
Lj1g3v4931780	0.844008	4e-05	Protein coding	PREDICTED: cation/calcium exchanger 5-like isoform X1 [Cicer arietinum] gi|502113376|ref|XP_004494630.1|
Lj1g3v3705170	2.74313	0	Protein coding	PREDICTED: cation/H(+) antiporter 4-like [Fragaria vesca subsp. vesca] gi|470138963|ref|XP_004305221.1|
Lj1g3v4565170	2.59986	0.0155802	Protein coding	PREDICTED: cation/H(+) antiporter 4-like [Fragaria vesca subsp. vesca] gi|470138963|ref|XP_004305221.1|
Lj1g3v0362060	0.614543	0.0118961	Protein coding	PREDICTED: cationic amino acid transporter 8 vacuolar-like [Cicer arietinum] gi|502121564|ref|XP_004497371.1|
Lj0g3v0321999	0.950929	2.66e-09	Protein coding	PREDICTED: cationic peroxidase 1-like [Glycine max] gi|356532187|ref|XP_003534655.1|
Lj0g3v0336889	0.784701	5.38e-09	Protein coding	PREDICTED: cationic peroxidase 1-like [Glycine max] gi|356532187|ref|XP_003534655.1|
Lj3g3v1411750	0.588843	0.00746604	Protein coding	PREDICTED: CBL-interacting protein kinase 2-like [Glycine max] gi|356496299|ref|XP_003517006.1|
Lj1g3v2449150	1.08801	2.29e-09	Protein coding	PREDICTED: CBL-interacting protein kinase 2-like [Glycine max] gi|356568210|ref|XP_003552306.1|
Lj0g3v0324799	1.10546	1.06e-08	Protein coding	PREDICTED: CBL-interacting serine/threonine-protein kinase 11-like [Cicer arietinum] gi|502096347|ref|XP_004490706.1|
Lj0g3v0278809	1.18208	4.13e-13	Protein coding	PREDICTED: CBL-interacting serine/threonine-protein kinase 7-like [Cicer arietinum] gi|502123125|ref|XP_004498005.1|
Lj5g3v1206680	1.32372	0	Protein coding	PREDICTED: CBL-interacting serine/threonine-protein kinase 7-like [Glycine max] gi|356535343|ref|XP_003536206.1|
Lj6g3v2043210	2.7274	0	Protein coding	PREDICTED: CBS domain-containing protein CBSX5-like [Glycine max] gi|356549353|ref|XP_003543058.1|
Lj3g3v0537390	1.54587	1e-16	Protein coding	PREDICTED: cell number regulator 1-like [Glycine max] gi|356521498|ref|XP_003529392.1|
Lj0g3v0168449	0.686924	0.0253015	Protein coding	PREDICTED: centriolar coiled-coil protein of 110 kDa isoform 4 [Canis lupus familiaris] gi|73958753|ref|XP_861885.1|
Lj5g3v0931330	0.619234	0.0374167	Protein coding	PREDICTED: centromere-associated protein E-like [Cicer arietinum] gi|502122755|ref|XP_004497885.1|
Lj0g3v0157379	4.0324	0	Protein coding	PREDICTED: C-factor-like [Oryzias latipes] gi|432959366|ref|XP_004086258.1|
Lj6g3v1329800	1.28338	0.0389686	Protein coding	PREDICTED: chaperone protein ClpB1-like [Glycine max] gi|356564815|ref|XP_003550643.1|
Lj0g3v0165709	1.25247	0.049862	Protein coding	PREDICTED: chaperone protein ClpB4 mitochondrial-like [Glycine max] gi|356507345|ref|XP_003522428.1|
Lj4g3v2034050	1.29081	5.8e-15	Protein coding	PREDICTED: chaperone protein ClpB-like [Cicer arietinum] gi|502150130|ref|XP_004507803.1|
Lj3g3v1487090	0.780926	3.54e-09	Protein coding	PREDICTED: chaperone protein dnaJ 11 chloroplastic-like [Cicer arietinum] gi|502153502|ref|XP_004509362.1|
Lj3g3v2385390	1.4523	5.79e-06	Protein coding	PREDICTED: chaperone protein dnaJ 20 chloroplastic-like [Cicer arietinum] gi|502142064|ref|XP_004504775.1|
Lj3g3v2385400	0.950757	0.00156358	Protein coding	PREDICTED: chaperone protein dnaJ 20 chloroplastic-like [Cicer arietinum] gi|502142064|ref|XP_004504775.1|
Lj4g3v0340640	0.938661	0.00300081	Protein coding	PREDICTED: chaperone protein dnaJ 20 chloroplastic-like [Cicer arietinum] gi|502142064|ref|XP_004504775.1|
Lj3g3v0002100	1.30003	0.00221886	Protein coding	PREDICTED: chaperone protein dnaJ 8 chloroplastic-like [Cicer arietinum] gi|502148134|ref|XP_004507050.1|
Lj3g3v2064840	1.21435	1.2e-17	Protein coding	PREDICTED: chaperone protein dnaJ 8 chloroplastic-like [Glycine max] gi|356523203|ref|XP_003530231.1|
Lj0g3v0362579	1.94895	0.00121603	Protein coding	PREDICTED: chitotriosidase-1-like [Glycine max] gi|356556606|ref|XP_003546615.1|
Lj1g3v3834400	2.62032	0	Protein coding	PREDICTED: chloride channel protein CLC-b-like [Cicer arietinum] gi|502164637|ref|XP_004513192.1|
Lj0g3v0055669	2.37253	0	Protein coding	PREDICTED: chloride channel protein CLC-b-like [Glycine max] gi|356571521|ref|XP_003553925.1|
Lj3g3v0681380	1.20607	0.00172496	Protein coding	PREDICTED: chlorophyll a-b binding protein 13 chloroplastic-like [Vitis vinifera] gi|225461315|ref|XP_002284493.1|
Lj3g3v3525960	1.27747	0.011803	Protein coding	PREDICTED: chromosome segregation in meiosis protein 3-like [Cicer arietinum] gi|502144460|ref|XP_004505705.1|
Lj0g3v0160589	4.01079	0.0429334	Protein coding	PREDICTED: chromosome-associated kinesin KIF4-like [Glycine max] gi|356498850|ref|XP_003518261.1|
Lj0g3v0020739	1.7602	0	Protein coding	PREDICTED: cingulin-like protein 1-like [Cicer arietinum] gi|502081888|ref|XP_004487000.1|
Lj0g3v0240679	1.69417	0	Protein coding	PREDICTED: cingulin-like protein 1-like [Cicer arietinum] gi|502081888|ref|XP_004487000.1|
Lj0g3v0079859	1.61512	0	Protein coding	PREDICTED: cingulin-like protein 1-like [Cicer arietinum] gi|502081888|ref|XP_004487000.1|
Lj0g3v0075959	0.731748	0.00885581	Protein coding	PREDICTED: cinnamoyl-CoA reductase 1-like isoform X1 [Cicer arietinum] gi|502154963|ref|XP_004509912.1|
Lj2g3v1172600	2.96761	0	Protein coding	PREDICTED: clavaminate synthase-like protein At3g21360-like [Glycine max] gi|356496006|ref|XP_003516861.1|
Lj3g3v0428680	3.76778	0	Protein coding	PREDICTED: CLAVATA3/ESR (CLE)-related protein 6-like [Cicer arietinum] gi|502155419|ref|XP_004510065.1|
Lj3g3v2441940	0.623332	0.0244364	Protein coding	PREDICTED: clustered mitochondria protein-like [Cicer arietinum] gi|502156861|ref|XP_004510673.1|
Lj3g3v0139630	1.985	1.07e-06	Protein coding	PREDICTED: coatomer subunit beta'-2-like [Cicer arietinum] gi|502080953|ref|XP_004486721.1|
Lj0g3v0149759	1.01197	0.0473286	Protein coding	PREDICTED: COBRA-like protein 7-like [Glycine max] gi|356532537|ref|XP_003534828.1|
Lj4g3v0331610	4.8564	0.00553641	Protein coding	PREDICTED: conserved oligomeric Golgi complex subunit 5-like [Glycine max] gi|356553739|ref|XP_003545210.1|
Lj6g3v1786700	0.602527	0.00152863	Protein coding	PREDICTED: cucumber peeling cupredoxin-like [Glycine max] gi|356555720|ref|XP_003546178.1|
Lj0g3v0313849	0.827658	0.000836922	Protein coding	PREDICTED: cucumisin-like [Glycine max] gi|356551582|ref|XP_003544153.1|
Lj0g3v0292619	1.42569	0	Protein coding	PREDICTED: cyclic dof factor 4-like [Cicer arietinum] gi|502078275|ref|XP_004485893.1|
Lj4g3v2604580	0.926894	1.14e-09	Protein coding	PREDICTED: cyclic dof factor 4-like [Fragaria vesca subsp. vesca] gi|470115510|ref|XP_004293942.1|
Lj1g3v2127230	2.21876	0.0250898	Protein coding	PREDICTED: cyclin-dependent kinase E-1-like isoform X1 [Cicer arietinum] gi|502137170|ref|XP_004502993.1|
Lj4g3v0575700	0.958352	0.00067909	Protein coding	PREDICTED: cyclin-dependent kinase inhibitor 7-like [Cucumis sativus] gi|449438418|ref|XP_004136985.1|
Lj6g3v1753280	0.725166	1.02e-07	Protein coding	PREDICTED: cysteine proteinase inhibitor 5-like [Cicer arietinum] gi|502079327|ref|XP_004486226.1|
Lj4g3v3110650	1.03277	3.14e-12	Protein coding	PREDICTED: cysteine proteinase inhibitor isoform 3 [Glycine max] gi|356554215|ref|XP_003545444.1|
Lj0g3v0351749	1.03619	0.0016485	Protein coding	PREDICTED: cysteine-rich receptor-like protein kinase 10-like [Cicer arietinum] gi|502127646|ref|XP_004499784.1|
Lj0g3v0351729	1.58087	1.74e-12	Protein coding	PREDICTED: cysteine-rich receptor-like protein kinase 10-like [Cicer arietinum] gi|502127648|ref|XP_004499785.1|
Lj0g3v0113169	1.56588	4.85e-08	Protein coding	PREDICTED: cysteine-rich receptor-like protein kinase 25-like [Glycine max] gi|356575773|ref|XP_003556011.1|
Lj0g3v0250199	0.615172	0.0108559	Protein coding	PREDICTED: cysteine-rich receptor-like protein kinase 29-like [Glycine max] gi|356574368|ref|XP_003555320.1|
Lj6g3v0353760	1.39855	0.00841922	Protein coding	PREDICTED: cysteine-rich receptor-like protein kinase 3-like [Glycine max] gi|356537750|ref|XP_003537388.1|
Lj0g3v0294609	0.843238	0.00175399	Protein coding	PREDICTED: cysteine-rich repeat secretory protein 55-like [Cicer arietinum] gi|502103126|ref|XP_004492208.1|
Lj0g3v0326899	0.945256	2.42e-06	Protein coding	PREDICTED: cytochrome c oxidase copper chaperone-like [Cicer arietinum] gi|502158683|ref|XP_004511245.1|
Lj1g3v2883910	0.737166	2.01e-09	Protein coding	PREDICTED: cytochrome c-like [Cucumis sativus] gi|449457373|ref|XP_004146423.1|
Lj0g3v0231549	0.931835	3.19e-08	Protein coding	PREDICTED: cytochrome P450 704C1-like [Glycine max] gi|356505418|ref|XP_003521488.1|
Lj1g3v1786360	1.58063	0	Protein coding	PREDICTED: cytochrome P450 711A1-like isoform X1 [Cicer arietinum] gi|502132644|ref|XP_004501462.1|
Lj2g3v3149370	0.616869	3.27e-07	Protein coding	PREDICTED: cytochrome P450 716B1-like [Cicer arietinum] gi|502099015|ref|XP_004491368.1|
Lj1g3v0203160	1.67134	1.02e-09	Protein coding	PREDICTED: cytochrome P450 716B1-like [Cicer arietinum] gi|502153330|ref|XP_004509304.1|
Lj0g3v0131749	1.80737	0	Protein coding	PREDICTED: cytochrome P450 716B1-like [Glycine max] gi|356561205|ref|XP_003548874.1|
Lj0g3v0346399	1.71095	1.7e-17	Protein coding	PREDICTED: cytochrome P450 716B1-like [Glycine max] gi|356561205|ref|XP_003548874.1|
Lj4g3v2666330	1.13881	0	Protein coding	PREDICTED: cytochrome P450 716B2-like isoform 1 [Glycine max] gi|356525339|ref|XP_003531282.1|
Lj4g3v2666360	0.624107	0.00231962	Protein coding	PREDICTED: cytochrome P450 716B2-like isoform 1 [Glycine max] gi|356525339|ref|XP_003531282.1|
Lj6g3v1077870	2.42282	1.9e-09	Protein coding	PREDICTED: cytochrome P450 71A1-like [Cicer arietinum] gi|502101155|ref|XP_004491826.1|
Lj6g3v1077880	2.17375	6.58e-08	Protein coding	PREDICTED: cytochrome P450 71A1-like [Cicer arietinum] gi|502101155|ref|XP_004491826.1|
Lj0g3v0212879	2.06664	7.17e-07	Protein coding	PREDICTED: cytochrome P450 71A1-like [Cicer arietinum] gi|502101155|ref|XP_004491826.1|
Lj6g3v0214800	1.81024	0.000115945	Protein coding	PREDICTED: cytochrome P450 71A1-like [Cicer arietinum] gi|502101155|ref|XP_004491826.1|
Lj6g3v1138550	1.68679	5.71e-05	Protein coding	PREDICTED: cytochrome P450 71A1-like [Cicer arietinum] gi|502101155|ref|XP_004491826.1|
Lj6g3v0898690	1.41934	3.58e-14	Protein coding	PREDICTED: cytochrome P450 71A1-like [Cicer arietinum] gi|502101155|ref|XP_004491826.1|
Lj0g3v0212889	1.14692	0.0218261	Protein coding	PREDICTED: cytochrome P450 71A1-like [Cicer arietinum] gi|502101155|ref|XP_004491826.1|
Lj6g3v1078050	0.969137	1.7e-17	Protein coding	PREDICTED: cytochrome P450 71A1-like [Cicer arietinum] gi|502101155|ref|XP_004491826.1|
Lj3g3v0755400	0.692278	2.28e-05	Protein coding	PREDICTED: cytochrome P450 71A1-like [Glycine max] gi|356529591|ref|XP_003533373.1|
Lj0g3v0135359	0.624017	0.0239057	Protein coding	PREDICTED: cytochrome P450 71A26-like [Cicer arietinum] gi|502176358|ref|XP_004515856.1|
Lj6g3v0778670	1.7697	0	Protein coding	PREDICTED: cytochrome P450 71D11-like [Cicer arietinum] gi|502146994|ref|XP_004506687.1|
Lj6g3v0777300	1.50396	0.00910152	Protein coding	PREDICTED: cytochrome P450 71D11-like [Cicer arietinum] gi|502146994|ref|XP_004506687.1|
Lj6g3v0779840	1.36862	0.0046149	Protein coding	PREDICTED: cytochrome P450 71D11-like [Cicer arietinum] gi|502146994|ref|XP_004506687.1|
Lj4g3v0119680	3.78849	0	Protein coding	PREDICTED: cytochrome P450 71D8-like [Glycine max] gi|356522069|ref|XP_003529672.1|
Lj4g3v0119690	3.55234	0	Protein coding	PREDICTED: cytochrome P450 71D8-like [Glycine max] gi|356522069|ref|XP_003529672.1|
Lj4g3v0109550	0.773401	2.74e-06	Protein coding	PREDICTED: cytochrome P450 71D8-like [Glycine max] gi|356522069|ref|XP_003529672.1|
Lj1g3v4693210	1.25962	0	Protein coding	PREDICTED: cytochrome P450 76A2-like [Cicer arietinum] gi|502111678|ref|XP_004494132.1|
Lj0g3v0208499	1.05767	0.00612635	Protein coding	PREDICTED: cytochrome P450 76C1-like [Glycine max] gi|356538650|ref|XP_003537814.1|
Lj1g3v2011920	1.78188	1.71e-08	Protein coding	PREDICTED: cytochrome P450 78A3-like [Cicer arietinum] gi|502094387|ref|XP_004490206.1|
Lj4g3v0473400	2.08953	3.18e-08	Protein coding	PREDICTED: cytochrome P450 82A1-like [Glycine max] gi|356519098|ref|XP_003528211.1|
Lj4g3v0473560	1.22969	6.58e-16	Protein coding	PREDICTED: cytochrome P450 82A3-like [Cicer arietinum] gi|502142741|ref|XP_004505090.1|
Lj0g3v0241669	1.06464	0.000519402	Protein coding	PREDICTED: cytochrome P450 82A3-like [Cicer arietinum] gi|502142741|ref|XP_004505090.1|
Lj4g3v0483900	1.03446	1.58e-09	Protein coding	PREDICTED: cytochrome P450 82A3-like [Cicer arietinum] gi|502142741|ref|XP_004505090.1|
Lj2g3v1241200	1.46978	0.0192982	Protein coding	PREDICTED: cytochrome P450 85A-like [Glycine max] gi|356502637|ref|XP_003520124.1|
Lj2g3v2017310	0.798905	0.0293165	Protein coding	PREDICTED: cytochrome P450 87A3-like [Glycine max] gi|356540462|ref|XP_003538708.1|
Lj1g3v4303220	4.40123	0	Protein coding	PREDICTED: cytochrome P450 93A1-like [Glycine max] gi|356503470|ref|XP_003520531.1|
Lj4g3v3099190	0.697743	8.69e-06	Protein coding	PREDICTED: cytochrome P450 93A1-like [Glycine max] gi|356513115|ref|XP_003525259.1|
Lj3g3v2995920	0.855262	0.00289015	Protein coding	PREDICTED: cytochrome P450 94A1-like [Cicer arietinum] gi|502145722|ref|XP_004506151.1|
Lj0g3v0055949	1.05475	8.27e-07	Protein coding	PREDICTED: cytochrome P450 94A1-like [Glycine max] gi|356570149|ref|XP_003553253.1|
Lj0g3v0360459	1.9195	0	Protein coding	PREDICTED: cytokinin dehydrogenase 3-like [Glycine max] gi|356545727|ref|XP_003541287.1|
Lj1g3v3317470	2.25923	0	Protein coding	PREDICTED: cytokinin hydroxylase-like [Glycine max] gi|356527482|ref|XP_003532338.1|
Lj3g3v1088370	1.14177	2.79e-05	Protein coding	PREDICTED: cytokinin riboside 5'-monophosphate phosphoribohydrolase LOG1-like [Cicer arietinum] gi|502082202|ref|XP_004487095.1|
Lj1g3v4580630	1.86382	1.04e-10	Protein coding	PREDICTED: cytokinin riboside 5'-monophosphate phosphoribohydrolase LOG3-like [Glycine max] gi|356572448|ref|XP_003554380.1|
Lj1g3v4729110	1.05915	0.0343995	Protein coding	PREDICTED: cytokinin riboside 5'-monophosphate phosphoribohydrolase LOG7-like [Glycine max] gi|356505420|ref|XP_003521489.1|
Lj5g3v0805300	0.818451	0.0152631	Protein coding	PREDICTED: cytokinin riboside 5'-monophosphate phosphoribohydrolase LOG7-like [Glycine max] gi|356505420|ref|XP_003521489.1|
Lj0g3v0161599	0.731151	0.00122252	Protein coding	PREDICTED: DCC family protein At1g52590 chloroplastic-like [Cicer arietinum] gi|502080787|ref|XP_004486677.1|
Lj4g3v1683160	3.4383	0	Protein coding	PREDICTED: dCTP pyrophosphatase 1-like [Glycine max] gi|356514296|ref|XP_003525842.1|
Lj1g3v1382030	0.596509	0.0273734	Protein coding	PREDICTED: defensin-like protein 6-like [Glycine max] gi|356516435|ref|XP_003526900.1|
Lj4g3v1334860	2.29306	0.00542888	Protein coding	PREDICTED: dehydration-responsive element-binding protein 1D-like [Cicer arietinum] gi|502176076|ref|XP_004515794.1|
Lj3g3v2315340	0.697907	8.68e-08	Protein coding	PREDICTED: dehydration-responsive element-binding protein 3-like [Glycine max] gi|356522248|ref|XP_003529759.1|
Lj3g3v1486970	3.28884	4.67e-09	Protein coding	PREDICTED: DELLA protein RGL1-like [Glycine max] gi|356554755|ref|XP_003545708.1|
Lj6g3v1914560	3.29469	0.000271806	Protein coding	PREDICTED: DELLA protein RGL2-like [Glycine max] gi|356532515|ref|XP_003534817.1|
Lj6g3v0959470	0.705673	4.44e-05	Protein coding	PREDICTED: DELLA protein RHT-1-like [Cicer arietinum] gi|502149683|ref|XP_004507626.1|
Lj6g3v2218370	1.3044	4.68e-05	Protein coding	PREDICTED: dentin sialophosphoprotein-like isoform X1 [Cicer arietinum] gi|502077142|ref|XP_004485566.1|
Lj6g3v1878830	1.01489	0.0134179	Protein coding	PREDICTED: derlin-2.2-like isoform 1 [Glycine max] gi|356555644|ref|XP_003546140.1|
Lj3g3v0129240	0.918724	0.0460304	Protein coding	PREDICTED: D-glycerate 3-kinase chloroplastic-like [Glycine max] gi|356550573|ref|XP_003543660.1|
Lj0g3v0221389	3.23849	0.0288317	Protein coding	PREDICTED: diacylglycerol kinase 1-like [Glycine max] gi|356512878|ref|XP_003525142.1|
Lj1g3v4565030	1.55891	0.00632836	Protein coding	PREDICTED: diaminopimelate epimerase chloroplastic-like [Glycine max] gi|356572353|ref|XP_003554333.1|
Lj1g3v3704970	0.979851	9.71e-10	Protein coding	PREDICTED: diaminopimelate epimerase chloroplastic-like [Glycine max] gi|356572353|ref|XP_003554333.1|
Lj3g3v2723850	4.41303	0.0158502	Protein coding	PREDICTED: dihydrodipicolinate synthase 2 chloroplastic-like [Glycine max] gi|356505643|ref|XP_003521599.1|
Lj2g3v3021710	0.935975	2.55e-10	Protein coding	PREDICTED: dihydropyrimidinase-like isoform X1 [Cicer arietinum] gi|502098432|ref|XP_004491233.1|
Lj2g3v1535110	1.35695	4.41e-09	Protein coding	PREDICTED: disease resistance protein RPM1-like [Cicer arietinum] gi|502162289|ref|XP_004512454.1|
Lj2g3v1534070	1.74556	2.02e-06	Protein coding	PREDICTED: disease resistance protein RPM1-like [Glycine max] gi|356497605|ref|XP_003517650.1|
Lj1g3v2391170	0.987353	0.0162069	Protein coding	PREDICTED: disease resistance response protein 206-like [Cicer arietinum] gi|502104337|ref|XP_004492507.1|
Lj0g3v0128669	0.701285	9.81e-08	Protein coding	PREDICTED: disease resistance response protein 206-like [Cicer arietinum] gi|502109352|ref|XP_004493625.1|
Lj4g3v0548820	1.88025	0.000424568	Protein coding	PREDICTED: disease resistance response protein 206-like [Cicer arietinum] gi|502139118|ref|XP_004503651.1|
Lj0g3v0150409	1.37966	3.16e-11	Protein coding	PREDICTED: disease resistance response protein 206-like [Cicer arietinum] gi|502147529|ref|XP_004506818.1|
Lj4g3v2266270	1.20857	0	Protein coding	PREDICTED: disease resistance response protein 206-like [Cicer arietinum] gi|502150839|ref|XP_004508149.1|
Lj4g3v3002430	3.70439	0	Protein coding	PREDICTED: disease resistance response protein 206-like [Fragaria vesca subsp. vesca] gi|470129896|ref|XP_004300844.1|
Lj1g3v4383290	1.91048	0.000804854	Protein coding	PREDICTED: disease resistance response protein 206-like [Glycine max] gi|356572142|ref|XP_003554229.1|
Lj1g3v1290450	1.07146	0.0331047	Protein coding	PREDICTED: DNA (cytosine-5)-methyltransferase CMT3-like isoform X1 [Cicer arietinum] gi|502164092|ref|XP_004513046.1|
Lj6g3v1693600	2.57525	4.82e-08	Protein coding	PREDICTED: DNA damage-binding protein 1a-like isoform 2 [Glycine max] gi|356512638|ref|XP_003525025.1|
Lj4g3v0073570	1.56851	0.0294038	Protein coding	PREDICTED: DNA damage-binding protein 1a-like isoform 2 [Glycine max] gi|356512638|ref|XP_003525025.1|
Lj0g3v0311419	3.48484	0	Protein coding	PREDICTED: DNA double-strand break repair Rad50 ATPase-like [Cicer arietinum] gi|502136692|ref|XP_004502790.1|
Lj6g3v0098610	8.77269	0	Protein coding	PREDICTED: DNA ligase 1-like [Fragaria vesca subsp. vesca] gi|470105114|ref|XP_004288933.1|
Lj1g3v4226710	1.02113	0.0216963	Protein coding	PREDICTED: DNA repair protein recA homolog 2 mitochondrial-like isoform X1 [Cicer arietinum] gi|502108338|ref|XP_004493447.1|
Lj0g3v0239399	4.47221	0.00345086	Protein coding	PREDICTED: DNA-directed RNA polymerase II subunit RPB3-like [Hydra magnipapillata] gi|221114057|ref|XP_002158521.1|
Lj4g3v1635580	0.831722	0.000248376	Protein coding	PREDICTED: dof zinc finger protein DOF3.3 [Glycine max] gi|356562852|ref|XP_003549682.1|
Lj0g3v0210739	1.41218	0.00124644	Protein coding	PREDICTED: dolichyl-diphosphooligosaccharide--protein glycosyltransferase subunit 4A-like isoform 1 [Solanum lycopersicum] gi|460401909|ref|XP_004246458.1|
Lj3g3v0618160	0.611699	0.000847472	Protein coding	PREDICTED: dynamin-related protein 1E-like isoform 1 [Glycine max] gi|356520720|ref|XP_003529008.1|
Lj1g3v1809950	1.64689	6.05e-05	Protein coding	PREDICTED: dynein heavy chain 8 axonemal-like [Maylandia zebra] gi|499003262|ref|XP_004555438.1|
Lj0g3v0199139	1.7133	9.76e-07	Protein coding	PREDICTED: dynein light chain 2 cytoplasmic-like [Cicer arietinum] gi|502155274|ref|XP_004510015.1|
Lj3g3v3241040	0.802961	0.0242749	Protein coding	PREDICTED: E3 ubiquitin ligase BIG BROTHER-like isoform X3 [Cicer arietinum] gi|502148270|ref|XP_004507101.1|
Lj1g3v4452620	1.25869	0.0414396	Protein coding	PREDICTED: E3 ubiquitin protein ligase DRIP2-like [Glycine max] gi|356503576|ref|XP_003520583.1|
Lj3g3v2838550	1.23851	1.39e-05	Protein coding	PREDICTED: E3 ubiquitin-protein ligase ATL41-like [Glycine max] gi|356542173|ref|XP_003539544.1|
Lj0g3v0087729	1.24506	0.00925469	Protein coding	PREDICTED: E3 ubiquitin-protein ligase CHIP-like [Glycine max] gi|356558963|ref|XP_003547771.1|
Lj0g3v0204029	2.21112	0.00625195	Protein coding	PREDICTED: E3 ubiquitin-protein ligase PUB22-like [Cicer arietinum] gi|502122250|ref|XP_004497653.1|
Lj1g3v2728130	0.746549	0.000725352	Protein coding	PREDICTED: E3 ubiquitin-protein ligase RHA1B-like [Glycine max] gi|356568413|ref|XP_003552405.1|
Lj0g3v0245049	1.04324	0.000948675	Protein coding	PREDICTED: E3 ubiquitin-protein ligase RING1-like [Cicer arietinum] gi|502081845|ref|XP_004486987.1|
Lj0g3v0131719	1.35888	0.00131591	Protein coding	PREDICTED: E3 ubiquitin-protein ligase RING1-like [Cucumis sativus] gi|449442999|ref|XP_004139268.1|
Lj3g3v2809120	1.66715	0.000115403	Protein coding	PREDICTED: E3 ubiquitin-protein ligase RMA1H1-like [Glycine max] gi|356549928|ref|XP_003543342.1|
Lj0g3v0319029	1.36646	0.0494852	Protein coding	PREDICTED: early nodulin-like protein 2-like [Cicer arietinum] gi|502144256|ref|XP_004505633.1|
Lj4g3v1880660	0.957323	2.27e-05	Protein coding	PREDICTED: EIN3-binding F-box protein 1-like [Glycine max] gi|356548573|ref|XP_003542675.1|
Lj0g3v0073339	0.599095	1.39e-08	Protein coding	PREDICTED: EIN3-binding F-box protein 1-like isoform 1 [Glycine max] gi|356507724|ref|XP_003522614.1|
Lj5g3v0539630	0.786345	0.000758815	Protein coding	PREDICTED: EIN3-binding F-box protein 1-like isoform 1 [Glycine max] gi|356552519|ref|XP_003544614.1|
Lj5g3v0085060	0.995047	0.0212172	Protein coding	PREDICTED: elongation of fatty acids protein A-like [Cicer arietinum] gi|502131616|ref|XP_004501043.1|
Lj1g3v4694440	0.645488	7.68e-11	Protein coding	PREDICTED: enolase-like [Glycine max] gi|356505318|ref|XP_003521438.1|
Lj0g3v0293939	2.85057	0	Protein coding	PREDICTED: enolase-like [Glycine max] gi|356559925|ref|XP_003548246.1|
Lj0g3v0251619	0.798286	0.00131873	Protein coding	PREDICTED: ent-copalyl diphosphate synthase chloroplastic-like [Glycine max] gi|356503551|ref|XP_003520571.1|
Lj3g3v0002210	1.20989	0	Protein coding	PREDICTED: ent-kaurene oxidase chloroplastic-like [Cicer arietinum] gi|502080545|ref|XP_004486598.1|
Lj6g3v1618120	1.8223	0	Protein coding	PREDICTED: ent-kaurenoic acid oxidase 2-like isoform X1 [Cicer arietinum] gi|502080246|ref|XP_004486504.1|
Lj3g3v0826100	3.43018	0	Protein coding	PREDICTED: ent-kaurenoic acid oxidase 2-like partial [Cicer arietinum] gi|502128062|ref|XP_004499923.1|
Lj3g3v2807930	1.32347	0	Protein coding	PREDICTED: epoxide hydrolase 2-like [Glycine max] gi|356549924|ref|XP_003543340.1|
Lj1g3v4918670	0.977659	0	Protein coding	PREDICTED: epoxide hydrolase 2-like [Glycine max] gi|356572962|ref|XP_003554634.1|
Lj6g3v0056680	0.988192	0.0145139	Protein coding	PREDICTED: ethylene receptor 2-like [Cicer arietinum] gi|502115883|ref|XP_004495309.1|
Lj1g3v4483640	1.94558	1.41e-10	Protein coding	PREDICTED: ethylene-responsive transcription factor 15-like [Glycine max] gi|356503610|ref|XP_003520600.1|
Lj6g3v0030190	2.6604	4.31e-10	Protein coding	PREDICTED: ethylene-responsive transcription factor 1B-like [Cicer arietinum] gi|502122629|ref|XP_004497839.1|
Lj0g3v0332559	0.864332	4.71e-05	Protein coding	PREDICTED: ethylene-responsive transcription factor 1B-like [Glycine max] gi|356536967|ref|XP_003537003.1|
Lj3g3v0548550	1.19024	0.00970766	Protein coding	PREDICTED: ethylene-responsive transcription factor 2-like [Glycine max] gi|356520778|ref|XP_003529037.1|
Lj6g3v2007040	0.796571	0.000170114	Protein coding	PREDICTED: ethylene-responsive transcription factor 4-like [Cicer arietinum] gi|502078014|ref|XP_004485813.1|
Lj0g3v0311319	0.764586	0.00220228	Protein coding	PREDICTED: ethylene-responsive transcription factor 4-like [Cicer arietinum] gi|502144028|ref|XP_004505555.1|
Lj0g3v0293529	2.94586	0	Protein coding	PREDICTED: ethylene-responsive transcription factor 4-like [Glycine max] gi|356522656|ref|XP_003529962.1|
Lj1g3v2623740	1.81396	3.88e-13	Protein coding	PREDICTED: ethylene-responsive transcription factor 4-like [Glycine max] gi|356522656|ref|XP_003529962.1|
Lj2g3v1989210	0.732385	0.000677402	Protein coding	PREDICTED: ethylene-responsive transcription factor 5-like [Glycine max] gi|356541103|ref|XP_003539022.1|
Lj6g3v1175110	1.70348	0.00644497	Protein coding	PREDICTED: ethylene-responsive transcription factor ERF017-like [Glycine max] gi|356530453|ref|XP_003533795.1|
Lj3g3v2453370	1.84547	3.66e-07	Protein coding	PREDICTED: ethylene-responsive transcription factor ERF023-like [Cicer arietinum] gi|502114012|ref|XP_004494833.1|
Lj0g3v0209889	2.98504	0.0292857	Protein coding	PREDICTED: ethylene-responsive transcription factor ERF024-like [Glycine max] gi|356570831|ref|XP_003553587.1|
Lj5g3v1156330	2.86467	0.0230897	Protein coding	PREDICTED: ethylene-responsive transcription factor ERF098-like [Fragaria vesca subsp. vesca] gi|470111959|ref|XP_004292207.1|
Lj4g3v2871880	1.75136	0.00144522	Protein coding	PREDICTED: ethylene-responsive transcription factor ERF114-like [Vitis vinifera] gi|225456495|ref|XP_002280924.1|
Lj6g3v1984370	0.923068	0.000112434	Protein coding	PREDICTED: ethylene-responsive transcription factor ESR1-like [Cicer arietinum] gi|502078380|ref|XP_004485926.1|
Lj4g3v1983490	1.16571	0.000349023	Protein coding	PREDICTED: eukaryotic translation initiation factor 5A-2-like [Cicer arietinum] gi|502149980|ref|XP_004507734.1|
Lj0g3v0359999	0.662245	2.42e-06	Protein coding	PREDICTED: expansin-A15-like [Cicer arietinum] gi|502143644|ref|XP_004505412.1|
Lj6g3v0315120	1.09122	3.41e-08	Protein coding	PREDICTED: expansin-A8-like [Cicer arietinum] gi|502129592|ref|XP_004500357.1|
Lj4g3v1894280	1.01432	0.0108827	Protein coding	PREDICTED: extended synaptotagmin-1-like isoform 1 [Glycine max] gi|356562953|ref|XP_003549732.1|
Lj0g3v0298499	0.714949	0.00700163	Protein coding	PREDICTED: extensin-2-like [Cicer arietinum] gi|502124916|ref|XP_004498723.1|
Lj2g3v1277810	3.52196	0	Protein coding	PREDICTED: extracellular ribonuclease LE-like [Glycine max] gi|356499815|ref|XP_003518732.1|
Lj0g3v0357469	1.19897	3.71e-12	Protein coding	PREDICTED: fatty acid desaturase 3-like [Glycine max] gi|356526912|ref|XP_003532059.1|
Lj2g3v0856440	2.71792	0.00734019	Protein coding	PREDICTED: F-box only protein 13-like [Glycine max] gi|356507137|ref|XP_003522327.1|
Lj1g3v1798690	0.965631	0.00383521	Protein coding	PREDICTED: F-box only protein 13-like [Glycine max] gi|356507137|ref|XP_003522327.1|
Lj4g3v0445610	0.78162	3.62e-07	Protein coding	PREDICTED: F-box protein At1g61340-like [Glycine max] gi|356521299|ref|XP_003529294.1|
Lj5g3v0218110	0.980188	0.0040718	Protein coding	PREDICTED: F-box protein At1g67340-like [Glycine max] gi|356525160|ref|XP_003531195.1|
Lj0g3v0178739	4.02265	0.000151659	Protein coding	PREDICTED: F-box protein At2g26850-like [Glycine max] gi|356537561|ref|XP_003537295.1|
Lj0g3v0245429	1.0028	4.64e-08	Protein coding	PREDICTED: F-box protein At2g27310-like [Glycine max] gi|356547118|ref|XP_003541964.1|
Lj1g3v3207810	2.48292	0.0222916	Protein coding	PREDICTED: F-box protein At2g39490-like [Cicer arietinum] gi|502102491|ref|XP_004492092.1|
Lj5g3v0310310	0.920975	0.000489043	Protein coding	PREDICTED: F-box protein At3g12350-like [Cicer arietinum] gi|502125603|ref|XP_004498990.1|
Lj0g3v0194509	0.703735	2.42e-06	Protein coding	PREDICTED: F-box protein PP2-A12-like [Cicer arietinum] gi|502160000|ref|XP_004511601.1|
Lj5g3v2027200	1.6997	0.0183614	Protein coding	PREDICTED: F-box protein PP2-A13-like [Glycine max] gi|356535898|ref|XP_003536479.1|
Lj3g3v0742520	1.14594	2.75e-06	Protein coding	PREDICTED: F-box/FBD/LRR-repeat protein At3g14710-like [Cicer arietinum] gi|502087927|ref|XP_004488684.1|
Lj0g3v0113409	0.757592	0.00232758	Protein coding	PREDICTED: F-box/FBD/LRR-repeat protein At4g26340-like [Glycine max] gi|356527370|ref|XP_003532284.1|
Lj0g3v0302029	0.661452	1.61e-08	Protein coding	PREDICTED: F-box/kelch-repeat protein At1g22040-like [Glycine max] gi|356515826|ref|XP_003526599.1|
Lj4g3v2949810	0.979711	1.72e-08	Protein coding	PREDICTED: F-box/kelch-repeat protein At1g67480-like [Glycine max] gi|356525146|ref|XP_003531188.1|
Lj4g3v2539170	0.857372	9.96e-10	Protein coding	PREDICTED: F-box/kelch-repeat protein At1g67480-like [Glycine max] gi|356525146|ref|XP_003531188.1|
Lj0g3v0068869	1.35682	0.0221275	Protein coding	PREDICTED: F-box/kelch-repeat protein At3g06240-like [Glycine max] gi|356571461|ref|XP_003553895.1|
Lj0g3v0068009	0.604655	0.0115006	Protein coding	PREDICTED: F-box/kelch-repeat protein At3g06240-like [Glycine max] gi|356571461|ref|XP_003553895.1|
Lj1g3v4226580	4.8201	0.00621615	Protein coding	PREDICTED: F-box/kelch-repeat protein At3g23880-like [Cicer arietinum] gi|502118849|ref|XP_004496418.1|
Lj3g3v3513450	2.87381	0.00596763	Protein coding	PREDICTED: F-box/kelch-repeat protein At3g23880-like [Cicer arietinum] gi|502167973|ref|XP_004514290.1|
Lj0g3v0055609	0.936258	0.0365795	Protein coding	PREDICTED: F-box/kelch-repeat protein At3g27150-like [Cicer arietinum] gi|502167348|ref|XP_004514113.1|
Lj0g3v0055579	1.1791	7.48e-06	Protein coding	PREDICTED: F-box/kelch-repeat protein At3g27150-like [Glycine max] gi|356558716|ref|XP_003547649.1|
Lj2g3v1549980	2.53122	0	Protein coding	PREDICTED: F-box/kelch-repeat protein SKIP25-like [Cicer arietinum] gi|502162027|ref|XP_004512365.1|
Lj1g3v4446660	1.18221	8.74e-05	Protein coding	PREDICTED: F-box/kelch-repeat protein SKIP30-like [Glycine max] gi|356504941|ref|XP_003521251.1|
Lj1g3v1785990	1.11041	4.47e-07	Protein coding	PREDICTED: fe(2+) transport protein 3 chloroplastic-like isoform X1 [Cicer arietinum] gi|502132665|ref|XP_004501470.1|
Lj1g3v4897990	2.13765	0	Protein coding	PREDICTED: ferredoxin-3 chloroplastic-like isoform X1 [Cicer arietinum] gi|502120992|ref|XP_004497151.1|
Lj1g3v4154900	1.14856	1.95e-11	Protein coding	PREDICTED: ferredoxin-dependent glutamate synthase 1 chloroplastic-like isoform X1 [Cicer arietinum] gi|502108182|ref|XP_004493407.1|
Lj0g3v0066409	0.872407	9.49e-06	Protein coding	PREDICTED: FK506-binding protein 4-like [Cicer arietinum] gi|502105398|ref|XP_004492796.1|
Lj3g3v0525150	0.736805	0.022198	Protein coding	PREDICTED: FKBP-type peptidyl-prolyl cis-trans isomerase 6 chloroplastic-like [Glycine max] gi|356520790|ref|XP_003529043.1|
Lj1g3v1079690	0.86078	2.09e-06	Protein coding	PREDICTED: flavanone 3-dioxygenase-like [Glycine max] gi|356509147|ref|XP_003523313.1|
Lj3g3v2576980	2.70879	1.4e-08	Protein coding	PREDICTED: flavonoid 3'-monooxygenase-like [Glycine max] gi|356558932|ref|XP_003547756.1|
Lj0g3v0005129	1.46501	0.00141705	Protein coding	PREDICTED: flavonoid 3'-monooxygenase-like [Glycine max] gi|356558932|ref|XP_003547756.1|
Lj3g3v2577140	1.29776	0.0138787	Protein coding	PREDICTED: flavonoid 3'-monooxygenase-like [Glycine max] gi|356558932|ref|XP_003547756.1|
Lj0g3v0108509	0.964371	0.00191838	Protein coding	PREDICTED: flavonol synthase/flavanone 3-hydroxylase-like [Fragaria vesca subsp. vesca] gi|470149251|ref|XP_004310153.1|
Lj0g3v0108499	0.711316	0.00554095	Protein coding	PREDICTED: flavonol synthase/flavanone 3-hydroxylase-like [Fragaria vesca subsp. vesca] gi|470149251|ref|XP_004310153.1|
Lj0g3v0110469	0.913664	0.0044971	Protein coding	PREDICTED: flavoprotein wrbA-like [Glycine max] gi|356553062|ref|XP_003544877.1|
Lj4g3v0768510	1.12217	4.37e-14	Protein coding	PREDICTED: formamidase-like isoform X1 [Cicer arietinum] gi|502152742|ref|XP_004509071.1|
Lj4g3v0768430	1.41929	1.51e-13	Protein coding	PREDICTED: formamidase-like isoform X2 [Cicer arietinum] gi|502152744|ref|XP_004509072.1|
Lj0g3v0097989	4.5592	0.0276999	Protein coding	PREDICTED: formate--tetrahydrofolate ligase-like [Fragaria vesca subsp. vesca] gi|470117630|ref|XP_004294956.1|
Lj1g3v2896050	1.25837	1.68e-10	Protein coding	PREDICTED: formin-like protein 1-like [Cicer arietinum] gi|502106220|ref|XP_004492891.1|
Lj1g3v0416320	1.66467	0.00444833	Protein coding	PREDICTED: formin-like protein 8-like [Glycine max] gi|356519005|ref|XP_003528165.1|
Lj0g3v0115049	0.618545	5.14e-06	Protein coding	PREDICTED: formin-like protein 8-like [Glycine max] gi|356524087|ref|XP_003530664.1|
Lj6g3v2222140	1.48685	0.00254305	Protein coding	PREDICTED: fructose-16-bisphosphatase cytosolic-like [Glycine max] gi|356525912|ref|XP_003531565.1|
Lj0g3v0094579	1.91292	4.83e-07	Protein coding	PREDICTED: G2/mitotic-specific cyclin-2-like [Cicer arietinum] gi|502081685|ref|XP_004486936.1|
Lj3g3v1129000	1.01195	0.00207501	Protein coding	PREDICTED: GABA transporter 1-like [Cicer arietinum] gi|502145670|ref|XP_004506126.1|
Lj2g3v0932890	2.17143	0	Protein coding	PREDICTED: galactinol--sucrose galactosyltransferase-like [Cicer arietinum] gi|502090435|ref|XP_004489227.1|
Lj2g3v0932880	1.78751	1.11e-09	Protein coding	PREDICTED: galactinol--sucrose galactosyltransferase-like [Glycine max] gi|356511694|ref|XP_003524558.1|
Lj1g3v2124850	0.703268	0.000107314	Protein coding	PREDICTED: gamma carbonic anhydrase 1 mitochondrial-like [Cucumis sativus] gi|449469963|ref|XP_004152688.1|
Lj0g3v0170729	2.06423	3.29e-05	Protein coding	PREDICTED: ganglioside-induced differentiation-associated protein 2-like [Cicer arietinum] gi|502161649|ref|XP_004512237.1|
Lj2g3v1647680	1.92593	2.43e-09	Protein coding	PREDICTED: ganglioside-induced differentiation-associated protein 2-like [Cicer arietinum] gi|502161649|ref|XP_004512237.1|
Lj2g3v1659240	1.69671	0	Protein coding	PREDICTED: ganglioside-induced differentiation-associated protein 2-like [Cicer arietinum] gi|502161649|ref|XP_004512237.1|
Lj6g3v2255720	1.04551	3.8e-17	Protein coding	PREDICTED: G-box-binding factor 4 [Glycine max] gi|356525926|ref|XP_003531572.1|
Lj1g3v4979970	0.629988	3.98e-08	Protein coding	PREDICTED: GDP-mannose 35-epimerase-like isoform X1 [Cicer arietinum] gi|502117369|ref|XP_004495797.1|
Lj0g3v0303429	1.57403	0	Protein coding	PREDICTED: GDP-mannose-dependent alpha-mannosyltransferase-like [Glycine max] gi|356496170|ref|XP_003516943.1|
Lj0g3v0303419	1.51136	3.16e-08	Protein coding	PREDICTED: GDP-mannose-dependent alpha-mannosyltransferase-like [Glycine max] gi|356496170|ref|XP_003516943.1|
[truncated: 1,216 more rows]

## Sheet: 2 smax1-2 vs WT Down
Gene ID	Log2FC	Adj p-val	Sequence type	Annotation
Lj3g3v1953530	-2.80944	0.00123094	Protein coding	11S seed storage globulin B [Chenopodium quinoa] gi|115343513|gb|ABI94736.1|
Lj6g3v1720560	-3.96768	0.0251363	Protein coding	14 kDa proline-rich protein DC2.15 [Medicago truncatula] gi|357448007|ref|XP_003594279.1|
Lj0g3v0346339	-0.799895	4.76e-11	Protein coding	14 kDa proline-rich protein DC2.15 [Medicago truncatula] gi|357476925|ref|XP_003608748.1|
Lj0g3v0229079	-1.65651	0	Protein coding	177 protein [Medicago truncatula] gi|357453693|ref|XP_003597127.1|
Lj5g3v1135100	-1.1768	3.56e-08	Protein coding	1-aminocyclopropane-1-carboxylate oxidase-like protein [Medicago truncatula] gi|357451781|ref|XP_003596167.1|
Lj5g3v0528840	-0.735841	0.0462575	Protein coding	1-aminocyclopropane-1-carboxylate oxidase-like protein [Medicago truncatula] gi|357451795|ref|XP_003596174.1|
Lj0g3v0070749	-0.68038	0.0113007	Protein coding	21 kDa protein [Medicago truncatula] gi|357455903|ref|XP_003598232.1|
Lj4g3v2406420	-1.45243	0.0297694	Protein coding	2-oxoglutarate (2OG) and Fe(II)-dependent oxygenase superfamily protein [Arabidopsis thaliana] gi|79375455|ref|NP_176975.2|
Lj3g3v3689910	-1.01353	0.015479	Protein coding	2-oxoglutarate and Fe(II)-dependent oxygenase superfamily protein isoform 1 [Theobroma cacao] gi|508783620|gb|EOY30876.1|
Lj3g3v2995670	-2.30543	0.00611823	Protein coding	3-isopropylmalate dehydratase small subunit [Cryptobacterium curtum DSM 15641] gi|256826884|ref|YP_003150843.1|
Lj6g3v1915840	-1.14755	4.95e-07	Protein coding	4Fe-4S ferredoxin iron-sulfur binding [Medicago truncatula] gi|124359951|gb|ABN07967.1|
Lj1g3v3137860	-3.1276	0.0409047	Protein coding	60S ribosomal protein L23 [Medicago truncatula] gi|357455843|ref|XP_003598202.1|
Lj6g3v1093550	-0.601863	0.0327813	Protein coding	60S ribosomal protein L32 [Medicago truncatula] gi|357518857|ref|XP_003629717.1|
Lj4g3v2227830	-2.42151	0.00989276	Protein coding	ABC transporter B family member [Medicago truncatula] gi|357479199|ref|XP_003609885.1|
Lj4g3v2788050	-1.07652	0.00432115	Protein coding	ABC transporter family protein [Populus trichocarpa] gi|224093878|ref|XP_002310031.1|
Lj0g3v0065079	-1.07012	3.05e-09	Protein coding	ABC transporter G family member [Medicago truncatula] gi|357443805|ref|XP_003592180.1|
Lj1g3v5062670	-1.26741	0.0361936	Protein coding	ABC-type polysaccharide/polyol phosphate transport system ATPase component-like protein [Francisella philomiragia subsp. philomiragia ATCC 25017] gi|167627481|ref|YP_001677981.1|
Lj0g3v0281009	-0.621295	0.000172259	Protein coding	Acid beta-fructofuranosidase [Medicago truncatula] gi|357476945|ref|XP_003608758.1|
Lj1g3v4139400	-0.744216	0.00068378	Protein coding	acid phosphatase class IIIB protein [Arabidopsis thaliana] gi|18405204|ref|NP_565918.1|
Lj0g3v0020279	-1.90749	0	Protein coding	ACT-like superfamily protein isoform 1 [Theobroma cacao] gi|508716051|gb|EOY07948.1|
Lj0g3v0230639	-1.76999	0	Protein coding	ACT-like superfamily protein isoform 1 [Theobroma cacao] gi|508716051|gb|EOY07948.1|
Lj0g3v0081159	-0.607816	0.00533159	Protein coding	acyl carrier protein 5 [Arabidopsis thaliana] gi|15240461|ref|NP_198072.1|
Lj1g3v4483750	-1.53148	0.0417672	Protein coding	acyl-CoA dehydrogenase [Xanthomonas albilineans GPE PC73] gi|285018961|ref|YP_003376672.1|
Lj2g3v1966140	-0.599481	0.0227586	Protein coding	Acyl-CoA N-acyltransferases (NAT) superfamily protein [Theobroma cacao] gi|508699759|gb|EOX91655.1|
Lj3g3v2097100	-0.886718	0.035974	Protein coding	Acyl-CoA N-acyltransferases superfamily protein [Theobroma cacao] gi|508778804|gb|EOY26060.1|
Lj4g3v0120300	-0.71319	0.0121429	Protein coding	Acyl-protein thioesterase [Medicago truncatula] gi|357480429|ref|XP_003610500.1|
Lj4g3v1784870	-1.36447	1.83e-05	Protein coding	Adenine nucleotide alpha hydrolases-like superfamily protein isoform 2 [Theobroma cacao] gi|508773661|gb|EOY20917.1|
Lj5g3v0962690	-1.17065	0.0034224	Protein coding	adenylate isopentenyltransferase [Lotus japonicus] gi|90421410|gb|ABD93934.1|
Lj6g3v1177330	-1.41508	0.00376788	Protein coding	Adipocyte plasma membrane-associated protein [Medicago truncatula] gi|357450079|ref|XP_003595316.1|
Lj0g3v0103099	-1.16641	0.0456012	Protein coding	agenet domain-containing protein / bromo-adjacent homology (BAH) domain-containing protein [Arabidopsis thaliana] gi|22327858|ref|NP_200371.2|
Lj5g3v2183680	-0.864332	0.0360057	Protein coding	agenet domain-containing protein [Arabidopsis thaliana] gi|42561856|ref|NP_172403.3|
Lj3g3v3639190	-0.851807	3.15e-09	Protein coding	AIG2-like (avirulence induced gene) family protein [Theobroma cacao] gi|508718283|gb|EOY10180.1|
Lj1g3v2444980	-1.78534	0	Protein coding	Alanine glyoxylate aminotransferase-like protein [Medicago truncatula] gi|357506541|ref|XP_003623559.1|
Lj0g3v0362469	-0.71354	3.31e-07	Protein coding	Aldo/keto-reductase family protein [Medicago truncatula] gi|357512299|ref|XP_003626438.1|
Lj6g3v1413760	-2.2434	1.39e-06	Protein coding	allantoate amidohydrolase [Glycine max] gi|218158555|gb|ACK75561.1|
Lj1g3v4590880	-1.09016	0.025863	Protein coding	allene oxide cyclase 4 chloroplastic-like [Glycine max] gi|358249326|ref|NP_001240033.1|
Lj2g3v1415340	-0.712719	0.000206462	Protein coding	Alliin lyase [Medicago truncatula] gi|357485759|ref|XP_003613167.1|
Lj4g3v2215160	-0.717933	4.48e-07	Protein coding	alpha/beta-Hydrolases superfamily protein [Arabidopsis thaliana] gi|334184121|ref|NP_001189503.1|
Lj0g3v0021379	-2.06036	4.31e-06	Protein coding	Alpha-amylase [Medicago truncatula] gi|357468733|ref|XP_003604651.1|
Lj1g3v4763590	-3.8191	7.48e-06	Protein coding	amidohydrolase [Variovorax paradoxus S110] gi|239813352|ref|YP_002942262.1|
Lj0g3v0273309	-1.71133	1.51e-06	Protein coding	Amino acid permease [Medicago truncatula] gi|357495243|ref|XP_003617910.1|
Lj1g3v2372380	-0.588589	7.23e-05	Protein coding	Ammonium transporter 3 member [Medicago truncatula] gi|357506079|ref|XP_003623328.1|
Lj4g3v2846240	-1.43233	7.71e-07	Protein coding	Ammonium transporter 3 member [Medicago truncatula] gi|357520195|ref|XP_003630386.1|
Lj3g3v0273600	-1.06322	0.00162934	Protein coding	Ankyrin repeat-containing protein [Medicago truncatula] gi|357454831|ref|XP_003597696.1|
Lj2g3v2703390	-0.906836	3.98e-12	Protein coding	Aquaporin protein PIP11 [Medicago truncatula] gi|357461163|ref|XP_003600863.1|
Lj0g3v0015829	-1.39576	3.05e-05	Protein coding	Aquaporin protein PIP11 [Medicago truncatula] gi|357461165|ref|XP_003600864.1|
Lj2g3v0777200	-0.996363	0.011311	Protein coding	Arabinogalactan peptide [Medicago truncatula] gi|357500477|ref|XP_003620527.1|
Lj1g3v2766550	-0.968503	0.0164579	Protein coding	AraC family transcriptional regulator [Lachnospiraceae bacterium 6_1_63FAA] gi|490331500|ref|WP_004220922.1|
Lj6g3v1880200	-1.06574	8.62e-13	Protein coding	ARG10 [Vigna radiata] gi|2970051|dbj|BAA25187.1|
Lj1g3v3641920	-1.60533	0.0158245	Protein coding	Argininosuccinate synthase [Medicago truncatula] gi|357463609|ref|XP_003602086.1|
Lj0g3v0361789	-1.79083	9.45e-05	Protein coding	Asparagine synthetase [Medicago truncatula] gi|357463343|ref|XP_003601953.1|
Lj0g3v0055859	-0.650814	0.037237	Protein coding	AT DNA binding protein (Thy28) [Aspergillus niger CBS 513.88] gi|145257371|ref|XP_001401706.1|
Lj5g3v1201210	-2.08437	0.00526158	Protein coding	At3g23290 [Arabidopsis thaliana] gi|38566542|gb|AAR24161.1|
Lj5g3v1853120	-0.712149	0.000416316	Protein coding	AT5g61660/k11j9_180 [Arabidopsis thaliana] gi|15724296|gb|AAL06541.1|AF412088_1
Lj2g3v2414570	-1.00262	0.000219594	Protein coding	ATOFP17/OFP17 [Arabidopsis lyrata subsp. lyrata] gi|297826449|ref|XP_002881107.1|
Lj0g3v0157959	-0.78695	1.05e-06	Protein coding	ATPase [Reinekea blandensis] gi|495318904|ref|WP_008043651.1|
Lj6g3v1915830	-1.79514	5.72e-12	Protein coding	ATP-citrate lyase subunit B [Arabidopsis thaliana] gi|62318795|dbj|BAD93838.1|
Lj1g3v0764400	-2.23484	0.00695567	Protein coding	ATP-dependent Clp protease ATP-binding protein [[Bacteroides] gi|495394598|ref|WP_008119298.1|
Lj1g3v1453990	-1.19138	0.039195	Protein coding	ATP-dependent Clp protease ATP-binding subunit-like protein partial [Cyrtandra longifolia] gi|512795044|gb|AGO06529.1|
Lj0g3v0207079	-4.13115	0.0171028	Protein coding	ATP-dependent DNA helicase PIF1 [Medicago truncatula] gi|357459409|ref|XP_003599985.1|
Lj2g3v2537570	-3.24181	0.0073223	Protein coding	ATP-dependent DNA helicase PIF1 [Medicago truncatula] gi|357516567|ref|XP_003628572.1|
Lj1g3v2809230	-2.39595	1.04e-05	Protein coding	Auxin Efflux Carrier [Medicago truncatula] gi|357507711|ref|XP_003624144.1|
Lj2g3v1589590	-0.845839	0.00263134	Protein coding	Auxin efflux carrier family protein isoform 1 [Theobroma cacao] gi|508698726|gb|EOX90622.1|
Lj0g3v0273439	-2.6953	0.0372457	Protein coding	Auxin-induced protein 5NG4 [Medicago truncatula] gi|357445675|ref|XP_003593115.1|
Lj0g3v0106729	-0.625942	0.0345308	Protein coding	Auxin-induced protein 5NG4 [Medicago truncatula] gi|357461547|ref|XP_003601055.1|
Lj1g3v3354010	-2.03237	1.42e-06	Protein coding	Auxin-induced protein 6B [Medicago truncatula] gi|357467463|ref|XP_003604016.1|
Lj4g3v2846170	-0.799738	0.0242515	Protein coding	Auxin-induced protein 6B [Medicago truncatula] gi|357520185|ref|XP_003630381.1|
Lj4g3v3015140	-0.807577	1.93e-05	Protein coding	Auxin-induced protein 6B [Medicago truncatula] gi|357520673|ref|XP_003630625.1|
Lj1g3v2451200	-1.46259	1.37e-06	Protein coding	AZA-guanine resistant1 [Theobroma cacao] gi|508728159|gb|EOY20056.1|
Lj1g3v3690290	-1.18049	0.0126967	Protein coding	B3 domain-containing protein [Medicago truncatula] gi|357504755|ref|XP_003622666.1|
Lj1g3v0414710	-1.20475	0.0247232	Protein coding	bacterial surface protein 26-residue PARCEL repeat (3 repeats) [Ruminococcus albus] gi|488940150|ref|WP_002851225.1|
Lj6g3v0920850	-1.14961	1.82e-09	Protein coding	basic secretory protein (BSP) family protein [Arabidopsis thaliana] gi|15228024|ref|NP_181818.1|
Lj3g3v2095960	-0.710912	1.17e-08	Protein coding	Benzoyl coenzyme A benzyl alcohol benzoyl transferase [Medicago truncatula] gi|357441525|ref|XP_003591040.1|
Lj0g3v0270989	-1.74939	0.0224994	Protein coding	Beta-13-glucosyltransferase [Theobroma cacao] gi|508777574|gb|EOY24830.1|
Lj2g3v2902400	-1.09337	0.000202209	Protein coding	beta-13-glucuronosyltransferase [Lotus japonicus] gi|63087716|emb|CAI93173.1|
Lj3g3v2027440	-0.859114	0.000207246	Protein coding	beta-amyrin synthase [Lotus japonicus] gi|83016474|dbj|BAE53429.1|
Lj3g3v2027430	-0.598432	0.000808066	Protein coding	beta-amyrin synthase [Lotus japonicus] gi|83016474|dbj|BAE53429.1|
Lj2g3v1902110	-1.16625	1.53e-07	Protein coding	beta-carotene hydroxylase [Carica papaya] gi|325461582|gb|ADZ14893.1|
Lj4g3v1107470	-1.29508	6.07e-10	Protein coding	Beta-glucosidase [Medicago truncatula] gi|357475017|ref|XP_003607794.1|
Lj4g3v2604650	-2.42051	7.47e-10	Protein coding	Beta-lactamase-like protein ENSP00000383859 [Theobroma cacao] gi|508780741|gb|EOY27997.1|
Lj0g3v0185409	-0.929443	0.000361321	Protein coding	Beta-lactamase-like protein ENSP00000383859 [Theobroma cacao] gi|508780741|gb|EOY27997.1|
Lj3g3v1341610	-0.689635	1.2e-07	Protein coding	Blue copper protein [Medicago truncatula] gi|357453527|ref|XP_003597041.1|
Lj0g3v0103269	-2.42839	0.00820589	Protein coding	bone morphogenetic protein 5/7 bmp5/7 [Aedes aegypti] gi|157137998|ref|XP_001664112.1|
Lj0g3v0218649	-0.897336	0.00688828	Protein coding	branched-chain amino acid ABC transporter [Mesorhizobium amorphae] gi|493226551|ref|WP_006204625.1|
Lj3g3v1261050	-1.81182	1.04e-06	Protein coding	Bromodomain adjacent to zinc finger domain protein 2A [Heterocephalus glaber] gi|351703610|gb|EHB06529.1|
Lj1g3v4154950	-1.24876	0.00132016	Protein coding	BTB/POZ ankyrin repeat protein [Lotus japonicus] gi|343794556|gb|AEM62768.1|
Lj4g3v1200890	-1.16758	0.0411817	Protein coding	BTB/POZ ankyrin repeat protein [Lotus japonicus] gi|343794556|gb|AEM62768.1|
Lj0g3v0204789	-0.641975	0.0071031	Protein coding	BY-inesin-like protein [Medicago truncatula] gi|357454965|ref|XP_003597763.1|
Lj3g3v3374620	-1.05636	2.84e-12	Protein coding	bZIP transcription factor bZIP124 [Glycine max] gi|351724635|ref|NP_001238344.1|
Lj3g3v3374640	-0.977367	9.64e-12	Protein coding	bZIP transcription factor bZIP124 [Glycine max] gi|351724635|ref|NP_001238344.1|
Lj0g3v0216959	-4.89749	1e-18	Protein coding	C2 domain-containing protein [Arabidopsis lyrata subsp. lyrata] gi|297807817|ref|XP_002871792.1|
Lj5g3v0176630	-1.00934	6.44e-06	Protein coding	C2H2-like zinc finger protein [Theobroma cacao] gi|508723118|gb|EOY15015.1|
Lj0g3v0264869	-0.69996	0.0467349	Protein coding	C-5 cytosine-specific DNA methylase, Vacuolar protein sorting-associated protein [Medicago truncatula] gi|124360290|gb|ABN08303.1|
Lj3g3v0129250	-0.591487	0.0234774	Protein coding	cadmium tolerant 1 [Miscanthus sinensis] gi|197927011|dbj|BAG70356.1|
Lj4g3v2604140	-0.743661	0.0325093	Protein coding	Calmodulin binding protein [Medicago truncatula] gi|357518881|ref|XP_003629729.1|
Lj0g3v0116819	-1.94583	0.00847278	Protein coding	Carbonic anhydrase [Medicago truncatula] gi|357489981|ref|XP_003615278.1|
Lj3g3v0323460	-1.19831	0.0367727	Protein coding	Casein kinase I isoform delta-like protein [Medicago truncatula] gi|357454571|ref|XP_003597566.1|
Lj3g3v1203500	-0.699432	1.25e-09	Protein coding	casparian strip membrane protein 5 [Glycine max] gi|351725825|ref|NP_001236338.1|
Lj0g3v0245089	-1.47394	0.000906597	Protein coding	cation transporter [Clostridium sp. D5] gi|496290878|ref|WP_009002916.1|
Lj3g3v0708100	-1.15538	0.00823214	Protein coding	cc-nbs-lrr resistance protein [Populus trichocarpa] gi|224103271|ref|XP_002334072.1|
Lj4g3v0998890	-0.806889	0.0481135	Protein coding	CCP [Medicago truncatula] gi|357518209|ref|XP_003629393.1|
Lj0g3v0036869	-4.28907	0.0306386	Protein coding	Cell growth defect factor-2 isoform 1 [Theobroma cacao] gi|508723047|gb|EOY14944.1|
Lj2g3v2088410	-1.08231	0.00792673	Protein coding	Chain A Arabidopsis Thaliana Dynamin-Related Protein 1a (Atdrp1a) In Prefission State_x0001_gi|390136234|pdb|3T34|B Chain B Arabidopsis Thaliana Dynamin-Related Protein 1a (Atdrp1a) In Prefission State_x0001_gi|390136235|pdb|3T35|A Chain A Arabidopsis Thaliana Dynamin-Related Protein 1a In Postfission State_x0001_gi|390136236|pdb|3T35|B Chain B Arabidopsis Thaliana Dynamin-Related Protein 1a In P…
Lj2g3v0635430	-1.00063	8.99e-05	Protein coding	chalcone reductase [Sesbania rostrata] gi|2792155|emb|CAA11226.1|
Lj1g3v0726920	-0.684256	0.00325449	Protein coding	Chaperone DnaJ-domain superfamily protein isoform 1 [Theobroma cacao] gi|508724229|gb|EOY16126.1|
Lj0g3v0258139	-2.89809	0.0291064	Protein coding	Chaperone protein dnaJ [Medicago truncatula] gi|357438881|ref|XP_003589717.1|
Lj0g3v0258149	-2.63634	0.00866462	Protein coding	Chaperone protein dnaJ [Medicago truncatula] gi|357438881|ref|XP_003589717.1|
Lj0g3v0157559	-1.47387	0.0464554	Protein coding	CheA signal transduction histidine kinase [Cyanothece sp. PCC 8801] gi|218248097|ref|YP_002373468.1|
Lj3g3v3120810	-1.77708	0.00756974	Protein coding	Chitinase [Medicago truncatula] gi|357499923|ref|XP_003620250.1|
Lj0g3v0191959	-2.19458	0.0402239	Protein coding	chloroplast sensor kinase [Arabidopsis thaliana] gi|42572021|ref|NP_974101.1|
Lj0g3v0306559	-0.596514	0.000240302	Protein coding	Choline transporter-like protein 5-A [Medicago truncatula] gi|357488431|ref|XP_003614503.1|
Lj2g3v2475540	-1.51333	0.0452919	Protein coding	Class I glutamine amidotransferase-like superfamily protein [Theobroma cacao] gi|508711166|gb|EOY03063.1|
Lj4g3v0189810	-2.18638	0.00729585	Protein coding	CLE03 protein [Glycine max] gi|321172946|gb|ADW77257.1|
Lj5g3v2013980	-1.13518	0.0232399	Protein coding	CLE10 protein [Glycine max] gi|321172960|gb|ADW77264.1|
Lj3g3v3363120	-0.585918	0.0407897	Protein coding	CM0216.210.nc [Lotus japonicus] gi|164564727|dbj|BAF98210.1|
Lj0g3v0339159	-1.51826	0.0477431	Protein coding	CM0216.410.nc [Lotus japonicus] gi|164564742|dbj|BAF98223.1|
Lj2g3v2905010	-0.658855	0.000213438	Protein coding	CM0545.310.nc [Lotus japonicus] gi|164605534|dbj|BAF98600.1|
Lj2g3v2904990	-0.860399	0.0344779	Protein coding	CM0545.320.nc [Lotus japonicus] gi|164605533|dbj|BAF98599.1|
Lj2g3v2904980	-1.46727	0.0324794	Protein coding	CM0545.330.nc [Lotus japonicus] gi|164605532|dbj|BAF98598.1|
Lj2g3v2904930	-0.838472	0.00804046	Protein coding	CM0545.370.nc [Lotus japonicus] gi|164605530|dbj|BAF98596.1|
Lj0g3v0310469	-0.823398	9.28e-09	Protein coding	cobalt ABC transporter [Treponema denticola] gi|488746944|ref|WP_002670266.1|
Lj0g3v0123079	-1.35851	0.017992	Protein coding	conserved hypothetical protein [Leishmania infantum JPCM5] gi|339898073|ref|XP_001465520.2|
Lj0g3v0324739	-1.04003	0.0216309	Protein coding	Cornifelin [Medicago truncatula] gi|357517947|ref|XP_003629262.1|
Lj2g3v3022860	-2.44649	0.0023483	Protein coding	Crt-like protein [Medicago truncatula] gi|357493893|ref|XP_003617235.1|
Lj5g3v1939470	-0.658434	0.00568344	Protein coding	Cupredoxin superfamily protein isoform 1 [Theobroma cacao] gi|508724844|gb|EOY16741.1|
Lj0g3v0290239	-0.913588	0.00624399	Protein coding	cyclin B3-1 [Arabidopsis thaliana] gi|334182617|ref|NP_173083.3|
Lj1g3v4862870	-0.715908	0.0338469	Protein coding	cyclin-like F-box [Phaseolus vulgaris] gi|270342098|gb|ACZ74681.1|
Lj0g3v0287639	-1.81388	3.75e-13	Protein coding	cysteine proteinase precursor [Glycine max] gi|351721126|ref|NP_001237199.1|
Lj0g3v0176099	-0.814725	0.0310931	Protein coding	Cysteine/Histidine-rich C1 domain family protein [Theobroma cacao] gi|508707055|gb|EOX98951.1|
Lj0g3v0358399	-1.30498	0.0115394	Protein coding	Cysteine-rich receptor-like protein kinase [Medicago truncatula] gi|357453577|ref|XP_003597066.1|
Lj5g3v0659450	-0.834532	7.17e-08	Protein coding	Cysteine-type peptidase [Medicago truncatula] gi|357440359|ref|XP_003590457.1|
Lj4g3v3015270	-1.19231	0	Protein coding	Cytidine deaminase [Medicago truncatula] gi|357520685|ref|XP_003630631.1|
Lj4g3v2400920	-4.68847	0.0141078	Protein coding	Cytochrome P450 [Medicago truncatula] gi|357480233|ref|XP_003610402.1|
Lj0g3v0105599	-2.53099	0.0280648	Protein coding	Cytochrome P450 [Medicago truncatula] gi|357506985|ref|XP_003623781.1|
Lj1g3v4303210	-0.727116	6.32e-07	Protein coding	Cytochrome P450 [Medicago truncatula] gi|357509833|ref|XP_003625205.1|
Lj0g3v0137329	-5.73701	0.00158231	Protein coding	cytochrome P450 [Trifolium repens] gi|170516431|gb|ACB15184.1|
Lj0g3v0216949	-0.672702	4.48e-06	Protein coding	cytochrome P450 monooxygenase [Lotus japonicus] gi|371940462|dbj|BAL45205.1|
Lj0g3v0362669	-0.991325	0.0130378	Protein coding	cytochrome P450 monooxygenase [Medicago truncatula] gi|371940452|dbj|BAL45200.1|
Lj2g3v3341900	-0.712082	0.0106116	Protein coding	Cytokinin-O-glucosyltransferase [Medicago truncatula] gi|357495617|ref|XP_003618097.1|
Lj1g3v4669310	-1.35453	0.000161664	Protein coding	DEAD-like helicase [Bacillus amyloliquefaciens IT-45] gi|451344863|ref|YP_007443494.1|
Lj1g3v1676630	-0.639911	0.0174599	Protein coding	dehydration responsive element binding protein [Halimodendron halodendron] gi|215401554|gb|ACJ66376.1|
Lj1g3v1676620	-0.626054	0.0218542	Protein coding	dehydration responsive element binding protein [Halimodendron halodendron] gi|215401554|gb|ACJ66376.1|
Lj2g3v2000320	-1.77998	2.76e-05	Protein coding	dehydration-responsive element binding protein 6 [Glycine max] gi|351726616|ref|NP_001235341.1|
Lj1g3v4851630	-0.739782	0.0352483	Protein coding	DELLA protein GAIP [Medicago truncatula] gi|357511373|ref|XP_003625975.1|
Lj0g3v0317469	-0.958604	0.00685146	Protein coding	diguanylate cyclase [Glaciecola psychrophila 170] gi|476413615|ref|YP_007543533.1|
Lj2g3v1168840	-3.43139	0.00300025	Protein coding	dihydropyrimidine dehydrogenase subunit A [Oscillochloris trichoides] gi|493610992|ref|WP_006563366.1|
Lj0g3v0151059	-0.626683	0.0228759	Protein coding	DNA gyrase B3 [Arabidopsis thaliana] gi|30680387|ref|NP_196031.2|
Lj1g3v0295860	-1.14411	0.038816	Protein coding	DNA polymerase III subunit gamma/tau [Medicago truncatula] gi|358348981|ref|XP_003638519.1|
Lj2g3v2558970	-0.630981	0.0214597	Protein coding	DNA repair protein complementing XP-C cells-like protein [Medicago truncatula] gi|357492015|ref|XP_003616296.1|
Lj3g3v0797420	-0.766199	0.00331506	Protein coding	DNA repair protein RadA [Roseburia intestinalis M50/1] gi|479201900|ref|YP_007830491.1|
Lj0g3v0289749	-2.24588	0.0183554	Protein coding	DnaJ homolog subfamily B member 13 [Triticum urartu] gi|474389126|gb|EMS65162.1|
Lj4g3v2412570	-1.26856	0.044411	Protein coding	DnaJ homolog subfamily C member-like protein [Medicago truncatula] gi|357463393|ref|XP_003601978.1|
Lj1g3v2377980	-1.57417	0.00112758	Protein coding	DRE-binding protein 2D,1 [Glycine max] gi|407829661|gb|AFU35564.1|
Lj3g3v2809130	-1.57754	0.0166799	Protein coding	DTW domain-containing protein isoform 2 [Theobroma cacao] gi|508707523|gb|EOX99419.1|
Lj0g3v0295169	-2.02116	0.0441915	Protein coding	DUF593-2 protein [Lotus japonicus] gi|158516788|gb|ABW70157.1|
Lj6g3v1903450	-1.43031	4.78e-07	Protein coding	DUF679 domain membrane protein 2 [Theobroma cacao] gi|508714435|gb|EOY06332.1|
Lj0g3v0073139	-0.870437	0.0108065	Protein coding	Ecotropic viral integration site 5 protein [Theobroma cacao] gi|508704879|gb|EOX96775.1|
Lj4g3v2400580	-0.732832	0.000107203	Protein coding	EF-hand calcium-binding domain-containing protein 4A [Theobroma cacao] gi|508713632|gb|EOY05529.1|
Lj3g3v3312810	-0.810714	0.023164	Protein coding	EFR3-like protein [Medicago truncatula] gi|357454465|ref|XP_003597513.1|
Lj6g3v2232290	-1.87118	8.46e-09	Protein coding	EKN protein [Glycine max] gi|351723589|ref|NP_001237540.1|
Lj6g3v0214760	-1.24084	1.66e-08	Protein coding	embryo-abundant protein EMB [Phaseolus vulgaris] gi|413968380|gb|AFW90528.1|
Lj6g3v0214750	-0.995476	1.44e-08	Protein coding	embryo-abundant protein EMB [Pisum sativum] gi|20339366|gb|AAM19356.1|AF369889_1
Lj1g3v4657800	-0.711532	0.0139904	Protein coding	Embryo-specific protein [Medicago truncatula] gi|357444229|ref|XP_003592392.1|
Lj3g3v2236800	-0.705398	2.01e-07	Protein coding	Epoxide hydrolase [Medicago truncatula] gi|357455099|ref|XP_003597830.1|
Lj5g3v0433570	-1.53057	0.0419496	Protein coding	ERECTA [Glycine max] gi|351724175|ref|NP_001235257.1|
Lj2g3v1255050	-3.4152	6.04e-06	Protein coding	esterase EstA [Pseudomonas aeruginosa] gi|489553045|ref|WP_003457647.1|
Lj0g3v0324199	-1.72637	1.33e-07	Protein coding	Ethylene receptor [Medicago truncatula] gi|357440711|ref|XP_003590633.1|
Lj5g3v0988440	-0.778183	1.44e-05	Protein coding	Ethylene receptor [Medicago truncatula] gi|357440711|ref|XP_003590633.1|
Lj5g3v0988450	-0.713897	9.32e-05	Protein coding	Ethylene receptor [Medicago truncatula] gi|357440711|ref|XP_003590633.1|
Lj0g3v0059169	-3.26934	5.36e-05	Protein coding	Ethylene-responsive transcription factor [Medicago truncatula] gi|357502687|ref|XP_003621632.1|
Lj1g3v3137730	-1.62147	0.00189346	Protein coding	Ethylene-responsive transcription factor [Medicago truncatula] gi|357502687|ref|XP_003621632.1|
Lj0g3v0013429	-0.682212	0.0254761	Protein coding	expansin [Melilotus albus] gi|33324609|gb|AAQ08016.1|
Lj6g3v1876730	-1.43071	1.6e-14	Protein coding	F11F12.2-like protein [Theobroma cacao] gi|508781430|gb|EOY28686.1|
Lj6g3v0820270	-1.34401	2.89e-05	Protein coding	F11F12.5 protein [Theobroma cacao] gi|508720341|gb|EOY12238.1|
Lj0g3v0201229	-1.10082	0.00414437	Protein coding	F12K11.5 [Arabidopsis thaliana] gi|6692676|gb|AAF24810.1|AC007592_3
Lj4g3v2400560	-0.690751	0.0234207	Protein coding	F28L1.9 protein [Theobroma cacao] gi|508713629|gb|EOY05526.1|
Lj6g3v1884530	-0.669288	0.0171215	Protein coding	F28L1.9 protein [Theobroma cacao] gi|508713629|gb|EOY05526.1|
Lj1g3v4996180	-1.18125	0.0100986	Protein coding	FAD/NAD(P)-binding oxidoreductase family protein [Theobroma cacao] gi|508719141|gb|EOY11038.1|
Lj0g3v0047489	-0.725064	0.0478764	Protein coding	FAD-dependent pyridine nucleotide-disulfide oxidoreductase [Olsenella uli DSM 7084] gi|302335791|ref|YP_003800998.1|
Lj6g3v1629500	-0.680751	1.48e-07	Protein coding	Fatty acid 2-hydroxylase [Medicago truncatula] gi|357448649|ref|XP_003594600.1|
Lj6g3v1065780	-4.35632	0.0298571	Protein coding	F-box family protein [Medicago truncatula] gi|357483733|ref|XP_003612153.1|
Lj2g3v1890920	-1.85323	0.000815467	Protein coding	F-box protein [Medicago truncatula] gi|357482823|ref|XP_003611698.1|
Lj2g3v1717610	-0.687159	0.0349195	Protein coding	F-box protein SKIP19 [Medicago truncatula] gi|357439753|ref|XP_003590154.1|
Lj1g3v2975890	-1.24797	0.0373878	Protein coding	F-box/LRR-repeat protein [Medicago truncatula] gi|357512359|ref|XP_003626468.1|
Lj1g3v1020030	-2.51941	0.0406203	Protein coding	F-box/WD repeat-containing protein [Medicago truncatula] gi|357464045|ref|XP_003602304.1|
Lj0g3v0360999	-1.72924	0.0150899	Protein coding	ferric reductase [Lotus japonicus] gi|331271992|gb|AED02590.1|
Lj0g3v0268429	-1.61142	0.00764137	Protein coding	ferric reductase [Lotus japonicus] gi|331271992|gb|AED02590.1|
Lj0g3v0105009	-1.44502	1.02e-09	Protein coding	ferric reductase [Lotus japonicus] gi|331271992|gb|AED02590.1|
Lj0g3v0104999	-1.34539	9.17e-08	Protein coding	ferric reductase [Lotus japonicus] gi|331271992|gb|AED02590.1|
Lj3g3v0489490	-3.03271	0.0106697	Protein coding	Ferric reductase defective 3a partial [Medicago truncatula] gi|358348501|ref|XP_003638284.1|
Lj0g3v0342089	-1.11137	1.64e-11	Protein coding	Flowering promoting factor 1 [Theobroma cacao] gi|508714592|gb|EOY06489.1|
Lj6g3v1444510	-0.646186	4e-07	Protein coding	Flowering promoting factor 1 [Theobroma cacao] gi|508714592|gb|EOY06489.1|
Lj0g3v0282139	-4.16883	0.0319093	Protein coding	Fructokinase-2 [Medicago truncatula] gi|357492165|ref|XP_003616371.1|
Lj2g3v0658090	-2.3216	0.00307483	Protein coding	fused compound leaf 1 [Lotus japonicus] gi|357640304|gb|AET87101.1|
Lj5g3v0529420	-0.721368	2.7e-05	Protein coding	G protein-coupled receptor kinase [Medicago truncatula] gi|357437003|ref|XP_003588777.1|
Lj6g3v0028760	-0.604346	0.0209304	Protein coding	G1-like protein [Selaginella moellendorffii] gi|270309068|dbj|BAI52974.1|
Lj6g3v0391180	-0.616919	0.0241049	Protein coding	G93-GW [Glycine max] gi|94983836|gb|ABF50623.1|
Lj1g3v4790770	-0.95737	0.0454649	Protein coding	galactinol synthase [Ammopiptanthus nanus] gi|294845786|gb|ADF43063.1|
Lj3g3v2039990	-0.770216	0.0152782	Protein coding	Galactose mutarotase-like superfamily protein isoform 1 [Theobroma cacao] gi|508784669|gb|EOY31925.1|
Lj4g3v2376130	-2.06779	0.00206328	Protein coding	galactose oxidase [Trifolium repens] gi|289540889|gb|ADD09566.1|
Lj2g3v2657250	-1.2916	0.000984859	Protein coding	GDP-D-mannose pyrophosphorylase [Actinidia latifolia] gi|224038262|gb|ACN38266.1|
Lj0g3v0255169	-0.659928	0.0109313	Protein coding	GDSL esterase/lipase [Medicago truncatula] gi|357438505|ref|XP_003589528.1|
Lj0g3v0104049	-1.16447	0.00956459	Protein coding	GDSL esterase/lipase [Medicago truncatula] gi|357494569|ref|XP_003617573.1|
Lj3g3v2318380	-0.703928	0.0444451	Protein coding	GDSL esterase/lipase APG [Medicago truncatula] gi|357513587|ref|XP_003627082.1|
Lj1g3v2326650	-3.77456	2.78e-06	Protein coding	GDSL-motif lipase/hydrolase family protein [Lotus japonicus] gi|283132377|dbj|BAI63594.1|
Lj1g3v1316980	-0.616751	0.000184835	Protein coding	Germin-like protein [Medicago truncatula] gi|357464681|ref|XP_003602622.1|
Lj3g3v3441340	-1.90196	0.0172318	Protein coding	Gibberellin induced protein [Medicago truncatula] gi|357509559|ref|XP_003625068.1|
Lj1g3v4205480	-1.3832	3e-09	Protein coding	Gibberellin induced protein [Medicago truncatula] gi|357509559|ref|XP_003625068.1|
Lj2g3v1058170	-1.00384	0.0366766	Protein coding	Gibberellin-regulated protein [Medicago truncatula] gi|357496419|ref|XP_003618498.1|
Lj5g3v2258210	-0.690988	0.0022236	Protein coding	Gibberellin-regulated protein [Medicago truncatula] gi|357496419|ref|XP_003618498.1|
Lj1g3v1798720	-3.13446	0.0104721	Protein coding	Glutamate receptor 2.8 [Medicago truncatula] gi|357465943|ref|XP_003603256.1|
Lj0g3v0303259	-1.74169	0.000313147	Protein coding	Glutamate receptor 2.8 [Medicago truncatula] gi|357465943|ref|XP_003603256.1|
Lj0g3v0303269	-1.59077	0.0007257	Protein coding	Glutamate receptor 2.8 [Medicago truncatula] gi|357465943|ref|XP_003603256.1|
Lj0g3v0335309	-0.684687	7.73e-08	Protein coding	glutamate-rich protein [Lotus japonicus] gi|42600550|dbj|BAD11133.1|
Lj0g3v0038759	-1.45453	8.96e-10	Protein coding	glutamyl- and glutaminyl-tRNA synthetase [Candidatus Puniceispirillum marinum IMCC1322] gi|294084072|ref|YP_003550830.1|
Lj4g3v3114590	-0.607911	0.0362147	Protein coding	glutaredoxin family protein [Arabidopsis lyrata subsp. lyrata] gi|297813511|ref|XP_002874639.1|
Lj0g3v0199229	-0.905346	0.02549	Protein coding	glutaredoxin-related protein [Arabidopsis thaliana] gi|18399411|ref|NP_566405.1|
Lj2g3v1849280	-0.620202	0.00117916	Protein coding	glutathione ABC transporter ATP-binding protein [Acidovorax radicis] gi|498150647|ref|WP_010464803.1|
Lj1g3v3441440	-0.677102	0.000193641	Protein coding	Glutathione S-transferase [Medicago truncatula] gi|357505821|ref|XP_003623199.1|
Lj0g3v0064389	-1.07825	1.66e-11	Protein coding	Glutathione S-transferase [Medicago truncatula] gi|357516231|ref|XP_003628404.1|
Lj1g3v3441490	-0.637199	1.18e-05	Protein coding	glutathione S-transferase GST 8 [Glycine max] gi|351726820|ref|NP_001238675.1|
Lj1g3v1813260	-4.08092	0.0353645	Protein coding	glycerol kinase partial [Listeria monocytogenes] gi|497604610|ref|WP_009918794.1|
Lj3g3v0235150	-2.04232	0.0323633	Protein coding	glycogen debranching protein [Citreicella sp. 357] gi|497190675|ref|WP_009504937.1|
Lj1g3v0651890	-1.32509	0.000104555	Protein coding	glycoside hydrolase family 18 protein [Bacteroides sp. D20] gi|496329008|ref|WP_009038186.1|
Lj0g3v0037029	-0.922547	1.36e-08	Protein coding	glycosyltransferase GT18P15 [Pueraria montana var. lobata] gi|319759272|gb|ADV71372.1|
Lj0g3v0290429	-1.36531	8.44e-16	Protein coding	GmCK1p [Glycine max] gi|351724363|ref|NP_001236799.1|
Lj0g3v0187979	-0.802013	0.0203575	Protein coding	GroES-like protein [Fomitiporia mediterranea MF3/22] gi|393221590|gb|EJD07075.1|
Lj3g3v0893750	-0.700533	0.0200835	Protein coding	Growth regulator like protein [Medicago truncatula] gi|357457469|ref|XP_003599015.1|
Lj1g3v1820980	-0.585852	3.74e-06	Protein coding	GTPase-activator protein [Trichomonas vaginalis G3] gi|123479305|ref|XP_001322811.1|
Lj2g3v2661550	-2.64912	0.00679399	Protein coding	GTP-binding protein EngA [Flavobacterium branchiophilum FL-15] gi|347537391|ref|YP_004844816.1|
Lj4g3v0866440	-0.645545	0.00072375	Protein coding	Guanine nucleotide-binding protein alpha-2 subunit [Medicago truncatula] gi|357483115|ref|XP_003611844.1|
Lj0g3v0149899	-1.84433	0.00869819	Protein coding	H0112G12.8 [Oryza sativa Indica Group] gi|116310040|emb|CAH67063.1|
Lj4g3v2215490	-0.69077	0.0427077	Protein coding	Haloacid dehalogenase-like hydrolase superfamily protein [Theobroma cacao] gi|508782861|gb|EOY30117.1|
Lj1g3v2557420	-0.676722	0.00891771	Protein coding	Harpin-induced protein 1 containing protein expressed [Oryza sativa Japonica Group] gi|77548401|gb|ABA91198.1|
Lj5g3v1145260	-0.929107	0.0319646	Protein coding	hAT family dimerisation domain containing protein [Oryza sativa Japonica Group] gi|31432341|gb|AAP53984.1|
Lj0g3v0206749	-1.07016	0.0197866	Protein coding	hAT family dimerization domain-containing protein [Arabidopsis thaliana] gi|240256365|ref|NP_680299.4|
Lj0g3v0190729	-0.631177	0.0249476	Protein coding	HAUS augmin-like complex subunit [Medicago truncatula] gi|357459655|ref|XP_003600108.1|
Lj0g3v0188709	-1.48226	0.000504861	Protein coding	Heat shock cognate 70 kDa protein [Medicago truncatula] gi|357449647|ref|XP_003595100.1|
Lj0g3v0256479	-0.970481	0.000189629	Protein coding	Heat shock protein [Medicago truncatula] gi|357503433|ref|XP_003622005.1|
Lj0g3v0211479	-0.771862	0.0228535	Protein coding	heat shock protein 70 partial [Ziziphus jujuba] gi|410369164|gb|AFV66576.1|
Lj3g3v0288910	-2.98943	2.33e-09	Protein coding	Histidine phosphotransfer protein [Medicago truncatula] gi|357454793|ref|XP_003597677.1|
Lj0g3v0249019	-1.15142	0.0245264	Protein coding	histidine triad family protein [Arabidopsis lyrata subsp. lyrata] gi|297792041|ref|XP_002863905.1|
Lj0g3v0324029	-4.39594	0.00966001	Protein coding	histone acetylase complex subunit Paf400 putative [Talaromyces stipitatus ATCC 10500] gi|242791402|ref|XP_002481750.1|
Lj0g3v0267409	-1.28663	0.0426926	Protein coding	HMGA2/WIF1 fusion protein [Homo sapiens] gi|125662765|gb|ABN50327.1|
Lj1g3v2724960	-0.822386	2.8e-06	Protein coding	HMG-I and HMG-Y DNA-binding [Medicago truncatula] gi|87162512|gb|ABD28307.1|
Lj1g3v3964650	-0.720281	0.00655067	Protein coding	HNH endonuclease [Theobroma cacao] gi|508719307|gb|EOY11204.1|
Lj0g3v0083039	-0.819683	0.00243958	Protein coding	homeobox protein knotted-1-like 2-like [Glycine max] gi|388556558|ref|NP_001253999.1|
Lj1g3v1037350	-0.592883	0.049734	Protein coding	Homeobox-leucine zipper protein ATHB-7 [Medicago truncatula] gi|357464079|ref|XP_003602321.1|
Lj1g3v3690020	-1.81556	0	Protein coding	homocitrate synthase [Lotus japonicus] gi|268607430|dbj|BAI49592.1|
Lj1g3v3690180	-1.15175	0	Protein coding	homocitrate synthase [Lotus japonicus] gi|268607430|dbj|BAI49592.1|
Lj2g3v1575430	-1.212	0.000953762	Protein coding	hydroxy-methyl-glutaryl-coenzyme A reductase [Bacopa monnieri] gi|256681158|gb|ACV04940.1|
Lj2g3v1468130	-1.07278	0.000684346	Protein coding	hydroxyproline-rich glycoprotein [Medicago truncatula] gi|163889363|gb|ABY48133.1|
Lj5g3v2044990	-0.693606	0.000694977	Protein coding	hydroxyproline-rich glycoprotein family protein [Arabidopsis thaliana] gi|42568470|ref|NP_199981.2|
Lj3g3v1770610	-2.10578	0.0435877	Protein coding	hypersensitive-induced response protein [Lotus japonicus] gi|57834178|dbj|BAD86819.1|
Lj0g3v0033989	-0.65676	0.00424726	Protein coding	hypothetical protein [Algoriphagus sp. PR1] gi|495475266|ref|WP_008199953.1|
Lj4g3v1876910	-0.625341	0.0246081	Protein coding	hypothetical protein [Bacillus cereus] gi|487998617|ref|WP_002070553.1|
Lj1g3v4575250	-0.902501	7.63e-13	Protein coding	hypothetical protein [Lactobacillus iners] gi|493789817|ref|WP_006738028.1|
Lj0g3v0288489	-1.36814	1.37e-07	Protein coding	hypothetical protein [Monosiga brevicollis MX1] gi|167521894|ref|XP_001745285.1|
Lj1g3v4288960	-1.86406	0.00737619	Protein coding	hypothetical protein [Pseudomonas phage PhiPA3] gi|334737999|gb|AEH03431.1|
Lj0g3v0122859	-1.03206	0.0303677	Protein coding	hypothetical protein [Streptomyces bottropensis] gi|491616807|ref|WP_005474362.1|
Lj0g3v0122849	-0.794661	0.0140192	Protein coding	hypothetical protein [Streptomyces bottropensis] gi|491616807|ref|WP_005474362.1|
Lj0g3v0106749	-1.24298	2.19e-09	Protein coding	hypothetical protein BEWA_007150 [Babesia equi] gi|510904931|ref|XP_004830972.1|
Lj4g3v2871870	-1.76524	0.0158437	Protein coding	hypothetical protein CAPTEDRAFT_215878 partial [Capitella teleta] gi|443704115|gb|ELU01327.1|
Lj4g3v1880830	-2.74329	0.000619928	Protein coding	hypothetical protein DICSQDRAFT_103732 [Dichomitus squalens LYAD-421 SS1] gi|395330760|gb|EJF63143.1|
Lj3g3v3668700	-3.74581	0.0499481	Protein coding	hypothetical protein FOMMEDRAFT_106598 [Fomitiporia mediterranea MF3/22] gi|393218632|gb|EJD04120.1|
Lj4g3v1259140	-2.44698	0.00349797	Protein coding	hypothetical protein KAFR_0D01660 [Kazachstania africana CBS 2517] gi|410078732|ref|XP_003956947.1|
Lj1g3v1787520	-1.58605	0.0187318	Protein coding	hypothetical protein KNAG_0F03720 [Kazachstania naganishii CBS 8797] gi|403216537|emb|CCK71034.1|
Lj6g3v0802300	-2.41651	0.0232455	Protein coding	hypothetical protein MELLADRAFT_92917 [Melampsora larici-populina 98AG31] gi|328851792|gb|EGG00943.1|
Lj0g3v0255559	-2.2605	0.0206209	Protein coding	hypothetical protein OXYTRI_16813 [Oxytricha trifallax] gi|403370914|gb|EJY85327.1|
Lj4g3v0510310	-3.47135	3.09e-07	Protein coding	hypothetical protein PIIN_10570 [Piriformospora indica DSM 11827] gi|353245706|emb|CCA76578.1|
Lj1g3v4578390	-1.59223	0.0215597	Protein coding	hypothetical protein PIIN_10570 [Piriformospora indica DSM 11827] gi|353245706|emb|CCA76578.1|
Lj0g3v0239459	-2.63	0.0133251	Protein coding	Inosine-5'-monophosphate dehydrogenase [Medicago truncatula] gi|357482805|ref|XP_003611689.1|
Lj1g3v2095610	-1.13705	3.26e-10	Protein coding	inositol phosphate kinase [Glycine max] gi|351721983|ref|NP_001237484.1|
Lj0g3v0323479	-1.15179	0.0298131	Protein coding	Intron maturase isoform 4 [Theobroma cacao] gi|508776847|gb|EOY24103.1|
Lj1g3v3835700	-3.98555	0.0410415	Protein coding	invertase inhibitor-like protein [Arabidopsis thaliana] gi|7670038|dbj|BAA94992.1|
Lj3g3v0211960	-0.764702	0.0282875	Protein coding	IST1-like protein [Medicago truncatula] gi|357454973|ref|XP_003597767.1|
Lj0g3v0328599	-4.4258	0.0214642	Protein coding	Jasmonate O-methyltransferase [Medicago truncatula] gi|357483563|ref|XP_003612068.1|
Lj5g3v1873040	-0.59121	6.52e-05	Protein coding	JHL23C09.7 [Jatropha curcas] gi|317106712|dbj|BAJ53211.1|
Lj1g3v3975470	-2.49553	4.53e-08	Protein coding	K(+)/H(+) antiporter [Medicago truncatula] gi|357508701|ref|XP_003624639.1|
Lj1g3v1955040	-0.83123	7.29e-12	Protein coding	Keratin-associated protein 10-6 isoform 1 [Theobroma cacao] gi|508781848|gb|EOY29104.1|
Lj1g3v2141150	-1.23293	0.024523	Protein coding	Kinesin-related protein [Medicago truncatula] gi|357466887|ref|XP_003603728.1|
Lj0g3v0346569	-0.962945	1.55e-05	Protein coding	Late embryogenesis abundant (LEA) protein-related [Theobroma cacao] gi|508720930|gb|EOY12827.1|
Lj6g3v1629670	-1.81245	4.86e-08	Protein coding	late embryogenesis abundant protein-like protein [Arabidopsis thaliana] gi|30685319|ref|NP_188574.2|
Lj6g3v1629660	-1.36401	0.00775017	Protein coding	late embryogenesis abundant protein-like protein [Arabidopsis thaliana] gi|30685319|ref|NP_188574.2|
Lj1g3v2372350	-2.47377	0.0315352	Protein coding	LAX [Medicago truncatula] gi|357506069|ref|XP_003623323.1|
Lj6g3v0521700	-0.791071	0.00302498	Protein coding	lectin [Glycine max] gi|351727529|ref|NP_001236140.1|
Lj5g3v2298000	-2.42086	0.00315678	Protein coding	Leucine carboxyl methyltransferase [Theobroma cacao] gi|508722864|gb|EOY14761.1|
Lj5g3v0292820	-0.966899	1.08e-08	Protein coding	Leucine-rich repeat family protein [Theobroma cacao] gi|508722485|gb|EOY14382.1|
Lj0g3v0286499	-0.70869	0.000496788	Protein coding	Lipaseshydrolases acting on ester bonds isoform 1 [Theobroma cacao] gi|508723738|gb|EOY15635.1|
Lj3g3v0324630	-1.42834	0.03249	Protein coding	Lipoxygenase [Medicago truncatula] gi|357454555|ref|XP_003597558.1|
Lj0g3v0060309	-1.09495	7.03e-10	Protein coding	Lissencephaly type-1-like homology motif, CTLH C-terminal to LisH motif, Nitrous oxide reductase N-terminal, WD40-like, Quinonprotein alcohol dehydrogenase-like [Medicago truncatula] gi|87162556|gb|ABD28351.1|
Lj5g3v1494620	-0.912022	2.75e-05	Protein coding	Long-chain-fatty-acid--CoA ligase [Amycolatopsis azurea] gi|491293661|ref|WP_005151676.1|
Lj2g3v0914760	-4.30295	0.0112774	Protein coding	lupeol synthase [Lotus japonicus] gi|83016477|dbj|BAE53430.1|
Lj2g3v0914630	-3.21336	0	Protein coding	lupeol synthase [Lotus japonicus] gi|83016477|dbj|BAE53430.1|
Lj0g3v0111659	-1.34936	0.0252365	Protein coding	Lupus brain antigen 1-like protein [Aegilops tauschii] gi|475599628|gb|EMT24290.1|
Lj4g3v0450040	-0.723746	0.000154019	Protein coding	Lysine ketoglutarate reductase trans-splicing-like protein [Medicago truncatula] gi|357446399|ref|XP_003593477.1|
Lj3g3v2318170	-0.814381	7.31e-05	Protein coding	LysM type receptor kinase [Lotus japonicus] gi|290490570|dbj|BAI79272.1|
Lj2g3v1828320	-0.819141	0.00443109	Protein coding	LysM type receptor kinase [Lotus japonicus] gi|290490598|dbj|BAI79286.1|
Lj4g3v2628690	-2.71998	0.0217712	Protein coding	MADS box protein AGb [Lotus japonicus] gi|60100354|gb|AAX13304.1|
Lj5g3v1913870	-1.30626	5.18e-10	Protein coding	major intrinsic protein NIP5,1 [Lotus japonicus] gi|162568623|gb|ABY19373.1|
Lj1g3v3088410	-0.749964	6.36e-07	Protein coding	Malate dehydrogenase [Lactobacillus gastricus] gi|494193542|ref|WP_007122006.1|
Lj0g3v0292959	-3.68444	5.58e-09	Protein coding	Malate dehydrogenase [Medicago truncatula] gi|357476083|ref|XP_003608327.1|
Lj1g3v3477210	-2.45326	4.36e-08	Protein coding	Male sterility 5 family protein [Medicago truncatula] gi|357505367|ref|XP_003622972.1|
Lj5g3v1988860	-1.07786	0.00265774	Protein coding	MATE2 transporter [Medicago truncatula] gi|317159541|gb|ADV04045.1|
Lj0g3v0195809	-1.94724	4.78e-10	Protein coding	Matrix metalloproteinase-28 [Medicago truncatula] gi|357482059|ref|XP_003611315.1|
Lj2g3v2449270	-1.34709	9.35e-05	Protein coding	Metal tolerance protein [Medicago truncatula] gi|357491543|ref|XP_003616059.1|
Lj0g3v0158689	-0.663716	1.28e-05	Protein coding	Metal transporter [Medicago truncatula] gi|357463543|ref|XP_003602053.1|
Lj3g3v3513750	-1.58837	2.93e-05	Protein coding	Metal-dependent phosphohydrolase [Arabidopsis thaliana] gi|15220978|ref|NP_173176.1|
Lj0g3v0117649	-1.19373	1.08e-06	Protein coding	Metallo-dependent hydrolase [Glarea lozoyensis ATCC 20868] gi|512201635|gb|EPE30463.1|
Lj0g3v0353609	-1.75103	5.13e-06	Protein coding	Methyltransferase FkbM family [Medicago truncatula] gi|357446127|ref|XP_003593341.1|
Lj0g3v0039979	-1.08812	0.048069	Protein coding	MFS transporter [Prevotella oulorum] gi|490515093|ref|WP_004380662.1|
Lj1g3v2141110	-1.04391	0.0229077	Protein coding	Microspherule protein [Medicago truncatula] gi|357466877|ref|XP_003603723.1|
Lj2g3v1468400	-1.18881	0.0247282	Protein coding	microspore-specific promoter 2 [Arabidopsis thaliana] gi|18422716|ref|NP_568669.1|
Lj5g3v1616850	-3.94663	0.0138111	Protein coding	Microtubule end binding protein EB1A [Theobroma cacao] gi|508774541|gb|EOY21797.1|
Lj4g3v0166220	-0.898474	0.000417604	Protein coding	Mitochondrial ribosomal protein L37 isoform 1 [Theobroma cacao] gi|508710779|gb|EOY02676.1|
Lj0g3v0260169	-1.59736	0.0261908	Protein coding	Mitochondrial transcription termination factor family protein [Theobroma cacao] gi|508706657|gb|EOX98553.1|
Lj2g3v3247910	-0.668101	0.00119081	Protein coding	Mitochondrial transcription termination factor family protein isoform 1 [Theobroma cacao] gi|508720235|gb|EOY12132.1|
Lj0g3v0312569	-1.26631	0.00166056	Protein coding	mitogen-activated protein kinase kinase kinase 2-like [Glycine max] gi|359806525|ref|NP_001241003.1|
Lj0g3v0312579	-1.26631	0.00166053	Protein coding	mitogen-activated protein kinase kinase kinase 2-like [Glycine max] gi|359806525|ref|NP_001241003.1|
Lj6g3v0779870	-0.882808	0.0337124	Protein coding	MLP-like protein [Medicago truncatula] gi|357438757|ref|XP_003589655.1|
Lj2g3v1378750	-0.738672	0.014177	Protein coding	MLP-like protein [Medicago truncatula] gi|357486019|ref|XP_003613297.1|
Lj3g3v1789010	-1.37933	1.02e-05	Protein coding	MLP-like protein [Medicago truncatula] gi|357515823|ref|XP_003628200.1|
Lj6g3v0815550	-0.660687	0.000428881	Protein coding	MtN5 protein [Medicago truncatula] gi|357494771|ref|XP_003617674.1|
Lj0g3v0075999	-1.90969	0.0115438	Protein coding	Multidrug and toxin extrusion protein [Medicago truncatula] gi|357481725|ref|XP_003611148.1|
Lj5g3v1600670	-0.735906	0.000261864	Protein coding	Multidrug resistance protein ABC transporter family protein [Medicago truncatula] gi|357442283|ref|XP_003591419.1|
Lj0g3v0298099	-0.880107	7.71e-05	Protein coding	multi-sensor hybrid histidine kinase [Pedosphaera parvula] gi|494657141|ref|WP_007415085.1|
Lj4g3v3016310	-1.73485	8.52e-09	Protein coding	MYB transcription factor MYB127 [Glycine max] gi|351721742|ref|NP_001235940.1|
Lj0g3v0212129	-0.77843	6.02e-05	Protein coding	MYB transcription factor MYB57 [Glycine max] gi|351721486|ref|NP_001235675.1|
Lj1g3v4830110	-0.849582	0.00591246	Protein coding	MYB transcription factor MYB64 [Glycine max] gi|363808294|ref|NP_001242243.1|
Lj2g3v1983980	-0.616416	0.00954726	Protein coding	Myb transcription factor-like protein [Medicago truncatula] gi|357482493|ref|XP_003611533.1|
Lj4g3v2820070	-0.887535	0.0219044	Protein coding	myo-inositol-1-phosphate synthase [Glycine max] gi|84311237|gb|ABC55421.1|
Lj0g3v0168879	-5.38957	1.71e-11	Protein coding	N3 like protein [Medicago truncatula] gi|14715258|emb|CAC44123.1|
Lj2g3v1277610	-0.757007	5.85e-06	Protein coding	NAC domain protein NAC1 [Glycine max] gi|351725980|ref|NP_001236855.1|
Lj3g3v1145900	-2.61693	0.0138905	Protein coding	NAD(P)-linked oxidoreductase superfamily protein isoform 2 [Theobroma cacao] gi|508786238|gb|EOY33494.1|
Lj0g3v0259339	-1.96488	0.0304674	Protein coding	NADH dehydrogenase subunit I [Lotus japonicus] gi|13518491|ref|NP_084849.1|
Lj5g3v0747160	-2.70872	1.47e-15	Protein coding	NADH-ubiquinone oxidoreductase chain [Medicago truncatula] gi|358346136|ref|XP_003637127.1|
Lj0g3v0127529	-0.75057	0.00892023	Protein coding	NBS resistance protein [Medicago truncatula] gi|357472003|ref|XP_003606286.1|
Lj0g3v0114429	-4.10734	0.0359219	Protein coding	NBS-LRR disease resistance protein [Medicago truncatula] gi|357509651|ref|XP_003625114.1|
Lj1g3v3870650	-0.819663	1.43e-06	Protein coding	NBS-LRR resistance protein [Medicago truncatula] gi|357490923|ref|XP_003615749.1|
Lj3g3v2665420	-2.63448	0.00658185	Protein coding	Nbs-lrr resistance protein [Medicago truncatula] gi|357513731|ref|XP_003627154.1|
Lj1g3v4626580	-0.881821	0.000640758	Protein coding	Neurobeachin-like protein [Medicago truncatula] gi|358344469|ref|XP_003636312.1|
Lj1g3v3343910	-1.19202	0.0296259	Protein coding	Neutral invertase-like protein [Medicago truncatula] gi|357467483|ref|XP_003604026.1|
Lj3g3v1204550	-1.13848	0.0236396	Protein coding	NF-kappa-B inhibitor-like protein 2 isoform 1 [Theobroma cacao] gi|508786119|gb|EOY33375.1|
Lj0g3v0101239	-1.61701	0.0384688	Protein coding	NHL repeat-containing protein [Medicago truncatula] gi|357469427|ref|XP_003604998.1|
Lj1g3v2295200	-1.55672	1.14e-07	Protein coding	NIN-like protein 1 [Lotus japonicus] gi|33468530|emb|CAE30324.1|
Lj3g3v0339060	-0.713397	0.00208155	Protein coding	NIN-like protein 2 [Lotus japonicus] gi|33468532|emb|CAE30325.1|
Lj2g3v3339380	-1.01167	4.8e-07	Protein coding	NLj21 [Lotus japonicus] g3vi|2367429|gb|AAB69643.1|
Lj1g3v3948060	-1.24938	7.38e-10	Protein coding	nod factor binding lectin-nucleotide phosphohydrolase [Lotus japonicus] gi|6006795|gb|AAF00609.1|AF156780_1
Lj1g3v3948070	-1.15191	7.09e-08	Protein coding	nod factor binding lectin-nucleotide phosphohydrolase [Lotus japonicus] gi|6006795|gb|AAF00609.1|AF156780_1
Lj2g3v2904690	-1.48391	1.28e-10		Nod-factor receptor 1b [Lotus japonicus] gi|37651060|emb|CAE02590.1|
Lj1g3v1854340	-1.41766	0.000847718	Protein coding	nodulin [Glycine max] gi|351722212|ref|NP_001237748.1|
Lj3g3v1294380	-0.986835	0.00708806	Protein coding	nodulin [Glycine max] gi|351722212|ref|NP_001237748.1|
Lj0g3v0329079	-1.86865	0	Protein coding	Nodulin-like protein [Medicago truncatula] gi|357443695|ref|XP_003592125.1|
Lj1g3v1091060	-6.91554	0	Non-coding	NoHit
Lj1g3v3631700	-6.76439	1.73e-05	Non-coding	NoHit
Lj6g3v0920900	-6.1954	2.23e-08	repeat	NoHit
Lj4g3v3014700	-5.90692	2.82e-05	Non-coding	NoHit
Lj0g3v0356669	-5.90079	0.00023203	Non-coding	NoHit
Lj0g3v0317479	-5.80846	2.31e-06	Non-coding	NoHit
Lj5g3v0642610	-5.39434	0.0019624	Non-coding	NoHit
Lj0g3v0049689	-5.38154	2.95e-11	Non-coding	NoHit
Lj2g3v1215600	-5.37621	0.000403316	Non-coding	NoHit
Lj5g3v0085100	-5.27025	0.0014103	repeat	NoHit
Lj0g3v0324849	-5.26831	2.86e-05	Non-coding	NoHit
Lj2g3v3199560	-5.26127	0.00265386	Non-coding	NoHit
Lj0g3v0049649	-5.2564	4.59e-10	Non-coding	NoHit
Lj1g3v0264300	-5.17418	0.00205522	Non-coding	NoHit
Lj3g3v0514060	-5.16297	0.000403742	Non-coding	NoHit
Lj1g3v4776320	-5.09163	0.00183645	repeat	NoHit
Lj5g3v0615840	-4.98599	0.00194357	Non-coding	NoHit
Lj2g3v1194230	-4.96809	0.00281045	Non-coding	NoHit
Lj6g3v0466640	-4.96776	0.0047139	repeat	NoHit
Lj6g3v0714540	-4.92998	0.00172485	Non-coding	NoHit
Lj0g3v0267309	-4.91885	0.0184197	Non-coding	NoHit
Lj0g3v0260029	-4.88388	0.00618314	repeat	NoHit
Lj1g3v0606240	-4.85807	0.0114287	repeat	NoHit
Lj4g3v0975460	-4.85731	0.0108114	repeat	NoHit
Lj6g3v0464470	-4.78943	0.0158831	repeat	NoHit
Lj0g3v0264219	-4.77516	0.0128452	Non-coding	NoHit
Lj1g3v0426630	-4.71626	0.0195929	repeat	NoHit
Lj2g3v0435590	-4.70877	0.0118788	repeat	NoHit
Lj5g3v0643870	-4.66558	0.0140051	Non-coding	NoHit
Lj0g3v0131029	-4.60551	0.0146862	Non-coding	NoHit
Lj0g3v0286989	-4.5895	0.0156361	Non-coding	NoHit
Lj0g3v0291289	-4.58375	0.0189295	repeat	NoHit
Lj4g3v0620750	-4.5484	0.00314301	Non-coding	NoHit
Lj4g3v2973610	-4.54792	0.015616	Non-coding	NoHit
Lj0g3v0251559	-4.51689	0.0067153	Non-coding	NoHit
Lj3g3v2576410	-4.48952	0.0211988	Non-coding	NoHit
Lj0g3v0355289	-4.48639	0.00412056	Non-coding	NoHit
Lj2g3v2316230	-4.48562	0.0459389	repeat	NoHit
Lj0g3v0221669	-4.45923	0.00531461	Non-coding	NoHit
Lj1g3v3597180	-4.37858	0.0189359	repeat	NoHit
Lj2g3v0878980	-4.37761	0.0131049	Non-coding	NoHit
Lj3g3v2437620	-4.32329	0.0265159	Non-coding	NoHit
Lj2g3v1105040	-4.31469	0.00823621	repeat	NoHit
Lj1g3v0385550	-4.31305	0.0103145	Non-coding	NoHit
Lj0g3v0303809	-4.30894	0.0109078	Non-coding	NoHit
Lj0g3v0113279	-4.29651	0.043252	Non-coding	NoHit
Lj0g3v0003409	-4.27321	3.68e-05	Non-coding	NoHit
Lj4g3v0473040	-4.26256	0.044075	repeat	NoHit
Lj1g3v2941770	-4.2516	0.0238026	Non-coding	NoHit
Lj0g3v0183629	-4.23663	0.0343728	repeat	NoHit
Lj2g3v3319110	-4.22693	0.0258645	Non-coding	NoHit
Lj4g3v1153100	-4.21317	1.22e-08	Non-coding	NoHit
Lj1g3v4093290	-4.20874	2.2e-05	Non-coding	NoHit
Lj4g3v0758100	-4.2028	0.0288395	repeat	NoHit
Lj0g3v0126089	-4.19713	0.0435773	Non-coding	NoHit
Lj1g3v4578870	-4.18643	0.0439534	repeat	NoHit
Lj1g3v4699660	-4.1811	0.0335049	Non-coding	NoHit
Lj0g3v0176449	-4.17578	0.0262371	Non-coding	NoHit
Lj0g3v0242209	-4.1503	0.0191233	Non-coding	NoHit
Lj0g3v0216739	-4.14612	0.0476166	Non-coding	NoHit
Lj1g3v4317540	-4.14234	0.0109028	Non-coding	NoHit
Lj0g3v0021679	-4.11808	0.0286269	Non-coding	NoHit
Lj4g3v1682030	-4.11773	0.0214933	Non-coding	NoHit
Lj3g3v2809860	-4.11741	0.0438184	Non-coding	NoHit
Lj0g3v0241309	-4.10645	0.0381057	Non-coding	NoHit
Lj2g3v1010180	-4.09846	0.0259416	tRNA	NoHit
Lj1g3v1697860	-4.09191	0.0329575	Non-coding	NoHit
Lj0g3v0359909	-4.08689	0.000865836	Non-coding	NoHit
Lj0g3v0231729	-4.08239	0.028019	Non-coding	NoHit
Lj0g3v0308329	-4.05436	0.0499849	Non-coding	NoHit
Lj0g3v0050089	-4.04884	0.0471543	repeat	NoHit
Lj1g3v1091220	-4.04474	0.0312231	repeat	NoHit
Lj0g3v0331329	-4.03434	0.0379527	Non-coding	NoHit
Lj0g3v0278859	-4.03349	0.0250406	Non-coding	NoHit
Lj2g3v0571380	-3.98495	0.0343426	Non-coding	NoHit
Lj4g3v1880670	-3.97152	0.0250137	Non-coding	NoHit
Lj1g3v3116460	-3.964	0.0434187	repeat	NoHit
Lj0g3v0098199	-3.95867	0.0228163	Non-coding	NoHit
Lj0g3v0290129	-3.94828	0.0255396	Non-coding	NoHit
Lj1g3v0264310	-3.9446	0.0491546	Non-coding	NoHit
Lj0g3v0363759	-3.92318	0.0432585	Non-coding	NoHit
Lj0g3v0274189	-3.81255	1.09e-06	Non-coding	NoHit
Lj0g3v0147419	-3.81072	0.0400798	Non-coding	NoHit
Lj0g3v0168889	-3.79591	0	Non-coding	NoHit
Lj1g3v1079320	-3.77235	0.0414827	Non-coding	NoHit
Lj1g3v3918160	-3.64358	0.000610957	Non-coding	NoHit
Lj5g3v1699370	-3.64231	0.0109883	Protein coding	NoHit
Lj5g3v0670350	-3.64204	0.000211419	Non-coding	NoHit
Lj0g3v0237699	-3.60223	0.00195479	repeat	NoHit
Lj0g3v0269249	-3.56995	0.000754421	repeat	NoHit
Lj0g3v0182369	-3.48748	0.000278427	Non-coding	NoHit
Lj6g3v2206990	-3.46803	0.00230467	Non-coding	NoHit
Lj0g3v0276269	-3.46136	0.00131171	Non-coding	NoHit
Lj0g3v0261299	-3.45238	0.00623944	repeat	NoHit
Lj0g3v0126249	-3.39918	0.00489102	repeat	NoHit
Lj0g3v0229069	-3.37919	0.000254963	Non-coding	NoHit
Lj2g3v1549820	-3.37618	0.0144687	repeat	NoHit
Lj2g3v1984340	-3.36078	0.000769577	Non-coding	NoHit
Lj0g3v0273169	-3.35983	0.0196389	Non-coding	NoHit
Lj1g3v4692990	-3.33514	0.00403638	Non-coding	NoHit
Lj5g3v2111930	-3.30504	0.00178027	Non-coding	NoHit
Lj3g3v1404200	-3.27904	1.29e-12	Non-coding	NoHit
Lj0g3v0150669	-3.25895	0.00404748	Non-coding	NoHit
Lj2g3v3339200	-3.23299	2.93e-05	Non-coding	NoHit
Lj4g3v1331640	-3.2186	0.0233667	Non-coding	NoHit
Lj0g3v0284089	-3.17796	0.00314312	Non-coding	NoHit
Lj0g3v0225749	-3.15867	0.0274509	Non-coding	NoHit
Lj0g3v0094409	-3.15567	0.000607667	Non-coding	NoHit
Lj0g3v0275649	-3.15313	0.00553423	Non-coding	NoHit
Lj0g3v0171289	-3.13673	0.000290826	Non-coding	NoHit
Lj5g3v0616000	-3.1039	0.0193155	Non-coding	NoHit
Lj5g3v0976260	-3.1005	0.0164324	Non-coding	NoHit
Lj0g3v0264239	-3.09637	0.0282033	Non-coding	NoHit
Lj6g3v1514880	-3.09052	0.00875129	Non-coding	NoHit
Lj1g3v4955510	-3.07647	0.035121	Non-coding	NoHit
Lj0g3v0278399	-3.06895	0.00131469	Non-coding	NoHit
Lj5g3v2149230	-3.0623	0.0253195	Non-coding	NoHit
Lj1g3v0884390	-3.04945	0.0408968	Non-coding	NoHit
Lj3g3v3336060	-3.02166	0.0033654	Non-coding	NoHit
Lj6g3v1931560	-3.02048	4.07e-09	Non-coding	NoHit
Lj2g3v1985350	-2.98187	1.86e-05	Non-coding	NoHit
Lj1g3v1079340	-2.96014	0.00487536	Non-coding	NoHit
Lj1g3v4104800	-2.95953	0.0365288	Non-coding	NoHit
Lj2g3v2124670	-2.94188	0.00383037	Non-coding	NoHit
Lj1g3v4875680	-2.93421	0.000173388	Non-coding	NoHit
Lj4g3v1736120	-2.92338	3.9e-06	repeat	NoHit
Lj0g3v0071429	-2.91056	0.0393965	Non-coding	NoHit
Lj4g3v2883270	-2.90408	0	Non-coding	NoHit
Lj3g3v3360950	-2.89829	0.0196953	Non-coding	NoHit
Lj2g3v2147210	-2.89527	0.0260622	Non-coding	NoHit
Lj3g3v2746130	-2.87613	0.00106823	Non-coding	NoHit
Lj3g3v0428520	-2.87311	0.0279012	Non-coding	NoHit
Lj5g3v0654910	-2.8713	0.0150003	Non-coding	NoHit
Lj0g3v0233449	-2.86173	0.00738229	Non-coding	NoHit
Lj0g3v0046979	-2.85124	0.0278553	Non-coding	NoHit
Lj1g3v3218030	-2.84646	0.00340401	Non-coding	NoHit
Lj6g3v0920840	-2.78966	0.00180342	Non-coding	NoHit
Lj4g3v1331660	-2.73889	8.39e-06	repeat	NoHit
Lj2g3v2556930	-2.72754	0.0213585	Non-coding	NoHit
Lj0g3v0140199	-2.72678	0.0139466	Non-coding	NoHit
Lj5g3v1875200	-2.7217	1.43e-07	Non-coding	NoHit
Lj0g3v0208199	-2.71446	0.00352197	Non-coding	NoHit
Lj5g3v2179690	-2.70033	0.0119889	Non-coding	NoHit
Lj0g3v0235259	-2.69354	8.41e-05	Non-coding	NoHit
Lj1g3v0525440	-2.69089	0.0266989	Non-coding	NoHit
Lj0g3v0001499	-2.68834	0.00911104	repeat	NoHit
Lj5g3v0616110	-2.67678	0.000432072	Non-coding	NoHit
Lj3g3v0965810	-2.67126	8.67e-06	Non-coding	NoHit
Lj3g3v2236890	-2.65795	0.00818231	Non-coding	NoHit
Lj2g3v0044800	-2.63205	0.00484746	repeat	NoHit
Lj0g3v0093599	-2.62763	0.000261302	Non-coding	NoHit
Lj5g3v0681050	-2.6215	0.000166879	Non-coding	NoHit
Lj0g3v0191639	-2.62008	3.88e-06	Non-coding	NoHit
Lj3g3v0708090	-2.60697	7.12e-12	Non-coding	NoHit
Lj4g3v2618320	-2.60415	0.00106106	repeat	NoHit
Lj0g3v0297159	-2.59328	0.0457159	Non-coding	NoHit
Lj0g3v0185239	-2.56024	0.00369956	Non-coding	NoHit
Lj0g3v0329569	-2.55834	0.0166611	Non-coding	NoHit
Lj0g3v0269459	-2.5185	0.0231647	Non-coding	NoHit
Lj0g3v0235639	-2.51684	0.0152941	Non-coding	NoHit
Lj0g3v0033529	-2.51603	0.00387339	repeat	NoHit
Lj0g3v0042179	-2.51441	0.0452667	Non-coding	NoHit
Lj0g3v0240819	-2.51088	0.00197644	repeat	NoHit
Lj5g3v0294900	-2.50532	0.00377749	Non-coding	NoHit
Lj5g3v0653890	-2.50377	0.00692704	Non-coding	NoHit
Lj0g3v0255849	-2.4929	3.43e-06	Non-coding	NoHit
Lj1g3v0128890	-2.48872	0.021467	Non-coding	NoHit
Lj3g3v1261040	-2.48328	0.00166589	Non-coding	NoHit
Lj1g3v3116610	-2.48187	0.0313386	repeat	NoHit
Lj0g3v0361649	-2.47674	0.000288698	Non-coding	NoHit
Lj0g3v0082959	-2.46383	0.0254265	Non-coding	NoHit
Lj0g3v0077079	-2.4587	0.0437525	Non-coding	NoHit
Lj3g3v2721460	-2.44467	5.13e-05	Non-coding	NoHit
Lj4g3v0630840	-2.44244	0.0165002	repeat	NoHit
Lj0g3v0189189	-2.44082	0.0222597	Non-coding	NoHit
Lj4g3v1330720	-2.42985	0.0107771	Non-coding	NoHit
Lj0g3v0023639	-2.42303	0.00100873	Non-coding	NoHit
Lj2g3v1468430	-2.41421	0.0443921	Non-coding	NoHit
Lj0g3v0122059	-2.39362	0.0202864	Non-coding	NoHit
Lj1g3v2185230	-2.38896	0.02385	Non-coding	NoHit
Lj0g3v0313649	-2.38815	0.0243083	Protein coding	NoHit
Lj2g3v0741760	-2.3739	4.46e-06	repeat	NoHit
Lj6g3v0184360	-2.36999	1.31e-05	Non-coding	NoHit
Lj1g3v3217870	-2.36553	0.0226575	Non-coding	NoHit
Lj1g3v0095310	-2.35805	0.0320741	Non-coding	NoHit
Lj2g3v1014510	-2.351	0	repeat	NoHit
Lj0g3v0114999	-2.34392	0.0252839	Non-coding	NoHit
Lj0g3v0127509	-2.33777	0.013639	Non-coding	NoHit
Lj0g3v0228199	-2.32059	0.000840676	Non-coding	NoHit
Lj1g3v3116370	-2.30486	0.0175633	Non-coding	NoHit
Lj4g3v0341220	-2.30087	0.0129061	repeat	NoHit
Lj0g3v0150879	-2.29325	7.54e-08	repeat	NoHit
Lj1g3v2953640	-2.27615	0.000808642	Non-coding	NoHit
Lj1g3v3690170	-2.26202	2.21e-05	Non-coding	NoHit
Lj0g3v0237739	-2.25727	0.0027323	Non-coding	NoHit
Lj3g3v0002220	-2.24361	0.0312341	repeat	NoHit
Lj4g3v2401110	-2.24015	0.00113035	Non-coding	NoHit
Lj1g3v0270380	-2.23942	5e-05	Non-coding	NoHit
Lj3g3v0821030	-2.2347	0.00725434	repeat	NoHit
Lj0g3v0296879	-2.22583	0.0305497	Non-coding	NoHit
Lj0g3v0114349	-2.20184	0.00970797	Non-coding	NoHit
Lj6g3v2274720	-2.19966	0.0101104	Non-coding	NoHit
Lj0g3v0210939	-2.19137	0.00579991	Non-coding	NoHit
Lj1g3v4698640	-2.18415	0.00294425	Non-coding	NoHit
Lj0g3v0266409	-2.17079	3.22e-16	Non-coding	NoHit
Lj4g3v1880680	-2.16335	0.0016668	Protein coding	NoHit
Lj0g3v0177479	-2.16281	0.0491898	repeat	NoHit
Lj2g3v0907490	-2.15942	0.030352	Protein coding	NoHit
Lj2g3v0604390	-2.15456	0.0301309	repeat	NoHit
Lj0g3v0337319	-2.14849	0.0145534	Non-coding	NoHit
Lj2g3v0661670	-2.13262	0.00477075	Non-coding	NoHit
Lj1g3v3023500	-2.12109	0.00773074	repeat	NoHit
Lj3g3v0895920	-2.11854	7.34e-13	Non-coding	NoHit
Lj5g3v0404900	-2.08371	0.0304123	repeat	NoHit
Lj0g3v0151629	-2.08212	0	Non-coding	NoHit
Lj0g3v0089379	-2.08167	0.0061552	repeat	NoHit
Lj0g3v0057369	-2.07879	0.0046272	Non-coding	NoHit
Lj0g3v0236649	-2.06816	4.96e-13	Non-coding	NoHit
Lj4g3v0473220	-2.06494	0.0109236	repeat	NoHit
Lj6g3v0609730	-2.06416	0.006614	repeat	NoHit
Lj0g3v0316829	-2.06287	0.000560726	Non-coding	NoHit
Lj0g3v0340879	-2.05803	0.0191758	Non-coding	NoHit
Lj0g3v0206959	-2.05212	0.00196822	repeat	NoHit
Lj0g3v0045149	-2.02778	5.51e-05	Non-coding	NoHit
Lj4g3v1771590	-2.02298	0.00336344	Non-coding	NoHit
Lj0g3v0289709	-2.02232	1.39e-10	Non-coding	NoHit
Lj4g3v3114110	-2.02033	1.74e-13	Non-coding	NoHit
Lj1g3v1079460	-1.99431	0.0305244	repeat	NoHit
Lj5g3v0654900	-1.99322	0.00441995	Non-coding	NoHit
Lj5g3v1498000	-1.96525	0.0147036	Non-coding	NoHit
Lj0g3v0070219	-1.95945	0.00531162	repeat	NoHit
Lj4g3v0633520	-1.95869	0.0354923	repeat	NoHit
Lj0g3v0058789	-1.95058	0.00619966	Non-coding	NoHit
Lj2g3v0741770	-1.94431	0.00197146	Non-coding	NoHit
Lj0g3v0349709	-1.93929	2.9e-08	repeat	NoHit
Lj2g3v1890980	-1.93856	5.91e-05	repeat	NoHit
Lj5g3v0616350	-1.9214	0.00245766	Non-coding	NoHit
Lj4g3v1331740	-1.92081	0.0472917	repeat	NoHit
Lj1g3v2964790	-1.91954	1.18e-07	Non-coding	NoHit
Lj1g3v4765210	-1.91688	0.0139455	Non-coding	NoHit
Lj0g3v0257199	-1.89593	0.000661047	repeat	NoHit
Lj1g3v3024070	-1.88645	0.0345053	repeat	NoHit
Lj1g3v1648810	-1.88098	3.8e-06	Non-coding	NoHit
Lj6g3v1802000	-1.87603	0.0368094	Non-coding	NoHit
Lj2g3v0191680	-1.86466	0.0156175	repeat	NoHit
Lj3g3v1261030	-1.84626	3.06e-10	Non-coding	NoHit
Lj0g3v0024469	-1.84234	0.0240974	repeat	NoHit
Lj5g3v0035440	-1.83889	5.16e-12	Non-coding	NoHit
Lj0g3v0223149	-1.82688	0.00664445	Non-coding	NoHit
Lj1g3v1079170	-1.82385	0.0168621	Non-coding	NoHit
Lj0g3v0012879	-1.82322	0.0396417	Non-coding	NoHit
Lj3g3v2168460	-1.81442	0.0385153	Protein coding	NoHit
Lj0g3v0305009	-1.81397	0.0118461	Non-coding	NoHit
Lj0g3v0358539	-1.81157	0.0303811	Non-coding	NoHit
Lj0g3v0086619	-1.80558	0.0235166	Non-coding	NoHit
Lj1g3v0270340	-1.7918	0.00551448	Non-coding	NoHit
Lj4g3v2990100	-1.77181	0.00218005	Non-coding	NoHit
Lj0g3v0266419	-1.75445	0.011941	Non-coding	NoHit
Lj0g3v0284209	-1.75439	0.000622603	Non-coding	NoHit
Lj0g3v0113179	-1.7508	3.98e-11	Non-coding	NoHit
Lj0g3v0100729	-1.75067	0.0390106	Non-coding	NoHit
Lj5g3v1915200	-1.74085	0.00766076	Non-coding	NoHit
Lj1g3v1787610	-1.73431	0.0127257	repeat	NoHit
Lj0g3v0192189	-1.72343	0.0201478	Non-coding	NoHit
Lj3g3v2095980	-1.71547	0.0254877	Non-coding	NoHit
Lj1g3v0250040	-1.70773	3.43e-05	Non-coding	NoHit
Lj4g3v2572130	-1.70641	0.00427575	tRNA	NoHit
Lj2g3v2856070	-1.694	0.0196587	Non-coding	NoHit
Lj0g3v0288139	-1.69279	0.00930373	Non-coding	NoHit
Lj1g3v4764840	-1.68754	0.0147358	Non-coding	NoHit
Lj6g3v1984400	-1.68635	8.42e-05	Non-coding	NoHit
Lj0g3v0202509	-1.67908	0.0380683	Non-coding	NoHit
Lj1g3v1079180	-1.67279	0.0286522	Non-coding	NoHit
Lj0g3v0019149	-1.66951	0.0376732	repeat	NoHit
Lj0g3v0099849	-1.66914	2.09e-10	Non-coding	NoHit
Lj5g3v1774980	-1.665	0.0168922	Non-coding	NoHit
Lj2g3v2414590	-1.66353	4.3e-05	Non-coding	NoHit
Lj0g3v0347289	-1.65369	0.00314789	Non-coding	NoHit
Lj0g3v0137749	-1.64423	0.00665776	repeat	NoHit
Lj2g3v3261170	-1.64346	0.0352886	Non-coding	NoHit
Lj1g3v4081890	-1.64091	0.000147625	Non-coding	NoHit
Lj5g3v0526390	-1.63408	0.0338712	Protein coding	NoHit
Lj3g3v0948850	-1.63295	0.00317469	Non-coding	NoHit
Lj3g3v1261080	-1.61841	0.0136274	Non-coding	NoHit
Lj6g3v0857930	-1.61735	2.56e-05	repeat	NoHit
Lj0g3v0047389	-1.61667	0.0179603	repeat	NoHit
Lj0g3v0244339	-1.60941	0.00228039	Non-coding	NoHit
Lj5g3v0294910	-1.60615	3.11e-05	Non-coding	NoHit
Lj4g3v1881720	-1.60425	0.0180978	Non-coding	NoHit
Lj2g3v1389070	-1.59447	0.00250184	repeat	NoHit
Lj0g3v0333609	-1.58672	0.0337879	Non-coding	NoHit
Lj1g3v4831770	-1.58522	0.00988318	Non-coding	NoHit
Lj0g3v0148139	-1.58434	0.000197343	repeat	NoHit
Lj1g3v1525920	-1.58334	0.00358133	Non-coding	NoHit
Lj0g3v0360129	-1.57783	0.0337066	repeat	NoHit
Lj5g3v2258470	-1.56601	0.0203656	Non-coding	NoHit
Lj5g3v0816330	-1.5632	1.36e-08	Non-coding	NoHit
Lj3g3v0951080	-1.55328	0.0234254	repeat	NoHit
Lj2g3v0658150	-1.54517	0.0229144	Non-coding	NoHit
Lj0g3v0251919	-1.5434	0.04865	Non-coding	NoHit
Lj2g3v3105980	-1.53947	0.0145838	Non-coding	NoHit
Lj1g3v4722760	-1.53013	0.000715072	Non-coding	NoHit
Lj6g3v2218230	-1.52884	0.0309943	Non-coding	NoHit
Lj4g3v0200150	-1.52016	0.0383508	repeat	NoHit
Lj3g3v0821220	-1.51955	0.0197661	Non-coding	NoHit
Lj1g3v3975320	-1.51644	0.0343696	repeat	NoHit
Lj0g3v0164929	-1.50765	0.000807959	repeat	NoHit
Lj5g3v0405060	-1.50521	1.6e-05	Non-coding	NoHit
Lj6g3v0258700	-1.49941	0.01196	Non-coding	NoHit
Lj0g3v0175939	-1.49819	0.00103929	Protein coding	NoHit
Lj4g3v1582810	-1.49679	4.13e-05	Non-coding	NoHit
Lj1g3v4434220	-1.49402	0.0432458	repeat	NoHit
Lj0g3v0299059	-1.49378	0.0189458	repeat	NoHit
Lj0g3v0361129	-1.49218	0.0192441	Non-coding	NoHit
Lj5g3v1927290	-1.49214	0.0340576	repeat	NoHit
Lj0g3v0241689	-1.48365	9.08e-12	Non-coding	NoHit
Lj1g3v5060680	-1.48319	9.64e-05	Non-coding	NoHit
Lj3g3v1831860	-1.47911	0.00248314	Non-coding	NoHit
Lj0g3v0209139	-1.47736	0.00436001	Non-coding	NoHit
Lj6g3v1641210	-1.47732	0.023798	Non-coding	NoHit
Lj0g3v0209149	-1.47533	0.00555715	Non-coding	NoHit
Lj0g3v0321509	-1.46132	0.0106378	repeat	NoHit
Lj1g3v3218180	-1.458	0.00688773	Non-coding	NoHit
Lj0g3v0075489	-1.45653	0.0104213	Non-coding	NoHit
Lj1g3v0672170	-1.45307	0.0340097	repeat	NoHit
Lj5g3v0402690	-1.44712	0.0321462	Non-coding	NoHit
Lj2g3v3304530	-1.43986	0.0367923	Non-coding	NoHit
Lj1g3v2183120	-1.43673	0.00213184	Non-coding	NoHit
Lj4g3v2826790	-1.43237	9.11e-09	Non-coding	NoHit
Lj0g3v0362079	-1.42481	0.0269081	Non-coding	NoHit
Lj4g3v0095200	-1.42025	3.76e-05	repeat	NoHit
Lj1g3v0395840	-1.41702	0.0252374	Non-coding	NoHit
Lj1g3v4998420	-1.41172	0.0112518	repeat	NoHit
Lj4g3v0450240	-1.41171	0.00010293	repeat	NoHit
Lj0g3v0238609	-1.40334	0.0161172	Protein coding	NoHit
Lj0g3v0236419	-1.39995	0.00721463	Non-coding	NoHit
Lj0g3v0088169	-1.39633	0.00348526	repeat	NoHit
Lj0g3v0148639	-1.39045	0.0396404	Non-coding	NoHit
Lj0g3v0315569	-1.39033	1.4e-17	Non-coding	NoHit
Lj2g3v1022740	-1.38918	0.0202177	Non-coding	NoHit
Lj0g3v0134159	-1.38695	0.000105901	Non-coding	NoHit
Lj0g3v0337309	-1.3837	0.00157171	Non-coding	NoHit
Lj0g3v0266599	-1.38315	0.0166384	Non-coding	NoHit
Lj2g3v0658230	-1.38254	8.83e-05	Non-coding	NoHit
Lj2g3v3086590	-1.38203	0.00333679	Non-coding	NoHit
Lj0g3v0114099	-1.3735	4.69e-05	Non-coding	NoHit
Lj3g3v1790390	-1.37185	0.000103994	Protein coding	NoHit
Lj0g3v0113189	-1.37049	0.00799497	Non-coding	NoHit
Lj3g3v1038660	-1.36983	0.0198377	Non-coding	NoHit
Lj1g3v2580770	-1.35744	0.0389346	repeat	NoHit
Lj0g3v0252789	-1.34688	0.00582376	repeat	NoHit
Lj0g3v0256159	-1.34609	0.0024735	Non-coding	NoHit
Lj5g3v1697490	-1.34556	1.36e-06	Non-coding	NoHit
Lj0g3v0015589	-1.34521	0.0196766	Non-coding	NoHit
Lj0g3v0034839	-1.32945	0.0137124	Non-coding	NoHit
Lj1g3v0047820	-1.30737	0.0488604	Non-coding	NoHit
Lj3g3v1663510	-1.30697	0.0434139	Non-coding	NoHit
Lj2g3v3337730	-1.30428	0.0100541	repeat	NoHit
Lj5g3v1913880	-1.30336	0	Non-coding	NoHit
Lj4g3v2871700	-1.29394	0.00536563	repeat	NoHit
Lj1g3v2822800	-1.28333	2.28e-05	Non-coding	NoHit
Lj6g3v1065920	-1.28068	8.64e-07	repeat	NoHit
Lj0g3v0232519	-1.27852	0.0494207	Protein coding	NoHit
Lj3g3v3510260	-1.27557	0.00541396	Non-coding	NoHit
Lj0g3v0187749	-1.27229	0.0296293	Non-coding	NoHit
Lj0g3v0150959	-1.26742	8.81e-10	Non-coding	NoHit
Lj4g3v1335130	-1.26644	0.000322121	Non-coding	NoHit
Lj3g3v1528080	-1.26159	0.0414554	Non-coding	NoHit
Lj0g3v0304949	-1.25402	0.00386433	Non-coding	NoHit
Lj4g3v3015230	-1.24765	0	Non-coding	NoHit
Lj0g3v0172709	-1.24417	0.00537798	Protein coding	NoHit
Lj0g3v0307279	-1.23255	0.00503174	Non-coding	NoHit
Lj0g3v0090589	-1.23169	0.0177342	Protein coding	NoHit
Lj5g3v1277120	-1.23118	0.0245399	Protein coding	NoHit
Lj2g3v1984010	-1.22476	0.0282348	Non-coding	NoHit
Lj5g3v0703330	-1.22188	0.00659873	Non-coding	NoHit
Lj3g3v0895910	-1.2145	0.016664	Non-coding	NoHit
Lj3g3v0895900	-1.2145	0.0166624	Non-coding	NoHit
Lj3g3v1261110	-1.21282	0.00202421	Non-coding	NoHit
Lj1g3v4103600	-1.21189	0.00475225	Non-coding	NoHit
Lj3g3v1261100	-1.21184	0.00461261	Non-coding	NoHit
Lj5g3v0294870	-1.20754	0	Non-coding	NoHit
Lj0g3v0058099	-1.20668	0.0141337	repeat	NoHit
Lj2g3v2926370	-1.20281	0.00084801	Non-coding	NoHit
Lj5g3v2029580	-1.20275	0.000132642	Non-coding	NoHit
Lj1g3v1917060	-1.19884	3.16e-08	Non-coding	NoHit
Lj1g3v2766540	-1.19403	7.71e-05	Non-coding	NoHit
Lj0g3v0213879	-1.19334	0.00341194	Non-coding	NoHit
Lj3g3v2888250	-1.19233	0.00151453	Non-coding	NoHit
Lj0g3v0363899	-1.19178	0.0317188	Non-coding	NoHit
Lj1g3v0452240	-1.19001	0.000259473	Non-coding	NoHit
Lj0g3v0273989	-1.18506	0.0444408	Non-coding	NoHit
Lj1g3v1169720	-1.17924	1.63e-09	Non-coding	NoHit
Lj4g3v1332970	-1.17859	1.61e-06	Non-coding	NoHit
Lj2g3v2001800	-1.17699	0.00381329	repeat	NoHit
Lj0g3v0065829	-1.17591	0.0054993	Non-coding	NoHit
Lj0g3v0183739	-1.17312	0.00133456	Non-coding	NoHit
Lj0g3v0199599	-1.17268	1.22e-06	Non-coding	NoHit
Lj5g3v0724700	-1.17053	0.0441447	Non-coding	NoHit
Lj0g3v0097699	-1.16574	2.49e-09	Non-coding	NoHit
Lj1g3v4994130	-1.16504	0.0460967	Non-coding	NoHit
Lj1g3v3847340	-1.16447	0.00262832	Non-coding	NoHit
Lj0g3v0301099	-1.16319	0.0331132	Non-coding	NoHit
Lj5g3v2152820	-1.15884	0.00734184	Non-coding	NoHit
Lj0g3v0038769	-1.15774	2.7e-07	Non-coding	NoHit
Lj0g3v0180889	-1.15748	4.41e-12	repeat	NoHit
Lj3g3v1955600	-1.15233	0.0279715	Non-coding	NoHit
Lj5g3v0104770	-1.15212	0.00573386	repeat	NoHit
Lj4g3v2295740	-1.1521	0.00836612	Non-coding	NoHit
Lj6g3v1875710	-1.14688	0.000474918	Non-coding	NoHit
Lj0g3v0170689	-1.14084	0.000651862	Non-coding	NoHit
Lj1g3v3948240	-1.13867	0.0144447	repeat	NoHit
Lj0g3v0294659	-1.13726	0.0495449	Non-coding	NoHit
Lj0g3v0139669	-1.13411	0.000263211	Non-coding	NoHit
Lj1g3v0037780	-1.13258	0.0422978	Non-coding	NoHit
Lj0g3v0272269	-1.1286	9.05e-05	repeat	NoHit
Lj2g3v1436950	-1.12825	0.0294556	Non-coding	NoHit
Lj0g3v0239219	-1.12638	0.0471589	Non-coding	NoHit
Lj6g3v0802200	-1.12326	0.0164206	Non-coding	NoHit
Lj1g3v1787510	-1.1228	0.000252926	Non-coding	NoHit
Lj0g3v0351949	-1.11974	0.0336379	Non-coding	NoHit
Lj4g3v0166380	-1.11805	0.0476241	repeat	NoHit
Lj6g3v0030080	-1.11631	0.0204844	Non-coding	NoHit
Lj4g3v2511760	-1.11178	1.26e-08	Non-coding	NoHit
Lj3g3v2577180	-1.11068	0.013754	repeat	NoHit
Lj0g3v0016339	-1.10372	1.9e-05	Non-coding	NoHit
Lj0g3v0128379	-1.10344	0.0297877	Non-coding	NoHit
Lj0g3v0244729	-1.10321	0.0249407	Non-coding	NoHit
Lj2g3v0911760	-1.09975	0.0304903	Non-coding	NoHit
Lj0g3v0092459	-1.0983	0.0142875	Non-coding	NoHit
Lj0g3v0124099	-1.09514	0.0153651	Non-coding	NoHit
Lj0g3v0235359	-1.09448	0.0361308	Non-coding	NoHit
Lj0g3v0322489	-1.0884	0.00885947	repeat	NoHit
Lj0g3v0293019	-1.08722	2.57e-11	repeat	NoHit
Lj0g3v0239519	-1.08576	0.00664153	Non-coding	NoHit
Lj0g3v0105889	-1.08472	0.0349793	Non-coding	NoHit
Lj0g3v0202089	-1.08461	0.00920861	Non-coding	NoHit
Lj3g3v3031040	-1.08447	0.0453515	Non-coding	NoHit
Lj0g3v0097709	-1.08091	0.00749286	Non-coding	NoHit
Lj0g3v0299029	-1.07993	0.000665014	repeat	NoHit
Lj0g3v0161239	-1.07972	0.0169504	Non-coding	NoHit
Lj1g3v0414980	-1.07916	0.0233339	repeat	NoHit
Lj4g3v1330730	-1.07687	2.8e-17	Non-coding	NoHit
Lj0g3v0096679	-1.07649	0.000165954	repeat	NoHit
Lj3g3v1680470	-1.07359	6.27e-05	Non-coding	NoHit
Lj3g3v0488320	-1.06738	0.0124498	Non-coding	NoHit
Lj3g3v0708150	-1.06658	0.00182284	Non-coding	NoHit
Lj0g3v0033969	-1.06621	0.000206623	Non-coding	NoHit
Lj3g3v0428340	-1.05949	9.63e-06	Non-coding	NoHit
Lj2g3v2171840	-1.05239	0.0315618	Non-coding	NoHit
Lj0g3v0202079	-1.04256	0.0120019	Non-coding	NoHit
Lj4g3v1983480	-1.04179	7.88e-06	Protein coding	NoHit
Lj3g3v3120820	-1.03931	0.00047313	Non-coding	NoHit
Lj0g3v0306899	-1.03827	2.83e-05	Non-coding	NoHit
Lj2g3v2001400	-1.03772	9.27e-05	repeat	NoHit
Lj1g3v4579210	-1.03718	0.000158033	repeat	NoHit
Lj6g3v1752880	-1.03591	0.0354064	Non-coding	NoHit
Lj1g3v0268540	-1.03513	0.021235	repeat	NoHit
Lj0g3v0147969	-1.03466	0.0402832	Non-coding	NoHit
Lj0g3v0147979	-1.03466	0.0402814	repeat	NoHit
Lj0g3v0203959	-1.03206	0.00365006	Non-coding	NoHit
Lj0g3v0094649	-1.02711	2.57e-09	Non-coding	NoHit
Lj2g3v1659650	-1.0238	0.000116434	Non-coding	NoHit
Lj0g3v0040839	-1.02325	2.85e-06	Non-coding	NoHit
Lj5g3v0616430	-1.02163	0.0187351	Non-coding	NoHit
Lj3g3v2576370	-1.02044	0.0036013	Non-coding	NoHit
Lj0g3v0357859	-1.01893	0.0476138	Non-coding	NoHit
Lj0g3v0343489	-1.01468	1.52e-06	Non-coding	NoHit
Lj0g3v0097899	-1.00487	0.000805432	Non-coding	NoHit
Lj0g3v0241069	-1.00292	0.0221207	Non-coding	NoHit
Lj1g3v4590700	-0.994094	0.00600976	Non-coding	NoHit
Lj4g3v1330760	-0.988445	1.44e-12	repeat	NoHit
Lj4g3v1096020	-0.984915	0.0243688	Non-coding	NoHit
Lj0g3v0183479	-0.983111	0.00663322	fragmented	NoHit
Lj6g3v0802220	-0.975858	0.00285917	Non-coding	NoHit
Lj4g3v2020540	-0.97325	0.0300043	Non-coding	NoHit
Lj4g3v1330160	-0.972488	0.00189389	Non-coding	NoHit
Lj3g3v0428360	-0.968076	4.02e-05	Non-coding	NoHit
Lj3g3v1378210	-0.967549	0.000315583	Non-coding	NoHit
Lj1g3v0764480	-0.963631	0.0475318	Non-coding	NoHit
Lj0g3v0114619	-0.959523	0.0130532	Non-coding	NoHit
Lj2g3v2855870	-0.942171	0.00739599	repeat	NoHit
Lj0g3v0000499	-0.941368	2.06e-06	Non-coding	NoHit
Lj3g3v2786720	-0.941188	0.00683277	repeat	NoHit
Lj5g3v0627030	-0.930052	0.042947	Non-coding	NoHit
Lj0g3v0234439	-0.929754	0.00694174	Non-coding	NoHit
Lj0g3v0269929	-0.925875	0.0268563	Non-coding	NoHit
Lj0g3v0276589	-0.924503	0.0213472	repeat	NoHit
Lj5g3v1208050	-0.92123	0.0376966	Non-coding	NoHit
Lj0g3v0320659	-0.920797	0.0230751	Non-coding	NoHit
Lj0g3v0264039	-0.913116	0.00509916	Protein coding	NoHit
Lj3g3v1834180	-0.908316	0.0157975	Non-coding	NoHit
Lj1g3v0247890	-0.908125	0.0279064	Non-coding	NoHit
Lj0g3v0315119	-0.905896	0.015655	Non-coding	NoHit
Lj0g3v0114459	-0.904924	5.32e-07	Protein coding	NoHit
Lj1g3v0064730	-0.904289	0.0166547	repeat	NoHit
Lj4g3v1399890	-0.903814	0.0186584	repeat	NoHit
Lj0g3v0157569	-0.899152	0.00117064	Non-coding	NoHit
Lj1g3v3641960	-0.898283	0.009103	Non-coding	NoHit
Lj4g3v1645650	-0.89059	0.0182021	Non-coding	NoHit
Lj0g3v0180489	-0.890193	0.0461614	repeat	NoHit
Lj1g3v2809510	-0.88699	0.0113649	Protein coding	NoHit
Lj1g3v1841210	-0.886264	5.16e-06	Non-coding	NoHit
Lj0g3v0270099	-0.880855	4.65e-07	Protein coding	NoHit
Lj0g3v0161199	-0.876733	0.0269571	Non-coding	NoHit
Lj3g3v1378220	-0.873929	0.0150817	Non-coding	NoHit
Lj2g3v2256270	-0.872246	0.00019362	repeat	NoHit
Lj0g3v0261119	-0.872147	0.0177262	fragmented	NoHit
Lj0g3v0047539	-0.867308	0.00767364	Non-coding	NoHit
Lj1g3v3407650	-0.866698	0.0428778	Non-coding	NoHit
Lj0g3v0316099	-0.865543	0.00106912	Protein coding	NoHit
Lj0g3v0298199	-0.865212	3.85e-09	Non-coding	NoHit
Lj4g3v0412620	-0.864816	0.00743734	repeat	NoHit
Lj1g3v2922970	-0.85494	0.0345931	repeat	NoHit
Lj2g3v2412430	-0.854268	0.0296219	Non-coding	NoHit
Lj0g3v0163749	-0.845872	0.00453485	Non-coding	NoHit
Lj3g3v2703550	-0.841519	0.0426915	Non-coding	NoHit
Lj0g3v0320429	-0.840853	0.000348691	Non-coding	NoHit
Lj6g3v1382320	-0.837972	0.000554146	Non-coding	NoHit
Lj0g3v0135179	-0.834137	0.00510938	repeat	NoHit
Lj0g3v0107759	-0.830638	0.044286	Non-coding	NoHit
Lj3g3v2341020	-0.830339	0.000152662	Non-coding	NoHit
Lj3g3v3085750	-0.827959	0.00532629	repeat	NoHit
Lj1g3v3182440	-0.827287	0.0451996	Protein coding	NoHit
Lj3g3v0615990	-0.827008	0.0376109	Non-coding	NoHit
Lj0g3v0362659	-0.825514	0.0138413	Protein coding	NoHit
Lj1g3v0250210	-0.81967	0.0388332	Non-coding	NoHit
Lj0g3v0315619	-0.816713	0.0245629	Non-coding	NoHit
Lj0g3v0005419	-0.815979	0.00149144	Non-coding	NoHit
Lj2g3v0345080	-0.813354	0.000156937	Non-coding	NoHit
Lj6g3v0395280	-0.810092	0.0394835	Non-coding	NoHit
Lj0g3v0217949	-0.809247	0.00467885	Non-coding	NoHit
Lj1g3v3231350	-0.806658	0.0480149	Non-coding	NoHit
Lj0g3v0337059	-0.799918	0.00357345	Non-coding	NoHit
Lj0g3v0033959	-0.799368	0.0231264	Non-coding	NoHit
Lj0g3v0225899	-0.795256	0.0141668	repeat	NoHit
Lj3g3v2691790	-0.794578	0.00132428	Non-coding	NoHit
Lj3g3v0597330	-0.794002	0.0225563	Non-coding	NoHit
Lj6g3v0920830	-0.793778	1.33e-09	repeat	NoHit
Lj0g3v0064739	-0.792731	0.000193052	Non-coding	NoHit
Lj4g3v2605840	-0.786456	0.0220291	Non-coding	NoHit
Lj1g3v4764750	-0.78517	0.0177802	fragmented	NoHit
Lj0g3v0286859	-0.784971	0.000104003	repeat	NoHit
Lj1g3v3892270	-0.782541	0.0172496	Non-coding	NoHit
Lj0g3v0136189	-0.779831	0.0060906	Non-coding	NoHit
Lj0g3v0308939	-0.778581	0.0436265	repeat	NoHit
Lj2g3v0741960	-0.775093	0.000137595	Non-coding	NoHit
Lj0g3v0252489	-0.77413	0.00191774	Non-coding	NoHit
Lj5g3v0616210	-0.770927	0.0172871	Non-coding	NoHit
Lj0g3v0282769	-0.76659	0.00300136	Non-coding	NoHit
Lj0g3v0098489	-0.764503	0.0331292	Non-coding	NoHit
Lj3g3v2466520	-0.763329	1.1e-10	Non-coding	NoHit
Lj0g3v0189989	-0.758194	0.00587325	Non-coding	NoHit
Lj0g3v0316039	-0.757208	7.51e-05	Non-coding	NoHit
Lj6g3v1643240	-0.755477	0.000868423	Non-coding	NoHit
Lj2g3v0824770	-0.753835	6.04e-05	Non-coding	NoHit
Lj3g3v0821350	-0.752089	0.000335261	Non-coding	NoHit
Lj3g3v2921010	-0.750811	0.00691818	Non-coding	NoHit
Lj0g3v0199249	-0.747593	0.00490378	Non-coding	NoHit
Lj2g3v0146770	-0.742435	7.43e-06	repeat	NoHit
Lj0g3v0003539	-0.738452	0.0427575	repeat	NoHit
Lj3g3v2768210	-0.737952	0.0250032	Non-coding	NoHit
Lj0g3v0099679	-0.737626	0.011466	Non-coding	NoHit
Lj6g3v0925620	-0.73499	0.0340992	Non-coding	NoHit
Lj0g3v0227829	-0.732567	0.03318	Non-coding	NoHit
Lj0g3v0162549	-0.723535	0.000726657	Non-coding	NoHit
Lj6g3v1048920	-0.71887	0.00154784	Non-coding	NoHit
Lj1g3v3381020	-0.718368	0.000159931	fragmented	NoHit
Lj0g3v0269279	-0.718271	0.00907631	Non-coding	NoHit
Lj0g3v0262079	-0.714104	0.00399725	Non-coding	NoHit
Lj1g3v0862800	-0.712193	0.041938	repeat	NoHit
Lj2g3v1468410	-0.70598	0.0312215	Non-coding	NoHit
Lj0g3v0172879	-0.705948	0.000268842	fragmented	NoHit
Lj1g3v4047320	-0.70361	0.0321613	repeat	NoHit
Lj0g3v0335319	-0.699173	1.36e-08	Protein coding	NoHit
Lj1g3v2608150	-0.693273	0.0418326	Non-coding	NoHit
Lj1g3v3904330	-0.691854	0.0221332	Non-coding	NoHit
Lj0g3v0217309	-0.688196	6.83e-05	Non-coding	NoHit
Lj3g3v3349710	-0.687248	0.00574189	repeat	NoHit
Lj4g3v2785800	-0.686493	0.0277048	Non-coding	NoHit
Lj1g3v3892160	-0.680105	0.000355272	Non-coding	NoHit
Lj1g3v5062640	-0.675469	5.24e-07	Non-coding	NoHit
Lj4g3v0120320	-0.674575	0.00704522	Non-coding	NoHit
Lj0g3v0292109	-0.673447	0.0177182	Non-coding	NoHit
Lj0g3v0160939	-0.671164	0.0390004	Non-coding	NoHit
Lj3g3v3032080	-0.669189	0.000166278	Non-coding	NoHit
Lj0g3v0190549	-0.668429	9.5e-05	Non-coding	NoHit
Lj0g3v0015719	-0.666683	0.0277351	repeat	NoHit
Lj0g3v0232369	-0.664506	0.00279273	Non-coding	NoHit
Lj3g3v1038710	-0.663843	0.00924431	Non-coding	NoHit
Lj2g3v1022450	-0.663109	0.0247493	repeat	NoHit
Lj1g3v4012740	-0.659902	0.0150519	Non-coding	NoHit
Lj4g3v1769560	-0.65956	0.00757868	repeat	NoHit
Lj2g3v1338860	-0.657815	0.0355016	Non-coding	NoHit
Lj2g3v2688030	-0.656843	0.00723786	Non-coding	NoHit
Lj0g3v0251709	-0.656595	0.00840998	repeat	NoHit
Lj0g3v0046899	-0.654968	0.0463351	Non-coding	NoHit
Lj0g3v0173839	-0.654352	0.02585	Non-coding	NoHit
Lj3g3v0290270	-0.652863	0.0115604	Non-coding	NoHit
Lj3g3v0617030	-0.650352	0.0442715	Non-coding	NoHit
Lj0g3v0305639	-0.64909	0.0114508	Non-coding	NoHit
Lj3g3v0823550	-0.644177	0.000424609	Non-coding	NoHit
Lj2g3v2878320	-0.642358	0.035061	Non-coding	NoHit
Lj0g3v0273609	-0.642244	7.55e-06	Non-coding	NoHit
Lj4g3v0134590	-0.639584	6.8e-07	Non-coding	NoHit
Lj3g3v2060620	-0.638931	0.000734271	Non-coding	NoHit
Lj3g3v0127200	-0.634969	0.043256	Non-coding	NoHit
Lj4g3v2215320	-0.633328	0.0188749	Non-coding	NoHit
Lj1g3v1819870	-0.632373	0.0204724	Non-coding	NoHit
Lj1g3v2822790	-0.632098	0.00248559	Non-coding	NoHit
Lj2g3v1019690	-0.630264	0.000450265	Non-coding	NoHit
Lj4g3v0120080	-0.630237	1.81e-05	Protein coding	NoHit
Lj0g3v0318689	-0.627991	0.00792691	Non-coding	NoHit
Lj5g3v0106050	-0.625258	0.00367779	Non-coding	NoHit
Lj0g3v0048939	-0.623089	0.0387613	Non-coding	NoHit
Lj0g3v0313959	-0.622417	0.00265364	fragmented	NoHit
Lj3g3v0275700	-0.621403	0.0227224	Non-coding	NoHit
Lj0g3v0097179	-0.619271	0.0134173	Non-coding	NoHit
Lj0g3v0277289	-0.61246	0.0358411	Non-coding	NoHit
Lj0g3v0237089	-0.612151	0.00186406	Non-coding	NoHit
Lj6g3v0216980	-0.606537	0.0273229	Non-coding	NoHit
Lj1g3v3646610	-0.601853	0.00169331	Non-coding	NoHit
Lj5g3v1129680	-0.601413	8.94e-05	repeat	NoHit
Lj3g3v1487140	-0.598706	0.0108046	Non-coding	NoHit
Lj0g3v0305039	-0.598702	0.0251569	Non-coding	NoHit
Lj0g3v0099759	-0.598229	0.0238961	repeat	NoHit
Lj1g3v1816600	-0.596972	0.047961	fragmented	NoHit
Lj0g3v0313979	-0.594507	0.00419673	fragmented	NoHit
Lj2g3v1415290	-0.590409	0.00841383	repeat	NoHit
Lj0g3v0256819	-0.589461	0.000809879	Non-coding	NoHit
Lj0g3v0292539	-0.586632	0.0210413	Non-coding	NoHit
Lj3g3v3338340	-0.625109	0.00124676	Protein coding	non-specific lipid transfer-like protein [Phaseolus vulgaris] gi|1420887|gb|AAC49370.1|
Lj2g3v1373350	-1.48219	0.0366327	Protein coding	Nucleic acid binding protein [Medicago truncatula] gi|357486077|ref|XP_003613326.1|
Lj1g3v2251570	-0.897796	0.0238522	Protein coding	Nucleoredoxin [Medicago truncatula] gi|357467067|ref|XP_003603818.1|
Lj0g3v0248219	-1.30833	0.0191403	Protein coding	octicosapeptide/Phox/Bem1p domain-containing protein kinase [Arabidopsis thaliana] gi|186510389|ref|NP_189115.3|
Lj5g3v1914170	-2.31694	0.000336998	Protein coding	One-helix protein [Medicago truncatula] gi|357443565|ref|XP_003592060.1|
Lj0g3v0333579	-4.93337	0.00357209	Protein coding	Os01g0170400 [Oryza sativa Japonica Group] gi|297596183|ref|NP_001042140.2|
Lj0g3v0071169	-1.20726	3e-05	Protein coding	Os01g0532300 [Oryza sativa Japonica Group] gi|297596936|ref|NP_001043247.2|
Lj6g3v1319720	-4.91965	0.00195941	Protein coding	Os02g0463401 [Oryza sativa Japonica Group] gi|297721169|ref|NP_001172947.1|
Lj4g3v1535080	-0.631076	0.00858384	Protein coding	Os02g0743200 [Oryza sativa Japonica Group] gi|115448629|ref|NP_001048094.1|
Lj4g3v0321560	-0.926211	0.0184997	Protein coding	Os02g0811000 [Oryza sativa Japonica Group] gi|115449465|ref|NP_001048473.1|
Lj0g3v0203669	-0.600016	0.00795994	Protein coding	Os05g0126200 [Oryza sativa Japonica Group] gi|115461851|ref|NP_001054525.1|
Lj2g3v1168730	-0.660262	0.0452859	Protein coding	Os05g0150300 [Oryza sativa Japonica Group] gi|115462129|ref|NP_001054664.1|
Lj0g3v0211579	-1.38174	1.24e-13	Protein coding	Os05g0464200 [Oryza sativa Japonica Group] gi|297604626|ref|NP_001055778.2|
Lj2g3v2903550	-0.818374	0.000294256	Protein coding	Os06g0239700 [Oryza sativa Japonica Group] gi|297605487|ref|NP_001057263.2|
Lj1g3v0503120	-0.801801	0.00951204	Protein coding	Os07g0631300 [Oryza sativa Japonica Group] gi|115473527|ref|NP_001060362.1|
Lj6g3v1693590	-0.755108	0.0368838	Protein coding	Os09g0286300 [Oryza sativa Japonica Group] gi|297609158|ref|NP_001062779.2|
Lj6g3v1706150	-0.858105	0.00257537	Protein coding	Os09g0479300 [Oryza sativa Japonica Group] gi|115479769|ref|NP_001063478.1|
Lj0g3v0315819	-2.89196	0.0489917	Protein coding	Os10g0203000 [Oryza sativa Japonica Group] gi|115481420|ref|NP_001064303.1|
Lj1g3v0651860	-1.33224	0.00415492	Protein coding	Os10g0364900 [Oryza sativa Japonica Group] gi|115481702|ref|NP_001064444.1|
Lj1g3v4728960	-2.02525	0.0022735	Protein coding	Ovate family protein [Arabidopsis thaliana] gi|186505729|ref|NP_001118449.1|
Lj5g3v0805150	-0.736388	0.00119439	Protein coding	Ovate family protein [Arabidopsis thaliana] gi|186505729|ref|NP_001118449.1|
Lj0g3v0364379	-1.57631	0.0054453	Protein coding	p90 autoantigen [Danio rerio] gi|167555176|ref|NP_001107893.1|
Lj0g3v0316199	-1.12186	0.00633387	Protein coding	PB1 domain-containing protein [Nicotiana benthamiana] gi|213868273|gb|ACJ54183.1|
Lj1g3v4081860	-0.702975	1.46e-06	Protein coding	p-coumaroyl-shikimate 3'-hydroxylase [Trifolium pratense] gi|260751188|gb|ACX48910.1|
Lj0g3v0293729	-0.619522	0.000342233	Protein coding	Pectate lyase [Medicago truncatula] gi|358348969|ref|XP_003638513.1|
Lj0g3v0200679	-0.710733	0.0031674	Protein coding	Pectinesterase [Medicago truncatula] gi|357456165|ref|XP_003598363.1|
Lj0g3v0040399	-4.53201	0.0122099	Protein coding	Pentatricopeptide repeat-containing protein [Medicago truncatula] gi|357506483|ref|XP_003623530.1|
Lj0g3v0255829	-2.46633	0.0369019	Protein coding	Pentatricopeptide repeat-containing protein [Medicago truncatula] gi|357508407|ref|XP_003624492.1|
Lj1g3v3904270	-1.67462	0.0403028	Protein coding	Pentatricopeptide repeat-containing protein [Medicago truncatula] gi|357508407|ref|XP_003624492.1|
Lj4g3v2581400	-1.20067	0.00168772	Protein coding	Pentatricopeptide repeat-containing protein [Medicago truncatula] gi|357518651|ref|XP_003629614.1|
Lj4g3v0166190	-3.36939	3.45e-07	Protein coding	Peptide transporter 2 isoform 2 [Theobroma cacao] gi|508709331|gb|EOY01228.1|
Lj3g3v0708080	-3.78951	0.00302674	Protein coding	Peptide transporter PTR [Medicago truncatula] gi|357488469|ref|XP_003614522.1|
Lj2g3v1155500	-2.14923	2.79e-15	Protein coding	Peptide transporter PTR [Medicago truncatula] gi|357488469|ref|XP_003614522.1|
Lj6g3v1966840	-1.25336	0.00636499	Protein coding	Peptide transporter PTR1 [Medicago truncatula] gi|357447051|ref|XP_003593801.1|
Lj0g3v0250579	-0.596829	0.0259234	Protein coding	peptidoglycan-binding LysM domain-containing protein [Arabidopsis lyrata subsp. lyrata] gi|297793777|ref|XP_002864773.1|
Lj4g3v2468400	-1.16978	4.02e-05	Protein coding	Peripheral-type benzodiazepine receptor-associated protein 1 [Theobroma cacao] gi|508785127|gb|EOY32383.1|
Lj3g3v1407350	-0.659848	0.00653375	Protein coding	peroxidase [Lotus japonicus] gi|51534946|dbj|BAD36900.1|
Lj1g3v1091030	-0.647185	0.00213781	Protein coding	Peroxidase [Medicago truncatula] gi|357464247|ref|XP_003602405.1|
Lj4g3v0153700	-0.927986	0	Protein coding	peroxidase precursor [Glycine max] gi|351727397|ref|NP_001238183.1|
Lj3g3v1631860	-0.774814	0.00744112	Protein coding	phantastica transcription factor a [Lotus japonicus] gi|60476408|gb|AAX21343.1|
Lj5g3v1759380	-0.857302	7.27e-06	Protein coding	Phloem specific protein [Medicago truncatula] gi|357461805|ref|XP_003601184.1|
Lj0g3v0003149	-1.52441	0.010001	Protein coding	phosphate transporter 5 [Astragalus sinicus] gi|407911912|gb|AFU50504.1|
Lj4g3v1214560	-0.98297	0.0330531	Protein coding	phosphoesterase PA-phosphatase-like protein [Cellulophaga lytica DSM 7489] gi|325287815|ref|YP_004263605.1|
Lj2g3v0663760	-2.43594	0.00711493	Protein coding	Phosphoethanolamine N-methyltransferase [Medicago truncatula] gi|357499095|ref|XP_003619836.1|
Lj2g3v0661420	-1.03356	0.000849629	Protein coding	Phosphoethanolamine N-methyltransferase [Medicago truncatula] gi|357499095|ref|XP_003619836.1|
Lj0g3v0145359	-4.02167	0.0290905	Protein coding	phosphomannomutase B [Dictyostelium discoideum AX4] gi|268638350|ref|XP_001134630.2|
Lj5g3v0626890	-2.93665	0.0195332	Protein coding	phytoalexin deficient 4 [Arabidopsis thaliana] gi|149939667|gb|ABR46040.1|
Lj0g3v0179059	-5.63894	1.82e-05	Protein coding	Piso0_002194 [Millerozyma farinosa CBS 7064] gi|448101825|ref|XP_004199654.1|
Lj0g3v0266719	-0.947704	0.000177436	Protein coding	Piso0_004915 [Millerozyma farinosa CBS 7064] gi|448084106|ref|XP_004195522.1|
Lj1g3v4575260	-1.01157	1.39e-15	Protein coding	Plant protein 1589 of Uncharacterized protein function [Theobroma cacao] gi|508715727|gb|EOY07624.1|
Lj0g3v0064089	-1.17707	7.32e-06	Protein coding	Plant-specific domain TIGR01568 family protein [Medicago truncatula] gi|357491461|ref|XP_003616018.1|
Lj0g3v0099729	-0.712158	2.2e-06	Protein coding	Plastid movement impaired 2 [Theobroma cacao] gi|508712106|gb|EOY04003.1|
Lj0g3v0236899	-2.07083	0.0123879	Protein coding	PLATZ transcription factor family protein [Theobroma cacao] gi|508704380|gb|EOX96276.1|
Lj0g3v0327019	-1.21157	0.000823135	Protein coding	PLATZ transcription factor family protein isoform 1 [Theobroma cacao] gi|508776724|gb|EOY23980.1|
Lj1g3v3343840	-0.792856	4.33e-09	Protein coding	PLC-like phosphodiesterases superfamily protein [Theobroma cacao] gi|508705833|gb|EOX97729.1|
Lj5g3v1811660	-0.954247	0.0111385	Protein coding	Pleckstrin (PH) and lipid-binding START domains-containing protein [Theobroma cacao] gi|508726768|gb|EOY18665.1|
Lj0g3v0315459	-0.9817	0.0233196	Protein coding	Pleckstrin (PH) domain-containing protein isoform 3 partial [Theobroma cacao] gi|508777778|gb|EOY25034.1|
Lj3g3v2850080	-1.12714	0.0253111	Protein coding	Pleckstrin domain-containing family N member 1 [Theobroma cacao] gi|508700954|gb|EOX92850.1|
Lj0g3v0296339	-1.83023	0.0143224	Protein coding	pleiotropic drug resistance protein ABC superfamily [Phytophthora sojae] gi|348676840|gb|EGZ16657.1|
Lj4g3v0109430	-0.712217	9.54e-06	Protein coding	pollen Ole e 1 allergen and extensin family protein [Arabidopsis thaliana] gi|18422820|ref|NP_568686.1|
Lj0g3v0362679	-0.856422	2.95e-12	Protein coding	Pollen Ole e 1 allergen and extensin family protein [Theobroma cacao] gi|508720541|gb|EOY12438.1|
Lj2g3v0661510	-1.26587	0.00488854	Protein coding	Pollen-specific C2 domain containing protein [Medicago truncatula] gi|357521665|ref|XP_003631121.1|
Lj4g3v3114140	-2.99743	0.00023616	Protein coding	Polycystic kidney disease 2 [Oxytricha trifallax] gi|403357996|gb|EJY78633.1|
Lj0g3v0247829	-4.18937	0.000844868	Protein coding	Polygalacturonase inhibitor [Medicago truncatula] gi|357509859|ref|XP_003625218.1|
Lj2g3v0960420	-1.43699	3.73e-12	Protein coding	polygalacturonase PG1 precursor [Glycine max] gi|351724723|ref|NP_001238091.1|
Lj6g3v1412750	-2.67203	3.87e-10	Protein coding	Polygalacturonase QRT3 [Medicago truncatula] gi|357449209|ref|XP_003594881.1|
Lj4g3v2871860	-2.36518	3.07e-12	Protein coding	polyphosphoinositide binding protein Ssh2p [Glycine max] gi|351720699|ref|NP_001237441.1|
Lj0g3v0119249	-1.46239	0.0129726	Protein coding	polysaccharide deacetylase [Chlorobium phaeobacteroides DSM 266] gi|119358384|ref|YP_913028.1|
Lj1g3v3717070	-4.31038	0.0422819	Protein coding	POP4-like protein [Arabidopsis thaliana] gi|334184895|ref|NP_001189739.1|
Lj3g3v2187020	-1.20959	0.0454064	Protein coding	Post-illumination chlorophyll fluorescence increase isoform 3 [Theobroma cacao] gi|508778569|gb|EOY25825.1|
Lj4g3v2641090	-1.24083	7.01e-16	Protein coding	Potassium transporter [Medicago truncatula] gi|357519235|ref|XP_003629906.1|
Lj3g3v0042020	-0.941213	0.00287968	Protein coding	POZ/BTB containin G-protein 1 isoform 1 [Theobroma cacao] gi|508703909|gb|EOX95805.1|
Lj1g3v4480300	-4.38118	0.0127263	Protein coding	predicted protein [Populus trichocarpa] gi|224085109|ref|XP_002335302.1|
Lj5g3v0657140	-0.624302	0.000605257	Protein coding	predicted protein [Postia placenta Mad-698-R] gi|242221732|ref|XP_002476608.1|
Lj1g3v3384690	-1.9804	0.00919425	Protein coding	PREDICTED: 12-oxophytodienoate reductase 1-like isoform X1 [Cicer arietinum] gi|502131071|ref|XP_004500865.1|
Lj0g3v0265359	-0.762024	1.87e-12	Protein coding	PREDICTED: 14 kDa proline-rich protein DC2.15-like [Cicer arietinum] gi|502181574|ref|XP_004516837.1|
Lj0g3v0276889	-2.76151	0.0347327	Protein coding	PREDICTED: 14-alpha-glucan-branching enzyme-like isoform X1 [Cicer arietinum] gi|502131109|ref|XP_004500878.1|
Lj3g3v0652730	-2.25349	0	Protein coding	PREDICTED: 1-aminocyclopropane-1-carboxylate oxidase homolog 1 [Glycine max] gi|356522918|ref|XP_003530089.1|
Lj3g3v0718660	-4.51656	0.0249964	Protein coding	PREDICTED: 1-deoxy-D-xylulose 5-phosphate reductoisomerase chloroplastic-like [Cicer arietinum] gi|502155936|ref|XP_004510245.1|
Lj6g3v1354400	-4.48066	0.0195403	Protein coding	PREDICTED: 1-deoxy-D-xylulose 5-phosphate reductoisomerase chloroplastic-like [Cicer arietinum] gi|502155936|ref|XP_004510245.1|
Lj0g3v0088309	-1.15639	0.0488542	Protein coding	PREDICTED: 21 kDa protein-like [Glycine max] gi|356565333|ref|XP_003550896.1|
Lj0g3v0155799	-0.952709	0.00226973	Protein coding	PREDICTED: 2'-deoxymugineic-acid 2'-dioxygenase-like [Glycine max] gi|356571969|ref|XP_003554143.1|
Lj1g3v4204470	-0.854157	3.94e-13	Protein coding	PREDICTED: 2'-deoxymugineic-acid 2'-dioxygenase-like [Glycine max] gi|356571969|ref|XP_003554143.1|
Lj2g3v1574250	-1.40159	2.29e-16	Protein coding	PREDICTED: 3-hydroxy-3-methylglutaryl-coenzyme A reductase 1-like [Cicer arietinum] gi|502161813|ref|XP_004512291.1|
Lj0g3v0018799	-1.24412	0.008204	Protein coding	PREDICTED: 3-hydroxy-3-methylglutaryl-coenzyme A reductase 3-like [Cicer arietinum] gi|502153809|ref|XP_004509470.1|
Lj0g3v0118139	-0.939323	0.000102837	Protein coding	PREDICTED: 3-hydroxybenzoate 6-hydroxylase 1-like [Glycine max] gi|356575446|ref|XP_003555852.1|
Lj3g3v3189750	-1.95389	0.00623451	Protein coding	PREDICTED: 3-hydroxyisobutyryl-CoA hydrolase 1-like [Cicer arietinum] gi|502155817|ref|XP_004510202.1|
Lj5g3v0106070	-2.04237	1.68e-08	Protein coding	PREDICTED: 3-ketoacyl-CoA synthase 4-like [Glycine max] gi|356562355|ref|XP_003549437.1|
Lj3g3v0012320	-0.728059	0.00967002	Protein coding	PREDICTED: 3-oxoacyl-[acyl-carrier-protein] gi|356532179|ref|XP_003534651.1|
Lj1g3v3597130	-0.862669	5.56e-05	Protein coding	PREDICTED: 40S ribosomal protein S6-like [Glycine max] gi|356527286|ref|XP_003532242.1|
Lj0g3v0078629	-0.988686	0.000105667	Protein coding	PREDICTED: 4-coumarate--CoA ligase 1-like isoform 2 [Glycine max] gi|356556256|ref|XP_003546442.1|
Lj1g3v2536080	-0.656491	0.0198084	Protein coding	PREDICTED: 4-hydroxybenzoate polyprenyltransferase mitochondrial-like isoform X1 [Cicer arietinum] gi|502104585|ref|XP_004492586.1|
Lj0g3v0200599	-0.98921	0.012438	Protein coding	PREDICTED: 5'-3' exonuclease-like [Glycine max] gi|356561357|ref|XP_003548949.1|
Lj6g3v1872560	-0.692266	1.98e-06	Protein coding	PREDICTED: 5'-adenylylsulfate reductase 1 chloroplastic-like [Cicer arietinum] gi|502079145|ref|XP_004486168.1|
Lj4g3v0335820	-0.942445	1.77e-07	Protein coding	PREDICTED: 60S ribosomal protein L3-like [Vitis vinifera] gi|225460636|ref|XP_002265125.1|
Lj0g3v0118129	-0.782776	8.51e-06	Protein coding	PREDICTED: 6-hydroxynicotinate 3-monooxygenase-like [Glycine max] gi|356536384|ref|XP_003536718.1|
Lj4g3v0095120	-0.970208	1.28e-06	Protein coding	PREDICTED: 6-phosphofructokinase 2-like [Cicer arietinum] gi|502126527|ref|XP_004499341.1|
Lj2g3v2378050	-5.9623	0.000143957	Protein coding	PREDICTED: 8-hydroxyquercetin 8-O-methyltransferase-like [Glycine max] gi|356577865|ref|XP_003557042.1|
Lj0g3v0277609	-1.57344	8.76e-10	Protein coding	PREDICTED: 8-hydroxyquercetin 8-O-methyltransferase-like isoform 1 [Glycine max] gi|356517460|ref|XP_003527405.1|
Lj2g3v2380090	-5.01675	1.6e-10	Protein coding	PREDICTED: 8-hydroxyquercetin 8-O-methyltransferase-like isoform 1 [Glycine max] gi|356517464|ref|XP_003527407.1|
Lj4g3v2227950	-5.24911	0.00186605	Protein coding	PREDICTED: ABC transporter B family member 21-like [Cicer arietinum] gi|502150695|ref|XP_004508078.1|
Lj4g3v1722980	-0.620355	0.0048265	Protein coding	PREDICTED: ABC transporter B family member 25-like isoform X1 [Cicer arietinum] gi|502151879|ref|XP_004508658.1|
Lj2g3v1426600	-0.965658	3.64e-06	Protein coding	PREDICTED: ABC transporter B family member 26 chloroplastic-like [Cicer arietinum] gi|502166936|ref|XP_004514017.1|
Lj2g3v1425550	-2.29225	6.71e-05	Protein coding	PREDICTED: ABC transporter B family member 26 chloroplastic-like isoform 1 [Glycine max] gi|356501630|ref|XP_003519627.1|
Lj3g3v1063670	-0.792892	0.0169713	Protein coding	PREDICTED: ABC transporter G family member 10-like [Cicer arietinum] gi|502089871|ref|XP_004489046.1|
Lj5g3v2288960	-1.0629	1.17e-09	Protein coding	PREDICTED: ABC transporter G family member 1-like [Glycine max] gi|356576859|ref|XP_003556547.1|
Lj0g3v0255929	-1.06111	0.0148678	Protein coding	PREDICTED: ABC transporter G family member 31-like [Cicer arietinum] gi|502129273|ref|XP_004500246.1|
Lj4g3v1800250	-0.658309	8.39e-05	Protein coding	PREDICTED: ABC transporter G family member 32-like [Cicer arietinum] gi|502151680|ref|XP_004508560.1|
Lj1g3v4701870	-0.625599	0.000620757	Protein coding	PREDICTED: ABC transporter G family member 39-like [Cicer arietinum] gi|502111745|ref|XP_004494154.1|
Lj5g3v1976470	-1.12907	4.34e-05	Protein coding	PREDICTED: ABC transporter G family member 8-like [Glycine max] gi|356534087|ref|XP_003535589.1|
Lj1g3v0683890	-1.65139	0.0326465	Protein coding	PREDICTED: abhydrolase domain-containing protein 11-like [Glycine max] gi|356505392|ref|XP_003521475.1|
Lj4g3v1400000	-0.885621	8.16e-06	Protein coding	PREDICTED: abhydrolase domain-containing protein FAM108C1-like [Glycine max] gi|356513658|ref|XP_003525528.1|
Lj0g3v0159509	-0.66261	0.000176572	Protein coding	PREDICTED: abhydrolase domain-containing protein FAM108C1-like [Glycine max] gi|356558799|ref|XP_003547690.1|
Lj1g3v2126180	-1.11098	1e-09	Protein coding	PREDICTED: abscisic acid 8'-hydroxylase 4-like [Cicer arietinum] gi|502131849|ref|XP_004501123.1|
Lj1g3v0948580	-0.649622	0.000795972	Protein coding	PREDICTED: abscisic acid receptor PYL8-like [Glycine max] gi|356546160|ref|XP_003541499.1|
Lj0g3v0316289	-0.820942	0.0405021	Protein coding	PREDICTED: acid phosphatase 1-like [Cicer arietinum] gi|502178688|ref|XP_004516313.1|
Lj5g3v0525260	-0.590663	0.0250785	Protein coding	PREDICTED: acidic mammalian chitinase-like [Glycine max] gi|356563922|ref|XP_003550206.1|
Lj2g3v0916200	-0.633971	0.0340123	Protein coding	PREDICTED: actin-like [Cicer arietinum] gi|502090294|ref|XP_004489182.1|
Lj5g3v1083950	-1.40633	0.00514881	Protein coding	PREDICTED: activating signal cointegrator 1 complex subunit 2 homolog [Cicer arietinum] gi|502114954|ref|XP_004495090.1|
Lj5g3v1427780	-0.741005	0.00774227	Protein coding	PREDICTED: acyl carrier protein 1 chloroplastic-like [Glycine max] gi|356535129|ref|XP_003536101.1|
Lj3g3v2225760	-1.31451	0.0136369	Protein coding	PREDICTED: acyl-protein thioesterase 2-like [Glycine max] gi|356526193|ref|XP_003531704.1|
Lj1g3v1182300	-0.74287	8.06e-07	Protein coding	PREDICTED: adenine/guanine permease AZG1-like [Cicer arietinum] gi|502136834|ref|XP_004502854.1|
Lj3g3v3154050	-2.50131	0.0359461	Protein coding	PREDICTED: adenosine 3'-phospho 5'-phosphosulfate transporter 1-like [Glycine max] gi|356542497|ref|XP_003539703.1|
Lj6g3v1879900	-0.804333	0.0173427	Protein coding	PREDICTED: adenosine deaminase-like protein-like [Glycine max] gi|356548979|ref|XP_003542876.1|
Lj2g3v2986020	-1.7684	0.041456	Protein coding	PREDICTED: adenylate kinase isoenzyme 6-like [Cicer arietinum] gi|502082347|ref|XP_004487138.1|
Lj2g3v1968370	-0.916007	0.000334916	Protein coding	PREDICTED: adenylyl-sulfate kinase chloroplastic-like [Cicer arietinum] gi|502160662|ref|XP_004511836.1|
Lj1g3v3476150	-4.99951	0.00245428	Protein coding	PREDICTED: agamous-like MADS-box protein AGL80-like [Cicer arietinum] gi|502118503|ref|XP_004496299.1|
Lj1g3v2809220	-1.57245	0.0151038	Protein coding	PREDICTED: agamous-like MADS-box protein AGL80-like [Cicer arietinum] gi|502129872|ref|XP_004500453.1|
Lj6g3v0408380	-0.613394	0.035231	Protein coding	PREDICTED: agamous-like MADS-box protein AGL80-like [Cicer arietinum] gi|502137801|ref|XP_004503191.1|
Lj0g3v0012409	-3.99557	0.000951504	Protein coding	PREDICTED: agamous-like MADS-box protein AGL8-like [Cicer arietinum] gi|502087097|ref|XP_004488426.1|
Lj4g3v0412780	-1.00323	0.000135435	Protein coding	PREDICTED: agmatine coumaroyltransferase-like [Glycine max] gi|356551028|ref|XP_003543881.1|
Lj2g3v1090840	-0.885674	2.08e-06	Protein coding	PREDICTED: agmatine coumaroyltransferase-like [Glycine max] gi|356573495|ref|XP_003554894.1|
Lj4g3v2267580	-0.59544	0.0127284	Protein coding	PREDICTED: aldehyde dehydrogenase 22A1-like [Glycine max] gi|356521770|ref|XP_003529524.1|
Lj0g3v0274549	-5.13503	0	Protein coding	PREDICTED: aldehyde dehydrogenase family 3 member F1-like [Glycine max] gi|356557707|ref|XP_003547154.1|
Lj6g3v1392530	-1.72725	3e-18	Protein coding	PREDICTED: allantoate deiminase chloroplastic-like [Glycine max] gi|356530191|ref|XP_003533667.1|
Lj1g3v2740250	-1.33419	0.000134525	Protein coding	PREDICTED: alpha-13/16-mannosyltransferase ALG2-like [Cicer arietinum] gi|502131421|ref|XP_004500980.1|
Lj4g3v0254410	-1.18182	0.00448029	Protein coding	PREDICTED: alphaalpha-trehalose-phosphate synthase [UDP-forming] gi|502089689|ref|XP_004488988.1|
Lj5g3v2179940	-0.879839	1.87e-13	Protein coding	PREDICTED: alphaalpha-trehalose-phosphate synthase [UDP-forming] gi|502120693|ref|XP_004497050.1|
Lj1g3v4140630	-3.20901	2.36e-05	Protein coding	PREDICTED: alpha-glucosidase yihQ-like [Glycine max] gi|356504690|ref|XP_003521128.1|
Lj0g3v0308139	-1.52896	0.0436794	Protein coding	PREDICTED: alpha-mannosidase 2-like [Bombus terrestris] gi|340714181|ref|XP_003395610.1|
Lj5g3v1238820	-1.9989	1.36e-16	Protein coding	PREDICTED: aluminum-activated malate transporter 10-like [Glycine max] gi|356576610|ref|XP_003556423.1|
Lj5g3v0845560	-2.05633	0.0180369	Protein coding	PREDICTED: anaphase-promoting complex subunit 5-like [Cicer arietinum] gi|502098783|ref|XP_004491316.1|
Lj4g3v0151500	-1.85401	0.00244414	Protein coding	PREDICTED: ankyrin repeat domain-containing protein 13B-like [Glycine max] gi|356564488|ref|XP_003550486.1|
Lj0g3v0362609	-1.40443	0.0211086	Protein coding	PREDICTED: ankyrin repeat-containing protein At3g12360-like [Glycine max] gi|356569643|ref|XP_003553008.1|
Lj0g3v0123289	-0.857218	0.00185986	Protein coding	PREDICTED: ankyrin repeat-containing protein At3g12360-like [Vitis vinifera] gi|225425076|ref|XP_002271486.1|
Lj0g3v0069449	-2.09306	0.0110606	Protein coding	PREDICTED: ankyrin repeat-containing protein At5g02620-like [Glycine max] gi|356546390|ref|XP_003541609.1|
Lj5g3v0768290	-1.84041	0.00034832	Protein coding	PREDICTED: annexin D5-like [Cicer arietinum] gi|502164756|ref|XP_004513248.1|
Lj0g3v0203419	-0.587985	0.0207399	Protein coding	PREDICTED: annexin-like protein RJ4-like [Cicer arietinum] gi|502158067|ref|XP_004511018.1|
Lj6g3v1985690	-0.646049	7.04e-05	Protein coding	PREDICTED: anthocyanidin 3-O-glucosyltransferase 5 [Vitis vinifera] gi|225458362|ref|XP_002281768.1|
Lj3g3v2768220	-0.74732	7.88e-08	Protein coding	PREDICTED: anthocyanin 5-aromatic acyltransferase-like [Glycine max] gi|356549972|ref|XP_003543364.1|
Lj3g3v2060630	-0.750344	0.000165037	Protein coding	PREDICTED: AP2-like ethylene-responsive transcription factor At1g16060-like [Cicer arietinum] gi|502148088|ref|XP_004507033.1|
Lj3g3v3244190	-1.13152	9.3e-06	Protein coding	PREDICTED: arabinogalactan peptide 23-like [Vitis vinifera] gi|225435492|ref|XP_002285520.1|
Lj3g3v2740700	-1.24725	0	Protein coding	PREDICTED: arginase-like [Cicer arietinum] gi|502146607|ref|XP_004506527.1|
Lj0g3v0239619	-3.80441	6.98e-10	Protein coding	PREDICTED: asparagine synthetase [glutamine-hydrolyzing] gi|502135702|ref|XP_004502424.1|
Lj0g3v0080919	-0.821849	0.00198515	Protein coding	PREDICTED: aspartic proteinase oryzasin-1-like [Glycine max] gi|356556454|ref|XP_003546541.1|
Lj2g3v1024320	-2.28679	3.72e-07	Protein coding	PREDICTED: ATPase 11 plasma membrane-type-like [Glycine max] gi|356572262|ref|XP_003554288.1|
Lj6g3v0927150	-4.47722	0.0407419	Protein coding	PREDICTED: ATP-binding cassette sub-family A member 1-like [Oryzias latipes] gi|432855003|ref|XP_004068024.1|
Lj3g3v0937850	-0.860552	4.75e-12	Protein coding	PREDICTED: ATP-citrate synthase alpha chain protein 1-like [Glycine max] gi|356525708|ref|XP_003531465.1|
Lj4g3v1213500	-0.94247	0.0379689	Protein coding	PREDICTED: ATP-dependent Clp protease proteolytic subunit-related protein 4 chloroplastic-like [Glycine max] gi|356563393|ref|XP_003549948.1|
Lj5g3v0659640	-1.46757	2.81e-05	Protein coding	PREDICTED: AT-rich interactive domain-containing protein 1-like [Vitis vinifera] gi|359489825|ref|XP_002276148.2|
Lj2g3v2509010	-1.02597	0.000371076	Protein coding	PREDICTED: autophagy protein 5-like [Cicer arietinum] gi|502096555|ref|XP_004490779.1|
Lj1g3v4764520	-1.55989	0.00463849	Protein coding	PREDICTED: auxin response factor 2-like [Glycine max] gi|356570939|ref|XP_003553640.1|
Lj3g3v2466510	-0.801728	1.17e-05	Protein coding	PREDICTED: auxin response factor 7-like [Glycine max] gi|356522502|ref|XP_003529885.1|
Lj2g3v1195240	-0.623415	0.00144823	Protein coding	PREDICTED: auxin response factor 8-like [Glycine max] gi|356539752|ref|XP_003538358.1|
Lj3g3v2576070	-1.70261	0.027933	Protein coding	PREDICTED: auxin-induced protein 10A5-like [Cicer arietinum] gi|502156588|ref|XP_004510549.1|
Lj1g3v1265860	-1.39529	0.000408821	Protein coding	PREDICTED: auxin-induced protein 5NG4-like [Glycine max] gi|356525576|ref|XP_003531400.1|
Lj1g3v4450520	-0.650791	8.76e-06	Protein coding	PREDICTED: auxin-induced protein AUX28-like [Cicer arietinum] gi|502109838|ref|XP_004493739.1|
Lj5g3v1412900	-0.679369	1.1e-07	Protein coding	PREDICTED: auxin-responsive protein IAA16-like [Cicer arietinum] gi|502117384|ref|XP_004495802.1|
Lj1g3v4984100	-0.613347	0.000192288	Protein coding	PREDICTED: auxin-responsive protein IAA16-like [Cicer arietinum] gi|502117384|ref|XP_004495802.1|
Lj3g3v1475860	-1.62511	0.0112279	Protein coding	PREDICTED: axial regulator YABBY 1-like [Glycine max] gi|356496338|ref|XP_003517025.1|
Lj4g3v1335320	-0.586995	0.0490557	Protein coding	PREDICTED: BAG family molecular chaperone regulator 1-like isoform X1 [Cicer arietinum] gi|502176087|ref|XP_004515796.1|
Lj0g3v0310259	-0.894402	0.0457995	Protein coding	PREDICTED: BAG family molecular chaperone regulator 1-like isoform X1 [Cicer arietinum] gi|502178049|ref|XP_004516168.1|
Lj4g3v2512860	-0.9148	1.18e-12	Protein coding	PREDICTED: BAHD acyltransferase At5g47980-like partial [Glycine max] gi|356528236|ref|XP_003532711.1|
Lj5g3v2238720	-2.44225	0.00264455	Protein coding	PREDICTED: BEL1-like homeodomain protein 11-like [Glycine max] gi|356509666|ref|XP_003523567.1|
Lj1g3v4752480	-0.732355	0.0277533	Protein coding	PREDICTED: BEL1-like homeodomain protein 1-like [Glycine max] gi|356505435|ref|XP_003521496.1|
Lj5g3v1988680	-1.64382	0.000141712	Protein coding	PREDICTED: beta-carotene hydroxylase 2 chloroplastic-like [Cicer arietinum] gi|502119168|ref|XP_004496526.1|
Lj4g3v2400910	-0.749718	0.0276787	Protein coding	PREDICTED: beta-glucosidase 46-like [Glycine max] gi|356521969|ref|XP_003529622.1|
Lj3g3v3199790	-1.42607	0.000170225	Protein coding	PREDICTED: bidirectional sugar transporter SWEET14-like [Glycine max] gi|356507380|ref|XP_003522445.1|
Lj2g3v1468010	-1.58411	0.00145855	Protein coding	PREDICTED: bifunctional aminoacyl-tRNA synthetase-like [Glycine max] gi|356572846|ref|XP_003554576.1|
Lj0g3v0327049	-0.594503	6.39e-08	Protein coding	PREDICTED: bifunctional dihydroflavonol 4-reductase/flavanone 4-reductase-like isoform X1 [Cicer arietinum] gi|502143680|ref|XP_004505424.1|
Lj0g3v0347739	-0.605681	9.8e-05	Protein coding	PREDICTED: bifunctional epoxide hydrolase 2-like [Cicer arietinum] gi|502153382|ref|XP_004509321.1|
Lj5g3v1697330	-0.677299	0.000743499	Protein coding	PREDICTED: blue copper protein-like [Glycine max] gi|356576407|ref|XP_003556323.1|
Lj5g3v0290610	-0.671201	0.00803765	Protein coding	PREDICTED: BRI1 kinase inhibitor 1-like [Cicer arietinum] gi|502125862|ref|XP_004499092.1|
Lj1g3v1649050	-1.25147	0.00510197	Protein coding	PREDICTED: BRI1 kinase inhibitor 1-like [Glycine max] gi|356518087|ref|XP_003527715.1|
Lj5g3v1665200	-0.801715	0.0427607	Protein coding	PREDICTED: BTB/POZ domain-containing protein At1g03010-like [Glycine max] gi|356500276|ref|XP_003518959.1|
Lj1g3v0861780	-0.7016	0.0431898	Protein coding	PREDICTED: BTB/POZ domain-containing protein At1g21780-like [Cicer arietinum] gi|502135909|ref|XP_004502495.1|
Lj2g3v1828490	-0.616752	0.000486902	Protein coding	PREDICTED: BTB/POZ domain-containing protein At3g50780-like [Glycine max] gi|356496818|ref|XP_003517262.1|
Lj6g3v1753040	-1.13158	4.95e-05	Protein coding	PREDICTED: BTB/POZ domain-containing protein POB1-like [Cicer arietinum] gi|502156968|ref|XP_004510713.1|
Lj6g3v1753030	-1.02544	4.32e-05	Protein coding	PREDICTED: BTB/POZ domain-containing protein POB1-like [Cicer arietinum] gi|502156968|ref|XP_004510713.1|
Lj0g3v0259989	-1.92993	9.1e-10	Protein coding	PREDICTED: caffeoyl-CoA O-methyltransferase-like [Cicer arietinum] gi|502142020|ref|XP_004504753.1|
Lj2g3v1988900	-1.87318	0.0233733	Protein coding	PREDICTED: calcineurin B-like protein 1-like isoform X1 [Cicer arietinum] gi|502160439|ref|XP_004511745.1|
Lj5g3v0856890	-1.4215	0.0498824	Protein coding	PREDICTED: calcium-dependent protein kinase 1-like [Glycine max] gi|356498647|ref|XP_003518161.1|
Lj1g3v4447120	-0.965941	1.03e-05	Protein coding	PREDICTED: calcium-transporting ATPase 12 plasma membrane-type-like [Glycine max] gi|356570602|ref|XP_003553474.1|
Lj1g3v4447110	-0.913845	1.65e-05	Protein coding	PREDICTED: calcium-transporting ATPase 12 plasma membrane-type-like [Glycine max] gi|356570602|ref|XP_003553474.1|
Lj0g3v0093149	-1.32822	0.00815306	Protein coding	PREDICTED: calmodulin-like protein 8-like [Glycine max] gi|356535165|ref|XP_003536119.1|
Lj1g3v4790760	-5.23336	0.000505008	Protein coding	PREDICTED: calpain-2 catalytic subunit [Ceratotherium simum simum] gi|478530880|ref|XP_004439596.1|
Lj4g3v3095000	-2.24728	3.19e-05	Protein coding	PREDICTED: carbon catabolite repressor protein 4 homolog 3-like [Glycine max] gi|356511339|ref|XP_003524384.1|
Lj2g3v0740640	-0.789627	0.0252834	Protein coding	PREDICTED: carbon catabolite repressor protein 4 homolog 5-like [Glycine max] gi|356549563|ref|XP_003543162.1|
Lj0g3v0228219	-3.94864	0	Protein coding	PREDICTED: carboxyl-terminal-processing protease-like [Glycine max] gi|356534629|ref|XP_003535855.1|
Lj0g3v0070029	-0.896769	1.49e-08	Protein coding	PREDICTED: casparian strip membrane protein 1-like [Cicer arietinum] gi|502178620|ref|XP_004516297.1|
Lj0g3v0217659	-0.780953	5.74e-08	Protein coding	PREDICTED: casparian strip membrane protein 1-like [Cicer arietinum] gi|502178620|ref|XP_004516297.1|
Lj1g3v3765040	-0.818301	0.00107319	Protein coding	PREDICTED: casparian strip membrane protein 5-like [Glycine max] gi|356574032|ref|XP_003555157.1|
Lj6g3v1105050	-0.885752	0.0126539	Protein coding	PREDICTED: CASP-like protein 9-like [Glycine max] gi|356556491|ref|XP_003546558.1|
Lj0g3v0054369	-0.603256	0.000651884	Protein coding	PREDICTED: CASP-like protein 9-like [Glycine max] gi|356556491|ref|XP_003546558.1|
Lj3g3v2315400	-3.15741	0	Protein coding	PREDICTED: CASP-like protein POPTRDRAFT_553757-like [Glycine max] gi|356522984|ref|XP_003530122.1|
Lj2g3v2772320	-0.965503	0.0117927	Protein coding	PREDICTED: CASP-like protein RCOM_0464280-like [Cicer arietinum] gi|502121376|ref|XP_004497293.1|
Lj0g3v0092169	-1.00934	1e-11	Protein coding	PREDICTED: cation/calcium exchanger 2-like [Cicer arietinum] gi|502091852|ref|XP_004489652.1|
Lj6g3v1692490	-0.913769	0.000226385	Protein coding	PREDICTED: cationic amino acid transporter 7 chloroplastic-like [Fragaria vesca subsp. vesca] gi|470145090|ref|XP_004308176.1|
Lj0g3v0341059	-0.913545	0.00812037	Protein coding	PREDICTED: CBL-interacting serine/threonine-protein kinase 11-like [Glycine max] gi|356566779|ref|XP_003551605.1|
Lj4g3v2604740	-0.897152	0.000284625	Protein coding	PREDICTED: CBL-interacting serine/threonine-protein kinase 12-like [Glycine max] gi|356510969|ref|XP_003524205.1|
Lj0g3v0267379	-0.808179	0.000594487	Protein coding	PREDICTED: CBL-interacting serine/threonine-protein kinase 1-like [Cicer arietinum] gi|502086342|ref|XP_004488187.1|
Lj4g3v2249030	-0.601733	0.00258143	Protein coding	PREDICTED: CBL-interacting serine/threonine-protein kinase 1-like [Glycine max] gi|356548027|ref|XP_003542405.1|
Lj3g3v2483040	-1.00012	0.000145741	Protein coding	PREDICTED: CBL-interacting serine/threonine-protein kinase 9-like [Glycine max] gi|356560251|ref|XP_003548407.1|
Lj0g3v0240799	-2.49541	0.02895	Protein coding	PREDICTED: CD2 antigen cytoplasmic tail-binding protein 2-like [Cicer arietinum] gi|502077171|ref|XP_004485576.1|
Lj0g3v0121109	-0.696322	0.0228272	Protein coding	PREDICTED: cell division cycle protein 27 homolog B-like partial [Cucumis sativus] gi|449518364|ref|XP_004166212.1|
Lj5g3v1939440	-0.608107	0.000530076	Protein coding	PREDICTED: cellulose synthase A catalytic subunit 6 [UDP-forming] gi|356535774|ref|XP_003536418.1|
Lj2g3v2125850	-0.613559	0.0366007	Protein coding	PREDICTED: cellulose synthase-like protein D3-like [Glycine max] gi|356538575|ref|XP_003537778.1|
Lj2g3v3315650	-1.58705	0.000318583	Protein coding	PREDICTED: cellulose synthase-like protein E6-like [Glycine max] gi|356553499|ref|XP_003545093.1|
Lj3g3v1981230	-0.668078	4e-10	Protein coding	PREDICTED: cellulose synthase-like protein G1-like [Cicer arietinum] gi|502127117|ref|XP_004499569.1|
Lj0g3v0344319	-0.657703	0.0468406	Protein coding	PREDICTED: chaperone protein DnaJ-like [Glycine max] gi|356525463|ref|XP_003531344.1|
Lj3g3v1831920	-1.7907	0.00527938	Protein coding	PREDICTED: chaperone protein DnaJ-like isoform X1 [Cicer arietinum] gi|502143779|ref|XP_004505462.1|
Lj0g3v0264559	-1.56224	0.047673	Protein coding	PREDICTED: chaperonin CPN60-2 mitochondrial-like [Cicer arietinum] gi|502118058|ref|XP_004496080.1|
Lj1g3v4830170	-1.50808	0	Protein coding	PREDICTED: chitinase 10-like [Cicer arietinum] gi|502112896|ref|XP_004494478.1|
Lj3g3v0766040	-1.17846	2.86e-05	Protein coding	PREDICTED: chromatin assembly factor 1 subunit B-like [Glycine max] gi|356512829|ref|XP_003525118.1|
Lj3g3v3613630	-1.19734	1.35e-15	Protein coding	PREDICTED: cinnamoyl-CoA reductase 1-like isoform X1 [Cicer arietinum] gi|502154963|ref|XP_004509912.1|
Lj5g3v1669360	-0.80261	0.000135432	Protein coding	PREDICTED: classical arabinogalactan protein 26-like [Cicer arietinum] gi|502117890|ref|XP_004495996.1|
Lj0g3v0000559	-2.26652	0.000775056	Protein coding	PREDICTED: CLAVATA3/ESR (CLE)-related protein 6-like [Cicer arietinum] gi|502179021|ref|XP_004516357.1|
Lj3g3v2848810	-2.26422	0.00210415	Protein coding	PREDICTED: CLAVATA3/ESR (CLE)-related protein 6-like [Cicer arietinum] gi|502179021|ref|XP_004516357.1|
Lj2g3v1389560	-1.06702	0.0318209	Protein coding	PREDICTED: CLAVATA3/ESR (CLE)-related protein TDIF-like [Cicer arietinum] gi|502103584|ref|XP_004492317.1|
Lj4g3v2630970	-0.608156	5.91e-05	Protein coding	PREDICTED: cold-regulated 413 inner membrane protein 2 chloroplastic-like isoform X2 [Cicer arietinum] gi|502140498|ref|XP_004504237.1|
Lj0g3v0058489	-0.891316	0.00274028	Protein coding	PREDICTED: conserved oligomeric Golgi complex subunit 5-like [Glycine max] gi|356501473|ref|XP_003519549.1|
Lj1g3v1788380	-0.659894	7.89e-05	Protein coding	PREDICTED: copper transporter 5.1-like [Cicer arietinum] gi|502132564|ref|XP_004501422.1|
Lj6g3v0327420	-1.2575	0.00477119	Protein coding	PREDICTED: CST complex subunit TEN1-like [Cicer arietinum] gi|502113192|ref|XP_004494570.1|
Lj4g3v2366270	-0.781957	0.0420392	Protein coding	PREDICTED: cullin-1-like isoform X1 [Cicer arietinum] gi|502151109|ref|XP_004508282.1|
Lj1g3v2995600	-1.04073	0.000103332	Protein coding	PREDICTED: cyclic nucleotide-gated ion channel 2-like [Glycine max] gi|356568702|ref|XP_003552549.1|
Lj5g3v2078240	-1.5004	0.0451293	Protein coding	PREDICTED: cyclin-D4-1-like [Glycine max] gi|356574327|ref|XP_003555300.1|
Lj2g3v1861430	-0.77524	3.46e-09	Protein coding	PREDICTED: cyclin-dependent kinase inhibitor 7-like [Cicer arietinum] gi|502160876|ref|XP_004511939.1|
Lj5g3v0104820	-1.45293	0.014167	Protein coding	PREDICTED: cylicin-1-like [Cicer arietinum] gi|502179474|ref|XP_004516436.1|
Lj0g3v0259509	-0.670681	0.00266026	Protein coding	PREDICTED: cysteine proteinase 15A [Glycine max] gi|356564325|ref|XP_003550405.1|
Lj5g3v0294860	-1.19543	1.12e-12	Protein coding	PREDICTED: cysteine proteinase RD21a-like [Cicer arietinum] gi|502125689|ref|XP_004499026.1|
Lj0g3v0332859	-0.599407	0.00156529	Protein coding	PREDICTED: cysteine-rich receptor-like protein kinase 25-like [Glycine max] gi|356561745|ref|XP_003549139.1|
Lj0g3v0213099	-2.01959	0.0243783	Protein coding	PREDICTED: cysteine-rich receptor-like protein kinase 25-like isoform 3 [Glycine max] gi|356575771|ref|XP_003556010.1|
Lj0g3v0064369	-0.979807	0.00159206	Protein coding	PREDICTED: cystinosin homolog isoform 2 [Glycine max] gi|356570367|ref|XP_003553361.1|
Lj3g3v0965830	-0.785833	0.000247696	Protein coding	PREDICTED: CYSTM1 family protein A-like isoform X3 [Cicer arietinum] gi|502089130|ref|XP_004488826.1|
Lj3g3v2235770	-0.637174	0.00688762	Protein coding	PREDICTED: cytochrome c oxidase subunit 5b-2 mitochondrial-like [Cicer arietinum] gi|502080835|ref|XP_004486697.1|
Lj0g3v0139269	-2.34557	0.00172978	Protein coding	PREDICTED: cytochrome P450 704C1-like [Fragaria vesca subsp. vesca] gi|470147308|ref|XP_004309257.1|
Lj0g3v0139279	-2.14203	0.00913068	Protein coding	PREDICTED: cytochrome P450 704C1-like [Fragaria vesca subsp. vesca] gi|470147308|ref|XP_004309257.1|
Lj4g3v3014670	-3.55572	0	Protein coding	PREDICTED: cytochrome P450 716B2-like [Glycine max] gi|356513241|ref|XP_003525322.1|
Lj6g3v0898730	-1.13221	0.000319939	Protein coding	PREDICTED: cytochrome P450 71A1-like [Cicer arietinum] gi|502101155|ref|XP_004491826.1|
Lj0g3v0272849	-1.83097	0.000384751	Protein coding	PREDICTED: cytochrome P450 71A1-like [Glycine max] gi|356529591|ref|XP_003533373.1|
Lj4g3v1414230	-0.836082	0.0269035	Protein coding	PREDICTED: cytochrome P450 71A1-like [Glycine max] gi|356563145|ref|XP_003549825.1|
Lj4g3v0119720	-1.00989	0.000369702	Protein coding	PREDICTED: cytochrome P450 71D8-like [Glycine max] gi|356522069|ref|XP_003529672.1|
Lj4g3v0119710	-0.951442	0.0180364	Protein coding	PREDICTED: cytochrome P450 71D8-like [Glycine max] gi|356522069|ref|XP_003529672.1|
Lj0g3v0185199	-0.776501	0.000279846	Protein coding	PREDICTED: cytochrome P450 78A4-like [Glycine max] gi|356510893|ref|XP_003524168.1|
Lj4g3v2541450	-0.667806	8.91e-09	Protein coding	PREDICTED: cytochrome P450 78A4-like [Glycine max] gi|356510893|ref|XP_003524168.1|
Lj6g3v1078630	-0.7326	0.00304827	Protein coding	PREDICTED: cytochrome P450 82A3-like [Cicer arietinum] gi|502086366|ref|XP_004488195.1|
Lj3g3v2920820	-0.736647	0.0299043	Protein coding	PREDICTED: cytochrome P450 82A3-like [Cicer arietinum] gi|502142741|ref|XP_004505090.1|
Lj3g3v0718740	-0.959667	0.0462263	Protein coding	PREDICTED: cytochrome P450 82C2-like [Glycine max] gi|356560747|ref|XP_003548649.1|
Lj1g3v1615300	-1.69145	3.98e-07	Protein coding	PREDICTED: cytochrome P450 82C4-like [Glycine max] gi|356510322|ref|XP_003523888.1|
Lj1g3v1615310	-1.64439	3.85e-06	Protein coding	PREDICTED: cytochrome P450 82C4-like [Glycine max] gi|356510322|ref|XP_003523888.1|
Lj0g3v0132879	-0.667462	1.77e-05	Protein coding	PREDICTED: cytochrome P450 86A1-like [Glycine max] gi|356553060|ref|XP_003544876.1|
Lj2g3v0345060	-0.66941	0.00111838	Protein coding	PREDICTED: cytochrome P450 86A2-like [Cicer arietinum] gi|502157145|ref|XP_004510774.1|
Lj0g3v0219429	-3.36143	0.00374095	Protein coding	PREDICTED: cytochrome P450 93A1-like partial [Glycine max] gi|356537341|ref|XP_003537186.1|
Lj0g3v0355869	-0.856859	1.76e-09	Protein coding	PREDICTED: cytochrome P450 93A2-like [Glycine max] gi|356537345|ref|XP_003537188.1|
Lj1g3v4918730	-1.59825	1.8e-10	Protein coding	PREDICTED: cytochrome P450 94A1-like [Cicer arietinum] gi|502109913|ref|XP_004493756.1|
Lj4g3v2171460	-0.651593	0.00155266	Protein coding	PREDICTED: cytokinin dehydrogenase 3-like [Cicer arietinum] gi|502150402|ref|XP_004507936.1|
Lj5g3v0692300	-0.679756	0.00506631	Protein coding	PREDICTED: cytokinin dehydrogenase 3-like [Glycine max] gi|356558359|ref|XP_003547474.1|
Lj3g3v3083410	-1.65119	4.81e-05	Protein coding	PREDICTED: cytokinin riboside 5'-monophosphate phosphoribohydrolase LOG1-like isoform 1 [Glycine max] gi|356539382|ref|XP_003538177.1|
Lj5g3v2298040	-0.889402	0.00839433	Protein coding	PREDICTED: cytosolic purine 5'-nucleotidase-like [Cicer arietinum] gi|502131525|ref|XP_004501012.1|
Lj1g3v1943910	-0.894924	0.0261472	Protein coding	PREDICTED: DDB1- and CUL4-associated factor homolog 1-like [Cicer arietinum] gi|502132195|ref|XP_004501259.1|
Lj0g3v0190499	-0.587086	0.0102988	Protein coding	PREDICTED: DEAD-box ATP-dependent RNA helicase 28-like [Cicer arietinum] gi|502128963|ref|XP_004500137.1|
Lj0g3v0241739	-1.53537	0.0436439	Protein coding	PREDICTED: DEAD-box ATP-dependent RNA helicase 7-like [Glycine max] gi|356535937|ref|XP_003536498.1|
Lj0g3v0299919	-3.26599	0.00597236	Protein coding	PREDICTED: death-associated protein kinase 1-like [Glycine max] gi|356545491|ref|XP_003541175.1|
Lj5g3v0712260	-3.07435	2.58e-05	Protein coding	PREDICTED: dehydration-responsive element-binding protein 1F-like [Glycine max] gi|356548375|ref|XP_003542578.1|
Lj4g3v1389110	-1.37701	1.22e-09	Protein coding	PREDICTED: DELLA protein RGL1-like [Glycine max] gi|356565266|ref|XP_003550863.1|
Lj0g3v0079379	-0.794447	0.0263923	Protein coding	PREDICTED: dentin sialophosphoprotein-like [Cicer arietinum] gi|502135485|ref|XP_004502350.1|
Lj0g3v0301429	-0.609013	0.000316765	Protein coding	PREDICTED: deSI-like protein At4g17486-like isoform X1 [Cicer arietinum] gi|502123618|ref|XP_004498191.1|
Lj4g3v1684370	-1.01208	2.16e-09	Protein coding	PREDICTED: diacylglycerol kinase 1-like [Glycine max] gi|356562607|ref|XP_003549561.1|
Lj3g3v2746120	-0.807149	0.00296312	Protein coding	PREDICTED: diacylglycerol kinase delta-like isoform X1 [Cicer arietinum] gi|502083006|ref|XP_004487339.1|
Lj3g3v2874700	-1.48616	3.33e-07	Protein coding	PREDICTED: diacylglycerol kinase iota-like [Glycine max] gi|356515212|ref|XP_003526295.1|
Lj1g3v4225520	-1.55602	0.00622426	Protein coding	PREDICTED: dihydroorotate dehydrogenase (quinone) mitochondrial-like [Glycine max] gi|356536427|ref|XP_003536739.1|
Lj5g3v2240960	-0.63603	5.65e-06	Protein coding	PREDICTED: diphosphomevalonate decarboxylase-like [Cicer arietinum] gi|502121015|ref|XP_004497159.1|
Lj5g3v0746880	-0.614537	0.00158158	Protein coding	PREDICTED: disease resistance response protein 206-like [Cicer arietinum] gi|502167510|ref|XP_004514163.1|
Lj4g3v0451180	-0.904554	0.0491848	Protein coding	PREDICTED: DNA ligase 1-like [Cicer arietinum] gi|502142646|ref|XP_004505057.1|
Lj3g3v0931330	-1.11139	0.0321831	Protein coding	PREDICTED: DNA polymerase alpha catalytic subunit-like [Cicer arietinum] gi|502160825|ref|XP_004511916.1|
Lj5g3v2045180	-0.60413	0.0167339	Protein coding	PREDICTED: DNA repair protein rhp54-like [Glycine max] gi|356544159|ref|XP_003540522.1|
Lj2g3v3337190	-0.592177	0.0409718	Protein coding	PREDICTED: DNA-damage-repair/toleration protein DRT100-like [Cicer arietinum] gi|502170479|ref|XP_004514841.1|
Lj4g3v1108180	-0.827943	0.048608	Protein coding	PREDICTED: DNA-directed RNA polymerase 1B mitochondrial-like [Cicer arietinum] gi|502154632|ref|XP_004509767.1|
Lj0g3v0353539	-4.99576	0.00295481	Protein coding	PREDICTED: DNA-directed RNA polymerase I subunit RPA2-like [Glycine max] gi|356563684|ref|XP_003550091.1|
Lj6g3v1333190	-0.784156	0.00856384	Protein coding	PREDICTED: DNA-directed RNA polymerase I subunit rpa49-like [Glycine max] gi|356556228|ref|XP_003546428.1|
Lj0g3v0318289	-0.661739	0.00054171	Protein coding	PREDICTED: DUF246 domain-containing protein At1g04910-like [Glycine max] gi|356494914|ref|XP_003516326.1|
Lj0g3v0183819	-1.27159	9.32e-05	Protein coding	PREDICTED: dynactin subunit 1-like isoform 1 [Macaca mulatta] gi|297266319|ref|XP_001107877.2|
Lj4g3v1561700	-0.667291	0.00737819	Protein coding	PREDICTED: E2F transcription factor-like E2FE-like isoform X1 [Cicer arietinum] gi|502152216|ref|XP_004508820.1|
Lj5g3v0615490	-0.599477	0.00730432	Protein coding	PREDICTED: E3 ubiquitin ligase BIG BROTHER-like [Fragaria vesca subsp. vesca] gi|470133951|ref|XP_004302822.1|
Lj0g3v0322599	-0.937367	0.0100941	Protein coding	PREDICTED: E3 ubiquitin ligase BIG BROTHER-like [Glycine max] gi|356545285|ref|XP_003541074.1|
Lj5g3v1630000	-0.642535	0.0257304	Protein coding	PREDICTED: E3 ubiquitin-protein ligase BAH1-like isoform X1 [Cicer arietinum] gi|502117818|ref|XP_004495961.1|
Lj1g3v2726050	-0.662112	0.0161162	Protein coding	PREDICTED: E3 ubiquitin-protein ligase RHA1B-like [Cicer arietinum] gi|502157104|ref|XP_004510759.1|
Lj5g3v2045500	-1.55088	5.19e-09	Protein coding	PREDICTED: E3 ubiquitin-protein ligase RNF128-like [Cicer arietinum] gi|502119641|ref|XP_004496688.1|
Lj0g3v0361269	-0.657176	0.0106752	Protein coding	PREDICTED: E3 ubiquitin-protein ligase RNF8-like isoform X2 [Cicer arietinum] gi|502147410|ref|XP_004506772.1|
Lj1g3v1814300	-2.60579	0	Protein coding	PREDICTED: early nodulin-like protein 1-like [Cicer arietinum] gi|502132497|ref|XP_004501389.1|
Lj5g3v1699430	-0.631884	0.0309539	Protein coding	PREDICTED: elongation factor 1-alpha-like isoform 1 [Glycine max] gi|356558807|ref|XP_003547694.1|
Lj6g3v0227550	-1.14844	2.39e-06	Protein coding	PREDICTED: endoglucanase 1 [Glycine max] gi|356568718|ref|XP_003552557.1|
Lj1g3v5034650	-1.00027	7.45e-05	Protein coding	PREDICTED: endoribonuclease Dicer homolog 2-like [Glycine max] gi|356571230|ref|XP_003553782.1|
Lj1g3v1798630	-1.03898	0.049658	Protein coding	PREDICTED: epidermal growth factor receptor substrate 15 homolog [Cicer arietinum] gi|502132530|ref|XP_004501405.1|
Lj0g3v0215699	-3.74099	6.14e-05	Protein coding	PREDICTED: EPIDERMAL PATTERNING FACTOR-like protein 1-like [Cicer arietinum] gi|502135670|ref|XP_004502413.1|
Lj6g3v2116850	-1.35165	0.000339726	Protein coding	PREDICTED: equilibrative nucleotide transporter 3-like isoform X1 [Cicer arietinum] gi|502077578|ref|XP_004485692.1|
Lj3g3v3713350	-0.738639	0.0276108	Protein coding	PREDICTED: ER membrane protein complex subunit 1-like [Cicer arietinum] gi|502131970|ref|XP_004501175.1|
Lj6g3v0227350	-2.89907	0.00364446	Protein coding	PREDICTED: erythrocyte membrane protein band 4.2 isoform 3 [Saimiri boliviensis boliviensis] gi|403274466|ref|XP_003928997.1|
Lj0g3v0203079	-1.12687	0.018036	Protein coding	PREDICTED: ethylene-responsive transcription factor ERF008-like [Glycine max] gi|356565549|ref|XP_003551002.1|
Lj3g3v0509780	-0.586791	7.61e-05	Protein coding	PREDICTED: ethylene-responsive transcription factor ERF034-like [Glycine max] gi|356504603|ref|XP_003521085.1|
Lj5g3v1937400	-0.646816	5.27e-05	Protein coding	PREDICTED: ethylene-responsive transcription factor ERF110-like [Cicer arietinum] gi|502118939|ref|XP_004496448.1|
Lj1g3v1788200	-1.05523	1.29e-06	Protein coding	PREDICTED: eukaryotic translation initiation factor 3 subunit B-like [Cicer arietinum] gi|502132544|ref|XP_004501412.1|
Lj2g3v0866670	-0.870193	0.00300442	Protein coding	PREDICTED: eukaryotic translation initiation factor 3 subunit B-like [Cicer arietinum] gi|502132544|ref|XP_004501412.1|
Lj1g3v3343780	-0.716884	0.0210103	Protein coding	PREDICTED: exoglucanase xynX-like [Glycine max] gi|356509525|ref|XP_003523498.1|
Lj1g3v5000610	-0.96443	0.012704	Protein coding	PREDICTED: exportin-4-like [Glycine max] gi|356504127|ref|XP_003520850.1|
Lj3g3v2995730	-0.841663	0.0496062	Protein coding	PREDICTED: fatty acyl-CoA reductase 3-like isoform 1 [Glycine max] gi|356542728|ref|XP_003539817.1|
Lj3g3v1148100	-1.25176	0.0268459	Protein coding	PREDICTED: fatty acyl-CoA reductase 3-like isoform 1 [Glycine max] gi|356550111|ref|XP_003543433.1|
Lj3g3v2987110	-1.96137	0.0054722	Protein coding	PREDICTED: F-box protein At2g27310-like [Cicer arietinum] gi|502083488|ref|XP_004487475.1|
Lj3g3v2987100	-1.06278	0.00599173	Protein coding	PREDICTED: F-box protein At2g27310-like [Cicer arietinum] gi|502145840|ref|XP_004506202.1|
Lj1g3v2063160	-1.69163	0.00987789	Protein coding	PREDICTED: F-box/FBD/LRR-repeat protein At4g26340-like [Glycine max] gi|356527370|ref|XP_003532284.1|
Lj0g3v0263699	-0.71788	0.00339148	Protein coding	PREDICTED: F-box/kelch-repeat protein At1g74510-like [Glycine max] gi|356516772|ref|XP_003527067.1|
Lj0g3v0047979	-0.904688	0.0135568	Protein coding	PREDICTED: F-box/kelch-repeat protein At3g06240-like [Glycine max] gi|356525096|ref|XP_003531163.1|
Lj0g3v0071509	-0.658184	0.0143815	Protein coding	PREDICTED: F-box/kelch-repeat protein At3g06240-like [Glycine max] gi|356525096|ref|XP_003531163.1|
Lj0g3v0302169	-1.35098	3.08e-05	Protein coding	PREDICTED: F-box/kelch-repeat protein At3g23880-like [Cicer arietinum] gi|502078949|ref|XP_004486105.1|
Lj1g3v4515920	-1.57734	0.0124852	Protein coding	PREDICTED: F-box/kelch-repeat protein At3g23880-like [Cicer arietinum] gi|502078956|ref|XP_004486107.1|
Lj5g3v1913960	-0.603221	0.0100005	Protein coding	PREDICTED: F-box/kelch-repeat protein At3g23880-like [Cicer arietinum] gi|502118852|ref|XP_004496419.1|
Lj0g3v0302589	-3.09871	0.026349	Protein coding	PREDICTED: F-box/kelch-repeat protein At3g23880-like [Glycine max] gi|356513829|ref|XP_003525611.1|
Lj4g3v1440660	-1.82188	1.55e-15	Protein coding	PREDICTED: ferric reduction oxidase 8 mitochondrial-like [Cicer arietinum] gi|502176472|ref|XP_004515872.1|
Lj4g3v2080390	-1.49797	0.00786418	Protein coding	PREDICTED: FGGY carbohydrate kinase domain-containing protein-like isoform X1 [Cicer arietinum] gi|502150178|ref|XP_004507826.1|
Lj1g3v2765520	-0.741831	2.2e-09	Protein coding	PREDICTED: FK506-binding protein 4-like [Cicer arietinum] gi|502105398|ref|XP_004492796.1|
Lj0g3v0220669	-0.672196	0.00300365	Protein coding	PREDICTED: flavin-containing monooxygenase FMO GS-OX-like 9-like [Cicer arietinum] gi|502178463|ref|XP_004516260.1|
Lj0g3v0308259	-0.819622	0.0032905	Protein coding	PREDICTED: flavin-containing monooxygenase YUCCA8-like [Glycine max] gi|356537246|ref|XP_003537140.1|
Lj4g3v1683070	-2.45101	0.00840081	Protein coding	PREDICTED: flavonol sulfotransferase-like [Glycine max] gi|356548825|ref|XP_003542799.1|
Lj1g3v4838380	-0.758011	0.0257749	Protein coding	PREDICTED: flowering time control protein FCA-like [Glycine max] gi|356503942|ref|XP_003520758.1|
Lj0g3v0335999	-0.753477	9.18e-05	Protein coding	PREDICTED: flowering time control protein FCA-like [Vitis vinifera] gi|359479959|ref|XP_002271329.2|
Lj5g3v0586500	-0.714917	4.6e-06	Protein coding	PREDICTED: flowering-promoting factor 1-like protein 2-like [Cicer arietinum] gi|502124584|ref|XP_004498589.1|
Lj5g3v0483820	-0.830687	0.00191368	Protein coding	PREDICTED: formin-like protein 13-like [Cicer arietinum] gi|502125537|ref|XP_004498964.1|
Lj4g3v0509010	-1.35076	1.86e-09	Protein coding	PREDICTED: formin-like protein 1-like [Glycine max] gi|356519655|ref|XP_003528486.1|
Lj0g3v0194899	-0.864158	0.000112362	Protein coding	PREDICTED: formin-like protein 3-like [Cicer arietinum] gi|502102022|ref|XP_004491943.1|
Lj2g3v1968180	-0.62082	0.0297383	Protein coding	PREDICTED: formin-like protein 6-like [Glycine max] gi|356540633|ref|XP_003538791.1|
Lj3g3v1128990	-1.28422	4.99e-07	Protein coding	PREDICTED: GABA transporter 1-like [Cicer arietinum] gi|502145668|ref|XP_004506125.1|
Lj5g3v1015810	-1.01754	7.04e-05	Protein coding	PREDICTED: GABA transporter 1-like isoform X2 [Cicer arietinum] gi|502115153|ref|XP_004495137.1|
Lj2g3v2173050	-1.44958	6.31e-10	Protein coding	PREDICTED: galactoside 2-alpha-L-fucosyltransferase-like [Glycine max] gi|356522268|ref|XP_003529769.1|
Lj6g3v1914600	-0.6459	0.0084712	Protein coding	PREDICTED: GATA zinc finger domain-containing protein 4-like [Cicer arietinum] gi|502084804|ref|XP_004487766.1|
Lj0g3v0268149	-0.770798	9.25e-08	Protein coding	PREDICTED: GDP-L-galactose phosphorylase 1-like [Cicer arietinum] gi|502169202|ref|XP_004514559.1|
Lj1g3v1316960	-0.597542	0.00054305	Protein coding	PREDICTED: GDP-mannose transporter GONST1-like [Glycine max] gi|356518767|ref|XP_003528049.1|
Lj0g3v0155319	-0.60873	1.38e-06	Protein coding	PREDICTED: GDP-mannose transporter GONST4-like [Cicer arietinum] gi|502151655|ref|XP_004508548.1|
Lj0g3v0155329	-0.589499	3.53e-06	Protein coding	PREDICTED: GDP-mannose transporter GONST4-like [Cicer arietinum] gi|502151655|ref|XP_004508548.1|
Lj6g3v1966770	-0.763258	0.034396	Protein coding	PREDICTED: GDSL esterase/lipase At1g29670-like [Glycine max] gi|356549160|ref|XP_003542965.1|
Lj0g3v0123319	-1.18345	2.9e-09	Protein coding	PREDICTED: GDSL esterase/lipase At3g26430-like [Glycine max] gi|356571812|ref|XP_003554066.1|
Lj2g3v2088470	-0.942106	0.00218524	Protein coding	PREDICTED: GDSL esterase/lipase At4g10955-like [Glycine max] gi|356495719|ref|XP_003516721.1|
Lj6g3v1915710	-1.80758	0.00141561	Protein coding	PREDICTED: GDSL esterase/lipase At4g16230-like [Glycine max] gi|356555991|ref|XP_003546311.1|
Lj0g3v0062329	-1.14188	9.92e-06	Protein coding	PREDICTED: GDSL esterase/lipase At5g03610-like [Glycine max] gi|356572536|ref|XP_003554424.1|
Lj5g3v0736800	-0.900225	1.39e-05	Protein coding	PREDICTED: GDSL esterase/lipase At5g03610-like [Glycine max] gi|356572536|ref|XP_003554424.1|
Lj1g3v3689960	-1.22684	0.00915662	Protein coding	PREDICTED: GDSL esterase/lipase At5g14450-like [Cicer arietinum] gi|502102147|ref|XP_004491983.1|
Lj3g3v1126820	-0.602898	3.4e-05	Protein coding	PREDICTED: GDSL esterase/lipase At5g22810-like [Glycine max] gi|356565725|ref|XP_003551088.1|
Lj6g3v0857640	-2.34242	0.000281997	Protein coding	PREDICTED: GDSL esterase/lipase At5g55050-like [Glycine max] gi|356527064|ref|XP_003532134.1|
Lj1g3v2215390	-0.704997	0.0412769	Protein coding	PREDICTED: GDSL esterase/lipase EXL3-like [Vitis vinifera] gi|359492276|ref|XP_003634393.1|
Lj1g3v1466230	-1.89102	0.00445201	Protein coding	PREDICTED: gelsolin-related protein of 125 kDa-like [Cicer arietinum] gi|502139474|ref|XP_004503782.1|
Lj0g3v0154849	-0.851333	4.03e-05	Protein coding	PREDICTED: gibberellin receptor GID1C-like [Cicer arietinum] gi|502117268|ref|XP_004495762.1|
Lj1g3v3646570	-1.11	0	Protein coding	PREDICTED: girdin-like [Cicer arietinum] gi|502181204|ref|XP_004516762.1|
Lj1g3v3646580	-1.05002	9.27e-16	Protein coding	PREDICTED: girdin-like [Cicer arietinum] gi|502181204|ref|XP_004516762.1|
Lj0g3v0109399	-0.771627	0.000931454	Protein coding	PREDICTED: glucan endo-13-beta-glucosidase 11-like [Glycine max] gi|356535268|ref|XP_003536170.1|
Lj1g3v3384550	-0.874606	0.000252284	Protein coding	PREDICTED: glucose-1-phosphate adenylyltransferase large subunit 1-like [Glycine max] gi|356517038|ref|XP_003527197.1|
Lj4g3v0450190	-1.45138	0.00111086	Protein coding	PREDICTED: glucose-induced degradation protein 8 homolog [Solanum lycopersicum] gi|460376690|ref|XP_004234130.1|
Lj3g3v0642560	-0.680618	0.0209041	Protein coding	PREDICTED: glutamate--tRNA ligase chloroplastic/mitochondrial-like [Cicer arietinum] gi|502155737|ref|XP_004510174.1|
Lj6g3v0925890	-0.605593	0.0356428	Protein coding	PREDICTED: glutamyl-tRNA(Gln) amidotransferase subunit A chloroplastic/mitochondrial-like isoform X1 [Cicer arietinum] gi|502128559|ref|XP_004500003.1|
Lj1g3v2126210	-4.14592	0.0317349	Protein coding	PREDICTED: glutamyl-tRNA(Gln) amidotransferase subunit A-like [Glycine max] gi|356518808|ref|XP_003528069.1|
Lj4g3v3014260	-0.676062	0.011578	Protein coding	PREDICTED: glutaredoxin domain-containing cysteine-rich protein 1-like [Solanum lycopersicum] gi|460399956|ref|XP_004245502.1|
Lj5g3v0407150	-1.68124	3.54e-08	Protein coding	PREDICTED: glutaredoxin-C6-like [Cicer arietinum] gi|502125283|ref|XP_004498874.1|
Lj0g3v0131139	-1.26488	3.39e-11	Protein coding	PREDICTED: glutaredoxin-C6-like [Cicer arietinum] gi|502125283|ref|XP_004498874.1|
Lj1g3v1786130	-2.67048	0	Protein coding	PREDICTED: glutaredoxin-C6-like [Cicer arietinum] gi|502132651|ref|XP_004501464.1|
Lj5g3v0615610	-0.835939	0.00173554	Protein coding	PREDICTED: glutathione S-transferase L3-like [Cicer arietinum] gi|502121795|ref|XP_004497444.1|
Lj5g3v0404800	-0.796665	2.37e-11	Protein coding	PREDICTED: glycine dehydrogenase [decarboxylating] gi|502125338|ref|XP_004498895.1|
Lj6g3v2017440	-0.620794	0.00854926	Protein coding	PREDICTED: glyoxysomal processing protease glyoxysomal-like isoform X3 [Cicer arietinum] gi|502077990|ref|XP_004485805.1|
Lj0g3v0077539	-1.72874	0.0166502	Protein coding	PREDICTED: golgin subfamily B member 1 isoform 1 [Callithrix jacchus] gi|296226141|ref|XP_002758798.1|
Lj3g3v2888290	-1.2007	0.0369303	Protein coding	PREDICTED: G-type lectin S-receptor-like serine/threonine-protein kinase At4g03230-like [Glycine max] gi|356544860|ref|XP_003540865.1|
Lj0g3v0356899	-1.34662	1.21e-05	Protein coding	PREDICTED: G-type lectin S-receptor-like serine/threonine-protein kinase At4g27290-like [Cicer arietinum] gi|502084183|ref|XP_004487641.1|
Lj4g3v1880280	-0.633665	0.0122865	Protein coding	PREDICTED: G-type lectin S-receptor-like serine/threonine-protein kinase RLK1-like [Cicer arietinum] gi|502151557|ref|XP_004508499.1|
Lj4g3v2000880	-0.822633	0.000772601	Protein coding	PREDICTED: heat shock 70 kDa protein-like [Glycine max] gi|356562559|ref|XP_003549537.1|
Lj1g3v1786150	-0.60541	0.0391872	Protein coding	PREDICTED: heat shock factor protein HSF30-like isoform 1 [Glycine max] gi|356506986|ref|XP_003522253.1|
Lj4g3v2604520	-2.51409	0.0301764	Protein coding	PREDICTED: heavy metal-associated isoprenylated plant protein 26-like [Cicer arietinum] gi|502140697|ref|XP_004504303.1|
Lj4g3v2604510	-2.51409	0.0301801	Protein coding	PREDICTED: heavy metal-associated isoprenylated plant protein 26-like [Cicer arietinum] gi|502140697|ref|XP_004504303.1|
Lj0g3v0104309	-1.67033	0.00347174	Protein coding	PREDICTED: heavy metal-associated isoprenylated plant protein 26-like [Cicer arietinum] gi|502174981|ref|XP_004515645.1|
Lj4g3v1085060	-2.34706	0	Protein coding	PREDICTED: high affinity nitrate transporter 2.5-like [Glycine max] gi|356526779|ref|XP_003531994.1|
Lj0g3v0300819	-0.712649	0.0369571	Protein coding	PREDICTED: high mobility group B protein 9-like [Glycine max] gi|356508987|ref|XP_003523234.1|
Lj5g3v2256180	-1.03577	4.29e-07	Protein coding	PREDICTED: hippocampus abundant transcript 1 protein-like [Cicer arietinum] gi|502121138|ref|XP_004497200.1|
Lj6g3v2222040	-0.786316	2.87e-15	Protein coding	PREDICTED: histidine decarboxylase-like [Glycine max] gi|356558589|ref|XP_003547587.1|
Lj4g3v0210330	-2.39216	0.0123979	Protein coding	PREDICTED: histidine kinase 3-like [Glycine max] gi|356512385|ref|XP_003524900.1|
Lj1g3v3330350	-0.79408	0.00181364	Protein coding	PREDICTED: histone chaperone ASF1B-like [Glycine max] gi|356507265|ref|XP_003522389.1|
Lj0g3v0178909	-0.927212	0.0420563	Protein coding	PREDICTED: histone deacetylase 14-like [Glycine max] gi|356512844|ref|XP_003525125.1|
Lj4g3v0166140	-0.680761	0.00404136	Protein coding	PREDICTED: histone-lysine N-methyltransferase ASHR2-like [Glycine max] gi|356525020|ref|XP_003531125.1|
Lj6g3v1048900	-1.52779	0.000279248	Protein coding	PREDICTED: histone-lysine N-methyltransferase ASHR3-like [Glycine max] gi|356514491|ref|XP_003525939.1|
Lj0g3v0308279	-0.632033	0.0105523	Protein coding	PREDICTED: histone-lysine N-methyltransferase ATX2-like [Glycine max] gi|356526623|ref|XP_003531916.1|
Lj0g3v0252639	-1.03724	0.00238912	Protein coding	PREDICTED: histone-lysine N-methyltransferase ATXR4-like [Cicer arietinum] gi|502167491|ref|XP_004514157.1|
Lj2g3v1105300	-1.0701	0.000504088	Protein coding	PREDICTED: histone-lysine N-methyltransferase H3 lysine-9 specific SUVH6-like [Cicer arietinum] gi|502160414|ref|XP_004511737.1|
Lj0g3v0183889	-0.748378	0.00028206	Protein coding	PREDICTED: homeobox protein knotted-1-like 1-like isoform 1 [Glycine max] gi|356535014|ref|XP_003536044.1|
Lj2g3v1780840	-0.818742	3.29e-08	Protein coding	PREDICTED: homeobox-leucine zipper protein ATHB-40-like [Glycine max] gi|356538152|ref|XP_003537568.1|
Lj0g3v0072079	-1.05689	0.000301447	Protein coding	PREDICTED: homeobox-leucine zipper protein ATHB-7-like [Glycine max] gi|356520247|ref|XP_003528775.1|
Lj0g3v0278949	-1.96901	0.00389402	Protein coding	PREDICTED: homeobox-leucine zipper protein ATHB-8-like [Glycine max] gi|356507931|ref|XP_003522716.1|
Lj1g3v4350060	-1.55193	9.52e-07	Protein coding	PREDICTED: homeobox-leucine zipper protein HAT14-like [Glycine max] gi|356530687|ref|XP_003533912.1|
Lj0g3v0266959	-2.2794	0.000119073	Protein coding	PREDICTED: homeobox-leucine zipper protein HAT7-like [Glycine max] gi|356531784|ref|XP_003534456.1|
Lj0g3v0079239	-1.21954	0.00961887	Protein coding	PREDICTED: hydrophobic protein LTI6B-like [Cicer arietinum] gi|502112982|ref|XP_004494505.1|
Lj3g3v2427430	-2.47904	0.00183708	Protein coding	PREDICTED: hydroquinone glucosyltransferase-like [Cicer arietinum] gi|502179296|ref|XP_004516402.1|
Lj0g3v0214389	-0.630553	0.00501848	Protein coding	PREDICTED: hydroquinone glucosyltransferase-like [Glycine max] gi|356527181|ref|XP_003532191.1|
Lj0g3v0154059	-0.86957	2.24e-11	Protein coding	PREDICTED: hydroxycinnamoyl-Coenzyme A shikimate/quinate hydroxycinnamoyltransferase-like [Glycine max] gi|356524202|ref|XP_003530720.1|
Lj0g3v0260219	-1.70469	0.00135314	Protein coding	PREDICTED: hydroxyethylthiazole kinase-like [Cicer arietinum] gi|502122428|ref|XP_004497741.1|
Lj2g3v2003120	-2.15302	0	Protein coding	PREDICTED: hydroxymethylglutaryl-CoA synthase-like [Glycine max] gi|356539911|ref|XP_003538436.1|
Lj1g3v3053640	-4.93155	0.00202095	Protein coding	PREDICTED: hyoscyamine 6-dioxygenase-like [Cicer arietinum] gi|502101880|ref|XP_004491898.1|
Lj3g3v2719870	-0.65102	2.71e-07	Protein coding	PREDICTED: IAA-amino acid hydrolase ILR1-like 4-like [Glycine max] gi|356522765|ref|XP_003530016.1|
Lj2g3v1155520	-0.765021	1.62e-07	Protein coding	PREDICTED: IgA FC receptor-like [Glycine max] gi|356552286|ref|XP_003544499.1|
Lj6g3v0585170	-0.792873	4.68e-06	Protein coding	PREDICTED: inactive hydroxysteroid dehydrogenase-like protein 1-like [Glycine max] gi|356567433|ref|XP_003551924.1|
Lj0g3v0193989	-0.856315	0.000250222	Protein coding	PREDICTED: inorganic pyrophosphatase 2-like [Glycine max] gi|356526037|ref|XP_003531626.1|
Lj3g3v2310020	-1.56046	0.0341931	Protein coding	PREDICTED: interactor of constitutive active ROPs 3-like [Glycine max] gi|356539100|ref|XP_003538038.1|
Lj0g3v0317219	-0.734943	0.00464246	Protein coding	PREDICTED: interactor of constitutive active ROPs 3-like [Glycine max] gi|356558449|ref|XP_003547519.1|
Lj0g3v0196209	-1.45829	0.00788244	Protein coding	PREDICTED: intracellular protein transport protein USO1-like isoform X1 [Cicer arietinum] gi|502147707|ref|XP_004506884.1|
Lj4g3v1736160	-2.92083	0	Protein coding	PREDICTED: isoaspartyl peptidase/L-asparaginase-like [Cicer arietinum] gi|502151869|ref|XP_004508653.1|
Lj0g3v0066989	-3.92369	0.0330493	Protein coding	PREDICTED: isoleucine N-monooxygenase 1-like [Glycine max] gi|356537696|ref|XP_003537361.1|
Lj0g3v0034889	-1.16828	0.000160583	Protein coding	PREDICTED: isoliquiritigenin 2'-O-methyltransferase-like [Glycine max] gi|356532221|ref|XP_003534672.1|
Lj0g3v0034869	-0.771377	0.000156315	Protein coding	PREDICTED: isoliquiritigenin 2'-O-methyltransferase-like [Glycine max] gi|356532221|ref|XP_003534672.1|
Lj0g3v0273599	-0.688761	1.04e-06	Protein coding	PREDICTED: isoliquiritigenin 2'-O-methyltransferase-like [Glycine max] gi|356532221|ref|XP_003534672.1|
Lj5g3v0108750	-2.548	0.000960527	Protein coding	PREDICTED: jasmonate O-methyltransferase-like [Glycine max] gi|356562365|ref|XP_003549442.1|
Lj2g3v3319090	-1.00115	2.6e-05	Protein coding	PREDICTED: kinesin-4-like [Glycine max] gi|356553480|ref|XP_003545084.1|
Lj1g3v2267150	-4.48973	0.0254071	Protein coding	PREDICTED: kinesin-4-like isoform X1 [Cicer arietinum] gi|502099681|ref|XP_004491536.1|
Lj2g3v1194220	-2.99517	0.000348226	Protein coding	PREDICTED: kinesin-like protein KIF17 [Mustela putorius furo] gi|511834002|ref|XP_004741639.1|
Lj6g3v0802330	-0.750967	6.54e-05	Protein coding	PREDICTED: kinesin-like protein KIN12B-like isoform X2 [Cicer arietinum] gi|502146943|ref|XP_004506668.1|
Lj1g3v3458810	-1.17773	0.000442645	Protein coding	PREDICTED: laccase-17-like [Cicer arietinum] gi|502103605|ref|XP_004492322.1|
Lj1g3v3444130	-0.660371	0.00247644	Protein coding	PREDICTED: laccase-17-like [Cicer arietinum] gi|502103605|ref|XP_004492322.1|
Lj1g3v3438880	-1.06435	0.0138748	Protein coding	PREDICTED: laccase-7-like [Glycine max] gi|356520969|ref|XP_003529131.1|
Lj1g3v2093170	-1.33802	7.32e-05	Protein coding	PREDICTED: lachrymatory-factor synthase-like [Cicer arietinum] gi|502131899|ref|XP_004501141.1|
Lj6g3v2155500	-1.3073	0.00451993	Protein coding	PREDICTED: lachrymatory-factor synthase-like [Glycine max] gi|356495923|ref|XP_003516820.1|
Lj6g3v0551670	-0.806106	0.0263935	Protein coding	PREDICTED: lanC-like protein 2-like [Cicer arietinum] gi|502135650|ref|XP_004502406.1|
Lj2g3v3022770	-2.66167	5.23e-05	Protein coding	PREDICTED: leucine zipper protein 4-like isoform X2 [Cicer arietinum] gi|502098444|ref|XP_004491235.1|
Lj0g3v0063399	-0.745911	0.0284482	Protein coding	PREDICTED: leucine-rich repeat extensin-like protein 3-like [Cicer arietinum] gi|502137809|ref|XP_004503194.1|
Lj6g3v0937000	-0.684391	2.24e-05	Protein coding	PREDICTED: leucine-rich repeat receptor-like serine/threonine-protein kinase BAM3-like [Glycine max] gi|356524179|ref|XP_003530709.1|
Lj2g3v3058590	-0.794066	4.95e-08	Protein coding	PREDICTED: leucine-rich repeat receptor-like serine/threonine-protein kinase BAM3-like [Glycine max] gi|356553634|ref|XP_003545159.1|
Lj5g3v0528770	-1.20472	0.00233744	Protein coding	PREDICTED: lipid transfer-like protein VAS-like [Glycine max] gi|356559508|ref|XP_003548041.1|
Lj0g3v0079939	-1.30563	0.0331194	Protein coding	PREDICTED: LMBR1 domain-containing protein 2 homolog A-like isoform X2 [Cicer arietinum] gi|502142163|ref|XP_004504822.1|
Lj1g3v2581160	-2.32139	0.00161878	Protein coding	PREDICTED: LOB domain-containing protein 18-like [Glycine max] gi|356568282|ref|XP_003552342.1|
Lj5g3v1050280	-1.53548	0.0171234	Protein coding	PREDICTED: LOB domain-containing protein 29-like [Glycine max] gi|356545837|ref|XP_003541340.1|
Lj0g3v0002899	-0.97364	0.0319375	Protein coding	PREDICTED: long chain acyl-CoA synthetase 2-like [Glycine max] gi|356523002|ref|XP_003530131.1|
Lj0g3v0169949	-1.11174	0.0117176	Protein coding	PREDICTED: long chain acyl-CoA synthetase 9 chloroplastic-like isoform X3 [Cicer arietinum] gi|502123992|ref|XP_004498339.1|
Lj0g3v0145499	-1.67056	0.0074228	Protein coding	PREDICTED: long-chain-alcohol oxidase FAO4A-like [Cicer arietinum] gi|502153883|ref|XP_004509495.1|
Lj0g3v0106909	-0.725969	0.0186905	Protein coding	PREDICTED: low affinity cationic amino acid transporter 2-like [Glycine max] gi|356574163|ref|XP_003555221.1|
Lj4g3v0200160	-4.09211	0.0423455	Protein coding	PREDICTED: LOW QUALITY PROTEIN: 1-Cys peroxiredoxin-like [Glycine max] gi|356512223|ref|XP_003524820.1|
Lj0g3v0120939	-0.664711	0.0258292	Protein coding	PREDICTED: LOW QUALITY PROTEIN: acyl-CoA-binding domain-containing protein 4 [Vitis vinifera] gi|359487672|ref|XP_002277646.2|
Lj0g3v0144479	-3.95395	0.0256996	Protein coding	PREDICTED: LOW QUALITY PROTEIN: alpha-amylase 3 chloroplastic-like [Cucumis sativus] gi|449478456|ref|XP_004155323.1|
Lj0g3v0099689	-2.2004	0	Protein coding	PREDICTED: LOW QUALITY PROTEIN: aluminum-activated malate transporter 10-like [Glycine max] gi|356533697|ref|XP_003535396.1|
Lj5g3v0868340	-0.661443	0.0241026	Protein coding	PREDICTED: LOW QUALITY PROTEIN: apurinic endonuclease-redox protein-like [Glycine max] gi|356537505|ref|XP_003537267.1|
Lj5g3v2238670	-3.01928	0	Protein coding	PREDICTED: LOW QUALITY PROTEIN: cytokinin dehydrogenase 5-like [Glycine max] gi|356509660|ref|XP_003523564.1|
Lj5g3v2238680	-2.50373	0.0250047	Protein coding	PREDICTED: LOW QUALITY PROTEIN: cytokinin dehydrogenase 5-like [Glycine max] gi|356509660|ref|XP_003523564.1|
Lj5g3v0434840	-0.620415	0.0318146	Protein coding	PREDICTED: LOW QUALITY PROTEIN: cytokinin dehydrogenase 7-like [Glycine max] gi|356564029|ref|XP_003550259.1|
Lj1g3v1787440	-0.656286	0.000120217	Protein coding	PREDICTED: LOW QUALITY PROTEIN: cytokinin riboside 5'-monophosphate phosphoribohydrolase LOG8-like [Glycine max] gi|356514647|ref|XP_003526016.1|
Lj6g3v1226260	-1.14319	3.73e-06	Protein coding	PREDICTED: LOW QUALITY PROTEIN: peroxidase 59-like [Glycine max] gi|356530407|ref|XP_003533773.1|
Lj4g3v3099630	-0.855159	3.36e-07	Protein coding	PREDICTED: LOW QUALITY PROTEIN: probable pectinesterase/pectinesterase inhibitor 6-like partial [Glycine max] gi|356511311|ref|XP_003524370.1|
Lj3g3v2330830	-0.594679	0.00360826	Protein coding	PREDICTED: LOW QUALITY PROTEIN: rop guanine nucleotide exchange factor 2-like [Glycine max] gi|356520430|ref|XP_003528865.1|
Lj2g3v1195310	-0.818441	0.000738887	Protein coding	PREDICTED: LOW QUALITY PROTEIN: scarecrow-like protein 3-like partial [Glycine max] gi|356541516|ref|XP_003539221.1|
Lj0g3v0082439	-0.759262	0.0464638	Protein coding	PREDICTED: LOW QUALITY PROTEIN: ser/Thr-rich protein T10 in DGCR region-like [Glycine max] gi|356515804|ref|XP_003526588.1|
Lj1g3v3328600	-0.784341	0.0401769	Protein coding	PREDICTED: LOW QUALITY PROTEIN: synaptonemal complex protein 1-like [Cicer arietinum] gi|502095102|ref|XP_004490374.1|
Lj2g3v1902090	-1.28453	0.00372361	Protein coding	PREDICTED: LOW QUALITY PROTEIN: transcription factor ASG4-like [Glycine max] gi|356534101|ref|XP_003535596.1|
Lj4g3v0451060	-1.42958	1.12e-05	Protein coding	PREDICTED: LOW QUALITY PROTEIN: transcription factor bHLH91-like [Glycine max] gi|356510818|ref|XP_003524131.1|
Lj0g3v0291039	-1.6054	3.54e-06	Protein coding	PREDICTED: LRR receptor-like serine/threonine-protein kinase FLS2-like [Cicer arietinum] gi|502078346|ref|XP_004485915.1|
Lj6g3v1984440	-0.676021	0.00645413	Protein coding	PREDICTED: LRR receptor-like serine/threonine-protein kinase GSO2-like [Glycine max] gi|356546564|ref|XP_003541695.1|
Lj2g3v2613030	-2.02379	1.33e-05	Protein coding	PREDICTED: L-type lectin-domain containing receptor kinase S.4-like [Glycine max] gi|356569356|ref|XP_003552868.1|
Lj3g3v3271520	-1.00354	0.0441648	Protein coding	PREDICTED: lysine-specific demethylase 8-like [Cicer arietinum] gi|502148319|ref|XP_004507119.1|
Lj5g3v0090530	-0.97177	0.00501453	Protein coding	PREDICTED: lysophosphatidylcholine acyltransferase 1-like isoform X1 [Cicer arietinum] gi|502125963|ref|XP_004499132.1|
Lj1g3v1442810	-0.687403	0.0468812	Protein coding	PREDICTED: lysosomal alpha-mannosidase-like isoform X1 [Cicer arietinum] gi|502133398|ref|XP_004501750.1|
Lj5g3v1206600	-1.57393	0.0482652	Protein coding	PREDICTED: lysosomal Pro-X carboxypeptidase-like [Cicer arietinum] gi|502112041|ref|XP_004494225.1|
Lj2g3v1226770	-1.75906	0.00347051	Protein coding	PREDICTED: MADS-box protein CMB1-like [Glycine max] gi|356499925|ref|XP_003518786.1|
Lj0g3v0285839	-1.07699	1.69e-06	Protein coding	PREDICTED: MADS-box protein SOC1-like [Glycine max] gi|356522682|ref|XP_003529975.1|
Lj5g3v2029620	-2.26447	0.0167794	Protein coding	PREDICTED: MADS-box transcription factor 17-like isoform X2 [Cicer arietinum] gi|502119464|ref|XP_004496629.1|
Lj5g3v1616840	-1.12599	4.07e-06	Protein coding	PREDICTED: magnesium/proton exchanger-like isoform X1 [Cicer arietinum] gi|502117788|ref|XP_004495946.1|
Lj3g3v0935510	-2.62066	0.0488313	Protein coding	PREDICTED: major facilitator superfamily domain-containing protein 12-like isoform X1 [Cicer arietinum] gi|502087575|ref|XP_004488576.1|
Lj0g3v0291789	-0.728707	7.95e-06	Protein coding	PREDICTED: major pollen allergen Ole e 1-like [Cicer arietinum] gi|502102713|ref|XP_004492161.1|
Lj6g3v1812080	-0.681869	1.68e-08	Protein coding	PREDICTED: malonyl-CoA decarboxylase mitochondrial-like isoform X2 [Cicer arietinum] gi|502079201|ref|XP_004486186.1|
Lj3g3v2746140	-1.89489	8.8e-17	Protein coding	PREDICTED: malonyl-coenzyme A:anthocyanin 3-O-glucoside-6''-O-malonyltransferase-like [Glycine max] gi|356547032|ref|XP_003541922.1|
Lj5g3v0527610	-1.53691	0.0020684	Protein coding	PREDICTED: MATE efflux family protein 1-like isoform X1 [Cicer arietinum] gi|502177381|ref|XP_004516070.1|
Lj0g3v0251019	-1.78419	1.01e-05	Protein coding	PREDICTED: MATE efflux family protein DTX1-like [Glycine max] gi|356531168|ref|XP_003534150.1|
Lj0g3v0287499	-0.706802	8.8e-08	Protein coding	PREDICTED: mechanosensitive ion channel protein 10-like [Cicer arietinum] gi|502154000|ref|XP_004509542.1|
Lj6g3v2259910	-2.2185	0.000555506	Protein coding	PREDICTED: mechanosensitive ion channel protein 6-like [Fragaria vesca subsp. vesca] gi|470119920|ref|XP_004296058.1|
Lj1g3v4917510	-0.640166	1.54e-06	Protein coding	PREDICTED: membrane-anchored ubiquitin-fold protein 3 [Vitis vinifera] gi|225436779|ref|XP_002268145.1|
Lj1g3v3183500	-1.27564	0.0498092	Protein coding	PREDICTED: metal tolerance protein 5-like [Glycine max] gi|356568951|ref|XP_003552671.1|
Lj1g3v0862950	-1.62681	2.22e-15	Protein coding	PREDICTED: metal transporter Nramp5-like [Glycine max] gi|356515921|ref|XP_003526645.1|
Lj2g3v2001600	-1.06685	0.0295834	Protein coding	PREDICTED: metalloendoproteinase 1-like [Glycine max] gi|356540528|ref|XP_003538740.1|
Lj0g3v0326919	-1.89819	0	Protein coding	PREDICTED: metallothionein-like protein type 3-like [Cicer arietinum] gi|502158696|ref|XP_004511248.1|
Lj0g3v0202209	-1.00085	0.00707066	Protein coding	PREDICTED: metal-nicotianamine transporter YSL3-like [Glycine max] gi|356518659|ref|XP_003527996.1|
Lj0g3v0323429	-3.72698	0.000224768	Protein coding	PREDICTED: micronuclear linker histone polyprotein-like isoform X1 [Cicer arietinum] gi|502146011|ref|XP_004506281.1|
Lj2g3v1468370	-0.62713	0.0175356	Protein coding	PREDICTED: mitochondrial carnitine/acylcarnitine carrier-like protein-like isoform 1 [Glycine max] gi|356531405|ref|XP_003534268.1|
Lj4g3v2882210	-0.876811	0.00642295	Protein coding	PREDICTED: mitochondrial import inner membrane translocase subunit TIM8-like [Cicer arietinum] gi|502139469|ref|XP_004503780.1|
Lj1g3v2941740	-3.01339	6.04e-07	Protein coding	PREDICTED: mitochondrial respiratory chain complexes assembly protein rca1-like [Glycine max] gi|356531806|ref|XP_003534467.1|
Lj1g3v2940710	-2.42839	2.46e-06	Protein coding	PREDICTED: mitochondrial respiratory chain complexes assembly protein rca1-like [Glycine max] gi|356531806|ref|XP_003534467.1|
Lj0g3v0346619	-0.700225	1.59e-05	Protein coding	PREDICTED: mitochondrial substrate carrier family protein Y-like [Cicer arietinum] gi|502145147|ref|XP_004505900.1|
Lj4g3v2106090	-0.671414	6.02e-07	Protein coding	PREDICTED: mitochondrial substrate carrier family protein Y-like [Cicer arietinum] gi|502145147|ref|XP_004505900.1|
Lj4g3v2106160	-0.612744	0.00139767	Protein coding	PREDICTED: mitochondrial substrate carrier family protein Y-like [Cicer arietinum] gi|502145147|ref|XP_004505900.1|
Lj3g3v0429380	-1.8997	0.0361627	Protein coding	PREDICTED: mitogen-activated protein kinase kinase kinase kinase 3-like isoform X1 [Cicer arietinum] gi|502088124|ref|XP_004488741.1|
Lj6g3v2274770	-0.613137	0.0289846	Protein coding	PREDICTED: MLO-like protein 4-like isoform X1 [Cicer arietinum] gi|502076830|ref|XP_004485471.1|
Lj0g3v0134529	-1.03909	4.28e-08	Protein coding	PREDICTED: MLP-like protein 34-like [Cicer arietinum] gi|502123922|ref|XP_004498312.1|
Lj3g3v0821100	-0.771081	0.000249116	Protein coding	PREDICTED: molybdate transporter 1-like [Cicer arietinum] gi|502124661|ref|XP_004498619.1|
Lj3g3v2236900	-0.945654	9.62e-16	Protein coding	PREDICTED: molybdate transporter 2-like [Cucumis sativus] gi|449436100|ref|XP_004135832.1|
Lj1g3v4727870	-2.13827	0.00126445	Protein coding	PREDICTED: momilactone A synthase-like [Glycine max] gi|356570883|ref|XP_003553613.1|
Lj5g3v0962910	-0.80782	0.00506152	Protein coding	PREDICTED: momilactone A synthase-like [Glycine max] gi|356570883|ref|XP_003553613.1|
Lj1g3v3390060	-0.831117	1.1e-07	Protein coding	PREDICTED: monosaccharide-sensing protein 2-like isoform X1 [Cicer arietinum] gi|502130974|ref|XP_004500833.1|
Lj0g3v0235239	-1.10126	0.011147	Protein coding	PREDICTED: monothiol glutaredoxin-S9-like [Cicer arietinum] gi|502117882|ref|XP_004495992.1|
Lj2g3v0777440	-0.67563	0.0443713	Protein coding	PREDICTED: MORC family CW-type zinc finger protein 3-like [Cicer arietinum] gi|502162228|ref|XP_004512434.1|
Lj6g3v2193410	-0.633871	2.51e-07	Protein coding	PREDICTED: mucin-2-like [Cicer arietinum] gi|502142197|ref|XP_004504839.1|
Lj1g3v1858450	-0.81145	0.00526788	Protein coding	PREDICTED: multiple C2 and transmembrane domain-containing protein 1-like [Fragaria vesca subsp. vesca] gi|470137256|ref|XP_004304385.1|
Lj1g3v0270220	-4.29352	0.0450313	Protein coding	PREDICTED: multiple RNA-binding domain-containing protein 1-like [Cicer arietinum] gi|502109477|ref|XP_004493655.1|
Lj1g3v3690300	-3.12921	5.55e-08	Protein coding	PREDICTED: multiple RNA-binding domain-containing protein 1-like [Cicer arietinum] gi|502109477|ref|XP_004493655.1|
Lj1g3v1967330	-0.704739	0.0304473	Protein coding	PREDICTED: muscle M-line assembly protein unc-89-like [Cicer arietinum] gi|502124543|ref|XP_004498572.1|
Lj1g3v2628720	-4.20856	0.0245087	Protein coding	PREDICTED: myb-related protein 315-like [Glycine max] gi|356532020|ref|XP_003534572.1|
Lj0g3v0356659	-3.34088	2.46e-05	Protein coding	PREDICTED: myb-related protein Zm1-like [Glycine max] gi|356517590|ref|XP_003527470.1|
Lj3g3v0462060	-1.16933	0.0339969	Protein coding	PREDICTED: myosin-10-like [Cicer arietinum] gi|502165070|ref|XP_004513401.1|
Lj0g3v0263719	-1.3613	0.000440491	Protein coding	PREDICTED: myosin-11-like isoform X1 [Cicer arietinum] gi|502137628|ref|XP_004503147.1|
Lj0g3v0241299	-0.765099	0.0327196	Protein coding	PREDICTED: myosin-11-like isoform X1 [Cicer arietinum] gi|502137628|ref|XP_004503147.1|
Lj0g3v0094939	-0.892052	0.0261089	Protein coding	PREDICTED: myrcene synthase chloroplastic-like isoform X1 [Cicer arietinum] gi|502088156|ref|XP_004488753.1|
Lj0g3v0155359	-1.16889	0.000473502	Protein coding	PREDICTED: NAC domain-containing protein 100 [Glycine max] gi|356562856|ref|XP_003549684.1|
Lj0g3v0218759	-0.921696	0.00303566	Protein coding	PREDICTED: NAC domain-containing protein 100 [Glycine max] gi|356562856|ref|XP_003549684.1|
Lj1g3v4515470	-1.62983	1.64e-05	Protein coding	PREDICTED: NAC domain-containing protein 21/22-like [Cicer arietinum] gi|502110053|ref|XP_004493788.1|
Lj5g3v1093960	-1.95215	0.000371477	Protein coding	PREDICTED: NAC domain-containing protein 21/22-like [Glycine max] gi|356545876|ref|XP_003541359.1|
Lj1g3v0826050	-0.852473	1.29e-09	Protein coding	PREDICTED: NAC domain-containing protein 2-like [Cicer arietinum] gi|502135863|ref|XP_004502479.1|
Lj4g3v0336820	-1.17662	5.88e-05	Protein coding	PREDICTED: NAC domain-containing protein 68-like [Glycine max] gi|356524870|ref|XP_003531051.1|
Lj2g3v1985040	-1.55179	1.52e-05	Protein coding	PREDICTED: NAC domain-containing protein 89-like isoform X1 [Cicer arietinum] gi|502160541|ref|XP_004511779.1|
Lj0g3v0102869	-0.80124	0.00935972	Protein coding	PREDICTED: NAC domain-containing protein 8-like isoform X1 [Cicer arietinum] gi|502142771|ref|XP_004505101.1|
Lj0g3v0009849	-2.05925	0.0316924	Protein coding	PREDICTED: nardilysin-like isoform X1 [Cicer arietinum] gi|502129594|ref|XP_004500358.1|
Lj0g3v0122309	-0.767685	0.000234855	Protein coding	PREDICTED: neuferricin-like [Cicer arietinum] gi|502134328|ref|XP_004502079.1|
Lj3g3v1048990	-1.9512	1.86e-08	Protein coding	PREDICTED: nicotianamine synthase-like [Cicer arietinum] gi|502088019|ref|XP_004488704.1|
Lj0g3v0111829	-1.18152	8.69e-07	Protein coding	PREDICTED: nitrate transporter 1.1-like [Cicer arietinum] gi|502181584|ref|XP_004516839.1|
Lj1g3v4808810	-1.31463	3.23e-13	Protein coding	PREDICTED: nitrate transporter 1.2-like [Cicer arietinum] gi|502112967|ref|XP_004494500.1|
Lj3g3v0787290	-0.836115	2.33e-08	Protein coding	PREDICTED: nitrile-specifier protein 5-like [Cicer arietinum] gi|502088392|ref|XP_004488809.1|
Lj1g3v4446830	-1.02423	7.7e-08	Protein coding	PREDICTED: non-specific lipid-transfer protein-like protein At2g13820-like [Cicer arietinum] gi|502109641|ref|XP_004493692.1|
Lj5g3v2045750	-0.956523	0.0148746	Protein coding	PREDICTED: non-specific lipid-transfer protein-like protein At2g13820-like [Glycine max] gi|356534201|ref|XP_003535646.1|
Lj1g3v0116440	-0.987698	0	Protein coding	PREDICTED: non-specific lipid-transfer protein-like protein At5g64080-like isoform X1 [Cicer arietinum] gi|502159097|ref|XP_004511392.1|
Lj2g3v3007500	-0.784363	0.0151231	Protein coding	PREDICTED: nuclear control of ATPase protein 2-like [Cicer arietinum] gi|502098340|ref|XP_004491212.1|
Lj2g3v3339160	-0.875017	0.025711	Protein coding	PREDICTED: nuclear pore complex protein Nup98-Nup96-like [Glycine max] gi|356551432|ref|XP_003544079.1|
Lj3g3v2657800	-0.850709	0.000287625	Protein coding	PREDICTED: nuclear transcription factor Y subunit A-3-like isoform X1 [Cicer arietinum] gi|502156346|ref|XP_004510428.1|
Lj6g3v1720580	-0.588906	9.43e-06	Protein coding	PREDICTED: nuclear transcription factor Y subunit B-3-like [Glycine max] gi|356555763|ref|XP_003546199.1|
Lj0g3v0326419	-1.20442	0.0127413	Protein coding	PREDICTED: nuclear transcription factor Y subunit B-4-like [Glycine max] gi|356533573|ref|XP_003535337.1|
Lj6g3v1880150	-2.75676	0.0427654	Protein coding	PREDICTED: nuclear transcription factor Y subunit C-9-like [Glycine max] gi|356528546|ref|XP_003532862.1|
Lj6g3v1880140	-2.75676	0.0427648	Protein coding	PREDICTED: nuclear transcription factor Y subunit C-9-like [Glycine max] gi|356528546|ref|XP_003532862.1|
Lj2g3v2560100	-0.644029	6.55e-06	Protein coding	PREDICTED: nucleolar complex protein 4 homolog [Glycine max] gi|356501033|ref|XP_003519333.1|
Lj5g3v0391500	-0.73122	0.00747477	Protein coding	PREDICTED: nucleolar GTP-binding protein 2-like [Glycine max] gi|356544026|ref|XP_003540457.1|
Lj6g3v0214770	-1.67124	0.00158019	Protein coding	PREDICTED: nudix hydrolase 2-like [Cicer arietinum] gi|502134634|ref|XP_004502189.1|
Lj4g3v0109380	-1.87054	0.0322962	Protein coding	PREDICTED: nudix hydrolase 2-like [Glycine max] gi|356532784|ref|XP_003534950.1|
Lj4g3v0109450	-1.59643	0.0437595	Protein coding	PREDICTED: oligopeptide transporter 3-like [Cicer arietinum] gi|502149608|ref|XP_004507597.1|
Lj4g3v0109440	-0.725235	6.89e-05	Protein coding	PREDICTED: oligopeptide transporter 3-like [Glycine max] gi|356562022|ref|XP_003549274.1|
Lj6g3v1078560	-1.53337	5.85e-07	Protein coding	PREDICTED: outer membrane lipoprotein blc-like [Cicer arietinum] gi|502149930|ref|XP_004507714.1|
Lj1g3v1648860	-1.56797	0.000195535	Protein coding	PREDICTED: patatin group A-3-like [Glycine max] gi|356518083|ref|XP_003527713.1|
Lj1g3v2391210	-0.97243	0.0192147	Protein coding	PREDICTED: patellin-6-like [Cicer arietinum] gi|502104343|ref|XP_004492509.1|
Lj4g3v2215350	-0.90606	1.99e-07	Protein coding	PREDICTED: pectinesterase 1-like [Vitis vinifera] gi|359487508|ref|XP_003633605.1|
Lj0g3v0199099	-0.656056	0.00221651	Protein coding	PREDICTED: pectinesterase 2-like [Glycine max] gi|356496344|ref|XP_003517028.1|
Lj1g3v0984420	-0.772217	0.00679961	Protein coding	PREDICTED: pectinesterase QRT1-like [Glycine max] gi|356552622|ref|XP_003544663.1|
Lj1g3v4446850	-1.07649	0.000456672	Protein coding	PREDICTED: pentatricopeptide repeat-containing protein At1g03100 mitochondrial-like isoform X1 [Cicer arietinum] gi|502143667|ref|XP_004505419.1|
Lj3g3v0339070	-1.15152	0.0403215	Protein coding	PREDICTED: pentatricopeptide repeat-containing protein At1g62670 mitochondrial-like isoform X1 [Cicer arietinum] gi|502170281|ref|XP_004514796.1|
Lj1g3v4393320	-0.93495	0.0454423	Protein coding	PREDICTED: pentatricopeptide repeat-containing protein At2g22410 mitochondrial-like [Cicer arietinum] gi|502109357|ref|XP_004493626.1|
Lj1g3v4717310	-0.935667	0.0241378	Protein coding	PREDICTED: pentatricopeptide repeat-containing protein At2g36240-like isoform X1 [Cicer arietinum] gi|502111847|ref|XP_004494183.1|
Lj4g3v1426370	-5.17874	0.00013784	Protein coding	PREDICTED: pentatricopeptide repeat-containing protein At3g48250 chloroplastic-like [Glycine max] gi|356564958|ref|XP_003550712.1|
Lj4g3v2605810	-0.60746	0.000488524	Protein coding	PREDICTED: pentatricopeptide repeat-containing protein At4g18750 chloroplastic-like [Glycine max] gi|356557757|ref|XP_003547177.1|
Lj0g3v0078539	-1.45993	0.00552485	Protein coding	PREDICTED: pentatricopeptide repeat-containing protein At4g19440 chloroplastic-like isoform X1 [Cicer arietinum] gi|502153966|ref|XP_004509525.1|
Lj6g3v1946540	-1.73827	0.0474126	Protein coding	PREDICTED: pentatricopeptide repeat-containing protein At4g21065-like [Cicer arietinum] gi|502078566|ref|XP_004485987.1|
Lj1g3v1788400	-1.57816	0.015059	Protein coding	PREDICTED: pentatricopeptide repeat-containing protein At4g33170-like [Glycine max] gi|356518183|ref|XP_003527761.1|
Lj0g3v0332299	-1.05653	0.0151403	Protein coding	PREDICTED: pentatricopeptide repeat-containing protein At4g35850 mitochondrial-like [Cicer arietinum] gi|502091429|ref|XP_004489548.1|
Lj4g3v2373740	-0.805409	0.00155028	Protein coding	PREDICTED: pentatricopeptide repeat-containing protein At5g14770 mitochondrial-like [Cicer arietinum] gi|502142591|ref|XP_004505033.1|
Lj0g3v0316919	-1.02242	0.0194693	Protein coding	PREDICTED: pentatricopeptide repeat-containing protein At5g39710-like [Glycine max] gi|356577033|ref|XP_003556634.1|
Lj3g3v3314940	-2.51553	0.0162797	Protein coding	PREDICTED: pentatricopeptide repeat-containing protein At5g39710-like isoform X1 [Cicer arietinum] gi|502123558|ref|XP_004498166.1|
Lj3g3v3031050	-1.17576	0.0311101	Protein coding	PREDICTED: pentatricopeptide repeat-containing protein At5g39710-like isoform X1 [Cicer arietinum] gi|502123558|ref|XP_004498166.1|
Lj3g3v3214320	-2.2142	0.00389689	Protein coding	PREDICTED: pentatricopeptide repeat-containing protein At5g59600-like [Glycine max] gi|356541211|ref|XP_003539074.1|
Lj2g3v1455190	-0.630245	0.0377854	Protein coding	PREDICTED: pentatricopeptide repeat-containing protein At5g65560-like isoform X1 [Cicer arietinum] gi|502162656|ref|XP_004512571.1|
Lj0g3v0181519	-1.2815	0.00224648	Protein coding	PREDICTED: peptide chain release factor 2-like partial [Cucumis sativus] gi|449485390|ref|XP_004157153.1|
Lj0g3v0237309	-1.69318	0.0416855	Protein coding	PREDICTED: peptide transporter PTR1-like [Glycine max] gi|356496164|ref|XP_003516940.1|
Lj4g3v0166160	-1.01908	2.87e-05	Protein coding	PREDICTED: peptide transporter PTR2-like [Glycine max] gi|356512257|ref|XP_003524837.1|
Lj4g3v0166210	-0.743832	4.65e-08	Protein coding	PREDICTED: peptide transporter PTR2-like [Glycine max] gi|356525018|ref|XP_003531124.1|
Lj1g3v3343880	-0.690259	8.63e-05	Protein coding	PREDICTED: peptidyl-prolyl cis-trans isomerase-like [Cicer arietinum] gi|502130706|ref|XP_004500742.1|
Lj3g3v1145930	-0.668708	1.17e-06	Protein coding	PREDICTED: peptidylprolyl isomerase domain and WD repeat-containing protein 1-like isoform X2 [Cicer arietinum] gi|502083631|ref|XP_004487517.1|
Lj0g3v0091049	-1.1301	9.83e-14	Protein coding	PREDICTED: periaxin-like [Cicer arietinum] gi|502087002|ref|XP_004488396.1|
Lj4g3v0496480	-0.947351	5.87e-11	Protein coding	PREDICTED: peroxidase 19-like [Glycine max] gi|356546189|ref|XP_003541513.1|
Lj3g3v1340390	-1.88804	0	Protein coding	PREDICTED: peroxidase 39-like [Glycine max] gi|356543738|ref|XP_003540317.1|
Lj4g3v2263930	-2.0414	0.00195405	Protein coding	PREDICTED: peroxidase 40-like [Glycine max] gi|356519909|ref|XP_003528611.1|
Lj2g3v2843630	-0.70717	2.72e-07	Protein coding	PREDICTED: peroxidase 4-like [Glycine max] gi|356554632|ref|XP_003545648.1|
Lj4g3v3114350	-0.724805	0.000221785	Protein coding	PREDICTED: peroxisome biogenesis protein 3-2-like [Glycine max] gi|356512996|ref|XP_003525200.1|
Lj1g3v4998470	-0.733398	0.000259586	Protein coding	PREDICTED: peroxygenase 2-like isoform X1 [Cicer arietinum] gi|502113698|ref|XP_004494730.1|
Lj3g3v3032090	-0.850642	0.00883276	Protein coding	PREDICTED: pheophorbide a oxygenase chloroplastic-like [Cicer arietinum] gi|502145563|ref|XP_004506081.1|
Lj1g3v4578510	-0.716243	0.00260719	Protein coding	PREDICTED: phosphatidate phosphatase LPIN2-like [Glycine max] gi|356570718|ref|XP_003553532.1|
Lj2g3v2901270	-1.84261	0	Protein coding	PREDICTED: phosphatidylglycerol/phosphatidylinositol transfer protein-like [Cicer arietinum] gi|502097992|ref|XP_004491129.1|
Lj0g3v0251799	-0.755493	0.00602888	Protein coding	PREDICTED: phosphatidylglycerophosphatase GEP4 mitochondrial-like isoform X1 [Cicer arietinum] gi|502134114|ref|XP_004502005.1|
Lj0g3v0258569	-1.18224	0.00589345	Protein coding	PREDICTED: phosphatidylinositol-4-phosphate 5-kinase 6-like [Glycine max] gi|356556815|ref|XP_003546716.1|
Lj2g3v3125360	-1.23835	3.12e-07	Protein coding	PREDICTED: phosphoethanolamine N-methyltransferase-like [Glycine max] gi|356512966|ref|XP_003525185.1|
Lj2g3v0661410	-1.11707	0	Protein coding	PREDICTED: phosphoethanolamine N-methyltransferase-like [Glycine max] gi|356512966|ref|XP_003525185.1|
Lj4g3v3115000	-0.836567	0.000134809	Protein coding	PREDICTED: phosphoethanolamine N-methyltransferase-like [Glycine max] gi|356512966|ref|XP_003525185.1|
Lj0g3v0081089	-2.09725	0.00117698	Protein coding	PREDICTED: phosphoglycerate kinase-like [Glycine max] gi|356551092|ref|XP_003543912.1|
Lj1g3v4451550	-2.65571	0	Protein coding	PREDICTED: phospholipase A1-Igamma2 chloroplastic-like isoform X2 [Cicer arietinum] gi|502109887|ref|XP_004493750.1|
Lj1g3v4451560	-1.17341	0.000475205	Protein coding	PREDICTED: photosystem II reaction center W protein chloroplastic-like [Cicer arietinum] gi|502109878|ref|XP_004493748.1|
Lj0g3v0094059	-2.39834	0.00205973	Protein coding	PREDICTED: phytosulfokines 3-like [Cicer arietinum] gi|502125572|ref|XP_004498978.1|
Lj1g3v1732300	-0.66654	0.0192438	Protein coding	PREDICTED: piezo-type mechanosensitive ion channel component 1 [Bos taurus] gi|297461721|ref|XP_001256011.3|
Lj0g3v0308339	-1.4445	4.15e-06	Protein coding	PREDICTED: pleckstrin homology domain-containing family A member 8-like [Cicer arietinum] gi|502124104|ref|XP_004498387.1|
Lj4g3v2249150	-1.35187	9.01e-14	Protein coding	PREDICTED: pleiotropic drug resistance protein 3-like [Glycine max] gi|356565445|ref|XP_003550950.1|
Lj2g3v0911630	-1.16275	0.0151138	Protein coding	PREDICTED: pollen-specific protein SF21-like [Glycine max] gi|356520858|ref|XP_003529077.1|
Lj5g3v1988580	-1.05616	0.0329354	Protein coding	PREDICTED: poly(A) polymerase-like [Cicer arietinum] gi|502139505|ref|XP_004503795.1|
Lj1g3v4717500	-0.623587	3.14e-05	Protein coding	PREDICTED: polyadenylate-binding protein cytoplasmic and nuclear-like [Glycine max] gi|356503817|ref|XP_003520699.1|
Lj0g3v0212519	-0.865036	2.67e-07	Protein coding	PREDICTED: polygalacturonase At1g48100-like [Glycine max] gi|356532486|ref|XP_003534803.1|
Lj1g3v3404510	-4.55925	0.00979487	Protein coding	PREDICTED: polyol transporter 5-like [Cicer arietinum] gi|502130938|ref|XP_004500821.1|
Lj1g3v2953660	-0.799309	4.68e-07	Protein coding	PREDICTED: polyvinylalcohol dehydrogenase-like [Cicer arietinum] gi|502090215|ref|XP_004489158.1|
Lj4g3v1823550	-0.862048	0.0131164	Protein coding	PREDICTED: potassium channel AKT1-like isoform X1 [Cicer arietinum] gi|502151637|ref|XP_004508539.1|
Lj6g3v1382280	-0.587333	4.91e-06	Protein coding	PREDICTED: potassium transporter 11-like [Glycine max] gi|356510798|ref|XP_003524121.1|
Lj0g3v0348369	-0.594778	2.06e-05	Protein coding	PREDICTED: potassium transporter 5-like [Glycine max] gi|356571287|ref|XP_003553810.1|
Lj2g3v1390580	-0.860742	0.00333905	Protein coding	PREDICTED: potassium transporter 6-like [Glycine max] gi|356497841|ref|XP_003517765.1|
Lj1g3v4454680	-0.63799	0.00254251	Protein coding	PREDICTED: PRA1 family protein F2-like [Glycine max] gi|356503578|ref|XP_003520584.1|
Lj5g3v2046150	-1.33859	0.000107253	Protein coding	PREDICTED: primary amine oxidase-like [Cicer arietinum] gi|502119794|ref|XP_004496741.1|
Lj0g3v0074069	-0.669495	0.00232075	Protein coding	PREDICTED: probable aldo-keto reductase 1-like [Cicer arietinum] gi|502113572|ref|XP_004494692.1|
Lj2g3v3336080	-1.01455	0.000661682	Protein coding	PREDICTED: probable amino acid permease 7-like [Cicer arietinum] gi|502099750|ref|XP_004491552.1|
Lj0g3v0187079	-0.693644	0.042501	Protein coding	PREDICTED: probable aquaporin PIP1-2-like [Glycine max] gi|356568060|ref|XP_003552231.1|
Lj1g3v4764240	-0.798606	0.000487433	Protein coding	PREDICTED: probable ATP-dependent RNA helicase ddx56-like [Cicer arietinum] gi|502118002|ref|XP_004496052.1|
Lj1g3v0264160	-1.85203	0.0458419	Protein coding	PREDICTED: probable auxin efflux carrier component 6-like [Glycine max] gi|356552773|ref|XP_003544737.1|
Lj3g3v1061180	-1.38806	0.0336075	Protein coding	PREDICTED: probable beta-13-galactosyltransferase 14-like isoform X1 [Cicer arietinum] gi|502089843|ref|XP_004489037.1|
Lj6g3v2116810	-1.46306	0.0427503	Protein coding	PREDICTED: probable boron transporter 7-like [Cicer arietinum] gi|502132315|ref|XP_004501300.1|
Lj2g3v1561960	-0.809091	0.0236783	Protein coding	PREDICTED: probable carotenoid cleavage dioxygenase 4 chloroplastic-like [Cicer arietinum] gi|502161858|ref|XP_004512308.1|
Lj2g3v0783700	-1.00212	0.000985972	Protein coding	PREDICTED: probable chlorophyll(ide) b reductase NYC1 chloroplastic-like [Glycine max] gi|356531269|ref|XP_003534200.1|
Lj0g3v0284109	-0.623603	0.000437528	Protein coding	PREDICTED: probable C-terminal domain small phosphatase-like isoform X4 [Cicer arietinum] gi|502170470|ref|XP_004514839.1|
Lj1g3v1991510	-0.871723	0.000769002	Protein coding	PREDICTED: probable cyclic nucleotide-gated ion channel 14-like [Cicer arietinum] gi|502132108|ref|XP_004501229.1|
Lj1g3v3116520	-1.56523	0.0203833	Protein coding	PREDICTED: probable disease resistance protein At4g27220-like [Glycine max] gi|356567184|ref|XP_003551801.1|
Lj6g3v0098570	-1.19718	1.38e-07	Protein coding	PREDICTED: probable DNA double-strand break repair Rad50 ATPase-like [Cicer arietinum] gi|502122508|ref|XP_004497779.1|
Lj3g3v0235160	-3.95519	0.0461325	Protein coding	PREDICTED: probable dynein light chain-like [Cicer arietinum] gi|502081025|ref|XP_004486743.1|
Lj0g3v0288719	-1.04893	0.0191661	Protein coding	PREDICTED: probable E3 ubiquitin-protein ligase RNF144A-like [Cicer arietinum] gi|502086230|ref|XP_004488151.1|
Lj0g3v0187919	-0.669832	0.000597833	Protein coding	PREDICTED: probable F-box protein At1g60180-like [Glycine max] gi|356570871|ref|XP_003553607.1|
Lj4g3v2820020	-2.03991	0.0418153	Protein coding	PREDICTED: probable glucan 13-beta-glucosidase A-like [Glycine max] gi|356525499|ref|XP_003531362.1|
Lj5g3v0962490	-0.990753	2.1e-09	Protein coding	PREDICTED: probable glutathione peroxidase 4-like [Cicer arietinum] gi|502115537|ref|XP_004495228.1|
Lj0g3v0303949	-0.891747	0.0139495	Protein coding	PREDICTED: probable glutathione peroxidase 4-like [Cucumis sativus] gi|449444653|ref|XP_004140088.1|
Lj6g3v0339500	-1.58277	0.0455581	Protein coding	PREDICTED: probable glutathione S-transferase parA-like [Cicer arietinum] gi|502129634|ref|XP_004500375.1|
Lj5g3v1697010	-0.672963	2.93e-07	Protein coding	PREDICTED: probable glutathione S-transferase-like [Cicer arietinum] gi|502145309|ref|XP_004505976.1|
Lj0g3v0342139	-1.06095	2.12e-08	Protein coding	PREDICTED: probable glycosyltransferase At3g42180-like [Cicer arietinum] gi|502151801|ref|XP_004508620.1|
Lj1g3v0318290	-1.08429	0.015886	Protein coding	PREDICTED: probable glycosyltransferase At5g03795 [Glycine max] gi|356563757|ref|XP_003550126.1|
Lj3g3v1381520	-0.710613	0.0105576	Protein coding	PREDICTED: probable inactive leucine-rich repeat receptor-like protein kinase At1g66830-like [Cicer arietinum] gi|502119158|ref|XP_004496523.1|
Lj0g3v0328559	-0.605105	0.00746175	Protein coding	PREDICTED: probable inactive leucine-rich repeat receptor-like protein kinase At1g66830-like [Cicer arietinum] gi|502122925|ref|XP_004497940.1|
Lj0g3v0342799	-0.968845	0.00534429	Protein coding	PREDICTED: probable inactive leucine-rich repeat receptor-like protein kinase At3g03770-like [Glycine max] gi|356518897|ref|XP_003528113.1|
Lj2g3v2173010	-0.646464	0.0444188	Protein coding	PREDICTED: probable inactive receptor kinase At5g58300-like isoform X1 [Cicer arietinum] gi|502095698|ref|XP_004490516.1|
Lj1g3v4764550	-1.59808	1.02e-05	Protein coding	PREDICTED: probable indole-3-pyruvate monooxygenase YUCCA10-like [Cicer arietinum] gi|502112410|ref|XP_004494322.1|
Lj0g3v0241619	-0.640548	0.0404217	Protein coding	PREDICTED: probable indole-3-pyruvate monooxygenase YUCCA3-like [Cicer arietinum] gi|502122410|ref|XP_004497732.1|
Lj4g3v3045100	-1.29525	1.39e-06	Protein coding	PREDICTED: probable iron/ascorbate oxidoreductase DDB_G0283291-like isoform X1 [Cicer arietinum] gi|502138641|ref|XP_004503479.1|
Lj5g3v0296030	-1.62746	0	Protein coding	PREDICTED: probable isoaspartyl peptidase/L-asparaginase 2-like [Glycine max] gi|356564147|ref|XP_003550318.1|
Lj0g3v0281699	-1.61635	0.000733088	Protein coding	PREDICTED: probable leucine-rich repeat receptor-like serine/threonine-protein kinase At3g14840-like [Cicer arietinum] gi|502165279|ref|XP_004513505.1|
Lj1g3v2314220	-0.776605	0.0205313	Protein coding	PREDICTED: probable leucine-rich repeat receptor-like serine/threonine-protein kinase At3g14840-like isoform X2 [Cicer arietinum] gi|502104059|ref|XP_004492426.1|
Lj2g3v3224270	-0.797635	0.000179352	Protein coding	PREDICTED: probable long-chain-alcohol O-fatty-acyltransferase 2-like [Cicer arietinum] gi|502099288|ref|XP_004491443.1|
Lj5g3v0616170	-0.715634	0.00267417	Protein coding	PREDICTED: probable LRR receptor-like serine/threonine-protein kinase At1g67720-like [Glycine max] gi|356503698|ref|XP_003520642.1|
Lj6g3v2116820	-1.21479	0.0358034	Protein coding	PREDICTED: probable LRR receptor-like serine/threonine-protein kinase At2g16250-like [Glycine max] gi|356517903|ref|XP_003527625.1|
Lj4g3v2018260	-1.20104	0.00170594	Protein coding	PREDICTED: probable LRR receptor-like serine/threonine-protein kinase At2g23950-like [Glycine max] gi|356498787|ref|XP_003518230.1|
Lj0g3v0227459	-0.612479	0.04255	Protein coding	PREDICTED: probable LRR receptor-like serine/threonine-protein kinase At2g23950-like [Vitis vinifera] gi|359484816|ref|XP_003633168.1|
Lj6g3v1984580	-1.57575	0	Protein coding	PREDICTED: probable LRR receptor-like serine/threonine-protein kinase At2g24230-like [Glycine max] gi|356555431|ref|XP_003546035.1|
Lj4g3v1000040	-0.760188	0.0201067	Protein coding	PREDICTED: probable LRR receptor-like serine/threonine-protein kinase At4g36180-like [Cicer arietinum] gi|502161245|ref|XP_004512092.1|
Lj2g3v0636810	-0.958913	1.44e-08	Protein coding	PREDICTED: probable LRR receptor-like serine/threonine-protein kinase At5g59680-like isoform X1 [Cicer arietinum] gi|502164954|ref|XP_004513345.1|
Lj2g3v2196570	-1.4128	7.1e-07	Protein coding	PREDICTED: probable L-type lectin-domain containing receptor kinase S.7-like [Glycine max] gi|356551830|ref|XP_003544276.1|
Lj2g3v2196580	-1.35933	6.76e-07	Protein coding	PREDICTED: probable L-type lectin-domain containing receptor kinase S.7-like [Glycine max] gi|356551830|ref|XP_003544276.1|
Lj2g3v2657260	-0.645879	8.76e-07	Protein coding	PREDICTED: probable mannose-1-phosphate guanylyltransferase 1-like [Brachypodium distachyon] gi|357112936|ref|XP_003558261.1|
Lj3g3v2985050	-1.15404	0.00276506	Protein coding	PREDICTED: probable membrane-associated kinase regulator 6-like [Glycine max] gi|356502531|ref|XP_003520072.1|
Lj0g3v0211899	-2.71035	0.0139661	Protein coding	PREDICTED: probable metal-nicotianamine transporter YSL7-like [Glycine max] gi|356529418|ref|XP_003533289.1|
Lj1g3v3329380	-1.1473	0.000146236	Protein coding	PREDICTED: probable methyltransferase PMT19-like [Glycine max] gi|356567298|ref|XP_003551858.1|
Lj3g3v1061350	-1.1596	0.0206423	Protein coding	PREDICTED: probable mitochondrial chaperone BCS1-B-like [Cicer arietinum] gi|502089831|ref|XP_004489033.1|
Lj3g3v1061340	-0.851183	0.0431701	Protein coding	PREDICTED: probable mitochondrial chaperone BCS1-B-like [Cicer arietinum] gi|502089831|ref|XP_004489033.1|
Lj2g3v1828330	-1.74078	0.0315405	Protein coding	PREDICTED: probable pectate lyase 16-like [Glycine max] gi|356561259|ref|XP_003548900.1|
Lj0g3v0297449	-1.77102	0.0135228	Protein coding	PREDICTED: probable pectinesterase/pectinesterase inhibitor 36-like [Glycine max] gi|356571439|ref|XP_003553884.1|
Lj0g3v0216299	-0.614215	0.00669247	Protein coding	PREDICTED: probable pectinesterase/pectinesterase inhibitor 39-like [Glycine max] gi|356570976|ref|XP_003553658.1|
Lj0g3v0341889	-2.20915	6.29e-06	Protein coding	PREDICTED: probable pectinesterase/pectinesterase inhibitor 41-like [Glycine max] gi|356533561|ref|XP_003535331.1|
Lj0g3v0110749	-1.02019	8.99e-06	Protein coding	PREDICTED: probable pectinesterase/pectinesterase inhibitor 46-like [Cicer arietinum] gi|502158426|ref|XP_004511148.1|
Lj0g3v0110759	-0.959817	0.0219273	Protein coding	PREDICTED: probable pectinesterase/pectinesterase inhibitor 46-like [Cicer arietinum] gi|502158426|ref|XP_004511148.1|
Lj3g3v0257310	-1.32796	0.000142634	Protein coding	PREDICTED: probable peptide transporter At1g52190-like [Glycine max] gi|356557281|ref|XP_003546946.1|
Lj4g3v0012160	-0.860088	0.0438675	Protein coding	PREDICTED: probable peptide/nitrate transporter At1g59740-like [Glycine max] gi|356522117|ref|XP_003529696.1|
Lj5g3v1701500	-0.646111	0.0324096	Protein coding	PREDICTED: probable phytol kinase 1 chloroplastic-like [Cicer arietinum] gi|502118218|ref|XP_004496158.1|
Lj1g3v4691700	-1.1561	0.0116938	Protein coding	PREDICTED: probable polyadenylate-binding protein At2g36660-like [Cicer arietinum] gi|502111603|ref|XP_004494108.1|
Lj4g3v2603940	-0.94722	0.000415585	Protein coding	PREDICTED: probable polyamine transporter At3g13620-like [Cicer arietinum] gi|502140771|ref|XP_004504331.1|
Lj6g3v1513540	-0.803021	3.02e-06	Protein coding	PREDICTED: probable polygalacturonase-like [Glycine max] gi|356529330|ref|XP_003533248.1|
Lj6g3v0935870	-0.948868	1.31e-08	Protein coding	PREDICTED: probable polygalacturonase-like [Glycine max] gi|356567484|ref|XP_003551949.1|
Lj1g3v4372190	-0.72639	0.0475645	Protein coding	PREDICTED: probable protein kinase At2g41970-like [Glycine max] gi|356570526|ref|XP_003553436.1|
Lj1g3v1915000	-1.49642	0.0049839	Protein coding	PREDICTED: probable protein phosphatase 2C 22-like [Cicer arietinum] gi|502132304|ref|XP_004501295.1|
Lj1g3v4578770	-0.722016	0.0338581	Protein coding	PREDICTED: probable protein phosphatase 2C 38-like isoform X1 [Cicer arietinum] gi|502110964|ref|XP_004493923.1|
Lj3g3v2782650	-0.635464	1.25e-05	Protein coding	PREDICTED: probable protein phosphatase 2C 52-like [Glycine max] gi|356549938|ref|XP_003543347.1|
Lj0g3v0060239	-0.645076	0.013201	Protein coding	PREDICTED: probable protein phosphatase 2C 5-like isoform X2 [Cicer arietinum] gi|502117045|ref|XP_004495681.1|
Lj2g3v1932950	-0.600592	0.00443329	Protein coding	PREDICTED: probable protein phosphatase 2C 63-like [Glycine max] gi|356540647|ref|XP_003538798.1|
Lj5g3v0380040	-0.964323	0.00495387	Protein coding	PREDICTED: probable protein phosphatase 2C 72-like [Cicer arietinum] gi|502125418|ref|XP_004498917.1|
Lj0g3v0099919	-0.832208	0.000688442	Protein coding	PREDICTED: probable protein phosphatase 2C 74-like [Glycine max] gi|356514577|ref|XP_003525982.1|
Lj3g3v1239980	-0.930051	0.0253424	Protein coding	PREDICTED: probable receptor protein kinase TMK1-like [Glycine max] gi|356542792|ref|XP_003539849.1|
Lj0g3v0207229	-1.32543	0.00274335	Protein coding	PREDICTED: probable receptor-like protein kinase At1g67000-like [Glycine max] gi|356562082|ref|XP_003549303.1|
Lj1g3v0897610	-0.938167	0.0050152	Protein coding	PREDICTED: probable receptor-like serine/threonine-protein kinase At5g57670-like [Glycine max] gi|356515943|ref|XP_003526656.1|
Lj0g3v0257389	-0.608821	0.0068597	Protein coding	PREDICTED: probable serine/threonine-protein kinase Cx32 chloroplastic-like [Glycine max] gi|356529677|ref|XP_003533415.1|
Lj0g3v0064079	-0.794261	0.0405988	Protein coding	PREDICTED: probable serine/threonine-protein kinase WNK4-like [Glycine max] gi|356570080|ref|XP_003553219.1|
Lj6g3v0466600	-0.668699	0.0292368	Protein coding	PREDICTED: probable sodium-coupled neutral amino acid transporter 6-like [Glycine max] gi|356540026|ref|XP_003538492.1|
Lj0g3v0121009	-0.838391	0.00275762	Protein coding	PREDICTED: probable sugar phosphate/phosphate translocator At1g06470-like [Cicer arietinum] gi|502156204|ref|XP_004510358.1|
Lj4g3v0451220	-1.98421	0	Protein coding	PREDICTED: probable ubiquitin-conjugating enzyme E2 24-like [Glycine max] gi|356519588|ref|XP_003528454.1|
Lj6g3v2030860	-2.64785	0	Protein coding	PREDICTED: probable ubiquitin-conjugating enzyme E2 24-like [Glycine max] gi|356555289|ref|XP_003545966.1|
Lj0g3v0266399	-1.45921	3.96e-08	Protein coding	PREDICTED: probable ubiquitin-conjugating enzyme E2 24-like [Glycine max] gi|356555289|ref|XP_003545966.1|
Lj3g3v1379450	-2.28043	2.75e-05	Protein coding	PREDICTED: probable WRKY transcription factor 19-like [Glycine max] gi|356506545|ref|XP_003522040.1|
Lj6g3v1270810	-0.749124	1.43e-05	Protein coding	PREDICTED: probable xyloglucan endotransglucosylase/hydrolase protein 23-like [Cicer arietinum] gi|502085865|ref|XP_004488032.1|
Lj1g3v2893970	-1.92484	2.5e-06	Protein coding	PREDICTED: probably inactive leucine-rich repeat receptor-like protein kinase At5g48380-like isoform X1 [Cicer arietinum] gi|502106207|ref|XP_004492888.1|
Lj2g3v1560870	-1.08438	6.7e-09	Protein coding	PREDICTED: proline-rich receptor-like protein kinase PERK2-like [Cicer arietinum] gi|502142195|ref|XP_004504838.1|
Lj1g3v3406620	-2.09236	0.0238378	Protein coding	PREDICTED: proline-rich receptor-like protein kinase PERK5-like [Glycine max] gi|356509567|ref|XP_003523519.1|
Lj5g3v2111920	-1.18837	0.000140339	Protein coding	PREDICTED: prolyl 4-hydroxylase subunit alpha-1-like [Glycine max] gi|356536125|ref|XP_003536590.1|
Lj0g3v0057799	-1.07082	0.000758713	Protein coding	PREDICTED: proteasome-activating nucleotidase-like [Glycine max] gi|356564312|ref|XP_003550399.1|
Lj0g3v0153829	-0.877721	6.6e-10	Protein coding	PREDICTED: protein ABIL1-like [Cicer arietinum] gi|502156939|ref|XP_004510703.1|
Lj6g3v1604030	-0.664325	0.0350126	Protein coding	PREDICTED: protein AF-17-like isoform X2 [Cicer arietinum] gi|502166098|ref|XP_004513789.1|
Lj3g3v2061660	-0.793037	3.84e-05	Protein coding	PREDICTED: protein ASPARTIC PROTEASE IN GUARD CELL 2-like [Cicer arietinum] gi|502148094|ref|XP_004507035.1|
Lj1g3v3902950	-0.635414	0.0399526	Protein coding	PREDICTED: protein AUXIN SIGNALING F-BOX 3-like [Glycine max] gi|356561325|ref|XP_003548933.1|
Lj4g3v1140670	-1.08491	0.00732236	Protein coding	PREDICTED: protein BEARSKIN1-like [Glycine max] gi|356512014|ref|XP_003524716.1|
Lj4g3v0506830	-0.623379	0.0058945	Protein coding	PREDICTED: protein CHUP1 chloroplastic-like [Cicer arietinum] gi|502142867|ref|XP_004505134.1|
Lj1g3v0297930	-1.21433	0.0031607	Protein coding	PREDICTED: protein DEHYDRATION-INDUCED 19 homolog 6-like [Glycine max] gi|356516625|ref|XP_003526994.1|
Lj3g3v1293360	-0.707755	0.00176683	Protein coding	PREDICTED: protein FAF-like chloroplastic-like [Glycine max] gi|356547103|ref|XP_003541957.1|
Lj0g3v0112439	-2.27338	3.28e-07	Protein coding	PREDICTED: protein FAM54A [Ovis aries] gi|426235177|ref|XP_004011567.1|
Lj5g3v2058570	-0.92202	5.71e-06	Protein coding	PREDICTED: protein FANTASTIC FOUR 3-like [Cicer arietinum] gi|502119881|ref|XP_004496767.1|
Lj5g3v0473550	-1.24756	0.000576323	Protein coding	PREDICTED: protein GLUTAMINE DUMPER 5-like [Cicer arietinum] gi|502132518|ref|XP_004501399.1|
Lj1g3v4578810	-0.638415	0.000189684	Protein coding	PREDICTED: protein IN2-1 homolog B-like [Glycine max] gi|356572385|ref|XP_003554349.1|
Lj1g3v0861750	-0.683672	0.0241002	Protein coding	PREDICTED: protein Iojap-like [Glycine max] gi|356525784|ref|XP_003531503.1|
Lj3g3v3640350	-1.1357	4.99e-08	Protein coding	PREDICTED: protein IQ-DOMAIN 14-like [Glycine max] gi|356531619|ref|XP_003534374.1|
Lj3g3v0937830	-1.49442	0.020319	Protein coding	PREDICTED: protein kinase G11A-like [Cicer arietinum] gi|502087659|ref|XP_004488602.1|
Lj2g3v1092890	-0.605509	0.0106709	Protein coding	PREDICTED: protein LONGIFOLIA 1-like [Cicer arietinum] gi|502091187|ref|XP_004489470.1|
Lj0g3v0246219	-0.606649	0.000193724	Protein coding	PREDICTED: protein LURP-one-related 12-like [Cicer arietinum] gi|502080736|ref|XP_004486664.1|
Lj0g3v0040529	-2.53829	0.00046532	Protein coding	PREDICTED: protein LURP-one-related 15-like [Cicer arietinum] gi|502125107|ref|XP_004498801.1|
Lj1g3v4808750	-0.887034	6.29e-09	Protein coding	PREDICTED: protein notum homolog [Glycine max] gi|356505725|ref|XP_003521640.1|
Lj1g3v3103680	-0.66381	6.27e-07	Protein coding	PREDICTED: protein NSP-INTERACTING KINASE 1-like [Glycine max] gi|356526591|ref|XP_003531900.1|
Lj3g3v0394890	-1.1268	0.0465167	Protein coding	PREDICTED: protein PAT1 homolog 1-like [Solanum lycopersicum] gi|460412336|ref|XP_004251557.1|
Lj0g3v0286019	-0.875826	3.13e-07	Protein coding	PREDICTED: protein phosphatase 2C 37-like [Cicer arietinum] gi|502137755|ref|XP_004503174.1|
Lj4g3v3112860	-0.765904	0.000404472	Protein coding	PREDICTED: protein PLANT CADMIUM RESISTANCE 2-like [Glycine max] gi|356511317|ref|XP_003524373.1|
Lj2g3v2958540	-0.820202	1.48e-05	Protein coding	PREDICTED: protein RADIALIS-like 3-like isoform X1 [Cicer arietinum] gi|502117569|ref|XP_004495866.1|
Lj6g3v2171950	-0.679339	0.00124567	Protein coding	PREDICTED: protein RMD5 homolog A-like isoform X2 [Cicer arietinum] gi|502077391|ref|XP_004485638.1|
Lj0g3v0346119	-0.68271	0.036529	Protein coding	PREDICTED: protein SET-like [Glycine max] gi|356562830|ref|XP_003549671.1|
Lj0g3v0059599	-3.67729	0	Protein coding	PREDICTED: protein SRG1-like [Cicer arietinum] gi|502086496|ref|XP_004488237.1|
Lj6g3v1422240	-2.76661	5.48e-07	Protein coding	PREDICTED: protein SRG1-like [Glycine max] gi|356556124|ref|XP_003546377.1|
Lj0g3v0132199	-1.45593	0.00268611	Protein coding	PREDICTED: protein SRG1-like [Glycine max] gi|356567965|ref|XP_003552185.1|
Lj6g3v2259900	-2.6004	0.00053539	Protein coding	PREDICTED: protein SUPPRESSOR OF GENE SILENCING 3-like [Glycine max] gi|356557513|ref|XP_003547060.1|
Lj0g3v0243069	-1.30771	0.0225732	Protein coding	PREDICTED: protein TIFY 10A-like [Glycine max] gi|356547952|ref|XP_003542368.1|
Lj6g3v1946320	-2.05241	0.0242994	Protein coding	PREDICTED: protein TIFY 5A-like [Glycine max] gi|356555522|ref|XP_003546080.1|
Lj1g3v1929140	-1.64823	6.93e-09	Protein coding	PREDICTED: protein TIFY 8-like [Glycine max] gi|356507774|ref|XP_003522639.1|
Lj3g3v1308420	-0.802851	0.00673762	Protein coding	PREDICTED: protein TRANSPARENT TESTA 12-like [Glycine max] gi|356543710|ref|XP_003540303.1|
Lj4g3v2022720	-4.11689	7.61e-14	Protein coding	PREDICTED: protein WAX2-like [Glycine max] gi|356562514|ref|XP_003549515.1|
Lj1g3v3690320	-1.12515	1e-18	Protein coding	PREDICTED: protein ZINC INDUCED FACILITATOR-LIKE 1-like [Cicer arietinum] gi|502180015|ref|XP_004516549.1|
Lj1g3v4763580	-0.672152	0.00321216	Protein coding	PREDICTED: proton-coupled amino acid transporter 3-like isoform X1 [Cicer arietinum] gi|502112325|ref|XP_004494293.1|
Lj5g3v1698870	-0.781945	0.0197867	Protein coding	PREDICTED: pullulanase 1 chloroplastic-like isoform X1 [Cicer arietinum] gi|502118156|ref|XP_004496127.1|
Lj3g3v0420560	-2.37932	0.0349374	Protein coding	PREDICTED: puromycin-sensitive aminopeptidase-like [Glycine max] gi|356507019|ref|XP_003522269.1|
Lj3g3v2477630	-0.596274	0.0265379	Protein coding	PREDICTED: pyridoxine/pyridoxamine 5'-phosphate oxidase 2-like isoform X1 [Cicer arietinum] gi|502156801|ref|XP_004510653.1|
Lj1g3v1515820	-3.01394	0.0183118	Protein coding	PREDICTED: queuine tRNA-ribosyltransferase-like [Glycine max] gi|356518457|ref|XP_003527895.1|
Lj5g3v0642830	-1.23373	0.0366794	Protein coding	PREDICTED: quinone oxidoreductase-like protein At1g23740 chloroplastic-like [Glycine max] gi|356571378|ref|XP_003553854.1|
Lj0g3v0113709	-1.10153	0.0363608	Protein coding	PREDICTED: rap guanine nucleotide exchange factor 5-like [Oryzias latipes] gi|432882453|ref|XP_004074038.1|
Lj1g3v4264400	-1.03049	4.27e-12	Protein coding	PREDICTED: ras guanine nucleotide exchange factor P-like [Cicer arietinum] gi|502166052|ref|XP_004513774.1|
Lj4g3v2786890	-0.922427	0.000213375	Protein coding	PREDICTED: ras-related protein Rab7-like [Cicer arietinum] gi|502140003|ref|XP_004504012.1|
Lj0g3v0078479	-0.775202	0.0393371	Protein coding	PREDICTED: receptor like protein kinase S.2-like [Glycine max] gi|356503214|ref|XP_003520406.1|
Lj4g3v0450430	-1.65839	0.00379335	Protein coding	PREDICTED: receptor-like protein kinase 5-like [Vitis vinifera] gi|225470187|ref|XP_002268274.1|
Lj0g3v0327219	-1.44086	1.06e-16	Protein coding	PREDICTED: REF/SRPP-like protein At1g67360-like isoform 1 [Glycine max] gi|356566130|ref|XP_003551288.1|
Lj1g3v4264390	-1.10188	8.72e-13	Protein coding	PREDICTED: remorin-like [Cicer arietinum] gi|502108893|ref|XP_004493513.1|
Lj6g3v1162910	-0.85405	0.0288531	Protein coding	PREDICTED: respiratory burst oxidase homolog protein E-like [Glycine max] gi|356558443|ref|XP_003547516.1|
Lj0g3v0127129	-0.995644	0.0194971	Protein coding	PREDICTED: reticulocyte-binding protein 2-like [Cicer arietinum] gi|502161658|ref|XP_004512240.1|
Lj2g3v0621320	-1.78222	0.00788295	Protein coding	PREDICTED: retinol dehydrogenase 12-like isoform X1 [Cicer arietinum] gi|502173154|ref|XP_004515265.1|
Lj4g3v2253820	-0.770644	0.000702852	Protein coding	PREDICTED: retrotransposon-like protein 1-like [Cicer arietinum] gi|502150776|ref|XP_004508118.1|
Lj3g3v2993420	-0.896362	0.00308265	Protein coding	PREDICTED: rho GTPase-activating protein 24-like [Cicer arietinum] gi|502083538|ref|XP_004487490.1|
Lj1g3v2053010	-1.49984	0.044329	Protein coding	PREDICTED: rho GTPase-activating protein 68F-like [Cicer arietinum] gi|502108193|ref|XP_004493410.1|
Lj5g3v2234500	-4.23939	0.0245865	Protein coding	PREDICTED: ribosomal L1 domain-containing protein 1-like [Glycine max] gi|356555162|ref|XP_003545905.1|
Lj2g3v3303470	-0.878454	0.0166139	Protein coding	PREDICTED: ribosomal RNA small subunit methyltransferase B-like [Cicer arietinum] gi|502099597|ref|XP_004491518.1|
Lj3g3v0429620	-3.57344	7.73e-07	Protein coding	PREDICTED: RING finger and CHY zinc finger domain-containing protein 1-like isoform X1 [Cicer arietinum] gi|502124648|ref|XP_004498614.1|
Lj0g3v0210239	-4.11559	0.0263347	Protein coding	PREDICTED: RING-H2 finger protein ATL11-like [Cicer arietinum] gi|502133198|ref|XP_004501681.1|
Lj4g3v3004080	-0.900291	2.27e-06	Protein coding	PREDICTED: RING-H2 finger protein ATL22-like [Cicer arietinum] gi|502139031|ref|XP_004503620.1|
Lj1g3v1598110	-0.643961	0.0385787	Protein coding	PREDICTED: RING-H2 finger protein ATL43-like [Cicer arietinum] gi|502133057|ref|XP_004501635.1|
Lj4g3v1535130	-0.848173	0.0492145	Protein coding	PREDICTED: RING-H2 finger protein ATL47-like [Glycine max] gi|356513584|ref|XP_003525492.1|
Lj4g3v3014320	-0.976278	0.000308286	Protein coding	PREDICTED: RING-H2 zinc finger protein RHA4a-like [Glycine max] gi|356523640|ref|XP_003530445.1|
Lj3g3v0304790	-0.696507	0.0429352	Protein coding	PREDICTED: RNA exonuclease 4-like [Glycine max] gi|356556710|ref|XP_003546666.1|
Lj0g3v0169599	-0.701166	0.00491723	Protein coding	PREDICTED: RNA pseudourine synthase 7-like [Cicer arietinum] gi|502133332|ref|XP_004501725.1|
Lj3g3v2484120	-0.783261	0.0266208	Protein coding	PREDICTED: RNA-binding protein 38-like [Cicer arietinum] gi|502170850|ref|XP_004514931.1|
Lj4g3v0153760	-2.34888	0.0485544	Protein coding	PREDICTED: roundabout homolog 3-like isoform X5 [Maylandia zebra] gi|499033628|ref|XP_004567503.1|
Lj0g3v0110939	-0.897184	1.12e-05	Protein coding	PREDICTED: salt tolerance protein-like isoform 1 [Glycine max] gi|356538889|ref|XP_003537933.1|
Lj0g3v0190869	-2.48516	5.24e-07	Protein coding	PREDICTED: Samd9l protein partial [Xenopus (Silurana) tropicalis] gi|512884184|ref|XP_002943568.2|
Lj0g3v0179649	-0.851711	5.79e-09	Protein coding	PREDICTED: scavenger receptor class F member 1 [Xenopus (Silurana) tropicalis] gi|512820269|ref|XP_002936099.2|
Lj3g3v3776580	-0.998312	0	Protein coding	PREDICTED: secologanin synthase-like isoform 1 [Glycine max] gi|356526435|ref|XP_003531823.1|
Lj1g3v1966190	-4.7081	0.0128823	Protein coding	PREDICTED: selenoprotein H-like [Cicer arietinum] gi|502124589|ref|XP_004498591.1|
Lj0g3v0270819	-0.821987	0.000231067	Protein coding	PREDICTED: senescence-associated protein DIN1-like [Glycine max] gi|356559276|ref|XP_003547926.1|
Lj3g3v3213310	-0.757512	0.00283864	Protein coding	PREDICTED: ser/Thr-rich protein T10 in DGCR region-like [Glycine max] gi|356552868|ref|XP_003544784.1|
Lj6g3v1951770	-0.774531	0.000431053	Protein coding	PREDICTED: serine carboxypeptidase-like 12-like [Glycine max] gi|356546524|ref|XP_003541676.1|
Lj0g3v0161419	-1.47716	0.00178101	Protein coding	PREDICTED: serine carboxypeptidase-like 40-like [Glycine max] gi|356542844|ref|XP_003539875.1|
Lj0g3v0208709	-0.852856	0.0080015	Protein coding	PREDICTED: serine/threonine-protein kinase AFC2-like [Cicer arietinum] gi|502135581|ref|XP_004502382.1|
Lj5g3v0469100	-1.08131	0.0446297	Protein coding	PREDICTED: serine/threonine-protein kinase At5g01020-like [Glycine max] gi|356552460|ref|XP_003544585.1|
Lj0g3v0334419	-0.927016	0.0165043	Protein coding	PREDICTED: serine/threonine-protein kinase ATM-like isoform X3 [Cicer arietinum] gi|502134353|ref|XP_004502088.1|
Lj0g3v0196549	-4.53081	0.00797371	Protein coding	PREDICTED: serine/threonine-protein kinase Aurora-3 [Vitis vinifera] gi|225453778|ref|XP_002270462.1|
Lj6g3v2019760	-0.654229	1.17e-05	Protein coding	PREDICTED: serine/threonine-protein kinase HT1 [Glycine max] gi|356549321|ref|XP_003543042.1|
Lj2g3v1780830	-2.23532	0.0259951	Protein coding	PREDICTED: serine/threonine-protein kinase HT1-like [Cicer arietinum] gi|502161601|ref|XP_004512221.1|
Lj1g3v3592770	-4.71324	0.0331827	Protein coding	PREDICTED: serine/threonine-protein kinase OXI1-like [Cicer arietinum] gi|502103337|ref|XP_004492258.1|
Lj0g3v0259619	-1.10146	7.21e-08	Protein coding	PREDICTED: serine/threonine-protein kinase SAPK2-like [Glycine max] gi|356512678|ref|XP_003525044.1|
Lj6g3v0551660	-0.803447	6.93e-06	Protein coding	PREDICTED: serine/threonine-protein kinase SAPK2-like isoform X1 [Cicer arietinum] gi|502135653|ref|XP_004502407.1|
Lj5g3v2183640	-1.10864	0.0207614	Protein coding	PREDICTED: serpin-ZX-like [Glycine max] gi|356510338|ref|XP_003523896.1|
Lj3g3v1507310	-0.939511	0.0120698	Protein coding	PREDICTED: shaggy-related protein kinase zeta-like [Glycine max] gi|356543100|ref|XP_003540001.1|
Lj0g3v0310459	-0.846454	2.31e-05	Protein coding	PREDICTED: signal recognition particle 54 kDa protein chloroplastic-like [Cicer arietinum] gi|502111902|ref|XP_004494200.1|
Lj4g3v2373730	-0.914846	4.94e-08	Protein coding	PREDICTED: sodium/hydrogen exchanger 2-like [Glycine max] gi|356519996|ref|XP_003528654.1|
Lj0g3v0265289	-0.675628	0.00911959	Protein coding	PREDICTED: solute carrier family 25 member 44-like [Glycine max] gi|356568805|ref|XP_003552598.1|
Lj0g3v0071849	-0.77934	8.11e-09	Protein coding	PREDICTED: SPX domain-containing membrane protein At4g22990-like [Cicer arietinum] gi|502180691|ref|XP_004516695.1|
Lj0g3v0265639	-1.99356	0.0300221	Protein coding	PREDICTED: squalene monooxygenase-like [Cicer arietinum] gi|502142293|ref|XP_004504886.1|
Lj0g3v0292949	-2.31994	9.15e-13	Protein coding	PREDICTED: squalene monooxygenase-like [Glycine max] gi|356521261|ref|XP_003529275.1|
Lj0g3v0292939	-1.99215	0	Protein coding	PREDICTED: squalene monooxygenase-like [Glycine max] gi|356521261|ref|XP_003529275.1|
Lj0g3v0298799	-1.65094	7.02e-13	Protein coding	PREDICTED: squalene monooxygenase-like [Glycine max] gi|356521261|ref|XP_003529275.1|
Lj0g3v0274819	-0.807875	0.00846625	Protein coding	PREDICTED: squamosa promoter-binding-like protein 13-like [Glycine max] gi|356508827|ref|XP_003523155.1|
Lj4g3v2578300	-1.39078	2.78e-06	Protein coding	PREDICTED: subtilisin-like protease SDD1-like isoform X2 [Cicer arietinum] gi|502140922|ref|XP_004504377.1|
Lj0g3v0343309	-4.90608	0.0028674	Protein coding	PREDICTED: subtilisin-like protease-like isoform X1 [Cicer arietinum] gi|502140324|ref|XP_004504167.1|
Lj6g3v1468270	-1.53512	0.0351042	Protein coding	PREDICTED: sucrose synthase 2-like [Glycine max] gi|356558189|ref|XP_003547390.1|
Lj1g3v4446910	-0.596773	0.00613411	Protein coding	PREDICTED: sulfate transporter 3.1-like [Glycine max] gi|356504955|ref|XP_003521258.1|
Lj5g3v0878430	-1.2839	0.00121163	Protein coding	PREDICTED: synaptonemal complex protein 1-like [Glycine max] gi|356550779|ref|XP_003543761.1|
Lj5g3v0310180	-0.949164	0.000706329	Protein coding	PREDICTED: tetratricopeptide repeat protein 7B-like isoform X1 [Cicer arietinum] gi|502125613|ref|XP_004498994.1|
Lj1g3v2184220	-0.76612	0.00179477	Protein coding	PREDICTED: thaumatin-like protein 1-like [Glycine max] gi|356509626|ref|XP_003523547.1|
Lj2g3v0912040	-0.9253	0.0109065	Protein coding	PREDICTED: thioredoxin-like 2 chloroplastic-like [Glycine max] gi|356497145|ref|XP_003517423.1|
Lj1g3v4360080	-0.758251	0.00148344	Protein coding	PREDICTED: thioredoxin-like 3-1 chloroplastic-like isoform 2 [Glycine max] gi|356572122|ref|XP_003554219.1|
Lj3g3v2664410	-1.72866	0.00655761	Protein coding	PREDICTED: TMV resistance protein N-like [Cicer arietinum] gi|502156468|ref|XP_004510489.1|
Lj0g3v0306049	-3.60997	0	Protein coding	PREDICTED: TMV resistance protein N-like [Glycine max] gi|356499338|ref|XP_003518498.1|
Lj3g3v2692930	-1.20046	0.000612064	Protein coding	PREDICTED: TMV resistance protein N-like [Glycine max] gi|356554611|ref|XP_003545638.1|
Lj6g3v1753320	-0.674541	0.000519974	Protein coding	PREDICTED: tonoplast dicarboxylate transporter-like [Glycine max] gi|356557963|ref|XP_003547279.1|
Lj0g3v0265379	-0.736486	0.000134804	Protein coding	PREDICTED: trans-23-enoyl-CoA reductase-like [Glycine max] gi|356499538|ref|XP_003518596.1|
Lj0g3v0101119	-1.43904	9.05e-06	Protein coding	PREDICTED: transcription factor BEE 3-like [Cicer arietinum] gi|502150102|ref|XP_004507789.1|
Lj0g3v0341529	-0.865613	1.68e-07	Protein coding	PREDICTED: transcription factor bHLH123-like [Glycine max] gi|356546916|ref|XP_003541866.1|
Lj2g3v1035930	-0.697796	0.0164894	Protein coding	PREDICTED: transcription factor bHLH135-like [Glycine max] gi|356550791|ref|XP_003543767.1|
Lj0g3v0186939	-1.02466	1.52e-06	Protein coding	PREDICTED: transcription factor bHLH25-like [Cicer arietinum] gi|502174517|ref|XP_004515538.1|
Lj1g3v2883900	-1.40148	3.96e-08	Protein coding	PREDICTED: transcription factor bHLH25-like isoform X1 [Cicer arietinum] gi|502106194|ref|XP_004492885.1|
Lj5g3v2099560	-1.48484	2.68e-06	Protein coding	PREDICTED: transcription factor bHLH85-like [Glycine max] gi|356534283|ref|XP_003535686.1|
Lj3g3v2720020	-2.27225	0.0273218	Protein coding	PREDICTED: transcription factor bHLH87-like [Glycine max] gi|356522216|ref|XP_003529743.1|
Lj1g3v2098310	-1.00314	0.00415209	Protein coding	PREDICTED: transcription factor bHLH93-like [Glycine max] gi|356515677|ref|XP_003526525.1|
Lj3g3v2901830	-0.702663	4.89e-05	Protein coding	PREDICTED: transcription factor CPC [Glycine max] gi|356542842|ref|XP_003539874.1|
Lj0g3v0080089	-0.825611	0.00597511	Protein coding	PREDICTED: transcription factor GAMYB-like [Glycine max] gi|356550909|ref|XP_003543825.1|
Lj0g3v0059669	-0.723816	1.19e-12	Protein coding	PREDICTED: transcription factor GTE1-like [Cicer arietinum] gi|502086469|ref|XP_004488228.1|
Lj0g3v0136069	-3.49727	5.56e-10	Protein coding	PREDICTED: transcription factor MYC2-like [Glycine max] gi|356520239|ref|XP_003528771.1|
Lj0g3v0236339	-0.629827	0.0373573	Protein coding	PREDICTED: transcription factor RAX3-like isoform X2 [Cicer arietinum] gi|502125463|ref|XP_004498936.1|
Lj0g3v0040729	-1.14131	1.93e-05	Protein coding	PREDICTED: transcription factor TCP14-like [Glycine max] gi|356562828|ref|XP_003549670.1|
Lj0g3v0336269	-0.732172	0.0180882	Protein coding	PREDICTED: transcription factor TGA7-like [Glycine max] gi|356552851|ref|XP_003544776.1|
Lj1g3v4317520	-2.40493	9.25e-06	Protein coding	PREDICTED: transcription repressor KAN1-like isoform X1 [Cicer arietinum] gi|502109125|ref|XP_004493572.1|
Lj6g3v2017550	-1.55227	0.0322659	Protein coding	PREDICTED: transcriptional corepressor LEUNIG-like [Glycine max] gi|356557699|ref|XP_003547151.1|
Lj6g3v0920210	-2.1233	0.00184797	Protein coding	PREDICTED: transmembrane protein 189-like [Cicer arietinum] gi|502128694|ref|XP_004500049.1|
Lj5g3v1303530	-2.01578	3e-18	Protein coding	PREDICTED: transmembrane protein 45B-like [Cicer arietinum] gi|502078987|ref|XP_004486117.1|
Lj2g3v2378040	-4.91047	0.0208533	Protein coding	PREDICTED: trans-resveratrol di-O-methyltransferase-like [Cicer arietinum] gi|502096315|ref|XP_004490696.1|
Lj5g3v1770430	-0.891547	0.0232299	Protein coding	PREDICTED: trihelix transcription factor GT-2-like [Glycine max] gi|356574655|ref|XP_003555461.1|
Lj0g3v0121919	-0.716545	0.00137651	Protein coding	PREDICTED: tRNA guanosine-2'-O-methyltransferase TRM11 homolog [Glycine max] gi|356512097|ref|XP_003524757.1|
Lj0g3v0362709	-1.91527	4.43e-07	Protein coding	PREDICTED: tryptophan synthase beta chain 2 chloroplastic-like [Cicer arietinum] gi|502128685|ref|XP_004500046.1|
Lj2g3v0621360	-4.81097	0.0125201	Protein coding	PREDICTED: tumor protein p73 isoform X2 [Octodon degus] gi|507681918|ref|XP_004639667.1|
Lj4g3v2400570	-0.649411	0.00939201	Protein coding	PREDICTED: TVP38/TMEM64 family membrane protein slr0305-like isoform X1 [Cicer arietinum] gi|502151299|ref|XP_004508372.1|
Lj6g3v1679480	-4.32082	0.0267669	Protein coding	PREDICTED: tyrosine/DOPA decarboxylase 2-like [Glycine max] gi|356558045|ref|XP_003547319.1|
Lj0g3v0269489	-1.92855	0.000172504	Protein coding	PREDICTED: tyrosine-specific transport protein-like [Glycine max] gi|356502281|ref|XP_003519948.1|
Lj2g3v1734680	-2.19834	0.0113038	Protein coding	PREDICTED: U4/U6.U5 tri-snRNP-associated protein 2-like [Glycine max] gi|356534252|ref|XP_003535671.1|
Lj4g3v2871900	-1.86143	0.00274405	Protein coding	PREDICTED: U5 small nuclear ribonucleoprotein 40 kDa protein-like [Glycine max] gi|356516478|ref|XP_003526921.1|
Lj4g3v2573940	-2.53331	0.00171554	Protein coding	PREDICTED: U6 snRNA-associated Sm-like protein LSm7-like [Glycine max] gi|356512406|ref|XP_003524910.1|
Lj4g3v0341090	-0.678038	0.00230788	Protein coding	PREDICTED: ubiquinol oxidase 2 mitochondrial-like isoform X2 [Cicer arietinum] gi|502142111|ref|XP_004504796.1|
Lj1g3v2682550	-1.0054	6.79e-15	Protein coding	PREDICTED: ubiquitin-conjugating enzyme E2 5-like [Glycine max] gi|356560787|ref|XP_003548669.1|
[truncated: 371 more rows]

## Sheet: 3 smax1-3 vs WT Up
Gene ID	Log2FC	Adj p-val	Sequence type	Annotation
[truncated: 3,246 more rows]

## Sheet: 4 smax1-3 vs WT Down
Gene ID	Log2FC	Adj p-val	Sequence type	Annotation
[truncated: 2,029 more rows]

[truncated: 2 more sheets: 5 Common Up, 6 Common Down]
