# Supplementary material for: Ethylene promotes SMAX1 accumulation to inhibit arbuscular mycorrhiza symbiosis
Source: Nat Commun. 2025 Feb 27;16:2025. doi: 10.1038/s41467-025-57222-w (PMC11868565; doi:10.1038/s41467-025-57222-w)
Supplement: Supplementary file 13 — Supplementary Data 10 [file 41467_2025_57222_MOESM13_ESM.xlsx]

## Sheet: Description
Supp Data 10: Data corresponding to Fig 5B. Genes in the Venn diagram sets upregulated in Mock roots of both smax1 mutants vs. downregulated genes in wild-type Mock roots after ethephon treatment and AM genelist.
Sheet 1-3 provides DEGs induced in both smax1 mutants; DEGs reduced after ethephon treatment in Mock-treated wild type roots and AM genelist.
Sheets 4-10 provides the 7 Venn sets alongwith the gene annotation and expression values for the Venn intersections in Fig. 5B (as shown below).

## Sheet: smax1 common UP
Gene ID	smax1-2 log2(Fold change)	smax1-2 (Adjusted p-values)	smax1-3 log2(Fold change)	smax1-3 log2(Adjusted p-values)
Lj0g3v0000359	1.176	0	0.906	0.04
Lj0g3v0001739	1.105	0	1.1	0
Lj0g3v0001769	0.752	0	0.804	0
Lj0g3v0001779	0.657	0.04	0.764	0.02
Lj0g3v0002229	1.695	0	1.635	0
Lj0g3v0002239	1.704	0	1.649	0
Lj0g3v0002549	2.192	0	2.739	0
Lj0g3v0005129	1.465	0	1.828	0
Lj0g3v0005309	2.844	0	3.13	0
Lj0g3v0006719	2.015	0	1.703	0
Lj0g3v0007899	1.055	0	1.243	0
Lj0g3v0008099	3.276	0	3.133	0.01
Lj0g3v0008329	1.654	0.03	1.717	0.05
Lj0g3v0008499	4.602	0	4.77	0
Lj0g3v0010269	3.327	0	3.892	0
Lj0g3v0012219	0.881	0	0.745	0
Lj0g3v0012259	0.615	0.02	0.715	0.01
Lj0g3v0012949	0.722	0	1.039	0
Lj0g3v0014289	5.212	0	4.42	0.01
Lj0g3v0016269	0.897	0.03	1.238	0
Lj0g3v0017259	2.713	0	2.758	0
Lj0g3v0017729	1.408	0	1.499	0
Lj0g3v0020419	2.463	0	1.577	0.01
Lj0g3v0020739	1.76	0	0.824	0
Lj0g3v0020849	0.726	0.01	1.029	0
Lj0g3v0023849	2.866	0	2.391	0
Lj0g3v0024519	1.18	0	1.203	0
Lj0g3v0031199	1	0.02	1.04	0.02
Lj0g3v0032249	6.758	0	6.099	0
Lj0g3v0033009	2.393	0	1.63	0.01
Lj0g3v0033239	1.052	0	1.169	0
Lj0g3v0033249	0.993	0	0.865	0
Lj0g3v0034239	1.419	0.01	1.328	0.04
Lj0g3v0034349	4.737	0	5.447	0
Lj0g3v0036229	1.709	0.02	1.555	0.04
Lj0g3v0038119	0.771	0.01	1.085	0
Lj0g3v0038179	0.591	0.01	1.151	0
Lj0g3v0039469	1.288	0	1.061	0
Lj0g3v0039729	0.706	0.04	0.859	0.02
Lj0g3v0040129	1.207	0.01	1.164	0.01
Lj0g3v0040139	1.011	0	0.74	0.01
Lj0g3v0040339	0.794	0	0.955	0
Lj0g3v0040549	0.754	0.02	0.678	0.05
Lj0g3v0042829	1.824	0	1.723	0
Lj0g3v0043749	0.91	0	1.002	0
Lj0g3v0043799	1.857	0	1.508	0
Lj0g3v0044339	2.401	0.01	2.348	0.01
Lj0g3v0044349	3.599	0	3.316	0
Lj0g3v0044359	4.147	0	3.995	0
Lj0g3v0044389	2.133	0	2.027	0
Lj0g3v0044409	2.611	0	2.794	0
Lj0g3v0044419	3.646	0	3.481	0
Lj0g3v0045789	1.574	0.02	2	0.01
Lj0g3v0045849	1.196	0	1.323	0
Lj0g3v0046749	3.542	0	3.739	0
Lj0g3v0046759	3.542	0	3.739	0
Lj0g3v0047499	0.812	0	0.768	0
Lj0g3v0048389	1.864	0	1.686	0.01
Lj0g3v0050209	1.344	0	1.584	0
Lj0g3v0050799	0.796	0	0.655	0.01
Lj0g3v0050949	1.406	0	1.06	0.02
Lj0g3v0050959	2.14	0.01	2.385	0
Lj0g3v0051059	1.178	0	1.633	0
Lj0g3v0051069	1.052	0	0.996	0
Lj0g3v0051109	1.09	0	1.013	0
Lj0g3v0051199	1.436	0	1.128	0
Lj0g3v0052609	1.012	0	0.706	0
Lj0g3v0052749	1.553	0	1.225	0.01
Lj0g3v0053709	0.806	0.04	0.915	0.02
Lj0g3v0053839	3.47	0	2.831	0
Lj0g3v0053939	0.841	0	0.844	0
Lj0g3v0053989	2.417	0	1.921	0
Lj0g3v0054019	0.751	0.05	0.947	0.02
Lj0g3v0054089	1.833	0	1.837	0
Lj0g3v0054119	1.025	0	0.861	0
Lj0g3v0054169	3.343	0	2.675	0
Lj0g3v0054239	1.69	0	1.044	0.02
Lj0g3v0054269	0.908	0	0.836	0
Lj0g3v0054319	0.84	0	0.806	0
Lj0g3v0054329	0.715	0	0.675	0
Lj0g3v0054339	0.664	0	0.659	0
Lj0g3v0055269	2.036	0	1.995	0
Lj0g3v0055279	0.653	0	0.807	0
Lj0g3v0055569	1.136	0	1.194	0
Lj0g3v0055579	1.179	0	1.443	0
Lj0g3v0055609	0.936	0.04	1.407	0
Lj0g3v0055659	2.333	0	2.416	0
Lj0g3v0055669	2.373	0	2.217	0
Lj0g3v0055839	2.586	0	2.004	0
Lj0g3v0055949	1.055	0	1.515	0
Lj0g3v0056089	2.013	0	1.83	0
Lj0g3v0056099	0.597	0	0.756	0
Lj0g3v0056209	0.74	0.01	0.947	0
Lj0g3v0060789	5.12	0	4.542	0.01
Lj0g3v0062299	0.957	0	1.519	0
Lj0g3v0064459	1.247	0	0.656	0.04
Lj0g3v0064539	3.917	0	3.469	0
Lj0g3v0064549	1.535	0.01	2.077	0
Lj0g3v0064629	1.753	0	1.105	0.01
Lj0g3v0064899	2.507	0	2.266	0
Lj0g3v0066309	0.865	0	1.036	0
Lj0g3v0066409	0.872	0	0.802	0
Lj0g3v0068569	6.723	0	5.816	0
Lj0g3v0068889	5.1	0	4.71	0.01
Lj0g3v0069669	0.701	0	0.763	0
Lj0g3v0070399	0.775	0.01	0.633	0.05
Lj0g3v0071479	1.341	0	1.277	0
Lj0g3v0072899	2.468	0	2.348	0
Lj0g3v0073339	0.599	0	0.715	0
Lj0g3v0073649	1.398	0	1.78	0
Lj0g3v0073779	1.263	0.03	1.216	0.05
Lj0g3v0074119	2.173	0	1.886	0.02
Lj0g3v0074289	1.522	0	1.731	0
Lj0g3v0075119	1.234	0.01	1.956	0
Lj0g3v0075659	5.881	0	5.392	0
Lj0g3v0075959	0.732	0.01	0.799	0.01
Lj0g3v0077239	1.272	0	0.854	0.02
Lj0g3v0077779	0.611	0	0.988	0
Lj0g3v0077879	1.92	0	1.695	0
Lj0g3v0078309	2.172	0	2.347	0
Lj0g3v0078339	0.702	0.04	0.891	0.01
Lj0g3v0079089	1.02	0	0.61	0.04
Lj0g3v0079449	0.755	0.01	0.704	0.02
Lj0g3v0079959	1.485	0	1.635	0
Lj0g3v0080929	1.669	0	1.16	0.03
Lj0g3v0081239	0.847	0	0.999	0
Lj0g3v0081509	3.659	0	3.769	0
Lj0g3v0081539	0.844	0	0.989	0
Lj0g3v0081719	0.907	0.01	1.049	0
Lj0g3v0081879	3.168	0	3.575	0
Lj0g3v0082829	1.396	0	1.162	0
Lj0g3v0083059	0.765	0	0.707	0
Lj0g3v0083259	2.427	0	2.62	0
Lj0g3v0083779	0.949	0.01	0.84	0.02
Lj0g3v0084019	0.725	0.02	1.118	0
Lj0g3v0084449	1.025	0	1.717	0
Lj0g3v0084579	6.746	0	7.019	0
Lj0g3v0084619	4.356	0	4.593	0
Lj0g3v0086119	0.897	0	1.173	0
Lj0g3v0086209	0.63	0.03	1.137	0
Lj0g3v0086299	1.306	0	1.261	0
Lj0g3v0086309	1.428	0	1.42	0
Lj0g3v0086679	3.153	0	2.301	0.04
Lj0g3v0087099	1.046	0	0.869	0
Lj0g3v0087809	1.106	0.01	0.991	0.04
Lj0g3v0088019	4.419	0	4.091	0
Lj0g3v0088989	1.243	0	1.041	0
Lj0g3v0089049	0.987	0	1.07	0
Lj0g3v0089139	1.718	0	1.313	0.02
Lj0g3v0090949	0.671	0	0.615	0
Lj0g3v0091749	1.033	0	1.046	0
Lj0g3v0091759	1.334	0	1.304	0
Lj0g3v0091769	1.429	0	1.363	0
Lj0g3v0092229	1.149	0	1.167	0
Lj0g3v0093279	2.543	0	2.524	0
Lj0g3v0093349	0.965	0	1.013	0
Lj0g3v0093549	1.087	0.04	1.486	0.01
Lj0g3v0094349	1.871	0	1.262	0
Lj0g3v0094579	1.913	0	1.659	0
Lj0g3v0095109	0.776	0	0.608	0.02
Lj0g3v0095159	1.453	0	1.324	0.02
Lj0g3v0095249	1.26	0	1.248	0
Lj0g3v0095509	3.237	0	3.172	0
Lj0g3v0095559	3.078	0	3.133	0
Lj0g3v0096219	5.342	0	6.019	0
Lj0g3v0097499	5.47	0	5.199	0
Lj0g3v0097519	4.209	0	4.042	0
Lj0g3v0098279	0.644	0	0.751	0
Lj0g3v0099189	2.001	0	1.629	0
Lj0g3v0099749	0.948	0.02	1.15	0.01
Lj0g3v0099859	2.552	0	2.352	0
Lj0g3v0100539	1.472	0	1.184	0
Lj0g3v0100769	2.283	0	2.25	0
Lj0g3v0100779	2.061	0	2.383	0
Lj0g3v0101259	2.423	0	2.542	0
Lj0g3v0101729	1.611	0	0.965	0.01
Lj0g3v0102179	0.704	0.01	0.663	0.03
Lj0g3v0103019	1.27	0	1.072	0
Lj0g3v0103059	1.245	0	1.38	0
Lj0g3v0103399	0.776	0	1.031	0
Lj0g3v0103679	1.09	0.04	3.198	0
Lj0g3v0103699	1.361	0	1.373	0
Lj0g3v0103709	1.312	0	1.429	0
Lj0g3v0103749	3.159	0	4.356	0
Lj0g3v0104129	2.047	0.01	1.86	0.03
Lj0g3v0104509	0.887	0	1.308	0
Lj0g3v0104539	1.554	0	1.423	0
Lj0g3v0105319	1.576	0	1.771	0
Lj0g3v0105409	2.824	0	2.648	0
Lj0g3v0105909	1.703	0	2.215	0
Lj0g3v0105939	8.421	0	8.302	0
Lj0g3v0106839	2.195	0	1.934	0.01
Lj0g3v0107719	0.873	0	0.969	0
Lj0g3v0107839	1.295	0	1.208	0
Lj0g3v0107909	0.667	0.01	0.628	0.02
Lj0g3v0107979	0.84	0	0.765	0
Lj0g3v0108299	3.546	0	2.352	0
Lj0g3v0108489	1.608	0	2.096	0
Lj0g3v0108499	0.711	0.01	0.652	0.02
Lj0g3v0108509	0.964	0	0.864	0.01
Lj0g3v0109219	1.226	0	1.169	0
Lj0g3v0109229	4.539	0	4.544	0
Lj0g3v0109249	1.401	0	1.359	0
Lj0g3v0110029	1.213	0	1.098	0
Lj0g3v0110259	0.934	0	1.293	0
Lj0g3v0110339	2.148	0.01	2.872	0
Lj0g3v0110349	0.607	0.04	0.692	0.02
Lj0g3v0110469	0.914	0	0.812	0.02
Lj0g3v0111019	3.073	0	2.602	0
Lj0g3v0111429	1.118	0	1.56	0
Lj0g3v0112059	1.245	0.01	1.003	0.04
Lj0g3v0112459	0.828	0	0.696	0
Lj0g3v0112729	0.931	0	0.998	0
Lj0g3v0112799	2.503	0	2.692	0
Lj0g3v0112809	1.268	0	1.647	0
Lj0g3v0112839	2.134	0	2.147	0
Lj0g3v0112859	0.926	0	1.448	0
Lj0g3v0113169	1.566	0	1.518	0
Lj0g3v0113339	4.887	0	3.396	0
Lj0g3v0113369	3.305	0	3.468	0
Lj0g3v0113379	0.877	0	1.024	0
Lj0g3v0113889	1.708	0.02	2.53	0
Lj0g3v0114079	3.24	0	3.07	0.01
Lj0g3v0114149	1.696	0	1.67	0
Lj0g3v0114929	2.388	0	1.648	0
Lj0g3v0116739	2.909	0	2.13	0
Lj0g3v0118169	5.914	0	4.618	0
Lj0g3v0118369	2.189	0.05	2.317	0.05
Lj0g3v0118439	4.74	0	4.12	0
Lj0g3v0118769	1.443	0	1.43	0
Lj0g3v0118899	0.746	0	0.6	0
Lj0g3v0119239	1.626	0.01	1.664	0.01
Lj0g3v0120549	2.244	0	1.807	0
Lj0g3v0120669	3.983	0.04	4.008	0.03
Lj0g3v0121719	1.19	0	1.043	0
Lj0g3v0123269	0.921	0	0.848	0.01
Lj0g3v0123859	0.694	0	0.643	0
Lj0g3v0124949	1.605	0	1.657	0
Lj0g3v0124999	1.182	0	1.002	0
Lj0g3v0125209	3.725	0	3.478	0
Lj0g3v0125439	3.623	0	3.33	0
Lj0g3v0127469	1.259	0.03	1.245	0.03
Lj0g3v0127599	6.016	0	5.956	0
Lj0g3v0128219	2.194	0	1.958	0
Lj0g3v0128669	0.701	0	0.791	0
Lj0g3v0129459	8.032	0	7.946	0
Lj0g3v0129949	3.583	0	2.798	0.03
Lj0g3v0130239	0.997	0	1.036	0
Lj0g3v0130779	2.215	0.01	2.016	0.05
Lj0g3v0130789	2.215	0.01	2.016	0.05
Lj0g3v0131409	1.671	0	1.555	0
Lj0g3v0131519	0.811	0	0.948	0
Lj0g3v0131719	1.359	0	1.877	0
Lj0g3v0131749	1.807	0	1.211	0
Lj0g3v0131769	8.476	0	8.292	0
Lj0g3v0131779	7.989	0	7.719	0
Lj0g3v0131959	1.119	0	1.742	0
Lj0g3v0132189	1.134	0	1.052	0
Lj0g3v0132229	2.746	0.03	2.649	0.05
Lj0g3v0132719	0.872	0	0.905	0
Lj0g3v0133199	0.834	0	0.954	0
Lj0g3v0133349	2.137	0.01	2.04	0.01
Lj0g3v0134279	2.715	0	2.35	0
Lj0g3v0135359	0.624	0.02	0.667	0.03
Lj0g3v0135459	1.039	0	1.055	0
Lj0g3v0136369	1.422	0	1.461	0
Lj0g3v0137079	0.991	0	1.077	0
Lj0g3v0137889	1.766	0	1.454	0
Lj0g3v0139989	1.636	0	1.483	0
Lj0g3v0140069	1.168	0.01	1.359	0
Lj0g3v0140099	4.878	0	3.897	0
Lj0g3v0140129	0.733	0.01	0.958	0
Lj0g3v0140239	3.659	0.05	3.778	0.05
Lj0g3v0140249	1.379	0	1.606	0
Lj0g3v0140509	0.742	0	0.815	0
Lj0g3v0140739	0.77	0	0.948	0
Lj0g3v0144569	2.943	0	2.763	0
Lj0g3v0145339	1.308	0	1.207	0
Lj0g3v0145559	0.744	0.05	1.075	0.01
Lj0g3v0145599	5.44	0	4.473	0.01
Lj0g3v0146209	1.022	0	0.679	0
Lj0g3v0146219	1.411	0	1.414	0
Lj0g3v0146499	5.079	0	4.254	0.02
Lj0g3v0146999	1.137	0.01	1.389	0
Lj0g3v0147049	2.004	0	1.789	0
Lj0g3v0147059	2.297	0	2.149	0
Lj0g3v0147279	1.069	0	0.993	0
Lj0g3v0147519	3.068	0	3.038	0
Lj0g3v0148179	1.061	0	1.343	0
Lj0g3v0148689	2.062	0	1.788	0
Lj0g3v0149369	3.281	0	3.2	0
Lj0g3v0150299	5.99	0	5.82	0
Lj0g3v0150409	1.38	0	1.587	0
Lj0g3v0150549	0.723	0.01	0.978	0
Lj0g3v0151469	1.148	0	0.701	0.04
Lj0g3v0151549	2.134	0	2.028	0
Lj0g3v0151869	4.636	0	4.446	0
Lj0g3v0151879	2.336	0	1.691	0
Lj0g3v0152309	0.785	0	0.844	0
Lj0g3v0152419	1.614	0	1.664	0
Lj0g3v0152469	2.408	0.01	2.61	0.01
Lj0g3v0152889	2.441	0	3.094	0
Lj0g3v0153059	0.705	0	0.614	0
Lj0g3v0157269	0.877	0	0.881	0
Lj0g3v0157309	0.752	0	1.097	0
Lj0g3v0157379	4.032	0	3.338	0
Lj0g3v0157409	1.004	0	0.765	0
Lj0g3v0157689	1.213	0	1.165	0
Lj0g3v0158019	2.328	0	2.879	0
Lj0g3v0158089	1.892	0	1.786	0
Lj0g3v0158209	1.981	0.01	2.545	0
Lj0g3v0159369	0.738	0.01	1.027	0
Lj0g3v0160289	1.597	0	1.009	0.03
Lj0g3v0160519	0.799	0	1.085	0
Lj0g3v0160669	0.755	0.01	0.794	0.01
Lj0g3v0161109	0.843	0	0.981	0
Lj0g3v0161279	0.751	0	0.759	0
Lj0g3v0161599	0.731	0	0.916	0
Lj0g3v0162799	1.879	0	1.506	0
Lj0g3v0163129	4.092	0.03	5.17	0
Lj0g3v0164719	1.037	0	0.867	0
Lj0g3v0165519	1.191	0	1.202	0
Lj0g3v0165839	0.873	0	0.822	0
Lj0g3v0167029	0.642	0.01	0.807	0
Lj0g3v0167289	0.909	0	1.104	0
Lj0g3v0167299	1.388	0	1.426	0
Lj0g3v0168159	1.359	0.04	1.995	0
Lj0g3v0168319	1.07	0	1.02	0
Lj0g3v0168689	1.917	0	1.511	0
Lj0g3v0168779	1.484	0	1.017	0.05
Lj0g3v0168849	3.375	0	2.03	0
Lj0g3v0169339	0.792	0.03	1.009	0.01
Lj0g3v0170729	2.064	0	2.144	0
Lj0g3v0171779	3.764	0	3.008	0
Lj0g3v0172099	2.559	0	1.408	0.03
Lj0g3v0172389	1.511	0	1.853	0
Lj0g3v0172669	0.885	0	0.881	0
Lj0g3v0174149	2.177	0	2.446	0
Lj0g3v0174199	1.633	0.04	2.191	0.01
Lj0g3v0174749	3.449	0	3.258	0.01
Lj0g3v0176119	2.731	0	2.079	0
Lj0g3v0176959	0.877	0	0.738	0
Lj0g3v0176999	2.287	0	2.018	0
Lj0g3v0177709	2.493	0	1.942	0.05
Lj0g3v0178059	1.013	0	0.915	0
Lj0g3v0178139	3.755	0	3.639	0
Lj0g3v0178739	4.023	0	4.189	0
Lj0g3v0179369	4.951	0	5.519	0
Lj0g3v0179399	1.304	0	1.062	0.01
Lj0g3v0180199	2.293	0	1.85	0
Lj0g3v0180279	2.915	0	1.984	0.02
Lj0g3v0181779	4.112	0	4.8	0
Lj0g3v0182089	0.751	0	1.037	0
Lj0g3v0183609	2.337	0	2.321	0
Lj0g3v0184729	0.66	0.01	0.834	0
Lj0g3v0185129	1.372	0.05	1.753	0.02
Lj0g3v0186139	6.028	0	7.198	0
Lj0g3v0187679	0.702	0.01	0.96	0
Lj0g3v0188119	0.717	0	0.663	0
Lj0g3v0188619	3.169	0	2.769	0
Lj0g3v0188849	0.807	0.01	0.667	0.04
Lj0g3v0189009	1.414	0.01	1.171	0.04
Lj0g3v0191039	4.404	0.02	4.207	0.05
Lj0g3v0193039	0.727	0.03	0.86	0.01
Lj0g3v0193249	3.856	0.02	4.435	0.01
Lj0g3v0193709	3.523	0	3.956	0
Lj0g3v0194439	1.182	0	1.1	0
Lj0g3v0194509	0.704	0	1.182	0
Lj0g3v0194619	1.077	0	1.267	0
Lj0g3v0194679	1.354	0	1.24	0
Lj0g3v0194689	1.366	0	1.267	0
Lj0g3v0196809	2.793	0	3.444	0
Lj0g3v0198289	1.638	0	1.292	0
Lj0g3v0198459	3.211	0	2.711	0
Lj0g3v0199129	0.819	0	1.021	0
Lj0g3v0199139	1.713	0	2.236	0
Lj0g3v0200159	2.203	0	2.106	0
Lj0g3v0201269	1.727	0	1.332	0
Lj0g3v0202329	2.933	0	3.066	0
Lj0g3v0202539	1.817	0	1.77	0
Lj0g3v0203189	1.03	0	1.137	0
Lj0g3v0203599	1.132	0	0.92	0.03
Lj0g3v0204039	1.096	0	0.86	0.02
Lj0g3v0205069	0.602	0	0.71	0
Lj0g3v0205089	2.275	0	2.237	0
Lj0g3v0205919	7.103	0	6.728	0
Lj0g3v0206609	2.243	0	2.28	0
Lj0g3v0207579	4.386	0.01	4.584	0.01
Lj0g3v0208219	5.979	0	5.825	0
Lj0g3v0208379	1.315	0	1.503	0
Lj0g3v0208479	1.215	0	1.455	0
Lj0g3v0208499	1.058	0.01	0.964	0.02
Lj0g3v0209699	1.252	0.01	1.126	0.02
Lj0g3v0209979	2.671	0	2.459	0
Lj0g3v0210369	1.676	0.04	1.88	0.03
Lj0g3v0211819	0.864	0.04	0.909	0.03
Lj0g3v0212359	8.547	0	9.322	0
Lj0g3v0212879	2.067	0	2.136	0
Lj0g3v0213009	1.206	0	1.19	0
Lj0g3v0213289	1.262	0	1.316	0
Lj0g3v0213419	8.091	0	8.57	0
Lj0g3v0213539	5.185	0	5.038	0
Lj0g3v0214159	11.037	0	10.817	0
Lj0g3v0214279	0.849	0	0.715	0.02
Lj0g3v0214629	1.756	0	1.733	0
Lj0g3v0214929	2.116	0	2.222	0
Lj0g3v0216469	1.103	0	1.371	0
Lj0g3v0217939	2.707	0	2.188	0
Lj0g3v0218449	1.268	0	0.73	0
Lj0g3v0218689	0.855	0	0.957	0
Lj0g3v0219149	2.492	0	3.283	0
Lj0g3v0219699	1.164	0	0.889	0.01
Lj0g3v0220219	0.65	0	0.84	0
Lj0g3v0220289	1.239	0	1.368	0
Lj0g3v0220549	0.864	0.02	1.102	0
Lj0g3v0221149	1.732	0	1.725	0
Lj0g3v0221159	1.739	0	1.511	0
Lj0g3v0223209	0.736	0	1.046	0
Lj0g3v0226069	1.34	0	1.02	0.01
Lj0g3v0226699	2.182	0	2.687	0
Lj0g3v0227589	1.435	0	1.414	0
Lj0g3v0227749	1.368	0	1.037	0.02
Lj0g3v0228259	0.809	0	0.773	0
Lj0g3v0228979	1.392	0	1.059	0
Lj0g3v0229459	1.012	0	0.924	0.01
Lj0g3v0229789	5.172	0	5.508	0
Lj0g3v0229829	4.743	0.01	5.291	0
Lj0g3v0230559	0.59	0.04	0.705	0.02
Lj0g3v0230979	0.901	0	0.762	0
Lj0g3v0231289	0.935	0.01	1.24	0
Lj0g3v0231689	1.689	0	1.93	0
Lj0g3v0231919	3.679	0	2.652	0.04
Lj0g3v0235159	1.936	0.04	3.277	0
Lj0g3v0236039	4.114	0	4.615	0
Lj0g3v0236249	0.595	0	0.88	0
Lj0g3v0236259	0.792	0	1.01	0
Lj0g3v0239189	3.729	0	3.698	0
Lj0g3v0239399	4.472	0	4.422	0.01
Lj0g3v0240279	0.706	0.01	0.817	0
Lj0g3v0240679	1.694	0	0.693	0
Lj0g3v0240899	0.969	0	1.047	0
Lj0g3v0240909	1.062	0	1.074	0.01
Lj0g3v0241049	0.814	0	0.944	0
Lj0g3v0241439	0.847	0.03	0.843	0.04
Lj0g3v0241459	2.133	0	2.098	0
Lj0g3v0241669	1.065	0	1.115	0
Lj0g3v0241819	1.253	0	0.786	0.05
Lj0g3v0242129	1.049	0.01	0.906	0.03
Lj0g3v0243129	1.874	0	1.474	0.02
Lj0g3v0243649	0.59	0.05	0.695	0.03
Lj0g3v0244249	3.855	0	2.649	0
Lj0g3v0244259	5.137	0	4.046	0.02
Lj0g3v0244439	1.098	0.01	1.589	0
Lj0g3v0244709	0.699	0	0.897	0
Lj0g3v0245049	1.043	0	1.132	0
Lj0g3v0245369	0.711	0	0.721	0
Lj0g3v0245379	0.752	0	0.821	0
Lj0g3v0245429	1.003	0	1.461	0
Lj0g3v0245759	0.731	0	0.645	0
Lj0g3v0245939	1.082	0	0.672	0
Lj0g3v0246309	1.616	0	1.301	0
Lj0g3v0246579	1.062	0.04	1.326	0.01
Lj0g3v0246859	2.004	0.01	1.595	0.05
Lj0g3v0247029	0.972	0	0.59	0
Lj0g3v0247299	1.068	0.01	1.067	0.02
Lj0g3v0247399	0.948	0	0.82	0
Lj0g3v0247409	1.1	0	0.915	0
Lj0g3v0247709	1.916	0.03	2.187	0.02
Lj0g3v0247879	0.99	0	1.218	0
Lj0g3v0248189	4.767	0.01	5.995	0
Lj0g3v0248329	1.973	0	1.351	0.05
Lj0g3v0249049	3.508	0	3.314	0
Lj0g3v0249209	1.144	0	0.904	0
Lj0g3v0250279	1.453	0	1.462	0
Lj0g3v0250469	1.422	0	1.187	0
Lj0g3v0251509	4.965	0	4.464	0.01
Lj0g3v0252069	2.227	0	2.819	0
Lj0g3v0252329	1.461	0	1.849	0
Lj0g3v0252979	4.102	0	4.045	0
Lj0g3v0253089	0.689	0.02	0.717	0.02
Lj0g3v0253159	3.628	0	2.776	0.05
Lj0g3v0254269	2.048	0	1.743	0
Lj0g3v0254609	1.094	0	0.954	0
Lj0g3v0255179	4.684	0	4.441	0.01
Lj0g3v0255209	1.844	0	1.757	0
Lj0g3v0255249	0.631	0.01	0.702	0
Lj0g3v0255679	0.869	0	0.868	0
Lj0g3v0255919	0.66	0	0.797	0
Lj0g3v0256449	0.761	0	0.725	0
Lj0g3v0256499	1.653	0	1.466	0
Lj0g3v0256609	1.263	0	1.157	0
Lj0g3v0257369	3.297	0	3.342	0
Lj0g3v0257449	0.833	0	0.794	0
Lj0g3v0257459	1.306	0.05	1.497	0.03
Lj0g3v0257899	1.541	0.02	1.855	0.01
Lj0g3v0257929	0.646	0.02	0.861	0
Lj0g3v0259069	1.33	0	1.166	0.02
Lj0g3v0259119	0.616	0	0.805	0
Lj0g3v0260569	1.594	0	1.697	0
Lj0g3v0263429	0.65	0.01	0.711	0
Lj0g3v0263519	3.173	0	1.225	0.04
Lj0g3v0263979	0.736	0.01	0.741	0.01
Lj0g3v0263989	0.761	0.02	0.822	0.02
Lj0g3v0264469	1.923	0.02	2.279	0.01
Lj0g3v0265989	1.171	0.01	1.231	0.01
Lj0g3v0266049	0.932	0.04	1.493	0
Lj0g3v0266079	2.078	0.01	2.09	0.02
Lj0g3v0266549	2.601	0	2.197	0
Lj0g3v0267019	0.758	0.02	1.028	0
Lj0g3v0267819	1.938	0.02	2.231	0.02
Lj0g3v0268389	4.429	0.01	4.61	0.01
Lj0g3v0268559	7.802	0	8.182	0
Lj0g3v0268649	0.981	0	1.166	0
Lj0g3v0268809	1.218	0	1.136	0
Lj0g3v0270279	0.596	0.01	1.74	0
Lj0g3v0271049	1.393	0	1.042	0
Lj0g3v0271059	1.295	0	0.926	0.01
Lj0g3v0272079	2.316	0	2.035	0
Lj0g3v0272729	1.747	0	1.727	0
Lj0g3v0273459	1.069	0	0.657	0.03
Lj0g3v0275019	2.107	0	2.169	0
Lj0g3v0275159	0.75	0.02	1.104	0
Lj0g3v0275209	2.239	0	2.136	0
Lj0g3v0275229	1.23	0	1.379	0
Lj0g3v0275279	0.719	0	0.786	0
Lj0g3v0276689	0.875	0	0.713	0.03
Lj0g3v0276969	5.068	0	4.51	0
Lj0g3v0277569	5.115	0	5.311	0
Lj0g3v0278249	6.246	0	5.003	0
Lj0g3v0278809	1.182	0	0.943	0
Lj0g3v0278839	1.16	0	0.84	0
Lj0g3v0278879	1.9	0	1.687	0
Lj0g3v0279899	2.161	0	3.179	0
Lj0g3v0282109	0.651	0.01	0.888	0
Lj0g3v0283739	2.722	0	2.645	0
Lj0g3v0283859	1.604	0	1.435	0
Lj0g3v0283959	2.553	0	2.415	0
Lj0g3v0284449	0.989	0	0.996	0
Lj0g3v0285309	2.428	0	2.137	0.03
Lj0g3v0285319	1.24	0	0.635	0
Lj0g3v0285379	4.792	0	5.716	0
Lj0g3v0285389	4.792	0	5.716	0
Lj0g3v0285989	0.934	0	1.113	0
Lj0g3v0286579	1.166	0.01	0.984	0.03
Lj0g3v0286679	3.126	0	2.565	0
Lj0g3v0288919	1.391	0	1.053	0
Lj0g3v0289309	2	0.04	2.191	0.03
Lj0g3v0289809	2.934	0	2.657	0
Lj0g3v0290089	2.663	0	2.409	0
Lj0g3v0290729	5	0	4.621	0
Lj0g3v0290889	2.652	0	2.426	0
Lj0g3v0291189	2.565	0	2.876	0
Lj0g3v0292289	4.469	0	4.971	0
Lj0g3v0292619	1.426	0	1.531	0
Lj0g3v0293059	4.332	0	3.752	0
Lj0g3v0293069	4.269	0	3.765	0
Lj0g3v0293529	2.946	0	2.667	0
Lj0g3v0293749	1.046	0	1.177	0
Lj0g3v0293939	2.851	0	2.543	0
Lj0g3v0294989	3.98	0.04	4.955	0
Lj0g3v0295349	4.87	0	4.341	0
Lj0g3v0295419	3.431	0	3.113	0
Lj0g3v0295969	0.958	0	1.258	0
Lj0g3v0296059	1.215	0	1.11	0
Lj0g3v0296359	0.663	0	0.812	0
Lj0g3v0296369	0.746	0	0.726	0
Lj0g3v0296889	3.358	0	3.339	0
Lj0g3v0296969	1.581	0	1.867	0
Lj0g3v0297349	4.573	0	4.8	0
Lj0g3v0297359	3.223	0	3.47	0
Lj0g3v0297669	1.47	0.03	1.59	0.03
Lj0g3v0297679	0.884	0.02	1.224	0
Lj0g3v0298029	2.602	0	3.135	0
Lj0g3v0298499	0.715	0.01	0.689	0.02
Lj0g3v0298659	2.21	0	2.35	0
Lj0g3v0298919	1.239	0	1.104	0
Lj0g3v0299529	0.876	0	0.718	0.01
Lj0g3v0299609	0.591	0	0.59	0
Lj0g3v0299619	0.757	0	0.768	0
Lj0g3v0300259	1.249	0	1.263	0
Lj0g3v0300299	1.636	0	1.304	0
Lj0g3v0301069	2.907	0	2.684	0
Lj0g3v0301889	1.456	0	1.123	0
Lj0g3v0302029	0.661	0	0.856	0
Lj0g3v0302449	1.643	0	2.004	0
Lj0g3v0302629	1.069	0	0.936	0.02
Lj0g3v0303419	1.511	0	0.81	0.01
Lj0g3v0303429	1.574	0	1.408	0
Lj0g3v0303719	0.681	0	0.592	0.01
Lj0g3v0304129	0.592	0	0.738	0
Lj0g3v0304209	0.701	0	0.828	0
Lj0g3v0304439	2.908	0	2.602	0
Lj0g3v0305019	1.296	0	1.201	0
Lj0g3v0305069	1.464	0	1.148	0
Lj0g3v0305129	1.324	0	1.217	0
Lj0g3v0305359	0.693	0	0.64	0
Lj0g3v0306099	4.259	0	4.41	0
Lj0g3v0306989	1.365	0	1.736	0
Lj0g3v0307219	0.925	0	1.012	0
Lj0g3v0307879	2.181	0.02	2.399	0.01
Lj0g3v0308239	0.912	0.01	2.127	0
Lj0g3v0308349	0.674	0.02	0.641	0.04
Lj0g3v0308489	2.406	0	1.461	0.04
Lj0g3v0309069	1.883	0	1.619	0
Lj0g3v0310039	0.906	0	1.409	0
Lj0g3v0310179	8.498	0	8.437	0
Lj0g3v0310369	1.075	0	1.072	0
Lj0g3v0310379	0.995	0	0.97	0.01
Lj0g3v0310559	2.4	0	2.421	0
Lj0g3v0311049	1.518	0	1.423	0
Lj0g3v0311249	4.956	0	5.459	0
Lj0g3v0311319	0.765	0	0.841	0
Lj0g3v0311419	3.485	0	3.53	0
Lj0g3v0311429	3.536	0	3.578	0
Lj0g3v0311659	1.591	0	1.611	0
Lj0g3v0312719	2.434	0.02	2.961	0
Lj0g3v0312939	1.935	0	2.133	0
Lj0g3v0312949	1.163	0	1.092	0
Lj0g3v0313319	1.416	0.01	1.175	0.05
Lj0g3v0313429	1.37	0	1.297	0
Lj0g3v0313849	0.828	0	1.412	0
Lj0g3v0314399	0.946	0	0.666	0
Lj0g3v0314729	0.887	0.01	0.762	0.05
Lj0g3v0315069	1.016	0	1.15	0
Lj0g3v0315079	1.289	0	0.914	0
Lj0g3v0315189	3.538	0	2.067	0.05
Lj0g3v0315379	2.651	0	2.809	0
Lj0g3v0315589	2.053	0	1.767	0
Lj0g3v0315629	2.574	0.02	2.933	0.01
Lj0g3v0315829	1.253	0	1.144	0
Lj0g3v0315899	0.971	0	1	0
Lj0g3v0316049	1.015	0	0.809	0
Lj0g3v0316209	0.844	0	1.039	0
Lj0g3v0316509	0.645	0	0.682	0
Lj0g3v0318099	0.647	0	0.965	0
Lj0g3v0319029	1.366	0.05	3.436	0
Lj0g3v0319649	1	0	1.113	0
Lj0g3v0319769	4.328	0	4.087	0
Lj0g3v0319799	5.547	0	4.925	0
Lj0g3v0320039	0.779	0	1.112	0
Lj0g3v0320099	2.28	0.04	2.833	0.01
Lj0g3v0320229	1.666	0	1.508	0.02
Lj0g3v0320339	1.09	0.01	1.144	0.01
Lj0g3v0320379	3.163	0	2.813	0
Lj0g3v0321439	2.055	0	3.283	0
Lj0g3v0321999	0.951	0	1.396	0
Lj0g3v0322949	2.138	0	2.48	0
Lj0g3v0323589	0.946	0	0.806	0
Lj0g3v0324079	1.105	0.02	1.157	0.02
Lj0g3v0324799	1.105	0	1.011	0
Lj0g3v0325349	5.643	0	5.145	0
Lj0g3v0325749	1.716	0	1.767	0
Lj0g3v0326329	1.231	0.01	1.327	0.01
Lj0g3v0326899	0.945	0	0.979	0
Lj0g3v0327069	2.278	0	1.525	0
Lj0g3v0327269	1.196	0	1.155	0
Lj0g3v0327279	1.195	0	1.143	0
Lj0g3v0327409	0.834	0	0.827	0
Lj0g3v0327439	1.403	0	1.722	0
Lj0g3v0327639	0.792	0	0.64	0
Lj0g3v0328349	0.734	0	0.787	0
Lj0g3v0328619	0.878	0	1.031	0
Lj0g3v0329179	0.862	0	0.705	0.03
Lj0g3v0330459	5.527	0	5.764	0
Lj0g3v0331109	1.191	0.02	2.883	0
Lj0g3v0331139	1.228	0	1.021	0
Lj0g3v0331189	5.685	0	5.537	0
Lj0g3v0331239	1.331	0	1.178	0
Lj0g3v0331259	11.029	0	10.814	0
Lj0g3v0332559	0.864	0	0.698	0
Lj0g3v0333149	4.496	0.01	4.005	0.04
Lj0g3v0334109	1.642	0	2.099	0
Lj0g3v0336879	0.849	0	0.893	0
Lj0g3v0336889	0.785	0	0.858	0
Lj0g3v0338729	4.508	0	2.789	0
Lj0g3v0339189	1.027	0.04	1.223	0.01
Lj0g3v0340259	1.586	0	1.281	0
Lj0g3v0340619	0.847	0	0.828	0
Lj0g3v0340819	3.495	0	4.473	0
Lj0g3v0341679	1.256	0	0.766	0
Lj0g3v0342389	0.978	0.04	1.196	0.02
Lj0g3v0342399	0.623	0	0.702	0
Lj0g3v0343299	4.599	0	5.018	0
Lj0g3v0343429	1.8	0	2.196	0
Lj0g3v0344289	1.119	0	1.649	0
Lj0g3v0344849	0.705	0	0.645	0
Lj0g3v0345699	1.204	0	1.748	0
Lj0g3v0346019	1.639	0	0.914	0
Lj0g3v0346209	0.671	0	0.592	0
Lj0g3v0346399	1.711	0	1.148	0
Lj0g3v0346649	2.007	0	2.008	0
Lj0g3v0346819	0.832	0.03	2.043	0
Lj0g3v0347439	1.357	0	1.537	0
Lj0g3v0347759	3.298	0	3.162	0
Lj0g3v0348309	2.247	0	1.781	0
Lj0g3v0348489	1.597	0	1.365	0
Lj0g3v0348509	1.151	0	1.096	0
Lj0g3v0348889	0.744	0	1.151	0
Lj0g3v0349429	2.29	0	2.897	0
Lj0g3v0350889	1.541	0	0.835	0.05
Lj0g3v0351729	1.581	0	2.297	0
Lj0g3v0351749	1.036	0	1.351	0
Lj0g3v0352099	1.279	0.02	1.206	0.05
Lj0g3v0352489	1.653	0	1.629	0
Lj0g3v0352879	2.225	0	2.58	0
Lj0g3v0353029	0.799	0.01	1.078	0
Lj0g3v0353399	1.241	0	0.921	0.03
Lj0g3v0353779	1.414	0.04	2.013	0
Lj0g3v0354359	1.391	0	1.349	0
Lj0g3v0356059	1.59	0	1.395	0
Lj0g3v0357469	1.199	0	0.895	0
Lj0g3v0357479	0.688	0.05	0.795	0.03
Lj0g3v0358049	5.47	0	5.782	0
Lj0g3v0358329	1.403	0	1.414	0
Lj0g3v0358559	1.633	0	1.286	0
Lj0g3v0359269	1.067	0	1.244	0
Lj0g3v0359519	1.554	0.01	1.581	0.01
Lj0g3v0359569	1.046	0	1.175	0
Lj0g3v0359999	0.662	0	0.638	0
Lj0g3v0360239	1.26	0	1.253	0
Lj0g3v0360459	1.92	0	2.307	0
Lj0g3v0360469	2.012	0	2.506	0
Lj0g3v0360539	1.899	0	2.071	0
Lj0g3v0360809	0.857	0.02	0.855	0.02
Lj0g3v0361169	3.9	0	4.008	0
Lj0g3v0361199	5.615	0	5.802	0
Lj0g3v0361519	1.02	0	0.869	0
Lj0g3v0361729	2.596	0	2.273	0
Lj0g3v0361739	0.915	0	0.765	0
Lj0g3v0362039	0.97	0.05	1.401	0.01
Lj0g3v0362579	1.949	0	1.584	0.01
Lj0g3v0362889	1.334	0	1.218	0
Lj0g3v0362919	1.124	0	1.051	0
Lj0g3v0362949	1.087	0	1.045	0
Lj0g3v0363459	1.49	0	1.386	0
Lj0g3v0363569	1.598	0	1.684	0
Lj0g3v0363749	0.641	0	0.801	0
Lj0g3v0363819	3.232	0	3.192	0
Lj0g3v0363829	0.967	0	0.892	0
Lj0g3v0364049	5.729	0	6.904	0
Lj1g3v0013130	0.896	0.01	1.15	0
Lj1g3v0013190	2.588	0.01	2.654	0.01
Lj1g3v0013440	1.148	0	1.155	0
Lj1g3v0052350	1.031	0.05	1.268	0.02
Lj1g3v0095320	3.304	0	2.701	0.01
Lj1g3v0112850	5.046	0	4.5	0
Lj1g3v0112920	0.86	0	0.723	0
Lj1g3v0114040	1.082	0	1.125	0
Lj1g3v0114230	1.093	0	1.152	0
Lj1g3v0116620	2.043	0	1.637	0
Lj1g3v0116650	0.669	0	0.748	0
Lj1g3v0128900	0.767	0	0.814	0
Lj1g3v0129010	1.334	0	1.176	0
Lj1g3v0129030	1.372	0	0.97	0
Lj1g3v0129200	4.311	0.01	4.08	0.03
Lj1g3v0129330	3.067	0	1.91	0
Lj1g3v0129990	4.587	0	4.053	0.02
Lj1g3v0130040	1.454	0	1.084	0
Lj1g3v0130090	0.725	0	0.825	0
Lj1g3v0162580	5.075	0	4.784	0
Lj1g3v0183010	1.856	0	1.754	0
Lj1g3v0203160	1.671	0	1.129	0
Lj1g3v0244710	1.188	0	1.035	0
Lj1g3v0244730	0.79	0	0.884	0
Lj1g3v0246790	0.767	0	0.682	0
Lj1g3v0248930	1.348	0	1.059	0.01
Lj1g3v0261650	0.799	0	0.832	0
Lj1g3v0261660	0.787	0	0.802	0
Lj1g3v0268560	1.578	0	2.316	0
Lj1g3v0318140	4.698	0	4.628	0
Lj1g3v0385330	2.951	0	2.517	0
Lj1g3v0385340	3.237	0	2.817	0
Lj1g3v0385360	6.508	0	4.049	0.02
Lj1g3v0385370	2.8	0	2.4	0.02
Lj1g3v0385380	4.207	0	3.39	0
Lj1g3v0414960	1.306	0	1.576	0
Lj1g3v0415000	0.758	0	0.679	0
Lj1g3v0415650	1.626	0	1.559	0
Lj1g3v0465620	1.191	0	0.95	0
Lj1g3v0579590	0.683	0	0.748	0
Lj1g3v0604980	1.213	0	0.803	0
Lj1g3v0605120	1.52	0	1.575	0
Lj1g3v0638730	1.495	0	1.673	0
Lj1g3v0672100	6.348	1.7485371236281e-310	6.301	0
Lj1g3v0715600	4.305	0	4.061	0
Lj1g3v0764410	5.489	0	4.695	0.01
Lj1g3v0874320	0.777	0	0.627	0
Lj1g3v0884400	1.378	0	0.879	0
Lj1g3v0984330	0.676	0	0.883	0
Lj1g3v1019010	1.488	0.01	1.712	0.01
Lj1g3v1049420	1.048	0	0.855	0
Lj1g3v1060460	0.803	0	1.101	0
Lj1g3v1060470	0.743	0	0.591	0.03
Lj1g3v1079690	0.861	0	0.818	0
Lj1g3v1147340	7.079	0	7.51	0
Lj1g3v1276960	2.54	0	2.326	0
Lj1g3v1276990	1.219	0.02	1.412	0.01
Lj1g3v1287000	1.401	0	2.03	0
Lj1g3v1289240	2.485	0	2.366	0
Lj1g3v1290300	1.818	0	2.525	0
Lj1g3v1290460	2.525	0	2.172	0
Lj1g3v1290510	2.428	0	2.136	0.02
Lj1g3v1290550	1.53	0	1.776	0
Lj1g3v1290560	4.684	0	6.097	0
Lj1g3v1306810	0.592	0	0.864	0
Lj1g3v1316860	2.7	0	1.807	0
Lj1g3v1356830	0.721	0	1.016	0
Lj1g3v1364510	4.327	0.01	4.88	0
Lj1g3v1382030	0.597	0.03	1.048	0
Lj1g3v1384110	0.678	0	0.756	0
Lj1g3v1441380	4.331	0.01	4.745	0
Lj1g3v1442550	2.892	0	2.82	0
Lj1g3v1483010	4.6	0	4.601	0.01
Lj1g3v1513760	1.144	0	1.067	0
Lj1g3v1525980	1.171	0	0.918	0.02
Lj1g3v1526140	1.01	0	1.394	0
Lj1g3v1560090	1.528	0	1.01	0.01
Lj1g3v1582560	1.932	0	1.739	0.01
Lj1g3v1596870	1.974	0	1.733	0.01
Lj1g3v1649060	1.093	0.04	1.281	0.02
Lj1g3v1664460	3.901	0	3.759	0
Lj1g3v1666490	1.075	0	1.261	0
Lj1g3v1686660	1.948	0	2.77	0
Lj1g3v1697890	1.724	0	1.529	0.02
Lj1g3v1731270	0.706	0	0.714	0
Lj1g3v1731280	0.97	0	1.009	0
Lj1g3v1743570	0.612	0.04	0.975	0
Lj1g3v1755650	0.667	0	0.646	0
Lj1g3v1756670	0.702	0	0.724	0
Lj1g3v1757740	1.517	0	1.485	0
Lj1g3v1784220	2.255	0	1.153	0
Lj1g3v1784260	1.294	0	2.217	0
Lj1g3v1784380	2.357	0	2.163	0
Lj1g3v1785960	1.982	0	2.678	0
Lj1g3v1785990	1.11	0	1.299	0
Lj1g3v1786080	2.001	0	1.484	0
Lj1g3v1786360	1.581	0	1.016	0
Lj1g3v1788350	1.099	0	0.7	0.05
Lj1g3v1809950	1.647	0	1.228	0.01
Lj1g3v1815420	0.755	0	0.885	0
Lj1g3v1815500	1.115	0	0.977	0
Lj1g3v1816560	1.36	0	1.52	0
Lj1g3v1911650	1.883	0.02	3.31	0
Lj1g3v1914990	3.793	0	3.531	0
Lj1g3v1929130	0.74	0	0.769	0
Lj1g3v1930180	0.762	0	0.809	0
Lj1g3v1930190	1.099	0	1.315	0
Lj1g3v1932740	3.435	0	3.559	0
Lj1g3v1932750	2.961	0	3	0
Lj1g3v1968350	0.782	0	0.961	0
Lj1g3v1968360	0.755	0	1.102	0
Lj1g3v1991600	2.714	0	2.659	0
Lj1g3v2011920	1.782	0	1.392	0
Lj1g3v2012980	2.384	0	2.186	0
Lj1g3v2035080	1.485	0	1.69	0
Lj1g3v2035280	0.92	0	1.137	0
Lj1g3v2036410	0.815	0.02	1.146	0
Lj1g3v2038820	0.77	0.02	0.708	0.05
Lj1g3v2064300	2.129	0	2.072	0
Lj1g3v2066520	3.109	0	2.291	0
Lj1g3v2068760	2.464	0	1.982	0
Lj1g3v2095700	0.763	0	0.621	0
Lj1g3v2095710	3.137	0	3.235	0
Lj1g3v2096220	1.97	0	2.436	0
Lj1g3v2100390	1.754	0	1.628	0
Lj1g3v2124850	0.703	0	0.797	0
Lj1g3v2126120	0.644	0.01	0.985	0
Lj1g3v2139520	1.341	0	1.679	0
Lj1g3v2141030	2.38	0	2.419	0
Lj1g3v2173030	1.16	0.02	1.252	0.02
Lj1g3v2216430	0.967	0	1.221	0
Lj1g3v2216440	0.933	0	1.22	0
Lj1g3v2251630	1.309	0	2.25	0
Lj1g3v2253690	1.298	0	1.313	0
Lj1g3v2282760	1.882	0	2.133	0
Lj1g3v2315440	0.744	0.02	0.653	0.05
Lj1g3v2374810	0.765	0	0.947	0
Lj1g3v2391170	0.987	0.02	1.184	0.01
Lj1g3v2416590	7.642	0	7.501	0
Lj1g3v2418690	3.701	0	3.243	0
Lj1g3v2449150	1.088	0	2.047	0
Lj1g3v2580780	0.989	0	0.922	0
Lj1g3v2580790	0.859	0	1.304	0
Lj1g3v2584510	0.745	0	0.649	0
Lj1g3v2585770	0.647	0	0.653	0.01
Lj1g3v2610260	2.897	0.03	3.584	0
Lj1g3v2610270	3.902	0	3.422	0
Lj1g3v2610280	3.994	0	3.775	0
Lj1g3v2610290	1.124	0.01	0.948	0.03
Lj1g3v2623740	1.814	0	1.461	0
Lj1g3v2626310	1.489	0	0.773	0.01
Lj1g3v2627640	0.728	0	0.616	0
Lj1g3v2627650	0.717	0.02	0.825	0.01
Lj1g3v2661410	1.801	0	1.669	0
Lj1g3v2728130	0.747	0	0.966	0
Lj1g3v2742300	0.935	0.01	1.097	0.01
Lj1g3v2808030	1.209	0	0.99	0
Lj1g3v2839220	0.713	0	0.804	0
Lj1g3v2841280	1.734	0	1.649	0
Lj1g3v2862520	1.431	0	1.122	0
Lj1g3v2862630	1.375	0	1.322	0
Lj1g3v2883910	0.737	0	0.774	0
Lj1g3v2896050	1.258	0	1.727	0
Lj1g3v2896180	3.238	0	3.166	0
Lj1g3v2896190	3.44	0	3.14	0
Lj1g3v2908520	4.35	0	3.806	0
Lj1g3v2922980	1.898	0	1.326	0
Lj1g3v2952300	4.11	0	4.52	0
Lj1g3v2954760	1.195	0	0.845	0
Lj1g3v2976020	0.704	0	0.949	0
Lj1g3v3019860	0.738	0	0.99	0
Lj1g3v3101570	0.758	0	0.622	0
Lj1g3v3101600	2.136	0	2.049	0
Lj1g3v3137680	1.809	0	2.004	0
Lj1g3v3150040	0.803	0	0.848	0
Lj1g3v3170110	0.62	0	0.704	0
Lj1g3v3182280	2.99	0	2.702	0
Lj1g3v3217890	0.812	0	0.602	0
Lj1g3v3221300	2.349	0	2.31	0
Lj1g3v3244590	0.882	0	0.745	0
Lj1g3v3310060	0.797	0	0.625	0
Lj1g3v3317470	2.259	0	2.132	0
Lj1g3v3329130	0.833	0	0.734	0
Lj1g3v3329610	0.926	0	0.723	0
Lj1g3v3330040	1.837	0	1.957	0
Lj1g3v3330050	1.966	0	2.207	0
Lj1g3v3330510	0.999	0	0.724	0
Lj1g3v3343940	2.543	0	3.127	0
Lj1g3v3354260	6.585	0	4.607	0
Lj1g3v3368880	1.021	0	0.667	0.01
Lj1g3v3370960	7.306	0	7.732	0
Lj1g3v3384640	2	0.01	2.18	0.01
Lj1g3v3385800	0.913	0	0.661	0
Lj1g3v3385830	2.994	0	2.729	0
Lj1g3v3402230	0.721	0	0.855	0
Lj1g3v3403250	0.734	0	0.851	0
Lj1g3v3438930	2.691	0	2.27	0
Lj1g3v3441500	1.244	0	0.717	0.02
Lj1g3v3442640	0.767	0	0.779	0
Lj1g3v3444270	1.022	0	0.985	0
Lj1g3v3458500	5.058	0	4.625	0
Lj1g3v3458510	1.715	0	1.618	0
Lj1g3v3458530	1.117	0	1.021	0
Lj1g3v3478240	0.732	0.02	1.015	0
Lj1g3v3528310	6.905	0	6.873	0
Lj1g3v3558150	0.757	0.01	0.725	0.02
Lj1g3v3608310	0.823	0	0.956	0
Lj1g3v3631760	1.07	0	1.081	0
Lj1g3v3642200	1.265	0	0.802	0
Lj1g3v3642210	1.05	0	0.778	0
Lj1g3v3642230	1.142	0	0.911	0
Lj1g3v3645350	1.218	0	1.341	0
Lj1g3v3701520	4.814	0	5.161	0
Lj1g3v3704970	0.98	0	1.007	0
Lj1g3v3705170	2.743	0	3.021	0
Lj1g3v3716640	3.714	0	3.123	0
Lj1g3v3716810	2.129	0.01	2.268	0.01
Lj1g3v3751720	0.854	0	0.739	0
Lj1g3v3754830	1.371	0	0.895	0
Lj1g3v3754940	0.857	0	0.764	0
Lj1g3v3768310	1.655	0	1.667	0
Lj1g3v3833760	0.76	0	1.004	0
Lj1g3v3833870	0.962	0	1.057	0
Lj1g3v3834100	0.593	0.03	0.59	0.05
Lj1g3v3834320	1.741	0	1.678	0
Lj1g3v3834400	2.62	0	2.761	0
Lj1g3v3835570	4.809	0	4.863	0
Lj1g3v3892190	3.533	0	3.495	0
Lj1g3v3904350	0.652	0	0.613	0
Lj1g3v3904500	1.483	0	2.01	0
Lj1g3v3918040	1.032	0	0.677	0
Lj1g3v3918050	1.009	0	0.616	0
Lj1g3v3918110	2.794	0	2.536	0
Lj1g3v3930310	0.669	0	0.742	0
Lj1g3v3974950	0.922	0	1.04	0
Lj1g3v3975310	1.158	0	1.078	0
Lj1g3v3975580	3.262	0	2.994	0
Lj1g3v3975740	4.856	0	5.488	0
Lj1g3v3975850	1.574	0	1.33	0
Lj1g3v3975870	1.134	0	0.743	0.01
Lj1g3v3992560	1.021	0	1.233	0
Lj1g3v4027110	2.405	0	2.209	0
Lj1g3v4037150	0.689	0	0.678	0
Lj1g3v4047160	6.965	0	6.227	0
Lj1g3v4047410	1.967	0	2.014	0
Lj1g3v4058560	1.285	0	0.718	0.01
Lj1g3v4058570	8.111	0	8.076	0
Lj1g3v4081910	0.671	0	0.752	0
Lj1g3v4093410	4.75	0.01	4.037	0.04
Lj1g3v4139360	3.194	0	2.911	0
Lj1g3v4143830	1.396	0	1.322	0
Lj1g3v4154900	1.149	0	0.965	0
Lj1g3v4170190	1.6	0	1.311	0
Lj1g3v4171210	1.019	0	0.79	0.03
Lj1g3v4182270	0.894	0	0.841	0
Lj1g3v4192290	2.303	0	1.926	0
Lj1g3v4202330	1.774	0	1.534	0
Lj1g3v4226580	4.82	0.01	4.387	0.03
Lj1g3v4241080	0.816	0	0.811	0
Lj1g3v4303220	4.401	0	4.105	0
Lj1g3v4315330	0.704	0.03	0.776	0.02
Lj1g3v4383290	1.91	0	1.533	0.01
Lj1g3v4434270	0.774	0	0.599	0
Lj1g3v4446660	1.182	0	0.91	0.01
Lj1g3v4467770	0.945	0	0.91	0
Lj1g3v4482330	1.061	0	1.096	0
Lj1g3v4483580	1.494	0	1.923	0
Lj1g3v4483640	1.946	0	1.98	0
Lj1g3v4483780	1.846	0	1.81	0
Lj1g3v4515710	4.537	0.02	5.124	0
Lj1g3v4515820	7.74	0	7.081	0
Lj1g3v4515840	3.63	0	3.236	0
Lj1g3v4516150	1.2	0.01	1.057	0.04
Lj1g3v4538860	1.352	0	1.555	0
Lj1g3v4548960	1.175	0.03	1.17	0.04
Lj1g3v4551230	0.601	0	0.707	0
Lj1g3v4554650	1.123	0	1.161	0
Lj1g3v4565030	1.559	0.01	1.183	0.05
Lj1g3v4565170	2.6	0.02	2.548	0.02
Lj1g3v4578430	2.348	0	2.535	0
Lj1g3v4578840	1.109	0	0.71	0
Lj1g3v4579280	1.797	0	1.613	0
Lj1g3v4579530	1.337	0	2.121	0
Lj1g3v4580630	1.864	0	1.442	0
Lj1g3v4590710	1.401	0	0.911	0.01
Lj1g3v4590760	1.131	0	0.642	0.01
Lj1g3v4590840	0.999	0	0.933	0
Lj1g3v4590850	0.923	0	0.674	0.02
Lj1g3v4590920	3.012	0	2.179	0
Lj1g3v4591190	0.833	0	0.65	0
Lj1g3v4604390	3.087	0	3.006	0
Lj1g3v4614470	3.712	0	3.347	0
Lj1g3v4626570	2.43	0	2.347	0
Lj1g3v4690450	2.162	0	2.691	0
Lj1g3v4691540	8.217	0	7.926	0
Lj1g3v4691550	1.933	0	1.867	0
Lj1g3v4693090	1.78	0	1.593	0
Lj1g3v4693210	1.26	0	0.927	0
Lj1g3v4694290	1.303	0.02	2.315	0
Lj1g3v4694440	0.645	0	0.652	0
Lj1g3v4714100	1.078	0	1.33	0
Lj1g3v4716210	0.93	0	1.291	0
Lj1g3v4729190	1.12	0	1.099	0.01
Lj1g3v4729270	1.231	0	1.271	0
Lj1g3v4729290	1.223	0.01	1.224	0.01
Lj1g3v4741440	0.793	0	0.853	0
Lj1g3v4752820	2.161	0	1.956	0
Lj1g3v4752870	1.702	0	1.633	0
Lj1g3v4753440	0.707	0	0.633	0
Lj1g3v4764690	1.017	0	1.22	0
Lj1g3v4764700	1.265	0	0.917	0
Lj1g3v4765110	1.001	0.03	0.936	0.05
Lj1g3v4765120	1.592	0.01	1.852	0.01
Lj1g3v4777370	1.804	0	1.501	0
Lj1g3v4790630	1.189	0	0.964	0
Lj1g3v4790660	0.922	0.01	0.982	0.01
Lj1g3v4830130	4.741	0	5.336	0
Lj1g3v4830150	3.651	0.05	4.006	0.03
Lj1g3v4830180	3.524	0	4.31	0
Lj1g3v4830260	4.082	0	3.161	0
Lj1g3v4863110	1.912	0	1.571	0
Lj1g3v4875640	1.542	0	1.401	0
Lj1g3v4896960	0.757	0	1.104	0
Lj1g3v4897990	2.138	0	1.938	0
Lj1g3v4914260	3.697	0	3.494	0
Lj1g3v4914270	4.021	0	4.441	0
Lj1g3v4917440	8.936	0	8.995	0
Lj1g3v4917460	3.957	0	3.154	0.01
Lj1g3v4917490	0.883	0	0.79	0
Lj1g3v4918670	0.978	0	0.864	0
Lj1g3v4918680	0.971	0	0.897	0
Lj1g3v4931780	0.844	0	0.71	0
Lj1g3v4955390	4.678	0	4.007	0.03
Lj1g3v4955400	1.338	0	0.944	0
Lj1g3v4957790	4.469	0	4.429	0.01
Lj1g3v4959910	3.137	0	2.005	0
Lj1g3v4979980	1.482	0.01	1.382	0.01
Lj1g3v4979990	1.567	0	2.206	0
Lj1g3v4994140	1.127	0	1.427	0
Lj1g3v4998310	1.536	0	1.605	0.01
Lj1g3v4999580	0.735	0	0.935	0
Lj1g3v5010640	0.926	0	0.967	0
Lj1g3v5021180	2.21	0	2.386	0
Lj1g3v5034530	2.176	0	2.111	0
Lj1g3v5034830	3.479	0	3.18	0
Lj1g3v5060700	4.751	0	4.989	0
Lj1g3v5060990	1.11	0	0.949	0.02
Lj2g3v0045120	7.274	0	6.983	0
Lj2g3v0075020	0.782	0	1.509	0
Lj2g3v0205600	1.809	0	2.1	0
Lj2g3v0302320	1.054	0	0.707	0
Lj2g3v0302330	1.176	0	0.931	0
Lj2g3v0319380	1.214	0	1.075	0
Lj2g3v0343930	1.895	0	1.726	0
Lj2g3v0345050	1.36	0	1.242	0.01
Lj2g3v0439240	3.227	0	3.146	0
Lj2g3v0509050	6.015	0	3.4	0
Lj2g3v0523370	2.821	0.03	3.305	0.01
Lj2g3v0620850	0.777	0.01	0.803	0.02
Lj2g3v0621270	1.127	0	1.069	0.01
Lj2g3v0621850	0.607	0.01	0.74	0
Lj2g3v0632220	0.68	0	0.794	0
Lj2g3v0635620	5.639	0	4.467	0
Lj2g3v0635660	2.475	0	2.584	0
Lj2g3v0636570	5.524	0	5.324	0
Lj2g3v0659280	0.681	0	0.893	0
Lj2g3v0663780	1.677	0	1.962	0
Lj2g3v0692470	2.263	0.01	2.556	0
Lj2g3v0716040	0.757	0	0.926	0
Lj2g3v0764320	0.627	0	1.017	0
Lj2g3v0765370	6.013	0	6.036	0
Lj2g3v0777150	0.618	0	0.668	0
Lj2g3v0780540	2.868	0	2.893	0
Lj2g3v0813540	1.36	0.02	1.2	0.05
Lj2g3v0855180	2.859	0	2.215	0
Lj2g3v0894380	0.827	0	0.77	0
Lj2g3v0909590	0.952	0.01	1.263	0
Lj2g3v0914190	2.086	0.04	2.223	0.04
Lj2g3v0915000	0.766	0.01	0.848	0.01
Lj2g3v0915010	0.784	0.05	0.942	0.03
Lj2g3v0915120	1.296	0	1.146	0
Lj2g3v0919450	0.688	0	1.127	0
Lj2g3v0932760	2.794	0.05	2.927	0.05
Lj2g3v0932880	1.788	0	1.834	0
Lj2g3v0932890	2.171	0	2.211	0
Lj2g3v0932900	2.129	0	1.599	0
Lj2g3v0944200	1.815	0	3.374	0
Lj2g3v0982510	0.865	0.01	0.9	0.01
Lj2g3v1014280	1.268	0.01	1.285	0.02
Lj2g3v1015610	4.372	0	3.384	0
Lj2g3v1019740	1.309	0	1.576	0
Lj2g3v1024300	2.582	0.04	3.778	0
Lj2g3v1035910	0.618	0.01	0.637	0.02
Lj2g3v1068500	0.665	0	0.642	0
Lj2g3v1068720	1.24	0	1.515	0
Lj2g3v1068730	7.231	0	7.173	0
Lj2g3v1068760	7.725	0	7.223	0
Lj2g3v1068840	1.955	0	1.838	0
Lj2g3v1102950	2.46	0.04	2.485	0.04
Lj2g3v1105080	3.613	0	4.576	0
Lj2g3v1105340	1.507	0	1.859	0
Lj2g3v1130620	3.967	0	3.879	0
Lj2g3v1141810	5.043	0	5.032	0
Lj2g3v1141860	2.437	0.02	2.466	0.02
Lj2g3v1155180	0.826	0	0.903	0
Lj2g3v1155630	0.909	0	1.117	0
Lj2g3v1168830	4.597	0	4.537	0
Lj2g3v1169930	1.212	0	1.084	0.01
Lj2g3v1172450	0.975	0	0.656	0
Lj2g3v1172600	2.968	0	2.091	0
Lj2g3v1192870	1.054	0	1.191	0
Lj2g3v1194190	1.309	0	1.557	0
Lj2g3v1196340	0.887	0	1.016	0
Lj2g3v1196350	0.625	0	0.762	0
Lj2g3v1196360	1.504	0	1.645	0
Lj2g3v1196380	2.575	0.02	3.185	0
Lj2g3v1201250	0.763	0.03	1.14	0
Lj2g3v1202340	1.454	0	1.565	0
Lj2g3v1203480	0.641	0	0.614	0
Lj2g3v1239840	0.663	0	0.625	0
Lj2g3v1252560	1.358	0	0.94	0
Lj2g3v1277780	0.868	0	0.849	0
Lj2g3v1277800	2.346	0	2.643	0
Lj2g3v1277810	3.522	0	4.312	0
Lj2g3v1280020	0.954	0	0.973	0
Lj2g3v1337690	1.076	0.05	1.17	0.04
Lj2g3v1338970	3.103	0	2.751	0
Lj2g3v1339020	0.87	0	0.924	0
Lj2g3v1349230	2.159	0.01	1.958	0.04
Lj2g3v1349410	0.841	0	1.224	0
Lj2g3v1349420	0.642	0	0.876	0
Lj2g3v1349440	1.208	0	1.389	0
Lj2g3v1349470	2.193	0.02	2.107	0.03
Lj2g3v1353630	1.774	0.02	1.676	0.05
Lj2g3v1369250	1.69	0	1.874	0
Lj2g3v1377650	1.31	0.01	1.289	0.01
Lj2g3v1378950	1.529	0	1.77	0
Lj2g3v1378960	1.379	0	1.63	0
Lj2g3v1389210	3.151	0	2.651	0
Lj2g3v1425590	0.894	0	1.622	0
Lj2g3v1455170	1.068	0.04	1.763	0
Lj2g3v1455360	1.103	0	1.272	0
Lj2g3v1455390	2.643	0	2.089	0
Lj2g3v1455400	3.281	0	3.333	0
Lj2g3v1455410	2.077	0	1.522	0.02
Lj2g3v1455430	2.141	0	2.002	0
Lj2g3v1455470	2.273	0	2.344	0
Lj2g3v1467850	0.799	0.04	1.06	0.01
Lj2g3v1468280	1.226	0	1.521	0
Lj2g3v1468290	1.463	0	1.888	0
Lj2g3v1469630	1.473	0	1.771	0
Lj2g3v1469640	1.484	0	1.72	0
Lj2g3v1485040	0.804	0	0.726	0
Lj2g3v1485060	1.864	0	1.503	0
Lj2g3v1495070	1.604	0	1.475	0
Lj2g3v1495080	2.631	0	1.42	0.03
Lj2g3v1499260	1.154	0.02	1.171	0.03
Lj2g3v1499270	2.184	0.04	2.362	0.03
Lj2g3v1499330	0.921	0	0.684	0.01
Lj2g3v1499360	1.401	0	1.171	0
Lj2g3v1499370	1.445	0	1.274	0
Lj2g3v1510660	0.635	0	0.61	0
Lj2g3v1534070	1.746	0	2.145	0
Lj2g3v1535100	1.203	0	1.328	0
Lj2g3v1535110	1.357	0	1.415	0
Lj2g3v1549580	1.274	0.02	1.309	0.03
Lj2g3v1549600	1.004	0	0.763	0
Lj2g3v1549980	2.531	0	2.346	0
Lj2g3v1550200	0.785	0	0.683	0.02
Lj2g3v1550260	3.241	0	2.823	0
Lj2g3v1550360	3.27	0	3.456	0
Lj2g3v1550370	3.173	0	3.424	0
Lj2g3v1561930	2.57	0	1.839	0
Lj2g3v1589640	0.831	0.01	0.708	0.04
Lj2g3v1589650	2.202	0	1.391	0.01
Lj2g3v1600990	1.703	0	1.224	0.05
Lj2g3v1613100	5.126	0	4.567	0
Lj2g3v1613110	1.874	0	2.448	0
Lj2g3v1643250	0.636	0.04	0.807	0.01
Lj2g3v1647680	1.926	0	1.713	0
Lj2g3v1647790	0.856	0	0.819	0
Lj2g3v1647830	1.706	0	1.834	0
Lj2g3v1659240	1.697	0	1.557	0
Lj2g3v1659470	0.842	0	0.952	0
Lj2g3v1691110	1.405	0.02	1.647	0.01
Lj2g3v1728790	1.355	0	1.189	0
Lj2g3v1728960	3.127	0	2.47	0
Lj2g3v1734640	1.17	0	1.537	0
Lj2g3v1734650	1.219	0	1.52	0
Lj2g3v1734780	2.239	0	1.953	0
Lj2g3v1757200	1.529	0	1.537	0
Lj2g3v1803110	1.754	0	1.417	0
Lj2g3v1803120	1.736	0	1.15	0
Lj2g3v1804130	1.78	0	1.309	0
Lj2g3v1817270	2.61	0	1.349	0.01
Lj2g3v1828390	2.568	0	2.357	0
Lj2g3v1828400	6.177	0	6.813	0
Lj2g3v1828780	1.48	0.03	3.171	0
Lj2g3v1829930	0.736	0.04	0.759	0.04
Lj2g3v1838170	1.622	0	1.604	0
Lj2g3v1851410	1.088	0	1.532	0
Lj2g3v1863510	0.751	0	0.782	0
Lj2g3v1863520	0.746	0	0.801	0
Lj2g3v1880810	2.739	0	2.274	0
Lj2g3v1965080	0.865	0	0.802	0
Lj2g3v1965100	1.062	0	1.342	0
Lj2g3v1965110	1.265	0	1.45	0
Lj2g3v1979610	1.361	0	1.265	0
Lj2g3v1984530	1.195	0	1.324	0
Lj2g3v1984580	2.277	0	2.185	0
Lj2g3v1984590	2.174	0	2.021	0
Lj2g3v1984670	0.668	0	0.629	0.01
Lj2g3v1984720	0.608	0	0.603	0
Lj2g3v1984740	2.334	0.02	2.73	0.01
Lj2g3v1984770	1.837	0	2.969	0
Lj2g3v1984930	2.343	0	2.273	0
Lj2g3v1987500	1.34	0	1.231	0
Lj2g3v1987510	0.725	0	0.676	0
Lj2g3v1988820	0.993	0	1.298	0
Lj2g3v1989170	1.207	0.01	1.402	0
Lj2g3v1989210	0.732	0	0.762	0
Lj2g3v1989230	0.856	0	0.679	0.01
Lj2g3v2001440	0.762	0	0.595	0
Lj2g3v2002190	5.556	0	4.105	0
Lj2g3v2002640	1.056	0	1.086	0
Lj2g3v2002690	0.784	0	0.791	0
Lj2g3v2002950	1.101	0	0.642	0
Lj2g3v2003100	0.759	0	0.693	0
Lj2g3v2017330	0.835	0	0.855	0
Lj2g3v2017460	2.349	0	2.568	0
Lj2g3v2028900	5.418	0	4.621	0
Lj2g3v2051040	0.929	0	0.744	0
Lj2g3v2100900	0.687	0.05	0.716	0.05
Lj2g3v2124320	1.402	0	1.044	0
Lj2g3v2124930	1.073	0	0.88	0.02
Lj2g3v2125010	0.843	0	0.727	0
Lj2g3v2125050	1.629	0	1.937	0
Lj2g3v2125240	2.638	0	1.677	0
Lj2g3v2125730	0.83	0	0.64	0
Lj2g3v2125830	1.642	0	1.244	0
Lj2g3v2136010	2.92	0	2.644	0
Lj2g3v2172950	0.936	0	0.779	0.01
Lj2g3v2183160	1.261	0	1.088	0.02
Lj2g3v2196590	2.556	0.01	3.555	0
Lj2g3v2197670	1.466	0	1.455	0
Lj2g3v2197680	1.217	0.02	1.609	0
Lj2g3v2222900	1.365	0	1.438	0
Lj2g3v2291670	1.472	0	1.028	0
Lj2g3v2303770	0.924	0	1.226	0
Lj2g3v2365900	1.369	0	1.468	0
Lj2g3v2376960	2.429	0	2.27	0
Lj2g3v2411410	0.712	0	0.882	0
Lj2g3v2414650	0.857	0	0.724	0
Lj2g3v2414660	1.315	0	1.255	0
Lj2g3v2437090	6.961	0	6.556	0
Lj2g3v2470450	1.064	0.04	1.133	0.03
Lj2g3v2473510	0.989	0	1.085	0
Lj2g3v2474520	0.863	0	0.854	0
Lj2g3v2507970	1.988	0.01	2.352	0
Lj2g3v2509000	4.493	0	4.125	0
Lj2g3v2512080	0.787	0	0.76	0
Lj2g3v2609950	2.362	0.02	2.98	0
Lj2g3v2661490	1.115	0	1.298	0
Lj2g3v2662870	0.994	0	1.287	0
Lj2g3v2701310	0.843	0	0.965	0
Lj2g3v2724460	1.138	0	1.364	0
Lj2g3v2748750	6.432	0	6.173	0
Lj2g3v2748770	6.017	0	5.794	0
Lj2g3v2748860	0.66	0	0.737	0
Lj2g3v2771220	0.747	0	0.667	0
Lj2g3v2794440	1.24	0	1.252	0
Lj2g3v2830880	0.785	0	0.862	0
Lj2g3v2878400	1.554	0	1.355	0
Lj2g3v2879460	2.285	0	2.412	0
Lj2g3v2902460	3.86	0	2.68	0
Lj2g3v2902510	3.725	0	3.652	0
Lj2g3v2926350	1.136	0	1.193	0
Lj2g3v2972730	2.676	0	2.383	0
Lj2g3v2974830	1.684	0	1.469	0
Lj2g3v2974850	5.438	0	5.974	0
Lj2g3v3021710	0.936	0	0.9	0
Lj2g3v3034080	0.599	0	0.67	0
Lj2g3v3059720	0.748	0	0.791	0
Lj2g3v3059730	1.399	0.01	1.16	0.04
Lj2g3v3086550	0.963	0.04	1.005	0.05
Lj2g3v3109480	0.614	0.03	0.695	0.03
Lj2g3v3121040	1.491	0	1.747	0
Lj2g3v3133830	0.875	0	0.788	0
Lj2g3v3149230	0.826	0.01	1.024	0
Lj2g3v3164050	1.477	0.02	1.549	0.02
Lj2g3v3164160	4.471	0	5.343	0
Lj2g3v3222870	1.368	0	1.747	0
Lj2g3v3339170	1.109	0	0.934	0
Lj2g3v3339350	1.363	0	1.359	0
Lj2g3v3339360	1.238	0	1.374	0
Lj2g3v3339490	0.916	0	1.225	0
Lj2g3v3339630	1.75	0.02	1.563	0.05
Lj2g3v3339640	2.206	0.01	2.266	0.01
Lj2g3v3339740	1.038	0	1.158	0
Lj2g3v3413390	1.428	0.01	1.546	0.01
Lj3g3v0002100	1.3	0	1.992	0
Lj3g3v0002150	0.596	0.04	0.69	0.02
Lj3g3v0002210	1.21	0	0.866	0
Lj3g3v0128220	0.994	0	0.874	0
Lj3g3v0139630	1.985	0	1.725	0
Lj3g3v0139640	5.739	0	5.839	0
Lj3g3v0190810	0.987	0	1.386	0
Lj3g3v0200840	4.205	0	3.98	0
Lj3g3v0290220	1.014	0	0.87	0.02
Lj3g3v0290420	1.941	0	1.5	0.03
Lj3g3v0312140	1.295	0.01	1.187	0.02
Lj3g3v0323220	1.763	0.01	1.89	0.01
Lj3g3v0339000	0.718	0.01	0.864	0
Lj3g3v0339010	0.728	0.05	0.981	0.01
Lj3g3v0339140	1.91	0	2.256	0
Lj3g3v0339210	2.722	0.01	2.455	0.02
Lj3g3v0397200	2.206	0	1.897	0
Lj3g3v0421660	1.051	0.01	1.135	0.01
Lj3g3v0424100	1.572	0	1.491	0
Lj3g3v0424180	0.896	0	0.771	0
Lj3g3v0428680	3.768	0	3.491	0
Lj3g3v0459900	1.223	0	1.018	0
Lj3g3v0461560	0.952	0	1.148	0
Lj3g3v0461640	1.124	0	0.965	0
Lj3g3v0461680	1.05	0	0.87	0
Lj3g3v0462120	1.039	0	1.1	0
Lj3g3v0462220	2.228	0	2.011	0
Lj3g3v0462380	1.01	0	1.174	0
Lj3g3v0462460	2.32	0	2.056	0
Lj3g3v0478050	2.595	0	2.569	0
Lj3g3v0478060	4.199	0.01	5.357	0
Lj3g3v0525150	0.737	0.02	0.785	0.02
Lj3g3v0526200	2.801	0	2.587	0
Lj3g3v0526210	4.835	0	4.042	0
Lj3g3v0527240	2.339	0	1.955	0
Lj3g3v0537390	1.546	0	1.744	0
Lj3g3v0548540	1.221	0.01	1.653	0
Lj3g3v0548550	1.19	0.01	1.424	0
Lj3g3v0563880	1.159	0	1.111	0
Lj3g3v0563890	0.906	0.04	1.212	0.01
Lj3g3v0602620	1.315	0	0.858	0
Lj3g3v0613700	0.69	0.01	0.71	0.01
Lj3g3v0614750	0.86	0	0.77	0
Lj3g3v0614760	1.057	0	0.893	0
Lj3g3v0669220	1.201	0	0.869	0
Lj3g3v0683910	1.049	0.01	0.967	0.02
Lj3g3v0697020	0.877	0.01	0.95	0.01
Lj3g3v0697060	6.71	0	6.471	0
Lj3g3v0718350	0.691	0	0.703	0
Lj3g3v0718480	3.251	0	3.588	0
Lj3g3v0718500	2.146	0	2.248	0
Lj3g3v0730030	1.453	0	1.408	0
Lj3g3v0730040	1.393	0	1.393	0
Lj3g3v0730140	0.618	0.02	0.65	0.03
Lj3g3v0740450	7.841	0	8.244	0
Lj3g3v0742520	1.146	0	1.06	0
Lj3g3v0744710	3.405	0	3.792	0
Lj3g3v0754960	1.193	0	1.826	0
Lj3g3v0754970	1.399	0	2.029	0
Lj3g3v0755140	2.559	0	2.766	0
Lj3g3v0755400	0.692	0	0.895	0
Lj3g3v0755700	3.081	0	2.848	0.02
Lj3g3v0786210	2.363	0	2.393	0
Lj3g3v0807760	6.524	0	6.68	0
Lj3g3v0819890	2.104	0.01	1.916	0.04
Lj3g3v0821110	6.372	0	5.237	0
Lj3g3v0821240	2.239	0	1.973	0
Lj3g3v0826100	3.43	0	2.941	0
Lj3g3v0870610	3.236	0	3.078	0
Lj3g3v0893730	2.775	0	2.599	0
Lj3g3v0893740	3.056	0	2.771	0
Lj3g3v0930310	1.384	0	1.159	0
Lj3g3v0931350	1.551	0	1.619	0
Lj3g3v0935540	2.711	0	2.915	0
Lj3g3v0948230	4.076	0	3.664	0
Lj3g3v0948980	6.915	0	6.576	0
Lj3g3v0950150	0.616	0	0.593	0
Lj3g3v0950160	1.576	0.02	1.825	0.01
Lj3g3v0950480	0.706	0	0.631	0
Lj3g3v0965660	0.864	0	0.617	0.02
Lj3g3v0967760	2.179	0	2.616	0
Lj3g3v1011040	1.913	0	1.632	0
Lj3g3v1011050	1.945	0	1.36	0.01
Lj3g3v1011060	2.03	0	1.758	0
Lj3g3v1059080	2.602	0	2.581	0
Lj3g3v1061390	1.552	0	1.51	0
Lj3g3v1064880	1.092	0	1.284	0
Lj3g3v1064900	0.618	0	0.727	0
Lj3g3v1088370	1.142	0	0.923	0
Lj3g3v1101570	1.011	0	0.871	0
Lj3g3v1102870	0.72	0.01	0.885	0
Lj3g3v1129000	1.012	0	0.953	0.01
Lj3g3v1170210	2.929	0	2.828	0
Lj3g3v1237660	0.663	0	0.688	0
Lj3g3v1249990	0.772	0.02	0.74	0.04
Lj3g3v1260010	0.638	0	0.703	0
Lj3g3v1294570	0.92	0	0.951	0
Lj3g3v1295940	2.246	0	2.334	0
Lj3g3v1307410	1.593	0	1.172	0
Lj3g3v1314810	0.814	0	0.613	0.05
Lj3g3v1378160	2.429	0	2.799	0
Lj3g3v1393570	2	0	2.08	0
Lj3g3v1411760	0.9	0.02	0.991	0.01
Lj3g3v1451440	8.762	0	8.486	0
Lj3g3v1476930	1.109	0	0.786	0
Lj3g3v1486970	3.289	0	2.517	0
Lj3g3v1487090	0.781	0	1.169	0
Lj3g3v1487200	1.311	0	0.982	0
Lj3g3v1591620	2.188	0	1.872	0
Lj3g3v1592710	4.366	0	3.796	0
Lj3g3v1602760	4.837	0	3.807	0
Lj3g3v1602800	4.364	0	4.203	0
Lj3g3v1602810	4.108	0	2.62	0.04
Lj3g3v1666020	0.659	0.04	0.73	0.03
Lj3g3v1728970	1.948	0	2.215	0
Lj3g3v1739280	0.777	0	0.71	0
Lj3g3v1788830	0.915	0	0.917	0
Lj3g3v1789220	1.917	0.01	1.764	0.02
Lj3g3v1790310	1.163	0.04	1.913	0
Lj3g3v1821840	2.12	0	2.134	0
Lj3g3v1833060	2.063	0	1.844	0
Lj3g3v1876100	0.786	0	0.853	0
Lj3g3v1876170	1.536	0	1.346	0
Lj3g3v1955590	1.06	0	0.926	0
Lj3g3v1957860	0.792	0	0.612	0
Lj3g3v1957870	1.7	0	1.245	0
Lj3g3v1957880	1.467	0	1.517	0
Lj3g3v1983420	1.592	0	2.508	0
Lj3g3v1983430	1.458	0	2.283	0
Lj3g3v1983610	0.636	0	0.808	0
Lj3g3v1993700	1.024	0	1.076	0
Lj3g3v1993710	0.886	0	0.734	0.02
Lj3g3v2004950	1.016	0	1.007	0
Lj3g3v2015970	1.676	0	2.689	0
Lj3g3v2015980	2.302	0.01	2.584	0
Lj3g3v2027080	1.167	0	0.72	0.01
Lj3g3v2027100	1.222	0	1.126	0
Lj3g3v2027330	3.451	0	2.62	0
Lj3g3v2037540	3.287	0.05	3.744	0.03
Lj3g3v2040000	0.831	0	0.684	0
Lj3g3v2040180	2.581	0.01	2.531	0.02
Lj3g3v2062680	1.155	0	1.151	0
Lj3g3v2064840	1.214	0	1.558	0
Lj3g3v2096010	1.306	0	1.082	0
Lj3g3v2118210	0.678	0	0.981	0
Lj3g3v2172630	1.479	0	1.703	0
Lj3g3v2172730	0.694	0	0.809	0
Lj3g3v2187070	3.408	0.01	3.816	0
Lj3g3v2213510	1.681	0	0.898	0.03
Lj3g3v2236930	0.761	0	1.25	0
Lj3g3v2261380	1.846	0	1.655	0
Lj3g3v2284470	1.164	0	1.095	0
Lj3g3v2286550	1.833	0	1.703	0
Lj3g3v2296560	1.58	0	1.311	0.03
Lj3g3v2296610	0.743	0.03	0.738	0.05
Lj3g3v2296620	3.886	0.04	4.719	0.01
Lj3g3v2309700	2.026	0.02	1.841	0.05
Lj3g3v2315340	0.698	0	0.663	0
Lj3g3v2318210	3.334	0	2.895	0
Lj3g3v2318310	1.588	0	1.61	0
Lj3g3v2330770	0.788	0	0.638	0
Lj3g3v2340990	1.573	0	1.125	0
Lj3g3v2385390	1.452	0	1.707	0
Lj3g3v2385400	0.951	0	1.192	0
Lj3g3v2388650	0.594	0.02	0.732	0.01
Lj3g3v2390800	2.445	0	2.297	0
Lj3g3v2401870	1.758	0	1.234	0.02
Lj3g3v2414270	1.645	0	1.198	0.02
Lj3g3v2427550	0.723	0	1.075	0
Lj3g3v2443160	3.153	0	2.76	0
Lj3g3v2453370	1.845	0	2.33	0
Lj3g3v2517540	3.69	0	3.376	0
Lj3g3v2519990	0.985	0	0.815	0.02
Lj3g3v2532290	1.158	0	1.03	0
Lj3g3v2575620	0.852	0	1.051	0
Lj3g3v2576200	1.406	0	1.366	0
Lj3g3v2576600	1.324	0.03	1.835	0
Lj3g3v2576960	2.563	0.04	3.126	0.01
Lj3g3v2576980	2.709	0	2.541	0
Lj3g3v2577120	2.953	0	3.367	0
Lj3g3v2577140	1.298	0.01	1.903	0
Lj3g3v2578300	1.905	0	1.836	0
Lj3g3v2579340	1.869	0	1.808	0
Lj3g3v2660970	0.784	0	0.941	0
Lj3g3v2661300	1.648	0	1.547	0.01
Lj3g3v2661360	1.206	0	1.002	0
Lj3g3v2661380	1.158	0	1.245	0
Lj3g3v2661520	1.21	0	1.115	0
Lj3g3v2661590	0.893	0.02	1.128	0.01
Lj3g3v2661930	1.406	0	1.345	0
Lj3g3v2661960	5.433	0	6.724	0
Lj3g3v2662050	0.954	0	1.969	0
Lj3g3v2662080	1.158	0.03	2.149	0
Lj3g3v2662120	1.353	0	2.318	0
Lj3g3v2666470	0.659	0	0.646	0
Lj3g3v2668580	1.07	0	1.116	0
Lj3g3v2693540	3.966	0	3.843	0
Lj3g3v2718830	0.743	0	1.355	0
Lj3g3v2720140	4.493	0.01	5.704	0
Lj3g3v2721400	2.011	0	1.992	0
Lj3g3v2736220	5.712	0	3.987	0.05
Lj3g3v2746110	3.961	0	2.539	0
Lj3g3v2768250	2.322	0	1.696	0
Lj3g3v2807930	1.323	0	1.043	0
Lj3g3v2807940	1.276	0	0.951	0
Lj3g3v2809060	0.839	0	0.902	0
Lj3g3v2809120	1.667	0	1.437	0
Lj3g3v2809590	2.025	0	1.274	0
Lj3g3v2810120	1.087	0	1.018	0
Lj3g3v2825320	1.094	0	1.063	0
Lj3g3v2835370	1.337	0	1.081	0
Lj3g3v2838550	1.239	0	0.965	0
Lj3g3v2848780	1.749	0	1.557	0
Lj3g3v2848920	3.129	0	3.207	0
Lj3g3v2848950	0.684	0	0.675	0
Lj3g3v2849040	2.383	0	2.038	0
Lj3g3v2888280	2.168	0	2.164	0
Lj3g3v2888590	1.542	0.04	1.913	0.01
Lj3g3v2904030	1.246	0	2.399	0
Lj3g3v2906290	3.012	0	2.836	0
Lj3g3v2906320	5.966	0	5.014	0
Lj3g3v2908660	2.501	0	2.079	0
Lj3g3v2920960	2.483	0	1.898	0
Lj3g3v2920970	0.837	0	0.886	0
Lj3g3v2921090	0.59	0	0.703	0
Lj3g3v2927360	1.381	0	1.249	0
Lj3g3v2960740	1.037	0	1.057	0
Lj3g3v2983920	0.903	0.01	1.03	0
Lj3g3v2995720	3.434	0	2.964	0
Lj3g3v2995920	0.855	0	1.451	0
Lj3g3v2996110	3.661	0	4.312	0
Lj3g3v3026800	2.332	0	2.148	0
Lj3g3v3069010	2.674	0	2.594	0
Lj3g3v3069020	2.785	0	2.746	0
Lj3g3v3069030	1.589	0	1.096	0
Lj3g3v3069040	2.338	0	2.451	0
Lj3g3v3069050	2.384	0	2.608	0
Lj3g3v3082380	1.053	0	0.638	0
Lj3g3v3085890	5.226	0	6.503	0
Lj3g3v3165180	2.436	0	2.331	0
Lj3g3v3165190	6.07	0	5.318	0
Lj3g3v3213210	0.836	0	0.989	0
Lj3g3v3224360	0.964	0	1.115	0
Lj3g3v3271550	2.506	0	1.849	0
Lj3g3v3336200	0.913	0.01	0.96	0.02
Lj3g3v3337420	1.619	0.01	2.085	0
Lj3g3v3337700	0.663	0	1.112	0
Lj3g3v3338170	5.813	0	5.599	0
Lj3g3v3360870	1.482	0	1.395	0
Lj3g3v3360890	1.182	0.01	1.385	0
Lj3g3v3386580	0.594	0	0.61	0
Lj3g3v3386720	1.639	0.05	2.093	0.01
Lj3g3v3430130	1.608	0	1.563	0
Lj3g3v3430140	1.462	0.01	1.408	0.01
Lj3g3v3475560	1.416	0	1.609	0
Lj3g3v3500200	2.548	0	2.222	0.01
Lj3g3v3513690	1.113	0	1.223	0
Lj3g3v3527420	0.778	0	0.745	0
Lj3g3v3639520	1.718	0	1.455	0
Lj3g3v3639910	0.931	0.02	0.941	0.03
Lj3g3v3639930	0.659	0	0.785	0
Lj3g3v3639940	0.681	0	0.89	0
Lj3g3v3640070	3.242	0	3.176	0
Lj3g3v3640290	1.816	0.05	2.095	0.03
Lj3g3v3678790	2.805	0	3.122	0
Lj3g3v3689990	3.144	0	1.482	0
Lj3g3v3711300	2.736	0	2.571	0
Lj3g3v3711310	2.852	0	2.595	0
Lj3g3v3736650	1.407	0	1.237	0
Lj3g3v3752250	4.207	0	3.279	0
Lj3g3v3752270	1.241	0	1.042	0
Lj4g3v0002140	2.686	0.04	3.502	0
Lj4g3v0071120	0.781	0	0.598	0.04
Lj4g3v0095170	4.187	0	4.119	0
Lj4g3v0096280	2.189	0	2.098	0
Lj4g3v0097300	4.165	0	4.135	0
Lj4g3v0097310	1.622	0	1.949	0
Lj4g3v0109360	3.765	0	3.437	0
Lj4g3v0109550	0.773	0	1.365	0
Lj4g3v0119680	3.788	0	3.574	0
Lj4g3v0119690	3.552	0	3.29	0
Lj4g3v0119780	2.3	0	2.284	0.01
Lj4g3v0119940	4.725	0	3.372	0
Lj4g3v0119960	0.931	0.01	0.992	0.01
Lj4g3v0119990	1.42	0	1.62	0
Lj4g3v0120400	2.004	0	1.777	0
Lj4g3v0133560	0.637	0	0.648	0
Lj4g3v0153870	1.468	0	2.324	0
Lj4g3v0177470	2.134	0.02	2.592	0
Lj4g3v0177560	1.588	0	2.441	0
Lj4g3v0189840	1.267	0	1.602	0
Lj4g3v0189850	1.335	0	1.654	0
Lj4g3v0190010	3.043	0.02	2.879	0.04
Lj4g3v0200110	2.079	0	2.304	0
Lj4g3v0244030	1.258	0	1.131	0
Lj4g3v0281040	0.637	0	0.924	0
Lj4g3v0286110	0.591	0	1.061	0
Lj4g3v0286200	0.623	0.03	1.277	0
Lj4g3v0333700	1.951	0	1.593	0
Lj4g3v0336110	2.08	0	1.697	0
Lj4g3v0336250	1.678	0.02	2.278	0
Lj4g3v0336690	0.744	0.02	0.921	0.01
Lj4g3v0338240	2.16	0	2.467	0
Lj4g3v0338430	1.406	0	1.547	0
Lj4g3v0338470	1.51	0	1.096	0.01
Lj4g3v0340640	0.939	0	1.049	0
Lj4g3v0341100	0.852	0	0.88	0
Lj4g3v0385870	2.366	0	2.641	0
Lj4g3v0386190	1.194	0	1.985	0
Lj4g3v0408380	1.761	0	1.532	0
Lj4g3v0409480	0.706	0.01	0.631	0.04
Lj4g3v0409500	0.731	0.03	1.352	0
Lj4g3v0412850	2.798	0.05	3.557	0.01
Lj4g3v0423000	1.067	0.02	1.001	0.05
Lj4g3v0423090	1.268	0	0.716	0
Lj4g3v0445500	5.452	0	4.777	0
Lj4g3v0445610	0.782	0	0.779	0
Lj4g3v0450150	2.143	0	1.791	0.04
Lj4g3v0450200	1.372	0.02	1.476	0.01
Lj4g3v0451040	1.98	0	1.612	0
Lj4g3v0451330	1.574	0.04	3.312	0
Lj4g3v0461370	1.659	0	1.599	0
Lj4g3v0472990	8.584	0	2.356	0
Lj4g3v0473110	1.058	0	1.177	0
Lj4g3v0473400	2.09	0	1.597	0
Lj4g3v0473560	1.23	0	1.194	0
Lj4g3v0483900	1.034	0	0.962	0
Lj4g3v0484780	0.99	0	0.702	0
Lj4g3v0484930	1.107	0	1.191	0
Lj4g3v0485090	0.776	0	1.132	0
Lj4g3v0485100	0.774	0	1.132	0
Lj4g3v0485970	0.783	0	1.122	0
Lj4g3v0485980	0.813	0	1.204	0
Lj4g3v0486150	1.19	0	1.372	0
Lj4g3v0496580	7.365	0	8.099	0
Lj4g3v0510110	0.913	0	0.769	0
Lj4g3v0536640	0.898	0	1.689	0
Lj4g3v0548820	1.88	0	2.465	0
Lj4g3v0575590	0.871	0	1.074	0
Lj4g3v0575700	0.958	0	0.662	0.03
Lj4g3v0588830	3.731	0	3.514	0
Lj4g3v0588840	3.556	0	3.306	0
Lj4g3v0620610	4.637	0.01	4.416	0.02
Lj4g3v0630820	0.795	0	0.664	0.02
Lj4g3v0633450	3.467	0	3.408	0
Lj4g3v0633600	1.816	0	1.402	0
Lj4g3v0666950	2.118	0	2.166	0
Lj4g3v0668380	0.646	0	0.758	0
Lj4g3v0668430	5.467	0	5.933	0
Lj4g3v0669620	3.481	0	2.623	0
Lj4g3v0684010	5.162	0	4.244	0.01
Lj4g3v0684020	4.907	0	4.243	0.01
Lj4g3v0745890	6.691	0	4.741	0
Lj4g3v0768430	1.419	0	1.146	0
Lj4g3v0768510	1.122	0	0.806	0
Lj4g3v0768520	1.541	0	1.353	0
Lj4g3v0831020	0.662	0	0.605	0
Lj4g3v0879120	0.873	0.03	0.962	0.02
Lj4g3v0880240	0.633	0	0.867	0
Lj4g3v0934550	1.412	0	1.647	0
Lj4g3v0959990	2.785	0.04	3.952	0
Lj4g3v0960050	0.959	0.03	1.3	0
Lj4g3v0975500	0.667	0.05	0.859	0.02
Lj4g3v1037630	1.344	0	0.796	0
Lj4g3v1073510	0.782	0.01	1.056	0
Lj4g3v1154460	1.191	0	1.051	0
Lj4g3v1188690	0.623	0.03	0.637	0.03
Lj4g3v1200810	0.919	0	0.825	0.02
Lj4g3v1200850	1.544	0	1.049	0
Lj4g3v1202110	2.251	0	2.351	0
Lj4g3v1202210	0.83	0	0.852	0
Lj4g3v1212320	3.612	0	2.876	0
Lj4g3v1215070	3.871	0	3.747	0
Lj4g3v1234900	3.885	0	4.512	0
Lj4g3v1259160	1.416	0	1.169	0
Lj4g3v1259310	1.131	0	1.664	0
Lj4g3v1273490	0.845	0.04	0.959	0.03
Lj4g3v1273860	4.007	0	3.03	0
Lj4g3v1287330	1.355	0	0.633	0.03
Lj4g3v1313810	0.987	0	1.237	0
Lj4g3v1316290	0.916	0	0.799	0
Lj4g3v1327480	4.244	0	4.62	0
Lj4g3v1330400	0.954	0	1.044	0
Lj4g3v1332660	2.229	0	1.913	0
Lj4g3v1332670	1.634	0.01	1.379	0.04
Lj4g3v1334860	2.293	0.01	2.207	0.01
Lj4g3v1335040	1.922	0.02	2.028	0.02
Lj4g3v1345740	1.457	0.02	1.615	0.02
Lj4g3v1355810	1.354	0	1.101	0.02
Lj4g3v1356830	0.714	0.01	0.941	0
Lj4g3v1388220	2.068	0	1.831	0
Lj4g3v1388280	0.78	0	0.915	0
Lj4g3v1388420	1.895	0.04	2.301	0.01
Lj4g3v1388450	1.736	0	1.682	0.01
Lj4g3v1399730	2.696	0.01	3.189	0
Lj4g3v1399920	3.088	0	2.893	0
Lj4g3v1415270	3.362	0	3.073	0
Lj4g3v1415280	2.929	0	2.427	0
Lj4g3v1425320	1.237	0.01	1.352	0.01
Lj4g3v1439630	1.453	0	1.002	0
Lj4g3v1440800	2.593	0	1.617	0.02
Lj4g3v1477230	2.067	0	2.003	0
Lj4g3v1511450	1.041	0	0.93	0
Lj4g3v1514840	1.65	0	1.475	0
Lj4g3v1534920	1.29	0	0.988	0
Lj4g3v1537260	0.651	0.01	1.001	0
Lj4g3v1560500	1.596	0	1.293	0
Lj4g3v1560510	1.211	0	1.296	0
Lj4g3v1614650	3.828	0	3.092	0
Lj4g3v1635340	1.146	0	0.945	0.03
Lj4g3v1635580	0.832	0	0.742	0
Lj4g3v1647670	2.482	0.04	2.521	0.05
Lj4g3v1683150	1.131	0	1.088	0
Lj4g3v1683160	3.438	0	3.383	0
Lj4g3v1720820	3.954	0	3.798	0
Lj4g3v1785920	0.591	0	0.621	0
Lj4g3v1813520	4.361	0.01	5.134	0
Lj4g3v1833590	1.315	0	1.308	0.01
Lj4g3v1879160	1.372	0	1.071	0
Lj4g3v1879170	1.119	0	0.984	0
Lj4g3v1880230	1.065	0	0.998	0
Lj4g3v1880240	1.961	0	1.952	0
Lj4g3v1880330	5.082	0	4.997	0
Lj4g3v1880480	0.973	0	1.263	0
Lj4g3v1880660	0.957	0	1.009	0
Lj4g3v1881510	4.338	0.02	4.05	0.04
Lj4g3v1881700	0.758	0	0.664	0
Lj4g3v1881810	0.594	0	1.008	0
Lj4g3v1881830	5.661	0	6.107	0
Lj4g3v1881840	3.534	0	3.824	0
Lj4g3v1893200	0.898	0	0.779	0
Lj4g3v1920940	2.339	0	2.273	0
Lj4g3v1935520	1.491	0	1.345	0
Lj4g3v1935530	1.271	0	1.011	0
Lj4g3v1968820	1.266	0	1.592	0
Lj4g3v1968830	1.176	0	1.603	0
Lj4g3v1969850	0.906	0	0.902	0
Lj4g3v1972030	1.619	0	1.431	0
Lj4g3v1983330	1.751	0	1.043	0
Lj4g3v1983490	1.166	0	0.854	0.02
Lj4g3v2020610	1.126	0	1.992	0
Lj4g3v2023890	0.872	0	0.973	0
Lj4g3v2034050	1.291	0	2.155	0
Lj4g3v2046100	3.557	0	3.119	0
Lj4g3v2046120	0.704	0.05	0.887	0.02
Lj4g3v2107200	0.604	0	0.595	0
Lj4g3v2120390	0.722	0	0.664	0
Lj4g3v2133920	2.27	0	2.55	0
Lj4g3v2133950	1.469	0	1.357	0
Lj4g3v2133960	1.015	0.02	1.151	0.01
Lj4g3v2139630	0.75	0.03	1.122	0
Lj4g3v2139650	1.09	0	1.284	0
Lj4g3v2139660	1.05	0.02	1.072	0.02
Lj4g3v2140270	0.964	0.01	1.548	0
Lj4g3v2140330	5.702	0	5.453	0
Lj4g3v2151400	3.228	0	2.552	0
Lj4g3v2161440	1.446	0	1.677	0
Lj4g3v2172790	1.438	0	1.433	0
Lj4g3v2214790	0.746	0	0.755	0
Lj4g3v2214900	7.505	0	7.35	0
Lj4g3v2215030	1.931	0	1.912	0.01
Lj4g3v2215210	0.824	0	0.835	0
Lj4g3v2253550	1.404	0	1.491	0
Lj4g3v2253560	6.062	0	5.819	0
Lj4g3v2266270	1.209	0	0.862	0
Lj4g3v2266290	1.308	0	1.122	0
Lj4g3v2267330	1.531	0	1.477	0
Lj4g3v2292350	1.665	0.01	2.087	0
Lj4g3v2295940	1.577	0.02	2.478	0
Lj4g3v2313670	3.858	0.03	4.435	0.01
Lj4g3v2335840	0.892	0	0.61	0
Lj4g3v2371680	1.325	0	2.37	0
Lj4g3v2374990	0.894	0.02	1.696	0
Lj4g3v2376190	0.619	0	0.751	0
Lj4g3v2389470	2.064	0	1.332	0.04
Lj4g3v2400850	7.108	0	6.889	0
Lj4g3v2400900	4.379	0	4.01	0
Lj4g3v2404250	1.223	0	1.238	0
Lj4g3v2405410	5.925	0	5.634	0
Lj4g3v2412600	1.279	0	1.08	0
Lj4g3v2412620	1.205	0	1.1	0
Lj4g3v2422640	1.259	0	1.1	0
Lj4g3v2436020	0.737	0	0.669	0
Lj4g3v2456250	1.906	0.03	1.779	0.05
Lj4g3v2467290	0.998	0	1.142	0
Lj4g3v2512800	1.194	0	1.518	0
Lj4g3v2526050	0.873	0.05	1.182	0.01
Lj4g3v2539170	0.857	0	0.908	0
Lj4g3v2573870	1.164	0	0.687	0
Lj4g3v2573880	1.26	0	0.748	0
Lj4g3v2573980	1.013	0	0.752	0.04
Lj4g3v2603590	1.39	0	0.701	0
Lj4g3v2603600	1.539	0	1.433	0
Lj4g3v2604070	3.749	0	3.63	0
Lj4g3v2604580	0.927	0	0.725	0
Lj4g3v2604590	0.908	0	0.705	0
Lj4g3v2618240	1.407	0	1.602	0
Lj4g3v2618250	0.603	0.01	0.965	0
Lj4g3v2618270	1.356	0	1.175	0.01
Lj4g3v2618550	1.02	0.01	1.279	0
Lj4g3v2618640	1.168	0	0.673	0
Lj4g3v2666330	1.139	0	0.978	0
Lj4g3v2666360	0.624	0	0.799	0
Lj4g3v2668520	1.633	0	1.547	0
Lj4g3v2703620	0.835	0	1.171	0
Lj4g3v2754300	2.714	0	2.344	0
Lj4g3v2775600	0.911	0.03	1.319	0
Lj4g3v2799380	0.664	0	0.742	0
Lj4g3v2799410	2.398	0	1.828	0
Lj4g3v2817870	0.902	0	1.054	0
Lj4g3v2820190	1.936	0	1.705	0
Lj4g3v2827860	0.761	0	0.894	0
Lj4g3v2846150	1.539	0	1.204	0
Lj4g3v2846290	0.759	0	0.791	0
Lj4g3v2846320	0.843	0	0.677	0
Lj4g3v2846380	0.592	0	0.618	0
Lj4g3v2871740	0.983	0	1.144	0
Lj4g3v2871880	1.751	0	1.786	0
Lj4g3v2882180	4.132	0	4.003	0
Lj4g3v2916520	0.808	0	0.953	0
Lj4g3v2916530	4.022	0	4.522	0
Lj4g3v2917630	0.916	0	0.776	0
Lj4g3v2949810	0.98	0	1.115	0
Lj4g3v2990090	1.637	0	1.383	0
Lj4g3v2990170	0.899	0	0.84	0
Lj4g3v3002280	2.114	0	1.8	0.01
Lj4g3v3002300	0.69	0.01	0.802	0
Lj4g3v3002430	3.704	0	3.058	0
Lj4g3v3002490	1.201	0	0.955	0
Lj4g3v3004150	1.189	0	0.951	0
Lj4g3v3014280	0.747	0	0.875	0
Lj4g3v3056200	1.217	0	1.467	0
Lj4g3v3057210	6.537	0	6.546	0
Lj4g3v3093950	0.686	0.02	0.605	0.04
Lj4g3v3093960	0.605	0.05	1.128	0
Lj4g3v3096040	5.479	0	5.153	0
Lj4g3v3099190	0.698	0	0.67	0
Lj4g3v3110650	1.033	0	1.466	0
Lj4g3v3112870	0.71	0	1.146	0
Lj4g3v3112900	0.758	0.03	0.873	0.02
Lj4g3v3113340	0.669	0	0.954	0
Lj4g3v3113360	7.832	0	7.693	0
Lj4g3v3116360	1.48	0.05	1.818	0.02
Lj5g3v0034260	0.865	0	1.082	0
Lj5g3v0035280	1.105	0	1.013	0
Lj5g3v0069820	0.857	0	0.961	0
Lj5g3v0108500	1.037	0	0.681	0
Lj5g3v0196920	1.859	0	1.659	0.01
Lj5g3v0196990	1.088	0	1.221	0
Lj5g3v0198050	1.711	0	2.11	0
Lj5g3v0208080	0.728	0	0.823	0
Lj5g3v0228140	0.891	0	0.751	0
Lj5g3v0243290	0.742	0	1.296	0
Lj5g3v0290490	3.272	0	3.089	0
Lj5g3v0308430	1.574	0	1.37	0
Lj5g3v0308440	1.64	0	1.445	0
Lj5g3v0308790	2.212	0	2.054	0
Lj5g3v0308990	0.903	0.01	1.001	0.01
Lj5g3v0310150	1.683	0	1.742	0
Lj5g3v0310300	0.87	0	0.96	0
Lj5g3v0310310	0.921	0	1.073	0
Lj5g3v0322460	1.247	0	1.197	0
Lj5g3v0369990	0.603	0.05	0.822	0.01
Lj5g3v0405020	0.764	0	0.603	0
Lj5g3v0411350	0.964	0	0.751	0
Lj5g3v0433490	5.428	0	4.068	0.02
Lj5g3v0433500	0.82	0	0.908	0
Lj5g3v0444870	0.933	0	0.765	0
Lj5g3v0483850	1.735	0	2.25	0
Lj5g3v0508230	0.809	0	0.775	0.01
Lj5g3v0510750	2.267	0	1.558	0.03
Lj5g3v0511010	0.593	0	0.686	0
Lj5g3v0521130	0.835	0	0.823	0
Lj5g3v0526420	2.826	0	3.248	0
Lj5g3v0539560	0.87	0	1.171	0
Lj5g3v0539570	1.022	0	1.059	0
Lj5g3v0539620	0.865	0	0.882	0
Lj5g3v0539630	0.786	0	0.761	0
Lj5g3v0540110	2.866	0	2.833	0
Lj5g3v0586810	1.366	0	0.947	0
Lj5g3v0586820	1.366	0	0.947	0
Lj5g3v0609940	1.471	0	1.256	0.01
Lj5g3v0612010	2.653	0	1.428	0.01
Lj5g3v0614710	1.219	0	0.735	0
Lj5g3v0614740	0.724	0.01	0.697	0.01
Lj5g3v0614800	2.501	0	2.051	0
Lj5g3v0614820	1.723	0	1.178	0.01
Lj5g3v0614880	2.625	0	2.375	0.01
Lj5g3v0615270	1.272	0	1.356	0
Lj5g3v0626580	2.09	0	2.417	0
Lj5g3v0627010	1.065	0	0.829	0.01
Lj5g3v0629110	1.821	0	1.971	0
Lj5g3v0629150	0.829	0	1.295	0
Lj5g3v0642640	3.45	0	3.023	0
Lj5g3v0642670	1.479	0	1.252	0
Lj5g3v0670650	1.319	0	1.802	0
Lj5g3v0681010	8.634	0	8.792	0
Lj5g3v0681020	8.824	0	8.985	0
Lj5g3v0681120	0.776	0	0.95	0
Lj5g3v0705420	5.368	0	4.992	0
Lj5g3v0712210	2.494	0	3.354	0
Lj5g3v0724390	0.967	0	0.914	0
Lj5g3v0747010	4.33	0.01	4.038	0.02
Lj5g3v0747020	4.33	0.01	4.038	0.02
Lj5g3v0805190	0.841	0	0.975	0
Lj5g3v0805300	0.818	0.02	0.808	0.02
Lj5g3v0845550	1.724	0	1.394	0
Lj5g3v0845620	1.855	0	1.952	0
Lj5g3v0868130	0.694	0	0.802	0
Lj5g3v0875860	2.358	0	2.464	0
Lj5g3v0875900	8.088	0	6.574	0
Lj5g3v0878320	2.883	0	2.498	0
Lj5g3v0900660	2.227	0	2.672	0
Lj5g3v0921210	0.842	0	0.635	0
Lj5g3v0962710	1.479	0	1.65	0
Lj5g3v0962800	0.602	0	0.667	0
Lj5g3v0962840	1.344	0	1.19	0
Lj5g3v0963160	2.776	0	2.304	0
Lj5g3v0975310	1.046	0	0.941	0
Lj5g3v0975580	1.041	0	0.787	0
Lj5g3v1000950	2.032	0	1.538	0.05
Lj5g3v1000960	1.363	0	1.811	0
Lj5g3v1003930	1.092	0	1.42	0
Lj5g3v1003940	1.159	0	1.417	0
Lj5g3v1004140	1.152	0	0.904	0
Lj5g3v1014850	1.002	0	1.138	0
Lj5g3v1015720	2.423	0	2.56	0
Lj5g3v1015730	2.427	0	2.529	0
Lj5g3v1048210	1.39	0	0.928	0
Lj5g3v1048220	1.199	0	0.749	0.01
Lj5g3v1061360	1.098	0	0.841	0
Lj5g3v1073710	3.737	0	4.079	0
Lj5g3v1157340	0.794	0.01	0.846	0.01
Lj5g3v1167370	1.678	0	1.682	0
Lj5g3v1168520	2.199	0.01	2.08	0.02
Lj5g3v1170930	2.382	0	2.716	0
Lj5g3v1171070	2.308	0	2.118	0
Lj5g3v1171090	2.078	0.01	2.556	0
Lj5g3v1171110	2.301	0	2.312	0
Lj5g3v1174330	2.947	0	2.901	0
Lj5g3v1174410	3.18	0	3.514	0
Lj5g3v1203340	1.456	0	1.695	0
Lj5g3v1206680	1.324	0	1.097	0
Lj5g3v1223650	1.058	0	1.157	0
Lj5g3v1264010	0.735	0	1.003	0
Lj5g3v1341920	1.5	0	1.675	0
Lj5g3v1358140	0.628	0	0.603	0
Lj5g3v1360510	2.487	0	2.19	0
Lj5g3v1412690	3.475	0	4.107	0
Lj5g3v1415340	1.516	0	1.424	0
Lj5g3v1427610	3.849	0.02	4.597	0
Lj5g3v1427620	3.849	0.02	4.597	0
Lj5g3v1483520	1.47	0.04	1.484	0.04
Lj5g3v1484550	1.573	0	1.418	0
Lj5g3v1484570	2.198	0.02	2.138	0.03
Lj5g3v1499410	1.006	0.05	1.694	0
Lj5g3v1500430	4.158	0	3.897	0
Lj5g3v1530100	1.2	0	1.657	0
Lj5g3v1535580	0.698	0.01	0.743	0.01
[truncated: 285 more rows]

## Sheet: Mock EthvsSol WT Down
Gene ID	log2(Fold change)	Adjusted p-values	Sequence type	Annotation
Lj0g3v0001059	-1.54	0	fragmented	NoHit
Lj0g3v0001069	-1.53	0	fragmented	NoHit
Lj0g3v0001279	-3.26	0.03	fragmented	NoHit
Lj0g3v0001319	-4.31	0.02	fragmented	NoHit
Lj0g3v0001919	-0.82	0.04	Protein coding	protein BRCA2-like B [Arabidopsis thaliana] gi|42567571|ref|NP_195783.3|
Lj0g3v0002069	-0.84	0.03	repeat	NoHit
Lj0g3v0002149	-0.61	0.01	Non-coding	NoHit
Lj0g3v0002229	-0.91	0	Protein coding	2-succinylbenzoate-CoA ligase [Medicago truncatula] gi|357458551|ref|XP_003599556.1|
Lj0g3v0002239	-1.12	0	Protein coding	2-succinylbenzoate-CoA ligase [Medicago truncatula] gi|357458549|ref|XP_003599555.1|
Lj0g3v0002899	-1.61	0.04	Protein coding	PREDICTED: long chain acyl-CoA synthetase 2-like [Glycine max] gi|356523002|ref|XP_003530131.1|
Lj0g3v0003149	-4.08	0	Protein coding	phosphate transporter 5 [Astragalus sinicus] gi|407911912|gb|AFU50504.1|
Lj0g3v0004019	-1.44	0.01	Protein coding	PREDICTED: PXMP2/4 family protein 4-like [Cicer arietinum] gi|502093311|ref|XP_004489899.1|
Lj0g3v0004149	-4.89	0.01	Protein coding	NoHit
Lj0g3v0004199	-1.76	0	Protein coding	PREDICTED: NADH-cytochrome b5 reductase 1-like [Glycine max] gi|356556724|ref|XP_003546673.1|
Lj0g3v0004239	-0.78	0	Protein coding	PREDICTED: probable inactive leucine-rich repeat receptor-like protein kinase At3g03770-like isoform X1 [Cicer arietinum] gi|502158481|ref|XP_004511169.1|
Lj0g3v0004489	-1.24	0	Protein coding	PREDICTED: transcription factor TCP9-like [Cicer arietinum] gi|502157480|ref|XP_004510891.1|
Lj0g3v0005049	-0.71	0	Protein coding	lipoxygenase [Sesbania rostrata] gi|14589309|emb|CAC43237.1|
Lj0g3v0005849	-0.76	0.03	Protein coding	Uncharacterized protein isoform 1 [Theobroma cacao] gi|508785602|gb|EOY32858.1|
Lj0g3v0006719	-1.58	0	Protein coding	RecName: Full=Nitrate reductase [NADH] gi|730146|sp|P39869.1|NIA_LOTJA
Lj0g3v0006839	-1.58	0	Protein coding	PREDICTED: UDP-glycosyltransferase 74E2-like [Glycine max] gi|356559587|ref|XP_003548080.1|
Lj0g3v0007489	-2.97	0.04	Protein coding	Cytochrome P450 [Medicago truncatula] gi|357438231|ref|XP_003589391.1|
Lj0g3v0007869	-0.78	0	Protein coding	PREDICTED: biorientation of chromosomes in cell division protein 1-like 1-like [Cicer arietinum] gi|502122199|ref|XP_004497628.1|
Lj0g3v0008069	-2.77	0.04	Protein coding	Uncharacterized protein isoform 1 [Theobroma cacao] gi|508709035|gb|EOY00932.1|
Lj0g3v0008329	-3.3	0.04	Protein coding	S-adenosyl-L-methionine-dependent methyltransferases superfamily protein isoform 3 [Theobroma cacao] gi|508784699|gb|EOY31955.1|
Lj0g3v0008709	-0.96	0	Protein coding	PREDICTED: 21 kDa protein-like [Cicer arietinum] gi|502180339|ref|XP_004516616.1|
Lj0g3v0008749	-2.14	0.04	repeat	NoHit
Lj0g3v0010709	-2.55	0.05	Protein coding	putative tropomyosin partial [Coptotermes formosanus] gi|506965856|gb|AGM32280.1|
Lj0g3v0010869	-1.11	0	Protein coding	PREDICTED: pentatricopeptide repeat-containing protein At5g39710-like [Glycine max] gi|356577033|ref|XP_003556634.1|
Lj0g3v0011199	-1.16	0	Protein coding	PREDICTED: villin-2-like [Glycine max] gi|356500511|ref|XP_003519075.1|
Lj0g3v0011759	-5.43	0.01	Protein coding	PIF-like orf1 [Theobroma cacao] gi|508719232|gb|EOY11129.1|
Lj0g3v0012229	-1.28	0.01	Protein coding	Hematological and neurological expressed 1-like protein [Theobroma cacao] gi|508700231|gb|EOX92127.1|
Lj0g3v0012929	-0.76	0.01	repeat	NoHit
Lj0g3v0012939	-0.78	0.01	Protein coding	PREDICTED: polypyrimidine tract-binding protein homolog 3-like [Glycine max] gi|356499519|ref|XP_003518587.1|
Lj0g3v0012989	-1.2	0.03	Non-coding	NoHit
Lj0g3v0013279	-2.27	0.05	Non-coding	NoHit
Lj0g3v0013289	-1.16	0	Protein coding	PREDICTED: fatty acid desaturase 3-like [Glycine max] gi|356526912|ref|XP_003532059.1|
Lj0g3v0013299	-0.92	0	Non-coding	NoHit
Lj0g3v0014269	-1.64	0	Protein coding	PREDICTED: ABC transporter I family member 19-like [Cicer arietinum] gi|502114917|ref|XP_004495081.1|
Lj0g3v0015339	-2.6	0	Protein coding	oxidoreductase family protein [Arabidopsis lyrata subsp. lyrata] gi|297813401|ref|XP_002874584.1|
Lj0g3v0015439	-0.82	0.01	repeat	NoHit
Lj0g3v0015569	-2.95	0.01	repeat	NoHit
Lj0g3v0015699	-4.87	0	Protein coding	PREDICTED: CBL-interacting serine/threonine-protein kinase 7-like [Cicer arietinum] gi|502123125|ref|XP_004498005.1|
Lj0g3v0015829	-5.53	0	Protein coding	Aquaporin protein PIP11 [Medicago truncatula] gi|357461165|ref|XP_003600864.1|
Lj0g3v0016679	-3.47	0.05	Protein coding	PREDICTED: geminivirus Rep-interacting motor protein-like isoform X3 [Cicer arietinum] gi|502154390|ref|XP_004509684.1|
Lj0g3v0017249	-3.02	0	Protein coding	Nodulation signaling pathway [Medicago truncatula] gi|357488941|ref|XP_003614758.1|
Lj0g3v0017849	-1.22	0.03	Non-coding	NoHit
Lj0g3v0018079	-0.67	0	Protein coding	PREDICTED: gamma-interferon-inducible lysosomal thiol reductase-like [Cicer arietinum] gi|502129444|ref|XP_004500307.1|
Lj0g3v0018339	-1.06	0.04	Protein coding	smr (Small MutS Related) domain-containing protein [Arabidopsis thaliana] gi|15237740|ref|NP_200680.1|
Lj0g3v0018409	-1.23	0	Protein coding	gliding motility protein [Prevotella disiens] gi|490492330|ref|WP_004358541.1|
Lj0g3v0018689	-0.75	0	repeat	NoHit
Lj0g3v0018699	-1.54	0	repeat	NoHit
Lj0g3v0019189	-1.38	0	Protein coding	PREDICTED: probable inactive receptor kinase RLK902-like [Cicer arietinum] gi|502163215|ref|XP_004512763.1|
Lj0g3v0019209	-2	0	Protein coding	PREDICTED: probable inactive receptor kinase RLK902-like [Cicer arietinum] gi|502163215|ref|XP_004512763.1|
Lj0g3v0019769	-0.83	0	Protein coding	Uncharacterized protein isoform 3 [Theobroma cacao] gi|508700842|gb|EOX92738.1|
Lj0g3v0019809	-2.15	0	Non-coding	NoHit
Lj0g3v0019849	-3.29	0	repeat	NoHit
Lj0g3v0020719	-1.68	0	Protein coding	PREDICTED: expansin-A4-like [Glycine max] gi|356558059|ref|XP_003547326.1|
Lj0g3v0020729	-1.5	0	Protein coding	expansin A5 [Glycine max] gi|359385909|gb|AEV43315.1|
Lj0g3v0021069	-0.64	0.02	repeat	NoHit
Lj0g3v0022119	-0.92	0	Protein coding	PREDICTED: peptidyl-prolyl cis-trans isomerase FKBP43-like isoform X6 [Cicer arietinum] gi|502146327|ref|XP_004506405.1|
Lj0g3v0023039	-2.08	0	Protein coding	PREDICTED: U-box domain-containing protein 20-like [Glycine max] gi|356553261|ref|XP_003544976.1|
Lj0g3v0023459	-2.06	0	Protein coding	Cat eye syndrome critical region protein [Medicago truncatula] gi|357453997|ref|XP_003597279.1|
Lj0g3v0023639	-5.48	0	Non-coding	NoHit
Lj0g3v0023649	-3.65	0	Protein coding	Trichome birefringence-like 19 [Theobroma cacao] gi|508712433|gb|EOY04330.1|
Lj0g3v0023929	-4.16	0.05	repeat	NoHit
Lj0g3v0024229	-1.07	0	Protein coding	PREDICTED: probable rhamnose biosynthetic enzyme 1-like [Glycine max] gi|356525600|ref|XP_003531412.1|
Lj0g3v0024249	-2.97	0	Protein coding	PREDICTED: alphaalpha-trehalose-phosphate synthase [UDP-forming] gi|356554722|ref|XP_003545692.1|
Lj0g3v0024349	-1.07	0.02	Protein coding	Uncharacterized protein TCM_040863 [Theobroma cacao] gi|508785584|gb|EOY32840.1|
Lj0g3v0024419	-1.66	0.02	repeat	NoHit
Lj0g3v0024449	-2.36	0.05	Non-coding	NoHit
Lj0g3v0024609	-1.03	0	Protein coding	PREDICTED: DNA (cytosine-5)-methyltransferase CMT2-like [Cicer arietinum] gi|502154028|ref|XP_004509555.1|
Lj0g3v0024809	-1.34	0	Protein coding	PREDICTED: serine/threonine-protein kinase EDR1-like isoform X1 [Cicer arietinum] gi|502143842|ref|XP_004505487.1|
Lj0g3v0025499	-1.95	0	fragmented	NoHit
Lj0g3v0025599	-1.31	0	rRNA	NoHit
Lj0g3v0025609	-0.86	0.03	fragmented	NoHit
Lj0g3v0025639	-0.98	0.02	rRNA	NoHit
Lj0g3v0025849	-1.05	0	rRNA	NoHit
Lj0g3v0026229	-0.98	0.02	rRNA	NoHit
Lj0g3v0026709	-0.98	0.02	rRNA	NoHit
Lj0g3v0027119	-1.42	0	rRNA	NoHit
Lj0g3v0027159	-0.93	0.03	fragmented	NoHit
Lj0g3v0027169	-0.9	0.04	rRNA	NoHit
Lj0g3v0027519	-0.9	0.04	rRNA	NoHit
Lj0g3v0027549	-0.89	0.02	rRNA	NoHit
Lj0g3v0027889	-1.46	0.01	rRNA	NoHit
Lj0g3v0027919	-0.9	0.04	rRNA	NoHit
Lj0g3v0028009	-0.73	0.03	rRNA	NoHit
Lj0g3v0028019	-0.9	0.04	rRNA	NoHit
Lj0g3v0028029	-0.9	0.04	fragmented	NoHit
Lj0g3v0028039	-0.73	0.04	rRNA	NoHit
Lj0g3v0028199	-0.76	0.04	rRNA	NoHit
Lj0g3v0028689	-1.44	0	rRNA	NoHit
Lj0g3v0028699	-1.44	0	fragmented	NoHit
Lj0g3v0028729	-1.44	0	fragmented	NoHit
Lj0g3v0028759	-1.44	0	fragmented	NoHit
Lj0g3v0028879	-1.33	0	rRNA	NoHit
Lj0g3v0028909	-1.4	0	fragmented	NoHit
Lj0g3v0031199	-2.66	0	rRNA	NoHit
Lj0g3v0031249	-1.9	0.03	fragmented	NoHit
Lj0g3v0032249	-3.69	0	Protein coding	PREDICTED: 23-bisphosphoglycerate-dependent phosphoglycerate mutase-like [Glycine max] gi|356548228|ref|XP_003542505.1|
Lj0g3v0032929	-2.57	0.02	Protein coding	Protein T08B2.5 isoform g [Caenorhabditis elegans] gi|32563884|ref|NP_871822.1|
Lj0g3v0033249	-1.3	0	Protein coding	PREDICTED: ABC transporter A family member 2-like [Cicer arietinum] gi|502126773|ref|XP_004499431.1|
Lj0g3v0033949	-0.95	0	Non-coding	NoHit
Lj0g3v0033989	-0.91	0.02	Protein coding	hypothetical protein [Algoriphagus sp. PR1] gi|495475266|ref|WP_008199953.1|
Lj0g3v0034889	-3.85	0	Protein coding	PREDICTED: isoliquiritigenin 2'-O-methyltransferase-like [Glycine max] gi|356532221|ref|XP_003534672.1|
Lj0g3v0034919	-2.34	0.05	repeat	NoHit
Lj0g3v0035419	-4.29	0.01	Protein coding	PREDICTED: bidirectional sugar transporter SWEET1-like [Glycine max] gi|356515971|ref|XP_003526670.1|
Lj0g3v0035899	-4.23	0.03	Protein coding	HEAT repeat-containing protein 5B-like protein partial [Caragana korshinskii] gi|480328057|gb|AGJ83730.1|
Lj0g3v0036229	-3.27	0.03	Protein coding	Glycoprotein-like protein [Medicago truncatula] gi|357476771|ref|XP_003608671.1|
Lj0g3v0036309	-2.21	0.03	Non-coding	NoHit
Lj0g3v0036379	-2.31	0	Non-coding	NoHit
Lj0g3v0036389	-1.48	0	Non-coding	NoHit
Lj0g3v0036399	-2.39	0.02	Non-coding	NoHit
Lj0g3v0036819	-4.45	0.03	Protein coding	Calcium ion binding [Theobroma cacao] gi|508785034|gb|EOY32290.1|
Lj0g3v0037029	-1.75	0	Protein coding	glycosyltransferase GT18P15 [Pueraria montana var. lobata] gi|319759272|gb|ADV71372.1|
Lj0g3v0037529	-0.69	0	Protein coding	PREDICTED: ethylene-responsive transcription factor RAP2-7-like [Glycine max] gi|356547208|ref|XP_003542008.1|
Lj0g3v0037729	-1.08	0.01	Protein coding	PREDICTED: mediator of RNA polymerase II transcription subunit 16-like [Cucumis sativus] gi|449526315|ref|XP_004170159.1|
Lj0g3v0037739	-2.33	0	Protein coding	PREDICTED: type I inositol-145-trisphosphate 5-phosphatase CVP2-like [Glycine max] gi|356528190|ref|XP_003532688.1|
Lj0g3v0038859	-3.01	0.03	Protein coding	PREDICTED: mitogen-activated protein kinase kinase kinase 1-like [Glycine max] gi|356509460|ref|XP_003523467.1|
Lj0g3v0039469	-2.71	0	Protein coding	Heavy metal transport/detoxification superfamily protein isoform 1 [Theobroma cacao] gi|508777591|gb|EOY24847.1|
Lj0g3v0039729	-1.48	0	Protein coding	Heavy metal transport/detoxification superfamily protein isoform 1 [Theobroma cacao] gi|508777591|gb|EOY24847.1|
Lj0g3v0040439	-0.74	0.02	Non-coding	NoHit
Lj0g3v0040549	-1.72	0	Protein coding	PREDICTED: protein LURP-one-related 15-like [Glycine max] gi|356568182|ref|XP_003552292.1|
Lj0g3v0040989	-1.69	0.05	repeat	NoHit
Lj0g3v0041139	-1.9	0.02	Protein coding	putative 5'-3' exonuclease [Leishmania mexicana MHOM/GT/2001/U1103] gi|401415084|ref|XP_003872038.1|
Lj0g3v0041159	-3.36	0.01	Protein coding	PREDICTED: probable transmembrane ascorbate ferrireductase 3-like [Cicer arietinum] gi|502168355|ref|XP_004514369.1|
Lj0g3v0041279	-2.8	0	Protein coding	Uncharacterized protein TCM_025744 [Theobroma cacao] gi|508718478|gb|EOY10375.1|
Lj0g3v0041599	-0.62	0	Protein coding	PREDICTED: MLO-like protein 1-like [Glycine max] gi|356503119|ref|XP_003520359.1|
Lj0g3v0041639	-1.17	0	Protein coding	PREDICTED: DNA replication licensing factor mcm5-A-like [Cicer arietinum] gi|502151329|ref|XP_004508387.1|
Lj0g3v0042189	-1.13	0.02	Non-coding	NoHit
Lj0g3v0042829	-4.91	0.01	Non-coding	NoHit
Lj0g3v0042839	-2.33	0	Protein coding	PREDICTED: transcription factor CPC [Vitis vinifera] gi|225444383|ref|XP_002267669.1|
Lj0g3v0043349	-3.06	0	Non-coding	NoHit
Lj0g3v0043739	-1.78	0	Protein coding	PREDICTED: potassium transporter 8-like [Glycine max] gi|356573392|ref|XP_003554845.1|
Lj0g3v0043779	-0.88	0.02	Protein coding	PREDICTED: RING-H2 finger protein ATL46-like [Fragaria vesca subsp. vesca] gi|470137701|ref|XP_004304601.1|
Lj0g3v0043789	-1.46	0	Protein coding	PREDICTED: RING-H2 finger protein ATL46-like [Fragaria vesca subsp. vesca] gi|470137701|ref|XP_004304601.1|
Lj0g3v0043799	-2.46	0	Protein coding	PREDICTED: LRR receptor-like serine/threonine-protein kinase ERECTA-like [Glycine max] gi|356541594|ref|XP_003539259.1|
Lj0g3v0043819	-1.63	0.02	Protein coding	PREDICTED: auxin-induced protein 5NG4-like [Glycine max] gi|356524437|ref|XP_003530835.1|
Lj0g3v0045069	-2.21	0
Lj0g3v0045219	-1.92	0.01	Protein coding	PREDICTED: NADH dehydrogenase [ubiquinone] gi|225437963|ref|XP_002271401.1|
Lj0g3v0045629	-1.92	0.02	Non-coding	NoHit
Lj0g3v0046969	-4.08	0	Protein coding	Pleckstrin (PH) domain-containing protein isoform 3 partial [Theobroma cacao] gi|508777778|gb|EOY25034.1|
Lj0g3v0047089	-3.87	0.04	Protein coding	Pentatricopeptide repeat-containing protein [Medicago truncatula] gi|357502217|ref|XP_003621397.1|
Lj0g3v0047239	-2.47	0	Protein coding	RecName: Full=Isoflavone 4'-O-methyltransferase, Short=LjHI4'OMT, AltName: Full=274'-trihydroxyisoflavanone 4'-O-methyltransferase, AltName: Full=S-adenosyl-L-methionine: 274'-trihydroxyisoflavanone 4'-O-methyltransferase_x0001_g3vi|28804596|dbj|BAC58013.1| S-adenosyl-L-methionine: 274'-trihydroxyisoflavanone 4'-O-methyltransferase [Lotus japonicus] gi|75146881|sp|Q84KK4.1|I4OMT_LOTJA
Lj0g3v0047869	-0.67	0	Protein coding	PREDICTED: 65-kDa microtubule-associated protein 6-like [Glycine max] gi|356575136|ref|XP_003555698.1|
Lj0g3v0048389	-1.68	0.05	Non-coding	NoHit
Lj0g3v0048629	-2.12	0	Protein coding	PREDICTED: calmodulin-like protein 11-like [Cicer arietinum] gi|502123095|ref|XP_004497995.1|
Lj0g3v0048929	-0.91	0.05	Non-coding	NoHit
Lj0g3v0049149	-3.11	0.02	Protein coding	IST1-like protein [Medicago truncatula] gi|357521021|ref|XP_003630799.1|
Lj0g3v0049169	-1.32	0.03	Protein coding	Uncharacterized protein TCM_037882 [Theobroma cacao] gi|508783543|gb|EOY30799.1|
Lj0g3v0049269	-2.03	0.04	repeat	NoHit
Lj0g3v0049599	-1.77	0.02	Protein coding	hermes [Medicago truncatula] gi|261824308|gb|ACX94227.1|
Lj0g3v0050209	-1.96	0.01	Protein coding	PREDICTED: MACPF domain-containing protein At4g24290-like [Cicer arietinum] gi|502139730|ref|XP_004503876.1|
Lj0g3v0050369	-2.8	0	Protein coding	PREDICTED: probable GMP synthase [glutamine-hydrolyzing] gi|502155079|ref|XP_004509952.1|
Lj0g3v0050689	-1.74	0	Protein coding	PREDICTED: glucose-1-phosphate adenylyltransferase small subunit chloroplastic-like isoform 1 [Glycine max] gi|356501685|ref|XP_003519654.1|
Lj0g3v0050739	-2.4	0.01	Protein coding	psbA [Amaranthus hybridus] gi|336306|gb|AAA84445.1|
Lj0g3v0050809	-1.91	0.01	Protein coding	NADH dehydrogenase subunit 7 [Lotus japonicus] gi|13518493|ref|NP_084851.1|
Lj0g3v0050999	-1.13	0	Protein coding	hypothetical protein partial [Clostridium carboxidivorans] gi|494124411|ref|WP_007064188.1|
Lj0g3v0052609	-1.96	0	fragmented	NoHit
Lj0g3v0053989	-1.43	0.01	Non-coding	NoHit
Lj0g3v0054169	-1.4	0.02	Protein coding	photosystem I P700 chlorophyll a apoprotein A1 [Lotus japonicus] gi|13518428|ref|NP_084788.1|
Lj0g3v0054369	-1.05	0	Protein coding	PREDICTED: CASP-like protein 9-like [Glycine max] gi|356556491|ref|XP_003546558.1|
Lj0g3v0054409	-0.89	0	Protein coding	Protein phosphatase 1 regulatory subunit [Medicago truncatula] gi|357450407|ref|XP_003595480.1|
Lj0g3v0054449	-1.39	0	Protein coding	PREDICTED: bis(5'-adenosyl)-triphosphatase-like [Cicer arietinum] gi|502129731|ref|XP_004500406.1|
Lj0g3v0055269	-1.14	0.04	Protein coding	calcium-binding EF-hand-containing protein [Arabidopsis thaliana] gi|18406507|ref|NP_566015.1|
Lj0g3v0055509	-1.3	0	Protein coding	PREDICTED: histone chaperone ASF1B-like [Glycine max] gi|356507265|ref|XP_003522389.1|
Lj0g3v0055679	-2.18	0.01	Protein coding	S-adenosyl-L-methionine-dependent methyltransferases superfamily protein [Theobroma cacao] gi|508710875|gb|EOY02772.1|
Lj0g3v0055849	-4.22	0	Protein coding	PREDICTED: phospholipase A1-Ibeta2 chloroplastic-like [Cicer arietinum] gi|502152496|ref|XP_004508952.1|
Lj0g3v0055949	-2.1	0	Protein coding	PREDICTED: cytochrome P450 94A1-like [Glycine max] gi|356570149|ref|XP_003553253.1|
Lj0g3v0056019	-4.56	0	Protein coding	PREDICTED: sulfite oxidase-like isoform X3 [Cicer arietinum] gi|502165598|ref|XP_004513631.1|
Lj0g3v0056099	-0.99	0	Protein coding	PREDICTED: reticuline oxidase-like protein-like [Cicer arietinum] gi|502141966|ref|XP_004504726.1|
Lj0g3v0056149	-1.2	0	Protein coding	PREDICTED: B2 protein-like [Glycine max] gi|356571523|ref|XP_003553926.1|
Lj0g3v0056349	-1.27	0.02	Protein coding	hypothetical protein AF0391 [Archaeoglobus fulgidus DSM 4304] gi|11498003|ref|NP_069227.1|
Lj0g3v0056379	-1.65	0	Protein coding	PREDICTED: auxin-responsive protein IAA16-like isoform 2 [Glycine max] gi|356573107|ref|XP_003554706.1|
Lj0g3v0056419	-0.66	0.01	Non-coding	NoHit
Lj0g3v0056439	-0.9	0.04	Protein coding	PREDICTED: F-box/LRR-repeat protein 17-like [Cicer arietinum] gi|502115184|ref|XP_004495144.1|
Lj0g3v0056779	-2.09	0	Protein coding	D-alanine--D-alanine ligase [Medicago truncatula] gi|357506461|ref|XP_003623519.1|
Lj0g3v0056979	-1.54	0.05	Protein coding	Dynein light chain [Medicago truncatula] gi|357478003|ref|XP_003609287.1|
Lj0g3v0057069	-0.71	0.03	Protein coding	PREDICTED: DEAD-box ATP-dependent RNA helicase 52-like [Cicer arietinum] gi|502151581|ref|XP_004508511.1|
Lj0g3v0057229	-1.13	0	Protein coding	PREDICTED: phospholipase D beta 1-like [Cicer arietinum] gi|502157483|ref|XP_004510892.1|
Lj0g3v0057799	-1.71	0.04	Protein coding	PREDICTED: proteasome-activating nucleotidase-like [Glycine max] gi|356564312|ref|XP_003550399.1|
Lj0g3v0057859	-1.73	0	Protein coding	PREDICTED: beta-galactosidase 5-like [Cicer arietinum] gi|502126169|ref|XP_004499206.1|
Lj0g3v0058719	-2.13	0.01	Protein coding	NoHit
Lj0g3v0059599	-3.59	0	Protein coding	PREDICTED: protein SRG1-like [Cicer arietinum] gi|502086496|ref|XP_004488237.1|
Lj0g3v0059669	-1.32	0	Protein coding	PREDICTED: transcription factor GTE1-like [Cicer arietinum] gi|502086469|ref|XP_004488228.1|
Lj0g3v0059679	-1.02	0.03	Protein coding	PREDICTED: DNA replication licensing factor mcm6-like [Cicer arietinum] gi|502140186|ref|XP_004504098.1|
Lj0g3v0059969	-1.71	0.05	Protein coding	PREDICTED: cyclin-F-like [Strongylocentrotus purpuratus] gi|390369642|ref|XP_797593.3|
Lj0g3v0059979	-1.01	0.05	Protein coding	PREDICTED: microtubule-associated protein 70-5-like [Cicer arietinum] gi|502079704|ref|XP_004486342.1|
Lj0g3v0060549	-5.8	0	Non-coding	NoHit
Lj0g3v0060559	-1.26	0.04	Protein coding	hypothetical protein CNAG_06068 [Cryptococcus neoformans var. grubii H99] gi|405123533|gb|AFR98297.1|
Lj0g3v0060599	-0.73	0.04	Protein coding	CA-responsive protein [Brassica oleracea] gi|82570061|gb|ABB83615.1|
Lj0g3v0060619	-5.18	0.01	Protein coding	PREDICTED: beta-galactosidase 1-like [Cicer arietinum] gi|502081306|ref|XP_004486826.1|
Lj0g3v0061149	-1.33	0	Protein coding	LATD/NIP [Medicago truncatula] gi|357436681|ref|XP_003588616.1|
Lj0g3v0061709	-1.19	0.03	Protein coding	PREDICTED: lon protease homolog 2 peroxisomal-like [Cicer arietinum] gi|502152569|ref|XP_004508987.1|
Lj0g3v0061899	-0.89	0	Protein coding	PREDICTED: novel plant SNARE 11-like [Fragaria vesca subsp. vesca] gi|470128757|ref|XP_004300301.1|
Lj0g3v0062229	-1.02	0	Non-coding	NoHit
Lj0g3v0062319	-0.83	0	Protein coding	transducin/WD-40 repeat-containing protein [Arabidopsis thaliana] gi|18394746|ref|NP_564086.1|
Lj0g3v0062329	-4.16	0	Protein coding	PREDICTED: GDSL esterase/lipase At5g03610-like [Glycine max] gi|356572536|ref|XP_003554424.1|
Lj0g3v0062419	-1.4	0
Lj0g3v0062499	-0.89	0
Lj0g3v0062509	-3.19	0.01	Protein coding	mitovirus RNA-dependent RNA polymerase [Arabidopsis thaliana] gi|42570018|ref|NP_671802.2|
Lj0g3v0062519	-1.64	0
Lj0g3v0062539	-4.82	0.01	Non-coding	NoHit
Lj0g3v0062549	-0.92	0.01	Protein coding	mitochondrial cytochrome c oxidase subunit II (mitochondrion) [Vicia faba] gi|442803102|gb|AGC78837.1|
Lj0g3v0062639	-3.03	0	Protein coding	Disease resistance gene [Medicago truncatula] gi|357513439|ref|XP_003627008.1|
Lj0g3v0062809	-1.19	0	Protein coding	Glutaredoxin family protein [Theobroma cacao] gi|508727980|gb|EOY19877.1|
Lj0g3v0063059	-1.06	0	Protein coding	PREDICTED: probable LRR receptor-like serine/threonine-protein kinase At2g28960-like [Glycine max] gi|356565948|ref|XP_003551197.1|
Lj0g3v0063549	-3.07	0	Protein coding	Uncharacterized protein TCM_014147 [Theobroma cacao] gi|508774721|gb|EOY21977.1|
Lj0g3v0063709	-0.77	0.05	Protein coding	PAP/OAS1 substrate-binding domain-containing protein [Arabidopsis thaliana] gi|42565972|ref|NP_191191.2|
Lj0g3v0064389	-1.01	0	Protein coding	Glutathione S-transferase [Medicago truncatula] gi|357516231|ref|XP_003628404.1|
Lj0g3v0064459	-2.74	0	Protein coding	PREDICTED: 3-epi-6-deoxocathasterone 23-monooxygenase-like [Cicer arietinum] gi|502153397|ref|XP_004509326.1|
Lj0g3v0064539	-3.46	0
Lj0g3v0064899	-2.44	0.03	Non-coding	NoHit
Lj0g3v0064989	-1.85	0.02	Protein coding	Uncharacterized protein isoform 1 [Theobroma cacao] gi|508700962|gb|EOX92858.1|
Lj0g3v0065089	-2.3	0	Protein coding	PREDICTED: 3-ketoacyl-CoA synthase 11-like [Glycine max] gi|356535335|ref|XP_003536202.1|
Lj0g3v0065099	-2.35	0.02	Protein coding	coronatine-insensitive 1 [Glycine max] gi|351724347|ref|NP_001238590.1|
Lj0g3v0065209	-1.77	0	Protein coding	aquaporin 2 [Samanea saman] gi|3158476|gb|AAC17529.1|
Lj0g3v0065219	-1.62	0	Protein coding	integrase [Rhodobacter sphaeroides] gi|488812337|ref|WP_002724743.1|
Lj0g3v0065639	-0.87	0.01	Protein coding	PREDICTED: somatic embryogenesis receptor kinase 2-like [Cicer arietinum] gi|502118782|ref|XP_004496399.1|
Lj0g3v0065989	-2.9	0.04	Protein coding	PREDICTED: nodulation protein H-like [Glycine max] gi|356500053|ref|XP_003518849.1|
Lj0g3v0066209	-1.49	0.01	Protein coding	lectin [Glycine max] gi|351727529|ref|NP_001236140.1|
Lj0g3v0066379	-1.42	0	Protein coding	late embryogenesis abundant hydroxyproline-rich glycoprotein [Arabidopsis thaliana] gi|18401372|ref|NP_565642.1|
Lj0g3v0066389	-0.68	0	Protein coding	PREDICTED: serine/threonine-protein kinase Nek5-like [Glycine max] gi|356550080|ref|XP_003543418.1|
Lj0g3v0066719	-2.67	0	Protein coding	peroxidase 1 precursor [Phaseolus vulgaris] gi|5002342|gb|AAD37427.1|AF149277_1
Lj0g3v0066729	-2.82	0	Protein coding	peroxidase 1 precursor [Phaseolus vulgaris] gi|5002342|gb|AAD37427.1|AF149277_1
Lj0g3v0066999	-2.12	0.01	Protein coding	PREDICTED: 5-methyltetrahydropteroyltriglutamate--homocysteine methyltransferase-like [Cicer arietinum] gi|502134148|ref|XP_004502016.1|
Lj0g3v0067039	-1.15	0	Protein coding	(iso)flavonoid glycosyltransferase [Medicago truncatula] gi|115334821|gb|ABI94026.1|
Lj0g3v0067549	-3.03	0	Protein coding	PREDICTED: LRR receptor-like serine/threonine-protein kinase FEI 1-like [Glycine max] gi|356516754|ref|XP_003527058.1|
Lj0g3v0067879	-0.94	0.05	Protein coding	Uncharacterized protein TCM_000342 [Theobroma cacao] gi|508699137|gb|EOX91033.1|
Lj0g3v0067909	-0.77	0.02	Protein coding	diguanylate cyclase [Shewanella sp. ANA-3] gi|117918807|ref|YP_867999.1|
Lj0g3v0068109	-2.99	0	Protein coding	PREDICTED: DNA-binding protein SMUBP-2-like [Glycine max] gi|356501783|ref|XP_003519703.1|
Lj0g3v0068319	-3	0.01	Non-coding	NoHit
Lj0g3v0068569	-4.16	0.02
Lj0g3v0068599	-2.19	0	Protein coding	O-methyltransferase [Medicago truncatula] gi|357462673|ref|XP_003601618.1|
Lj0g3v0068869	-9.79	0	Protein coding	PREDICTED: F-box/kelch-repeat protein At3g06240-like [Glycine max] gi|356571461|ref|XP_003553895.1|
Lj0g3v0068879	-5.24	0.03	Protein coding	PREDICTED: F-box/kelch-repeat protein At3g06240-like [Glycine max] gi|356558779|ref|XP_003547680.1|
Lj0g3v0068899	-3.74	0.05	Non-coding	NoHit
Lj0g3v0068949	-1.74	0	Protein coding	PREDICTED: probable sodium/metabolite cotransporter BASS1 chloroplastic-like [Cicer arietinum] gi|502089667|ref|XP_004488981.1|
Lj0g3v0069069	-0.93	0	Protein coding	CCP [Medicago truncatula] gi|357492809|ref|XP_003616693.1|
Lj0g3v0069219	-4.07	0.05	Protein coding	60S ribosomal protein L28 [Harpegnathos saltator] gi|307207541|gb|EFN85228.1|
Lj0g3v0069309	-1.1	0.02	Protein coding	PREDICTED: mitotic checkpoint serine/threonine-protein kinase BUB1 beta-like [Glycine max] gi|356574353|ref|XP_003555313.1|
Lj0g3v0069969	-3.37	0.02	Non-coding	NoHit
Lj0g3v0070029	-1.76	0	Protein coding	PREDICTED: casparian strip membrane protein 1-like [Cicer arietinum] gi|502178620|ref|XP_004516297.1|
Lj0g3v0070149	-0.82	0.01	Protein coding	PREDICTED: ABC transporter C family member 10-like [Glycine max] gi|356561462|ref|XP_003549000.1|
Lj0g3v0070419	-3.14	0	Non-coding	NoHit
Lj0g3v0070739	-2.86	0.01	Non-coding	NoHit
Lj0g3v0071039	-4.88	0	Protein coding	PREDICTED: protein notum homolog [Cicer arietinum] gi|502150669|ref|XP_004508066.1|
Lj0g3v0071339	-1.98	0	Non-coding	NoHit
Lj0g3v0071389	-5.03	0.02	Protein coding	pentatricopeptide (PPR) repeat-containing protein [Cucumis melo subsp. melo] gi|307136045|gb|ADN33897.1|
Lj0g3v0071479	-2.67	0	Protein coding	PREDICTED: gibberellin 20 oxidase 2-like [Glycine max] gi|356574452|ref|XP_003555361.1|
Lj0g3v0071549	-0.96	0.01
Lj0g3v0071749	-0.88	0
Lj0g3v0071769	-0.93	0
Lj0g3v0071969	-1.25	0.01	Protein coding	PREDICTED: low affinity cationic amino acid transporter 2-like [Glycine max] gi|356514041|ref|XP_003525716.1|
Lj0g3v0072019	-0.72	0	Protein coding	PREDICTED: transcriptional regulator ATRX homolog isoform X1 [Cicer arietinum] gi|502130185|ref|XP_004500560.1|
Lj0g3v0072279	-0.86	0	Non-coding	NoHit
Lj0g3v0072459	-2	0	Protein coding	Photosystem I P700 chlorophyll a apoprotein [Medicago truncatula] gi|357463453|ref|XP_003602008.1|
Lj0g3v0072589	-2.1	0.03	Protein coding	PREDICTED: zinc finger protein 6-like [Cicer arietinum] gi|502165939|ref|XP_004513737.1|
Lj0g3v0072659	-1.4	0	Protein coding	aminoglycoside phosphotransferase [Paenibacillus polymyxa SC2] gi|310641731|ref|YP_003946489.1|
Lj0g3v0072829	-1.18	0	Protein coding	Subtilisin-like protease [Medicago truncatula] gi|357462409|ref|XP_003601486.1|
Lj0g3v0072889	-2.09	0	Protein coding	Sodium/calcium exchanger family protein / calcium-binding EF hand family protein isoform 1 [Theobroma cacao] gi|508721276|gb|EOY13173.1|
Lj0g3v0073059	-0.98	0	Protein coding	PREDICTED: glucan endo-13-beta-glucosidase 8-like [Glycine max] gi|356560973|ref|XP_003548760.1|
Lj0g3v0073129	-1.31	0.03	Protein coding	PREDICTED: carotenoid 910(9'10')-cleavage dioxygenase-like [Glycine max] gi|356518342|ref|XP_003527838.1|
Lj0g3v0073439	-1.25	0	Protein coding	RecName: Full=Ras-related protein Rab11D_x0001_gi|1370148|emb|CAA98180.1| RAB11D [Lotus japonicus] gi|3024502|sp|Q40194.1|RB11D_LOTJA
Lj0g3v0073779	-1.45	0.03
Lj0g3v0073849	-1.29	0
Lj0g3v0073889	-4.05	0	Protein coding	PREDICTED: cytochrome P450 82A1-like [Glycine max] gi|356519098|ref|XP_003528211.1|
Lj0g3v0074009	-0.78	0	Protein coding	RAB8E [Lotus japonicus] gi|1370198|emb|CAA98176.1|
Lj0g3v0074239	-1.62	0	Protein coding	PREDICTED: glucan endo-13-beta-glucosidase 8-like [Glycine max] gi|356560973|ref|XP_003548760.1|
Lj0g3v0074289	-6.91	0	Protein coding	PREDICTED: benzyl alcohol O-benzoyltransferase-like [Glycine max] gi|356500043|ref|XP_003518844.1|
Lj0g3v0074419	-5.92	0	Protein coding	WRKY transcription factor [Medicago truncatula] gi|357437277|ref|XP_003588914.1|
Lj0g3v0074429	-4.06	0	Protein coding	PREDICTED: 17.9 kDa class II heat shock protein-like [Glycine max] gi|356564017|ref|XP_003550253.1|
Lj0g3v0075119	-3.65	0	Protein coding	PREDICTED: 12-oxophytodienoate reductase 3-like [Glycine max] gi|356547929|ref|XP_003542357.1|
Lj0g3v0075159	-1.11	0	Protein coding	Zn/Cd P(IB)-type ATPase [Medicago truncatula] gi|357479567|ref|XP_003610069.1|
Lj0g3v0075349	-0.89	0	Protein coding	beta-ketoacyl-ACP synthetase I [Glycine max] gi|351724925|ref|NP_001238610.1|
Lj0g3v0075379	-1.2	0	Protein coding	PREDICTED: extended synaptotagmin-3-like [Glycine max] gi|356538638|ref|XP_003537808.1|
Lj0g3v0075389	-1.25	0.04	Protein coding	NoHit
Lj0g3v0075409	-0.7	0.03	Protein coding	PREDICTED: pentatricopeptide repeat-containing protein At5g39710-like isoform X1 [Cicer arietinum] gi|502123558|ref|XP_004498166.1|
Lj0g3v0075419	-0.75	0.02	Protein coding	PREDICTED: pentatricopeptide repeat-containing protein At5g39710-like isoform X1 [Cicer arietinum] gi|502123558|ref|XP_004498166.1|
Lj0g3v0075579	-0.59	0	Protein coding	Uncharacterized protein isoform 1 [Theobroma cacao] gi|508713108|gb|EOY05005.1|
Lj0g3v0075609	-5.51	0	Protein coding	Transcription factor [Theobroma cacao] gi|508720731|gb|EOY12628.1|
Lj0g3v0075649	-1.03	0.01	Protein coding	Resistance protein MG13 [Medicago truncatula] gi|357494453|ref|XP_003617515.1|
Lj0g3v0075699	-1.21	0	Protein coding	Receptor-like protein kinase [Medicago truncatula] gi|358346449|ref|XP_003637280.1|
Lj0g3v0075729	-0.68	0.05	Protein coding	RING finger protein [Medicago truncatula] gi|357521767|ref|XP_003607649.1|
Lj0g3v0075959	-1.01	0.03	Protein coding	PREDICTED: cinnamoyl-CoA reductase 1-like isoform X1 [Cicer arietinum] gi|502154963|ref|XP_004509912.1|
Lj0g3v0076019	-2.76	0.01	Protein coding	Mannan endo-14-beta-mannosidase [Medicago truncatula] gi|357483557|ref|XP_003612065.1|
Lj0g3v0076049	-2.35	0.05	Protein coding	Trichome birefringence-like 27 [Theobroma cacao] gi|508708544|gb|EOY00441.1|
Lj0g3v0076249	-1.21	0	Protein coding	PREDICTED: peroxidase 11-like [Cicer arietinum] gi|502094865|ref|XP_004490316.1|
Lj0g3v0076949	-4.81	0	Protein coding	sterol glucosyltransferase 1 [Lotus japonicus] gi|371753857|gb|AEX55299.1|
Lj0g3v0076989	-1.13	0.02	Protein coding	trichome birefringence-like 43 protein [Arabidopsis thaliana] gi|334184595|ref|NP_180647.2|
Lj0g3v0077329	-0.75	0.01	Protein coding	PREDICTED: phosphoinositide phosphatase SAC8-like isoform X3 [Cicer arietinum] gi|502167700|ref|XP_004514223.1|
Lj0g3v0077349	-0.59	0.05	repeat	NoHit
Lj0g3v0077579	-1.44	0.01	Protein coding	Os05g0202500 [Oryza sativa Japonica Group] gi|115462569|ref|NP_001054884.1|
Lj0g3v0077669	-0.66	0.04	Protein coding	Spastin [Medicago truncatula] gi|357463629|ref|XP_003602096.1|
Lj0g3v0077779	-4.14	0	Protein coding	PREDICTED: pleiotropic drug resistance protein 1-like [Cicer arietinum] gi|502147693|ref|XP_004506879.1|
Lj0g3v0077959	-0.65	0	Protein coding	Carbamoyl-phosphate synthase large chain [Medicago truncatula] gi|357453751|ref|XP_003597156.1|
Lj0g3v0078309	-4.5	0	Protein coding	Uncharacterized protein TCM_033363 [Theobroma cacao] gi|508722212|gb|EOY14109.1|
Lj0g3v0078459	-3.12	0.04	Protein coding	PREDICTED: protein notum homolog [Glycine max] gi|356498576|ref|XP_003518126.1|
Lj0g3v0078509	-1.45	0	Protein coding	unknown [Lotus japonicus] gi|388522097|gb|AFK49110.1|
Lj0g3v0078639	-3.18	0.03	Protein coding	Kinase superfamily protein isoform 2 [Theobroma cacao] gi|508704576|gb|EOX96472.1|
Lj0g3v0078649	-1.46	0	Protein coding	PREDICTED: monocopper oxidase-like protein SKU5-like [Glycine max] gi|356563298|ref|XP_003549901.1|
Lj0g3v0078759	-1.43	0	Protein coding	RecName: Full=Histone H2A_x0001_gi|7649159|gb|AAF65769.1|AF242311_1 histone H2A [Euphorbia esula] gi|62286683|sp|Q9M531.1|H2A_EUPES
Lj0g3v0078919	-1.5	0.03	Protein coding	PREDICTED: E3 ubiquitin-protein ligase RGLG2-like isoform X1 [Cicer arietinum] gi|502091422|ref|XP_004489546.1|
Lj0g3v0079069	-1.02	0.02	Protein coding	PREDICTED: probable WRKY transcription factor 70-like [Glycine max] gi|356516231|ref|XP_003526799.1|
Lj0g3v0079089	-1.1	0.05	Protein coding	PREDICTED: auxin-induced protein 5NG4-like [Glycine max] gi|356552691|ref|XP_003544696.1|
Lj0g3v0079179	-2.03	0	Protein coding	Trichome birefringence-like 39 [Theobroma cacao] gi|508702319|gb|EOX94215.1|
Lj0g3v0079239	-1.81	0.01	Protein coding	PREDICTED: hydrophobic protein LTI6B-like [Cicer arietinum] gi|502112982|ref|XP_004494505.1|
Lj0g3v0079269	-8.61	0	repeat	NoHit
Lj0g3v0079339	-3.97	0.03	Non-coding	NoHit
Lj0g3v0079379	-1.32	0.02	Protein coding	PREDICTED: dentin sialophosphoprotein-like [Cicer arietinum] gi|502135485|ref|XP_004502350.1|
Lj0g3v0079849	-1.04	0	Protein coding	expansin A5 [Glycine max] gi|359385909|gb|AEV43315.1|
Lj0g3v0079899	-1	0	Protein coding	Uncharacterized protein isoform 1 [Theobroma cacao] gi|508720879|gb|EOY12776.1|
Lj0g3v0079909	-1.44	0	Protein coding	PREDICTED: acid phosphatase 1-like [Cicer arietinum] gi|502158378|ref|XP_004511128.1|
Lj0g3v0079919	-3.53	0	Protein coding	22.7 kDa class IV heat shock protein [Medicago truncatula] gi|357495825|ref|XP_003618201.1|
Lj0g3v0079959	-1.97	0.01	repeat	NoHit
Lj0g3v0080599	-1.17	0	Protein coding	sterol glucosyltransferase 1 [Lotus japonicus] gi|371753857|gb|AEX55299.1|
Lj0g3v0080799	-1.88	0.05	Protein coding	PREDICTED: RNA-dependent RNA polymerase 1-like [Glycine max] gi|356519367|ref|XP_003528344.1|
Lj0g3v0080869	-2.19	0	Protein coding	PREDICTED: probable amino acid permease 7-like [Glycine max] gi|356569591|ref|XP_003552982.1|
Lj0g3v0080909	-1.62	0.05	Protein coding	Protein CHUP1 [Medicago truncatula] gi|357479207|ref|XP_003609889.1|
Lj0g3v0081039	-1.85	0	Protein coding	heat shock protein 70 [Saussurea medusa] gi|30962610|gb|AAP42157.1|AF509339_1
Lj0g3v0081239	-2.34	0	Protein coding	Uncharacterized protein TCM_000586 [Theobroma cacao] gi|508699471|gb|EOX91367.1|
Lj0g3v0081369	-6.93	0
Lj0g3v0081509	-1.35	0	Protein coding	Uncharacterized protein TCM_029854 [Theobroma cacao] gi|508780969|gb|EOY28225.1|
Lj0g3v0081669	-4.06	0	Protein coding	PREDICTED: calcium-binding protein PBP1-like [Cicer arietinum] gi|502083083|ref|XP_004487354.1|
Lj0g3v0082699	-0.89	0	Protein coding	Carboxyl-terminal proteinase [Medicago truncatula] gi|357461895|ref|XP_003601229.1|
Lj0g3v0082839	-4.3	0	Protein coding	class II small heat shock protein Le-HSP17.6 [Arachis hypogaea] gi|194466081|gb|ACF74271.1|
Lj0g3v0083059	-0.97	0	Protein coding	Ser/Thr protein kinase [Lotus japonicus] gi|62857012|dbj|BAD95891.1|
Lj0g3v0083279	-1.8	0	Protein coding	hypothetical protein VCUG_01709 [Vavraia culicis 'floridensis'] gi|429964811|gb|ELA46809.1|
Lj0g3v0083289	-1.97	0	Protein coding	PREDICTED: probable pectinesterase/pectinesterase inhibitor 7-like [Glycine max] gi|356570974|ref|XP_003553657.1|
Lj0g3v0083329	-2.47	0.02
Lj0g3v0083829	-4.18	0.02	Non-coding	NoHit
Lj0g3v0084279	-0.6	0.03	Protein coding	Salicylic acid carboxyl methyltransferase [Medicago truncatula] gi|357518247|ref|XP_003629412.1|
Lj0g3v0084369	-2.05	0	Protein coding	catalase [Mycobacterium xenopi] gi|490016302|ref|WP_003918848.1|
Lj0g3v0084449	-1.9	0	Protein coding	PREDICTED: probable disease resistance protein At5g66900-like [Glycine max] gi|356565670|ref|XP_003551061.1|
Lj0g3v0084459	-0.61	0	Protein coding	PREDICTED: transmembrane 9 superfamily member 4-like [Cicer arietinum] gi|502134369|ref|XP_004502094.1|
Lj0g3v0084619	-8.35	0	Protein coding	Histidine decarboxylase [Medicago truncatula] gi|357443697|ref|XP_003592126.1|
Lj0g3v0084729	-4.16	0.04	Protein coding	PREDICTED: small glutamine-rich tetratricopeptide repeat-containing protein-like isoform 1 [Glycine max] gi|356549136|ref|XP_003542953.1|
Lj0g3v0085029	-1.29	0.02	Protein coding	Uncharacterized protein TCM_011920 [Theobroma cacao] gi|508710336|gb|EOY02233.1|
Lj0g3v0085069	-0.86	0	Protein coding	PREDICTED: osmotin-like protein-like [Glycine max] gi|356542459|ref|XP_003539684.1|
Lj0g3v0085089	-3.64	0.01	Non-coding	NoHit
Lj0g3v0085309	-0.99	0.01	Protein coding	PREDICTED: DNA replication licensing factor mcm4-B-like [Glycine max] gi|356538731|ref|XP_003537854.1|
Lj0g3v0085409	-4.64	0.04	Protein coding	PREDICTED: myosin-M heavy chain-like [Cicer arietinum] gi|502179026|ref|XP_004516358.1|
Lj0g3v0085459	-2.76	0.05	Protein coding	PREDICTED: nodulation protein H-like [Cicer arietinum] gi|502152921|ref|XP_004509154.1|
Lj0g3v0085739	-1.96	0.02	Protein coding	NoHit
Lj0g3v0085839	-1.5	0.05	Protein coding	PREDICTED: (+)-pulegone reductase-like [Glycine max] gi|356543702|ref|XP_003540299.1|
Lj0g3v0085889	-2.64	0.01	Protein coding	PREDICTED: 17.9 kDa class II heat shock protein-like [Glycine max] gi|356564017|ref|XP_003550253.1|
Lj0g3v0085959	-1.12	0	repeat	NoHit
Lj0g3v0086049	-2.34	0.01	Protein coding	Os04g0319600 [Oryza sativa Japonica Group] gi|297602457|ref|NP_001052454.2|
Lj0g3v0086209	-0.9	0.05	Protein coding	PREDICTED: pleiotropic drug resistance protein 1-like [Glycine max] gi|356519409|ref|XP_003528365.1|
Lj0g3v0086299	-0.66	0	Protein coding	VDAC1.3 [Lotus japonicus] gi|36957198|gb|AAQ87021.1|
Lj0g3v0086619	-3.82	0	Non-coding	NoHit
Lj0g3v0086679	-2.39	0.02	Protein coding	PREDICTED: ubiquitin carboxyl-terminal hydrolase 7 isoform X2 [Mustela putorius furo] gi|511852390|ref|XP_004750456.1|
Lj0g3v0086839	-1.1	0	Protein coding	PREDICTED: UDP-glycosyltransferase 74E2-like [Glycine max] gi|356559587|ref|XP_003548080.1|
Lj0g3v0087319	-1	0	Protein coding	Late cornified envelope protein 1E [Theobroma cacao] gi|508704464|gb|EOX96360.1|
Lj0g3v0087369	-2.23	0	repeat	NoHit
Lj0g3v0087419	-1.6	0	Protein coding	PREDICTED: phytoene dehydrogenase chloroplastic/chromoplastic-like [Cicer arietinum] gi|502135246|ref|XP_004502268.1|
Lj0g3v0087429	-1.24	0.01	Protein coding	PREDICTED: probable inactive serine/threonine-protein kinase bub1-like [Cicer arietinum] gi|502130042|ref|XP_004500510.1|
Lj0g3v0087509	-0.92	0.03	Protein coding	NoHit
Lj0g3v0087769	-1.33	0	Protein coding	Fimbrin [Medicago truncatula] gi|357513165|ref|XP_003626871.1|
Lj0g3v0087909	-1.67	0	Non-coding	NoHit
Lj0g3v0087979	-2.67	0	Non-coding	NoHit
Lj0g3v0088269	-0.77	0	Protein coding	TPA: histone H4.3 [Zea mays] gi|414589551|tpg|DAA40122.1|
Lj0g3v0088379	-0.99	0	Non-coding	NoHit
Lj0g3v0088499	-0.61	0.01	Protein coding	PREDICTED: leucine-rich repeat extensin-like protein 5-like partial [Cucumis sativus] gi|449533433|ref|XP_004173680.1|
Lj0g3v0088569	-1.1	0.03	Protein coding	ACT domain repeat 3 isoform 1 [Theobroma cacao] gi|508724613|gb|EOY16510.1|
Lj0g3v0088649	-2.19	0.03	Protein coding	T-complex protein 11 [Arabidopsis lyrata subsp. lyrata] gi|297845328|ref|XP_002890545.1|
Lj0g3v0088789	-2.5	0.02	Non-coding	NoHit
Lj0g3v0088829	-0.86	0.01
Lj0g3v0088849	-0.99	0	Protein coding	orf170 gene product (mitochondrion) [Beta vulgaris subsp. vulgaris] gi|9838421|ref|NP_064034.1|
Lj0g3v0088939	-2.41	0	Protein coding	PREDICTED: ABC transporter C family member 10-like [Glycine max] gi|356561462|ref|XP_003549000.1|
Lj0g3v0088989	-0.91	0	Protein coding	PREDICTED: UDP-glycosyltransferase 71D1-like [Cicer arietinum] gi|502095988|ref|XP_004490589.1|
Lj0g3v0089479	-5.33	0	Protein coding	PREDICTED: glycine-rich cell wall structural protein 1-like [Cicer arietinum] gi|502146001|ref|XP_004506276.1|
Lj0g3v0089819	-0.8	0	Protein coding	PREDICTED: thymidine kinase-like [Cicer arietinum] gi|502134616|ref|XP_004502182.1|
Lj0g3v0089939	-1.52	0	Protein coding	sieve element occlusion by forisomes 3 [Medicago truncatula] gi|307101678|gb|ADN32804.1|
Lj0g3v0090239	-3.94	0	Protein coding	phosphate transporter 5 [Astragalus sinicus] gi|407911912|gb|AFU50504.1|
Lj0g3v0090629	-0.79	0.02	Protein coding	Uncharacterized protein isoform 1 [Theobroma cacao] gi|508705064|gb|EOX96960.1|
Lj0g3v0091049	-0.97	0	Protein coding	PREDICTED: periaxin-like [Cicer arietinum] gi|502087002|ref|XP_004488396.1|
Lj0g3v0091899	-1.64	0.03	Non-coding	NoHit
Lj0g3v0092139	-1.15	0	Protein coding	PREDICTED: trichohyalin-like [Cicer arietinum] gi|502089928|ref|XP_004489065.1|
Lj0g3v0092229	-0.7	0.01	Protein coding	Putative disease-resistance protein SR1 [Medicago truncatula] gi|357494485|ref|XP_003617531.1|
Lj0g3v0092259	-4.27	0.04	repeat	NoHit
Lj0g3v0092479	-2.48	0	Protein coding	PREDICTED: protein TIFY 6B-like [Glycine max] gi|356531138|ref|XP_003534135.1|
Lj0g3v0092539	-1.83	0	Protein coding	PREDICTED: cytochrome P450 85A-like [Glycine max] gi|356551287|ref|XP_003544008.1|
Lj0g3v0092669	-2.14	0	repeat	NoHit
Lj0g3v0092909	-0.93	0	Protein coding	PREDICTED: DNA-directed RNA polymerase E subunit 1-like [Cicer arietinum] gi|502158103|ref|XP_004511031.1|
Lj0g3v0092989	-6.25	0	Non-coding	NoHit
Lj0g3v0093709	-0.83	0	Protein coding	Myosin-like protein [Medicago truncatula] gi|357463145|ref|XP_003601854.1|
Lj0g3v0093829	-1.95	0	Protein coding	Lysine-specific demethylase 3B [Medicago truncatula] gi|357444853|ref|XP_003592704.1|
Lj0g3v0094289	-2.99	0.04	Protein coding	NoHit
Lj0g3v0094389	-1.69	0.01	Protein coding	PREDICTED: probably inactive leucine-rich repeat receptor-like protein kinase At1g50610-like [Cicer arietinum] gi|502089636|ref|XP_004488972.1|
Lj0g3v0094579	-2.49	0	Protein coding	PREDICTED: G2/mitotic-specific cyclin-2-like [Cicer arietinum] gi|502081685|ref|XP_004486936.1|
Lj0g3v0094589	-1.73	0	Protein coding	Hypothetical protein CBG05841 [Caenorhabditis briggsae] gi|268536014|ref|XP_002633142.1|
Lj0g3v0094689	-3.27	0.03	repeat	NoHit
Lj0g3v0094799	-1.42	0.02	Protein coding	PREDICTED: UDP-N-acetylmuramoyl-L-alanyl-D-glutamate--26-diaminopimelate ligase-like [Cicer arietinum] gi|502139262|ref|XP_004503706.1|
Lj0g3v0095019	-2.56	0.01	Non-coding	NoHit
Lj0g3v0095939	-0.63	0.04	Protein coding	PREDICTED: pantothenate kinase 2-like isoform X1 [Cicer arietinum] gi|502133886|ref|XP_004501924.1|
Lj0g3v0096009	-1.87	0	Non-coding	NoHit
Lj0g3v0096069	-1.1	0	Protein coding	PREDICTED: peptide-N4-(N-acetyl-beta-glucosaminyl)asparagine amidase A-like isoform X1 [Cicer arietinum] gi|502169612|ref|XP_004514647.1|
Lj0g3v0096079	-0.84	0	Protein coding	PREDICTED: peptide-N4-(N-acetyl-beta-glucosaminyl)asparagine amidase A-like isoform X1 [Cicer arietinum] gi|502169612|ref|XP_004514647.1|
Lj0g3v0096129	-0.78	0	Protein coding	PREDICTED: ras-related protein RABA1b-like [Cicer arietinum] gi|502089777|ref|XP_004489015.1|
Lj0g3v0096339	-4.85	0.01	Protein coding	Auxin response factor [Medicago truncatula] gi|357494039|ref|XP_003617308.1|
Lj0g3v0097519	-2.03	0	Non-coding	NoHit
Lj0g3v0097999	-2.58	0.05	repeat	NoHit
Lj0g3v0098319	-1.17	0	Protein coding	PREDICTED: probable methyltransferase PMT15-like [Cicer arietinum] gi|502157387|ref|XP_004510859.1|
Lj0g3v0098799	-1.61	0.01	Non-coding	NoHit
Lj0g3v0099009	-1.12	0.02	Non-coding	NoHit
Lj0g3v0099019	-4.17	0.05	Non-coding	NoHit
Lj0g3v0099699	-1.59	0	Protein coding	PREDICTED: WEB family protein At2g40480-like [Cicer arietinum] gi|502130150|ref|XP_004500548.1|
Lj0g3v0099729	-2.57	0	Protein coding	Plastid movement impaired 2 [Theobroma cacao] gi|508712106|gb|EOY04003.1|
Lj0g3v0099769	-1.59	0	Protein coding	CCP [Medicago truncatula] gi|357494181|ref|XP_003617379.1|
Lj0g3v0099849	-2.45	0	Non-coding	NoHit
Lj0g3v0099859	-1.96	0	Protein coding	PREDICTED: gibberellin 2-beta-dioxygenase 2-like [Glycine max] gi|356536677|ref|XP_003536863.1|
Lj0g3v0099889	-4.85	0	Protein coding	PREDICTED: LOW QUALITY PROTEIN: probable pectinesterase 53-like [Vitis vinifera] gi|359479965|ref|XP_003632380.1|
Lj0g3v0099909	-1.61	0	Protein coding	PREDICTED: glucan endo-13-beta-glucosidase 2-like [Glycine max] gi|356553276|ref|XP_003544983.1|
Lj0g3v0099929	-2.92	0.03	Protein coding	DEAD-box ATP-dependent RNA helicase [Medicago truncatula] gi|357476875|ref|XP_003608723.1|
Lj0g3v0100269	-4.11	0.05	Protein coding	Cc-nbs-lrr resistance protein [Medicago truncatula] gi|357458247|ref|XP_003599404.1|
Lj0g3v0100319	-1.05	0	Non-coding	NoHit
Lj0g3v0100659	-1.97	0	Protein coding	PREDICTED: probable disease resistance protein At5g66900-like [Cicer arietinum] gi|502152977|ref|XP_004509177.1|
Lj0g3v0100779	-1.06	0	Protein coding	PREDICTED: U-box domain-containing protein 33-like [Glycine max] gi|356522608|ref|XP_003529938.1|
Lj0g3v0100959	-1.68	0	Protein coding	PREDICTED: reticulon-like protein B17-like [Glycine max] gi|356515152|ref|XP_003526265.1|
Lj0g3v0101359	-1.41	0.02	Protein coding	Uncharacterized protein isoform 1 [Theobroma cacao] gi|508773502|gb|EOY20758.1|
Lj0g3v0101709	-5.07	0.04	Non-coding	NoHit
Lj0g3v0102139	-2.85	0	Protein coding	Os01g0498200 [Oryza sativa Japonica Group] gi|115436738|ref|NP_001043124.1|
Lj0g3v0102179	-1.63	0	Protein coding	PREDICTED: lysM domain receptor-like kinase 4-like [Cicer arietinum] gi|502123143|ref|XP_004498011.1|
Lj0g3v0102229	-1.21	0	Protein coding	PREDICTED: cytochrome P450 86A1-like [Cicer arietinum] gi|502129244|ref|XP_004500237.1|
Lj0g3v0102449	-3.03	0	Protein coding	PREDICTED: fatty acyl-CoA reductase 3-like [Glycine max] gi|356543580|ref|XP_003540238.1|
Lj0g3v0102749	-0.7	0	Protein coding	Subtilisin-like serine protease [Medicago truncatula] gi|357514271|ref|XP_003627424.1|
Lj0g3v0103019	-0.87	0.01	Non-coding	NoHit
Lj0g3v0103419	-1.11	0	Protein coding	PREDICTED: delta(7)-sterol-C5(6)-desaturase-like [Cicer arietinum] gi|502091398|ref|XP_004489538.1|
Lj0g3v0104079	-1.08	0	Protein coding	PREDICTED: adenine/guanine permease AZG2-like [Cicer arietinum] gi|502133610|ref|XP_004501828.1|
Lj0g3v0104089	-1.09	0	Protein coding	PREDICTED: adenine/guanine permease AZG2-like [Cicer arietinum] gi|502133610|ref|XP_004501828.1|
Lj0g3v0104129	-2.06	0.03	Protein coding	Photosystem Q(B) protein [Medicago truncatula] gi|357502807|ref|XP_003621692.1|
Lj0g3v0104369	-4.48	0.05	Non-coding	NoHit
Lj0g3v0104399	-0.76	0	Protein coding	NHL domain-containing protein isoform 2 [Theobroma cacao] gi|508708508|gb|EOY00405.1|
Lj0g3v0104479	-0.69	0	Protein coding	PREDICTED: protein LONGIFOLIA 1-like [Cicer arietinum] gi|502178002|ref|XP_004516159.1|
Lj0g3v0104559	-1.18	0.04	Protein coding	PREDICTED: serrate RNA effector molecule-like [Glycine max] gi|356510406|ref|XP_003523929.1|
Lj0g3v0104999	-1.74	0	Protein coding	ferric reductase [Lotus japonicus] gi|331271992|gb|AED02590.1|
Lj0g3v0105009	-1.76	0	Protein coding	ferric reductase [Lotus japonicus] gi|331271992|gb|AED02590.1|
Lj0g3v0105409	-0.95	0	Protein coding	PREDICTED: glyceraldehyde-3-phosphate dehydrogenase cytosolic-like [Cicer arietinum] gi|502135422|ref|XP_004502328.1|
Lj0g3v0105529	-1.86	0.04	Protein coding	PREDICTED: protein SGT1 homolog B-like [Glycine max] gi|356559728|ref|XP_003548149.1|
Lj0g3v0105629	-0.89	0.05	Protein coding	PREDICTED: transcription factor bHLH68-like isoform 1 [Glycine max] gi|356523767|ref|XP_003530506.1|
Lj0g3v0105729	-0.92	0	Protein coding	PREDICTED: serine carboxypeptidase-like 48-like isoform X2 [Cicer arietinum] gi|502145515|ref|XP_004506061.1|
Lj0g3v0105799	-3.49	0.05	Non-coding	NoHit
Lj0g3v0105869	-0.85	0	Protein coding	shikimate O-hydroxycinnamoyltransferase [Trifolium pratense] gi|206730709|gb|ACI16630.1|
Lj0g3v0105939	-3.56	0	Protein coding	PREDICTED: 23-bisphosphoglycerate-dependent phosphoglycerate mutase-like [Glycine max] gi|356508122|ref|XP_003522809.1|
Lj0g3v0105949	-0.71	0	Protein coding	PREDICTED: random slug protein 5-like isoform X1 [Cicer arietinum] gi|502166215|ref|XP_004513825.1|
Lj0g3v0105959	-1.65	0	Protein coding	PREDICTED: probable beta-D-xylosidase 7-like [Cicer arietinum] gi|502166228|ref|XP_004513829.1|
Lj0g3v0106199	-0.91	0	Protein coding	beta-lactamase domain-containing protein [Granulicella tundricola MP5ACTX9] gi|322435913|ref|YP_004218125.1|
Lj0g3v0106329	-2.03	0	Protein coding	Interferon-induced GTP-binding protein Mx [Medicago truncatula] gi|357519157|ref|XP_003629867.1|
Lj0g3v0106659	-0.78	0	Protein coding	PREDICTED: kinesin-3-like [Glycine max] gi|356549817|ref|XP_003543287.1|
Lj0g3v0106689	-2.7	0.01	Non-coding	NoHit
Lj0g3v0106729	-6.27	0	Protein coding	Auxin-induced protein 5NG4 [Medicago truncatula] gi|357461547|ref|XP_003601055.1|
Lj0g3v0106749	-1.19	0.04	Protein coding	hypothetical protein BEWA_007150 [Babesia equi] gi|510904931|ref|XP_004830972.1|
Lj0g3v0106869	-0.6	0.03	Protein coding	PREDICTED: cleavage and polyadenylation specificity factor subunit 2-like isoform 2 [Glycine max] gi|356530858|ref|XP_003533996.1|
Lj0g3v0106989	-0.63	0	Non-coding	NoHit
Lj0g3v0107049	-1.79	0	Protein coding	PREDICTED: RING-H2 finger protein ATL54-like [Glycine max] gi|356551725|ref|XP_003544224.1|
Lj0g3v0107099	-1.85	0	Protein coding	PREDICTED: rRNA 2'-O-methyltransferase fibrillarin 2-like [Glycine max] gi|356518852|ref|XP_003528091.1|
Lj0g3v0107369	-2	0	Protein coding	PREDICTED: serine/threonine-protein kinase OXI1-like [Glycine max] gi|356503073|ref|XP_003520336.1|
Lj0g3v0107379	-1.3	0	Protein coding	dCTP pyrophosphatase [Medicago truncatula] gi|357504985|ref|XP_003622781.1|
Lj0g3v0107409	-1.83	0	Protein coding	PREDICTED: 125 kDa kinesin-related protein-like isoform 1 [Glycine max] gi|356558395|ref|XP_003547492.1|
Lj0g3v0107859	-1.12	0.01	Protein coding	PREDICTED: bidirectional sugar transporter SWEET2-like [Glycine max] gi|356544144|ref|XP_003540515.1|
Lj0g3v0108239	-3.63	0.01	Protein coding	PREDICTED: probable glutathione S-transferase-like [Glycine max] gi|356520951|ref|XP_003529123.1|
Lj0g3v0108379	-1.16	0	Protein coding	PREDICTED: LOW QUALITY PROTEIN: basic blue protein-like [Glycine max] gi|356509342|ref|XP_003523409.1|
Lj0g3v0108439	-0.76	0.02	repeat	NoHit
Lj0g3v0108489	-0.91	0	Protein coding	PREDICTED: methionine gamma-lyase-like [Cicer arietinum] gi|502116597|ref|XP_004495508.1|
Lj0g3v0108509	-1.18	0.02	Protein coding	PREDICTED: flavonol synthase/flavanone 3-hydroxylase-like [Fragaria vesca subsp. vesca] gi|470149251|ref|XP_004310153.1|
Lj0g3v0108729	-3.11	0	Protein coding	histidine kinase 1 [Lotus japonicus] gi|113911570|gb|ABI48271.1|
Lj0g3v0109209	-0.75	0	Protein coding	NoHit
Lj0g3v0109229	-0.69	0.01	Protein coding	MYB-type transcription factor [Lotus japonicus] gi|283132363|dbj|BAI63587.1|
Lj0g3v0109249	-1.65	0	Protein coding	PREDICTED: gibberellin 3-beta-dioxygenase 1-like [Glycine max] gi|356552539|ref|XP_003544624.1|
Lj0g3v0109269	-1.26	0	Protein coding	PREDICTED: probable inactive purple acid phosphatase 29-like [Glycine max] gi|356573279|ref|XP_003554790.1|
Lj0g3v0109289	-2.57	0	Protein coding	PREDICTED: dentin sialophosphoprotein-like [Cicer arietinum] gi|502092161|ref|XP_004489726.1|
Lj0g3v0109299	-1.05	0	Protein coding	PREDICTED: dentin sialophosphoprotein-like [Cicer arietinum] gi|502092161|ref|XP_004489726.1|
Lj0g3v0109489	-1.52	0	Protein coding	PREDICTED: syntaxin-related protein KNOLLE-like [Glycine max] gi|356559528|ref|XP_003548051.1|
Lj0g3v0109639	-0.85	0.02	Protein coding	DUF246 domain-containing protein [Medicago truncatula] gi|357476829|ref|XP_003608700.1|
Lj0g3v0109989	-3.88	0.01	Protein coding	PREDICTED: LOW QUALITY PROTEIN: rop guanine nucleotide exchange factor 1-like [Glycine max] gi|356553808|ref|XP_003545244.1|
Lj0g3v0110229	-1.72	0	Protein coding	PREDICTED: subtilisin-like protease-like [Glycine max] gi|356554917|ref|XP_003545787.1|
Lj0g3v0110239	-0.95	0.04	Non-coding	NoHit
Lj0g3v0110259	-8.1	0	Protein coding	PREDICTED: taxadien-5-alpha-ol O-acetyltransferase-like [Cicer arietinum] gi|502145702|ref|XP_004506141.1|
Lj0g3v0110329	-4.47	0	Protein coding	Heat shock protein [Medicago truncatula] gi|357449951|ref|XP_003595252.1|
Lj0g3v0110379	-0.95	0.01	Non-coding	NoHit
Lj0g3v0110389	-0.95	0.01	Protein coding	Cation proton exchanger [Medicago truncatula] gi|357458005|ref|XP_003599283.1|
Lj0g3v0110489	-1.85	0	Protein coding	cytochrome P450 reductase [Lotus japonicus] gi|197209812|dbj|BAG68945.1|
Lj0g3v0110619	-4.36	0	Protein coding	ROK family protein [Isosphaera pallida ATCC 43644] gi|320102290|ref|YP_004177881.1|
Lj0g3v0110939	-0.95	0	Protein coding	PREDICTED: salt tolerance protein-like isoform 1 [Glycine max] gi|356538889|ref|XP_003537933.1|
Lj0g3v0111149	-5.15	0	Protein coding	hypothetical protein SORBIDRAFT_03g000360 [Sorghum bicolor] gi|242055793|ref|XP_002457042.1|
Lj0g3v0111179	-1.43	0	Protein coding	PREDICTED: probable disease resistance protein At5g66900-like [Glycine max] gi|356565670|ref|XP_003551061.1|
Lj0g3v0111349	-4.79	0	Protein coding	endo-14-beta-glucanase [Populus trichocarpa] gi|347466575|gb|AEO97200.1|
Lj0g3v0111419	-1.68	0	Protein coding	Remorin [Medicago truncatula] gi|357437795|ref|XP_003589173.1|
Lj0g3v0111739	-2.02	0	Protein coding	PREDICTED: extensin-2-like [Cicer arietinum] gi|502124916|ref|XP_004498723.1|
Lj0g3v0111759	-2.59	0	Protein coding	PREDICTED: extensin-2-like [Cicer arietinum] gi|502124916|ref|XP_004498723.1|
Lj0g3v0111769	-3.8	0	Protein coding	PREDICTED: extensin-2-like [Cicer arietinum] gi|502124916|ref|XP_004498723.1|
Lj0g3v0112059	-8.34	0	Protein coding	2-succinylbenzoate-CoA ligase [Medicago truncatula] gi|357460691|ref|XP_003600627.1|
Lj0g3v0112259	-1.71	0.02	Protein coding	HORMA domain-containing protein [Medicago truncatula] gi|357463013|ref|XP_003601788.1|
Lj0g3v0112609	-2.13	0	Protein coding	Uncharacterized protein TCM_034016 [Theobroma cacao] gi|508722829|gb|EOY14726.1|
Lj0g3v0112629	-2.07	0	Protein coding	PREDICTED: galactose oxidase-like [Glycine max] gi|356494873|ref|XP_003516307.1|
Lj0g3v0112719	-2.21	0	Protein coding	Delta-6-desaturase [Medicago truncatula] gi|357437417|ref|XP_003588984.1|
Lj0g3v0112799	-1.82	0	Protein coding	unknown [Glycine max] gi|255638013|gb|ACU19322.1|
Lj0g3v0112809	-0.92	0	Protein coding	PREDICTED: WD repeat-containing protein 26-like [Bombyx mori] gi|512909528|ref|XP_004926943.1|
Lj0g3v0112839	-1.68	0	Protein coding	Bowman-Birk type protease inhibitor-like precursor [Glycine max] gi|351722763|ref|NP_001237767.1|
Lj0g3v0112859	-1.53	0	Protein coding	Kunitz-type trypsin inhibitor-like 1 protein [Medicago truncatula] gi|357498565|ref|XP_003619571.1|
Lj0g3v0113749	-0.87	0
Lj0g3v0113989	-0.82	0.01	Protein coding	PREDICTED: vacuolar iron transporter homolog 4-like [Cucumis sativus] gi|449444935|ref|XP_004140229.1|
Lj0g3v0114149	-0.93	0	Protein coding	PREDICTED: TMV resistance protein N-like [Glycine max] gi|356561214|ref|XP_003548878.1|
Lj0g3v0114239	-3.09	0.04	Protein coding	PREDICTED: villin-2-like [Solanum lycopersicum] gi|460408618|ref|XP_004249740.1|
Lj0g3v0114349	-3.94	0.03	Non-coding	NoHit
Lj0g3v0114839	-3.07	0	Protein coding	PREDICTED: oligopeptide transporter 6-like [Glycine max] gi|356518649|ref|XP_003527991.1|
Lj0g3v0114849	-1.26	0	Protein coding	PREDICTED: probable protein phosphatase 2C 5-like [Glycine max] gi|356535037|ref|XP_003536055.1|
Lj0g3v0115049	-1.66	0	Protein coding	PREDICTED: formin-like protein 8-like [Glycine max] gi|356524087|ref|XP_003530664.1|
Lj0g3v0115579	-1.6	0	Protein coding	delta-pyrroline-5-carboxylate synthetase [Lespedeza potaninii] gi|411117725|gb|AFW04294.1|
Lj0g3v0115709	-2.11	0	Protein coding	PREDICTED: probable inactive receptor kinase At5g58300-like [Glycine max] gi|356537708|ref|XP_003537367.1|
Lj0g3v0115869	-0.59	0.01	Protein coding	PREDICTED: E3 ubiquitin-protein ligase BRE1-like 1-like isoform X2 [Cicer arietinum] gi|502103046|ref|XP_004492186.1|
Lj0g3v0116259	-1.56	0	Protein coding	PREDICTED: probable peptide/nitrate transporter At3g53960-like [Glycine max] gi|356496092|ref|XP_003516904.1|
Lj0g3v0116609	-3.97	0	Non-coding	NoHit
Lj0g3v0116649	-1.03	0.03	Protein coding	21 kDa seed protein [Medicago truncatula] gi|357499767|ref|XP_003620172.1|
Lj0g3v0116739	-5.88	0	Protein coding	(+)-delta-cadinene synthase isozyme C2 [Medicago truncatula] gi|357452561|ref|XP_003596557.1|
Lj0g3v0116979	-3.6	0.04	Protein coding	PREDICTED: E3 ubiquitin-protein ligase ATL6-like [Brachypodium distachyon] gi|357139193|ref|XP_003571169.1|
Lj0g3v0117039	-1.27	0	Protein coding	Sigma factor sigB regulation protein rsbQ [Medicago truncatula] gi|357476343|ref|XP_003608457.1|
Lj0g3v0117299	-0.63	0	Non-coding	NoHit
Lj0g3v0117349	-2.15	0.05	Protein coding	Adenine nucleotide alpha hydrolases-like superfamily protein [Theobroma cacao] gi|508724369|gb|EOY16266.1|
Lj0g3v0117359	-1.32	0	Protein coding	PREDICTED: UDP-galactose transporter 1-like [Glycine max] gi|356549087|ref|XP_003542929.1|
Lj0g3v0117429	-2.05	0	Protein coding	Proteasome inhibitor-related [Theobroma cacao] gi|508715476|gb|EOY07373.1|
Lj0g3v0117459	-6.06	0	Protein coding	Sacsin [Medicago truncatula] gi|357513125|ref|XP_003626851.1|
Lj0g3v0118129	-0.89	0	Protein coding	PREDICTED: 6-hydroxynicotinate 3-monooxygenase-like [Glycine max] gi|356536384|ref|XP_003536718.1|
Lj0g3v0118379	-0.98	0.04	Protein coding	PREDICTED: cyclin-dependent kinase inhibitor 7-like [Cicer arietinum] gi|502152913|ref|XP_004509150.1|
Lj0g3v0118409	-0.7	0.01	Non-coding	NoHit
Lj0g3v0118899	-1.97	0	Protein coding	PREDICTED: UDP-glycosyltransferase 85A3-like partial [Cicer arietinum] gi|502134100|ref|XP_004502000.1|
Lj0g3v0119119	-1.25	0.02	Protein coding	Matrix metalloprotease [Medicago truncatula] gi|357486209|ref|XP_003613392.1|
Lj0g3v0119409	-4.83	0.01	Protein coding	NBS-LRR type disease resistance protein [Medicago truncatula] gi|357458135|ref|XP_003599348.1|
Lj0g3v0119729	-0.93	0
Lj0g3v0120039	-1.93	0.05	Protein coding	Polyadenylate-binding protein 2-A [Medicago truncatula] gi|357457685|ref|XP_003599123.1|
Lj0g3v0120279	-2.93	0.01	Protein coding	PREDICTED: LOW QUALITY PROTEIN: cysteine-rich receptor-like protein kinase 15-like [Glycine max] gi|356574376|ref|XP_003555324.1|
Lj0g3v0120309	-1.1	0	Protein coding	PREDICTED: DUF21 domain-containing protein At1g55930 chloroplastic-like [Glycine max] gi|356553522|ref|XP_003545104.1|
Lj0g3v0120549	-0.87	0
Lj0g3v0120679	-1.35	0.03	Protein coding	Translin-associated protein X [Medicago truncatula] gi|357516891|ref|XP_003628734.1|
Lj0g3v0120729	-0.94	0.04	Protein coding	Uncharacterized protein TCM_004461 [Theobroma cacao] gi|508702953|gb|EOX94849.1|
Lj0g3v0121009	-1.43	0	Protein coding	PREDICTED: probable sugar phosphate/phosphate translocator At1g06470-like [Cicer arietinum] gi|502156204|ref|XP_004510358.1|
Lj0g3v0121219	-1.23	0.01	Non-coding	NoHit
Lj0g3v0121279	-2.03	0.04	Protein coding	PREDICTED: calmodulin-binding transcription activator 4-like [Glycine max] gi|356569172|ref|XP_003552779.1|
Lj0g3v0121939	-1.56	0.01	Protein coding	Glycine-rich RNA-binding protein [Medicago truncatula] gi|357445711|ref|XP_003593133.1|
Lj0g3v0122299	-3.2	0.01	Protein coding	PREDICTED: pentatricopeptide repeat-containing protein At3g02650 mitochondrial-like [Cicer arietinum] gi|502134331|ref|XP_004502080.1|
Lj0g3v0122529	-0.72	0.01	Protein coding	PREDICTED: 26S proteasome regulatory subunit 4 homolog A-like [Glycine max] gi|356505102|ref|XP_003521331.1|
Lj0g3v0122869	-2.47	0.03	Protein coding	Elongin-A [Medicago truncatula] gi|357459275|ref|XP_003599918.1|
Lj0g3v0123219	-0.91	0.03	Protein coding	seed maturation protein PM35 [Glycine max] gi|351723735|ref|NP_001238313.1|
Lj0g3v0123239	-1.33	0.03	repeat	NoHit
Lj0g3v0123269	-1.59	0	Protein coding	PREDICTED: S-type anion channel SLAH3-like [Glycine max] gi|356561468|ref|XP_003549003.1|
Lj0g3v0123319	-1.33	0	Protein coding	PREDICTED: GDSL esterase/lipase At3g26430-like [Glycine max] gi|356571812|ref|XP_003554066.1|
Lj0g3v0123579	-1.72	0	Non-coding	NoHit
Lj0g3v0123959	-2.06	0	Protein coding	PREDICTED: transcription factor bHLH135-like [Cicer arietinum] gi|502126770|ref|XP_004499430.1|
Lj0g3v0123999	-1.34	0.01	Protein coding	F-box family protein [Medicago truncatula] gi|357483771|ref|XP_003612172.1|
Lj0g3v0124099	-1.37	0	Non-coding	NoHit
Lj0g3v0124229	-5.17	0	Protein coding	PREDICTED: heterodimeric geranylgeranyl pyrophosphate synthase small subunit chloroplastic-like [Cicer arietinum] gi|502099160|ref|XP_004491403.1|
Lj0g3v0124389	-0.8	0	Protein coding	Hematological and neurological expressed 1-like protein [Theobroma cacao] gi|508700231|gb|EOX92127.1|
Lj0g3v0124419	-2.93	0	repeat	NoHit
Lj0g3v0124929	-0.88	0.03	Non-coding	NoHit
Lj0g3v0125079	-4.75	0.02	Non-coding	NoHit
Lj0g3v0125209	-1.02	0	Non-coding	NoHit
Lj0g3v0125299	-0.93	0	Protein coding	PREDICTED: multiple C2 and transmembrane domain-containing protein 2-like [Glycine max] gi|356520422|ref|XP_003528861.1|
Lj0g3v0125619	-4.77	0	Non-coding	NoHit
Lj0g3v0126429	-1.52	0	Protein coding	PREDICTED: copper-transporting ATPase RAN1-like isoform X1 [Cicer arietinum] gi|502141829|ref|XP_004504659.1|
Lj0g3v0126529	-3.34	0	Protein coding	lipoxygenase [Cicer arietinum] gi|7208773|emb|CAB76909.1|
Lj0g3v0126619	-6.48	0.03	Protein coding	PREDICTED: protein FAR1-RELATED SEQUENCE 5-like [Brachypodium distachyon] gi|357116326|ref|XP_003559933.1|
Lj0g3v0126639	-0.68	0.02	Protein coding	At2g16030 [Arabidopsis thaliana] gi|124301140|gb|ABN04822.1|
Lj0g3v0126779	-0.74	0	Protein coding	PREDICTED: probable serine/threonine-protein kinase At1g09600-like [Cicer arietinum] gi|502084528|ref|XP_004487708.1|
Lj0g3v0127499	-2.89	0	Protein coding	PREDICTED: microtubule-associated protein 70-2-like [Glycine max] gi|356503393|ref|XP_003520494.1|
Lj0g3v0127599	-4.55	0.05	Protein coding	Uncharacterized protein TCM_001251 [Theobroma cacao] gi|508700385|gb|EOX92281.1|
Lj0g3v0127649	-0.84	0	Protein coding	TPA: histone H4.3 [Zea mays] gi|414589551|tpg|DAA40122.1|
Lj0g3v0127719	-2.34	0	Protein coding	Aldose 1-epimerase [Medicago truncatula] gi|357501747|ref|XP_003621162.1|
Lj0g3v0127839	-1.55	0.05	Protein coding	PREDICTED: probable transcription factor KAN4-like [Glycine max] gi|356564221|ref|XP_003550354.1|
Lj0g3v0128059	-1.27	0.02	Protein coding	PREDICTED: anthocyanidin 3-O-glucosyltransferase 5-like [Glycine max] gi|356506424|ref|XP_003521983.1|
Lj0g3v0128069	-6.21	0	Protein coding	PREDICTED: anthocyanidin 3-O-glucosyltransferase 5-like [Glycine max] gi|356506424|ref|XP_003521983.1|
Lj0g3v0128279	-1.03	0	Protein coding	Uncharacterized protein TCM_011355 [Theobroma cacao] gi|508709587|gb|EOY01484.1|
Lj0g3v0128309	-6.53	0.03	Protein coding	Gb:AAF02129.1 isoform 1 [Theobroma cacao] gi|508716516|gb|EOY08413.1|
Lj0g3v0128429	-1.48	0	Protein coding	PREDICTED: WAT1-related protein At4g08300-like isoform X1 [Cicer arietinum] gi|502130192|ref|XP_004500562.1|
Lj0g3v0128499	-2.07	0	Protein coding	sieve element-occluding protein 3 [Medicago truncatula] gi|201067563|gb|ACH92804.1|
Lj0g3v0128879	-2.58	0
Lj0g3v0128889	-4.31	0.02
Lj0g3v0129059	-1.17	0	Protein coding	PREDICTED: glutamate synthase [NADH] gi|356571346|ref|XP_003553839.1|
Lj0g3v0129149	-2.13	0	Protein coding	PREDICTED: cell wall protein AWA1-like isoform X1 [Cicer arietinum] gi|502132152|ref|XP_004501243.1|
Lj0g3v0129459	-3.23	0	Non-coding	NoHit
Lj0g3v0129529	-1.66	0	Protein coding	PREDICTED: kinesin-related protein 4-like isoform X4 [Cicer arietinum] gi|502153443|ref|XP_004509341.1|
Lj0g3v0129629	-4.03	0	Protein coding	Chain A Crystal Structure Of Tamarind Chitinase Like Lectin (tcll)_x0001_gi|512125378|pdb|4B16|A Chain A Crystal Structure Of Tamarind Chitinase Like Lectin (tcll) Complexed With N-acetyl Glucosamine (glcnac)] gi|512125377|pdb|4B15|A
Lj0g3v0129909	-2.33	0.01	Protein coding	PREDICTED: probable beta-13-galactosyltransferase 10-like [Cicer arietinum] gi|502124992|ref|XP_004498753.1|
Lj0g3v0130489	-1.49	0	Non-coding	NoHit
Lj0g3v0130589	-1.06	0	Protein coding	PREDICTED: phosphoinositide phospholipase C 2-like [Cicer arietinum] gi|502097443|ref|XP_004490994.1|
Lj0g3v0130779	-2.71	0	Protein coding	PREDICTED: glycine-rich cell wall structural protein 1.8-like [Cicer arietinum] gi|502116493|ref|XP_004495458.1|
Lj0g3v0130789	-2.71	0.01	Non-coding	NoHit
Lj0g3v0131099	-1.41	0	Non-coding	NoHit
Lj0g3v0131139	-1.83	0	Protein coding	PREDICTED: glutaredoxin-C6-like [Cicer arietinum] gi|502125283|ref|XP_004498874.1|
Lj0g3v0131409	-2.46	0.05
Lj0g3v0131419	-1.58	0	Protein coding	PREDICTED: UDP-glycosyltransferase 85A3-like partial [Cicer arietinum] gi|502134100|ref|XP_004502000.1|
Lj0g3v0131439	-1.79	0.05	Protein coding	PREDICTED: alpha-xylosidase-like [Glycine max] gi|356526649|ref|XP_003531929.1|
Lj0g3v0131559	-1.52	0	Protein coding	PREDICTED: myosin-G heavy chain-like [Cicer arietinum] gi|502137306|ref|XP_004503040.1|
Lj0g3v0131659	-4	0.05	Protein coding	PREDICTED: C2 domain-containing protein At1g53590-like [Glycine max] gi|356555102|ref|XP_003545877.1|
Lj0g3v0131749	-4.56	0	Protein coding	PREDICTED: cytochrome P450 716B1-like [Glycine max] gi|356561205|ref|XP_003548874.1|
Lj0g3v0131769	-3.75	0	Protein coding	PREDICTED: aluminum-activated malate transporter 12-like [Fragaria vesca subsp. vesca] gi|470131626|ref|XP_004301694.1|
Lj0g3v0131779	-3.39	0	Protein coding	PREDICTED: aluminum-activated malate transporter 12-like [Fragaria vesca subsp. vesca] gi|470131626|ref|XP_004301694.1|
Lj0g3v0131819	-1.27	0	Protein coding	NBS resistance protein [Medicago truncatula] gi|357485385|ref|XP_003612980.1|
Lj0g3v0131869	-1.26	0	Protein coding	Monoacylglycerol lipase ABHD6 [Medicago truncatula] gi|357463311|ref|XP_003601937.1|
Lj0g3v0132009	-1.16	0.04	repeat	NoHit
Lj0g3v0132199	-4.22	0.02	Protein coding	PREDICTED: protein SRG1-like [Glycine max] gi|356567965|ref|XP_003552185.1|
Lj0g3v0132469	-1.95	0	Protein coding	PREDICTED: TMV resistance protein N-like [Glycine max] gi|356497765|ref|XP_003517729.1|
Lj0g3v0132529	-1.16	0	Protein coding	PREDICTED: agglutinin-like [Glycine max] gi|356569525|ref|XP_003552950.1|
Lj0g3v0132539	-2.46	0	Protein coding	Uncharacterized protein TCM_024813 [Theobroma cacao] gi|508717481|gb|EOY09378.1|
Lj0g3v0132649	-1.55	0	Protein coding	Arginine/serine-rich splicing factor [Medicago truncatula] gi|357462659|ref|XP_003601611.1|
Lj0g3v0132879	-1	0	Protein coding	PREDICTED: cytochrome P450 86A1-like [Glycine max] gi|356553060|ref|XP_003544876.1|
Lj0g3v0133049	-1.82	0	Protein coding	PREDICTED: transcription factor RF2b-like [Glycine max] gi|356542311|ref|XP_003539612.1|
Lj0g3v0133059	-1.74	0	Protein coding	Sodium/calcium exchanger family protein / calcium-binding EF hand family protein isoform 2 [Theobroma cacao] gi|508721277|gb|EOY13174.1|
Lj0g3v0133139	-2.49	0	Protein coding	NoHit
Lj0g3v0133149	-2.84	0	Protein coding	NoHit
Lj0g3v0133719	-4.64	0.02	Protein coding	phospho-2-dehydro-3-deoxyheptonate aldolase [Uncinocarpus reesii 1704] gi|258577569|ref|XP_002542966.1|
Lj0g3v0134189	-2.28	0	Protein coding	Small glutamine-rich tetratricopeptide repeat-containing protein [Medicago truncatula] gi|357489549|ref|XP_003615062.1|
Lj0g3v0134279	-0.79	0.01	Protein coding	lectin [Robinia pseudoacacia] gi|4115547|dbj|BAA36415.1|
Lj0g3v0134289	-2.8	0.01	Protein coding	Uncharacterized protein TCM_035113 [Theobroma cacao] gi|508724396|gb|EOY16293.1|
Lj0g3v0134379	-1.02	0.03	repeat	NoHit
Lj0g3v0134549	-2.9	0.02	Protein coding	PREDICTED: kinesin-3-like isoform X1 [Cicer arietinum] gi|502083965|ref|XP_004487619.1|
Lj0g3v0134769	-1.2	0	Protein coding	Stigma-specific Stig1 family protein [Arabidopsis thaliana] gi|15219205|ref|NP_175721.1|
Lj0g3v0134779	-1.18	0.02	Protein coding	Stigma-specific Stig1 family protein [Arabidopsis thaliana] gi|15219205|ref|NP_175721.1|
Lj0g3v0135579	-1.1	0.02	Protein coding	PREDICTED: histone deacetylase HDT1-like [Cicer arietinum] gi|502083676|ref|XP_004487531.1|
Lj0g3v0135749	-4.08	0.03	Non-coding	NoHit
Lj0g3v0136189	-1.96	0	Non-coding	NoHit
Lj0g3v0136449	-0.84	0	Non-coding	NoHit
Lj0g3v0137079	-1.4	0	Protein coding	PREDICTED: proline-rich extensin-like protein EPR1-like [Cicer arietinum] gi|502088101|ref|XP_004488730.1|
Lj0g3v0137319	-5.25	0.02	Non-coding	NoHit
Lj0g3v0137439	-5.37	0	Protein coding	PREDICTED: serine carboxypeptidase-like 35-like [Glycine max] gi|356544386|ref|XP_003540633.1|
Lj0g3v0138379	-0.83	0	Protein coding	PREDICTED: probable inactive receptor kinase At5g58300-like isoform X1 [Cicer arietinum] gi|502096406|ref|XP_004490727.1|
Lj0g3v0139529	-1.06	0	Non-coding	NoHit
Lj0g3v0139899	-1.23	0.01	Protein coding	cytochrome P450 reductase [Lotus japonicus] gi|197209812|dbj|BAG68945.1|
Lj0g3v0139949	-1.5	0	Protein coding	Polygalacturonase inhibitor [Medicago truncatula] gi|357509859|ref|XP_003625218.1|
Lj0g3v0139989	-1.03	0.01	Protein coding	PREDICTED: probable 1-deoxy-D-xylulose-5-phosphate synthase chloroplastic-like [Glycine max] gi|356523939|ref|XP_003530591.1|
Lj0g3v0140019	-0.72	0	Non-coding	NoHit
Lj0g3v0140029	-1.98	0	Protein coding	Uncharacterized protein TCM_004747 [Theobroma cacao] gi|508703300|gb|EOX95196.1|
Lj0g3v0140069	-5.07	0	Protein coding	PREDICTED: transcription factor bHLH25-like [Glycine max] gi|356514380|ref|XP_003525884.1|
Lj0g3v0140079	-3.52	0	Protein coding	PREDICTED: UDP-glycosyltransferase 79B6-like [Glycine max] gi|356542996|ref|XP_003539949.1|
Lj0g3v0140219	-0.64	0.01	Protein coding	Ubiquitin [Medicago truncatula] gi|124359456|gb|ABN05900.1|
Lj0g3v0140769	-0.9	0.01	Protein coding	Toll interleukin receptor [Medicago truncatula] gi|357494449|ref|XP_003617513.1|
Lj0g3v0140849	-2.43	0.01	Protein coding	Hypothetical protein [Arabidopsis thaliana] gi|3540190|gb|AAC34340.1|
Lj0g3v0141209	-0.89	0.04	Protein coding	PREDICTED: DUF246 domain-containing protein At1g04910-like [Glycine max] gi|356551576|ref|XP_003544150.1|
Lj0g3v0141389	-3.03	0.02	Non-coding	NoHit
Lj0g3v0141409	-1.09	0.01	Protein coding	Myb-related protein 3R-1 [Medicago truncatula] gi|357505649|ref|XP_003623113.1|
Lj0g3v0141519	-0.85	0.05	Protein coding	ubiquitin carboxyl-terminal hydrolase family protein [Arabidopsis thaliana] gi|15217597|ref|NP_177330.1|
Lj0g3v0141589	-1.36	0	Protein coding	PREDICTED: CASP-like protein RCOM_1174750-like [Glycine max] gi|356517606|ref|XP_003527478.1|
Lj0g3v0143079	-2.14	0.03	Non-coding	NoHit
Lj0g3v0143149	-1.73	0.04	Protein coding	PREDICTED: squamous cell carcinoma antigen recognized by T-cells 3-like [Glycine max] gi|356541840|ref|XP_003539380.1|
Lj0g3v0143669	-1.44	0.04	Protein coding	PREDICTED: probable nicotinate-nucleotide pyrophosphorylase [carboxylating] gi|502123951|ref|XP_004498323.1|
Lj0g3v0143769	-3.27	0	Protein coding	PREDICTED: dehydration-responsive element-binding protein 3-like [Glycine max] gi|356529647|ref|XP_003533400.1|
Lj0g3v0145189	-2.52	0	Protein coding	PREDICTED: receptor-like protein kinase-like [Glycine max] gi|356555936|ref|XP_003546285.1|
Lj0g3v0145249	-0.85	0	Protein coding	NB-LRR type disease resistance protein Rps1-k-2 [Medicago truncatula] gi|357457003|ref|XP_003598782.1|
Lj0g3v0145269	-1.38	0	Protein coding	NB-LRR type disease resistance protein Rps1-k-2 [Medicago truncatula] gi|357457003|ref|XP_003598782.1|
Lj0g3v0145339	-1.89	0	Protein coding	PREDICTED: leucine-rich repeat receptor protein kinase EXS-like [Glycine max] gi|356562319|ref|XP_003549419.1|
Lj0g3v0146129	-0.93	0.03	repeat	NoHit
Lj0g3v0146209	-4.58	0	Protein coding	CCD7-like protein [Lotus japonicus] gi|306450597|gb|ADM88552.1|
Lj0g3v0146639	-1.08	0.04	Protein coding	PREDICTED: probable pectate lyase 5-like [Cicer arietinum] gi|502091451|ref|XP_004489554.1|
Lj0g3v0146829	-0.93	0	Protein coding	PREDICTED: heparanase-like protein 1-like [Glycine max] gi|356516836|ref|XP_003527099.1|
Lj0g3v0147079	-1.34	0	Protein coding	ABC transporter [Geobacillus sp. Y412MC61] gi|261418877|ref|YP_003252559.1|
Lj0g3v0147519	-1.19	0.01	Protein coding	PREDICTED: U-box domain-containing protein 33-like [Glycine max] gi|356506214|ref|XP_003521882.1|
Lj0g3v0147539	-1.11	0	Non-coding	NoHit
Lj0g3v0147759	-1.86	0.01	Protein coding	PREDICTED: alpha-amylase 3 chloroplastic-like [Cicer arietinum] gi|502170163|ref|XP_004514772.1|
Lj0g3v0147799	-1.67	0.03	Protein coding	Flavonol sulfotransferase-like protein [Medicago truncatula] gi|357515389|ref|XP_003627983.1|
Lj0g3v0147989	-4.49	0	Protein coding	PREDICTED: probable LRR receptor-like serine/threonine-protein kinase At5g45840-like [Glycine max] gi|356569509|ref|XP_003552942.1|
Lj0g3v0148139	-4.85	0.01	repeat	NoHit
Lj0g3v0148159	-5.44	0.01	Non-coding	NoHit
Lj0g3v0148179	-2.5	0	Protein coding	PREDICTED: sugar transport protein 5-like [Glycine max] gi|356550781|ref|XP_003543762.1|
Lj0g3v0148429	-2.26	0.04	Protein coding	PREDICTED: lachrymatory-factor synthase-like [Cicer arietinum] gi|502131899|ref|XP_004501141.1|
Lj0g3v0148779	-0.98	0.01	Non-coding	NoHit
Lj0g3v0149129	-1.04	0	Protein coding	PREDICTED: protein disulfide isomerase-like 1-4-like isoform X1 [Cicer arietinum] gi|502082271|ref|XP_004487116.1|
Lj0g3v0149309	-0.66	0.02	Protein coding	ATP-dependent Clp protease proteolytic subunit [Lotus japonicus] gi|13518463|ref|NP_084822.1|
Lj0g3v0149359	-1.28	0	Non-coding	NoHit
Lj0g3v0149769	-0.78	0.04	Protein coding	PREDICTED: two-component response regulator ARR2-like [Glycine max] gi|356556050|ref|XP_003546340.1|
Lj0g3v0149999	-0.99	0.02	Protein coding	PREDICTED: DNA-directed RNA polymerase D subunit 1-like isoform X5 [Cicer arietinum] gi|502160036|ref|XP_004511611.1|
Lj0g3v0150189	-5	0	Protein coding	hypothetical protein ckrop_2087 [Corynebacterium kroppenstedtii DSM 44385] gi|237786622|ref|YP_002907327.1|
Lj0g3v0150199	-4.71	0.01	Protein coding	predicted protein [Hordeum vulgare subsp. vulgare] gi|326488181|dbj|BAJ89929.1|
Lj0g3v0150259	-2.94	0.01	repeat	NoHit
Lj0g3v0150509	-0.76	0.01	Protein coding	hypothetical protein BRAFLDRAFT_128236 [Branchiostoma floridae] gi|260801907|ref|XP_002595836.1|
Lj0g3v0150519	-0.73	0.01	Protein coding	hypothetical protein BRAFLDRAFT_128236 [Branchiostoma floridae] gi|260801907|ref|XP_002595836.1|
Lj0g3v0150549	-2.31	0.01	Protein coding	PREDICTED: UPF0481 protein At3g47200-like [Glycine max] gi|356503275|ref|XP_003520436.1|
Lj0g3v0150659	-1.31	0.02	Non-coding	NoHit
Lj0g3v0150839	-2.1	0	Protein coding	Anthocyanidin 3-O-glucosyltransferase [Medicago truncatula] gi|357505859|ref|XP_003623218.1|
Lj0g3v0151129	-3.15	0	Protein coding	Trichome birefringence-like 19 [Theobroma cacao] gi|508712433|gb|EOY04330.1|
Lj0g3v0151149	-3.15	0.01	Protein coding	GRAS family transcription factor isoform 2 [Theobroma cacao] gi|508711277|gb|EOY03174.1|
Lj0g3v0151199	-2.75	0.02	Protein coding	Trichome birefringence-like 19 [Theobroma cacao] gi|508712433|gb|EOY04330.1|
Lj0g3v0151459	-1.93	0	Protein coding	PREDICTED: ent-kaurene oxidase chloroplastic-like [Glycine max] gi|356550677|ref|XP_003543711.1|
Lj0g3v0151479	-1.07	0.01	Non-coding	NoHit
Lj0g3v0151539	-1.62	0.01	Protein coding	Uncharacterized protein TCM_034727 [Theobroma cacao] gi|508723861|gb|EOY15758.1|
Lj0g3v0151549	-1.39	0.02	Non-coding	NoHit
Lj0g3v0151629	-1.71	0	Non-coding	NoHit
Lj0g3v0151719	-4.74	0	Non-coding	NoHit
Lj0g3v0151809	-0.79	0	Protein coding	Trichome birefringence-like 18 isoform 1 [Theobroma cacao] gi|508775713|gb|EOY22969.1|
Lj0g3v0151869	-4.75	0	Protein coding	Calcium-binding EF-hand family protein [Theobroma cacao] gi|508701502|gb|EOX93398.1|
Lj0g3v0152159	-2.35	0	Protein coding	PREDICTED: alpha-xylosidase-like [Glycine max] gi|356536318|ref|XP_003536686.1|
Lj0g3v0152239	-1.16	0	Non-coding	NoHit
Lj0g3v0152749	-1	0.01	Protein coding	Anthranilate N-benzoyltransferase protein [Medicago truncatula] gi|357457513|ref|XP_003599037.1|
Lj0g3v0152899	-4.56	0.01	Protein coding	PREDICTED: probable beta-14-xylosyltransferase IRX14-like [Cicer arietinum] gi|502160779|ref|XP_004511893.1|
Lj0g3v0153329	-1.08	0.03	Protein coding	PREDICTED: phagocyte signaling-impaired protein-like [Glycine max] gi|356539676|ref|XP_003538321.1|
Lj0g3v0153829	-1.64	0	Protein coding	PREDICTED: protein ABIL1-like [Cicer arietinum] gi|502156939|ref|XP_004510703.1|
Lj0g3v0153869	-1.01	0	Protein coding	Glycosyl transferase family 1 protein isoform 1 [Theobroma cacao] gi|508703928|gb|EOX95824.1|
Lj0g3v0154059	-1.06	0	Protein coding	PREDICTED: hydroxycinnamoyl-Coenzyme A shikimate/quinate hydroxycinnamoyltransferase-like [Glycine max] gi|356524202|ref|XP_003530720.1|
Lj0g3v0154169	-0.72	0.02	repeat	NoHit
Lj0g3v0154389	-0.63	0	Protein coding	Uncharacterized protein isoform 2 [Theobroma cacao] gi|508781425|gb|EOY28681.1|
Lj0g3v0154599	-1.3	0.01	Protein coding	PREDICTED: calcium-dependent protein kinase 9-like [Glycine max] gi|356569794|ref|XP_003553081.1|
Lj0g3v0155449	-1.83	0	Protein coding	PREDICTED: cysteine-rich receptor-like protein kinase 3-like [Glycine max] gi|356567656|ref|XP_003552033.1|
Lj0g3v0155559	-0.85	0.05	Protein coding	PREDICTED: zinc finger A20 and AN1 domain-containing stress-associated protein 3-like [Cicer arietinum] gi|502083598|ref|XP_004487507.1|
Lj0g3v0155789	-3.42	0	Protein coding	PREDICTED: gibberellin 20 oxidase 3-like [Glycine max] gi|356570431|ref|XP_003553391.1|
Lj0g3v0155799	-1.78	0.01	Protein coding	PREDICTED: 2'-deoxymugineic-acid 2'-dioxygenase-like [Glycine max] gi|356571969|ref|XP_003554143.1|
Lj0g3v0155809	-2.1	0	Protein coding	PREDICTED: gibberellin 20 oxidase 1-B-like [Glycine max] gi|356573843|ref|XP_003555065.1|
Lj0g3v0156149	-3.23	0	Protein coding	PREDICTED: CASP-like protein At2g38480-like [Glycine max] gi|356566744|ref|XP_003551589.1|
Lj0g3v0156919	-4.23	0.04	Protein coding	PREDICTED: syntaxin-31-like [Glycine max] gi|356501139|ref|XP_003519386.1|
Lj0g3v0156929	-6.26	0.04
Lj0g3v0157139	-0.59	0	Protein coding	MYB transcription factor MYB50 [Glycine max] gi|351724603|ref|NP_001238087.1|
Lj0g3v0157149	-3.92	0.04	Protein coding	H0112G12.8 [Oryza sativa Indica Group] gi|116310040|emb|CAH67063.1|
Lj0g3v0157269	-1.18	0	Protein coding	Uncharacterized protein TCM_009683 [Theobroma cacao] gi|508708238|gb|EOY00135.1|
Lj0g3v0157379	-1.59	0.03	Protein coding	PREDICTED: C-factor-like [Oryzias latipes] gi|432959366|ref|XP_004086258.1|
Lj0g3v0157409	-1.35	0	Non-coding	NoHit
Lj0g3v0157699	-2.04	0.01	Protein coding	PREDICTED: serine/threonine-protein kinase STN8 chloroplastic-like [Glycine max] gi|356566802|ref|XP_003551616.1|
Lj0g3v0157719	-3.12	0	Protein coding	PREDICTED: mannan endo-14-beta-mannosidase 6-like [Cicer arietinum] gi|502104539|ref|XP_004492573.1|
Lj0g3v0157729	-1.64	0.03	Protein coding	unknown [Lotus japonicus] gi|388511181|gb|AFK43652.1|
Lj0g3v0158209	-6.29	0	Protein coding	PREDICTED: benzyl alcohol O-benzoyltransferase-like [Glycine max] gi|356500043|ref|XP_003518844.1|
Lj0g3v0158269	-0.97	0	Protein coding	Epsin N-terminal domain-containing protein / clathrin assembly protein-related [Theobroma cacao] gi|508783866|gb|EOY31122.1|
Lj0g3v0158279	-3.24	0	Protein coding	epsin N-terminal homology (ENTH) domain-containing protein [Medicago truncatula] gi|357466187|ref|XP_003603378.1|
Lj0g3v0158389	-1.58	0
Lj0g3v0158719	-1.72	0	Protein coding	Uncharacterized protein TCM_035118 [Theobroma cacao] gi|508724400|gb|EOY16297.1|
Lj0g3v0158969	-6.04	0	Protein coding	PREDICTED: non-hemolytic phospholipase C-like [Glycine max] gi|356504452|ref|XP_003521010.1|
Lj0g3v0159069	-0.82	0	Protein coding	PREDICTED: phosphomannomutase-like [Cicer arietinum] gi|502105029|ref|XP_004492705.1|
Lj0g3v0159149	-0.97	0	Non-coding	NoHit
Lj0g3v0159429	-2.77	0	Protein coding	Uncharacterized protein TCM_037801 [Theobroma cacao] gi|508783418|gb|EOY30674.1|
Lj0g3v0159509	-1.71	0	Protein coding	PREDICTED: abhydrolase domain-containing protein FAM108C1-like [Glycine max] gi|356558799|ref|XP_003547690.1|
Lj0g3v0159589	-1.48	0	Protein coding	Uncharacterized protein isoform 1 [Theobroma cacao] gi|508774107|gb|EOY21363.1|
Lj0g3v0159629	-0.76	0	Protein coding	PREDICTED: helicase protein MOM1-like isoform X2 [Cicer arietinum] gi|502145462|ref|XP_004506039.1|
Lj0g3v0159709	-4.16	0	Protein coding	expansin precursor [Glycine max] gi|351725149|ref|NP_001237850.1|
Lj0g3v0159769	-0.81	0.01	Protein coding	PLATZ transcription factor family protein [Theobroma cacao] gi|508716136|gb|EOY08033.1|
Lj0g3v0159939	-2.48	0	Protein coding	Leucine carboxyl methyltransferase isoform 3 [Theobroma cacao] gi|508704571|gb|EOX96467.1|
Lj0g3v0160009	-2.67	0	Protein coding	SAUR family protein [Populus trichocarpa] gi|224113231|ref|XP_002316430.1|
Lj0g3v0160079	-9.02	0	Protein coding	PREDICTED: transcription repressor MYB6-like [Glycine max] gi|356515230|ref|XP_003526304.1|
Lj0g3v0160209	-0.81	0.01	Protein coding	PREDICTED: sex determination protein tasselseed-2-like [Glycine max] gi|356532207|ref|XP_003534665.1|
Lj0g3v0160529	-1.15	0	Protein coding	Os06g0115700 [Oryza sativa Japonica Group] gi|297724413|ref|NP_001174570.1|
Lj0g3v0160649	-1.52	0.02	Protein coding	NoHit
Lj0g3v0160869	-10.28	0	Protein coding	PREDICTED: transcription repressor MYB6-like [Glycine max] gi|356515230|ref|XP_003526304.1|
Lj0g3v0160879	-1.38	0	Protein coding	PREDICTED: two-component response regulator ARR2-like [Glycine max] gi|356521815|ref|XP_003529546.1|
Lj0g3v0161519	-0.63	0	Protein coding	PREDICTED: probable inactive receptor kinase At1g48480-like [Glycine max] gi|356499089|ref|XP_003518376.1|
Lj0g3v0161619	-2.85	0	Protein coding	PREDICTED: peroxidase 53-like [Glycine max] gi|356533121|ref|XP_003535116.1|
Lj0g3v0161879	-0.96	0	Protein coding	PREDICTED: probable pectinesterase/pectinesterase inhibitor 40-like [Glycine max] gi|356501892|ref|XP_003519757.1|
Lj0g3v0162189	-1.34	0	Protein coding	Uncharacterized protein TCM_034998 [Theobroma cacao] gi|508724235|gb|EOY16132.1|
Lj0g3v0162259	-5.36	0
Lj0g3v0162329	-2.81	0	Protein coding	Uncharacterized protein TCM_019295 [Theobroma cacao] gi|508712141|gb|EOY04038.1|
Lj0g3v0162419	-1.91	0	Protein coding	PREDICTED: jasmonate O-methyltransferase-like isoform X1 [Cicer arietinum] gi|502106916|ref|XP_004493097.1|
Lj0g3v0162729	-2.91	0.03	repeat	NoHit
Lj0g3v0162909	-0.94	0	Protein coding	Uncharacterized protein isoform 1 [Theobroma cacao] gi|508786613|gb|EOY33869.1|
Lj0g3v0163049	-1.42	0.01	Protein coding	chromatin structure-remodeling complex protein BSH-like [Glycine max] gi|359806723|ref|NP_001241294.1|
Lj0g3v0163139	-1.3	0	Protein coding	PREDICTED: boron transporter 4-like [Cicer arietinum] gi|502080839|ref|XP_004486699.1|
Lj0g3v0163169	-5.09	0	Protein coding	Cell division control protein-like protein partial [Medicago truncatula] gi|357510729|ref|XP_003625653.1|
Lj0g3v0163319	-3.37	0	Protein coding	PREDICTED: sugar transporter ERD6-like 7-like [Cicer arietinum] gi|502109384|ref|XP_004493632.1|
Lj0g3v0164069	-0.89	0.01	Protein coding	PREDICTED: UPF0496 protein 4-like [Glycine max] gi|356502356|ref|XP_003519985.1|
Lj0g3v0164319	-1.85	0	Protein coding	PREDICTED: probable GMP synthase [glutamine-hydrolyzing] gi|356525726|ref|XP_003531474.1|
Lj0g3v0164769	-2.22	0	Protein coding	Protease inhibitor/seed storage/LTP family protein [Medicago truncatula] gi|357505755|ref|XP_003623166.1|
Lj0g3v0164929	-3.8	0	repeat	NoHit
Lj0g3v0165099	-2.99	0.01	Protein coding	F27F5.19 [Arabidopsis thaliana] gi|7767664|gb|AAF69161.1|AC007915_13
Lj0g3v0165109	-4.23	0	Protein coding	PREDICTED: phosphoenolpyruvate carboxylase 4-like isoform X2 [Cicer arietinum] gi|502094727|ref|XP_004490285.1|
Lj0g3v0165569	-1.35	0	Non-coding	NoHit
Lj0g3v0165669	-1.45	0	Protein coding	Haloacid dehalogenase-like hydrolase superfamily protein [Theobroma cacao] gi|508703590|gb|EOX95486.1|
Lj0g3v0165709	-2.52	0.02	Protein coding	PREDICTED: chaperone protein ClpB4 mitochondrial-like [Glycine max] gi|356507345|ref|XP_003522428.1|
Lj0g3v0165789	-0.74	0.01	Non-coding	NoHit
Lj0g3v0165929	-1.98	0	Protein coding	F16A14.13 [Arabidopsis thaliana] gi|8778390|gb|AAF79398.1|AC068197_8
Lj0g3v0165999	-2.05	0	Non-coding	NoHit
Lj0g3v0166039	-0.71	0	Protein coding	PREDICTED: microtubule-associated protein 70-2-like [Cicer arietinum] gi|502156500|ref|XP_004510505.1|
Lj0g3v0166269	-2.88	0.01	Protein coding	PREDICTED: reticuline oxidase-like [Glycine max] gi|356574801|ref|XP_003555533.1|
Lj0g3v0166429	-2.97	0.04
Lj0g3v0167139	-4.36	0.01	Non-coding	NoHit
Lj0g3v0167369	-2.16	0	Protein coding	PREDICTED: cytochrome P450 71D11-like [Glycine max] gi|356521096|ref|XP_003529194.1|
Lj0g3v0167759	-2.61	0.01	Protein coding	Cell cycle checkpoint protein RAD17 [Medicago truncatula] gi|357517967|ref|XP_003629272.1|
Lj0g3v0167769	-0.83	0.01	Protein coding	Tetratricopeptide repeat-like superfamily protein isoform 1 [Theobroma cacao] gi|508698909|gb|EOX90805.1|
Lj0g3v0168359	-2.76	0.02	Protein coding	PREDICTED: double-stranded RNA-binding protein 1-like [Cicer arietinum] gi|502091969|ref|XP_004489681.1|
Lj0g3v0168689	-1.02	0.01	Protein coding	PREDICTED: TMV resistance protein N-like [Glycine max] gi|356573485|ref|XP_003554889.1|
Lj0g3v0168699	-1.68	0	Protein coding	UDP-glucose glucosyltransferase [Medicago truncatula] gi|357494123|ref|XP_003617350.1|
Lj0g3v0168779	-2.14	0.03	Non-coding	NoHit
Lj0g3v0168809	-4.18	0	Protein coding	Thioredoxin-like protein [Medicago truncatula] gi|357452667|ref|XP_003596610.1|
Lj0g3v0168849	-4.45	0.01	Protein coding	(+)-delta-cadinene synthase isozyme C2 [Medicago truncatula] gi|357452577|ref|XP_003596565.1|
Lj0g3v0169039	-1.47	0	Protein coding	PREDICTED: protein argonaute 5-like [Glycine max] gi|356544686|ref|XP_003540778.1|
Lj0g3v0169049	-0.67	0	Protein coding	F28J7.5 protein isoform 1 [Theobroma cacao] gi|508710739|gb|EOY02636.1|
Lj0g3v0169329	-0.87	0	Non-coding	NoHit
Lj0g3v0169559	-1.34	0
Lj0g3v0169769	-1.39	0	Protein coding	Haloacid dehalogenase-like hydrolase (HAD) superfamily protein [Theobroma cacao] gi|508715596|gb|EOY07493.1|
Lj0g3v0170149	-2.64	0.05	Protein coding	Uncharacterized protein TCM_034661 [Theobroma cacao] gi|508723772|gb|EOY15669.1|
Lj0g3v0170459	-1.63	0	Protein coding	PREDICTED: protein lava lamp-like isoform X1 [Cicer arietinum] gi|502126228|ref|XP_004499227.1|
Lj0g3v0170689	-2.17	0	Non-coding	NoHit
Lj0g3v0170779	-4.48	0	Protein coding	disease resistance protein [Brassica rapa subsp. pekinensis] gi|227438217|gb|ACP30598.1|
Lj0g3v0170789	-4.33	0	Protein coding	PREDICTED: high mobility group B protein 9-like [Glycine max] gi|356508987|ref|XP_003523234.1|
Lj0g3v0170849	-5.29	0	Non-coding	NoHit
Lj0g3v0171779	-4.56	0	Protein coding	cytochrome P450 [Pisum sativum] gi|37726104|gb|AAO31712.1|
Lj0g3v0172099	-1.62	0	Non-coding	NoHit
Lj0g3v0172249	-0.62	0	Protein coding	Glycosyltransferase [Medicago truncatula] gi|358343636|ref|XP_003635905.1|
Lj0g3v0172299	-1.46	0	Protein coding	PREDICTED: proline-rich receptor-like protein kinase PERK15-like isoform 2 [Solanum lycopersicum] gi|460379830|ref|XP_004235663.1|
Lj0g3v0172429	-3.56	0	Protein coding	PREDICTED: lachrymatory-factor synthase-like [Cicer arietinum] gi|502131899|ref|XP_004501141.1|
Lj0g3v0172469	-1.43	0	Protein coding	PREDICTED: protein TPX2-like [Cicer arietinum] gi|502144034|ref|XP_004505557.1|
Lj0g3v0172669	-2.78	0	Protein coding	PREDICTED: aspartic proteinase nepenthesin-1-like [Glycine max] gi|356539555|ref|XP_003538263.1|
Lj0g3v0172709	-1.81	0.02	Protein coding	NoHit
Lj0g3v0172879	-1.41	0	fragmented	NoHit
Lj0g3v0173839	-3.01	0	Non-coding	NoHit
Lj0g3v0173869	-5.25	0	Protein coding	PREDICTED: transcription factor SPATULA-like isoform X1 [Cicer arietinum] gi|502125746|ref|XP_004499048.1|
Lj0g3v0174599	-1.36	0	Protein coding	PREDICTED: transcriptional corepressor LEUNIG-like [Glycine max] gi|356534740|ref|XP_003535910.1|
Lj0g3v0175019	-0.86	0	Protein coding	Octicosapeptide/Phox/Bem1p domain-containing protein / tetratricopeptide repeat-containing protein [Theobroma cacao] gi|508783988|gb|EOY31244.1|
Lj0g3v0175279	-5.49	0.04	Protein coding	PREDICTED: probable disease resistance protein At5g66900-like [Vitis vinifera] gi|359480459|ref|XP_002265449.2|
Lj0g3v0175819	-0.77	0	Protein coding	Polyubiquitin-A [Triticum urartu] gi|474093556|gb|EMS54972.1|
Lj0g3v0176099	-1.8	0.01	Protein coding	Cysteine/Histidine-rich C1 domain family protein [Theobroma cacao] gi|508707055|gb|EOX98951.1|
Lj0g3v0176119	-5.84	0	Protein coding	PREDICTED: (-)-germacrene D synthase-like [Cicer arietinum] gi|502084145|ref|XP_004487631.1|
Lj0g3v0176359	-1.27	0	Protein coding	PREDICTED: protein notum homolog [Cicer arietinum] gi|502150669|ref|XP_004508066.1|
Lj0g3v0176879	-0.97	0	Protein coding	PREDICTED: protein OBERON 3-like [Glycine max] gi|356577055|ref|XP_003556645.1|
Lj0g3v0177129	-0.91	0	Protein coding	PTS system glucose-specific IIBC component [Clostridium perfringens SM101] gi|110802584|ref|YP_699433.1|
Lj0g3v0177479	-6.69	0.01	repeat	NoHit
Lj0g3v0178039	-1.53	0.01	Non-coding	NoHit
Lj0g3v0178309	-1.73	0	Protein coding	Uncharacterized protein TCM_001236 [Theobroma cacao] gi|508700367|gb|EOX92263.1|
Lj0g3v0178399	-0.64	0.02	Non-coding	NoHit
Lj0g3v0178639	-2.36	0.01
Lj0g3v0178779	-1.22	0	Protein coding	Disease resistance-like protein [Medicago truncatula] gi|357486935|ref|XP_003613755.1|
Lj0g3v0180019	-1.91	0.01	repeat	NoHit
Lj0g3v0180109	-2.04	0	Protein coding	Os02g0708000 [Oryza sativa Japonica Group] gi|115448197|ref|NP_001047878.1|
Lj0g3v0180199	-6.06	0	Protein coding	PREDICTED: (+)-neomenthol dehydrogenase-like [Cicer arietinum] gi|502157292|ref|XP_004510823.1|
Lj0g3v0180559	-3.79	0	Protein coding	cyochrome P450 monooxygenase CYP701A16 [Glycine max] gi|148613345|gb|ABQ96188.1|
Lj0g3v0180569	-4.52	0.01	Non-coding	NoHit
Lj0g3v0180889	-1.33	0	repeat	NoHit
Lj0g3v0181809	-0.94	0.01	Protein coding	6b-interacting protein 2 [Nicotiana tabacum] gi|169264928|dbj|BAG12304.1|
Lj0g3v0182319	-4.14	0.05	Non-coding	NoHit
Lj0g3v0183609	-2.37	0.05	Protein coding	PREDICTED: potassium channel KAT1-like [Glycine max] gi|356523521|ref|XP_003530386.1|
Lj0g3v0183689	-2.89	0	Protein coding	PREDICTED: auxin response factor 18-like [Fragaria vesca subsp. vesca] gi|470137364|ref|XP_004304436.1|
Lj0g3v0184609	-0.89	0.05	Protein coding	Uncharacterized protein TCM_034016 [Theobroma cacao] gi|508722829|gb|EOY14726.1|
Lj0g3v0184659	-1.99	0	Protein coding	PREDICTED: chaperone protein ClpB-like [Glycine max] gi|356551867|ref|XP_003544294.1|
Lj0g3v0184729	-1.17	0	Protein coding	PREDICTED: phytoene synthase chloroplastic-like [Glycine max] gi|356526962|ref|XP_003532084.1|
Lj0g3v0185279	-2.61	0.05	Non-coding	NoHit
Lj0g3v0185349	-1.58	0.01	Protein coding	PREDICTED: abscisic acid receptor PYL6-like [Glycine max] gi|356549232|ref|XP_003543001.1|
Lj0g3v0185639	-0.61	0	Protein coding	ACT domain repeat 3 isoform 1 [Theobroma cacao] gi|508724613|gb|EOY16510.1|
Lj0g3v0185859	-4.55	0	Protein coding	PREDICTED: cyclic nucleotide-gated ion channel 4-like isoform X1 [Cicer arietinum] gi|502155450|ref|XP_004510076.1|
Lj0g3v0186559	-0.96	0.03	repeat	NoHit
Lj0g3v0186669	-5.54	0	Protein coding	PREDICTED: kidney mitochondrial carrier protein 1-like [Vitis vinifera] gi|359496740|ref|XP_003635319.1|
Lj0g3v0187179	-0.96	0	Protein coding	PREDICTED: serine/threonine protein phosphatase 2A 59 kDa regulatory subunit B' gamma isoform-like [Glycine max] gi|356571427|ref|XP_003553878.1|
Lj0g3v0187529	-4.56	0	repeat	NoHit
Lj0g3v0187679	-1.04	0.04	Non-coding	NoHit
Lj0g3v0187809	-1.9	0.03	Protein coding	Prolyl 4-hydroxylase subunit alpha-1 [Medicago truncatula] gi|357476355|ref|XP_003608463.1|
Lj0g3v0187919	-0.68	0	Protein coding	PREDICTED: probable F-box protein At1g60180-like [Glycine max] gi|356570871|ref|XP_003553607.1|
Lj0g3v0188229	-0.68	0	Protein coding	Nuclear receptor corepressor [Medicago truncatula] gi|357443347|ref|XP_003591951.1|
Lj0g3v0188379	-1.25	0
Lj0g3v0188409	-0.67	0.02
Lj0g3v0188619	-4.79	0.01
Lj0g3v0188849	-2.97	0	Protein coding	2-succinylbenzoate-CoA ligase [Medicago truncatula] gi|357460691|ref|XP_003600627.1|
Lj0g3v0189009	-6.99	0	Protein coding	PREDICTED: benzyl alcohol O-benzoyltransferase-like [Glycine max] gi|356500043|ref|XP_003518844.1|
Lj0g3v0189079	-2.86	0.02	Protein coding	PREDICTED: probable glycerol-3-phosphate acyltransferase 2-like [Glycine max] gi|356551618|ref|XP_003544171.1|
Lj0g3v0189089	-1.85	0	Non-coding	NoHit
Lj0g3v0189239	-1.44	0
Lj0g3v0189459	-3.91	0	Protein coding	Vascular protein [Medicago truncatula] gi|358345857|ref|XP_003636991.1|
Lj0g3v0189629	-0.74	0	Protein coding	PREDICTED: expansin-A4-like [Glycine max] gi|356567718|ref|XP_003552064.1|
Lj0g3v0190049	-1.54	0	Protein coding	Trichome birefringence-like 27 [Theobroma cacao] gi|508708544|gb|EOY00441.1|
Lj0g3v0190489	-0.7	0.04	Protein coding	PREDICTED: enhancer of mRNA-decapping protein 4-like [Glycine max] gi|356558011|ref|XP_003547303.1|
Lj0g3v0190899	-1.64	0.01	Non-coding	NoHit
Lj0g3v0191789	-1.29	0	Protein coding	Zinc finger family protein isoform 1 [Theobroma cacao] gi|508786514|gb|EOY33770.1|
Lj0g3v0191819	-1.16	0	Protein coding	PREDICTED: pollen-specific protein SF21-like [Cicer arietinum] gi|502138801|ref|XP_004503533.1|
Lj0g3v0192009	-2.68	0	Protein coding	S-adenosyl-L-methionine-dependent methyltransferase mraW [Theobroma cacao] gi|508705107|gb|EOX97003.1|
Lj0g3v0192339	-2.16	0	Protein coding	Abscisic acid 8'-hydroxylase [Medicago truncatula] gi|357518225|ref|XP_003629401.1|
Lj0g3v0192519	-0.86	0	Protein coding	Histone H2A [Aegilops tauschii] gi|475577812|gb|EMT17934.1|
Lj0g3v0192989	-1.4	0	Protein coding	Os08g0519600 [Oryza sativa Japonica Group] gi|115477328|ref|NP_001062260.1|
Lj0g3v0193529	-1.12	0	Protein coding	PREDICTED: beta-galactosidase 17-like [Cicer arietinum] gi|502081330|ref|XP_004486833.1|
Lj0g3v0193989	-1.47	0	Protein coding	PREDICTED: inorganic pyrophosphatase 2-like [Glycine max] gi|356526037|ref|XP_003531626.1|
Lj0g3v0194149	-3.99	0	Non-coding	NoHit
Lj0g3v0194549	-4.82	0.01	Non-coding	NoHit
Lj0g3v0194619	-2.78	0	Protein coding	PREDICTED: adiponectin receptor protein 1-like isoform X3 [Cicer arietinum] gi|502160632|ref|XP_004511821.1|
Lj0g3v0194709	-3	0	Protein coding	Nucleic acid-binding OB-fold-like protein [Theobroma cacao] gi|508708576|gb|EOY00473.1|
Lj0g3v0194729	-4.69	0	Protein coding	Trichome birefringence-like 27 [Theobroma cacao] gi|508708544|gb|EOY00441.1|
Lj0g3v0194899	-1.42	0	Protein coding	PREDICTED: formin-like protein 3-like [Cicer arietinum] gi|502102022|ref|XP_004491943.1|
Lj0g3v0195259	-5.96	0.02	Protein coding	PREDICTED: probable receptor protein kinase TMK1-like [Cicer arietinum] gi|502112140|ref|XP_004494248.1|
Lj0g3v0195529	-1.91	0
Lj0g3v0195549	-1.63	0	Protein coding	PREDICTED: LRR receptor-like serine/threonine-protein kinase RPK2-like [Cicer arietinum] gi|502106893|ref|XP_004493090.1|
Lj0g3v0195559	-1.64	0.02	Protein coding	PREDICTED: LRR receptor-like serine/threonine-protein kinase RPK2-like [Cicer arietinum] gi|502106893|ref|XP_004493090.1|
Lj0g3v0195859	-4.23	0.02	Non-coding	NoHit
Lj0g3v0195989	-1.76	0.03	Protein coding	DNA polymerase alpha catalytic subunit [Dictyostelium fasciculatum] gi|470239339|ref|XP_004351435.1|
Lj0g3v0197289	-1.59	0	Protein coding	22.7 kDa class IV heat shock protein [Medicago truncatula] gi|357493537|ref|XP_003617057.1|
Lj0g3v0197329	-0.99	0.04	Protein coding	chloroplast biogenesis protein [Lotus japonicus] gi|27464259|gb|AAO16018.1|
Lj0g3v0197339	-1.1	0.02	Protein coding	chloroplast biogenesis protein [Lotus japonicus] gi|27464259|gb|AAO16018.1|
Lj0g3v0198099	-4.12	0.03	Non-coding	NoHit
Lj0g3v0198139	-0.85	0.02	Protein coding	PREDICTED: ABC transporter C family member 3-like [Glycine max] gi|356553519|ref|XP_003545103.1|
Lj0g3v0198289	-0.84	0	Protein coding	phosphoenolpyruvate carboxylase [Glycine max] gi|351726780|ref|NP_001237394.1|
Lj0g3v0198539	-4.11	0.05	Protein coding	R2R3-MYB transcription factor LjTT2b [Lotus japonicus] g3vi|225735545|dbj|BAG12894.2|
Lj0g3v0198589	-1.71	0.01	Protein coding	Growth-regulating factor 5 isoform 3 [Theobroma cacao] gi|508783032|gb|EOY30288.1|
Lj0g3v0198629	-4.28	0.02	Protein coding	PREDICTED: serine carboxypeptidase-like 31-like [Glycine max] gi|356548767|ref|XP_003542771.1|
Lj0g3v0198769	-0.7	0.02	Protein coding	shortage in chiasmata 1 [Arabidopsis thaliana] gi|240256438|ref|NP_200042.4|
Lj0g3v0199099	-4.38	0	Protein coding	PREDICTED: pectinesterase 2-like [Glycine max] gi|356496344|ref|XP_003517028.1|
Lj0g3v0199109	-3.38	0	Protein coding	PREDICTED: pectinesterase 2-like [Glycine max] gi|356496344|ref|XP_003517028.1|
Lj0g3v0199199	-1.16	0	Protein coding	PREDICTED: probable leucine-rich repeat receptor-like protein kinase At1g35710-like [Cicer arietinum] gi|502148812|ref|XP_004507279.1|
Lj0g3v0199279	-0.94	0	Protein coding	PREDICTED: polygalacturonate 4-alpha-galacturonosyltransferase-like isoform X1 [Cicer arietinum] gi|502157497|ref|XP_004510897.1|
Lj0g3v0199549	-0.75	0.03	Protein coding	PREDICTED: protein timeless homolog [Glycine max] gi|356574532|ref|XP_003555400.1|
Lj0g3v0199559	-0.87	0	repeat	NoHit
Lj0g3v0199619	-2.38	0.01	repeat	NoHit
Lj0g3v0199709	-1.62	0.05	Protein coding	NoHit
Lj0g3v0199849	-1.39	0	Protein coding	PREDICTED: clustered mitochondria protein-like [Cicer arietinum] gi|502147896|ref|XP_004506958.1|
Lj0g3v0200149	-1.21	0	Protein coding	Calpain-like protein [Medicago truncatula] gi|357519297|ref|XP_003629937.1|
Lj0g3v0200189	-1.2	0	Protein coding	PREDICTED: protein kinase PINOID 2-like [Cicer arietinum] gi|502088049|ref|XP_004488713.1|
Lj0g3v0200379	-2.4	0.03	Non-coding	NoHit
Lj0g3v0200889	-2.31	0	Protein coding	Uncharacterized protein TCM_002058 [Theobroma cacao] gi|508701322|gb|EOX93218.1|
Lj0g3v0201099	-0.77	0.01	Protein coding	PREDICTED: protein transport protein SEC23-like isoform 1 [Glycine max] gi|356540108|ref|XP_003538532.1|
Lj0g3v0201439	-2.12	0.03	Protein coding	PREDICTED: hydroxycinnamoyl-Coenzyme A shikimate/quinate hydroxycinnamoyltransferase-like [Glycine max] gi|356574210|ref|XP_003555244.1|
Lj0g3v0201549	-0.88	0	Protein coding	PREDICTED: nudix hydrolase 16 mitochondrial-like [Glycine max] gi|356556803|ref|XP_003546710.1|
Lj0g3v0201579	-1.8	0.05	Protein coding	PREDICTED: DDB1- and CUL4-associated factor homolog 1-like [Cicer arietinum] gi|502132195|ref|XP_004501259.1|
Lj0g3v0201629	-1.93	0	Protein coding	PREDICTED: heavy metal-associated isoprenylated plant protein 26-like [Cicer arietinum] gi|502166304|ref|XP_004513852.1|
Lj0g3v0201709	-1.38	0.01	Protein coding	CCP [Medicago truncatula] gi|357494181|ref|XP_003617379.1|
Lj0g3v0201869	-2.27	0	Protein coding	PREDICTED: probable ADP-ribosylation factor GTPase-activating protein AGD8-like [Glycine max] gi|356526713|ref|XP_003531961.1|
Lj0g3v0202189	-1.76	0.02	Protein coding	NoHit
Lj0g3v0202289	-7.08	0	Non-coding	NoHit
Lj0g3v0202329	-2.85	0	Protein coding	PREDICTED: transcription factor ORG2-like [Glycine max] gi|356504732|ref|XP_003521149.1|
Lj0g3v0202489	-2.08	0	Protein coding	Serine/threonine-protein kinase/endoribonuclease ire-1 [Triticum urartu] gi|474390985|gb|EMS65329.1|
Lj0g3v0202569	-5.72	0	Protein coding	Histidine decarboxylase [Medicago truncatula] gi|357443697|ref|XP_003592126.1|
Lj0g3v0202759	-1.44	0.01	Protein coding	PREDICTED: serine/threonine-protein phosphatase 2A regulatory subunit B'' subunit alpha-like [Cicer arietinum] gi|502113763|ref|XP_004494751.1|
Lj0g3v0203169	-2.29	0.01	Protein coding	PREDICTED: chaperone protein dnaJ 1 mitochondrial-like [Glycine max] gi|356528564|ref|XP_003532871.1|
Lj0g3v0203469	-4.51	0.05	Protein coding	PREDICTED: repetitive proline-rich cell wall protein 1-like [Cicer arietinum] gi|502158042|ref|XP_004511007.1|
Lj0g3v0203669	-1.1	0.01	Protein coding	Os05g0126200 [Oryza sativa Japonica Group] gi|115461851|ref|NP_001054525.1|
Lj0g3v0203789	-0.85	0	Non-coding	NoHit
Lj0g3v0203979	-1.37	0	Protein coding	Cc-nbs-lrr resistance protein [Medicago truncatula] gi|357494411|ref|XP_003617494.1|
Lj0g3v0204729	-2.04	0.04	Non-coding	NoHit
Lj0g3v0205009	-0.61	0.05	Protein coding	PREDICTED: transmembrane protein 56-B-like [Cicer arietinum] gi|502127009|ref|XP_004499528.1|
Lj0g3v0205339	-2.75	0	Protein coding	PREDICTED: wall-associated receptor kinase-like 8-like [Glycine max] gi|356532449|ref|XP_003534785.1|
Lj0g3v0205349	-5.5	0	repeat	NoHit
Lj0g3v0205469	-1.48	0	Protein coding	PREDICTED: probable membrane-associated kinase regulator 1-like [Fragaria vesca subsp. vesca] gi|470121717|ref|XP_004296907.1|
Lj0g3v0205479	-1.3	0	Protein coding	PREDICTED: probable membrane-associated kinase regulator 1-like [Cicer arietinum] gi|502158966|ref|XP_004511349.1|
Lj0g3v0205559	-3.25	0	Protein coding	Bifunctional protein aas [Medicago truncatula] gi|357454395|ref|XP_003597478.1|
Lj0g3v0205579	-1.07	0.04	Protein coding	Bifunctional protein aas [Medicago truncatula] gi|357454395|ref|XP_003597478.1|
Lj0g3v0205729	-1.83	0	Protein coding	Leucine-rich repeat-containing protein [Medicago truncatula] gi|357489671|ref|XP_003615123.1|
Lj0g3v0205749	-3.87	0	Non-coding	NoHit
Lj0g3v0205869	-1.26	0	Protein coding	calcineurin B-like protein [Phaseolus vulgaris] gi|166788447|dbj|BAG06679.1|
Lj0g3v0205919	-4.66	0	Protein coding	Uncharacterized protein TCM_021424 [Theobroma cacao] gi|508714903|gb|EOY06800.1|
Lj0g3v0205959	-0.8	0	Protein coding	PREDICTED: probable receptor protein kinase TMK1-like [Cicer arietinum] gi|502096667|ref|XP_004490803.1|
Lj0g3v0206359	-0.62	0.03	Protein coding	Global transcription factor group [Medicago truncatula] gi|357463691|ref|XP_003602127.1|
Lj0g3v0206969	-0.9	0	Protein coding	PREDICTED: E3 ubiquitin-protein ligase RHA2A-like [Cicer arietinum] gi|502120606|ref|XP_004497019.1|
Lj0g3v0207129	-0.91	0.04	Protein coding	PREDICTED: pattern formation protein EMB30-like [Glycine max] gi|356551668|ref|XP_003544196.1|
Lj0g3v0207579	-4.99	0.04	Protein coding	Cullin-9 [Heterocephalus glaber] gi|351707944|gb|EHB10863.1|
Lj0g3v0207609	-2.63	0	Protein coding	Uncharacterized protein TCM_024813 [Theobroma cacao] gi|508717481|gb|EOY09378.1|
Lj0g3v0207869	-1.07	0
Lj0g3v0207889	-2.64	0	Non-coding	NoHit
Lj0g3v0207979	-5.29	0	Protein coding	PREDICTED: subtilisin-like protease-like [Cicer arietinum] gi|502168000|ref|XP_004514295.1|
Lj0g3v0208219	-3.83	0	Protein coding	3-hydroxyacyl-CoA dehydrogenase [Pseudomonas sp. G5(2012)] gi|510313349|gb|EPA98367.1|
Lj0g3v0208379	-4.02	0	Protein coding	PREDICTED: trehalose-phosphate phosphatase-like [Glycine max] gi|356518491|ref|XP_003527912.1|
Lj0g3v0208399	-2.06	0.01	Non-coding	NoHit
Lj0g3v0208599	-1.96	0	Protein coding	PREDICTED: heat shock protein 83-like [Glycine max] gi|356530818|ref|XP_003533977.1|
Lj0g3v0209179	-0.66	0.02	Protein coding	PREDICTED: deoxyuridine 5'-triphosphate nucleotidohydrolase-like [Glycine max] gi|356553208|ref|XP_003544950.1|
Lj0g3v0209189	-0.82	0.05	Protein coding	PREDICTED: probable serine/threonine-protein kinase At5g41260-like [Glycine max] gi|356504321|ref|XP_003520945.1|
Lj0g3v0209269	-5.24	0.03	Non-coding	NoHit
Lj0g3v0209699	-9.08	0	Protein coding	PREDICTED: histidine decarboxylase-like [Glycine max] gi|356534053|ref|XP_003535572.1|
Lj0g3v0210109	-4.96	0.04	Protein coding	PREDICTED: xanthine dehydrogenase-like [Glycine max] gi|356557392|ref|XP_003547000.1|
Lj0g3v0210279	-2.43	0	Protein coding	PREDICTED: capsanthin/capsorubin synthase chromoplast-like [Glycine max] gi|356547120|ref|XP_003541965.1|
Lj0g3v0210699	-2.1	0	Protein coding	Microtubule binding protein [Medicago truncatula] gi|357512001|ref|XP_003626289.1|
Lj0g3v0210839	-1.11	0	Protein coding	PREDICTED: reticulon-4-interacting protein 1 mitochondrial-like [Glycine max] gi|356544066|ref|XP_003540476.1|
Lj0g3v0211009	-2.09	0	Protein coding	PREDICTED: beta-galactosidase-like [Glycine max] gi|356556286|ref|XP_003546457.1|
Lj0g3v0211129	-1.09	0.02	repeat	NoHit
Lj0g3v0211209	-2.17	0	Protein coding	PREDICTED: probable xyloglucan endotransglucosylase/hydrolase protein 33-like [Cicer arietinum] gi|502154781|ref|XP_004509833.1|
Lj0g3v0211449	-1.09	0	Protein coding	PREDICTED: G-type lectin S-receptor-like serine/threonine-protein kinase At1g34300-like [Cicer arietinum] gi|502171796|ref|XP_004515104.1|
Lj0g3v0211479	-2.16	0.01	Protein coding	heat shock protein 70 partial [Ziziphus jujuba] gi|410369164|gb|AFV66576.1|
Lj0g3v0211489	-1.35	0.02	Protein coding	heat shock protein 70 partial [Ziziphus jujuba] gi|410369164|gb|AFV66576.1|
Lj0g3v0211679	-1.92	0.01	Protein coding	Esterase/lipase/thioesterase [Medicago truncatula] gi|124359241|gb|ABN05746.1|
Lj0g3v0211819	-1.46	0	Non-coding	NoHit
Lj0g3v0211939	-1.14	0	Protein coding	PREDICTED: kinesin-related protein 6-like [Cicer arietinum] gi|502163859|ref|XP_004512973.1|
Lj0g3v0212369	-0.94	0	Protein coding	PREDICTED: kinesin-4-like [Glycine max] gi|356537103|ref|XP_003537070.1|
Lj0g3v0212379	-1.19	0.03	Protein coding	PREDICTED: transcription factor BIM2-like [Cicer arietinum] gi|502094620|ref|XP_004490261.1|
Lj0g3v0212449	-3.27	0	Protein coding	23-bisphosphoglycerate-dependent phosphoglycerate mutase [Medicago truncatula] gi|357518595|ref|XP_003629586.1|
Lj0g3v0212479	-0.99	0	Protein coding	PREDICTED: tubulin beta-2 chain-like [Glycine max] gi|356504309|ref|XP_003520939.1|
Lj0g3v0212879	-4.02	0	Protein coding	PREDICTED: cytochrome P450 71A1-like [Cicer arietinum] gi|502101155|ref|XP_004491826.1|
Lj0g3v0212889	-3.62	0	Protein coding	PREDICTED: cytochrome P450 71A1-like [Cicer arietinum] gi|502101155|ref|XP_004491826.1|
Lj0g3v0212909	-5.37	0	Protein coding	Hydrolase-like protein [Medicago truncatula] gi|357447177|ref|XP_003593864.1|
Lj0g3v0213289	-1.37	0.01	Protein coding	PREDICTED: BON1-associated protein 2-like [Cicer arietinum] gi|502157374|ref|XP_004510853.1|
Lj0g3v0213509	-5.54	0	Protein coding	PREDICTED: LOW QUALITY PROTEIN: histidine decarboxylase-like [Glycine max] gi|356534051|ref|XP_003535571.1|
Lj0g3v0214159	-5.47	0	Non-coding	NoHit
Lj0g3v0214199	-2.45	0	Protein coding	PREDICTED: alphaalpha-trehalose-phosphate synthase [UDP-forming] gi|356544138|ref|XP_003540512.1|
Lj0g3v0214359	-1.88	0.01	Protein coding	PREDICTED: DNA polymerase alpha catalytic subunit-like [Cicer arietinum] gi|502160825|ref|XP_004511916.1|
Lj0g3v0214629	-1.63	0	Protein coding	RecName: Full=UDP-sugar pyrophospharylase, Short=PsUSP_x0001_gi|54650280|dbj|BAD66876.1| UDP-sugar pyrophospharylase [Pisum sativum] gi|75110834|sp|Q5W915.1|USP_PEA
Lj0g3v0214639	-3.67	0	Protein coding	PREDICTED: F-box/kelch-repeat protein At3g23880-like [Cicer arietinum] gi|502078956|ref|XP_004486107.1|
Lj0g3v0214899	-3.87	0.01	Protein coding	PREDICTED: exocyst complex component 7-like [Glycine max] gi|356502247|ref|XP_003519931.1|
Lj0g3v0215059	-1.64	0	Protein coding	Aldehyde dehydrogenase [Medicago truncatula] gi|357518719|ref|XP_003629648.1|
Lj0g3v0215509	-4.5	0.01	Protein coding	PREDICTED: probable U6 snRNA-associated Sm-like protein LSm4-like isoform 1 [Solanum lycopersicum] gi|460368779|ref|XP_004230242.1|
Lj0g3v0215579	-0.68	0	Non-coding	NoHit
Lj0g3v0215859	-1.42	0	Protein coding	PREDICTED: chaperonin CPN60-2 mitochondrial-like [Cicer arietinum] gi|502118056|ref|XP_004496079.1|
Lj0g3v0215929	-1.6	0	Protein coding	PREDICTED: flavoprotein WrbA-like [Cicer arietinum] gi|502084173|ref|XP_004487638.1|
Lj0g3v0215999	-1.01	0	Protein coding	heat shock protein 70 cognate [Salix gilgiana] gi|3986110|dbj|BAA34919.1|
Lj0g3v0216199	-0.77	0.02	Non-coding	NoHit
Lj0g3v0216349	-0.94	0.04	Protein coding	PREDICTED: probable serine/threonine-protein kinase At1g54610-like [Glycine max] gi|356544039|ref|XP_003540463.1|
Lj0g3v0216869	-1.06	0.05	Protein coding	PREDICTED: probable polygalacturonase non-catalytic subunit JP650-like [Cicer arietinum] gi|502154756|ref|XP_004509821.1|
Lj0g3v0216919	-0.83	0	Protein coding	PREDICTED: oxysterol-binding protein-related protein 1D-like isoform 4 [Glycine max] gi|356540221|ref|XP_003538588.1|
Lj0g3v0216949	-0.6	0	Protein coding	cytochrome P450 monooxygenase [Lotus japonicus] gi|371940462|dbj|BAL45205.1|
Lj0g3v0217019	-1.04	0.02	Protein coding	AROM pentafunctional protein ARO1 [Zymoseptoria tritici IPO323] gi|398409232|ref|XP_003856081.1|
Lj0g3v0217549	-1.11	0.04	Protein coding	PREDICTED: LOW QUALITY PROTEIN: E3 ubiquitin-protein ligase KEG-like [Cicer arietinum] gi|502124821|ref|XP_004498687.1|
Lj0g3v0217659	-1.34	0	Protein coding	PREDICTED: casparian strip membrane protein 1-like [Cicer arietinum] gi|502178620|ref|XP_004516297.1|
Lj0g3v0217829	-0.74	0.02	Non-coding	NoHit
Lj0g3v0218449	-3.37	0	Protein coding	cyochrome P450 monooxygenase CYP701A16 [Glycine max] gi|148613345|gb|ABQ96188.1|
Lj0g3v0218509	-1.52	0	Protein coding	RecName: Full=Uncharacterized protein At4g38062] gi|257096919|sp|P0CB23.1|Y4862_ARATH
Lj0g3v0218689	-1.7	0	Protein coding	RRNA intron-encoded homing endonuclease [Medicago truncatula] gi|357488203|ref|XP_003614389.1|
Lj0g3v0218849	-1.57	0	Protein coding	PREDICTED: hydroxyisourate hydrolase-like [Cicer arietinum] gi|502117825|ref|XP_004495964.1|
Lj0g3v0218979	-4.62	0.01	Non-coding	NoHit
Lj0g3v0219699	-2.64	0.01	Non-coding	NoHit
Lj0g3v0219829	-1.05	0	Protein coding	PREDICTED: lysM domain-containing GPI-anchored protein 1-like [Glycine max] gi|356509418|ref|XP_003523446.1|
Lj0g3v0220129	-1.09	0	Protein coding	PREDICTED: CDPK-related protein kinase-like [Glycine max] gi|356514017|ref|XP_003525704.1|
Lj0g3v0220159	-0.59	0.02	Protein coding	PREDICTED: phytosulfokine receptor 2-like [Glycine max] gi|356546862|ref|XP_003541841.1|
Lj0g3v0220289	-2.57	0	Protein coding	PREDICTED: GDSL esterase/lipase At1g29670-like [Glycine max] gi|356515130|ref|XP_003526254.1|
Lj0g3v0220659	-1.03	0	Protein coding	PREDICTED: flavin-containing monooxygenase FMO GS-OX-like 9-like [Cicer arietinum] gi|502178463|ref|XP_004516260.1|
Lj0g3v0220669	-1.09	0	Protein coding	PREDICTED: flavin-containing monooxygenase FMO GS-OX-like 9-like [Cicer arietinum] gi|502178463|ref|XP_004516260.1|
Lj0g3v0221049	-5.82	0.02	Non-coding	NoHit
Lj0g3v0221179	-1.33	0	Protein coding	PREDICTED: receptor-like serine/threonine-protein kinase ALE2-like [Glycine max] gi|356536862|ref|XP_003536952.1|
Lj0g3v0221189	-1.06	0.01	Protein coding	PREDICTED: ribokinase-like isoform X2 [Cicer arietinum] gi|502114755|ref|XP_004495042.1|
Lj0g3v0221309	-0.93	0	Protein coding	PREDICTED: TMV resistance protein N-like [Glycine max] gi|356542397|ref|XP_003539653.1|
Lj0g3v0221339	-1.35	0	Protein coding	NBS-containing resistance-like protein [Medicago truncatula] gi|357469529|ref|XP_003605049.1|
Lj0g3v0221649	-0.59	0.01	Protein coding	PREDICTED: transcription factor DIVARICATA-like isoform X1 [Cicer arietinum] gi|502164758|ref|XP_004513249.1|
Lj0g3v0222129	-3.48	0.03	Non-coding	NoHit
Lj0g3v0222689	-4.19	0.02	Protein coding	PREDICTED: ABC transporter C family member 10-like [Cicer arietinum] gi|502119079|ref|XP_004496497.1|
Lj0g3v0223059	-9.06	0	Protein coding	transcription factor AP2-EREBP [Lotus japonicus] gi|193237569|dbj|BAG50061.1|
Lj0g3v0223549	-1.74	0.01	Protein coding	PREDICTED: protein KIAA0664 homolog [Glycine max] gi|356555293|ref|XP_003545968.1|
Lj0g3v0223559	-1.74	0.01	Protein coding	PREDICTED: protein KIAA0664 homolog [Glycine max] gi|356555293|ref|XP_003545968.1|
Lj0g3v0224289	-3.78	0.01	Protein coding	AMP-dependent synthetase and ligase [Blastococcus saxobsidens DD2] gi|379737690|ref|YP_005331196.1|
Lj0g3v0224419	-0.91	0.01	Protein coding	predicted protein [Populus trichocarpa] gi|224126455|ref|XP_002329558.1|
Lj0g3v0224599	-0.9	0.02	Protein coding	PREDICTED: LOW QUALITY PROTEIN: xylosyltransferase 2-like [Glycine max] gi|356504384|ref|XP_003520976.1|
Lj0g3v0224709	-2.25	0.03	Protein coding	PREDICTED: hydroxyisourate hydrolase-like isoform 1 [Glycine max] gi|356553245|ref|XP_003544968.1|
Lj0g3v0225249	-1	0	rRNA	NoHit
Lj0g3v0225269	-1.03	0	Non-coding	NoHit
Lj0g3v0225289	-3.68	0	Non-coding	NoHit
Lj0g3v0225339	-1.76	0	Protein coding	Separin [Medicago truncatula] gi|357445639|ref|XP_003593097.1|
Lj0g3v0225369	-3.58	0.03	Protein coding	PREDICTED: kinetochore protein NDC80 homolog [Cicer arietinum] gi|502076996|ref|XP_004485518.1|
Lj0g3v0225949	-1.05	0	Protein coding	PREDICTED: protein IQ-DOMAIN 1-like isoform X1 [Cicer arietinum] gi|502089889|ref|XP_004489052.1|
Lj0g3v0226489	-6.89	0.01	repeat	NoHit
Lj0g3v0227509	-1.91	0.01	Protein coding	ubiquitin carboxyl-terminal hydrolase family protein [Arabidopsis thaliana] gi|42566353|ref|NP_192633.2|
Lj0g3v0227829	-1.02	0.04	Non-coding	NoHit
Lj0g3v0227929	-0.91	0	Protein coding	harpin inducing protein 1-like 9 [Nicotiana tabacum] gi|47971182|dbj|BAD22533.1|
Lj0g3v0228219	-2.87	0.01	Protein coding	PREDICTED: carboxyl-terminal-processing protease-like [Glycine max] gi|356534629|ref|XP_003535855.1|
Lj0g3v0228359	-0.78	0	Protein coding	PREDICTED: UDP-arabinopyranose mutase 1-like [Glycine max] gi|356568813|ref|XP_003552602.1|
Lj0g3v0228589	-1.2	0.05	Non-coding	NoHit
Lj0g3v0228979	-4.81	0	Protein coding	PREDICTED: NADP-dependent alkenal double bond reductase P1-like [Cicer arietinum] gi|502086897|ref|XP_004488361.1|
Lj0g3v0229679	-0.77	0.02	Protein coding	Uncharacterized protein TCM_030654 [Theobroma cacao] gi|508720143|gb|EOY12040.1|
Lj0g3v0229719	-4.61	0	Protein coding	alpha/beta hydrolase [Paenibacillus terrae HPL-003] gi|374320051|ref|YP_005073180.1|
Lj0g3v0229789	-3.76	0.05	Protein coding	predicted protein [Physcomitrella patens subsp. patens] gi|168006037|ref|XP_001755716.1|
Lj0g3v0229819	-1.64	0.01	Protein coding	PREDICTED: probable carboxylesterase 6-like [Glycine max] gi|356517686|ref|XP_003527517.1|
Lj0g3v0229829	-3.38	0.01	repeat	NoHit
Lj0g3v0230189	-1.59	0	Protein coding	PREDICTED: septum-promoting GTP-binding protein 1-like [Glycine max] gi|356501505|ref|XP_003519565.1|
Lj0g3v0230399	-2.19	0	Non-coding	NoHit
Lj0g3v0230499	-0.61	0.02	Protein coding	PREDICTED: regulation of nuclear pre-mRNA domain-containing protein 2-like [Vitis vinifera] gi|225438617|ref|XP_002276726.1|
Lj0g3v0230519	-1.89	0	Protein coding	Photosystem I P700 chlorophyll a apoprotein [Medicago truncatula] gi|357463453|ref|XP_003602008.1|
Lj0g3v0231069	-1.43	0	Protein coding	WD repeat-containing protein 49 isoform 3 [Theobroma cacao] gi|508778449|gb|EOY25705.1|
Lj0g3v0231079	-5.84	0.02	Protein coding	ferrous iron transport protein B [Propionibacterium propionicum F0230a] gi|397668890|ref|YP_006510425.1|
Lj0g3v0231139	-1.24	0	Protein coding	PREDICTED: protein IFH1-like isoform X2 [Cicer arietinum] gi|502115864|ref|XP_004495304.1|
Lj0g3v0231689	-3.38	0	Protein coding	NoHit
Lj0g3v0232099	-3.13	0	Protein coding	Uncharacterized protein TCM_034360 [Theobroma cacao] gi|508723320|gb|EOY15217.1|
Lj0g3v0233449	-4.54	0.01	Non-coding	NoHit
Lj0g3v0233699	-1.54	0.05	Protein coding	PREDICTED: serpin-ZX-like [Glycine max] gi|356510338|ref|XP_003523896.1|
Lj0g3v0234189	-4.49	0.04	Protein coding	Phytosulfokine 3 precursor [Arabidopsis thaliana] gi|18407840|ref|NP_566871.1|
Lj0g3v0235019	-4.44	0.05	Non-coding	NoHit
Lj0g3v0235239	-1.87	0	Protein coding	PREDICTED: monothiol glutaredoxin-S9-like [Cicer arietinum] gi|502117882|ref|XP_004495992.1|
Lj0g3v0235259	-4.43	0.01	Non-coding	NoHit
Lj0g3v0235309	-1.73	0	Protein coding	RecName: Full=S-adenosylmethionine synthase 2, Short=AdoMet synthase 2, AltName: Full=Methionine adenosyltransferase 2, Short=MAT 2_x0001_gi|38261499|gb|AAR15895.1| S-adenosyl-L-methionine synthetase [Nicotiana tabacum] gi|75292099|sp|Q6SYB9.1|METK2_TOBAC
Lj0g3v0235389	-2.57	0	Protein coding	PREDICTED: E3 ubiquitin ligase BIG BROTHER-like [Glycine max] gi|356552703|ref|XP_003544702.1|
Lj0g3v0235549	-1.13	0	Protein coding	aquaporin PIP2-7 [Zea mays] gi|162457846|ref|NP_001105639.1|
Lj0g3v0235809	-1.52	0	Protein coding	Glucan endo-13-beta-glucosidase [Medicago truncatula] gi|357467255|ref|XP_003603912.1|
Lj0g3v0236079	-1.61	0	Protein coding	PREDICTED: heterogeneous nuclear ribonucleoprotein 1-like isoform X2 [Cicer arietinum] gi|502079656|ref|XP_004486327.1|
Lj0g3v0236649	-1.4	0	Non-coding	NoHit
Lj0g3v0236729	-1.47	0.01	Protein coding	RNA-directed DNA polymerase (Reverse transcriptase), Polynucleotidyl transferase Ribonuclease H fold [Medicago truncatula] gi|124359343|gb|ABD28505.2|
Lj0g3v0236739	-0.84	0.03	Protein coding	ribosomal protein S3 (mitochondrion) [Glycine max] gi|476507698|ref|YP_007516919.1|
Lj0g3v0236759	-1.83	0	Non-coding	NoHit
Lj0g3v0236829	-1.13	0
Lj0g3v0236859	-6.77	0	Protein coding	PREDICTED: (+)-neomenthol dehydrogenase-like [Cicer arietinum] gi|502157330|ref|XP_004510837.1|
Lj0g3v0236909	-3.26	0	Protein coding	primosomal protein N' [Lactobacillus pasteurii] gi|497246081|ref|WP_009560298.1|
Lj0g3v0237219	-1.14	0.02	Protein coding	Uncharacterized protein isoform 3 [Theobroma cacao] gi|508706718|gb|EOX98614.1|
Lj0g3v0237279	-1.61	0	Protein coding	PREDICTED: activating signal cointegrator 1-like [Glycine max] gi|356562832|ref|XP_003549672.1|
Lj0g3v0237739	-2.17	0	Non-coding	NoHit
Lj0g3v0238219	-0.78	0	Protein coding	Uncharacterized protein TCM_022485 [Theobroma cacao] gi|508716247|gb|EOY08144.1|
Lj0g3v0238279	-1.36	0.02	Protein coding	PREDICTED: probable WRKY transcription factor 33-like [Cicer arietinum] gi|502104373|ref|XP_004492519.1|
Lj0g3v0238459	-2.82	0.01	repeat	NoHit
Lj0g3v0238669	-0.61	0.01	Protein coding	Poly(A)-binding protein [Medicago truncatula] gi|357465579|ref|XP_003603074.1|
Lj0g3v0238769	-0.6	0.02	Protein coding	PREDICTED: peroxisomal biogenesis factor 6-like partial [Cucumis sativus] gi|449498547|ref|XP_004160567.1|
Lj0g3v0239179	-1.6	0.01	Non-coding	NoHit
Lj0g3v0239339	-4.13	0.05	Non-coding	NoHit
Lj0g3v0239349	-1.42	0.03	Non-coding	NoHit
Lj0g3v0239369	-0.6	0	Protein coding	PREDICTED: paired amphipathic helix protein Sin3-like 3-like [Glycine max] gi|356526870|ref|XP_003532039.1|
Lj0g3v0239559	-1.31	0.01	Protein coding	PREDICTED: UPF0392 protein RCOM_0530710-like [Glycine max] gi|356574020|ref|XP_003555151.1|
Lj0g3v0239709	-5.65	0	Protein coding	Uncharacterized protein TCM_019359 [Theobroma cacao] gi|508712195|gb|EOY04092.1|
Lj0g3v0240199	-3.7	0
Lj0g3v0240669	-1.3	0	Protein coding	expansin A5 [Glycine max] gi|359385909|gb|AEV43315.1|
Lj0g3v0240899	-1.56	0	Protein coding	metal ion binding protein [Cucumis melo subsp. melo] gi|307135910|gb|ADN33773.1|
Lj0g3v0240909	-1.1	0.03	Non-coding	NoHit
Lj0g3v0241029	-1.13	0.05	Protein coding	ATP-dependent DNA helicase PIF1 [Medicago truncatula] gi|357477677|ref|XP_003609124.1|
Lj0g3v0241109	-0.75	0	Protein coding	Oligosaccharyltransferase complex subunit OSTC [Medicago truncatula] gi|357449673|ref|XP_003595113.1|
Lj0g3v0241119	-0.68	0.05	Non-coding	NoHit
Lj0g3v0241149	-2.28	0	Protein coding	Caprin-1 [Heterocephalus glaber] gi|351711425|gb|EHB14344.1|
Lj0g3v0241319	-1.23	0	Protein coding	PREDICTED: myosin-11-like isoform X1 [Cicer arietinum] gi|502137628|ref|XP_004503147.1|
Lj0g3v0241389	-1.35	0	Protein coding	PREDICTED: ABC transporter G family member 23-like [Glycine max] gi|356577612|ref|XP_003556918.1|
Lj0g3v0241399	-1.6	0.04	Protein coding	PREDICTED: phospholipase C 4-like [Glycine max] gi|356577337|ref|XP_003556783.1|
Lj0g3v0241409	-2.2	0.02	Protein coding	PREDICTED: leucine-rich repeat extensin-like protein 3-like [Cicer arietinum] gi|502144046|ref|XP_004505561.1|
Lj0g3v0241969	-0.66	0.02	Protein coding	PREDICTED: ABC transporter G family member 21-like [Cicer arietinum] gi|502118333|ref|XP_004496215.1|
Lj0g3v0242199	-1.82	0	Protein coding	PREDICTED: vacuolar amino acid transporter 1-like [Cicer arietinum] gi|502147954|ref|XP_004506981.1|
Lj0g3v0242879	-0.77	0	Protein coding	PREDICTED: peptidyl-prolyl cis-trans isomerase G-like [Cicer arietinum] gi|502140248|ref|XP_004504129.1|
Lj0g3v0243069	-6.67	0	Protein coding	PREDICTED: protein TIFY 10A-like [Glycine max] gi|356547952|ref|XP_003542368.1|
Lj0g3v0243169	-0.75	0	repeat	NoHit
Lj0g3v0243179	-0.77	0	Protein coding	PREDICTED: probable polygalacturonase At3g15720-like [Cicer arietinum] gi|502080783|ref|XP_004486675.1|
Lj0g3v0243489	-1.24	0	Protein coding	PREDICTED: GDSL esterase/lipase At2g23540-like [Glycine max] gi|356498499|ref|XP_003518088.1|
Lj0g3v0243819	-4.61	0.01	Protein coding	PREDICTED: sugar transport protein 5-like [Glycine max] gi|356551684|ref|XP_003544204.1|
Lj0g3v0244009	-2.56	0	Non-coding	NoHit
Lj0g3v0244029	-0.81	0	Protein coding	PREDICTED: P2X purinoceptor 7-like [Takifugu rubripes] gi|410922509|ref|XP_003974725.1|
Lj0g3v0244269	-4.56	0.04	Protein coding	PLATZ transcription factor family protein isoform 1 [Theobroma cacao] gi|508786398|gb|EOY33654.1|
Lj0g3v0244439	-1.97	0	Protein coding	transcription factor WRKY [Lotus japonicus] gi|193237581|dbj|BAG50067.1|
Lj0g3v0244679	-0.69	0.02	Protein coding	Phospholipase D alpha [Medicago truncatula] gi|357468269|ref|XP_003604419.1|
Lj0g3v0245539	-1.2	0	Protein coding	PREDICTED: cellulose synthase A catalytic subunit 3 [UDP-forming] gi|356530659|ref|XP_003533898.1|
Lj0g3v0245759	-1.68	0	Protein coding	PREDICTED: prolycopene isomerase chloroplastic-like [Cicer arietinum] gi|502122189|ref|XP_004497623.1|
Lj0g3v0245889	-1.75	0.05	fragmented	NoHit
Lj0g3v0245909	-1.85	0.01	Protein coding	phenylalanine ammonia-lyase [Lotus japonicus] gi|118142384|dbj|BAF36967.1|
Lj0g3v0245959	-1.3	0.01	fragmented	NoHit
Lj0g3v0246179	-1.87	0	Protein coding	PREDICTED: coatomer subunit beta'-2-like isoform X1 [Cicer arietinum] gi|502080914|ref|XP_004486718.1|
Lj0g3v0246299	-4.44	0.03	Protein coding	PREDICTED: WD repeat-containing protein 26-like [Cicer arietinum] gi|502098628|ref|XP_004491280.1|
Lj0g3v0246739	-0.95	0	Protein coding	Uncharacterized protein TCM_034405 [Theobroma cacao] gi|508723394|gb|EOY15291.1|
Lj0g3v0247029	-0.93	0	Protein coding	RecName: Full=Carotenoid 910(9'10')-cleavage dioxygenase 1, AltName: Full=PsCCD1, AltName: Full=PsNCED1_x0001_gi|22335695|dbj|BAC10549.1| nine-cis-epoxycarotenoid dioxygenase1 [Pisum sativum] gi|75157294|sp|Q8LP17.1|CCD1_PEA
Lj0g3v0247339	-2.89	0	Protein coding	PREDICTED: arabinogalactan peptide 20-like [Glycine max] gi|356520850|ref|XP_003529073.1|
Lj0g3v0247399	-0.73	0.01	Protein coding	resistance protein MG63 [Glycine max] gi|9965107|gb|AAG09953.1|AF175398_1
Lj0g3v0247409	-0.9	0	Protein coding	PREDICTED: TMV resistance protein N-like [Glycine max] gi|356561802|ref|XP_003549167.1|
Lj0g3v0247429	-2.01	0.02	Protein coding	C2H2-like zinc finger protein [Arabidopsis thaliana] gi|22328931|ref|NP_194291.2|
Lj0g3v0248079	-0.85	0	Protein coding	PREDICTED: omega-hydroxypalmitate O-feruloyl transferase-like [Glycine max] gi|356571583|ref|XP_003553956.1|
Lj0g3v0248109	-1.39	0	Protein coding	GYF domain-containing-like protein isoform 3 [Theobroma cacao] gi|508710958|gb|EOY02855.1|
Lj0g3v0248889	-3.81	0.01	Protein coding	PREDICTED: SPX and EXS domain-containing protein 1-like [Glycine max] gi|356530102|ref|XP_003533623.1|
Lj0g3v0249049	-4.09	0	Protein coding	Os11g0437600 [Oryza sativa Japonica Group] gi|297728309|ref|NP_001176518.1|
Lj0g3v0249089	-0.75	0	Protein coding	PREDICTED: cellulose synthase A catalytic subunit 1 [UDP-forming] gi|502132343|ref|XP_004501313.1|
Lj0g3v0249659	-0.9	0	Protein coding	PREDICTED: probable VAMP-like protein At1g33475-like [Cicer arietinum] gi|502136366|ref|XP_004502660.1|
Lj0g3v0249709	-1.54	0.01	repeat	NoHit
Lj0g3v0249959	-1.05	0	Protein coding	PREDICTED: ankyrin repeat-containing protein At5g02620-like [Cicer arietinum] gi|502082023|ref|XP_004487042.1|
Lj0g3v0250219	-1.06	0	Protein coding	S-adenosyl-L-methionine-dependent methyltransferases superfamily protein [Theobroma cacao] gi|508723078|gb|EOY14975.1|
Lj0g3v0250229	-0.95	0	Protein coding	S-adenosyl-L-methionine-dependent methyltransferases superfamily protein [Theobroma cacao] gi|508723078|gb|EOY14975.1|
Lj0g3v0250259	-0.79	0	Protein coding	PREDICTED: auxin response factor 9-like [Glycine max] gi|356504356|ref|XP_003520962.1|
Lj0g3v0250439	-1.09	0	Protein coding	PREDICTED: disease resistance response protein 206-like [Cicer arietinum] gi|502167803|ref|XP_004514253.1|
Lj0g3v0250449	-1.12	0.04	Non-coding	NoHit
Lj0g3v0250469	-0.8	0.02	Protein coding	Uncharacterized protein TCM_002928 [Theobroma cacao] gi|508702033|gb|EOX93929.1|
Lj0g3v0250539	-6.61	0	Protein coding	PREDICTED: ethylene-responsive transcription factor 2-like [Glycine max] gi|356520778|ref|XP_003529037.1|
Lj0g3v0250669	-2.55	0	Protein coding	PREDICTED: calcium-binding protein CML38-like [Cicer arietinum] gi|502130435|ref|XP_004500649.1|
Lj0g3v0250689	-1.02	0	Protein coding	ATPase family AAA domain-containing protein 1-A isoform 2 partial [Theobroma cacao] gi|508775200|gb|EOY22456.1|
Lj0g3v0250699	-2.52	0	Protein coding	Dihydroflavonol reductase [Medicago truncatula] gi|357458089|ref|XP_003599325.1|
Lj0g3v0250739	-0.86	0	Protein coding	PREDICTED: ent-kaur-16-ene synthase chloroplastic-like [Cicer arietinum] gi|502087483|ref|XP_004488548.1|
Lj0g3v0250919	-1.62	0.02	Protein coding	Late embryogenesis abundant hydroxyproline-rich glycoprotein family [Theobroma cacao] gi|508717952|gb|EOY09849.1|
Lj0g3v0250989	-1.49	0	Protein coding	PREDICTED: serine/threonine-protein kinase Nek5-like isoform X1 [Cicer arietinum] gi|502165636|ref|XP_004513642.1|
Lj0g3v0251229	-1.04	0.01	Protein coding	PREDICTED: long chain acyl-CoA synthetase 2-like [Glycine max] gi|356523415|ref|XP_003530335.1|
Lj0g3v0251319	-1.29	0.01	Protein coding	F-box family protein [Medicago truncatula] gi|357483733|ref|XP_003612153.1|
Lj0g3v0251409	-0.8	0.04	Protein coding	kinase family protein [Arabidopsis lyrata subsp. lyrata] gi|297848354|ref|XP_002892058.1|
Lj0g3v0251469	-2.97	0	Protein coding	PREDICTED: microtubule-associated protein 1B-like [Cicer arietinum] gi|502111232|ref|XP_004493993.1|
Lj0g3v0251509	-6.7	0	Non-coding	NoHit
Lj0g3v0251549	-0.98	0.02	Protein coding	zinc-finger domain of monoamine-oxidase A repressor R1 protein [Arabidopsis thaliana] gi|22327451|ref|NP_198685.2|
Lj0g3v0251739	-2.1	0	Protein coding	SET domain protein [Medicago truncatula] gi|357474929|ref|XP_003607750.1|
Lj0g3v0252089	-5.04	0	Protein coding	Mg chelatase [Teredinibacter turnerae T7901] gi|254788085|ref|YP_003075514.1|
Lj0g3v0252209	-3.47	0.03	Protein coding	PREDICTED: kinesin-like calmodulin-binding protein homolog [Glycine max] gi|356540898|ref|XP_003538921.1|
Lj0g3v0252409	-0.63	0.05	repeat	NoHit
Lj0g3v0252419	-0.63	0.05	repeat	NoHit
Lj0g3v0252659	-1.97	0	Protein coding	Uncharacterized protein TCM_025023 [Theobroma cacao] gi|508717710|gb|EOY09607.1|
Lj0g3v0252699	-0.92	0	Protein coding	PREDICTED: pleiotropic drug resistance protein 2-like [Cicer arietinum] gi|502174313|ref|XP_004515482.1|
Lj0g3v0252739	-1.79	0.02	Protein coding	cytochrome P450 82A3 [Glycine max] gi|359806338|ref|NP_001240972.1|
Lj0g3v0252959	-1.67	0	Protein coding	p-hydroxybenzoic acid efflux pump subunit aaeB [Medicago truncatula] gi|357454145|ref|XP_003597353.1|
Lj0g3v0252979	-1.62	0.02	Non-coding	NoHit
Lj0g3v0253599	-1.66	0.02	Non-coding	NoHit
Lj0g3v0253609	-4.97	0
Lj0g3v0253689	-2.38	0
Lj0g3v0253829	-0.61	0	Protein coding	PREDICTED: pollen-specific protein SF3-like isoform X1 [Cicer arietinum] gi|502137895|ref|XP_004503222.1|
Lj0g3v0253939	-0.88	0	Protein coding	PREDICTED: rae1-like protein At1g80670-like [Cicer arietinum] gi|502118278|ref|XP_004496188.1|
Lj0g3v0253949	-4.38	0.05	Protein coding	PREDICTED: rae1-like protein At1g80670-like [Cicer arietinum] gi|502118278|ref|XP_004496188.1|
Lj0g3v0253979	-1.47	0.03	Protein coding	PREDICTED: DCN1-like protein 4-like isoform X1 [Cicer arietinum] gi|502174435|ref|XP_004515517.1|
Lj0g3v0254069	-1.7	0	Protein coding	cytochrome P450 monooxygenase [Lotus japonicus] gi|371940462|dbj|BAL45205.1|
Lj0g3v0254079	-0.71	0	Protein coding	cytochrome P450 monooxygenase [Lotus japonicus] gi|371940462|dbj|BAL45205.1|
Lj0g3v0254269	-1.05	0.01	Non-coding	NoHit
Lj0g3v0254309	-2.74	0.02	Protein coding	Toll interleukin receptor [Medicago truncatula] gi|357494427|ref|XP_003617502.1|
Lj0g3v0254319	-2.58	0.01	Protein coding	Toll interleukin receptor [Medicago truncatula] gi|357494427|ref|XP_003617502.1|
Lj0g3v0254369	-0.61	0	Protein coding	Cc-nbs-lrr resistance protein [Medicago truncatula] gi|357494411|ref|XP_003617494.1|
Lj0g3v0254419	-0.98	0.05	Protein coding	PREDICTED: pumilio homolog 2-like [Fragaria vesca subsp. vesca] gi|470116987|ref|XP_004294652.1|
Lj0g3v0254679	-1.28	0	Protein coding	Uncharacterized protein TCM_037329 [Theobroma cacao] gi|508782705|gb|EOY29961.1|
Lj0g3v0254689	-1.23	0	Protein coding	Uncharacterized protein TCM_037329 [Theobroma cacao] gi|508782705|gb|EOY29961.1|
Lj0g3v0255159	-1.73	0	Protein coding	PREDICTED: probable polygalacturonase non-catalytic subunit JP650-like [Cicer arietinum] gi|502154756|ref|XP_004509821.1|
Lj0g3v0255169	-1.98	0	Protein coding	GDSL esterase/lipase [Medicago truncatula] gi|357438505|ref|XP_003589528.1|
Lj0g3v0255549	-1.09	0	Non-coding	NoHit
Lj0g3v0255579	-4.69	0.01
Lj0g3v0255589	-0.63	0.01	Protein coding	PREDICTED: adenylate kinase B-like [Glycine max] gi|356513991|ref|XP_003525691.1|
Lj0g3v0256209	-2.25	0	Protein coding	PREDICTED: UDP-glucuronic acid/UDP-N-acetylgalactosamine transporter-like [Glycine max] gi|356515388|ref|XP_003526382.1|
Lj0g3v0256519	-0.81	0.01	Protein coding	PREDICTED: probable WRKY transcription factor 42-like isoform X1 [Cicer arietinum] gi|502086327|ref|XP_004488182.1|
Lj0g3v0256599	-0.99	0	repeat	NoHit
Lj0g3v0256609	-1.58	0	Protein coding	PREDICTED: beta-hexosaminidase 2-like [Cicer arietinum] gi|502087608|ref|XP_004488586.1|
Lj0g3v0256639	-1.3	0	Protein coding	sieve element occlusion a [Solanum phureja] gi|307101690|gb|ADN32810.1|
Lj0g3v0256679	-4.15	0.03	Non-coding	NoHit
Lj0g3v0258319	-1.03	0.01	Protein coding	uv-b-insensitive 4 [Arabidopsis thaliana] gi|15227912|ref|NP_181755.1|
Lj0g3v0258339	-5.44	0	Protein coding	PREDICTED: LOW QUALITY PROTEIN: cytochrome P450 93A1-like [Glycine max] gi|356570506|ref|XP_003553426.1|
Lj0g3v0258789	-1.38	0	Protein coding	PREDICTED: beta-galactosidase 8-like isoform 1 [Glycine max] gi|356550171|ref|XP_003543462.1|
Lj0g3v0258939	-0.7	0.03	Protein coding	Uncharacterized protein isoform 3 partial [Theobroma cacao] gi|508700855|gb|EOX92751.1|
Lj0g3v0258989	-0.67	0	Protein coding	6-phosphofructokinase [Medicago truncatula] gi|357517251|ref|XP_003628914.1|
Lj0g3v0258999	-1.17	0	Protein coding	PREDICTED: scarecrow-like protein 9-like [Glycine max] gi|356506678|ref|XP_003522103.1|
Lj0g3v0259119	-1.22	0	Protein coding	PREDICTED: 3-ketoacyl-CoA thiolase 2 peroxisomal-like [Cicer arietinum] gi|502146749|ref|XP_004506590.1|
Lj0g3v0259189	-4.1	0.04	Protein coding	Uncharacterized protein isoform 1 [Theobroma cacao] gi|508724251|gb|EOY16148.1|
Lj0g3v0259409	-1.87	0	Protein coding	conserved hypothetical protein [Ricinus communis] gi|255566876|ref|XP_002524421.1|
Lj0g3v0259429	-0.91	0.01	Protein coding	StAR-related lipid transfer protein [Medicago truncatula] gi|357464181|ref|XP_003602372.1|
Lj0g3v0259499	-1.38	0	Protein coding	transducin/WD-40 repeat-containing protein [Arabidopsis thaliana] gi|18394746|ref|NP_564086.1|
Lj0g3v0259589	-0.6	0	Protein coding	RecName: Full=Ras-related protein Rab11A, Flags: Precursor_x0001_gi|1370142|emb|CAA98177.1| RAB11A [Lotus japonicus] gi|3024500|sp|Q40191.1|RB11A_LOTJA
Lj0g3v0259599	-0.6	0	Protein coding	RecName: Full=Ras-related protein Rab11A, Flags: Precursor_x0001_gi|1370142|emb|CAA98177.1| RAB11A [Lotus japonicus] gi|3024500|sp|Q40191.1|RB11A_LOTJA
Lj0g3v0259759	-0.61	0	Protein coding	secreted protein [Beggiatoa sp. PS] gi|495750709|ref|WP_008475288.1|
Lj0g3v0260179	-3.84	0	Protein coding	ERD (early-responsive to dehydration stress) family protein isoform 3 [Theobroma cacao] gi|508781529|gb|EOY28785.1|
Lj0g3v0260229	-2.25	0	Protein coding	Disease resistance-responsive (dirigent-like protein) family protein [Theobroma cacao] gi|508713525|gb|EOY05422.1|
Lj0g3v0260239	-2.21	0	Protein coding	Disease resistance-responsive (dirigent-like protein) family protein [Theobroma cacao] gi|508713525|gb|EOY05422.1|
Lj0g3v0260249	-1.99	0	Protein coding	Disease resistance-responsive (dirigent-like protein) family protein [Theobroma cacao] gi|508713525|gb|EOY05422.1|
Lj0g3v0260289	-1.26	0.03	Protein coding	PREDICTED: serine incorporator 3-like [Glycine max] gi|356577580|ref|XP_003556902.1|
Lj0g3v0260939	-5	0.02	fragmented	NoHit
Lj0g3v0260949	-3.61	0.01	fragmented	NoHit
Lj0g3v0260959	-3.61	0.01	fragmented	NoHit
Lj0g3v0261099	-1.85	0	fragmented	NoHit
Lj0g3v0261119	-3.01	0	fragmented	NoHit
Lj0g3v0261999	-4.08	0	Non-coding	NoHit
Lj0g3v0262119	-1.05	0	Protein coding	EDS1-2 [Glycine max] gi|288310310|gb|ADC45394.1|
Lj0g3v0262289	-2.72	0.04	Non-coding	NoHit
Lj0g3v0262399	-1.46	0	Protein coding	Uncharacterized protein TCM_042158 [Theobroma cacao] gi|508787237|gb|EOY34493.1|
Lj0g3v0263039	-3.88	0	Non-coding	NoHit
Lj0g3v0263059	-0.93	0	Protein coding	PREDICTED: probable serine incorporator-like [Cicer arietinum] gi|502103505|ref|XP_004492298.1|
Lj0g3v0263129	-0.59	0.02	Non-coding	NoHit
Lj0g3v0263169	-1.35	0.02	repeat	NoHit
Lj0g3v0263509	-0.76	0	Protein coding	TPA: NAD-dependent epimerase/dehydratase [Zea mays] gi|414873669|tpg|DAA52226.1|
Lj0g3v0263879	-0.68	0.05	Protein coding	PREDICTED: pentatricopeptide repeat-containing protein At2g20710 mitochondrial-like [Cicer arietinum] gi|502168689|ref|XP_004514446.1|
Lj0g3v0264599	-1.57	0.01	Protein coding	PREDICTED: chaperonin CPN60-2 mitochondrial-like [Cicer arietinum] gi|502118056|ref|XP_004496079.1|
Lj0g3v0264609	-1.07	0.04	Protein coding	PREDICTED: chaperonin CPN60-2 mitochondrial-like isoform 2 [Glycine max] gi|356535476|ref|XP_003536271.1|
Lj0g3v0264619	-1.04	0.05	Protein coding	PREDICTED: chaperonin CPN60-2 mitochondrial-like isoform 2 [Glycine max] gi|356535476|ref|XP_003536271.1|
Lj0g3v0264659	-4.43	0.03	Non-coding	NoHit
Lj0g3v0265009	-1.09	0	Protein coding	Glycoprotein membrane precursor GPI-anchored [Theobroma cacao] gi|508713696|gb|EOY05593.1|
Lj0g3v0265359	-1.57	0	Protein coding	PREDICTED: 14 kDa proline-rich protein DC2.15-like [Cicer arietinum] gi|502181574|ref|XP_004516837.1|
Lj0g3v0265379	-2.01	0	Protein coding	PREDICTED: trans-23-enoyl-CoA reductase-like [Glycine max] gi|356499538|ref|XP_003518596.1|
Lj0g3v0265709	-0.69	0	Protein coding	26S proteasome non-ATPase regulatory subunit [Medicago truncatula] gi|357447037|ref|XP_003593794.1|
Lj0g3v0265849	-0.88	0.02	Protein coding	Serpin-ZX [Medicago truncatula] gi|357521762|ref|XP_003602982.1|
Lj0g3v0265939	-3.62	0	repeat	NoHit
Lj0g3v0265979	-2.03	0.03	Protein coding	PREDICTED: RNA-binding protein 28-like isoform X3 [Cicer arietinum] gi|502165469|ref|XP_004513591.1|
Lj0g3v0265999	-1.53	0	Protein coding	PREDICTED: protein SHORT-ROOT-like [Glycine max] gi|356550396|ref|XP_003543573.1|
Lj0g3v0266309	-1.75	0	Protein coding	Serine palmitoyltransferase [Medicago truncatula] gi|357490955|ref|XP_003615765.1|
Lj0g3v0266379	-0.96	0	Protein coding	PREDICTED: cytochrome P450 93A3-like [Cicer arietinum] gi|502122987|ref|XP_004497961.1|
Lj0g3v0266429	-1.67	0
Lj0g3v0266549	-2.45	0	Protein coding	PREDICTED: tricalbin-2-like [Glycine max] gi|356535625|ref|XP_003536345.1|
Lj0g3v0266589	-1.08	0	Protein coding	Notum-like protein [Medicago truncatula] gi|357517413|ref|XP_003628995.1|
Lj0g3v0266609	-1.32	0	Protein coding	PREDICTED: flocculation protein FLO11-like [Cicer arietinum] gi|502095850|ref|XP_004490553.1|
Lj0g3v0266729	-2.18	0.03	Protein coding	PREDICTED: probable glycosyltransferase At5g03795-like [Glycine max] gi|356570806|ref|XP_003553575.1|
Lj0g3v0266789	-0.78	0	Protein coding	PREDICTED: villin-4-like [Glycine max] gi|356530312|ref|XP_003533726.1|
Lj0g3v0266829	-1.1	0.01	Protein coding	PREDICTED: probable protein arginine N-methyltransferase 4.2-like [Glycine max] gi|356508346|ref|XP_003522918.1|
Lj0g3v0267039	-2.96	0	Protein coding	PREDICTED: probable methyltransferase PMT16-like [Cicer arietinum] gi|502096879|ref|XP_004490854.1|
Lj0g3v0267169	-2.81	0	Protein coding	PREDICTED: reticuline oxidase-like protein-like [Cicer arietinum] gi|502080207|ref|XP_004486493.1|
Lj0g3v0267379	-0.68	0.04	Protein coding	PREDICTED: CBL-interacting serine/threonine-protein kinase 1-like [Cicer arietinum] gi|502086342|ref|XP_004488187.1|
Lj0g3v0267479	-0.66	0	Protein coding	PREDICTED: clathrin heavy chain 1-like [Glycine max] gi|356495434|ref|XP_003516582.1|
Lj0g3v0267639	-3.82	0.01	Protein coding	Pentatricopeptide repeat-containing protein [Medicago truncatula] gi|357499681|ref|XP_003620129.1|
Lj0g3v0267759	-7.36	0	Non-coding	NoHit
Lj0g3v0267769	-2.1	0	Protein coding	PREDICTED: beta-galactosidase 8-like [Glycine max] gi|356539454|ref|XP_003538213.1|
Lj0g3v0268099	-1.47	0.01	Protein coding	Uncharacterized protein TCM_022118 [Theobroma cacao] gi|508715892|gb|EOY07789.1|
Lj0g3v0268109	-1.51	0	Protein coding	F12M16.8 [Arabidopsis thaliana] gi|7769852|gb|AAF69530.1|AC008007_5
Lj0g3v0268529	-1.21	0.03	repeat	NoHit
Lj0g3v0268619	-1.04	0	Protein coding	Uncharacterized protein TCM_038276 [Theobroma cacao] gi|508784066|gb|EOY31322.1|
Lj0g3v0268649	-1.26	0.01	Protein coding	stress induced protein [Morella rubra] gi|427199330|gb|AFY26888.1|
Lj0g3v0268789	-1.22	0	Protein coding	PREDICTED: pyruvate kinase isozyme G chloroplastic-like [Glycine max] gi|356559692|ref|XP_003548131.1|
Lj0g3v0268999	-2.24	0	Protein coding	PREDICTED: chitin-inducible gibberellin-responsive protein 1-like [Glycine max] gi|356514974|ref|XP_003526176.1|
Lj0g3v0269209	-0.74	0	Protein coding	Phenylalanine ammonia-lyase [Medicago truncatula] gi|357443199|ref|XP_003591877.1|
Lj0g3v0269219	-0.97	0	Protein coding	beta-lactamase domain-containing protein [Granulicella tundricola MP5ACTX9] gi|322435913|ref|YP_004218125.1|
Lj0g3v0269349	-1.09	0	Protein coding	chromatin remodeling complex subunit [Populus trichocarpa] gi|224122872|ref|XP_002318937.1|
Lj0g3v0269529	-1.92	0.01	Protein coding	pentatricopeptide repeat-containing protein [Arabidopsis thaliana] gi|15228903|ref|NP_188314.1|
Lj0g3v0269689	-4.01	0	Protein coding	PREDICTED: 8-hydroxyquercetin 8-O-methyltransferase-like [Glycine max] gi|356577865|ref|XP_003557042.1|
Lj0g3v0270019	-1.03	0	Protein coding	PREDICTED: DNA ligase 1-like [Cicer arietinum] gi|502155808|ref|XP_004510199.1|
Lj0g3v0270299	-1.19	0	Protein coding	PREDICTED: DNA-directed RNA polymerases I II and III subunit RPABC3-like [Cicer arietinum] gi|502168862|ref|XP_004514482.1|
Lj0g3v0270369	-0.84	0.02	Protein coding	PREDICTED: nitric oxide synthase brain [Orcinus orca] gi|466066626|ref|XP_004281524.1|
Lj0g3v0270469	-1.43	0	Non-coding	NoHit
Lj0g3v0270519	-0.74	0.01	fragmented	NoHit
Lj0g3v0270539	-0.92	0	fragmented	NoHit
Lj0g3v0270549	-1.3	0	fragmented	NoHit
Lj0g3v0270569	-1.31	0	Non-coding	NoHit
Lj0g3v0270629	-1.36	0	Protein coding	Uncharacterized protein TCM_030216 [Theobroma cacao] gi|508781429|gb|EOY28685.1|
Lj0g3v0270939	-1.16	0	Protein coding	RecName: Full=Legumain, AltName: Full=Asparaginyl endopeptidase, Flags: Precursor_x0001_gi|499294|dbj|BAA06596.1| asparaginyl endopeptidase [Canavalia ensiformis] gi|1346432|sp|P49046.1|LEGU_CANEN
Lj0g3v0271419	-1.38	0	Non-coding	NoHit
Lj0g3v0271639	-0.77	0	repeat	NoHit
Lj0g3v0271999	-0.76	0.05	Protein coding	Myb-like HTH transcriptional regulator family protein [Theobroma cacao] gi|508701038|gb|EOX92934.1|
Lj0g3v0272299	-0.71	0.05	Protein coding	PREDICTED: pentatricopeptide repeat-containing protein At4g04790 mitochondrial [Glycine max] gi|356542213|ref|XP_003539564.1|
Lj0g3v0272319	-1.18	0.03	Protein coding	Uncharacterized protein TCM_019705 [Theobroma cacao] gi|508712566|gb|EOY04463.1|
Lj0g3v0272519	-4.59	0	Protein coding	Uncharacterized protein TCM_033965 [Theobroma cacao] gi|508722757|gb|EOY14654.1|
Lj0g3v0272529	-0.61	0.01	Protein coding	PREDICTED: probable exonuclease mut-7 homolog isoform X2 [Cicer arietinum] gi|502124374|ref|XP_004498500.1|
Lj0g3v0272549	-1.38	0.01	Protein coding	NoHit
Lj0g3v0272899	-0.84	0	Protein coding	Ureidoglycine aminohydrolase isoform 1 [Theobroma cacao] gi|508776918|gb|EOY24174.1|
Lj0g3v0273059	-1.82	0.02	Non-coding	NoHit
Lj0g3v0273269	-1.03	0	Protein coding	SD04095p partial [Drosophila melanogaster] gi|28316831|gb|AAO39439.1|
Lj0g3v0273329	-1.31	0.03	Protein coding	Heat shock protein [Medicago truncatula] gi|357503367|ref|XP_003621972.1|
Lj0g3v0273499	-0.71	0	Protein coding	PREDICTED: pre-mRNA-splicing factor ATP-dependent RNA helicase PRP16-like [Cicer arietinum] gi|502082664|ref|XP_004487236.1|
Lj0g3v0273739	-1.31	0	Protein coding	PREDICTED: ATP-dependent zinc metalloprotease FTSH 12 chloroplastic-like [Glycine max] gi|356523562|ref|XP_003530406.1|
Lj0g3v0273919	-5.56	0	Protein coding	dihydroflavonol 4-reductase [Lotus japonicus] gi|73661147|dbj|BAE19948.1|
Lj0g3v0274409	-2.39	0	Protein coding	Anthranilate N-benzoyltransferase protein [Medicago truncatula] gi|357457513|ref|XP_003599037.1|
Lj0g3v0274529	-2.32	0.03	Protein coding	PREDICTED: E3 ubiquitin-protein ligase HERC2-like partial [Cucumis sativus] gi|449522972|ref|XP_004168499.1|
Lj0g3v0274629	-1.29	0.01	Protein coding	PREDICTED: probable glutathione S-transferase-like [Glycine max] gi|356520953|ref|XP_003529124.1|
Lj0g3v0274699	-2.03	0	Non-coding	NoHit
Lj0g3v0275009	-5.09	0	Protein coding	PREDICTED: G-box-binding factor 2-like [Cicer arietinum] gi|502125525|ref|XP_004498959.1|
Lj0g3v0275209	-1.11	0	Protein coding	PREDICTED: probable receptor-like protein kinase At1g67000-like [Cicer arietinum] gi|502124155|ref|XP_004498409.1|
Lj0g3v0275259	-0.81	0.02	Protein coding	PREDICTED: transcription factor IIIB 90 kDa subunit-like [Cicer arietinum] gi|502091837|ref|XP_004489648.1|
Lj0g3v0275539	-0.74	0.02	Protein coding	PREDICTED: ubiquitin carboxyl-terminal hydrolase 19-like [Vitis vinifera] gi|359476454|ref|XP_002271840.2|
Lj0g3v0276019	-1.09	0	Protein coding	Zinc finger protein CONSTANS-like protein [Medicago truncatula] gi|357453581|ref|XP_003597068.1|
Lj0g3v0276079	-1.09	0.03	Protein coding	F-box family protein [Medicago truncatula] gi|357483733|ref|XP_003612153.1|
Lj0g3v0276329	-1.31	0	Protein coding	Zinc finger protein CONSTANS-like protein [Medicago truncatula] gi|357454039|ref|XP_003597300.1|
Lj0g3v0276649	-1.34	0	Protein coding	Uncharacterized protein isoform 2 [Theobroma cacao] gi|508703576|gb|EOX95472.1|
Lj0g3v0276689	-1.98	0	Protein coding	class II chitinase [Arachis hypogaea] gi|295291568|gb|ADF87393.1|
Lj0g3v0276739	-2.06	0.01	Protein coding	PREDICTED: probable S-acyltransferase At4g01730-like [Glycine max] gi|356533491|ref|XP_003535297.1|
Lj0g3v0276859	-4.47	0	Protein coding	PREDICTED: glutathione S-transferase F11-like [Cicer arietinum] gi|502137489|ref|XP_004503099.1|
Lj0g3v0276939	-1.13	0.01	Protein coding	Scorpion toxin-like knottin superfamily protein [Theobroma cacao] gi|508712956|gb|EOY04853.1|
Lj0g3v0277629	-2.26	0	Protein coding	Uncharacterized protein TCM_005005 [Theobroma cacao] gi|508703633|gb|EOX95529.1|
Lj0g3v0277789	-5.28	0.05	Non-coding	NoHit
Lj0g3v0278049	-1.72	0	Protein coding	PREDICTED: peroxidase 3-like [Glycine max] gi|356500246|ref|XP_003518944.1|
Lj0g3v0278169	-0.9	0	Protein coding	PREDICTED: copper methylamine oxidase-like isoform X1 [Cicer arietinum] gi|502154328|ref|XP_004509661.1|
Lj0g3v0278639	-0.67	0.01	Protein coding	Uncharacterized protein TCM_029303 [Theobroma cacao] gi|508780201|gb|EOY27457.1|
Lj0g3v0278799	-2.79	0.02	Non-coding	NoHit
Lj0g3v0278879	-4.26	0	Protein coding	Phytoene synthase [Medicago truncatula] gi|357462675|ref|XP_003601619.1|
Lj0g3v0279109	-3.7	0	Non-coding	NoHit
Lj0g3v0279489	-1.76	0.01	Protein coding	Gibberellin-regulated protein [Medicago truncatula] gi|357501857|ref|XP_003621217.1|
Lj0g3v0280349	-1.58	0	Protein coding	Kinase-like protein [Medicago truncatula] gi|357497897|ref|XP_003619237.1|
Lj0g3v0280879	-1.1	0.03	Protein coding	PREDICTED: probable dolichyl pyrophosphate Glc1Man9GlcNAc2 alpha-13-glucosyltransferase-like [Glycine max] gi|356528218|ref|XP_003532702.1|
Lj0g3v0281009	-4.45	0	Protein coding	Acid beta-fructofuranosidase [Medicago truncatula] gi|357476945|ref|XP_003608758.1|
Lj0g3v0282079	-2.55	0.04	Protein coding	WAPL (Wings apart-like protein regulation of heterochromatin) protein [Arabidopsis thaliana] gi|30682037|ref|NP_172573.2|
Lj0g3v0282109	-1.91	0	Non-coding	NoHit
Lj0g3v0282239	-1.35	0	Protein coding	Helicase protein with RING/U-box domain [Theobroma cacao] gi|508714076|gb|EOY05973.1|
Lj0g3v0282979	-0.91	0	Protein coding	PREDICTED: UDP-glycosyltransferase 71D1-like [Cicer arietinum] gi|502095988|ref|XP_004490589.1|
Lj0g3v0283109	-0.96	0.02	Protein coding	WD-repeat cell cycle regulatory protein [Glycine max] gi|351727655|ref|NP_001237168.1|
Lj0g3v0284099	-4.61	0	Protein coding	PREDICTED: probable C-terminal domain small phosphatase-like isoform X2 [Cicer arietinum] gi|502170462|ref|XP_004514837.1|
Lj0g3v0284109	-2.08	0	Protein coding	PREDICTED: probable C-terminal domain small phosphatase-like isoform X4 [Cicer arietinum] gi|502170470|ref|XP_004514839.1|
Lj0g3v0284229	-1.95	0	Protein coding	plant cell wall protein SlTFR88 [Solanum lycopersicum] gi|350534998|ref|NP_001233914.1|
Lj0g3v0284549	-2.27	0	Protein coding	PREDICTED: subtilisin-like protease-like [Cicer arietinum] gi|502106343|ref|XP_004492921.1|
Lj0g3v0284579	-1.26	0.01	Protein coding	Receptor protein kinase-like protein [Medicago truncatula] gi|357508031|ref|XP_003624304.1|
Lj0g3v0284939	-1.09	0.01	Protein coding	glutaredoxin-related protein [Arabidopsis thaliana] gi|18399411|ref|NP_566405.1|
Lj0g3v0285159	-1.99	0	Protein coding	PREDICTED: beta-galactosidase 3-like [Glycine max] gi|356502950|ref|XP_003520277.1|
Lj0g3v0285269	-2.45	0.04	Non-coding	NoHit
Lj0g3v0285319	-3.46	0	Protein coding	PREDICTED: probable 2-oxoglutarate/Fe(II)-dependent dioxygenase-like [Glycine max] gi|356495151|ref|XP_003516444.1|
Lj0g3v0285529	-0.7	0.05	Protein coding	Uncharacterized protein TCM_034998 [Theobroma cacao] gi|508724235|gb|EOY16132.1|
Lj0g3v0285769	-1.03	0	Non-coding	NoHit
Lj0g3v0285799	-0.62	0.01	Protein coding	Ribosomal protein S10 [Medicago truncatula] gi|357436123|ref|XP_003588337.1|
Lj0g3v0285839	-2.2	0	Protein coding	PREDICTED: MADS-box protein SOC1-like [Glycine max] gi|356522682|ref|XP_003529975.1|
Lj0g3v0285959	-1.49	0	Protein coding	Sieve element-occluding protein [Medicago truncatula] gi|357441005|ref|XP_003590780.1|
Lj0g3v0285979	-1.28	0	Protein coding	calcium-regulated/ATP-independent forisome protein [Pisum sativum] gi|258618303|gb|ACV83947.1|
Lj0g3v0286389	-1.18	0.04	Non-coding	NoHit
Lj0g3v0286419	-3.21	0	Non-coding	NoHit
Lj0g3v0286429	-2.56	0	Protein coding	3'-hydroxy-N-methyl-(S)-coclaurine 4'-O-methyltransferase-like [Glycine max] gi|371502138|ref|NP_001243073.1|
Lj0g3v0286439	-0.63	0.04	Protein coding	PREDICTED: vacuolar protein sorting-associated protein 26B-like [Cicer arietinum] gi|502156146|ref|XP_004510330.1|
Lj0g3v0286449	-0.7	0.04	Protein coding	PREDICTED: probable LRR receptor-like serine/threonine-protein kinase At1g51880-like [Glycine max] gi|356556621|ref|XP_003546622.1|
Lj0g3v0286499	-0.97	0	Protein coding	Lipaseshydrolases acting on ester bonds isoform 1 [Theobroma cacao] gi|508723738|gb|EOY15635.1|
Lj0g3v0286589	-0.84	0.03	Protein coding	PREDICTED: rab3 GTPase-activating protein catalytic subunit-like isoform X1 [Cicer arietinum] gi|502129438|ref|XP_004500304.1|
Lj0g3v0286679	-4.37	0	Protein coding	PREDICTED: (-)-germacrene D synthase-like [Cicer arietinum] gi|502084145|ref|XP_004487631.1|
Lj0g3v0286699	-1.06	0.04	Protein coding	PREDICTED: aldehyde dehydrogenase family 3 member H1-like isoform X1 [Cicer arietinum] gi|502124011|ref|XP_004498346.1|
Lj0g3v0286789	-0.59	0.03	Protein coding	PREDICTED: limonoid UDP-glucosyltransferase-like [Glycine max] gi|356575668|ref|XP_003555960.1|
Lj0g3v0286839	-2.23	0.04	Non-coding	NoHit
Lj0g3v0286859	-0.64	0.03	repeat	NoHit
Lj0g3v0286999	-0.7	0	Protein coding	RAB7A [Lotus japonicus] gi|1370182|emb|CAA98168.1|
Lj0g3v0287009	-1	0	Protein coding	RAB7A [Lotus japonicus] gi|1370182|emb|CAA98168.1|
Lj0g3v0287099	-1.4	0.01	Non-coding	NoHit
Lj0g3v0287199	-5.29	0.01	Protein coding	DNA replication helicase dna2 isoform 2 [Theobroma cacao] gi|508725636|gb|EOY17533.1|
Lj0g3v0287209	-2.56	0	Protein coding	PREDICTED: sister chromatid cohesion protein DCC1-like [Cicer arietinum] gi|502100504|ref|XP_004491735.1|
Lj0g3v0287339	-1.58	0	Protein coding	PREDICTED: LOB domain-containing protein 12-like [Glycine max] gi|356537602|ref|XP_003537315.1|
Lj0g3v0287649	-0.9	0	Protein coding	PREDICTED: peptide methionine sulfoxide reductase-like [Cicer arietinum] gi|502133645|ref|XP_004501840.1|
Lj0g3v0287709	-1.48	0	Non-coding	NoHit
Lj0g3v0287829	-3.9	0.05	Protein coding	PREDICTED: F-box/LRR-repeat protein At4g14103-like isoform X1 [Cicer arietinum] gi|502142314|ref|XP_004504896.1|
Lj0g3v0288269	-3.58	0	Protein coding	PREDICTED: bidirectional sugar transporter SWEET3-like [Glycine max] gi|356516019|ref|XP_003526694.1|
Lj0g3v0288919	-2.06	0	Protein coding	PREDICTED: NADP-dependent alkenal double bond reductase P1-like [Cicer arietinum] gi|502086897|ref|XP_004488361.1|
Lj0g3v0288979	-1.77	0	Protein coding	PREDICTED: auxin response factor 6-like [Glycine max] gi|356510873|ref|XP_003524158.1|
Lj0g3v0289109	-0.96	0	Protein coding	PREDICTED: extended synaptotagmin-1-like isoform 2 [Glycine max] gi|356562955|ref|XP_003549733.1|
Lj0g3v0289499	-4.17	0	Protein coding	ATPase E1-E2 type family protein / haloacid dehalogenase-like hydrolase family protein isoform 3 [Theobroma cacao] gi|508774997|gb|EOY22253.1|
Lj0g3v0289579	-1.1	0.02	Protein coding	PREDICTED: basic leucine zipper 63-like [Cicer arietinum] gi|502160605|ref|XP_004511808.1|
Lj0g3v0289809	-2.59	0	Protein coding	Uncharacterized protein TCM_010889 [Theobroma cacao] gi|508709094|gb|EOY00991.1|
Lj0g3v0289949	-1.2	0.02	Protein coding	PREDICTED: DNA-binding protein SMUBP-2-like [Glycine max] gi|356570496|ref|XP_003553421.1|
Lj0g3v0289959	-1.17	0.02	repeat	NoHit
Lj0g3v0290089	-4.53	0.03	Protein coding	hypothetical protein [Dunaliella viridis] gi|109692968|gb|ABG38272.1|
Lj0g3v0290149	-2.03	0.05	Protein coding	Ubiquitin carboxyl-terminal hydrolase family protein [Medicago truncatula] gi|357439339|ref|XP_003589946.1|
Lj0g3v0290189	-1.16	0.01	Protein coding	NBS-containing resistance-like protein [Medicago truncatula] gi|357460983|ref|XP_003600773.1|
Lj0g3v0290239	-1.83	0	Protein coding	cyclin B3-1 [Arabidopsis thaliana] gi|334182617|ref|NP_173083.3|
Lj0g3v0290259	-4.69	0	Protein coding	PREDICTED: GDSL esterase/lipase At1g29670-like [Glycine max] gi|356515130|ref|XP_003526254.1|
Lj0g3v0290409	-0.71	0.05	Protein coding	PREDICTED: cysteine-rich receptor-like protein kinase 29-like isoform 1 [Glycine max] gi|356575759|ref|XP_003556004.1|
Lj0g3v0290469	-1.53	0	Protein coding	PREDICTED: L-ascorbate oxidase homolog isoform 2 [Glycine max] gi|356563672|ref|XP_003550085.1|
Lj0g3v0290549	-1.12	0.03	Protein coding	Os10g0487200 [Oryza sativa Japonica Group] gi|297727703|ref|NP_001176215.1|
Lj0g3v0290579	-2.52	0	Protein coding	Phosphate-responsive 1 family protein [Theobroma cacao] gi|508724069|gb|EOY15966.1|
Lj0g3v0290599	-7.01	0	Protein coding	PREDICTED: heavy metal-associated isoprenylated plant protein 26-like [Cicer arietinum] gi|502123961|ref|XP_004498327.1|
Lj0g3v0290719	-1.95	0.01	Protein coding	PREDICTED: 21 kDa protein-like [Cicer arietinum] gi|502180339|ref|XP_004516616.1|
Lj0g3v0290889	-4.82	0	Protein coding	PREDICTED: wall-associated receptor kinase 2-like [Glycine max] gi|356554681|ref|XP_003545672.1|
Lj0g3v0290979	-1.01	0.03	Protein coding	PREDICTED: protein TORNADO 2-like [Cicer arietinum] gi|502154525|ref|XP_004509732.1|
Lj0g3v0291009	-1.24	0.02	Protein coding	PREDICTED: ATP-dependent Clp protease ATP-binding subunit ClpX-like isoform X1 [Cicer arietinum] gi|502136340|ref|XP_004502651.1|
Lj0g3v0291209	-2.33	0	Protein coding	Dof zinc finger protein [Medicago truncatula] gi|357469373|ref|XP_003604971.1|
Lj0g3v0291429	-0.64	0.01	Protein coding	defensin-like protein 59 [Arabidopsis thaliana] gi|79321582|ref|NP_001031310.1|
Lj0g3v0291509	-1.09	0	fragmented	NoHit
Lj0g3v0291639	-0.93	0	Protein coding	PREDICTED: alphaalpha-trehalose-phosphate synthase [UDP-forming] gi|356575586|ref|XP_003555920.1|
Lj0g3v0291789	-0.61	0	Protein coding	PREDICTED: major pollen allergen Ole e 1-like [Cicer arietinum] gi|502102713|ref|XP_004492161.1|
Lj0g3v0292149	-2.7	0	Protein coding	Uncharacterized protein TCM_000598 [Theobroma cacao] gi|508699492|gb|EOX91388.1|
Lj0g3v0292239	-1.71	0	Protein coding	PREDICTED: UDP-glycosyltransferase 71D1-like [Cicer arietinum] gi|502095988|ref|XP_004490589.1|
Lj0g3v0292279	-1.53	0	Protein coding	Methyltransferases [Theobroma cacao] gi|508715155|gb|EOY07052.1|
Lj0g3v0292309	-1.68	0	Protein coding	PREDICTED: nucleobase-ascorbate transporter 12-like [Glycine max] gi|356565691|ref|XP_003551071.1|
Lj0g3v0292479	-3.18	0.05	Non-coding	NoHit
Lj0g3v0292659	-0.71	0	Protein coding	glycine-rich protein A3-like [Glycine max] gi|358249306|ref|NP_001240028.1|
Lj0g3v0292739	-4.24	0	Protein coding	PREDICTED: protein LONGIFOLIA 1-like [Cicer arietinum] gi|502091187|ref|XP_004489470.1|
Lj0g3v0292769	-3.75	0	Protein coding	PREDICTED: trihelix transcription factor GT-3b-like [Cicer arietinum] gi|502147363|ref|XP_004506754.1|
Lj0g3v0292829	-2.4	0	Protein coding	ATP-dependent RNA helicase chl1 [Medicago truncatula] gi|357468391|ref|XP_003604480.1|
Lj0g3v0292949	-0.91	0.03	Protein coding	PREDICTED: squalene monooxygenase-like [Glycine max] gi|356521261|ref|XP_003529275.1|
Lj0g3v0292969	-1.52	0	Protein coding	PREDICTED: transcription factor bHLH25-like [Glycine max] gi|356521257|ref|XP_003529273.1|
Lj0g3v0293059	-6.48	0	Protein coding	PREDICTED: SH2 domain-containing protein 5 isoform X3 [Gallus gallus] gi|513220357|ref|XP_004947600.1|
Lj0g3v0293069	-4.96	0	Non-coding	NoHit
Lj0g3v0293529	-3.33	0	Protein coding	PREDICTED: ethylene-responsive transcription factor 4-like [Glycine max] gi|356522656|ref|XP_003529962.1|
Lj0g3v0293589	-1.07	0.05	Protein coding	prophage protein [Shigella flexneri 2002017] gi|384542456|ref|YP_005726518.1|
Lj0g3v0293709	-0.77	0.01	Protein coding	PREDICTED: chloride channel protein CLC-f-like isoform X1 [Cicer arietinum] gi|502127375|ref|XP_004499681.1|
Lj0g3v0293729	-1.66	0	Protein coding	Pectate lyase [Medicago truncatula] gi|358348969|ref|XP_003638513.1|
Lj0g3v0293799	-3.7	0.03	Protein coding	PREDICTED: calcium-transporting ATPase 9 plasma membrane-type-like [Cicer arietinum] gi|502080501|ref|XP_004486584.1|
Lj0g3v0293939	-1.81	0	Protein coding	PREDICTED: enolase-like [Glycine max] gi|356559925|ref|XP_003548246.1|
Lj0g3v0294399	-0.84	0	Protein coding	PREDICTED: protein BREAST CANCER SUSCEPTIBILITY 1 homolog [Cicer arietinum] gi|502110153|ref|XP_004493812.1|
Lj0g3v0294479	-1.28	0.02	Protein coding	PREDICTED: protein VERNALIZATION INSENSITIVE 3-like [Glycine max] gi|356551773|ref|XP_003544248.1|
Lj0g3v0294579	-1.63	0	Protein coding	Acetoin:26-dichlorophenolindophenol oxidoreductase subunit beta [Theobroma cacao] gi|508717284|gb|EOY09181.1|
Lj0g3v0294609	-1.2	0.04	Protein coding	PREDICTED: cysteine-rich repeat secretory protein 55-like [Cicer arietinum] gi|502103126|ref|XP_004492208.1|
Lj0g3v0295429	-1.09	0	Protein coding	Short-chain dehydrogenase/reductase [Medicago truncatula] gi|357463161|ref|XP_003601862.1|
Lj0g3v0295669	-0.88	0	Protein coding	GTP-binding protein ras-like protein [Medicago truncatula] gi|357474509|ref|XP_003607539.1|
Lj0g3v0295769	-1.04	0.01	Protein coding	PREDICTED: probable inactive purple acid phosphatase 1-like [Glycine max] gi|356567597|ref|XP_003552004.1|
Lj0g3v0295869	-2.47	0	Protein coding	Mitochondrial glutamate carrier [Medicago truncatula] gi|357443387|ref|XP_003591971.1|
Lj0g3v0296059	-0.87	0	Protein coding	PREDICTED: branched-chain-amino-acid aminotransferase-like protein 3 chloroplastic-like [Cicer arietinum] gi|502088132|ref|XP_004488745.1|
Lj0g3v0296079	-2.08	0	Protein coding	Asparaginyl-tRNA synthetase [Medicago truncatula] gi|357513179|ref|XP_003626878.1|
Lj0g3v0296179	-0.98	0	Protein coding	hypothetical protein [Arthrospira platensis] gi|493674896|ref|WP_006625201.1|
Lj0g3v0296239	-0.98	0.03	Protein coding	PREDICTED: transcription initiation factor TFIID subunit 11-like isoform X2 [Cicer arietinum] gi|502174102|ref|XP_004515436.1|
Lj0g3v0296709	-0.87	0.01	Protein coding	PREDICTED: eukaryotic translation initiation factor 4E type 3-like [Glycine max] gi|356498848|ref|XP_003518260.1|
Lj0g3v0296819	-0.75	0.01	Protein coding	PREDICTED: lipid transfer-like protein VAS-like [Glycine max] gi|356514192|ref|XP_003525790.1|
Lj0g3v0296919	-4.07	0	Protein coding	PREDICTED: nudix hydrolase 17 mitochondrial-like [Glycine max] gi|356502376|ref|XP_003519995.1|
Lj0g3v0296929	-5.13	0.05	Protein coding	pyridine nucleotide-disulfide oxidoreductase [Grimontia hollisae] gi|491648208|ref|WP_005505734.1|
Lj0g3v0296939	-5.13	0.05	Protein coding	pyridine nucleotide-disulfide oxidoreductase [Grimontia hollisae] gi|491648208|ref|WP_005505734.1|
Lj0g3v0297069	-4.35	0.04	Protein coding	PREDICTED: mitochondrial substrate carrier family protein B-like isoform 1 [Glycine max] gi|356504350|ref|XP_003520959.1|
Lj0g3v0297209	-3.11	0	Protein coding	PREDICTED: NAC domain-containing protein 8-like [Glycine max] gi|356545011|ref|XP_003540939.1|
Lj0g3v0297909	-1.07	0	Protein coding	Rhomboid family member [Medicago truncatula] gi|357453415|ref|XP_003596984.1|
Lj0g3v0297919	-1.12	0	Protein coding	Rhomboid family member [Medicago truncatula] gi|357453415|ref|XP_003596984.1|
Lj0g3v0298029	-2.62	0	Protein coding	PREDICTED: bark storage protein A-like [Glycine max] gi|356515599|ref|XP_003526486.1|
Lj0g3v0298099	-2.26	0	Protein coding	multi-sensor hybrid histidine kinase [Pedosphaera parvula] gi|494657141|ref|WP_007415085.1|
Lj0g3v0298499	-1.55	0	Protein coding	PREDICTED: extensin-2-like [Cicer arietinum] gi|502124916|ref|XP_004498723.1|
Lj0g3v0298519	-1.29	0	Protein coding	PREDICTED: cinnamoyl-CoA reductase 1-like [Cicer arietinum] gi|502129455|ref|XP_004500311.1|
Lj0g3v0298769	-2.56	0	Protein coding	PREDICTED: probable WRKY transcription factor 41-like [Glycine max] gi|356509299|ref|XP_003523388.1|
Lj0g3v0298799	-2.1	0	Protein coding	PREDICTED: squalene monooxygenase-like [Glycine max] gi|356521261|ref|XP_003529275.1|
Lj0g3v0298899	-1.91	0	Protein coding	PREDICTED: phosphoglucomutase cytoplasmic-like [Glycine max] gi|356513072|ref|XP_003525238.1|
Lj0g3v0298909	-3.03	0.02	Non-coding	NoHit
Lj0g3v0298919	-3.96	0	Non-coding	NoHit
Lj0g3v0299009	-1.77	0	Protein coding	Uncharacterized protein TCM_040599 [Theobroma cacao] gi|508785340|gb|EOY32596.1|
Lj0g3v0299029	-4.85	0	repeat	NoHit
Lj0g3v0299159	-4.46	0.02	Non-coding	NoHit
Lj0g3v0299199	-4.61	0.02	Protein coding	PREDICTED: F-box protein At2g32560-like [Glycine max] gi|356554183|ref|XP_003545428.1|
Lj0g3v0299239	-6.63	0	Non-coding	NoHit
Lj0g3v0299279	-1.62	0	Protein coding	Hydroxyproline-rich glycoprotein family protein [Theobroma cacao] gi|508699953|gb|EOX91849.1|
Lj0g3v0299429	-1.34	0.03	Non-coding	NoHit
Lj0g3v0299609	-0.98	0	Protein coding	PREDICTED: glucose-6-phosphate isomerase 1 chloroplastic-like isoform X1 [Cicer arietinum] gi|502095323|ref|XP_004490427.1|
Lj0g3v0299789	-2.11	0	Protein coding	Uncharacterized protein TCM_035439 [Theobroma cacao] gi|508724721|gb|EOY16618.1|
Lj0g3v0299829	-4.31	0	Protein coding	Leucoanthocyanidin dioxygenase [Medicago truncatula] gi|357468779|ref|XP_003604674.1|
Lj0g3v0299889	-0.69	0.03	Protein coding	PREDICTED: ABC transporter C family member 10-like [Cicer arietinum] gi|502119079|ref|XP_004496497.1|
Lj0g3v0299949	-6.42	0	Protein coding	PREDICTED: death-associated protein kinase 1-like [Glycine max] gi|356545491|ref|XP_003541175.1|
Lj0g3v0300039	-0.76	0	Protein coding	PREDICTED: paired amphipathic helix protein Sin3-like 4-like [Glycine max] gi|356500930|ref|XP_003519283.1|
Lj0g3v0300299	-6.4	0	Non-coding	NoHit
Lj0g3v0300309	-3.47	0.01	Protein coding	PREDICTED: cucumisin-like [Glycine max] gi|356499137|ref|XP_003518399.1|
Lj0g3v0300929	-4.24	0.05	Protein coding	PREDICTED: cytochrome c-type biogenesis protein CcmH-like isoform X4 [Cicer arietinum] gi|502160068|ref|XP_004511622.1|
Lj0g3v0300949	-0.73	0.04	Protein coding	PREDICTED: ABC transporter C family member 3-like [Glycine max] gi|356566246|ref|XP_003551345.1|
Lj0g3v0301029	-1.32	0	Protein coding	AraC family transcriptional regulator [Prevotella maculosa] gi|495839636|ref|WP_008564215.1|
Lj0g3v0301069	-4.69	0	Protein coding	PREDICTED: MLO-like protein 6-like [Glycine max] gi|356544617|ref|XP_003540745.1|
Lj0g3v0301089	-0.74	0
Lj0g3v0301429	-1.53	0	Protein coding	PREDICTED: deSI-like protein At4g17486-like isoform X1 [Cicer arietinum] gi|502123618|ref|XP_004498191.1|
Lj0g3v0301459	-1.06	0.02	Protein coding	Sulfate transporter [Medicago truncatula] gi|357489361|ref|XP_003614968.1|
Lj0g3v0301889	-1.48	0	Protein coding	Lipase class 3 family protein [Theobroma cacao] gi|508701884|gb|EOX93780.1|
Lj0g3v0301899	-0.78	0.05	Non-coding	NoHit
Lj0g3v0301999	-1.13	0.01	Protein coding	PREDICTED: probable metal-nicotianamine transporter YSL7-like [Glycine max] gi|356560021|ref|XP_003548294.1|
Lj0g3v0302099	-5.21	0	Protein coding	PREDICTED: cytochrome P450 71D9-like [Cicer arietinum] gi|502147257|ref|XP_004506715.1|
Lj0g3v0302289	-3.43	0	Protein coding	phytochelatin synthetase-like protein [Phaseolus vulgaris] gi|38194917|gb|AAR13305.1|
Lj0g3v0302489	-0.88	0.01	Protein coding	PREDICTED: TMV resistance protein N-like [Glycine max] gi|356561802|ref|XP_003549167.1|
Lj0g3v0302529	-2.66	0	Protein coding	PREDICTED: TMV resistance protein N-like [Glycine max] gi|356573485|ref|XP_003554889.1|
Lj0g3v0302769	-1.97	0.01	Protein coding	teichoic acid transporter [Rothia mucilaginosa] gi|491651846|ref|WP_005508567.1|
Lj0g3v0303329	-1.49	0	Non-coding	NoHit
Lj0g3v0303369	-1.17	0.01	Protein coding	sieve element-occluding protein 3 [Medicago truncatula] gi|201067563|gb|ACH92804.1|
Lj0g3v0303419	-3.15	0	Protein coding	PREDICTED: GDP-mannose-dependent alpha-mannosyltransferase-like [Glycine max] gi|356496170|ref|XP_003516943.1|
Lj0g3v0303429	-1.7	0	Protein coding	PREDICTED: GDP-mannose-dependent alpha-mannosyltransferase-like [Glycine max] gi|356496170|ref|XP_003516943.1|
Lj0g3v0303529	-2.07	0	Protein coding	PREDICTED: probable carbohydrate esterase At4g34215-like [Glycine max] gi|356510499|ref|XP_003523975.1|
Lj0g3v0303549	-2.54	0	Protein coding	Receptor protein kinase-like protein [Medicago truncatula] gi|357516993|ref|XP_003628785.1|
Lj0g3v0304149	-1.22	0	Protein coding	PREDICTED: auxin transporter-like protein 2-like [Glycine max] gi|356568064|ref|XP_003552233.1|
Lj0g3v0304309	-2.15	0	Protein coding	PREDICTED: pheophorbidase-like [Glycine max] gi|356516217|ref|XP_003526792.1|
Lj0g3v0304529	-5.45	0.01
Lj0g3v0304609	-2.8	0.01	Protein coding	Eukaryotic translation initiation factor 4G [Medicago truncatula] gi|357512923|ref|XP_003626750.1|
Lj0g3v0304899	-1.26	0.01	Protein coding	Ser/Thr protein kinase [Lotus japonicus] gi|62867357|dbj|BAD95981.1|
Lj0g3v0305289	-0.83	0	Protein coding	cellulose synthase A [Leucaena leucocephala] gi|243010644|gb|ACS94418.1|
Lj0g3v0305459	-0.89	0.01	Protein coding	PREDICTED: cyclic nucleotide-gated ion channel 1-like [Glycine max] gi|356516029|ref|XP_003526699.1|
Lj0g3v0305469	-0.71	0.01	Protein coding	PREDICTED: cyclic nucleotide-gated ion channel 1-like [Glycine max] gi|356516029|ref|XP_003526699.1|
Lj0g3v0305619	-1.85	0	Protein coding	PREDICTED: gibberellin 20 oxidase 1-like [Fragaria vesca subsp. vesca] gi|470108023|ref|XP_004290335.1|
Lj0g3v0305709	-2.19	0.05	Non-coding	NoHit
Lj0g3v0306559	-0.63	0.02	Protein coding	Choline transporter-like protein 5-A [Medicago truncatula] gi|357488431|ref|XP_003614503.1|
Lj0g3v0306599	-2.25	0	Protein coding	PREDICTED: glucan endo-13-beta-glucosidase 5-like [Glycine max] gi|356515517|ref|XP_003526446.1|
Lj0g3v0306739	-0.89	0	repeat	NoHit
Lj0g3v0306769	-2.56	0	Non-coding	NoHit
Lj0g3v0307159	-1.46	0	Protein coding	Uncharacterized protein TCM_007801 [Theobroma cacao] gi|508707304|gb|EOX99200.1|
Lj0g3v0307289	-0.87	0.05	Protein coding	PREDICTED: probable phosphatidylinositol 4-kinase type 2-beta At1g26270-like [Glycine max] gi|356495721|ref|XP_003516722.1|
Lj0g3v0307599	-2.32	0	Protein coding	Rhamnogalacturonate lyase [Medicago truncatula] gi|357517173|ref|XP_003628875.1|
Lj0g3v0307809	-1.25	0	Protein coding	Ribosomal protein S12 [Medicago truncatula] gi|357441931|ref|XP_003591243.1|
Lj0g3v0307829	-1.5	0	Non-coding	NoHit
Lj0g3v0307959	-1.05	0.04	Protein coding	PREDICTED: dedicator of cytokinesis protein 6-like [Cicer arietinum] gi|502158508|ref|XP_004511179.1|
Lj0g3v0308239	-1.76	0.02	Non-coding	NoHit
Lj0g3v0308759	-1.04	0.02	Protein coding	NoHit
Lj0g3v0308949	-5.29	0	repeat	NoHit
Lj0g3v0309039	-1.43	0.01	Protein coding	Uncharacterized protein TCM_021670 [Theobroma cacao] gi|508715266|gb|EOY07163.1|
Lj0g3v0309069	-1.45	0	Protein coding	Beta-glucosidase [Medicago truncatula] gi|357468871|ref|XP_003604720.1|
Lj0g3v0309079	-0.8	0.01	Protein coding	PREDICTED: cytochrome b-like [Cicer arietinum] gi|502166150|ref|XP_004513805.1|
Lj0g3v0310179	-3.34	0	Protein coding	PREDICTED: SPX domain-containing protein 3-like [Glycine max] gi|356496328|ref|XP_003517020.1|
Lj0g3v0310259	-3.02	0.03	Protein coding	PREDICTED: BAG family molecular chaperone regulator 1-like isoform X1 [Cicer arietinum] gi|502178049|ref|XP_004516168.1|
Lj0g3v0310289	-2.13	0	Protein coding	PREDICTED: BAG family molecular chaperone regulator 1-like isoform X1 [Cicer arietinum] gi|502178049|ref|XP_004516168.1|
Lj0g3v0310299	-2.31	0	Non-coding	NoHit
Lj0g3v0310459	-1.19	0	Protein coding	PREDICTED: signal recognition particle 54 kDa protein chloroplastic-like [Cicer arietinum] gi|502111902|ref|XP_004494200.1|
Lj0g3v0310469	-1.07	0	Protein coding	cobalt ABC transporter [Treponema denticola] gi|488746944|ref|WP_002670266.1|
Lj0g3v0310479	-2.45	0	Protein coding	PREDICTED: anaphase-promoting complex subunit cdc20-like [Glycine max] gi|356533257|ref|XP_003535182.1|
Lj0g3v0310989	-1.8	0.01	Protein coding	Cytochrome P450 [Medicago truncatula] gi|357480589|ref|XP_003610580.1|
Lj0g3v0311129	-1.12	0	Protein coding	PREDICTED: xylosyltransferase 1-like [Cicer arietinum] gi|502122430|ref|XP_004497742.1|
Lj0g3v0311249	-7.54	0	Protein coding	peptide transporter PTR2-A [Pyrenophora tritici-repentis Pt-1C-BFP] gi|189211307|ref|XP_001941984.1|
Lj0g3v0311279	-0.75	0.02	Protein coding	Lateral signaling target protein-like protein [Medicago truncatula] gi|357443735|ref|XP_003592145.1|
Lj0g3v0311359	-1.17	0	Protein coding	Cc-nbs-lrr resistance protein [Medicago truncatula] gi|357494411|ref|XP_003617494.1|
Lj0g3v0311419	-0.77	0	Protein coding	PREDICTED: DNA double-strand break repair Rad50 ATPase-like [Cicer arietinum] gi|502136692|ref|XP_004502790.1|
Lj0g3v0311429	-0.79	0	Non-coding	NoHit
Lj0g3v0311499	-1.11	0.01	Protein coding	PREDICTED: pattern formation protein EMB30-like [Glycine max] gi|356569278|ref|XP_003552830.1|
Lj0g3v0311669	-2.9	0.03	Protein coding	Short-chain dehydrogenase/reductase [Medicago truncatula] gi|357463161|ref|XP_003601862.1|
Lj0g3v0311969	-1.21	0	Protein coding	nucleolysin TIA-1 putative [Pediculus humanus corporis] gi|242021493|ref|XP_002431179.1|
Lj0g3v0312339	-0.95	0	Protein coding	PREDICTED: oxidation resistance protein 1-like [Cicer arietinum] gi|502131894|ref|XP_004501139.1|
Lj0g3v0312359	-0.76	0	Protein coding	Galactosyl transferase GMA12/MNN10 family protein [Theobroma cacao] gi|508774678|gb|EOY21934.1|
Lj0g3v0312399	-4.89	0.01	Non-coding	NoHit
Lj0g3v0312429	-0.88	0	Protein coding	PREDICTED: callose synthase 10-like [Cicer arietinum] gi|502133618|ref|XP_004501831.1|
Lj0g3v0312539	-1.62	0	Protein coding	PREDICTED: probable LRR receptor-like serine/threonine-protein kinase At1g67720-like [Cicer arietinum] gi|502135453|ref|XP_004502339.1|
Lj0g3v0312569	-1.53	0	Protein coding	mitogen-activated protein kinase kinase kinase 2-like [Glycine max] gi|359806525|ref|NP_001241003.1|
Lj0g3v0312579	-1.53	0	Protein coding	mitogen-activated protein kinase kinase kinase 2-like [Glycine max] gi|359806525|ref|NP_001241003.1|
Lj0g3v0312929	-1.01	0	Protein coding	PREDICTED: transcription factor bHLH25-like [Glycine max] gi|356522310|ref|XP_003529790.1|
Lj0g3v0312989	-0.64	0	Protein coding	PREDICTED: isocitrate dehydrogenase [NAD] gi|356559222|ref|XP_003547899.1|
Lj0g3v0313399	-4.52	0.04	Non-coding	NoHit
Lj0g3v0313609	-1.29	0.01	Protein coding	PREDICTED: aminoacylase-1-like [Glycine max] gi|356550846|ref|XP_003543794.1|
Lj0g3v0313839	-1.91	0.03	Protein coding	PREDICTED: cucumisin-like [Glycine max] gi|356551582|ref|XP_003544153.1|
Lj0g3v0313849	-1.49	0.01	Protein coding	PREDICTED: cucumisin-like [Glycine max] gi|356551582|ref|XP_003544153.1|
Lj0g3v0313929	-2.96	0.01	fragmented	NoHit
Lj0g3v0313949	-2.95	0.01	fragmented	NoHit
Lj0g3v0313959	-1.81	0	fragmented	NoHit
Lj0g3v0313979	-1.76	0	fragmented	NoHit
Lj0g3v0314369	-1.02	0	Protein coding	Undecaprenyl pyrophosphate synthetase [Medicago truncatula] gi|357443329|ref|XP_003591942.1|
Lj0g3v0314399	-0.82	0.01	repeat	NoHit
Lj0g3v0314729	-1.56	0.05	Protein coding	PREDICTED: aspartic proteinase nepenthesin-1-like [Glycine max] gi|356508308|ref|XP_003522900.1|
Lj0g3v0314829	-1.36	0.01	Protein coding	PREDICTED: chitin-inducible gibberellin-responsive protein 1-like [Cicer arietinum] gi|502084134|ref|XP_004487630.1|
Lj0g3v0314839	-3.3	0.01	Non-coding	NoHit
Lj0g3v0314849	-3.3	0.01	Non-coding	NoHit
Lj0g3v0314969	-0.66	0.02	Protein coding	Uncharacterized protein TCM_010255 [Theobroma cacao] gi|508708490|gb|EOY00387.1|
Lj0g3v0315369	-1.17	0	Protein coding	PREDICTED: aspartic proteinase-like protein 2-like [Glycine max] gi|356535252|ref|XP_003536162.1|
Lj0g3v0315379	-8.15	0	Protein coding	PREDICTED: benzyl alcohol O-benzoyltransferase-like [Glycine max] gi|356500043|ref|XP_003518844.1|
Lj0g3v0315519	-1.23	0	Protein coding	histone H3 expressed [Triticum aestivum] gi|300681467|emb|CBH32561.1|
Lj0g3v0315589	-9.57	0	Protein coding	PREDICTED: histidine decarboxylase-like [Glycine max] gi|356534053|ref|XP_003535572.1|
Lj0g3v0315619	-2.5	0	Non-coding	NoHit
Lj0g3v0315629	-4.13	0.02	Protein coding	Serine/threonine-protein kinase TAO3 [Theobroma cacao] gi|508708472|gb|EOY00369.1|
Lj0g3v0316079	-3.1	0	Non-coding	NoHit
Lj0g3v0316099	-1.99	0	Protein coding	NoHit
Lj0g3v0316469	-0.85	0.03	Protein coding	PREDICTED: ATP synthase subunit gamma mitochondrial-like [Cicer arietinum] gi|502150086|ref|XP_004507781.1|
Lj0g3v0316669	-0.67	0	Protein coding	PREDICTED: endo-14-beta-xylanase A-like [Glycine max] gi|356554054|ref|XP_003545364.1|
Lj0g3v0316689	-1.14	0.03	Protein coding	PREDICTED: protein argonaute 4-like [Cicer arietinum] gi|502134010|ref|XP_004501969.1|
Lj0g3v0316699	-1.14	0.03	Protein coding	PREDICTED: protein argonaute 4-like [Cicer arietinum] gi|502134010|ref|XP_004501969.1|
Lj0g3v0316759	-2.07	0.02	Protein coding	PREDICTED: E3 ubiquitin-protein ligase SINAT3-like [Cicer arietinum] gi|502156841|ref|XP_004510666.1|
Lj0g3v0317379	-0.79	0.01	Protein coding	NBS-containing resistance-like protein [Medicago truncatula] gi|357459929|ref|XP_003600246.1|
Lj0g3v0317849	-1.38	0	Protein coding	PREDICTED: nudix hydrolase 3-like [Cicer arietinum] gi|502126785|ref|XP_004499436.1|
Lj0g3v0318059	-4.53	0.01	repeat	NoHit
Lj0g3v0318289	-0.91	0.01	Protein coding	PREDICTED: DUF246 domain-containing protein At1g04910-like [Glycine max] gi|356494914|ref|XP_003516326.1|
Lj0g3v0318349	-3.26	0	Non-coding	NoHit
Lj0g3v0318719	-1.38	0	Protein coding	PREDICTED: K(+) efflux antiporter 2 chloroplastic-like [Cicer arietinum] gi|502157280|ref|XP_004510819.1|
Lj0g3v0318919	-0.8	0.01	Protein coding	PREDICTED: heat shock cognate 70 kDa protein isoform 1 [Vitis vinifera] gi|225440324|ref|XP_002263599.1|
Lj0g3v0319579	-1.43	0	Protein coding	Uncharacterized protein isoform 2 [Theobroma cacao] gi|508773840|gb|EOY21096.1|
Lj0g3v0319729	-3.78	0.04	Protein coding	PREDICTED: inorganic pyrophosphatase 1-like [Cicer arietinum] gi|502156200|ref|XP_004510356.1|
Lj0g3v0319739	-3.78	0.04	Protein coding	PREDICTED: inorganic pyrophosphatase 2-like [Glycine max] gi|356526041|ref|XP_003531628.1|
Lj0g3v0319769	-1.41	0.01	Protein coding	PREDICTED: inorganic pyrophosphatase 2-like [Glycine max] gi|356522610|ref|XP_003529939.1|
Lj0g3v0319799	-4.18	0.04	Protein coding	PREDICTED: inorganic pyrophosphatase 2-like [Glycine max] gi|356522610|ref|XP_003529939.1|
Lj0g3v0320009	-0.66	0.04	Protein coding	PREDICTED: probable serine/threonine-protein kinase At1g54610-like [Glycine max] gi|356542955|ref|XP_003539929.1|
Lj0g3v0320379	-2.85	0	Non-coding	NoHit
Lj0g3v0320429	-3.02	0	Non-coding	NoHit
Lj0g3v0320449	-4.97	0.02	Protein coding	WD repeat-containing protein 49 isoform 1 [Theobroma cacao] gi|508778447|gb|EOY25703.1|
Lj0g3v0320469	-1.01	0	Protein coding	Uncharacterized protein TCM_001700 [Theobroma cacao] gi|508700942|gb|EOX92838.1|
Lj0g3v0320719	-1.79	0	Protein coding	PREDICTED: probable sugar phosphate/phosphate translocator At3g11320-like [Glycine max] gi|356551544|ref|XP_003544134.1|
Lj0g3v0321389	-2.42	0.05	Protein coding	PREDICTED: G-type lectin S-receptor-like serine/threonine-protein kinase At2g19130-like [Cicer arietinum] gi|502083045|ref|XP_004487351.1|
Lj0g3v0321429	-0.82	0	Protein coding	PREDICTED: G-type lectin S-receptor-like serine/threonine-protein kinase At2g19130-like [Cicer arietinum] gi|502083045|ref|XP_004487351.1|
Lj0g3v0321799	-0.69	0	Protein coding	Vacuole cultured cell-like protein [Theobroma cacao] gi|508720440|gb|EOY12337.1|
Lj0g3v0322339	-2.19	0.01	Protein coding	copper exporting ATPase [Erwinia tasmaniensis Et1/99] gi|188534580|ref|YP_001908377.1|
Lj0g3v0323069	-3.27	0.02	Protein coding	hypothetical protein CAPTEDRAFT_196584 [Capitella teleta] gi|443705172|gb|ELU01828.1|
Lj0g3v0323459	-1.55	0	Protein coding	NoHit
Lj0g3v0323589	-0.81	0.02	Protein coding	Heavy metal transport/detoxification superfamily protein isoform 1 [Theobroma cacao] gi|508777591|gb|EOY24847.1|
Lj0g3v0323699	-2	0.03	Non-coding	NoHit
Lj0g3v0323739	-0.87	0	Protein coding	PREDICTED: brefeldin A-inhibited guanine nucleotide-exchange protein 1-like [Glycine max] gi|356568286|ref|XP_003552344.1|
Lj0g3v0323769	-1.34	0	Protein coding	PREDICTED: probable folate-biopterin transporter 8 chloroplastic-like [Cicer arietinum] gi|502178864|ref|XP_004516336.1|
Lj0g3v0323809	-3.25	0	Protein coding	ABC transporter ATP-binding protein [Medicago truncatula] gi|357479203|ref|XP_003609887.1|
Lj0g3v0324079	-2.04	0	Protein coding	Heavy metal transport/detoxification superfamily protein isoform 1 [Theobroma cacao] gi|508777591|gb|EOY24847.1|
Lj0g3v0324319	-1.05	0	Protein coding	PREDICTED: vacuolar protein sorting-associated protein 8 homolog [Glycine max] gi|356560233|ref|XP_003548398.1|
Lj0g3v0324599	-1.42	0	Protein coding	Uncharacterized protein isoform 1 [Theobroma cacao] gi|508727874|gb|EOY19771.1|
Lj0g3v0324799	-3.08	0	Protein coding	PREDICTED: CBL-interacting serine/threonine-protein kinase 11-like [Cicer arietinum] gi|502096347|ref|XP_004490706.1|
Lj0g3v0324879	-1.16	0.03	Protein coding	PREDICTED: F-box/kelch-repeat protein At3g06240-like [Glycine max] gi|356561408|ref|XP_003548973.1|
Lj0g3v0324909	-1.97	0.04	Non-coding	NoHit
Lj0g3v0324919	-0.7	0.01	Protein coding	PREDICTED: DNA (cytosine-5)-methyltransferase 1-like [Glycine max] gi|356495335|ref|XP_003516534.1|
Lj0g3v0324949	-0.92	0	Protein coding	PREDICTED: enolase-phosphatase E1-like [Cicer arietinum] gi|502093804|ref|XP_004490058.1|
Lj0g3v0325339	-2.21	0	Protein coding	armadillo/beta-catenin-like repeat-containing protein [Arabidopsis thaliana] gi|334186061|ref|NP_191316.5|
Lj0g3v0325579	-1.13	0	Protein coding	Ser/Thr protein kinase [Lotus japonicus] gi|62857020|dbj|BAD95895.1|
Lj0g3v0325649	-4.86	0	Protein coding	RecName: Full=GTP-binding nuclear protein Ran-B1_x0001_gi|496272|gb|AAA34109.1| small ras-related protein [Nicotiana tabacum] gi|1172836|sp|P41919.1|RANB1_TOBAC
Lj0g3v0325829	-1.18	0	Protein coding	PREDICTED: SURP and G-patch domain-containing protein 1-like protein-like [Glycine max] gi|356557138|ref|XP_003546875.1|
Lj0g3v0325839	-0.61	0.02	Protein coding	PREDICTED: mitogen-activated protein kinase 9-like [Cicer arietinum] gi|502163102|ref|XP_004512727.1|
Lj0g3v0325889	-1.14	0	Protein coding	PREDICTED: 125 kDa kinesin-related protein-like isoform 1 [Glycine max] gi|356558395|ref|XP_003547492.1|
Lj0g3v0325919	-0.87	0.01	Protein coding	PREDICTED: translation initiation factor IF-3-like [Glycine max] gi|356574143|ref|XP_003555211.1|
Lj0g3v0326009	-0.94	0.02	Protein coding	PREDICTED: malonyl-CoA-acyl carrier protein transacylase mitochondrial-like [Cicer arietinum] gi|502129468|ref|XP_004500316.1|
Lj0g3v0326109	-5.21	0	Non-coding	NoHit
Lj0g3v0326249	-1.31	0	Protein coding	PREDICTED: aluminum-activated malate transporter 2-like [Glycine max] gi|356542048|ref|XP_003539483.1|
Lj0g3v0327029	-0.75	0	Protein coding	Transcription factor [Theobroma cacao] gi|508720731|gb|EOY12628.1|
Lj0g3v0327069	-1.79	0	Protein coding	Lipase class 3 family protein [Theobroma cacao] gi|508701884|gb|EOX93780.1|
Lj0g3v0327169	-1.12	0.01	Protein coding	Uncharacterized protein TCM_043165 [Theobroma cacao] gi|508726775|gb|EOY18672.1|
Lj0g3v0327219	-3.13	0	Protein coding	PREDICTED: REF/SRPP-like protein At1g67360-like isoform 1 [Glycine max] gi|356566130|ref|XP_003551288.1|
Lj0g3v0327269	-0.79	0	Protein coding	Zinc finger CCCH-type with G patch domain-containing protein [Medicago truncatula] gi|357478467|ref|XP_003609519.1|
Lj0g3v0327279	-0.82	0	Protein coding	Zinc finger CCCH-type with G patch domain-containing protein [Medicago truncatula] gi|357478467|ref|XP_003609519.1|
Lj0g3v0327389	-4.27	0.01	repeat	NoHit
Lj0g3v0327399	-3.96	0	Non-coding	NoHit
Lj0g3v0327409	-3	0	Non-coding	NoHit
Lj0g3v0327639	-0.82	0.02	Protein coding	PREDICTED: general transcription factor IIF subunit 2-like [Glycine max] gi|356511855|ref|XP_003524637.1|
Lj0g3v0328099	-0.69	0.01	Protein coding	Pentatricopeptide repeat-containing protein [Medicago truncatula] gi|357474805|ref|XP_003607688.1|
Lj0g3v0328139	-1.64	0	Protein coding	PREDICTED: kinesin-like protein KIN12B-like [Cicer arietinum] gi|502099328|ref|XP_004491454.1|
Lj0g3v0328149	-1.84	0	Protein coding	Kinesin-like protein KIF15 [Medicago truncatula] gi|357494793|ref|XP_003617685.1|
Lj0g3v0328219	-3.02	0	Protein coding	PREDICTED: zinc finger protein ZAT11-like [Glycine max] gi|356558264|ref|XP_003547427.1|
Lj0g3v0328559	-0.88	0	Protein coding	PREDICTED: probable inactive leucine-rich repeat receptor-like protein kinase At1g66830-like [Cicer arietinum] gi|502122925|ref|XP_004497940.1|
Lj0g3v0328759	-1.35	0	Non-coding	NoHit
Lj0g3v0328919	-5.18	0	Protein coding	Uncharacterized protein TCM_000585 [Theobroma cacao] gi|508699470|gb|EOX91366.1|
Lj0g3v0328989	-1.72	0	Protein coding	Atypical receptor-like kinase MARK [Medicago truncatula] gi|357521691|ref|XP_003631134.1|
Lj0g3v0329019	-0.62	0	Protein coding	PREDICTED: secologanin synthase-like [Cicer arietinum] gi|502087870|ref|XP_004488667.1|
Lj0g3v0329499	-0.9	0	Protein coding	RecName: Full=Aconitate hydratase cytoplasmic, Short=Aconitase, AltName: Full=Citrate hydro-lyase_x0001_gi|7437043|pir||T10101 aconitate hydratase (EC 4.2.1.3) - cucurbit_x0001_gi|868003|dbj|BAA06108.1| aconitase [Cucurbita cv. Kurokawa Amakuri] gi|1351856|sp|P49608.1|ACOC_CUCMA
Lj0g3v0329749	-2.9	0.02	Protein coding	TGA-type basic leucine zipper protein TGA1.1 [Phaseolus vulgaris] gi|15148922|gb|AAK84888.1|AF402607_1
Lj0g3v0329949	-0.87	0	repeat	NoHit
Lj0g3v0330249	-0.8	0.01	Protein coding	PREDICTED: coatomer subunit alpha-1-like [Cicer arietinum] gi|502118198|ref|XP_004496148.1|
Lj0g3v0330269	-0.91	0	Protein coding	CM0216.440.nc [Lotus japonicus] gi|164605514|dbj|BAF98580.1|
Lj0g3v0330279	-0.68	0.01	Protein coding	PREDICTED: coatomer subunit alpha-1-like [Cicer arietinum] gi|502118198|ref|XP_004496148.1|
Lj0g3v0330459	-1.69	0	Protein coding	PREDICTED: probable sodium/metabolite cotransporter BASS3 chloroplastic-like [Cicer arietinum] gi|502103317|ref|XP_004492253.1|
Lj0g3v0331129	-1.81	0.05	Non-coding	NoHit
Lj0g3v0331219	-1.41	0	Protein coding	PREDICTED: spindle and kinetochore-associated protein 3 [Callithrix jacchus] gi|390463958|ref|XP_003733140.1|
Lj0g3v0331239	-1.96	0	Protein coding	glutathione S-transferase [Caragana korshinskii] gi|294992077|gb|ABG90381.2|
Lj0g3v0331259	-7.67	0	Protein coding	PREDICTED: probable glutathione S-transferase parA-like [Cicer arietinum] gi|502088031|ref|XP_004488708.1|
Lj0g3v0331879	-1.98	0	Protein coding	PREDICTED: probable serine/threonine-protein kinase dyrk1-like [Cicer arietinum] gi|502135729|ref|XP_004502433.1|
Lj0g3v0332169	-2.1	0	Protein coding	PREDICTED: ABC transporter G family member 36-like [Cicer arietinum] gi|502156086|ref|XP_004510308.1|
Lj0g3v0332289	-1.11	0.01	Protein coding	Thiamine pyrophosphate dependent pyruvate decarboxylase family protein [Theobroma cacao] gi|508715239|gb|EOY07136.1|
Lj0g3v0332389	-2.44	0.05	Protein coding	PREDICTED: probable membrane-associated kinase regulator 2-like [Fragaria vesca subsp. vesca] gi|470129882|ref|XP_004300837.1|
Lj0g3v0332709	-4.09	0.02	Protein coding	PREDICTED: probable receptor protein kinase TMK1-like [Glycine max] gi|356569387|ref|XP_003552883.1|
Lj0g3v0332859	-1.29	0	Protein coding	PREDICTED: cysteine-rich receptor-like protein kinase 25-like [Glycine max] gi|356561745|ref|XP_003549139.1|
Lj0g3v0332939	-0.68	0	Protein coding	Somatic embryogenesis receptor kinase [Medicago truncatula] gi|357458087|ref|XP_003599324.1|
Lj0g3v0333519	-1.96	0	Protein coding	PREDICTED: expansin-B3-like [Cicer arietinum] gi|502168726|ref|XP_004514453.1|
Lj0g3v0333529	-2.05	0	Protein coding	expansin-B3-like precursor [Glycine max] gi|388556556|ref|NP_001253998.1|
Lj0g3v0333589	-1.76	0.04	repeat	NoHit
Lj0g3v0333759	-1.81	0	Protein coding	PREDICTED: L-type lectin-domain containing receptor kinase I.7-like [Cicer arietinum] gi|502146881|ref|XP_004506648.1|
Lj0g3v0333769	-1.77	0	Protein coding	PREDICTED: L-type lectin-domain containing receptor kinase I.7-like [Cicer arietinum] gi|502146881|ref|XP_004506648.1|
Lj0g3v0333849	-0.88	0.04	Protein coding	PREDICTED: TMV resistance protein N-like [Glycine max] gi|356497765|ref|XP_003517729.1|
Lj0g3v0333859	-1.36	0	Protein coding	Uncharacterized protein TCM_045761 [Theobroma cacao] gi|508728404|gb|EOY20301.1|
Lj0g3v0333919	-0.83	0	Protein coding	PREDICTED: 1-acylglycerophosphocholine O-acyltransferase 1-like [Cicer arietinum] gi|502157486|ref|XP_004510893.1|
Lj0g3v0334109	-1.21	0.04	Non-coding	NoHit
Lj0g3v0334409	-1.23	0	Protein coding	PREDICTED: serine/threonine-protein kinase ATM-like isoform X3 [Cicer arietinum] gi|502134353|ref|XP_004502088.1|
Lj0g3v0334489	-0.6	0.05	Protein coding	Rac GTPase activating protein partial [Medicago truncatula] gi|357514407|ref|XP_003627492.1|
Lj0g3v0334609	-2.23	0	Protein coding	PREDICTED: xyloglucan galactosyltransferase KATAMARI1 homolog [Cicer arietinum] gi|502165538|ref|XP_004513612.1|
Lj0g3v0334689	-2.24	0	Protein coding	Uncharacterized protein TCM_021670 [Theobroma cacao] gi|508715266|gb|EOY07163.1|
Lj0g3v0335109	-4.93	0	Non-coding	NoHit
Lj0g3v0335319	-0.63	0	Protein coding	NoHit
Lj0g3v0335339	-1.09	0	Protein coding	Multiple C2 and transmembrane domain-containing protein [Medicago truncatula] gi|358343805|ref|XP_003635987.1|
Lj0g3v0335379	-1.42	0	Protein coding	PREDICTED: zinc finger CCCH domain-containing protein 44-like isoform X2 [Cicer arietinum] gi|502161278|ref|XP_004512104.1|
Lj0g3v0335699	-0.8	0	Protein coding	PREDICTED: dof zinc finger protein DOF5.3-like [Glycine max] gi|356555121|ref|XP_003545886.1|
Lj0g3v0336129	-0.65	0.05	Protein coding	PREDICTED: BAG family molecular chaperone regulator 4-like [Cicer arietinum] gi|502146919|ref|XP_004506660.1|
Lj0g3v0336229	-0.75	0.02	Protein coding	PREDICTED: probable LRR receptor-like serine/threonine-protein kinase At4g36180-like [Glycine max] gi|356506579|ref|XP_003522057.1|
Lj0g3v0336369	-0.96	0	Non-coding	NoHit
Lj0g3v0336549	-1.2	0.01	Protein coding	PREDICTED: glutathione reductase cytosolic-like [Cicer arietinum] gi|502169810|ref|XP_004514690.1|
Lj0g3v0336729	-6.29	0.01	Protein coding	Transcription factor BEE [Medicago truncatula] gi|357440189|ref|XP_003590372.1|
Lj0g3v0336829	-1.76	0	Protein coding	PREDICTED: probable phosphatidylinositol 4-kinase type 2-beta At1g26270-like [Glycine max] gi|356495721|ref|XP_003516722.1|
Lj0g3v0337029	-1.02	0.01	repeat	NoHit
Lj0g3v0337039	-0.68	0.02	repeat	NoHit
Lj0g3v0337359	-0.65	0	Protein coding	PREDICTED: probable ADP-ribosylation factor GTPase-activating protein AGD8-like [Glycine max] gi|356526713|ref|XP_003531961.1|
Lj0g3v0337469	-3.74	0.01	Protein coding	T1N15.25 [Arabidopsis thaliana] gi|8778700|gb|AAF79708.1|AC020889_16
Lj0g3v0338029	-0.92	0.02	Non-coding	NoHit
Lj0g3v0338049	-3.97	0	repeat	NoHit
Lj0g3v0338549	-4.86	0	Protein coding	PREDICTED: ethylene-responsive transcription factor ERF098-like [Glycine max] gi|356574758|ref|XP_003555512.1|
Lj0g3v0338599	-0.9	0	Protein coding	PREDICTED: E3 ubiquitin-protein ligase RING1-like [Cicer arietinum] gi|502157412|ref|XP_004510868.1|
Lj0g3v0338769	-2.59	0.03	Non-coding	NoHit
Lj0g3v0338859	-1.14	0.01	Protein coding	cytosolic-like glutathione reductase [Lathyrus sativus] gi|166239743|gb|ABY86428.1|
Lj0g3v0338869	-0.69	0	Protein coding	PREDICTED: probable phytol kinase 3 chloroplastic-like [Cicer arietinum] gi|502129411|ref|XP_004500293.1|
Lj0g3v0338969	-1.28	0	Protein coding	Uncharacterized protein TCM_012072 [Theobroma cacao] gi|508773471|gb|EOY20727.1|
Lj0g3v0339149	-1.34	0.01	Protein coding	PREDICTED: endoplasmic reticulum metallopeptidase 1-like isoform X2 [Cicer arietinum] gi|502118460|ref|XP_004496278.1|
Lj0g3v0339199	-1.15	0.02	Protein coding	PREDICTED: tRNA:m(4)X modification enzyme TRM13 homolog isoform X1 [Cicer arietinum] gi|502123768|ref|XP_004498251.1|
Lj0g3v0339219	-5.37	0.04	Non-coding	NoHit
Lj0g3v0339499	-2.79	0.04	Protein coding	NoHit
Lj0g3v0339729	-2.63	0.01	Protein coding	Serine/threonine protein kinase ATM [Medicago truncatula] gi|357440855|ref|XP_003590705.1|
Lj0g3v0339759	-1.06	0	Protein coding	PREDICTED: probable methyltransferase PMT8-like [Glycine max] gi|356501308|ref|XP_003519467.1|
Lj0g3v0339859	-1.58	0.02	Protein coding	Pentatricopeptide repeat (PPR) superfamily protein [Theobroma cacao] gi|508716385|gb|EOY08282.1|
Lj0g3v0339969	-1.48	0	Protein coding	Uncharacterized protein isoform 2 partial [Theobroma cacao] gi|508774286|gb|EOY21542.1|
Lj0g3v0340239	-1.35	0.01	Protein coding	Uncharacterized protein TCM_020006 [Theobroma cacao] gi|508712940|gb|EOY04837.1|
Lj0g3v0340609	-1.4	0	Protein coding	Peroxisomal fatty acid beta-oxidation multifunctional protein [Medicago truncatula] gi|357500631|ref|XP_003620604.1|
Lj0g3v0341069	-3.84	0	Non-coding	NoHit
Lj0g3v0341109	-1.04	0	Protein coding	PREDICTED: adenine phosphoribosyltransferase 2-like [Cicer arietinum] gi|502132410|ref|XP_004501346.1|
Lj0g3v0341279	-0.88	0	Non-coding	NoHit
Lj0g3v0341349	-1.09	0	Protein coding	AT-hook DNA-binding family protein [Theobroma cacao] gi|508776764|gb|EOY24020.1|
Lj0g3v0341599	-1.35	0.02	Protein coding	Extra-large G-protein 1 [Theobroma cacao] gi|508699367|gb|EOX91263.1|
Lj0g3v0341639	-4.4	0.03	Protein coding	CAAX amino terminal protease family protein isoform 2 [Theobroma cacao] gi|508777628|gb|EOY24884.1|
Lj0g3v0342139	-1.62	0	Protein coding	PREDICTED: probable glycosyltransferase At3g42180-like [Cicer arietinum] gi|502151801|ref|XP_004508620.1|
Lj0g3v0342149	-0.75	0	Protein coding	Oleosin [Medicago truncatula] gi|357477595|ref|XP_003609083.1|
Lj0g3v0342279	-2.57	0	repeat	NoHit
Lj0g3v0342399	-1.22	0	Protein coding	PREDICTED: ankyrin repeat-containing protein At3g12360-like [Vitis vinifera] gi|225446327|ref|XP_002273773.1|
Lj0g3v0342619	-2.96	0.02	Protein coding	Glucan endo-13-beta-glucosidase [Medicago truncatula] gi|357519465|ref|XP_003630021.1|
Lj0g3v0343329	-5.49	0.03	Non-coding	NoHit
Lj0g3v0343369	-1.09	0	repeat	NoHit
Lj0g3v0343459	-1.08	0	Protein coding	DNA-directed RNA polymerase [Medicago truncatula] gi|357468037|ref|XP_003604303.1|
Lj0g3v0343489	-0.77	0.02	Non-coding	NoHit
Lj0g3v0343589	-3.13	0	Protein coding	PREDICTED: RNA-binding protein 38-like isoform X1 [Cicer arietinum] gi|502180082|ref|XP_004516562.1|
Lj0g3v0343719	-1.65	0	Protein coding	penicillin-binding protein beta-lactamase class C [Singulisphaera acidiphila DSM 18658] gi|430745113|ref|YP_007204242.1|
Lj0g3v0343729	-0.73	0	Protein coding	beta-galactosidase [Cicer arietinum] gi|3021342|emb|CAA06310.1|
Lj0g3v0343829	-1.77	0.01	Non-coding	NoHit
Lj0g3v0344009	-0.71	0	Protein coding	Uncharacterized protein TCM_027333 [Theobroma cacao] gi|508778709|gb|EOY25965.1|
Lj0g3v0344519	-1.73	0	Protein coding	PREDICTED: kinesin-like protein Klp10A-like isoform X1 [Cicer arietinum] gi|502085138|ref|XP_004487846.1|
Lj0g3v0344999	-1.14	0.02	Protein coding	NADH dehydrogenase subunit [Medicago truncatula] gi|357436153|ref|XP_003588352.1|
Lj0g3v0345019	-1.03	0
Lj0g3v0345049	-4.44	0.01
Lj0g3v0345269	-2.1	0	Protein coding	PREDICTED: condensin complex subunit 1-like [Cicer arietinum] gi|502169956|ref|XP_004514724.1|
Lj0g3v0345619	-2.45	0.03	Non-coding	NoHit
Lj0g3v0345909	-1.08	0.01	Protein coding	PREDICTED: cyclin-U2-2-like [Cicer arietinum] gi|502167736|ref|XP_004514236.1|
Lj0g3v0345929	-4.21	0.03	Protein coding	auxin response factor 3a [Lotus japonicus] gi|225030804|gb|ACN79515.1|
Lj0g3v0345989	-4.53	0.01	Protein coding	signal transduction histidine kinase-like protein [Shewanella amazonensis SB2B] gi|119773209|ref|YP_925949.1|
Lj0g3v0346019	-3.52	0	Protein coding	PREDICTED: isoliquiritigenin 2'-O-methyltransferase-like [Glycine max] gi|356532221|ref|XP_003534672.1|
Lj0g3v0346069	-0.62	0.03	Non-coding	NoHit
Lj0g3v0346099	-2.09	0	Protein coding	PREDICTED: probable inactive receptor kinase At2g26730-like [Fragaria vesca subsp. vesca] gi|470101852|ref|XP_004287382.1|
Lj0g3v0346259	-1.83	0	Protein coding	Uncharacterized protein isoform 1 [Theobroma cacao] gi|508702446|gb|EOX94342.1|
Lj0g3v0346339	-3.51	0	Protein coding	14 kDa proline-rich protein DC2.15 [Medicago truncatula] gi|357476925|ref|XP_003608748.1|
Lj0g3v0346399	-3.41	0	Protein coding	PREDICTED: cytochrome P450 716B1-like [Glycine max] gi|356561205|ref|XP_003548874.1|
Lj0g3v0346449	-1.94	0	Protein coding	Os10g0170600 [Oryza sativa Japonica Group] gi|297610165|ref|NP_001064234.2|
Lj0g3v0346559	-0.72	0.01	Protein coding	PREDICTED: receptor-like protein kinase THESEUS 1-like [Glycine max] gi|356543264|ref|XP_003540082.1|
Lj0g3v0346619	-1.63	0	Protein coding	PREDICTED: mitochondrial substrate carrier family protein Y-like [Cicer arietinum] gi|502145147|ref|XP_004505900.1|
Lj0g3v0346789	-3.76	0.01	Non-coding	NoHit
Lj0g3v0346879	-1.72	0.01	Protein coding	Laccase [Medicago truncatula] gi|357472833|ref|XP_003606701.1|
Lj0g3v0347259	-0.69	0	Protein coding	PREDICTED: flavoprotein WrbA-like [Cicer arietinum] gi|502142428|ref|XP_004504953.1|
Lj0g3v0347399	-1.3	0.04	repeat	NoHit
Lj0g3v0347519	-1.58	0.04	Protein coding	PREDICTED: scarecrow-like protein 14-like [Glycine max] gi|356541231|ref|XP_003539083.1|
Lj0g3v0347759	-3.79	0	Non-coding	NoHit
Lj0g3v0348059	-1.15	0.03	Non-coding	NoHit
Lj0g3v0348929	-5.79	0	Non-coding	NoHit
Lj0g3v0349049	-5	0.03	Non-coding	NoHit
Lj0g3v0349659	-3.03	0.01
Lj0g3v0349899	-4.23	0	Protein coding	Polynucleotidyl transferase Ribonuclease H fold [Medicago truncatula] gi|87162915|gb|ABD28710.1|
Lj0g3v0350249	-1.08	0	Protein coding	PREDICTED: DNA polymerase theta-like [Cicer arietinum] gi|502124469|ref|XP_004498542.1|
Lj0g3v0350329	-4.7	0.01	Protein coding	Os06g0710400 [Oryza sativa Japonica Group] gi|297725253|ref|NP_001174990.1|
Lj0g3v0350649	-1.47	0.04	Protein coding	PREDICTED: probable exocyst complex component 6-like [Glycine max] gi|356504422|ref|XP_003520995.1|
Lj0g3v0350799	-0.92	0.01	Protein coding	PREDICTED: probable methyltransferase PMT20-like [Glycine max] gi|356496447|ref|XP_003517079.1|
Lj0g3v0350889	-2.28	0	Protein coding	phenylalanine ammonia-lyase [Lotus japonicus] gi|118142394|dbj|BAF36972.1|
Lj0g3v0351459	-1.56	0	Protein coding	PREDICTED: laccase-4-like [Glycine max] gi|356506772|ref|XP_003522150.1|
Lj0g3v0351829	-1.16	0.01	repeat	NoHit
Lj0g3v0352099	-4.29	0.01	Protein coding	PREDICTED: probable transcriptional regulator RABBIT EARS-like [Glycine max] gi|356537940|ref|XP_003537464.1|
Lj0g3v0352159	-1.31	0	Protein coding	Early nodulin-like protein 17 isoform 2 [Theobroma cacao] gi|508778817|gb|EOY26073.1|
Lj0g3v0352499	-0.67	0	Protein coding	Defective in exine formation [Medicago truncatula] gi|357468635|ref|XP_003604602.1|
Lj0g3v0352539	-1.39	0	Protein coding	Uncharacterized protein TCM_034025 [Theobroma cacao] gi|508722845|gb|EOY14742.1|
Lj0g3v0353049	-2.25	0	Protein coding	PREDICTED: tetratricopeptide repeat protein 7B-like [Glycine max] gi|356560871|ref|XP_003548710.1|
Lj0g3v0353069	-1.59	0.02	Non-coding	NoHit
Lj0g3v0353399	-1.34	0	Protein coding	alcohol dehydrogenase [Lotus japonicus] gi|356582742|gb|AET21261.1|
Lj0g3v0353689	-1.32	0	Protein coding	DNA double-strand break repair rad50 ATPase [Theobroma cacao] gi|508785298|gb|EOY32554.1|
Lj0g3v0353889	-1.42	0	Protein coding	PREDICTED: DNA-directed RNA polymerase E subunit 1-like [Glycine max] gi|356546354|ref|XP_003541591.1|
Lj0g3v0354389	-1.63	0.04	Protein coding	PREDICTED: MLO-like protein 11-like [Glycine max] gi|356549739|ref|XP_003543248.1|
Lj0g3v0354499	-1.37	0	Protein coding	Wall-associated receptor kinase-like protein [Medicago truncatula] gi|357466869|ref|XP_003603719.1|
Lj0g3v0354719	-0.75	0	Protein coding	PREDICTED: LOW QUALITY PROTEIN: ankyrin-2 partial [Sus scrofa] gi|350587861|ref|XP_003129286.3|
Lj0g3v0354859	-1.49	0.04	Protein coding	TashAT2 [Theileria annulata] gi|289597673|gb|ADD12272.1|
Lj0g3v0354899	-0.7	0.05	Non-coding	NoHit
Lj0g3v0355249	-1.65	0.01
Lj0g3v0355309	-1.03	0.02	Non-coding	NoHit
Lj0g3v0355719	-5.32	0	Non-coding	NoHit
Lj0g3v0355869	-0.78	0	Protein coding	PREDICTED: cytochrome P450 93A2-like [Glycine max] gi|356537345|ref|XP_003537188.1|
Lj0g3v0355919	-1.32	0.01	Protein coding	Uncharacterized protein isoform 1 [Theobroma cacao] gi|508714618|gb|EOY06515.1|
Lj0g3v0355929	-1.32	0	Protein coding	PREDICTED: 60S ribosomal protein L18a-like [Cucumis sativus] gi|449459356|ref|XP_004147412.1|
Lj0g3v0356449	-1.57	0.01	Protein coding	PREDICTED: LOW QUALITY PROTEIN: isoprene synthase chloroplastic-like [Glycine max] gi|356515248|ref|XP_003526313.1|
Lj0g3v0356659	-6.11	0	Protein coding	PREDICTED: myb-related protein Zm1-like [Glycine max] gi|356517590|ref|XP_003527470.1|
Lj0g3v0356669	-5.49	0.02	Non-coding	NoHit
Lj0g3v0356699	-1.64	0	repeat	NoHit
Lj0g3v0356719	-1.43	0.03	Protein coding	Ubiquitin carboxyl-terminal hydrolase family protein [Theobroma cacao] gi|508713128|gb|EOY05025.1|
Lj0g3v0356809	-2.11	0	Protein coding	PREDICTED: probably inactive leucine-rich repeat receptor-like protein kinase IMK2-like [Glycine max] gi|356495063|ref|XP_003516400.1|
Lj0g3v0356819	-0.83	0.05	Non-coding	NoHit
Lj0g3v0356829	-0.81	0	Protein coding	PREDICTED: PRA1 family protein B4-like [Cicer arietinum] gi|502147519|ref|XP_004506814.1|
Lj0g3v0357169	-2.49	0.01	Protein coding	PREDICTED: dehydration-responsive element-binding protein 1F-like isoform 1 [Glycine max] gi|356497210|ref|XP_003517455.1|
Lj0g3v0357229	-0.86	0	Protein coding	PREDICTED: zinc finger CCCH domain-containing protein 44-like isoform X2 [Cicer arietinum] gi|502161278|ref|XP_004512104.1|
Lj0g3v0357329	-0.66	0	Protein coding	Uncharacterized protein isoform 1 [Theobroma cacao] gi|508714882|gb|EOY06779.1|
Lj0g3v0357449	-1.01	0.02	repeat	NoHit
Lj0g3v0357469	-0.76	0.01	Protein coding	PREDICTED: fatty acid desaturase 3-like [Glycine max] gi|356526912|ref|XP_003532059.1|
Lj0g3v0357689	-3.04	0.03	Protein coding	RecName: Full=Cytochrome P450 94A1, AltName: Full=P450-dependent fatty acid omega-hydroxylase_x0001_gi|4204095|gb|AAD10204.1| CYP94A1 [Vicia sativa] gi|17366212|sp|O81117.2|C94A1_VICSA
Lj0g3v0357769	-1.22	0.01	Protein coding	PREDICTED: transmembrane and coiled-coil domains protein 1-like isoform X1 [Cicer arietinum] gi|502107011|ref|XP_004493128.1|
Lj0g3v0358309	-1.43	0	Protein coding	PREDICTED: structural maintenance of chromosomes protein 2-1-like [Cicer arietinum] gi|502158009|ref|XP_004510992.1|
Lj0g3v0358329	-1.61	0	Protein coding	PREDICTED: purple acid phosphatase 22-like [Cicer arietinum] gi|502111775|ref|XP_004494164.1|
Lj0g3v0358589	-1.67	0	Protein coding	alpha galactosidase precursor [Glycine max] gi|351724789|ref|NP_001235022.1|
Lj0g3v0359209	-1.9	0	Protein coding	P-loop containing nucleoside triphosphate hydrolases superfamily protein [Theobroma cacao] gi|508776121|gb|EOY23377.1|
Lj0g3v0359259	-1.58	0	Protein coding	RING finger protein [Medicago truncatula] gi|357488913|ref|XP_003614744.1|
Lj0g3v0359269	-2.87	0	Protein coding	PREDICTED: calcium-binding protein PBP1-like [Glycine max] gi|356517229|ref|XP_003527291.1|
Lj0g3v0359469	-0.86	0	Protein coding	PREDICTED: probable S-acyltransferase At4g24630-like isoform 1 [Glycine max] gi|356559619|ref|XP_003548096.1|
Lj0g3v0359809	-1.64	0	Non-coding	NoHit
Lj0g3v0359999	-2.13	0	Protein coding	PREDICTED: expansin-A15-like [Cicer arietinum] gi|502143644|ref|XP_004505412.1|
Lj0g3v0360049	-0.72	0.05	Protein coding	PREDICTED: auxin-induced protein 5NG4-like [Glycine max] gi|356515312|ref|XP_003526345.1|
Lj0g3v0360189	-2.6	0	Protein coding	PREDICTED: probable exonuclease V-like [Glycine max] gi|356539114|ref|XP_003538045.1|
Lj0g3v0360239	-0.66	0	Protein coding	PREDICTED: alpha-14 glucan phosphorylase L-2 isozyme chloroplastic/amyloplastic-like [Glycine max] gi|356577161|ref|XP_003556696.1|
Lj0g3v0360289	-1.75	0	Protein coding	DNA photolyase [Arabidopsis thaliana] gi|240256063|ref|NP_194259.4|
Lj0g3v0360349	-0.8	0	Protein coding	Tetratricopeptide repeat-like superfamily protein [Theobroma cacao] gi|508786510|gb|EOY33766.1|
Lj0g3v0360359	-0.9	0	Protein coding	Tetratricopeptide repeat-like superfamily protein [Theobroma cacao] gi|508786510|gb|EOY33766.1|
Lj0g3v0360389	-1.41	0	Protein coding	PREDICTED: homeobox-leucine zipper protein ANTHOCYANINLESS 2-like [Glycine max] gi|356520461|ref|XP_003528880.1|
Lj0g3v0360539	-1.97	0	Non-coding	NoHit
Lj0g3v0360769	-2.62	0	Protein coding	PREDICTED: protein IQ-DOMAIN 1-like [Glycine max] gi|356545965|ref|XP_003541403.1|
Lj0g3v0360999	-3.7	0	Protein coding	ferric reductase [Lotus japonicus] gi|331271992|gb|AED02590.1|
Lj0g3v0361119	-0.64	0	Protein coding	PREDICTED: probable diacylglycerol kinase 3-like [Glycine max] gi|356547779|ref|XP_003542286.1|
Lj0g3v0361169	-4.83	0	repeat	NoHit
Lj0g3v0361589	-2.16	0.03	Protein coding	Exostosin family protein isoform 1 [Theobroma cacao] gi|508717444|gb|EOY09341.1|
Lj0g3v0361719	-0.74	0.01	Protein coding	PREDICTED: UDP-glycosyltransferase 79B3-like [Glycine max] gi|356543932|ref|XP_003540412.1|
Lj0g3v0361729	-1.72	0	Protein coding	glycosyltransferase GT10J15 [Pueraria montana var. lobata] gi|319759260|gb|ADV71366.1|
Lj0g3v0361859	-0.74	0.01	Protein coding	Resistance protein MG13 [Medicago truncatula] gi|357494453|ref|XP_003617515.1|
Lj0g3v0361919	-1.42	0	Protein coding	PREDICTED: probable LRR receptor-like serine/threonine-protein kinase At4g20940-like isoform X1 [Cicer arietinum] gi|502080122|ref|XP_004486464.1|
Lj0g3v0362029	-1.72	0	Protein coding	Uncharacterized protein TCM_037882 [Theobroma cacao] gi|508783543|gb|EOY30799.1|
Lj0g3v0362219	-2.46	0	Protein coding	PREDICTED: chlorophyllide a oxygenase chloroplastic-like [Cicer arietinum] gi|502124009|ref|XP_004498345.1|
Lj0g3v0362239	-1.06	0	Protein coding	PREDICTED: LOW QUALITY PROTEIN: filament-like plant protein 1-like [Cicer arietinum] gi|502123998|ref|XP_004498341.1|
Lj0g3v0362339	-1.56	0	Protein coding	Cytochrome P450 [Medicago truncatula] gi|358344476|ref|XP_003636315.1|
Lj0g3v0362349	-2.82	0	Protein coding	Cytochrome P450 [Medicago truncatula] gi|358344476|ref|XP_003636315.1|
Lj0g3v0362599	-3.29	0	Protein coding	PREDICTED: GDSL esterase/lipase CPRD49-like [Cicer arietinum] gi|502104135|ref|XP_004492450.1|
Lj0g3v0362789	-0.72	0.02	Protein coding	Coiled-coil domain-containing protein [Medicago truncatula] gi|357518415|ref|XP_003629496.1|
Lj0g3v0362819	-0.68	0.03	Protein coding	PREDICTED: cyclin-dependent protein kinase inhibitor SMR3-like [Cicer arietinum] gi|502145073|ref|XP_004505867.1|
Lj0g3v0362919	-1.05	0	Protein coding	PREDICTED: glutathione S-transferase-like [Glycine max] gi|356502854|ref|XP_003520230.1|
Lj0g3v0362949	-0.7	0	Protein coding	glutathione S-transferase [Medicago sativa] gi|16416392|dbj|BAB70616.1|
Lj0g3v0363059	-1.03	0	Protein coding	PREDICTED: F-box protein At1g78280-like [Glycine max] gi|356515772|ref|XP_003526572.1|
Lj0g3v0363199	-1.63	0.03	Protein coding	Mitochondrial transcription termination factor family protein [Theobroma cacao] gi|508703082|gb|EOX94978.1|
Lj0g3v0363379	-0.85	0	Protein coding	Tel2-interacting protein [Medicago truncatula] gi|357438953|ref|XP_003589753.1|
Lj0g3v0363569	-6.59	0	Protein coding	PREDICTED: benzyl alcohol O-benzoyltransferase-like [Glycine max] gi|356500043|ref|XP_003518844.1|
Lj0g3v0363729	-2.01	0	Protein coding	Hypoxia-responsive family protein [Theobroma cacao] gi|508728122|gb|EOY20019.1|
Lj0g3v0363739	-1.65	0	Protein coding	Speckle-type POZ protein-like protein [Medicago truncatula] gi|357461485|ref|XP_003601024.1|
Lj0g3v0363819	-2.75	0
Lj0g3v0364379	-7.26	0	Protein coding	p90 autoantigen [Danio rerio] gi|167555176|ref|NP_001107893.1|
Lj1g3v0000010	-4.41	0.01	Protein coding	PREDICTED: glycosyltransferase-like domain-containing protein 2-like partial [Cicer arietinum] gi|502138408|ref|XP_004503395.1|
Lj1g3v0001030	-1.13	0.05	Protein coding	Pentatricopeptide repeat-containing protein [Medicago truncatula] gi|357508205|ref|XP_003624391.1|
Lj1g3v0013380	-0.8	0.01	Protein coding	PREDICTED: presequence protease 1 chloroplastic/mitochondrial-like [Cicer arietinum] gi|502158789|ref|XP_004511282.1|
Lj1g3v0013440	-1.09	0	Protein coding	UDP-glucose glucosyltransferase [Lotus japonicus] gi|283132367|dbj|BAI63589.1|
Lj1g3v0016520	-1.68	0	Protein coding	PREDICTED: probable receptor protein kinase TMK1-like [Glycine max] gi|356507449|ref|XP_003522479.1|
Lj1g3v0016530	-1.72	0	Protein coding	PREDICTED: proline-rich receptor-like protein kinase PERK14-like [Cicer arietinum] gi|502137085|ref|XP_004502962.1|
Lj1g3v0026680	-2.56	0	Protein coding	Elicitor-responsive protein [Medicago truncatula] gi|358343839|ref|XP_003636003.1|
Lj1g3v0051010	-0.89	0	Non-coding	NoHit
Lj1g3v0052150	-3.19	0.02	Non-coding	NoHit
Lj1g3v0052330	-1.18	0.04	Protein coding	cysteine-rich protein precursor [Glycine max] gi|351721533|ref|NP_001238492.1|
Lj1g3v0052610	-2.82	0	Protein coding	PREDICTED: protein FANTASTIC FOUR 3-like [Cicer arietinum] gi|502158954|ref|XP_004511343.1|
Lj1g3v0054700	-1.16	0.05	Protein coding	Transmembrane protein [Medicago truncatula] gi|357480837|ref|XP_003610704.1|
Lj1g3v0054710	-3.5	0.04	Protein coding	PREDICTED: heat shock cognate 70 kDa protein 4-like [Glycine max] gi|356497462|ref|XP_003517579.1|
Lj1g3v0064740	-1.81	0.03	Protein coding	PREDICTED: keratin type II cuticular Hb4-like [Ailuropoda melanoleuca] gi|301775731|ref|XP_002923286.1|
Lj1g3v0084950	-1.42	0	Non-coding	NoHit
Lj1g3v0095240	-2.03	0.04	Protein coding	C-8 sterol isomerase [Arabidopsis thaliana] gi|79336241|ref|NP_172035.2|
Lj1g3v0098430	-0.72	0	Protein coding	PREDICTED: interaptin-like [Cicer arietinum] gi|502159036|ref|XP_004511372.1|
Lj1g3v0101550	-1.24	0	Protein coding	PREDICTED: type I inositol-145-trisphosphate 5-phosphatase CVP2-like [Glycine max] gi|356535991|ref|XP_003536524.1|
Lj1g3v0112660	-2.73	0	Protein coding	PREDICTED: protein IQ-DOMAIN 1-like [Cicer arietinum] gi|502119644|ref|XP_004496689.1|
Lj1g3v0112850	-1.48	0	Non-coding	NoHit
Lj1g3v0112920	-1.19	0.01	Non-coding	NoHit
Lj1g3v0112930	-2.13	0	Protein coding	meiotic recombination protein DMC1 homolog [Glycine max] gi|351726994|ref|NP_001238425.1|
Lj1g3v0112940	-1.39	0	Protein coding	Uncharacterized protein isoform 1 [Theobroma cacao] gi|508701429|gb|EOX93325.1|
Lj1g3v0114040	-1.23	0	Protein coding	transcription factor CPP [Lotus japonicus] gi|193237591|dbj|BAG50072.1|
Lj1g3v0114230	-1.16	0	Protein coding	PREDICTED: ATP-dependent RNA helicase SUPV3L1 mitochondrial-like [Glycine max] gi|356538244|ref|XP_003537614.1|
Lj1g3v0114240	-1.7	0	Protein coding	12-oxophytodienoic acid 1010-reductase [Astragalus sinicus] gi|238909261|gb|ACR77749.1|
Lj1g3v0116360	-1.48	0.02	Protein coding	PREDICTED: type I inositol 145-trisphosphate 5-phosphatase CVP2-like [Cicer arietinum] gi|502159083|ref|XP_004511388.1|
Lj1g3v0116440	-1.14	0	Protein coding	PREDICTED: non-specific lipid-transfer protein-like protein At5g64080-like isoform X1 [Cicer arietinum] gi|502159097|ref|XP_004511392.1|
Lj1g3v0116450	-1.41	0	Protein coding	Non-specific lipid-transfer protein [Medicago truncatula] gi|357480991|ref|XP_003610781.1|
Lj1g3v0116460	-1.41	0	Protein coding	Non-specific lipid-transfer protein [Medicago truncatula] gi|357480991|ref|XP_003610781.1|
Lj1g3v0116490	-2.88	0.03	Protein coding	PREDICTED: stAR-related lipid transfer protein 7 mitochondrial-like [Glycine max] gi|356538313|ref|XP_003537648.1|
Lj1g3v0116670	-1.24	0	Protein coding	PREDICTED: histone deacetylase HDT3-like [Fragaria vesca subsp. vesca] gi|470134384|ref|XP_004303033.1|
Lj1g3v0117770	-4	0	Protein coding	UDP-glucose glucosyltransferase [Lotus japonicus] gi|283132367|dbj|BAI63589.1|
Lj1g3v0128840	-1.14	0	Protein coding	PREDICTED: WEB family protein At5g16730 chloroplastic-like [Cicer arietinum] gi|502159162|ref|XP_004511414.1|
Lj1g3v0130060	-0.86	0	Protein coding	PREDICTED: cellulose synthase-like protein D3-like [Glycine max] gi|356538575|ref|XP_003537778.1|
Lj1g3v0130160	-0.84	0	Protein coding	PREDICTED: WEB family protein At5g16730 chloroplastic-like [Cicer arietinum] gi|502159162|ref|XP_004511414.1|
Lj1g3v0131260	-2.44	0	Protein coding	PREDICTED: mitogen-activated protein kinase kinase kinase kinase 3-like isoform X1 [Cicer arietinum] gi|502088124|ref|XP_004488741.1|
Lj1g3v0173680	-0.91	0.03	Protein coding	PREDICTED: serine hydroxymethyltransferase mitochondrial-like [Glycine max] gi|356500779|ref|XP_003519208.1|
Lj1g3v0175780	-0.75	0	Protein coding	PREDICTED: MADS-box transcription factor 27-like [Glycine max] gi|356552982|ref|XP_003544838.1|
Lj1g3v0180960	-0.76	0.03	Protein coding	Transcription initiation factor IIA subunit [Medicago truncatula] gi|357501375|ref|XP_003620976.1|
Lj1g3v0203160	-4.85	0	Protein coding	PREDICTED: cytochrome P450 716B1-like [Cicer arietinum] gi|502153330|ref|XP_004509304.1|
Lj1g3v0203200	-0.86	0	Protein coding	Uncharacterized protein isoform 1 [Theobroma cacao] gi|508723516|gb|EOY15413.1|
Lj1g3v0234320	-3.54	0	Non-coding	NoHit
Lj1g3v0244620	-0.68	0	Protein coding	PREDICTED: transport inhibitor response 1-like protein-like [Cicer arietinum] gi|502095246|ref|XP_004490408.1|
Lj1g3v0244670	-3.2	0	repeat	NoHit
Lj1g3v0244700	-2.94	0.03	repeat	NoHit
Lj1g3v0244710	-1.61	0	Protein coding	PREDICTED: rhodanese-like domain-containing protein 6-like [Cicer arietinum] gi|502095190|ref|XP_004490394.1|
Lj1g3v0244730	-1.76	0	Protein coding	PREDICTED: bet1-like protein At4g14600-like [Cicer arietinum] gi|502095261|ref|XP_004490412.1|
Lj1g3v0246790	-0.99	0	Protein coding	PREDICTED: bet1-like protein At4g14600-like [Cicer arietinum] gi|502095261|ref|XP_004490412.1|
Lj1g3v0246840	-1.72	0	Protein coding	PREDICTED: probable pectinesterase/pectinesterase inhibitor 12-like [Glycine max] gi|356556434|ref|XP_003546531.1|
Lj1g3v0247920	-2.01	0.03	Protein coding	PREDICTED: probable 2-oxoglutarate/Fe(II)-dependent dioxygenase-like [Glycine max] gi|356552933|ref|XP_003544816.1|
Lj1g3v0261650	-0.73	0	Non-coding	NoHit
Lj1g3v0261700	-2.14	0	fragmented	NoHit
Lj1g3v0261770	-1.64	0.05	Protein coding	2-dehydro-3-deoxyphosphoheptonate aldolase (3-deoxy-d-arabino-heptulosonate 7-phosphate synthase) [Medicago truncatula] gi|357489731|ref|XP_003615153.1|
Lj1g3v0261830	-1.96	0.03	fragmented	NoHit
Lj1g3v0263110	-1.25	0.05	Protein coding	PREDICTED: phospho-2-dehydro-3-deoxyheptonate aldolase 1 chloroplastic-like [Cicer arietinum] gi|502177864|ref|XP_004516132.1|
Lj1g3v0264200	-2.36	0	Protein coding	PREDICTED: acyl-[acyl-carrier-protein] gi|502124091|ref|XP_004498381.1|
Lj1g3v0268560	-2.67	0	Protein coding	PREDICTED: probable calcium-binding protein CML44-like [Glycine max] gi|356547218|ref|XP_003542013.1|
Lj1g3v0270230	-2.29	0.05	Protein coding	PREDICTED: multiple RNA-binding domain-containing protein 1-like [Cicer arietinum] gi|502109477|ref|XP_004493655.1|
Lj1g3v0296890	-1.2	0	Protein coding	ZIK1 protein [Medicago sativa] gi|28874836|emb|CAC84087.1|
Lj1g3v0307940	-1.93	0	Protein coding	Thyroid receptor-interacting protein [Medicago truncatula] gi|357461801|ref|XP_003601182.1|
Lj1g3v0317970	-2.81	0.04	Protein coding	Uncharacterized protein TCM_037169 [Theobroma cacao] gi|508782461|gb|EOY29717.1|
Lj1g3v0318040	-2.3	0.01	Protein coding	PREDICTED: F-box/FBD/LRR-repeat protein At4g26340-like [Glycine max] gi|356527370|ref|XP_003532284.1|
Lj1g3v0318050	-2.57	0	Protein coding	PREDICTED: F-box/FBD/LRR-repeat protein At4g26340-like [Glycine max] gi|356527370|ref|XP_003532284.1|
Lj1g3v0318110	-1.28	0.05	Non-coding	NoHit
Lj1g3v0318140	-2.77	0	Protein coding	Serine/Threonine protein kinase [Reinekea blandensis] gi|495317052|ref|WP_008041799.1|
Lj1g3v0318490	-0.59	0.01	Non-coding	NoHit
Lj1g3v0385330	-1.74	0	repeat	NoHit
Lj1g3v0385340	-1.59	0	Non-coding	NoHit
Lj1g3v0385380	-2.29	0.01	repeat	NoHit
Lj1g3v0395870	-6.84	0	Protein coding	UDP-N-acetylglucosamine--N-acetylmuramyl- pyrophosphoryl-undecaprenol N-acetylglucosamine transferase isoform 3 [Theobroma cacao] gi|508773493|gb|EOY20749.1|
Lj1g3v0409020	-4.93	0.01	Protein coding	RagB/SusD domain-containing protein [Rhodothermus marinus DSM 4252] gi|268316639|ref|YP_003290358.1|
Lj1g3v0409040	-1.04	0.01	Protein coding	PREDICTED: dof zinc finger protein DOF5.6 [Glycine max] gi|356508677|ref|XP_003523081.1|
Lj1g3v0410200	-1.74	0	Protein coding	Fibroblast growth factor receptor [Medicago truncatula] gi|357461999|ref|XP_003601281.1|
Lj1g3v0411520	-2.83	0	repeat	NoHit
Lj1g3v0411530	-1.21	0	Protein coding	PREDICTED: probable polygalacturonase non-catalytic subunit JP650-like [Cicer arietinum] gi|502133928|ref|XP_004501939.1|
Lj1g3v0414760	-1.05	0.03	Non-coding	NoHit
Lj1g3v0415660	-1.35	0	Protein coding	predicted protein [Naegleria gruberi] gi|290974341|ref|XP_002669904.1|
Lj1g3v0415810	-0.59	0.02	Protein coding	PREDICTED: mannose-1-phosphate guanyltransferase alpha-like [Cicer arietinum] gi|502133994|ref|XP_004501963.1|
Lj1g3v0416160	-0.93	0.02	Protein coding	PREDICTED: UDP-N-acetylglucosamine transferase subunit ALG13 homolog isoform X1 [Cicer arietinum] gi|502181731|ref|XP_004516873.1|
Lj1g3v0416300	-1.18	0	Protein coding	PREDICTED: two-component response regulator ARR15-like [Cicer arietinum] gi|502134002|ref|XP_004501966.1|
Lj1g3v0416340	-1.39	0	Protein coding	enhanced disease susceptibility 1 protein [Solanum tuberosum] gi|50841444|gb|AAT84084.1|
Lj1g3v0416350	-0.77	0	Protein coding	EDS1-2 [Glycine max] gi|288310310|gb|ADC45394.1|
Lj1g3v0416380	-0.64	0	Protein coding	EDS1-2 [Glycine max] gi|288310310|gb|ADC45394.1|
Lj1g3v0451230	-2.65	0	Protein coding	16.6 kDa heat shock protein [Medicago truncatula] gi|357477445|ref|XP_003609008.1|
Lj1g3v0465620	-2.05	0	Protein coding	PREDICTED: probable WRKY transcription factor 72-like [Glycine max] gi|356519041|ref|XP_003528183.1|
Lj1g3v0465670	-0.74	0.01	Protein coding	PREDICTED: micronuclear linker histone polyprotein-like [Cicer arietinum] gi|502152104|ref|XP_004508766.1|
Lj1g3v0466690	-1.25	0	Non-coding	NoHit
Lj1g3v0466710	-2.43	0	Protein coding	PREDICTED: protein IQ-DOMAIN 31-like [Glycine max] gi|356516764|ref|XP_003527063.1|
Lj1g3v0476740	-1.4	0	Non-coding	NoHit
Lj1g3v0476760	-2.48	0	Protein coding	PREDICTED: protein IQ-DOMAIN 31-like [Glycine max] gi|356516764|ref|XP_003527063.1|
Lj1g3v0488860	-4.87	0.04	Non-coding	NoHit
Lj1g3v0492090	-0.85	0.03	Protein coding	PREDICTED: xylogalacturonan beta-13-xylosyltransferase-like isoform X1 [Cicer arietinum] gi|502126882|ref|XP_004499476.1|
Lj1g3v0513130	-2.12	0	Protein coding	PREDICTED: dof zinc finger protein DOF3.3-like [Glycine max] gi|356516810|ref|XP_003527086.1|
Lj1g3v0514240	-4.44	0.05	Protein coding	HORMA domain-containing protein [Medicago truncatula] gi|357463013|ref|XP_003601788.1|
Lj1g3v0526570	-1.49	0.05	Protein coding	PREDICTED: formin-like protein 20-like [Glycine max] gi|356513519|ref|XP_003525461.1|
Lj1g3v0526680	-3.94	0	Protein coding	PREDICTED: formin-like protein 20-like [Glycine max] gi|356565119|ref|XP_003550792.1|
Lj1g3v0569370	-1.1	0	Protein coding	PREDICTED: protein COBRA-like [Cicer arietinum] gi|502087124|ref|XP_004488435.1|
Lj1g3v0579620	-3.66	0	Non-coding	NoHit
Lj1g3v0579700	-1.55	0.03	Protein coding	PREDICTED: LOW QUALITY PROTEIN: WD repeat and HMG-box DNA-binding protein 1-like [Cicer arietinum] gi|502181680|ref|XP_004516862.1|
Lj1g3v0605140	-2.77	0	repeat	NoHit
Lj1g3v0638730	-2.19	0	Protein coding	PREDICTED: 23-bisphosphoglycerate-dependent phosphoglycerate mutase-like [Glycine max] gi|356508122|ref|XP_003522809.1|
Lj1g3v0641840	-0.74	0	Protein coding	PREDICTED: pollen-specific protein C13-like [Cicer arietinum] gi|502130309|ref|XP_004500607.1|
Lj1g3v0672100	-1.83	0	Protein coding	PREDICTED: SPX domain-containing protein 2-like [Glycine max] gi|356548579|ref|XP_003542678.1|
Lj1g3v0672110	-1.27	0.02	Protein coding	PREDICTED: peroxidase 25-like [Cicer arietinum] gi|502151563|ref|XP_004508502.1|
Lj1g3v0715530	-2.53	0	Protein coding	PREDICTED: peroxidase 64-like [Cicer arietinum] gi|502153598|ref|XP_004509399.1|
Lj1g3v0715600	-2.58	0	Protein coding	PREDICTED: receptor-like protein kinase THESEUS 1-like [Cicer arietinum] gi|502153617|ref|XP_004509405.1|
Lj1g3v0725870	-0.65	0	Protein coding	ENBP1 [Medicago truncatula] gi|3492803|emb|CAA05489.1|
Lj1g3v0725880	-1.01	0	Protein coding	Lysine-specific demethylase 3B [Medicago truncatula] gi|357436481|ref|XP_003588516.1|
Lj1g3v0738020	-1.11	0	Protein coding	Serine hydroxymethyltransferase [Medicago truncatula] gi|357461719|ref|XP_003601141.1|
Lj1g3v0764410	-3.52	0	repeat	NoHit
Lj1g3v0764440	-3.91	0.04	repeat	NoHit
Lj1g3v0785930	-1.93	0		transcription initiator for nodulation [Lotus japonicus] gi|84570611|dbj|BAE72690.1|
Lj1g3v0786010	-2.66	0.01	Non-coding	NoHit
Lj1g3v0786230	-1.49	0.03	Protein coding	RING finger protein [Medicago truncatula] gi|357461573|ref|XP_003601068.1|
Lj1g3v0786360	-1.27	0	Protein coding	PREDICTED: ethylene-responsive transcription factor ERF014-like [Cicer arietinum] gi|502130202|ref|XP_004500566.1|
Lj1g3v0806600	-0.92	0.03	Protein coding	PREDICTED: WAT1-related protein At4g08290-like [Cicer arietinum] gi|502130195|ref|XP_004500563.1|
Lj1g3v0811910	-3.14	0	Protein coding	PREDICTED: cytochrome P450 78A3-like [Glycine max] gi|356564944|ref|XP_003550706.1|
Lj1g3v0812930	-1.16	0.05	Protein coding	Replication factor C large subunit [Medicago truncatula] gi|357438631|ref|XP_003589591.1|
Lj1g3v0813950	-0.96	0	Protein coding	PREDICTED: UDP-galactose transporter 1-like [Glycine max] gi|356549087|ref|XP_003542929.1|
Lj1g3v0841430	-2.5	0	Protein coding	PREDICTED: IAA-amino acid hydrolase ILR1-like 6-like [Glycine max] gi|356515913|ref|XP_003526641.1|
Lj1g3v0841620	-6.63	0	repeat	NoHit
Lj1g3v0862920	-0.61	0.02	Non-coding	NoHit
Lj1g3v0874200	-1.68	0	Protein coding	mitotic cyclin a2-type [Glycine max] gi|351723701|ref|NP_001237800.1|
Lj1g3v0874320	-1.44	0	Protein coding	amino acid permease AAP4 [Vicia faba var. minor] gi|15216030|emb|CAC51425.1|
Lj1g3v0884400	-1.03	0	Protein coding	PREDICTED: 1-aminocyclopropane-1-carboxylate oxidase 5-like [Cicer arietinum] gi|502136014|ref|XP_004502531.1|
Lj1g3v0885540	-2.9	0	Non-coding	NoHit
Lj1g3v0897610	-2.33	0.02	Protein coding	PREDICTED: probable receptor-like serine/threonine-protein kinase At5g57670-like [Glycine max] gi|356515943|ref|XP_003526656.1|
Lj1g3v0898680	-1.53	0	Protein coding	PREDICTED: 8-hydroxyquercetin 8-O-methyltransferase-like [Glycine max] gi|356577865|ref|XP_003557042.1|
Lj1g3v0913270	-1.13	0	Protein coding	alcohol dehydrogenase [Lotus japonicus] gi|356582742|gb|AET21261.1|
Lj1g3v0913280	-1.25	0	Protein coding	alcohol dehydrogenase [Lotus japonicus] gi|356582742|gb|AET21261.1|
Lj1g3v0913320	-0.79	0	Protein coding	Glucose-6-phosphate isomerase [Medicago truncatula] gi|357496261|ref|XP_003618419.1|
Lj1g3v0913340	-2.75	0	Protein coding	PREDICTED: WAT1-related protein At1g70260-like [Cicer arietinum] gi|502136178|ref|XP_004502587.1|
Lj1g3v0947460	-5.18	0.03	Protein coding	PREDICTED: transcription factor SPEECHLESS-like [Glycine max] gi|356509301|ref|XP_003523389.1|
Lj1g3v0948550	-3.27	0	Protein coding	PREDICTED: bidirectional sugar transporter SWEET3-like [Cicer arietinum] gi|502124125|ref|XP_004498397.1|
Lj1g3v0948680	-1.2	0.04	Protein coding	PREDICTED: probable 6-phosphogluconolactonase 4 chloroplastic-like [Glycine max] gi|356551540|ref|XP_003544132.1|
Lj1g3v0968870	-0.66	0	Protein coding	Phosphatase 2C 66 isoform 1 [Theobroma cacao] gi|508727093|gb|EOY18990.1|
Lj1g3v0968880	-4.07	0.01	Non-coding	NoHit
Lj1g3v0968900	-0.92	0	Protein coding	PREDICTED: probable phosphomevalonate kinase-like [Cicer arietinum] gi|502136293|ref|XP_004502634.1|
Lj1g3v0969930	-0.62	0	Protein coding	PREDICTED: splicing factor 3A subunit 3-like [Cicer arietinum] gi|502136296|ref|XP_004502635.1|
Lj1g3v0984180	-0.86	0	Protein coding	PREDICTED: probable pectinesterase/pectinesterase inhibitor 34-like [Cicer arietinum] gi|502136316|ref|XP_004502642.1|
Lj1g3v0984280	-2.55	0.05	repeat	NoHit
Lj1g3v0984420	-0.96	0.05	Protein coding	PREDICTED: pectinesterase QRT1-like [Glycine max] gi|356552622|ref|XP_003544663.1|
Lj1g3v1008910	-1.44	0.01	Protein coding	PREDICTED: oligopeptide transporter 6-like [Cicer arietinum] gi|502136453|ref|XP_004502694.1|
Lj1g3v1030170	-1.39	0	Protein coding	PREDICTED: major facilitator superfamily domain-containing protein 5-like [Cicer arietinum] gi|502136467|ref|XP_004502700.1|
Lj1g3v1049410	-1.63	0.03	Protein coding	Growth-regulating factor [Medicago truncatula] gi|357464113|ref|XP_003602338.1|
Lj1g3v1075660	-0.91	0	Protein coding	PREDICTED: protein NDR1-like [Glycine max] gi|356509153|ref|XP_003523316.1|
Lj1g3v1079520	-0.64	0.01	Protein coding	WD40 repeats protein LjTTg3v1 [Lotus japonicus] gi|224994134|dbj|BAH28880.1|
Lj1g3v1079700	-0.9	0	Protein coding	S-adenosyl-L-methionine: caffeic acid 3-0-methyltransferase [Medicago sativa] gi|261889456|gb|ACY06328.1|
Lj1g3v1090980	-1.19	0	Protein coding	PREDICTED: nascent polypeptide-associated complex subunit alpha-like protein 2-like [Glycine max] gi|356516170|ref|XP_003526769.1|
Lj1g3v1091120	-1.19	0	Protein coding	NAC domain-containing protein [Medicago truncatula] gi|357464263|ref|XP_003602413.1|
Lj1g3v1091290	-1.44	0.02	Protein coding	calcium-binding endonuclease/exonuclease/phosphatase family protein [Arabidopsis thaliana] gi|145334817|ref|NP_001078754.1|
Lj1g3v1091300	-5.1	0.02	repeat	NoHit
Lj1g3v1091350	-1.73	0	Protein coding	ABC transporter [Lachnospiraceae bacterium 7_1_58FAA] gi|496550846|ref|WP_009256921.1|
Lj1g3v1091410	-2.85	0.03	Protein coding	Cc-nbs-lrr resistance protein [Medicago truncatula] gi|357460487|ref|XP_003600525.1|
Lj1g3v1091460	-2.05	0.03	repeat	NoHit
Lj1g3v1091480	-5.35	0	Protein coding	Mitogen-activated protein kinase [Medicago truncatula] gi|357460515|ref|XP_003600539.1|
Lj1g3v1091500	-0.63	0.01	Protein coding	PREDICTED: stomatin-like protein 2 mitochondrial-like [Cicer arietinum] gi|502136677|ref|XP_004502783.1|
Lj1g3v1092730	-0.98	0.05	Protein coding	SET and MYND domain-containing protein [Medicago truncatula] gi|357464329|ref|XP_003602446.1|
Lj1g3v1092740	-1.05	0	Protein coding	PREDICTED: serine-rich adhesin for platelets-like [Cicer arietinum] gi|502137361|ref|XP_004503059.1|
Lj1g3v1147540	-2.32	0	Protein coding	PREDICTED: probably inactive leucine-rich repeat receptor-like protein kinase At3g28040-like [Glycine max] gi|356507516|ref|XP_003522510.1|
Lj1g3v1147550	-1.45	0	Protein coding	PREDICTED: probably inactive leucine-rich repeat receptor-like protein kinase At3g28040-like [Glycine max] gi|356507516|ref|XP_003522510.1|
Lj1g3v1169720	-5.35	0	Non-coding	NoHit
Lj1g3v1180820	-1.08	0	Protein coding	PREDICTED: mini-chromosome maintenance complex-binding protein-like [Glycine max] gi|356507512|ref|XP_003522508.1|
Lj1g3v1182160	-2.78	0.02	Protein coding	nodulin MtN21 /EamA-like transporter protein [Arabidopsis thaliana] gi|22329373|ref|NP_172172.2|
Lj1g3v1207820	-5.55	0	Protein coding	hydroxymethylbilane synthase [Chromohalobacter salexigens DSM 3043] gi|92115224|ref|YP_575152.1|
Lj1g3v1207870	-1.11	0	Protein coding	PREDICTED: probable inactive receptor kinase At5g10020-like isoform X1 [Cicer arietinum] gi|502136840|ref|XP_004502857.1|
Lj1g3v1219020	-0.9	0	Protein coding	AT5G09960-like protein [Arabidopsis arenosa] gi|217426823|gb|ACK44531.1|
Lj1g3v1222370	-0.84	0	Protein coding	PREDICTED: brassinosteroid LRR receptor kinase-like [Cicer arietinum] gi|502136882|ref|XP_004502878.1|
Lj1g3v1222380	-0.7	0	Protein coding	Brassinosteroid receptor [Medicago truncatula] gi|357464445|ref|XP_003602504.1|
Lj1g3v1222710	-1.31	0	Protein coding	PREDICTED: ribonucleoside-diphosphate reductase large subunit-like [Glycine max] gi|356509012|ref|XP_003523246.1|
Lj1g3v1276970	-1.11	0	Non-coding	NoHit
Lj1g3v1289240	-0.66	0.02	Protein coding	TLD-domain containing nucleolar protein isoform 1 [Theobroma cacao] gi|508723073|gb|EOY14970.1|
Lj1g3v1290440	-2.05	0	Protein coding	PREDICTED: DNA (cytosine-5)-methyltransferase CMT3-like isoform X2 [Cicer arietinum] gi|502164095|ref|XP_004513047.1|
Lj1g3v1290460	-1.44	0	Protein coding	GRAS family transcription factor [Medicago truncatula] gi|357519857|ref|XP_003630217.1|
Lj1g3v1300580	-1.78	0	Protein coding	PREDICTED: UDP-glucuronate:xylan alpha-glucuronosyltransferase 1-like [Cicer arietinum] gi|502136977|ref|XP_004502919.1|
Lj1g3v1303760	-3.06	0.05	Protein coding	PREDICTED: ATP-dependent zinc metalloprotease FtsH-like [Glycine max] gi|356518757|ref|XP_003528044.1|
Lj1g3v1306820	-2.88	0	Protein coding	PREDICTED: aspartic proteinase Asp1-like [Cicer arietinum] gi|502137161|ref|XP_004502990.1|
Lj1g3v1316860	-4.35	0	Protein coding	PREDICTED: callose synthase 5-like [Cicer arietinum] gi|502137024|ref|XP_004502937.1|
Lj1g3v1316980	-1.39	0	Protein coding	Germin-like protein [Medicago truncatula] gi|357464681|ref|XP_003602622.1|
Lj1g3v1316990	-2.18	0	repeat	NoHit
Lj1g3v1343660	-0.81	0	Protein coding	PREDICTED: probable methyltransferase PMT26-like [Glycine max] gi|356508961|ref|XP_003523221.1|
Lj1g3v1362120	-0.94	0.01	Protein coding	PREDICTED: beta-galactosidase 10-like [Glycine max] gi|356508931|ref|XP_003523206.1|
Lj1g3v1375610	-1.12	0.03	Non-coding	NoHit
Lj1g3v1379740	-0.91	0	Protein coding	PREDICTED: aspartic proteinase nepenthesin-1-like [Cicer arietinum] gi|502137193|ref|XP_004503002.1|
Lj1g3v1382070	-0.6	0.02	Protein coding	MYB transcription factor MYB56 [Glycine max] gi|375298666|ref|NP_001235662.1|
Lj1g3v1382080	-0.7	0	Protein coding	MYB transcription factor MYB56 [Glycine max] gi|375298666|ref|NP_001235662.1|
Lj1g3v1384140	-0.81	0	Protein coding	Kinase superfamily protein isoform 1 [Theobroma cacao] gi|508702204|gb|EOX94100.1|
Lj1g3v1386960	-0.6	0	Non-coding	NoHit
Lj1g3v1387030	-1.03	0	Protein coding	PREDICTED: calnexin homolog [Glycine max] gi|356508884|ref|XP_003523183.1|
Lj1g3v1387070	-1.08	0	Protein coding	PREDICTED: calcium-binding mitochondrial carrier protein SCaMC-2-like [Glycine max] gi|356527405|ref|XP_003532301.1|
Lj1g3v1388080	-1.48	0	Protein coding	Viral A-type inclusion protein repeat containing protein expressed [Medicago truncatula] gi|357491507|ref|XP_003616041.1|
Lj1g3v1388090	-1.5	0	Protein coding	Viral A-type inclusion protein repeat containing protein expressed [Medicago truncatula] gi|357491507|ref|XP_003616041.1|
Lj1g3v1388150	-3	0.01	repeat	NoHit
Lj1g3v1399240	-0.78	0	Protein coding	PREDICTED: probable beta-14-xylosyltransferase IRX10L-like [Glycine max] gi|356508876|ref|XP_003523179.1|
Lj1g3v1441360	-1.63	0	Protein coding	PREDICTED: fasciclin-like arabinogalactan protein 1-like [Glycine max] gi|356527155|ref|XP_003532178.1|
Lj1g3v1442430	-1.47	0.03	Non-coding	NoHit
Lj1g3v1442480	-2.64	0.04	Protein coding	PREDICTED: UPF0496 protein 4-like [Glycine max] gi|356502356|ref|XP_003519985.1|
Lj1g3v1442550	-4.07	0	fragmented	NoHit
Lj1g3v1454000	-2.4	0	Protein coding	ATP-dependent Clp protease ATP-binding subunit clpA-like protein CD4B chloroplastic [Triticum urartu] gi|474072489|gb|EMS54415.1|
[truncated: 3,730 more rows]

## Sheet: AMfuncgenes
Gene ID	Functional category	Gene/homolog annotation	Order	Genetically confirmed
Lj0g3v0139989	Secondary metabolism	DXS2	1	YES
Lj0g3v0247029	Secondary metabolism	CCD1	2	YES
Lj1g3v2066520	Secondary metabolism	ZAS	3	YES
Lj1g3v2068760	SL biosynthesis	CCD8	5	YES
Lj0g3v0146209	SL biosynthesis	CCD7	6	YES
Lj1g3v4449220	SL biosynthesis	DWARF27	7	YES
Lj4g3v2034050	KL signalling	SMAX1	16	YES
Lj0g3v0117039	KL signalling	KAI2B	17	YES
Lj2g3v1931930	KL signalling	KAI2A	18	YES
Lj3g3v2851180	SL/KL signalling	MAX2	19	YES
Lj2g3v0765370	KL signalling	DLK2	20	YES
Lj0g3v0168319	N-acetylglucosamine transporter	NOPE1	42	YES
Lj2g3v1828350	LysM RLK	NFR5	43	YES
Lj2g3v1467920	AM signalling; plasma membrane kinase	SYMRK	78	YES
Lj1g3v4578600	AM signalling; calcium ATPase	MtMCA8-like	79	YES
Lj6g3v2275020	AM signalling; ion channel	POLLUX	80	YES
Lj1g3v5061360	AM signalling; ion channel	CASTOR	81	YES
Lj2g3v2088070	AM signalling; Nucleoporin	NENA	82	YES
Lj2g3v3337540	AM signalling; Nucleoporin	NUP133	83	YES
Lj0g3v0050449	AM signalling; Nucleoporin	NUP133-like	84	YES
Lj1g3v0318210	AM signalling; Nucleoporin	NUP85	85	YES
Lj3g3v1739280	AM signalling; nuclear kinase	CCaMK	86	YES
Lj2g3v1549600	AM signalling; Transcription factor	CYCLOPS	87	YES
Lj1g3v0785930	Transcription factor	NSP2	88	YES
Lj3g3v2579340	Transcription factor	NSP1	89	YES
Lj6g3v0433880	GRAS protein	DELLA1	90	YES
Lj4g3v2436020	GRAS protein	DELLA2	91	YES
Lj1g3v1290460	GRAS protein	DIP1	93	YES
Lj6g3v1914570	GRAS protein	MIG1	95	YES
Lj4g3v1389110	GRAS protein	RAD1	97	YES
Lj5g3v1697430	VAPYRIN stabilization	CEREBRUS	149	YES
Lj2g3v2002910	Intracellular AM progression	SbtM1	150	YES
Lj0g3v0049599	Intracellular AM progression	VAPYRIN1	151	YES
Lj3g3v0527240	Proton pump	HA1	152	YES
Lj6g3v1966840	Mycorrhizal N-uptake	PTR1/NPF4.5	153	YES
Lj0g3v0042819	Arbuscule maintenance	SYNTAXIN13II	154	YES
Lj5g3v2169500	Fatty acid metabolism	FatM	155	YES
Lj4g3v3115140	ABCG transporter	STR	156	YES
Lj1g3v0948470	AM Phosphate transport	PT4	157	YES
Lj1g3v2067530	SL biosynthesis	CCD-like	4
Lj5g3v0310140	SL signalling	D14	8
Lj5g3v0817630	SL signalling	SMXL3	9
Lj6g3v1329800	SL signalling	SMXL4	10
Lj0g3v0336539	SL signalling	SMXL6	11
Lj2g3v2266440	SL signalling	SMXL7a	12
Lj0g3v0128589	SL signalling	SMXL7b	13
Lj6g3v0519440	SL signalling	SMXL8	14
Lj5g3v1697820	SL signalling	SMXL9	15
Lj1g3v1914990	PDR-type ABC transporter	PDR1	21
Lj1g3v4701840	PDR-type ABC transporter	PDR11	22
Lj0g3v0077779	PDR-type ABC transporter	PDR1-like	23
Lj0g3v0086209	PDR-type ABC transporter	PDR1-like	24
Lj0g3v0246269	PDR-type ABC transporter	PDR1-like	25
Lj1g3v4516290	PDR-type ABC transporter	PDR1-like	26
Lj2g3v3393220	PDR-type ABC transporter	PDR1-like	27
Lj3g3v2236930	PDR-type ABC transporter	PDR1-like	28
Lj5g3v0540130	PDR-type ABC transporter	PDR1-like	29
Lj0g3v0252699	PDR-type ABC transporter	PDR2-like	30
Lj5g3v1772520	PDR-type ABC transporter	PDR2-like	31
Lj2g3v0853100	PDR-type ABC transporter	PDR3-like	32
Lj4g3v2249150	PDR-type ABC transporter	PDR3-like	33
Lj4g3v2249170	PDR-type ABC transporter	PDR3-like	34
Lj5g3v0540170	PDR-type ABC transporter	PDR4	35
Lj1g3v4528450	PDR-type ABC transporter		36
Lj3g3v0128220	PDR-type ABC transporter		37
Lj5g3v0540160	PDR-type ABC transporter		38
Lj0g3v0103939	PDR-type ABC transporter		39
Lj0g3v0129689	PDR-type ABC transporter		40
Lj0g3v0296339	PDR-type ABC transporter		41
Lj2g3v2904610	LysM RLK	NFR1c	44
Lj2g3v2904690	LysM RLK	NFR1b	45
Lj2g3v2904640	LysM RLK	LYS2	46
Lj2g3v1415410	LysM RLK	LYS3	47
Lj3g3v0290100	LysM RLK	LYS4	48
Lj3g3v2318170	LysM RLK	LYS5	49
Lj6g3v1055580	LysM RLK	LYS6	50
Lj6g3v1812110	LysM RLK	LYS7	52
Lj4g3v0912440	LysM RLK	LYS11	53
Lj3g3v3082380	LysM RLK	LYS15	54
Lj0g3v0145339	LysM RLK	LYS17	55
Lj3g3v1101700	LysM RLK	LYK3-like	56
Lj0g3v0015599	LysM RLK	LYK4-like	57
Lj0g3v0102179	LysM RLK	LYK4-like	58
Lj0g3v0219829	LysM RLK	LYM1-like	59
Lj4g3v0200090	LysM RLK	LYM2-like	60
Lj4g3v3099250	LysM RLK	LYM2-like	61
Lj2g3v2904710	LysM RLK		62
Lj4g3v0912430	LysM RLK		63
Lj0g3v0124999	LysM RLK		64
Lj0g3v0330589	LysM RLK		65
Lj1g3v1091070	LysM RLK		66
Lj1g3v2482460	LysM RLK		67
Lj1g3v2482470	LysM RLK		68
Lj1g3v2482480	LysM RLK		69
Lj1g3v2808030	LysM RLK		70
Lj1g3v3834250	LysM RLK		71
Lj1g3v4047410	LysM RLK		72
Lj2g3v1337640	LysM RLK		73
Lj2g3v1828320	LysM RLK		74
Lj2g3v2508990	LysM RLK		75
Lj2g3v2899900	LysM RLK		76
Lj2g3v2899910	LysM RLK		77
Lj6g3v0959470	GRAS protein	DELLA3	92
Lj4g3v2754300	GRAS protein	DIP1-like	94
Lj2g3v3338900	GRAS protein	PAT1-like	96
Lj3g3v1486970	GRAS protein	RAD1-like	98
Lj6g3v0886420	GRAS protein	SCL1	99
Lj4g3v0119780	GRAS protein	SCL13-like	100
Lj6g3v1752890	GRAS protein	SCL13-like	101
Lj3g3v3211120	GRAS protein	SCL14-like	102
Lj2g3v1779790	GRAS protein	SCL15-like	103
Lj4g3v0934570	GRAS protein	SCL15-like	104
Lj0g3v0277879	GRAS protein	SCL1-like	105
Lj3g3v3557030	GRAS protein	SCL23-like	106
Lj0g3v0017249	GRAS protein	SCL26-like	107
Lj4g3v1335610	GRAS protein	SCL28-like	108
Lj4g3v0768690	GRAS protein	SCL32-like	109
Lj2g3v2089740	GRAS protein	SCL3-like	110
Lj3g3v3579320	GRAS protein	SCL3-like	111
Lj6g3v0802140	GRAS protein	SCL5-like	112
Lj0g3v0280979	GRAS protein	SCL6-like	113
Lj3g3v3639760	GRAS protein	SCL7-like	114
Lj0g3v0258999	GRAS protein	SCL9-like	115
Lj1g3v2580600	GRAS protein	SCR	116
Lj2g3v1968410	GRAS protein	SHR	117
Lj0g3v0206489	GRAS protein	SHR	118
Lj3g3v0370370	GRAS protein	SHR-like	119
Lj0g3v0314829	GRAS protein		120
Lj0g3v0283859	GRAS protein		121
Lj0g3v0231689	GRAS protein		122
Lj6g3v1914560	GRAS protein		123
Lj1g3v4850500	GRAS protein		124
Lj5g3v1598410	GRAS protein		125
Lj0g3v0347519	GRAS protein		126
Lj0g3v0300259	GRAS protein		127
Lj0g3v0130909	GRAS protein		128
Lj0g3v0167879	GRAS protein		129
Lj3g3v1664580	GRAS protein		130
Lj3g3v3213190	GRAS protein		131
Lj3g3v1665680	GRAS protein		132
Lj3g3v3640280	GRAS protein		133
Lj3g3v0821300	GRAS protein		134
Lj3g3v0821290	GRAS protein		135
Lj0g3v0349319	GRAS protein		136
Lj0g3v0310339	GRAS protein		137
Lj3g3v2720240	GA perception	GID1	138
Lj1g3v4204460	GA metabolism	GA20OX	139
Lj5g3v2029690	GA metabolism	GA20OX1	140
Lj3g3v2720130	GA metabolism	GA20OX2	141
Lj3g3v2720140	GA metabolism	GA20OX2	142
Lj3g3v0421660	GA metabolism	GA2OX	143
Lj3g3v1015420	GA metabolism	GA2OX	144
Lj6g3v1945170	GA metabolism	GA2OX	145
Lj3g3v3500200	GA metabolism	GA2OX1	146
Lj1g3v0052430	GA metabolism	GA2OX2	147
Lj0g3v0109249	GA metabolism	GA3OX1	148

## Sheet: 18 genes
Gene ID	Sequence type	Annotation
Lj0g3v0086209	Protein coding	PREDICTED: pleiotropic drug resistance protein 1-like [Glycine max] gi|356519409|ref|XP_003528365.1|
Lj0g3v0124999	Protein coding	PREDICTED: probable receptor-like protein kinase At1g49730-like [Glycine max] gi|356499893|ref|XP_003518770.1|
Lj0g3v0168319	Protein coding	UNC93-like protein C922.05c [Medicago truncatula] gi|357464297|ref|XP_003602430.1|
Lj0g3v0283859	Protein coding	PREDICTED: scarecrow-like protein 32-like [Glycine max] gi|356542103|ref|XP_003539510.1|
Lj0g3v0300259	Protein coding	PREDICTED: scarecrow-like protein 14-like [Cicer arietinum] gi|502145044|ref|XP_004505853.1|
Lj1g3v2066520	Protein coding	PREDICTED: carotenoid 910(9'10')-cleavage dioxygenase-like [Glycine max] gi|356518342|ref|XP_003527838.1|
Lj1g3v2808030	Protein coding	LysM type receptor kinase [Lotus japonicus] gi|290490602|dbj|BAI79288.1|
Lj1g3v4047410	Protein coding	LysM type receptor kinase [Lotus japonicus] gi|290490584|dbj|BAI79279.1|
Lj2g3v0765370	Protein coding	PREDICTED: sigma factor sigB regulation protein rsbQ-like [Glycine max] gi|356520565|ref|XP_003528932.1|
Lj3g3v0128220	Protein coding	Pleiotropic drug resistance protein [Medicago truncatula] gi|357455075|ref|XP_003597818.1|
Lj3g3v0421660	Protein coding	PREDICTED: gibberellin 2-beta-dioxygenase 1-like [Glycine max] gi|356549549|ref|XP_003543155.1|
Lj3g3v0527240	Protein coding	PREDICTED: plasma membrane ATPase 1-like isoform 2 [Glycine max] gi|356520782|ref|XP_003529039.1|
Lj3g3v2579340		nodulation signaling pathway 1 protein [Lotus japonicus] gi|117518689|gb|ABK35066.1|
Lj3g3v2720140	Protein coding	gibberellin 20-oxidase [Pisum sativum] gi|1381673|gb|AAB67838.1|
Lj3g3v3500200	Protein coding	PREDICTED: gibberellin 2-beta-dioxygenase 8-like [Cicer arietinum] gi|502144822|ref|XP_004505762.1|
Lj4g3v2034050	Protein coding	PREDICTED: chaperone protein ClpB-like [Cicer arietinum] gi|502150130|ref|XP_004507803.1|
Lj4g3v2754300	Protein coding	GRAS family transcription factor [Medicago truncatula] gi|357519857|ref|XP_003630217.1|
Lj6g3v1914560	Protein coding	PREDICTED: DELLA protein RGL2-like [Glycine max] gi|356532515|ref|XP_003534817.1|

## Sheet: 26 genes
Gene ID	Sequence type	Annotation
Lj0g3v0017249	Protein coding	Nodulation signaling pathway [Medicago truncatula] gi|357488941|ref|XP_003614758.1|
Lj0g3v0049599	Protein coding	hermes [Medicago truncatula] gi|261824308|gb|ACX94227.1|
Lj0g3v0117039	Protein coding	Sigma factor sigB regulation protein rsbQ [Medicago truncatula] gi|357476343|ref|XP_003608457.1|
Lj0g3v0219829	Protein coding	PREDICTED: lysM domain-containing GPI-anchored protein 1-like [Glycine max] gi|356509418|ref|XP_003523446.1|
Lj0g3v0252699	Protein coding	PREDICTED: pleiotropic drug resistance protein 2-like [Cicer arietinum] gi|502174313|ref|XP_004515482.1|
Lj0g3v0258999	Protein coding	PREDICTED: scarecrow-like protein 9-like [Glycine max] gi|356506678|ref|XP_003522103.1|
Lj0g3v0314829	Protein coding	PREDICTED: chitin-inducible gibberellin-responsive protein 1-like [Cicer arietinum] gi|502084134|ref|XP_004487630.1|
Lj0g3v0347519	Protein coding	PREDICTED: scarecrow-like protein 14-like [Glycine max] gi|356541231|ref|XP_003539083.1|
Lj1g3v0785930		transcription initiator for nodulation [Lotus japonicus] gi|84570611|dbj|BAE72690.1|
Lj1g3v2067530	Protein coding	PREDICTED: carotenoid 910(9'10')-cleavage dioxygenase-like [Glycine max] gi|356518342|ref|XP_003527838.1|
Lj1g3v2580600	Protein coding	PREDICTED: protein SCARECROW-like [Glycine max] gi|356530141|ref|XP_003533642.1|
Lj1g3v4204460	Protein coding	PREDICTED: gibberellin 20 oxidase 1-like [Glycine max] gi|356571971|ref|XP_003554144.1|
Lj1g3v4449220	Protein coding	PREDICTED: beta-carotene isomerase D27 chloroplastic-like [Cicer arietinum] gi|502109805|ref|XP_004493731.1|
Lj1g3v4578600	Protein coding	PREDICTED: calcium-transporting ATPase 4 endoplasmic reticulum-type-like [Glycine max] gi|356572369|ref|XP_003554341.1|
Lj1g3v4850500	Protein coding	PREDICTED: DELLA protein GAI1-like [Glycine max] gi|356503932|ref|XP_003520753.1|
Lj2g3v1828350		Nod-factor receptor 5 [Lotus japonicus] gi|37651074|emb|CAE02597.1|
Lj2g3v2899900	Protein coding	LysM type receptor kinase [Lotus japonicus] gi|290490582|dbj|BAI79278.1|
Lj3g3v3213190	Protein coding	PREDICTED: scarecrow-like protein 9-like [Glycine max] gi|356544570|ref|XP_003540722.1|
Lj4g3v1335610	Protein coding	PREDICTED: scarecrow-like protein 28-like [Cicer arietinum] gi|502176114|ref|XP_004515801.1|
Lj4g3v1389110	Protein coding	PREDICTED: DELLA protein RGL1-like [Glycine max] gi|356565266|ref|XP_003550863.1|
Lj5g3v0540130	Protein coding	PREDICTED: pleiotropic drug resistance protein 1-like [Glycine max] gi|356563840|ref|XP_003550166.1|
Lj6g3v0433880	Protein coding	DELLA protein [Phaseolus vulgaris] gi|148189864|dbj|BAF62637.1|
Lj6g3v0519440	Protein coding	Chaperone protein clpB [Medicago truncatula] gi|357461271|ref|XP_003600917.1|
Lj6g3v0959470	Protein coding	PREDICTED: DELLA protein RHT-1-like [Cicer arietinum] gi|502149683|ref|XP_004507626.1|
Lj6g3v1752890	Protein coding	PREDICTED: scarecrow-like protein 13-like [Glycine max] gi|356555748|ref|XP_003546192.1|
Lj6g3v1945170	Protein coding	PREDICTED: gibberellin 2-beta-dioxygenase-like [Glycine max] gi|356549099|ref|XP_003542935.1|

## Sheet: 22 genes
Gene ID	Sequence type	Annotation
Lj0g3v0077779	Protein coding	PREDICTED: pleiotropic drug resistance protein 1-like [Cicer arietinum] gi|502147693|ref|XP_004506879.1|
Lj0g3v0102179	Protein coding	PREDICTED: lysM domain receptor-like kinase 4-like [Cicer arietinum] gi|502123143|ref|XP_004498011.1|
Lj0g3v0109249	Protein coding	PREDICTED: gibberellin 3-beta-dioxygenase 1-like [Glycine max] gi|356552539|ref|XP_003544624.1|
Lj0g3v0139989	Protein coding	PREDICTED: probable 1-deoxy-D-xylulose-5-phosphate synthase chloroplastic-like [Glycine max] gi|356523939|ref|XP_003530591.1|
Lj0g3v0145339	Protein coding	PREDICTED: leucine-rich repeat receptor protein kinase EXS-like [Glycine max] gi|356562319|ref|XP_003549419.1|
Lj0g3v0146209	Protein coding	CCD7-like protein [Lotus japonicus] gi|306450597|gb|ADM88552.1|
Lj0g3v0231689	Protein coding	NoHit
Lj0g3v0247029	Protein coding	RecName: Full=Carotenoid 910(9'10')-cleavage dioxygenase 1, AltName: Full=PsCCD1, AltName: Full=PsNCED1_x0001_gi|22335695|dbj|BAC10549.1| nine-cis-epoxycarotenoid dioxygenase1 [Pisum sativum] gi|75157294|sp|Q8LP17.1|CCD1_PEA
Lj1g3v1290460	Protein coding	GRAS family transcription factor [Medicago truncatula] gi|357519857|ref|XP_003630217.1|
Lj1g3v1914990	Protein coding	PREDICTED: pleiotropic drug resistance protein 1-like [Glycine max] gi|356515478|ref|XP_003526427.1|
Lj1g3v2068760	Protein coding	Dioxygenase RAMOSUS1 [Medicago truncatula] gi|357466651|ref|XP_003603610.1|
Lj2g3v1549600		CYCLOPS [Lotus japonicus] gi|156447779|gb|ABU63668.1|
Lj3g3v1486970	Protein coding	PREDICTED: DELLA protein RGL1-like [Glycine max] gi|356554755|ref|XP_003545708.1|
Lj3g3v1739280		RecName: Full=Calcium and calcium/calmodulin-dependent serine/threonine-protein kinase; Short=LjCCaMK g3vi|116634228|emb|CAJ76699.1| calcium calmodulin-dependent protein kinase [Lotus japonicus] gi|122250440|sp|A0AAR7.1|CCAMK_LOTJA
Lj3g3v2236930	Protein coding	PREDICTED: pleiotropic drug resistance protein 1-like [Cicer arietinum] gi|502147693|ref|XP_004506879.1|
Lj3g3v3082380	Protein coding	LysM type receptor kinase [Lotus japonicus] gi|290490584|dbj|BAI79279.1|
Lj4g3v0119780	Protein coding	PREDICTED: scarecrow-like protein 13-like [Glycine max] gi|356562535|ref|XP_003549525.1|
Lj4g3v2436020	Protein coding	CRY [Pisum sativum] gi|113206404|gb|ABI34432.1|
Lj5g3v2029690	Protein coding	PREDICTED: gibberellin 20 oxidase 2-like [Glycine max] gi|356574452|ref|XP_003555361.1|
Lj6g3v0886420	Protein coding	PREDICTED: protein SCARECROW-like [Glycine max] gi|356545886|ref|XP_003541364.1|
Lj6g3v1812110	Protein coding	LysM type receptor kinase [Lotus japonicus] gi|290490574|dbj|BAI79274.1|
Lj6g3v1945170	Protein coding	PREDICTED: gibberellin 2-beta-dioxygenase-like [Glycine max] gi|356549099|ref|XP_003542935.1|

## Sheet: 1541 genes
Gene ID	Sequence type	Annotation
Lj0g3v0000359	Non-coding	NoHit
Lj0g3v0001739	Protein coding	NAD(P)H-dependent 6'-deoxychalcone synthase [Medicago truncatula] gi|357462577|ref|XP_003601570.1|
Lj0g3v0001769	Protein coding	NAD(P)H-dependent 6'-deoxychalcone synthase [Medicago truncatula] gi|357462577|ref|XP_003601570.1|
Lj0g3v0001779	Protein coding	PREDICTED: threonyl-tRNA synthetase-like [Glycine max] gi|356572524|ref|XP_003554418.1|
Lj0g3v0002549	repeat	NoHit
Lj0g3v0005129	Protein coding	PREDICTED: flavonoid 3'-monooxygenase-like [Glycine max] gi|356558932|ref|XP_003547756.1|
Lj0g3v0005309	Non-coding	NoHit
Lj0g3v0007899	Protein coding	Uncharacterized protein TCM_023118 [Theobroma cacao] gi|508716660|gb|EOY08557.1|
Lj0g3v0008099	Protein coding	PREDICTED: high affinity cationic amino acid transporter 1-like [Glycine max] gi|356529044|ref|XP_003533107.1|
Lj0g3v0008499	repeat	NoHit
Lj0g3v0010269	Protein coding	polyprotein [Hepatitis C virus] gi|3420447|gb|AAC61399.1|
Lj0g3v0012219	Protein coding	PREDICTED: oxidation resistance protein 1-like [Cicer arietinum] gi|502135705|ref|XP_004502425.1|
Lj0g3v0012259	Protein coding	GRAS family transcription factor [Medicago truncatula] gi|357463359|ref|XP_003601961.1|
Lj0g3v0012949	Protein coding	glycoprotein [Longquan virus] gi|476002374|gb|AGI62346.1|
Lj0g3v0014289
Lj0g3v0016269	repeat	NoHit
Lj0g3v0017259	repeat	NoHit
Lj0g3v0017729	Protein coding	PREDICTED: molybdenum cofactor sulfurase-like [Cicer arietinum] gi|502165792|ref|XP_004513691.1|
Lj0g3v0020419	repeat	NoHit
Lj0g3v0020739	Protein coding	PREDICTED: cingulin-like protein 1-like [Cicer arietinum] gi|502081888|ref|XP_004487000.1|
Lj0g3v0020849	Protein coding	PREDICTED: splicing factor 3B subunit 2-like [Glycine max] gi|356546253|ref|XP_003541544.1|
Lj0g3v0023849	Protein coding	triosephosphate isomerase [Glycine max] gi|77540216|gb|ABA86966.1|
Lj0g3v0024519	Protein coding	pinoresinol-lariciresinol reductase homolog [Lotus japonicus] gi|116077988|dbj|BAF34845.1|
Lj0g3v0033009	Protein coding	Os03g0748300 [Oryza sativa Japonica Group] gi|115455333|ref|NP_001051267.1|
Lj0g3v0033239	Protein coding	PREDICTED: ABC transporter A family member 2-like [Glycine max] gi|356516766|ref|XP_003527064.1|
Lj0g3v0034239	Protein coding	hypothetical protein HMPREF0868_0334 [Clostridiales genomosp. BVAB3 str. UPII9-5] gi|289450623|ref|YP_003474672.1|
Lj0g3v0034349	repeat	NoHit
Lj0g3v0038119	repeat	NoHit
Lj0g3v0038179	Protein coding	MTD2 [Medicago truncatula] gi|9294812|gb|AAF86688.1|
Lj0g3v0040129	Non-coding	NoHit
Lj0g3v0040139	Protein coding	PREDICTED: indole-3-acetic acid-induced protein ARG7-like [Glycine max] gi|356545069|ref|XP_003540968.1|
Lj0g3v0040339	Protein coding	PREDICTED: wound-induced protein 1-like partial [Cicer arietinum] gi|502130237|ref|XP_004500579.1|
Lj0g3v0043749	Protein coding	PREDICTED: potassium transporter 8-like isoform X1 [Cicer arietinum] gi|502090667|ref|XP_004489302.1|
Lj0g3v0044339	Non-coding	NoHit
Lj0g3v0044349	Protein coding	RecName: Full=Asparagine synthetase [glutamine-hydrolyzing] gi|1351985|sp|P49093.2|ASNS2_LOTJA
Lj0g3v0044359	Non-coding	NoHit
Lj0g3v0044389	fragmented	NoHit
Lj0g3v0044409	fragmented	NoHit
Lj0g3v0044419	Non-coding	NoHit
Lj0g3v0045789	repeat	NoHit
Lj0g3v0045849	Protein coding	DNA methyltransferase [Populus trichocarpa] gi|224144433|ref|XP_002325288.1|
Lj0g3v0046749	Non-coding	NoHit
Lj0g3v0046759	Non-coding	NoHit
Lj0g3v0047499	Protein coding	Cc-nbs-lrr resistance protein [Medicago truncatula] gi|357493209|ref|XP_003616893.1|
Lj0g3v0050799	Non-coding	NoHit
Lj0g3v0050949	Protein coding	hypothetical chloroplast RF1 [Glycine max] gi|91214199|ref|YP_538822.1|
Lj0g3v0050959	Non-coding	NoHit
Lj0g3v0051059	fragmented	NoHit
Lj0g3v0051069	fragmented	NoHit
Lj0g3v0051109	fragmented	NoHit
Lj0g3v0051199	fragmented	NoHit
Lj0g3v0052749	fragmented	NoHit
Lj0g3v0053709	Protein coding	orf114a gene product (mitochondrion) [Beta vulgaris subsp. vulgaris] gi|9838364|ref|NP_063976.1|
Lj0g3v0053839	repeat	NoHit
Lj0g3v0053939	Non-coding	NoHit
Lj0g3v0054019	Protein coding	Photosystem II reaction center protein M [Medicago truncatula] gi|357470667|ref|XP_003605618.1|
Lj0g3v0054089	Protein coding	ORF83b [Pinus koraiensis] gi|145408564|ref|YP_001152188.1|
Lj0g3v0054119	Non-coding	NoHit
Lj0g3v0054239	Protein coding	hypothetical protein MTR_4g035030 [Medicago truncatula] gi|357470675|ref|XP_003605622.1|
Lj0g3v0054269	Protein coding	NADH dehydrogenase subunit K [Lotus japonicus] gi|13518424|ref|NP_084784.1|
Lj0g3v0054319	Protein coding	ribulose-15-bisphosphate carboxylase/oxygenase large subunit [Lotus japonicus] gi|13518420|ref|NP_084780.1|
Lj0g3v0054329	Non-coding	NoHit
Lj0g3v0054339	Non-coding	NoHit
Lj0g3v0055279	Protein coding	PREDICTED: zeta-carotene desaturase chloroplastic/chromoplastic-like isoform X1 [Cicer arietinum] gi|502117333|ref|XP_004495784.1|
Lj0g3v0055569	Non-coding	NoHit
Lj0g3v0055579	Protein coding	PREDICTED: F-box/kelch-repeat protein At3g27150-like [Glycine max] gi|356558716|ref|XP_003547649.1|
Lj0g3v0055609	Protein coding	PREDICTED: F-box/kelch-repeat protein At3g27150-like [Cicer arietinum] gi|502167348|ref|XP_004514113.1|
Lj0g3v0055659	Protein coding	nucleotide-diphospho-sugar transferase domain-containing protein [Arabidopsis thaliana] gi|186498694|ref|NP_001118253.1|
Lj0g3v0055669	Protein coding	PREDICTED: chloride channel protein CLC-b-like [Glycine max] gi|356571521|ref|XP_003553925.1|
Lj0g3v0055839	Non-coding	NoHit
Lj0g3v0056089	Protein coding	Cytochrome P450 family 81 subfamily D polypeptide 8 [Theobroma cacao] gi|508712036|gb|EOY03933.1|
Lj0g3v0056209	Protein coding	PREDICTED: LOW QUALITY PROTEIN: peroxidase 55-like [Cicer arietinum] gi|502164894|ref|XP_004513315.1|
Lj0g3v0060789	repeat	NoHit
Lj0g3v0062299	Protein coding	IQ calmodulin-binding motif family protein [Theobroma cacao] gi|508716278|gb|EOY08175.1|
Lj0g3v0064549	Non-coding	NoHit
Lj0g3v0064629	Protein coding	PREDICTED: LOW QUALITY PROTEIN: salutaridinol 7-O-acetyltransferase-like [Glycine max] gi|356522592|ref|XP_003529930.1|
Lj0g3v0066309	Protein coding	Uncharacterized protein TCM_021515 [Theobroma cacao] gi|508715057|gb|EOY06954.1|
Lj0g3v0066409	Protein coding	PREDICTED: FK506-binding protein 4-like [Cicer arietinum] gi|502105398|ref|XP_004492796.1|
Lj0g3v0068889	Non-coding	NoHit
Lj0g3v0069669	Protein coding	Uncharacterized protein TCM_015988 [Theobroma cacao] gi|508777115|gb|EOY24371.1|
Lj0g3v0070399	Non-coding	NoHit
Lj0g3v0072899	Non-coding	NoHit
Lj0g3v0073339	Protein coding	PREDICTED: EIN3-binding F-box protein 1-like isoform 1 [Glycine max] gi|356507724|ref|XP_003522614.1|
Lj0g3v0073649	repeat	NoHit
Lj0g3v0074119	Protein coding	PREDICTED: agamous-like MADS-box protein AGL18-like [Cicer arietinum] gi|502166348|ref|XP_004513865.1|
Lj0g3v0075659	Protein coding	phosphatidylinositol N-acetylglucosaminyltransferase subunit GPI1 [Paracoccidioides sp. 'lutzii' Pb01] gi|295659295|ref|XP_002790206.1|
Lj0g3v0077239	Non-coding	NoHit
Lj0g3v0077879	Non-coding	NoHit
Lj0g3v0078339	Protein coding	hAT family dimerization domain-containing protein [Arabidopsis thaliana] gi|240256365|ref|NP_680299.4|
Lj0g3v0079449	Protein coding	PREDICTED: (+)-pulegone reductase-like [Glycine max] gi|356543702|ref|XP_003540299.1|
Lj0g3v0080929	Protein coding	Auxin-induced protein 5NG4 [Medicago truncatula] gi|357445679|ref|XP_003593117.1|
Lj0g3v0081539	Protein coding	ACI112 protein [Solanum lycopersicum] gi|350536553|ref|NP_001234764.1|
Lj0g3v0081719	Protein coding	beta-glucosidase D7 [Lotus japonicus] gi|188573187|gb|ACD65511.1|
Lj0g3v0081879	Non-coding	NoHit
Lj0g3v0082829	Non-coding	NoHit
Lj0g3v0083259	Protein coding	PREDICTED: RING-H2 finger protein ATL73-like [Cicer arietinum] gi|502141813|ref|XP_004504651.1|
Lj0g3v0083779	Protein coding	ABC transporter-like protein [Medicago truncatula] gi|357519623|ref|XP_003630100.1|
Lj0g3v0084019	Protein coding	PREDICTED: wall-associated receptor kinase 3-like [Glycine max] gi|356518585|ref|XP_003527959.1|
Lj0g3v0084579	Protein coding	Uncharacterized protein TCM_041937 [Theobroma cacao] gi|508786936|gb|EOY34192.1|
Lj0g3v0086119	Protein coding	PREDICTED: aquaporin TIP1-2-like [Glycine max] gi|356544056|ref|XP_003540471.1|
Lj0g3v0086309	Protein coding	VDAC1.3 [Lotus japonicus] gi|36957198|gb|AAQ87021.1|
Lj0g3v0087099	Protein coding	Lipase class 3 family protein [Theobroma cacao] gi|508701884|gb|EOX93780.1|
Lj0g3v0087809	Protein coding	NB-LRR type disease resistance protein Rps1-k-2 [Medicago truncatula] gi|357457003|ref|XP_003598782.1|
Lj0g3v0088019	Protein coding	Lectin receptor-like kinase Tg-20 [Medicago truncatula] gi|357517167|ref|XP_003628872.1|
Lj0g3v0089049	Protein coding	Pheromone receptor-like protein [Medicago truncatula] gi|357465437|ref|XP_003603003.1|
Lj0g3v0089139	Protein coding	PREDICTED: zinc finger protein 4-like isoform X1 [Cicer arietinum] gi|502166499|ref|XP_004513911.1|
Lj0g3v0090949	Protein coding	PREDICTED: hyoscyamine 6-dioxygenase-like [Cicer arietinum] gi|502148843|ref|XP_004507291.1|
Lj0g3v0091769	Protein coding	Tir-nbs-lrr resistance protein [Medicago truncatula] gi|357513703|ref|XP_003627140.1|
Lj0g3v0093279	Protein coding	membrane protein [Gemella sanguinis] gi|493407522|ref|WP_006363545.1|
Lj0g3v0093349	Protein coding	spliceosome associated protein-like [Arabidopsis thaliana] gi|4455274|emb|CAB36810.1|
Lj0g3v0093549	Protein coding	Early nodulin [Medicago truncatula] gi|357438603|ref|XP_003589577.1|
Lj0g3v0094349	Protein coding	PREDICTED: zinc finger protein 4-like [Glycine max] gi|356575452|ref|XP_003555855.1|
Lj0g3v0095109	Protein coding	PREDICTED: pentatricopeptide repeat-containing protein At2g30100 chloroplastic-like [Glycine max] gi|356566020|ref|XP_003551233.1|
Lj0g3v0095159	Protein coding	Non-LTR retroelement reverse transcriptase-like [Theobroma cacao] gi|508712382|gb|EOY04279.1|
Lj0g3v0095249	Protein coding	PREDICTED: TMV resistance protein N-like [Cicer arietinum] gi|502156468|ref|XP_004510489.1|
Lj0g3v0100539	Protein coding	GRAS family transcription factor [Medicago truncatula] gi|357463359|ref|XP_003601961.1|
Lj0g3v0100769	Protein coding	PREDICTED: U-box domain-containing protein 33-like [Glycine max] gi|356506214|ref|XP_003521882.1|
Lj0g3v0101259	Protein coding	Solute carrier family 22 member 15-like protein [Medicago truncatula] gi|357452551|ref|XP_003596552.1|
Lj0g3v0103749	Protein coding	PREDICTED: protein NtpR-like isoform X1 [Cicer arietinum] gi|502106503|ref|XP_004492963.1|
Lj0g3v0104509	Protein coding	unnamed protein product [Vitis vinifera] gi|298204386|emb|CBI16866.3|
Lj0g3v0104539	Protein coding	PREDICTED: pentatricopeptide repeat-containing protein At3g57430 chloroplastic-like isoform X1 [Cicer arietinum] gi|502127210|ref|XP_004499603.1|
Lj0g3v0105319	Protein coding	PREDICTED: phospho-2-dehydro-3-deoxyheptonate aldolase 2 chloroplastic-like [Fragaria vesca subsp. vesca] gi|470127404|ref|XP_004299659.1|
Lj0g3v0105909	Protein coding	DNA ligase ATP-dependent [Ralstonia pickettii] gi|490769330|ref|WP_004631560.1|
Lj0g3v0106839	repeat	NoHit
Lj0g3v0107719	Non-coding	NoHit
Lj0g3v0107839	Protein coding	(2Fe-2S)-binding protein [gamma proteobacterium HIMB55] gi|497104707|ref|WP_009471815.1|
Lj0g3v0107909	Protein coding	NoHit
Lj0g3v0107979	Protein coding	Plastid movement impaired 2 [Theobroma cacao] gi|508712106|gb|EOY04003.1|
Lj0g3v0108299	Non-coding	NoHit
Lj0g3v0108499	Protein coding	PREDICTED: flavonol synthase/flavanone 3-hydroxylase-like [Fragaria vesca subsp. vesca] gi|470149251|ref|XP_004310153.1|
Lj0g3v0109219	Protein coding	PREDICTED: 1-aminocyclopropane-1-carboxylate oxidase-like [Glycine max] gi|356554521|ref|XP_003545594.1|
Lj0g3v0110029	Protein coding	endonuclease [Flavobacterium sp. CF136] gi|495079196|ref|WP_007804020.1|
Lj0g3v0110339
Lj0g3v0110349	Non-coding	NoHit
Lj0g3v0110469	Protein coding	PREDICTED: flavoprotein wrbA-like [Glycine max] gi|356553062|ref|XP_003544877.1|
Lj0g3v0111019	Protein coding	peroxidase1B [Medicago sativa] gi|971560|emb|CAA62226.1|
Lj0g3v0111429	Protein coding	Feruloyl esterase A [Medicago truncatula] gi|357437791|ref|XP_003589171.1|
Lj0g3v0112459	Protein coding	sulphate transporter [Astragalus glycyphyllos] gi|291482268|emb|CBK55656.1|
Lj0g3v0112729	Protein coding	PREDICTED: uncharacterized protein LOC101309232 [Fragaria vesca subsp. vesca] gi|470118374|ref|XP_004295306.1|
Lj0g3v0113169	Protein coding	PREDICTED: cysteine-rich receptor-like protein kinase 25-like [Glycine max] gi|356575773|ref|XP_003556011.1|
Lj0g3v0113339	Protein coding	Oligoribonuclease [Medicago truncatula] gi|357493709|ref|XP_003617143.1|
Lj0g3v0113369	repeat	NoHit
Lj0g3v0113379	Protein coding	14-3-3-like protein [Pisum sativum] gi|4850247|emb|CAB42546.2|
Lj0g3v0113889	Protein coding	PREDICTED: auxin-induced protein X10A-like [Glycine max] gi|356544441|ref|XP_003540659.1|
Lj0g3v0114079	Protein coding	basic helix-loop-helix protein-like [Oryza sativa Japonica Group] gi|54291234|dbj|BAD61929.1|
Lj0g3v0114929	Protein coding	Uncharacterized protein TCM_021609 [Theobroma cacao] gi|508715200|gb|EOY07097.1|
Lj0g3v0118169	Non-coding	NoHit
Lj0g3v0118369	Protein coding	PREDICTED: calcium-binding mitochondrial carrier protein SCaMC-1-like [Glycine max] gi|356528463|ref|XP_003532822.1|
Lj0g3v0118439	Protein coding	M protein repeat protein [Rhodosporidium toruloides NP11] gi|472587398|gb|EMS24897.1|
Lj0g3v0118769	Non-coding	NoHit
Lj0g3v0119239	Protein coding	CBN-SYG-2 protein [Caenorhabditis brenneri] gi|341884739|gb|EGT40674.1|
Lj0g3v0120669	Non-coding	NoHit
Lj0g3v0121719
Lj0g3v0123859	Protein coding	PREDICTED: probable beta-13-galactosyltransferase 2-like [Cicer arietinum] gi|502171755|ref|XP_004515096.1|
Lj0g3v0124949	Protein coding	DNA methyltransferase [Populus trichocarpa] gi|224144433|ref|XP_002325288.1|
Lj0g3v0125439	Non-coding	NoHit
Lj0g3v0127469	Protein coding	PREDICTED: probable purple acid phosphatase 20-like [Glycine max] gi|356503803|ref|XP_003520692.1|
Lj0g3v0127599	Protein coding	Uncharacterized protein TCM_001251 [Theobroma cacao] gi|508700385|gb|EOX92281.1|
Lj0g3v0128219	Protein coding	PREDICTED: photosystem II 5 kDa protein chloroplastic-like [Glycine max] gi|356557172|ref|XP_003546892.1|
Lj0g3v0128669	Protein coding	PREDICTED: disease resistance response protein 206-like [Cicer arietinum] gi|502109352|ref|XP_004493625.1|
Lj0g3v0129949	Non-coding	NoHit
Lj0g3v0130239	Protein coding	Uncharacterized protein TCM_007020 [Theobroma cacao] gi|508706310|gb|EOX98206.1|
Lj0g3v0131409
Lj0g3v0131519	Protein coding	protein RAP [Arabidopsis thaliana] gi|30685105|ref|NP_850176.1|
Lj0g3v0131719	Protein coding	PREDICTED: E3 ubiquitin-protein ligase RING1-like [Cucumis sativus] gi|449442999|ref|XP_004139268.1|
Lj0g3v0131959	Protein coding	PREDICTED: protein kinase G11A-like isoform X1 [Cicer arietinum] gi|502173556|ref|XP_004515357.1|
Lj0g3v0132189	Protein coding	PREDICTED: UDP-sugar-dependent glycosyltransferase 52-like [Glycine max] gi|356499534|ref|XP_003518594.1|
Lj0g3v0132229	Non-coding	NoHit
Lj0g3v0132719	Protein coding	Putative disease-resistance protein SR1 [Medicago truncatula] gi|357494485|ref|XP_003617531.1|
Lj0g3v0133199	Protein coding	PREDICTED: gibberellin 2-beta-dioxygenase 8-like [Cicer arietinum] gi|502129372|ref|XP_004500277.1|
Lj0g3v0133349	Protein coding	PREDICTED: probable LRR receptor-like serine/threonine-protein kinase RLK-like [Glycine max] gi|356554450|ref|XP_003545559.1|
Lj0g3v0135359	Protein coding	PREDICTED: cytochrome P450 71A26-like [Cicer arietinum] gi|502176358|ref|XP_004515856.1|
Lj0g3v0135459	Protein coding	glutamine amidotransferase [Pedobacter agri] gi|498286744|ref|WP_010600900.1|
Lj0g3v0136369	Protein coding	PREDICTED: alpha-galactosidase 1-like [Cicer arietinum] gi|502135602|ref|XP_004502389.1|
Lj0g3v0137889	Protein coding	Lipase class 3 family protein [Theobroma cacao] gi|508701884|gb|EOX93780.1|
Lj0g3v0140099	Non-coding	NoHit
Lj0g3v0140129	Protein coding	Uncharacterized protein TCM_035327 [Theobroma cacao] gi|508724633|gb|EOY16530.1|
Lj0g3v0140239	Protein coding	Auxin response factor [Medicago truncatula] gi|357445193|ref|XP_003592874.1|
Lj0g3v0140249	Protein coding	PREDICTED: probable alphaalpha-trehalose-phosphate synthase [UDP-forming] gi|356516692|ref|XP_003527027.1|
Lj0g3v0140509	Protein coding	Cytokinin-O-glucosyltransferase [Medicago truncatula] gi|357489701|ref|XP_003615138.1|
Lj0g3v0140739	Protein coding	Disease resistance protein [Medicago truncatula] gi|357513689|ref|XP_003627133.1|
Lj0g3v0144569	Protein coding	NBS-containing resistance-like protein [Medicago truncatula] gi|357459929|ref|XP_003600246.1|
Lj0g3v0145559	Protein coding	PREDICTED: probable receptor-like protein kinase At1g67000-like [Cicer arietinum] gi|502124158|ref|XP_004498410.1|
Lj0g3v0145599	Non-coding	NoHit
Lj0g3v0146219	Protein coding	F21B7.22 [Theobroma cacao] gi|508707473|gb|EOX99369.1|
Lj0g3v0146499	Protein coding	hypothetical protein [Thauera phenylacetica] gi|490484462|ref|WP_004354757.1|
Lj0g3v0146999	Protein coding	PREDICTED: organ-specific protein P4-like [Cicer arietinum] gi|502149167|ref|XP_004507418.1|
Lj0g3v0147049	Protein coding	phospholipase [Citrullus lanatus] gi|49532972|dbj|BAD26587.1|
Lj0g3v0147059	Protein coding	phospholipase [Citrullus lanatus] gi|49532972|dbj|BAD26587.1|
Lj0g3v0147279	Protein coding	Pathogenesis-related protein PR10 [Medicago truncatula] gi|357449105|ref|XP_003594829.1|
Lj0g3v0148689	Protein coding	cytochrome P450 monooxygenase [Cicer arietinum] gi|6002283|emb|CAB56743.1|
Lj0g3v0149369
Lj0g3v0150299	Non-coding	NoHit
Lj0g3v0150409	Protein coding	PREDICTED: disease resistance response protein 206-like [Cicer arietinum] gi|502147529|ref|XP_004506818.1|
Lj0g3v0151469	Protein coding	AP2 domain-containing transcription factor [Medicago truncatula] gi|357479951|ref|XP_003610261.1|
Lj0g3v0151879	Protein coding	Heat shock protein [Medicago truncatula] gi|357503425|ref|XP_003622001.1|
Lj0g3v0152309	Protein coding	tricarboxylate transporter [Magnaporthe oryzae 70-15] gi|389637626|ref|XP_003716446.1|
Lj0g3v0152469	Protein coding	PREDICTED: phospholipase C 4-like [Cicer arietinum] gi|502129288|ref|XP_004500251.1|
Lj0g3v0157309	Protein coding	PREDICTED: probable serine/threonine-protein kinase At1g18390-like isoform X1 [Cicer arietinum] gi|502163634|ref|XP_004512899.1|
Lj0g3v0157689	Protein coding	PREDICTED: serine/threonine-protein kinase AtPK2/AtPK19-like isoform X1 [Cicer arietinum] gi|502104533|ref|XP_004492571.1|
Lj0g3v0158019	Protein coding	HAT family dimerization domain containing protein [Medicago truncatula] gi|357515439|ref|XP_003628008.1|
Lj0g3v0158089	Protein coding	UDP-glucuronosyl/UDP-glucosyltransferase [Medicago truncatula] gi|124361013|gb|ABN08985.1|
Lj0g3v0159369	Protein coding	Baculoviral IAP repeat-containing protein [Medicago truncatula] gi|357482255|ref|XP_003611413.1|
Lj0g3v0160289	Protein coding	unknown [Lotus japonicus] gi|388506364|gb|AFK41248.1|
Lj0g3v0160519	Protein coding	PREDICTED: RING-H2 finger protein ATL8-like [Cicer arietinum] gi|502161794|ref|XP_004512286.1|
Lj0g3v0160669	Protein coding	hypothetical protein [Candidatus Aquiluna sp. IMCC13023] gi|494807008|ref|WP_007542416.1|
Lj0g3v0161109	Protein coding	Receptor-like protein kinase [Medicago truncatula] gi|357493511|ref|XP_003617044.1|
Lj0g3v0161279	Protein coding	IOMT 4 [Medicago truncatula] gi|90018275|gb|ABD83944.1|
Lj0g3v0161599	Protein coding	PREDICTED: DCC family protein At1g52590 chloroplastic-like [Cicer arietinum] gi|502080787|ref|XP_004486677.1|
Lj0g3v0164719	Protein coding	PREDICTED: abscisic acid receptor PYL4-like [Cicer arietinum] gi|502130070|ref|XP_004500520.1|
Lj0g3v0165519	Protein coding	PREDICTED: paladin-like [Cicer arietinum] gi|502117477|ref|XP_004495834.1|
Lj0g3v0165839	Protein coding	MYB29 protein [Glycine max] gi|359807202|ref|NP_001241360.1|
Lj0g3v0167299	Protein coding	F17L21.8 [Arabidopsis thaliana] gi|9802526|gb|AAF99728.1|AC004557_7
Lj0g3v0168159	Non-coding	NoHit
Lj0g3v0169339	Protein coding	PREDICTED: malate dehydrogenase chloroplastic-like [Glycine max] gi|356512147|ref|XP_003524782.1|
Lj0g3v0170729	Protein coding	PREDICTED: ganglioside-induced differentiation-associated protein 2-like [Cicer arietinum] gi|502161649|ref|XP_004512237.1|
Lj0g3v0172389	Protein coding	Protein arginine N-methyltransferase [Medicago truncatula] gi|357476863|ref|XP_003608717.1|
Lj0g3v0174149	Protein coding	Miraculin [Medicago truncatula] gi|357499797|ref|XP_003620187.1|
Lj0g3v0174199	Protein coding	PREDICTED: miraculin-like [Glycine max] gi|356531023|ref|XP_003534078.1|
Lj0g3v0176959	Protein coding	histidine kinase [Rivularia sp. PCC 7116] gi|427739404|ref|YP_007058948.1|
Lj0g3v0176999	Protein coding	conserved domain protein [Paraprevotella xylaniphila] gi|495904814|ref|WP_008629393.1|
Lj0g3v0177709	Non-coding	NoHit
Lj0g3v0178059	Protein coding	PREDICTED: protein slowmo homolog 2-like isoform X1 [Cicer arietinum] gi|502081729|ref|XP_004486950.1|
Lj0g3v0178139	Non-coding	NoHit
Lj0g3v0178739	Protein coding	PREDICTED: F-box protein At2g26850-like [Glycine max] gi|356537561|ref|XP_003537295.1|
Lj0g3v0179369	Non-coding	NoHit
Lj0g3v0180279	Non-coding	NoHit
Lj0g3v0182089	Protein coding	PREDICTED: nodulation-signaling pathway 2 protein-like [Glycine max] gi|356523346|ref|XP_003530301.1|
Lj0g3v0185129	Non-coding	NoHit
Lj0g3v0186139	Non-coding	NoHit
Lj0g3v0188119	Protein coding	TMV resistance protein N [Medicago truncatula] gi|357469545|ref|XP_003605057.1|
Lj0g3v0191039	Protein coding	Helicase-like protein [Medicago truncatula] gi|357443003|ref|XP_003591779.1|
Lj0g3v0193039	Protein coding	hAT family dimerization domain-containing protein [Arabidopsis thaliana] gi|240256365|ref|NP_680299.4|
Lj0g3v0193249	Protein coding	Cytokinin-O-glucosyltransferase [Medicago truncatula] gi|357443907|ref|XP_003592231.1|
Lj0g3v0193709
Lj0g3v0194439	Non-coding	NoHit
Lj0g3v0194509	Protein coding	PREDICTED: F-box protein PP2-A12-like [Cicer arietinum] gi|502160000|ref|XP_004511601.1|
Lj0g3v0194679	Protein coding	PREDICTED: mitochondrial uncoupling protein 5-like [Cicer arietinum] gi|502092743|ref|XP_004489761.1|
Lj0g3v0194689	Protein coding	PREDICTED: mitochondrial uncoupling protein 5-like [Cicer arietinum] gi|502092743|ref|XP_004489761.1|
Lj0g3v0196809	repeat	NoHit
Lj0g3v0198459	Protein coding	GRAS family transcription factor [Medicago truncatula] gi|357519857|ref|XP_003630217.1|
Lj0g3v0199129	Protein coding	SAUR family protein [Populus trichocarpa] gi|224127334|ref|XP_002320048.1|
Lj0g3v0199139	Protein coding	PREDICTED: dynein light chain 2 cytoplasmic-like [Cicer arietinum] gi|502155274|ref|XP_004510015.1|
Lj0g3v0200159	Protein coding	PREDICTED: organic cation/carnitine transporter 4-like [Cicer arietinum] gi|502084151|ref|XP_004487632.1|
Lj0g3v0201269	Protein coding	multi-sensor signal transduction histidine kinase [Haloterrigena salina] gi|496168326|ref|WP_008892833.1|
Lj0g3v0202539	Protein coding	PREDICTED: glucan endo-13-beta-glucosidase-like [Cicer arietinum] gi|502084830|ref|XP_004487771.1|
Lj0g3v0203189	Protein coding	PREDICTED: probable LRR receptor-like serine/threonine-protein kinase At1g06840-like [Glycine max] gi|356551958|ref|XP_003544339.1|
Lj0g3v0203599	Non-coding	NoHit
Lj0g3v0204039	Non-coding	NoHit
Lj0g3v0205069	Non-coding	NoHit
Lj0g3v0205089	Non-coding	NoHit
Lj0g3v0206609	Non-coding	NoHit
Lj0g3v0208479	Protein coding	PREDICTED: geraniol 8-hydroxylase-like [Cicer arietinum] gi|502144144|ref|XP_004505593.1|
Lj0g3v0208499	Protein coding	PREDICTED: cytochrome P450 76C1-like [Glycine max] gi|356538650|ref|XP_003537814.1|
Lj0g3v0209979	Non-coding	NoHit
Lj0g3v0210369	Protein coding	PREDICTED: probable beta-14-xylosyltransferase IRX9H-like [Glycine max] gi|356515593|ref|XP_003526483.1|
Lj0g3v0212359	Non-coding	NoHit
Lj0g3v0213009	Protein coding	beta-13-glucanase [Sesbania rostrata] gi|82949442|dbj|BAE53382.1|
Lj0g3v0213419	Protein coding	Uncharacterized protein isoform 1 [Theobroma cacao] gi|508773836|gb|EOY21092.1|
Lj0g3v0213539	Protein coding	PREDICTED: ubiquitin-like-specific protease 1-like partial [Fragaria vesca subsp. vesca] gi|470147566|ref|XP_004309362.1|
Lj0g3v0214279	Non-coding	NoHit
Lj0g3v0214929	Non-coding	NoHit
Lj0g3v0216469	Protein coding	pathogenesis-related protein class 10 [Oxytropis splendens] gi|359754793|gb|AEV59586.1|
Lj0g3v0217939	Non-coding	NoHit
Lj0g3v0219149	Protein coding	PREDICTED: zeatin O-glucosyltransferase-like [Glycine max] gi|356537475|ref|XP_003537252.1|
Lj0g3v0220219	Protein coding	peroxidase precursor [Glycine max] gi|363814589|ref|NP_001242769.1|
Lj0g3v0220549	Non-coding	NoHit
Lj0g3v0221149	Non-coding	NoHit
Lj0g3v0221159	Protein coding	PREDICTED: miraculin-like [Glycine max] gi|356531028|ref|XP_003534080.1|
Lj0g3v0223209	Protein coding	PREDICTED: beta-glucosidase 46-like [Glycine max] gi|356521971|ref|XP_003529623.1|
Lj0g3v0226069	Protein coding	PREDICTED: lysine-specific demethylase 3B-like [Glycine max] gi|356573855|ref|XP_003555071.1|
Lj0g3v0226699	repeat	NoHit
Lj0g3v0227589	Non-coding	NoHit
Lj0g3v0227749	Protein coding	PREDICTED: protein CHUP1 chloroplastic-like [Glycine max] gi|356548369|ref|XP_003542575.1|
Lj0g3v0228259	Protein coding	PREDICTED: ankyrin repeat-containing protein At2g01680-like [Glycine max] gi|356545932|ref|XP_003541387.1|
Lj0g3v0229459	Non-coding	NoHit
Lj0g3v0230559	Protein coding	PREDICTED: protein kinase and PP2C-like domain-containing protein-like [Glycine max] gi|356500335|ref|XP_003518988.1|
Lj0g3v0230979	Protein coding	HlyD family type I secretion membrane fusion protein [Marinomonas sp. MWYL1] gi|152994821|ref|YP_001339656.1|
Lj0g3v0231289	Non-coding	NoHit
Lj0g3v0231919	repeat	NoHit
Lj0g3v0235159
Lj0g3v0236039	Protein coding	Anthocyanidin 3-O-glucosyltransferase [Medicago truncatula] gi|357515699|ref|XP_003628138.1|
Lj0g3v0236249	Protein coding	Ring finger protein [Medicago truncatula] gi|357484247|ref|XP_003612411.1|
Lj0g3v0236259	Non-coding	NoHit
Lj0g3v0239189	Non-coding	NoHit
Lj0g3v0239399	Protein coding	PREDICTED: DNA-directed RNA polymerase II subunit RPB3-like [Hydra magnipapillata] gi|221114057|ref|XP_002158521.1|
Lj0g3v0240279	Protein coding	PREDICTED: WRKY transcription factor 6 [Glycine max] gi|356547095|ref|XP_003541953.1|
Lj0g3v0240679	Protein coding	PREDICTED: cingulin-like protein 1-like [Cicer arietinum] gi|502081888|ref|XP_004487000.1|
Lj0g3v0241049	repeat	NoHit
Lj0g3v0241439	Protein coding	PREDICTED: probable isoaspartyl peptidase/L-asparaginase 4-like [Glycine max] gi|356504462|ref|XP_003521015.1|
Lj0g3v0241459	Protein coding	PREDICTED: (+)-neomenthol dehydrogenase-like [Glycine max] gi|356506282|ref|XP_003521915.1|
Lj0g3v0241669	Protein coding	PREDICTED: cytochrome P450 82A3-like [Cicer arietinum] gi|502142741|ref|XP_004505090.1|
Lj0g3v0241819	Protein coding	PREDICTED: probable serine/threonine-protein kinase At1g09600-like [Cicer arietinum] gi|502118923|ref|XP_004496442.1|
Lj0g3v0242129	Non-coding	NoHit
Lj0g3v0243129	repeat	NoHit
Lj0g3v0243649	Protein coding	Something about silencing protein [Medicago truncatula] gi|357475549|ref|XP_003608060.1|
Lj0g3v0244249	Protein coding	PREDICTED: LOW QUALITY PROTEIN: NACHT LRR and PYD domains-containing protein 8 [Felis catus] gi|410982173|ref|XP_003997434.1|
Lj0g3v0244259	Non-coding	NoHit
Lj0g3v0244709	Protein coding	PREDICTED: septum-promoting GTP-binding protein 1-like [Glycine max] gi|356501505|ref|XP_003519565.1|
Lj0g3v0245049	Protein coding	PREDICTED: E3 ubiquitin-protein ligase RING1-like [Cicer arietinum] gi|502081845|ref|XP_004486987.1|
Lj0g3v0245369	Protein coding	PREDICTED: heme-binding-like protein At3g10130 chloroplastic-like [Cicer arietinum] gi|502146870|ref|XP_004506644.1|
Lj0g3v0245379	Protein coding	Heme-binding-like protein [Medicago truncatula] gi|357469073|ref|XP_003604821.1|
Lj0g3v0245429	Protein coding	PREDICTED: F-box protein At2g27310-like [Glycine max] gi|356547118|ref|XP_003541964.1|
Lj0g3v0245939	Non-coding	NoHit
Lj0g3v0246309	Non-coding	NoHit
Lj0g3v0246579	Protein coding	Periodic tryptophan protein-like protein [Medicago truncatula] gi|357507105|ref|XP_003623841.1|
Lj0g3v0246859	Non-coding	NoHit
Lj0g3v0247299	Protein coding	Chain A Lotus Tetragonolobus Seed Lectin (Isoform)_x0001_gi|169404520|pdb|2EIG|B Chain B Lotus Tetragonolobus Seed Lectin (Isoform)_x0001_gi|169404521|pdb|2EIG|C Chain C Lotus Tetragonolobus Seed Lectin (Isoform)_x0001_gi|169404522|pdb|2EIG|D Chain D Lotus Tetragonolobus Seed Lectin (Isoform)] gi|169404519|pdb|2EIG|A
Lj0g3v0247709	Protein coding	hypothetical protein AND_11673 [Anopheles darlingi] gi|312377132|gb|EFR24043.1|
Lj0g3v0247879	Protein coding	PREDICTED: triacylglycerol lipase SDP1-like [Glycine max] gi|356571965|ref|XP_003554141.1|
Lj0g3v0248189	repeat	NoHit
Lj0g3v0248329	repeat	NoHit
Lj0g3v0249209	Non-coding	NoHit
Lj0g3v0250279	Protein coding	RING/U-box superfamily protein isoform 2 [Theobroma cacao] gi|508785653|gb|EOY32909.1|
Lj0g3v0252069	Non-coding	NoHit
Lj0g3v0252329	Non-coding	NoHit
Lj0g3v0253089	Protein coding	hypothetical protein [Lactobacillus pasteurii] gi|497245013|ref|WP_009559230.1|
Lj0g3v0253159	Protein coding	B3 domain-containing protein [Medicago truncatula] gi|357521093|ref|XP_003630835.1|
Lj0g3v0254609	Protein coding	PREDICTED: aspartic proteinase-like [Cicer arietinum] gi|502117401|ref|XP_004495808.1|
Lj0g3v0255179
Lj0g3v0255209	Protein coding	Tyrosine specific protein phosphatase family protein [Medicago truncatula] gi|357493185|ref|XP_003616881.1|
Lj0g3v0255249	Protein coding	PREDICTED: RING finger protein 44-like [Cicer arietinum] gi|502090001|ref|XP_004489089.1|
Lj0g3v0255679	Protein coding	Seed lipoxygenase [Medicago truncatula] gi|357513825|ref|XP_003627201.1|
Lj0g3v0255919	Protein coding	PREDICTED: 3-oxo-Delta(45)-steroid 5-beta-reductase-like [Cicer arietinum] gi|502129325|ref|XP_004500265.1|
Lj0g3v0256449	Protein coding	Uncharacterized protein TCM_035327 [Theobroma cacao] gi|508724633|gb|EOY16530.1|
Lj0g3v0256499	Protein coding	PREDICTED: protein IDA-like [Glycine max] gi|356533931|ref|XP_003535511.1|
Lj0g3v0257369	Protein coding	Uncharacterized protein TCM_041182 [Theobroma cacao] gi|508785973|gb|EOY33229.1|
Lj0g3v0257449	Protein coding	PREDICTED: G-type lectin S-receptor-like serine/threonine-protein kinase At1g34300-like [Cicer arietinum] gi|502124903|ref|XP_004498719.1|
Lj0g3v0257459	repeat	NoHit
Lj0g3v0257899	Protein coding	Kinase R-like protein [Medicago truncatula] gi|357438727|ref|XP_003589640.1|
Lj0g3v0257929	Protein coding	PREDICTED: probable receptor-like protein kinase At5g39030-like isoform X2 [Cicer arietinum] gi|502123882|ref|XP_004498297.1|
Lj0g3v0259069	Non-coding	NoHit
Lj0g3v0260569	Non-coding	NoHit
Lj0g3v0263429	Protein coding	C2H2-type zinc finger protein-like protein [Medicago truncatula] gi|357469243|ref|XP_003604906.1|
Lj0g3v0263519	repeat	NoHit
Lj0g3v0263979	Non-coding	NoHit
Lj0g3v0263989	Non-coding	NoHit
Lj0g3v0264469	Protein coding	PREDICTED: probable receptor-like protein kinase At1g67000-like [Cicer arietinum] gi|502124351|ref|XP_004498489.1|
Lj0g3v0265989	Protein coding	RNA-binding ASCH domain protein [Arabidopsis thaliana] gi|238479547|ref|NP_001154572.1|
Lj0g3v0266049	Protein coding	Enod8.3 [Medicago truncatula] gi|357438621|ref|XP_003589586.1|
Lj0g3v0266079	Protein coding	RNA-directed DNA polymerase (Reverse transcriptase) [Medicago truncatula] gi|124360558|gb|ABN08564.1|
Lj0g3v0267019	Protein coding	PREDICTED: U-box domain-containing protein 20-like [Glycine max] gi|356553261|ref|XP_003544976.1|
Lj0g3v0267819	Non-coding	NoHit
Lj0g3v0268389	Protein coding	Auxin-induced protein 6B [Medicago truncatula] gi|357473677|ref|XP_003607123.1|
Lj0g3v0268559	Protein coding	Basic-leucine zipper transcription factor family protein isoform 1 [Theobroma cacao] gi|508725654|gb|EOY17551.1|
Lj0g3v0268809	Protein coding	PREDICTED: probable membrane-associated kinase regulator 6-like [Glycine max] gi|356530790|ref|XP_003533963.1|
Lj0g3v0270279	Non-coding	NoHit
Lj0g3v0271049	Protein coding	Receptor protein kinase-like protein [Medicago truncatula] gi|357462393|ref|XP_003601478.1|
Lj0g3v0271059	Protein coding	Receptor protein kinase-like protein [Medicago truncatula] gi|357462393|ref|XP_003601478.1|
Lj0g3v0272079	Protein coding	peroxidase [Vigna angularis] gi|218328|dbj|BAA01950.1|
Lj0g3v0272729	Protein coding	Lysosomal alpha-mannosidase [Medicago truncatula] gi|357517983|ref|XP_003629280.1|
Lj0g3v0273459	Non-coding	NoHit
Lj0g3v0275019	Non-coding	NoHit
Lj0g3v0275159	Protein coding	PREDICTED: myosin-11-like isoform X1 [Cicer arietinum] gi|502137628|ref|XP_004503147.1|
Lj0g3v0275229	Protein coding	PREDICTED: probable receptor-like protein kinase At5g39020-like [Glycine max] gi|356573827|ref|XP_003555057.1|
Lj0g3v0275279	Protein coding	Uncharacterized protein TCM_004457 [Theobroma cacao] gi|508702948|gb|EOX94844.1|
Lj0g3v0276969	repeat	NoHit
Lj0g3v0277569	Non-coding	NoHit
Lj0g3v0278249	Protein coding	Ethylene responsive transcription factor [Medicago truncatula] gi|357471303|ref|XP_003605936.1|
Lj0g3v0278809	Protein coding	PREDICTED: CBL-interacting serine/threonine-protein kinase 7-like [Cicer arietinum] gi|502123125|ref|XP_004498005.1|
Lj0g3v0278839	Protein coding	PREDICTED: protein MKS1-like [Cicer arietinum] gi|502136208|ref|XP_004502599.1|
Lj0g3v0279899	Non-coding	NoHit
Lj0g3v0283739	Protein coding	PREDICTED: probable peptide/nitrate transporter At1g27040-like [Cicer arietinum] gi|502132975|ref|XP_004501602.1|
Lj0g3v0283959	Non-coding	NoHit
Lj0g3v0284449	Protein coding	Ethylene responsive transcription factor 1a [Medicago truncatula] gi|357463809|ref|XP_003602186.1|
Lj0g3v0285309	Protein coding	conjugal transfer protein TraG [Streptococcus anginosus] gi|489120258|ref|WP_003030092.1|
Lj0g3v0285379	Protein coding	unknown [Lotus japonicus] gi|388504674|gb|AFK40403.1|
Lj0g3v0285389	Protein coding	polyprenyl synthetase [Thermobaculum terrenum ATCC BAA-798] gi|269926471|ref|YP_003323094.1|
Lj0g3v0285989	Protein coding	ABC transporter B family member [Medicago truncatula] gi|357463203|ref|XP_003601883.1|
Lj0g3v0286579	Non-coding	NoHit
Lj0g3v0289309	Non-coding	NoHit
Lj0g3v0290729	Non-coding	NoHit
Lj0g3v0291189	Protein coding	galactose oxidase [Trifolium repens] gi|289540889|gb|ADD09566.1|
Lj0g3v0292289	Protein coding	NoHit
Lj0g3v0292619	Protein coding	PREDICTED: cyclic dof factor 4-like [Cicer arietinum] gi|502078275|ref|XP_004485893.1|
Lj0g3v0293749	Protein coding	PREDICTED: probable protein phosphatase 2C 58-like [Glycine max] gi|356542975|ref|XP_003539939.1|
Lj0g3v0294989
Lj0g3v0295349	Protein coding	RecName: Full=Asparagine synthetase [glutamine-hydrolyzing] gi|1351985|sp|P49093.2|ASNS2_LOTJA
Lj0g3v0295419	Non-coding	NoHit
Lj0g3v0295969	Protein coding	Solute carrier family 22 member [Medicago truncatula] gi|357515127|ref|XP_003627852.1|
Lj0g3v0296359	repeat	NoHit
Lj0g3v0296369	Protein coding	polysaccharide biosynthesis protein EpsC [Bacillus cereus] gi|446043459|ref|WP_000121314.1|
Lj0g3v0296889	Protein coding	diguanylate phosphodiesterase [Shigella flexneri] gi|447000085|ref|WP_001077341.1|
Lj0g3v0296969	Protein coding	PREDICTED: protein CHUP1 chloroplastic-like [Glycine max] gi|356548369|ref|XP_003542575.1|
Lj0g3v0297349	Non-coding	NoHit
Lj0g3v0297359	Non-coding	NoHit
Lj0g3v0297669	Non-coding	NoHit
Lj0g3v0297679	Protein coding	PREDICTED: G-type lectin S-receptor-like serine/threonine-protein kinase At4g27290-like isoform X1 [Cicer arietinum] gi|502124177|ref|XP_004498418.1|
Lj0g3v0298659	Protein coding	Uncharacterized protein TCM_015418 [Theobroma cacao] gi|508776306|gb|EOY23562.1|
Lj0g3v0299529	Non-coding	NoHit
Lj0g3v0299619	Non-coding	NoHit
Lj0g3v0302029	Protein coding	PREDICTED: F-box/kelch-repeat protein At1g22040-like [Glycine max] gi|356515826|ref|XP_003526599.1|
Lj0g3v0302449	Protein coding	PREDICTED: benzyl alcohol O-benzoyltransferase-like [Glycine max] gi|356500043|ref|XP_003518844.1|
Lj0g3v0302629	Protein coding	UDP-glucuronosyl/UDP-glucosyltransferase [Medicago truncatula] gi|124361013|gb|ABN08985.1|
Lj0g3v0303719	Non-coding	NoHit
Lj0g3v0304129	Non-coding	NoHit
Lj0g3v0304209	Protein coding	PREDICTED: 60S ribosomal protein L10a-1-like isoform X1 [Cicer arietinum] gi|502083554|ref|XP_004487494.1|
Lj0g3v0304439	Protein coding	RecName: Full=Seed lectin, AltName: Full=LECSJASG, Flags: Precursor_x0001_gi|1755064|gb|AAB51441.1| lectin precursor [Sophora japonica] gi|3122340|sp|P93535.1|LECS_SOPJA
Lj0g3v0305019	Protein coding	Uncharacterized protein TCM_040942 [Theobroma cacao] gi|508785660|gb|EOY32916.1|
Lj0g3v0305069	Non-coding	NoHit
Lj0g3v0305129	Protein coding	ZPT4-4 [Petunia x hybrida] gi|2346988|dbj|BAA21928.1|
Lj0g3v0305359	Protein coding	PREDICTED: leucine-rich repeat receptor-like serine/threonine/tyrosine-protein kinase SOBIR1-like [Glycine max] gi|356508750|ref|XP_003523117.1|
Lj0g3v0306099	Non-coding	NoHit
Lj0g3v0306989	Protein coding	Glucan 13-beta-glucosidase [Medicago truncatula] gi|357489413|ref|XP_003614994.1|
Lj0g3v0307219	Protein coding	hypothetical protein CLF_104678 [Clonorchis sinensis] gi|358331755|dbj|GAA50520.1|
Lj0g3v0307879	Protein coding	PREDICTED: protein IDA-LIKE 4-like [Cicer arietinum] gi|502120034|ref|XP_004496825.1|
Lj0g3v0308349	Non-coding	NoHit
Lj0g3v0308489	Non-coding	NoHit
Lj0g3v0310039	Non-coding	NoHit
Lj0g3v0310369	Non-coding	NoHit
Lj0g3v0310379	repeat	NoHit
Lj0g3v0310559	repeat	NoHit
Lj0g3v0311049	Protein coding	PREDICTED: probable calcium-binding protein CML45-like [Glycine max] gi|356531760|ref|XP_003534444.1|
Lj0g3v0311319	Protein coding	PREDICTED: ethylene-responsive transcription factor 4-like [Cicer arietinum] gi|502144028|ref|XP_004505555.1|
Lj0g3v0311659	Protein coding	B12D protein [Medicago truncatula] gi|357463095|ref|XP_003601829.1|
Lj0g3v0312719	Non-coding	NoHit
Lj0g3v0312939	Protein coding	Adipocyte plasma membrane-associated protein [Medicago truncatula] gi|357517795|ref|XP_003629186.1|
Lj0g3v0312949	Protein coding	2-succinylbenzoate-CoA ligase [Medicago truncatula] gi|357517755|ref|XP_003629166.1|
Lj0g3v0313319	Protein coding	C. briggsae CBR-SRD-49 protein [Caenorhabditis briggsae] gi|268570330|ref|XP_002648476.1|
Lj0g3v0313429	Protein coding	Exocyst complex component [Medicago truncatula] gi|357472627|ref|XP_003606598.1|
Lj0g3v0314729	Protein coding	PREDICTED: aspartic proteinase nepenthesin-1-like [Glycine max] gi|356508308|ref|XP_003522900.1|
Lj0g3v0315069	Protein coding	PREDICTED: ABC transporter G family member 11-like [Cicer arietinum] gi|502142153|ref|XP_004504817.1|
Lj0g3v0315079	Protein coding	White-brown-complex ABC transporter family [Medicago truncatula] gi|357476291|ref|XP_003608431.1|
Lj0g3v0315189	Non-coding	NoHit
Lj0g3v0315829	Protein coding	PREDICTED: phosphatidylinositol transfer protein CSR1-like [Glycine max] gi|356499583|ref|XP_003518618.1|
Lj0g3v0315899	Protein coding	Octicosapeptide/Phox/Bem1p family protein [Theobroma cacao] gi|508773624|gb|EOY20880.1|
Lj0g3v0316049	Protein coding	GRAS family transcription factor [Medicago truncatula] gi|357463359|ref|XP_003601961.1|
Lj0g3v0316209	Protein coding	Uncharacterized protein TCM_000919 [Theobroma cacao] gi|508699960|gb|EOX91856.1|
Lj0g3v0316509	Protein coding	PREDICTED: laccase-8-like [Cicer arietinum] gi|502103902|ref|XP_004492390.1|
Lj0g3v0318099	Protein coding	PREDICTED: glucan 13-beta-glucosidase A-like [Glycine max] gi|356548252|ref|XP_003542517.1|
Lj0g3v0319029	Protein coding	PREDICTED: early nodulin-like protein 2-like [Cicer arietinum] gi|502144256|ref|XP_004505633.1|
Lj0g3v0319649	Protein coding	F-box/kelch-repeat protein [Medicago truncatula] gi|357514691|ref|XP_003627634.1|
Lj0g3v0320039	Protein coding	PREDICTED: probable receptor-like protein kinase At5g20050-like [Glycine max] gi|356563053|ref|XP_003549780.1|
Lj0g3v0320099	repeat	NoHit
Lj0g3v0320229	Non-coding	NoHit
Lj0g3v0320339	Protein coding	PREDICTED: homogentisate phytyltransferase 1 chloroplastic-like [Glycine max] gi|356546075|ref|XP_003541457.1|
Lj0g3v0321439	Protein coding	Uncharacterized protein TCM_007861 [Theobroma cacao] gi|508707365|gb|EOX99261.1|
Lj0g3v0321999	Protein coding	PREDICTED: cationic peroxidase 1-like [Glycine max] gi|356532187|ref|XP_003534655.1|
Lj0g3v0322949	Protein coding	F-box protein PP2-B3 [Medicago truncatula] gi|357441795|ref|XP_003591175.1|
Lj0g3v0325349	Protein coding	LysR family transcriptional regulator [Idiomarina loihiensis L2TR] gi|56460201|ref|YP_155482.1|
Lj0g3v0325749	Protein coding	Avr9/Cf-9 rapidly elicited protein [Medicago truncatula] gi|357497631|ref|XP_003619104.1|
Lj0g3v0326329	Protein coding	Desiccation-related protein PCC13-62 [Medicago truncatula] gi|357448841|ref|XP_003594696.1|
Lj0g3v0326899	Protein coding	PREDICTED: cytochrome c oxidase copper chaperone-like [Cicer arietinum] gi|502158683|ref|XP_004511245.1|
Lj0g3v0327439	Protein coding	disease resistance protein/LRR protein-related protein precursor [Glycine max] gi|351724553|ref|NP_001235526.1|
Lj0g3v0328349	Protein coding	TIR-similar-domain-containing protein TSDC [Medicago truncatula] gi|357494551|ref|XP_003617564.1|
Lj0g3v0328619	Protein coding	Ser/Thr protein kinase [Lotus japonicus] gi|62857008|dbj|BAD95889.1|
Lj0g3v0329179	Protein coding	LIM and UIM domain-containing [Medicago truncatula] gi|357461021|ref|XP_003600792.1|
Lj0g3v0331109	Protein coding	PREDICTED: TMV resistance protein N-like [Glycine max] gi|356506778|ref|XP_003522153.1|
Lj0g3v0331139	repeat	NoHit
Lj0g3v0331189	Non-coding	NoHit
Lj0g3v0332559	Protein coding	PREDICTED: ethylene-responsive transcription factor 1B-like [Glycine max] gi|356536967|ref|XP_003537003.1|
Lj0g3v0333149	Protein coding	PREDICTED: monosaccharide-sensing protein 2-like [Cicer arietinum] gi|502153793|ref|XP_004509464.1|
Lj0g3v0336879	Protein coding	Peroxidase superfamily protein [Theobroma cacao] gi|508712618|gb|EOY04515.1|
Lj0g3v0336889	Protein coding	PREDICTED: cationic peroxidase 1-like [Glycine max] gi|356532187|ref|XP_003534655.1|
Lj0g3v0338729	Protein coding	HAT dimerisation [Medicago truncatula] gi|87240737|gb|ABD32595.1|
Lj0g3v0339189	Protein coding	glutaredoxin family protein [Arabidopsis lyrata subsp. lyrata] gi|297793389|ref|XP_002864579.1|
Lj0g3v0340259	repeat	NoHit
Lj0g3v0340619	Protein coding	PREDICTED: TMV resistance protein N-like partial [Cicer arietinum] gi|502171577|ref|XP_004515064.1|
Lj0g3v0340819	Non-coding	NoHit
Lj0g3v0341679	Protein coding	PREDICTED: probable serine/threonine-protein kinase nek3-like [Cicer arietinum] gi|502158265|ref|XP_004511085.1|
Lj0g3v0342389	Non-coding	NoHit
Lj0g3v0343299	Protein coding	SAUR-like auxin-responsive protein [Arabidopsis thaliana] gi|30687983|ref|NP_197581.2|
Lj0g3v0343429	Protein coding	PREDICTED: probable disease resistance protein At5g66900-like [Glycine max] gi|356565670|ref|XP_003551061.1|
Lj0g3v0344289	Protein coding	DEAD/DEAH box helicase [Marssonina brunnea f. sp. 'multigermtubi' MB_m1] gi|406868490|gb|EKD21527.1|
Lj0g3v0344849	Protein coding	Cytochrome P450 [Medicago truncatula] gi|357515917|ref|XP_003628247.1|
Lj0g3v0345699	Protein coding	PREDICTED: patatin group A-3-like [Glycine max] gi|356540682|ref|XP_003538815.1|
Lj0g3v0346209	Protein coding	NoHit
Lj0g3v0346649	Protein coding	PREDICTED: probable leucine-rich repeat receptor-like serine/threonine-protein kinase At3g14840-like isoform X1 [Cicer arietinum] gi|502089237|ref|XP_004488850.1|
Lj0g3v0346819	Protein coding	NAC domain protein NAC3 [Glycine max] gi|351721476|ref|NP_001238234.1|
Lj0g3v0347439	Protein coding	PREDICTED: low affinity cationic amino acid transporter 2-like [Glycine max] gi|356525397|ref|XP_003531311.1|
Lj0g3v0348309	Protein coding	PREDICTED: 3-oxoacyl-[acyl-carrier-protein] gi|356500313|ref|XP_003518977.1|
Lj0g3v0348489	Protein coding	Pathogenesis-related protein PR10 [Medicago truncatula] gi|357449115|ref|XP_003594834.1|
Lj0g3v0348509	Protein coding	pathogenesis-related protein class 10 [Oxytropis splendens] gi|359754795|gb|AEV59587.1|
Lj0g3v0348889	Protein coding	Ankyrin repeat-containing protein [Medicago truncatula] gi|357484873|ref|XP_003612724.1|
Lj0g3v0349429	Protein coding	PREDICTED: probable alphaalpha-trehalose-phosphate synthase [UDP-forming] gi|356562495|ref|XP_003549506.1|
Lj0g3v0351729	Protein coding	PREDICTED: cysteine-rich receptor-like protein kinase 10-like [Cicer arietinum] gi|502127648|ref|XP_004499785.1|
Lj0g3v0351749	Protein coding	PREDICTED: cysteine-rich receptor-like protein kinase 10-like [Cicer arietinum] gi|502127646|ref|XP_004499784.1|
Lj0g3v0352489	Non-coding	NoHit
Lj0g3v0352879
Lj0g3v0353029	Protein coding	NB-LRR type disease resistance protein Rps1-k-2 [Medicago truncatula] gi|357457003|ref|XP_003598782.1|
Lj0g3v0353779
Lj0g3v0354359	Protein coding	PREDICTED: isoliquiritigenin 2'-O-methyltransferase-like [Glycine max] gi|356532221|ref|XP_003534672.1|
Lj0g3v0356059	Non-coding	NoHit
Lj0g3v0357479	Protein coding	PREDICTED: nudix hydrolase 20 chloroplastic-like [Cicer arietinum] gi|502163782|ref|XP_004512948.1|
Lj0g3v0358049	Non-coding	NoHit
Lj0g3v0358559	Non-coding	NoHit
Lj0g3v0359519	Non-coding	NoHit
Lj0g3v0359569	Protein coding	PREDICTED: hydroxyisourate hydrolase-like isoform 1 [Glycine max] gi|356553245|ref|XP_003544968.1|
Lj0g3v0360459	Protein coding	PREDICTED: cytokinin dehydrogenase 3-like [Glycine max] gi|356545727|ref|XP_003541287.1|
Lj0g3v0360469	Protein coding	Cytokinin dehydrogenase [Medicago truncatula] gi|357449805|ref|XP_003595179.1|
Lj0g3v0360809	Protein coding	Alpha/beta-Hydrolases superfamily protein isoform 3 [Theobroma cacao] gi|508715866|gb|EOY07763.1|
Lj0g3v0361199	Non-coding	NoHit
Lj0g3v0361519	Protein coding	Dihydroflavonol-4-reductase [Medicago truncatula] gi|357516625|ref|XP_003628601.1|
Lj0g3v0361739	Protein coding	PREDICTED: UDP-glycosyltransferase 79B6-like [Cicer arietinum] gi|502083864|ref|XP_004487588.1|
Lj0g3v0362039	repeat	NoHit
Lj0g3v0362579	Protein coding	PREDICTED: chitotriosidase-1-like [Glycine max] gi|356556606|ref|XP_003546615.1|
Lj0g3v0362889	Protein coding	RecName: Full=Peroxidase_x0001_gi|1345541|emb|CAA36066.1| peroxidase [Lupinus polyphyllus] gi|129835|sp|P16147.2|PERX_LUPPO
Lj0g3v0363459	Protein coding	PREDICTED: probable inactive purple acid phosphatase 27-like [Glycine max] gi|356529842|ref|XP_003533496.1|
Lj0g3v0363749	repeat	NoHit
Lj0g3v0363829	Protein coding	ARM repeat superfamily protein [Theobroma cacao] gi|508725730|gb|EOY17627.1|
Lj0g3v0364049	Protein coding	PREDICTED: isoliquiritigenin 2'-O-methyltransferase-like [Cicer arietinum] gi|502181060|ref|XP_004516751.1|
Lj1g3v0013130	Non-coding	NoHit
Lj1g3v0013190	Non-coding	NoHit
Lj1g3v0052350	Protein coding	Cysteine-rich receptor-like protein kinase [Medicago truncatula] gi|357480737|ref|XP_003610654.1|
Lj1g3v0095320	repeat	NoHit
Lj1g3v0116620	Protein coding	RecName: Full=Chalcone synthase, AltName: Full=Naringenin-chalcone synthase_x0001_gi|19593|emb|CAA48227.1| naregenin-chalcone synthase [Medicago sativa] gi|1705839|sp|P51080.1|CHS7_MEDSA
Lj1g3v0116650	Protein coding	chalcone synthase [Glycyrrhiza inflata] gi|197318105|gb|ACH67480.1|
Lj1g3v0128900	Protein coding	RecName: Full=Chalcone synthase, AltName: Full=Naringenin-chalcone synthase_x0001_gi|218013|dbj|BAA01075.1| chalcone synthase [Pueraria montana var. lobata] gi|116396|sp|P23569.1|CHSY_PUELO
Lj1g3v0129010	fragmented	NoHit
Lj1g3v0129030	fragmented	NoHit
Lj1g3v0129200	fragmented	NoHit
Lj1g3v0129330	fragmented	NoHit
Lj1g3v0129990	fragmented	NoHit
Lj1g3v0130040	fragmented	NoHit
Lj1g3v0130090	Protein coding	Cytochrome P450 [Medicago truncatula] gi|357481083|ref|XP_003610827.1|
Lj1g3v0162580	repeat	NoHit
Lj1g3v0183010	Protein coding	Thioredoxin superfamily protein [Theobroma cacao] gi|508709654|gb|EOY01551.1|
Lj1g3v0248930	Protein coding	Phosphate-responsive 1 family protein [Theobroma cacao] gi|508724070|gb|EOY15967.1|
Lj1g3v0261660	Protein coding	PREDICTED: phospho-2-dehydro-3-deoxyheptonate aldolase 1 chloroplastic-like [Glycine max] gi|356500707|ref|XP_003519173.1|
Lj1g3v0385360	Non-coding	NoHit
Lj1g3v0385370	repeat	NoHit
Lj1g3v0414960	Protein coding	PREDICTED: probable alphaalpha-trehalose-phosphate synthase [UDP-forming] gi|356516692|ref|XP_003527027.1|
Lj1g3v0415000	Protein coding	Potassium transporter [Medicago truncatula] gi|358347137|ref|XP_003637618.1|
Lj1g3v0415650	Protein coding	PREDICTED: alpha-N-acetylglucosaminidase-like [Cicer arietinum] gi|502134464|ref|XP_004502129.1|
Lj1g3v0579590	Protein coding	ATP synthase subunit a chloroplastic [Medicago truncatula] gi|357450853|ref|XP_003595703.1|
Lj1g3v0604980	repeat	NoHit
Lj1g3v0605120	Protein coding	PREDICTED: sugar transport protein 5-like [Glycine max] gi|356515798|ref|XP_003526585.1|
Lj1g3v0984330	Protein coding	PREDICTED: calcineurin B-like protein 4-like isoform X1 [Cicer arietinum] gi|502136323|ref|XP_004502645.1|
Lj1g3v1019010	Protein coding	Neuroblastoma-amplified sequence [Medicago truncatula] gi|357464029|ref|XP_003602296.1|
Lj1g3v1049420	Protein coding	PREDICTED: 4-hydroxy-3-methylbut-2-en-1-yl diphosphate synthase-like [Glycine max] gi|356550161|ref|XP_003543457.1|
Lj1g3v1060460	Protein coding	conserved hypothetical protein [Ricinus communis] gi|255570370|ref|XP_002526144.1|
Lj1g3v1060470	Protein coding	Kinase-like protein [Medicago truncatula] gi|357464125|ref|XP_003602344.1|
Lj1g3v1079690	Protein coding	PREDICTED: flavanone 3-dioxygenase-like [Glycine max] gi|356509147|ref|XP_003523313.1|
Lj1g3v1147340	repeat	NoHit
Lj1g3v1276960	Protein coding	Carbamoyl-phosphate synthase small chain [Medicago truncatula] gi|357477161|ref|XP_003608866.1|
Lj1g3v1276990	Protein coding	Photosystem I reaction center subunit N [Medicago truncatula] gi|357464531|ref|XP_003602547.1|
Lj1g3v1287000	Protein coding	Ring-H2 zinc finger protein [Medicago truncatula] gi|357464535|ref|XP_003602549.1|
Lj1g3v1290300	Protein coding	Uncharacterized protein isoform 3 [Theobroma cacao] gi|508700584|gb|EOX92480.1|
Lj1g3v1290510	Protein coding	RING-H2 finger protein ATL1L [Medicago truncatula] gi|357519845|ref|XP_003630211.1|
Lj1g3v1290550	Non-coding	NoHit
Lj1g3v1290560	Protein coding	Photosystem I reaction center subunit N [Medicago truncatula] gi|357464531|ref|XP_003602547.1|
Lj1g3v1306810	Protein coding	transcription factor NAC [Lotus japonicus] gi|193237579|dbj|BAG50066.1|
Lj1g3v1356830	Protein coding	PREDICTED: amino-acid permease BAT1 homolog isoform X1 [Cicer arietinum] gi|502137113|ref|XP_004502973.1|
Lj1g3v1364510	Non-coding	NoHit
Lj1g3v1382030	Protein coding	PREDICTED: defensin-like protein 6-like [Glycine max] gi|356516435|ref|XP_003526900.1|
Lj1g3v1384110	Protein coding	PREDICTED: peptidyl-prolyl cis-trans isomerase CYP40-like [Glycine max] gi|356521481|ref|XP_003529384.1|
Lj1g3v1441380	Non-coding	NoHit
Lj1g3v1483010	Non-coding	NoHit
Lj1g3v1525980	repeat	NoHit
Lj1g3v1526140	Protein coding	PREDICTED: purine permease 1-like isoform X1 [Cicer arietinum] gi|502133184|ref|XP_004501676.1|
Lj1g3v1560090	Protein coding	MscS family inner membrane protein ynaI [Medicago truncatula] gi|357465255|ref|XP_003602909.1|
Lj1g3v1596870	Protein coding	hypothetical protein CARUB_v10011173mg [Capsella rubella] gi|482572312|gb|EOA36499.1|
Lj1g3v1649060	Protein coding	Phosphatidate phosphatase LPIN3 [Medicago truncatula] gi|357465493|ref|XP_003603031.1|
Lj1g3v1666490	Protein coding	N-hydroxycinnamoyl/benzoyltransferase [Medicago truncatula] gi|357465575|ref|XP_003603072.1|
Lj1g3v1686660	Protein coding	aryl-alcohol oxidase, vanillyl-alcohol oxidase [Aspergillus fumigatus Af293] gi|70999904|ref|XP_754669.1|
Lj1g3v1731280	Non-coding	NoHit
Lj1g3v1743570	Protein coding	Uncharacterized protein TCM_034673 [Theobroma cacao] gi|508723787|gb|EOY15684.1|
Lj1g3v1755650	Protein coding	PREDICTED: protein PHLOEM PROTEIN 2-LIKE A10-like [Glycine max] gi|356514519|ref|XP_003525953.1|
Lj1g3v1756670	Protein coding	Uncharacterized protein TCM_034666 [Theobroma cacao] gi|508723780|gb|EOY15677.1|
Lj1g3v1757740	Protein coding	Uncharacterized protein TCM_034661 [Theobroma cacao] gi|508723772|gb|EOY15669.1|
Lj1g3v1784220	repeat	NoHit
Lj1g3v1784260	Protein coding	Zinc finger CCCH domain-containing protein [Medicago truncatula] gi|357465645|ref|XP_003603107.1|
Lj1g3v1785960	repeat	NoHit
Lj1g3v1788350	Protein coding	PREDICTED: serine/threonine-protein kinase At5g01020-like [Glycine max] gi|356518179|ref|XP_003527759.1|
Lj1g3v1809950	Protein coding	PREDICTED: dynein heavy chain 8 axonemal-like [Maylandia zebra] gi|499003262|ref|XP_004555438.1|
Lj1g3v1815500	Protein coding	protein POLAR [Arabidopsis thaliana] gi|18417879|ref|NP_567883.1|
Lj1g3v1816560	Protein coding	mandelate racemase/muconate lactonizing protein [Dictyostelium fasciculatum] gi|470239952|ref|XP_004351945.1|
Lj1g3v1911650	Non-coding	NoHit
Lj1g3v1930180	Non-coding	NoHit
Lj1g3v1930190	Protein coding	PREDICTED: 1-aminocyclopropane-1-carboxylate oxidase homolog 12-like [Cicer arietinum] gi|502155614|ref|XP_004510134.1|
Lj1g3v1932740	Non-coding	NoHit
Lj1g3v1932750	Non-coding	NoHit
Lj1g3v1968350	Non-coding	NoHit
Lj1g3v1968360	Protein coding	PREDICTED: probable serine/threonine-protein kinase kinX-like isoform X1 [Cicer arietinum] gi|502124534|ref|XP_004498568.1|
Lj1g3v1991600	Protein coding	PREDICTED: probable nucleoredoxin 3-like [Glycine max] gi|356515549|ref|XP_003526462.1|
Lj1g3v2035280	Protein coding	Uncharacterized protein TCM_037131 [Theobroma cacao] gi|508782390|gb|EOY29646.1|
Lj1g3v2036410	Protein coding	BURP domain protein precursor [Glycine max] gi|351722000|ref|NP_001235949.1|
Lj1g3v2038820	repeat	NoHit
Lj1g3v2095700	Protein coding	PREDICTED: protein FAM135B-like [Fragaria vesca subsp. vesca] gi|470109735|ref|XP_004291146.1|
Lj1g3v2095710	Protein coding	Replication factor A protein [Medicago truncatula] gi|357516559|ref|XP_003628568.1|
Lj1g3v2096220	Protein coding	Multidrug and toxin extrusion protein [Medicago truncatula] gi|357490223|ref|XP_003615399.1|
Lj1g3v2124850	Protein coding	PREDICTED: gamma carbonic anhydrase 1 mitochondrial-like [Cucumis sativus] gi|449469963|ref|XP_004152688.1|
Lj1g3v2141030	Protein coding	PREDICTED: LOW QUALITY PROTEIN: S-type anion channel SLAH1-like [Glycine max] gi|356518004|ref|XP_003527674.1|
Lj1g3v2173030	Protein coding	Uncharacterized protein TCM_034216 [Theobroma cacao] gi|508723119|gb|EOY15016.1|
Lj1g3v2216430	Protein coding	PREDICTED: protein FD-like [Cicer arietinum] gi|502161460|ref|XP_004512172.1|
Lj1g3v2216440	Protein coding	PREDICTED: protein FD-like [Cicer arietinum] gi|502161460|ref|XP_004512172.1|
Lj1g3v2282760	Protein coding	transcriptional activator spt7 [Paracoccidioides brasiliensis Pb03] gi|225681765|gb|EEH20049.1|
Lj1g3v2315440	Protein coding	PREDICTED: thylakoid ADPATP carrier protein chloroplastic-like isoform X3 [Cicer arietinum] gi|502104108|ref|XP_004492441.1|
Lj1g3v2374810	Protein coding	PREDICTED: abscisic acid receptor PYL4-like [Cicer arietinum] gi|502104296|ref|XP_004492494.1|
Lj1g3v2416590	Protein coding	PREDICTED: UDP-glycosyltransferase 73B3-like [Glycine max] gi|356568168|ref|XP_003552285.1|
Lj1g3v2449150	Protein coding	PREDICTED: CBL-interacting protein kinase 2-like [Glycine max] gi|356568210|ref|XP_003552306.1|
Lj1g3v2580780	Non-coding	NoHit
Lj1g3v2580790	Protein coding	vestitone reductase [Glycine max] gi|351723693|ref|NP_001236520.1|
Lj1g3v2584510	Non-coding	NoHit
Lj1g3v2585770	repeat	NoHit
Lj1g3v2610260	Protein coding	RNA-directed DNA polymerase (Reverse transcriptase), Chromo, Zinc finger CCHC-type, Peptidase aspartic active site, Polynucleotidyl transferase Ribonuclease H fold [Medicago truncatula] gi|124359710|gb|ABN06064.1|
Lj1g3v2610270	Non-coding	NoHit
Lj1g3v2610280	Protein coding	RNA helicase family protein isoform 3 [Theobroma cacao] gi|508774753|gb|EOY22009.1|
Lj1g3v2610290	Protein coding	RNA helicase family protein isoform 2 [Theobroma cacao] gi|508774752|gb|EOY22008.1|
Lj1g3v2626310	Protein coding	PREDICTED: SPX domain-containing membrane protein At4g22990-like isoform 1 [Glycine max] gi|356532044|ref|XP_003534584.1|
Lj1g3v2627650	Protein coding	PREDICTED: pentatricopeptide repeat-containing protein At2g22410 mitochondrial-like [Glycine max] gi|356530090|ref|XP_003533617.1|
Lj1g3v2728130	Protein coding	PREDICTED: E3 ubiquitin-protein ligase RHA1B-like [Glycine max] gi|356568413|ref|XP_003552405.1|
Lj1g3v2742300	Protein coding	MAP kinase 4 [Theobroma cacao] gi|508703991|gb|EOX95887.1|
Lj1g3v2883910	Protein coding	PREDICTED: cytochrome c-like [Cucumis sativus] gi|449457373|ref|XP_004146423.1|
Lj1g3v2896050	Protein coding	PREDICTED: formin-like protein 1-like [Cicer arietinum] gi|502106220|ref|XP_004492891.1|
Lj1g3v2896180	Protein coding	PREDICTED: UDP-glycosyltransferase 74E1-like [Glycine max] gi|356546201|ref|XP_003541519.1|
Lj1g3v2896190	Protein coding	PREDICTED: UDP-glycosyltransferase 74E1-like [Glycine max] gi|356546201|ref|XP_003541519.1|
Lj1g3v2908520	Protein coding	PREDICTED: PRA1 family protein F2-like [Cicer arietinum] gi|502109057|ref|XP_004493556.1|
Lj1g3v2922980	Protein coding	PREDICTED: LRR receptor-like serine/threonine-protein kinase GSO1-like [Vitis vinifera] gi|359476165|ref|XP_002283141.2|
Lj1g3v3019860	Protein coding	PREDICTED: probable calcium-binding protein CML45-like [Glycine max] gi|356531760|ref|XP_003534444.1|
Lj1g3v3101570	Protein coding	PREDICTED: 6-phosphogluconate dehydrogenase decarboxylating-like isoform 3 [Glycine max] gi|356526585|ref|XP_003531897.1|
Lj1g3v3101600	Protein coding	PREDICTED: protein GLUTAMINE DUMPER 6-like [Cicer arietinum] gi|502102114|ref|XP_004491972.1|
Lj1g3v3137680	Protein coding	Auxin-induced protein 5NG4 [Medicago truncatula] gi|357461561|ref|XP_003601062.1|
Lj1g3v3170110	Protein coding	PREDICTED: probable disease resistance protein At1g52660-like [Cicer arietinum] gi|502183056|ref|XP_004517051.1|
Lj1g3v3217890	Protein coding	PREDICTED: heat shock cognate 70 kDa protein-like [Glycine max] gi|356567220|ref|XP_003551819.1|
Lj1g3v3244590	Protein coding	Uncharacterized protein TCM_019304 [Theobroma cacao] gi|508712151|gb|EOY04048.1|
Lj1g3v3317470	Protein coding	PREDICTED: cytokinin hydroxylase-like [Glycine max] gi|356527482|ref|XP_003532338.1|
Lj1g3v3329130	Protein coding	PREDICTED: transaldolase-like [Cicer arietinum] gi|502090152|ref|XP_004489137.1|
Lj1g3v3330040	Protein coding	NAD(P)-binding Rossmann-fold superfamily protein [Theobroma cacao] gi|508705586|gb|EOX97482.1|
Lj1g3v3330050	Protein coding	class Ia chitinase [Galega orientalis] gi|33414052|gb|AAP03088.1|
Lj1g3v3343940	Protein coding	COBRA-like protein [Medicago truncatula] gi|357467477|ref|XP_003604023.1|
Lj1g3v3354260	Protein coding	allantoate amidohydrolase [Burkholderia oklahomensis] gi|497794511|ref|WP_010108695.1|
Lj1g3v3368880	Protein coding	Serine protease inhibitor (SERPIN) family protein [Theobroma cacao] gi|508722701|gb|EOY14598.1|
Lj1g3v3370960	Protein coding	PREDICTED: probable salt tolerance-like protein At1g75540-like [Glycine max] gi|356509551|ref|XP_003523511.1|
Lj1g3v3384640	Protein coding	PREDICTED: UPF0392 protein RCOM_0530710-like [Glycine max] gi|356517929|ref|XP_003527638.1|
Lj1g3v3402230	Protein coding	PREDICTED: protein CUP-SHAPED COTYLEDON 3-like [Glycine max] gi|356509576|ref|XP_003523523.1|
Lj1g3v3403250	Non-coding	NoHit
Lj1g3v3438930	Non-coding	NoHit
Lj1g3v3442640	Protein coding	PREDICTED: non-specific lipid-transfer protein-like [Cicer arietinum] gi|502103829|ref|XP_004492374.1|
Lj1g3v3444270	Protein coding	PREDICTED: transcription factor bHLH155-like [Cicer arietinum] gi|502179450|ref|XP_004516433.1|
Lj1g3v3478240	Protein coding	Male sterility 5 family protein [Medicago truncatula] gi|357505367|ref|XP_003622972.1|
Lj1g3v3528310	Non-coding	NoHit
Lj1g3v3558150
Lj1g3v3608310	Protein coding	Histone H3 K4-specific methyltransferase SET7/9 family protein [Theobroma cacao] gi|508704657|gb|EOX96553.1|
Lj1g3v3645350	Protein coding	DEAD box family helicase [Medicago truncatula] gi|357506965|ref|XP_003623771.1|
Lj1g3v3701520	Non-coding	NoHit
Lj1g3v3704970	Protein coding	PREDICTED: diaminopimelate epimerase chloroplastic-like [Glycine max] gi|356572353|ref|XP_003554333.1|
Lj1g3v3705170	Protein coding	PREDICTED: cation/H(+) antiporter 4-like [Fragaria vesca subsp. vesca] gi|470138963|ref|XP_004305221.1|
Lj1g3v3716640	Protein coding	RecName: Full=Chalcone synthase 2, AltName: Full=Naregenin-chalcone synthase 2_x0001_gi|20826|emb|CAA44934.1| naregenin-chalcone synthase [Pisum sativum] gi|231784|sp|Q01287.1|CHS2_PEA
Lj1g3v3716810	Protein coding	chalcone synthase 1 [Astragalus membranaceus] gi|325911190|gb|ADZ45299.1|
Lj1g3v3751720	Protein coding	PREDICTED: myb-related protein 315-like [Glycine max] gi|356560528|ref|XP_003548543.1|
Lj1g3v3754830	Protein coding	NoHit
Lj1g3v3754940	Protein coding	PREDICTED: glucose-6-phosphate 1-dehydrogenase cytoplasmic isoform-like [Glycine max] gi|356558777|ref|XP_003547679.1|
Lj1g3v3768310	Protein coding	LHT-type plant amino acid transporter 1.2 [Lotus japonicus] gi|332713917|gb|AEE98384.1|
Lj1g3v3833760	Protein coding	Germin-like protein subfamily 1 member [Medicago truncatula] gi|357468889|ref|XP_003604729.1|
Lj1g3v3833870	Protein coding	PREDICTED: germin-like protein subfamily 1 member 18-like [Cicer arietinum] gi|502165338|ref|XP_004513533.1|
Lj1g3v3834100	Protein coding	protoporphyrinogen IX oxidase [Glycine max] gi|351726950|ref|NP_001236376.1|
Lj1g3v3834320	Protein coding	PREDICTED: uridine kinase-like protein 1 chloroplastic-like [Glycine max] gi|356558725|ref|XP_003547653.1|
Lj1g3v3834400	Protein coding	PREDICTED: chloride channel protein CLC-b-like [Cicer arietinum] gi|502164637|ref|XP_004513192.1|
Lj1g3v3835570	Protein coding	BED zinc fingerhAT family dimerization domain [Theobroma cacao] gi|508711602|gb|EOY03499.1|
Lj1g3v3904350	Protein coding	PREDICTED: RING finger protein 10-like [Glycine max] gi|356571636|ref|XP_003553982.1|
Lj1g3v3904500	Protein coding	Cofactor assembly of complex C isoform 1 [Theobroma cacao] gi|508711063|gb|EOY02960.1|
Lj1g3v3918110	repeat	NoHit
Lj1g3v3974950	Protein coding	unknown [Lotus japonicus] gi|388504674|gb|AFK40403.1|
Lj1g3v3975310	Protein coding	transcription factor ERF [Medicago truncatula] gi|116831753|gb|ABK28850.1|
Lj1g3v3975740	Protein coding	PREDICTED: blue copper protein-like [Cicer arietinum] gi|502107683|ref|XP_004493343.1|
Lj1g3v3992560	Protein coding	PREDICTED: transcriptional activator Myb-like isoform X1 [Cicer arietinum] gi|502107352|ref|XP_004493237.1|
Lj1g3v4037150	Protein coding	Dihydrofolate reductase [Medicago truncatula] gi|357509019|ref|XP_003624798.1|
Lj1g3v4047160	Non-coding	NoHit
Lj1g3v4081910	Protein coding	PREDICTED: auxin-induced protein 5NG4-like [Glycine max] gi|356571882|ref|XP_003554100.1|
Lj1g3v4093410	Protein coding	cytochrome f [Lotus japonicus] gi|13518451|ref|NP_084811.1|
Lj1g3v4143830	Protein coding	PREDICTED: sigma factor binding protein 1 chloroplastic-like [Cicer arietinum] gi|502108161|ref|XP_004493402.1|
Lj1g3v4170190	Protein coding	PREDICTED: two-component response regulator ARR9-like [Cicer arietinum] gi|502108246|ref|XP_004493425.1|
Lj1g3v4171210	Protein coding	Plant protein 1589 of Uncharacterized protein function isoform 4 [Theobroma cacao] gi|508717123|gb|EOY09020.1|
Lj1g3v4182270	Protein coding	PREDICTED: strictosidine synthase 1-like [Glycine max] gi|356504726|ref|XP_003521146.1|
Lj1g3v4241080	Protein coding	PREDICTED: ABC transporter A family member 1-like [Glycine max] gi|356504779|ref|XP_003521172.1|
Lj1g3v4315330	Protein coding	PREDICTED: polygalacturonase inhibitor-like [Glycine max] gi|356572074|ref|XP_003554195.1|
Lj1g3v4383290	Protein coding	PREDICTED: disease resistance response protein 206-like [Glycine max] gi|356572142|ref|XP_003554229.1|
Lj1g3v4482330	Protein coding	formate dehydrogenase selenocysteine-containing chain A [Desulfotalea psychrophila LSv54] gi|51245621|ref|YP_065505.1|
Lj1g3v4483580	repeat	NoHit
Lj1g3v4483640	Protein coding	PREDICTED: ethylene-responsive transcription factor 15-like [Glycine max] gi|356503610|ref|XP_003520600.1|
Lj1g3v4515710	Protein coding	Uncharacterized protein TCM_003962 [Theobroma cacao] gi|508702478|gb|EOX94374.1|
Lj1g3v4515820	Protein coding	Peptide transporter PTR3-A [Medicago truncatula] gi|357510113|ref|XP_003625345.1|
Lj1g3v4515840	Protein coding	PREDICTED: peptide transporter PTR3-A-like [Glycine max] gi|356503633|ref|XP_003520611.1|
Lj1g3v4516150	Protein coding	phosphoglycerol transferase [Paraprevotella xylaniphila] gi|495899695|ref|WP_008624274.1|
Lj1g3v4538860
Lj1g3v4548960	Non-coding	NoHit
Lj1g3v4565030	Protein coding	PREDICTED: diaminopimelate epimerase chloroplastic-like [Glycine max] gi|356572353|ref|XP_003554333.1|
Lj1g3v4565170	Protein coding	PREDICTED: cation/H(+) antiporter 4-like [Fragaria vesca subsp. vesca] gi|470138963|ref|XP_004305221.1|
Lj1g3v4578430	Protein coding	ion transporter [Shewanella benthica] gi|491642626|ref|WP_005500154.1|
Lj1g3v4578840	Protein coding	PREDICTED: WRKY transcription factor 44-like [Glycine max] gi|356572389|ref|XP_003554351.1|
Lj1g3v4579280	Protein coding	Uncharacterized protein TCM_022118 [Theobroma cacao] gi|508715892|gb|EOY07789.1|
Lj1g3v4579530	Protein coding	Uncharacterized protein TCM_022158 [Theobroma cacao] gi|508715937|gb|EOY07834.1|
Lj1g3v4590710	Protein coding	PREDICTED: phenylalanine ammonia-lyase 2-like isoform X1 [Cicer arietinum] gi|502118418|ref|XP_004496257.1|
Lj1g3v4590850	Protein coding	phenylalanine ammonia-lyase [Lotus japonicus] gi|118142392|dbj|BAF36971.1|
Lj1g3v4590920	Protein coding	PREDICTED: indole-3-acetic acid-induced protein ARG7-like [Glycine max] gi|356570761|ref|XP_003553553.1|
Lj1g3v4604390	Protein coding	hypothetical ribonuclease HI partial [Vibrio sp. MED222] gi|497533033|ref|WP_009847231.1|
Lj1g3v4614470	Non-coding	NoHit
Lj1g3v4690450	Protein coding	PREDICTED: UDP-glycosyltransferase 73C3-like [Glycine max] gi|356567134|ref|XP_003551776.1|
Lj1g3v4691550	Protein coding	Flavonol synthase/flavanone 3-hydroxylase [Medicago truncatula] gi|357510917|ref|XP_003625747.1|
Lj1g3v4694440	Protein coding	PREDICTED: enolase-like [Glycine max] gi|356505318|ref|XP_003521438.1|
Lj1g3v4714100	Protein coding	hypothetical protein RBRH_01836 [Burkholderia rhizoxinica HKI 454] gi|312602627|ref|YP_004022472.1|
Lj1g3v4716210	Protein coding	CEN/TFL1-like GTP-associated binding protein [Lotus japonicus] gi|37575147|gb|AAQ93599.1|
Lj1g3v4729190	Protein coding	propanediol dehydratase medium subunit [Brachyspira hampsonii] gi|496000920|ref|WP_008725499.1|
Lj1g3v4729270	Protein coding	syringolide-induced protein B13-1-9 [Glycine max] gi|351726220|ref|NP_001237119.1|
Lj1g3v4729290	Protein coding	syringolide-induced protein B13-1-9 [Glycine max] gi|351726220|ref|NP_001237119.1|
Lj1g3v4741440	Protein coding	RecName: Full=Digalactosyldiacylglycerol synthase 1 chloroplastic, Flags: Precursor_x0001_gi|49617333|gb|AAT67422.1| digalactosyldiacylglycerol synthase 1 [Lotus japonicus] gi|75120872|sp|Q6DW74.1|DGDG1_LOTJA
Lj1g3v4752820	Protein coding	Ribosomal protein-like protein [Medicago truncatula] gi|357515325|ref|XP_003627951.1|
Lj1g3v4752870	Non-coding	NoHit
Lj1g3v4753440	Protein coding	PREDICTED: probable carboxylesterase 15-like [Glycine max] gi|356572688|ref|XP_003554498.1|
Lj1g3v4764690	Protein coding	PREDICTED: gelsolin-related protein of 125 kDa-like [Cicer arietinum] gi|502112413|ref|XP_004494323.1|
Lj1g3v4765110	Protein coding	PREDICTED: gelsolin-related protein of 125 kDa-like [Cicer arietinum] gi|502112413|ref|XP_004494323.1|
Lj1g3v4765120	Protein coding	PREDICTED: gelsolin-related protein of 125 kDa-like [Cicer arietinum] gi|502112413|ref|XP_004494323.1|
Lj1g3v4777370	Protein coding	Cam-binding protein 60-like G [Arabidopsis thaliana] gi|79522180|ref|NP_198044.2|
Lj1g3v4790660	Protein coding	PREDICTED: NHL repeat-containing protein 2-like [Glycine max] gi|356571070|ref|XP_003553704.1|
Lj1g3v4830130	Protein coding	Transcription factor SPATULA [Medicago truncatula] gi|357511583|ref|XP_003626080.1|
Lj1g3v4830150	repeat	NoHit
Lj1g3v4830180	Non-coding	NoHit
Lj1g3v4830260	repeat	NoHit
Lj1g3v4875640	Protein coding	PREDICTED: sucrose synthase 2-like isoform X2 [Cicer arietinum] gi|502112626|ref|XP_004494391.1|
Lj1g3v4896960	Protein coding	PREDICTED: ABC transporter C family member 4-like [Glycine max] gi|356536723|ref|XP_003536885.1|
Lj1g3v4914260	Protein coding	PREDICTED: zinc finger protein NUTCRACKER-like [Glycine max] gi|356572684|ref|XP_003554496.1|
Lj1g3v4914270	Protein coding	zinc finger protein [Phaseolus vulgaris] gi|319428678|gb|ADV56701.1|
Lj1g3v4931780	Protein coding	PREDICTED: cation/calcium exchanger 5-like isoform X1 [Cicer arietinum] gi|502113376|ref|XP_004494630.1|
Lj1g3v4955390	Non-coding	NoHit
Lj1g3v4955400	Non-coding	NoHit
Lj1g3v4957790	Non-coding	NoHit
Lj1g3v4959910	Protein coding	PREDICTED: ammonium transporter 3 member 1-like [Glycine max] gi|356571182|ref|XP_003553758.1|
Lj1g3v4979980	Protein coding	Opaque [Medicago truncatula] gi|357512331|ref|XP_003626454.1|
Lj1g3v4979990	Protein coding	bZIP transcription factor bZIP105 [Glycine max] gi|351726040|ref|NP_001237113.1|
Lj1g3v4994140	Protein coding	PREDICTED: pro-hevein [Glycine max] gi|356573103|ref|XP_003554704.1|
Lj1g3v4999580	Protein coding	PREDICTED: L-allo-threonine aldolase-like [Glycine max] gi|356505991|ref|XP_003521772.1|
Lj1g3v5010640	Protein coding	PREDICTED: L-type lectin-domain containing receptor kinase IX.1-like [Glycine max] gi|356546735|ref|XP_003541778.1|
Lj1g3v5021180	Protein coding	Replication protein A1-like protein [Medicago truncatula] gi|358343841|ref|XP_003636004.1|
Lj1g3v5034530	Non-coding	NoHit
Lj1g3v5060700	Protein coding	zinc ion transmembrane transporter [Medicago sativa] gi|238684576|gb|ACR54455.1|
Lj1g3v5060990	Protein coding	PREDICTED: soluble inorganic pyrophosphatase-like [Cicer arietinum] gi|502156719|ref|XP_004510613.1|
Lj2g3v0045120	Protein coding	Uncharacterized protein TCM_006292 [Theobroma cacao] gi|508705307|gb|EOX97203.1|
Lj2g3v0075020	repeat	NoHit
Lj2g3v0343930	Protein coding	RecName: Full=Short-chain dehydrogenase TIC 32 chloroplastic, AltName: Full=Translocon at the inner envelope membrane of chloroplasts 32, Short=PsTIC32_x0001_gi|42725482|gb|AAS38575.1| short-chain dehydrogenase Tic32 [Pisum sativum] gi|75291901|sp|Q6RVV4.1|TIC32_PEA
Lj2g3v0345050	Protein coding	PREDICTED: probable anion transporter 2 chloroplastic-like [Cicer arietinum] gi|502157148|ref|XP_004510775.1|
Lj2g3v0439240	repeat	NoHit
Lj2g3v0509050	Non-coding	NoHit
Lj2g3v0523370	Non-coding	NoHit
Lj2g3v0620850	Protein coding	PREDICTED: TMV resistance protein N-like [Glycine max] gi|356573485|ref|XP_003554889.1|
Lj2g3v0621270	repeat	NoHit
Lj2g3v0635620	repeat	NoHit
Lj2g3v0635660	Protein coding	PREDICTED: ZF-HD homeobox protein At4g24660-like [Cucumis sativus] gi|449439493|ref|XP_004137520.1|
Lj2g3v0659280	Protein coding	Uncharacterized protein TCM_012957 [Theobroma cacao] gi|508774172|gb|EOY21428.1|
Lj2g3v0663780	Protein coding	PREDICTED: G-type lectin S-receptor-like serine/threonine-protein kinase RLK1-like [Glycine max] gi|356555135|ref|XP_003545892.1|
Lj2g3v0716040	Protein coding	PREDICTED: probable receptor-like protein kinase At1g67000-like [Glycine max] gi|356522797|ref|XP_003530031.1|
Lj2g3v0764320	Protein coding	PREDICTED: lipase 1-like [Glycine max] gi|356531228|ref|XP_003534180.1|
Lj2g3v0777150	Protein coding	PREDICTED: aldehyde dehydrogenase family 2 member C4-like [Glycine max] gi|356520525|ref|XP_003528912.1|
Lj2g3v0813540	Protein coding	unknown [Lotus japonicus] gi|388504264|gb|AFK40198.1|
Lj2g3v0855180	repeat	NoHit
Lj2g3v0894380	Protein coding	PREDICTED: 6-phosphofructokinase 3-like [Cicer arietinum] gi|502164183|ref|XP_004513074.1|
Lj2g3v0914190	Protein coding	PREDICTED: sodium transporter HKT1-like isoform X2 [Cicer arietinum] gi|502164287|ref|XP_004513110.1|
Lj2g3v0915000	Protein coding	Heat shock protein [Medicago truncatula] gi|357503425|ref|XP_003622001.1|
Lj2g3v0915010	Protein coding	Heat shock protein [Medicago truncatula] gi|357503425|ref|XP_003622001.1|
Lj2g3v0919450	Protein coding	PREDICTED: MATE efflux family protein 9-like [Cicer arietinum] gi|502090330|ref|XP_004489193.1|
Lj2g3v0932760	repeat	NoHit
Lj2g3v0932900	Non-coding	NoHit
Lj2g3v0982510	Protein coding	PREDICTED: anthocyanidin reductase-like [Glycine max] gi|356571303|ref|XP_003553818.1|
Lj2g3v1014280	repeat	NoHit
Lj2g3v1015610
Lj2g3v1019740	Protein coding	alpha-dioxygenase [Pisum sativum] gi|58038194|emb|CAH05011.1|
Lj2g3v1024300	Non-coding	NoHit
Lj2g3v1068500	Protein coding	Cystathionine-gamma-synthase [Medicago truncatula] gi|357496491|ref|XP_003618534.1|
Lj2g3v1068720	Protein coding	HYP1 [Arabidopsis thaliana] gi|499168|emb|CAA56145.1|
Lj2g3v1068760	Protein coding	PREDICTED: SNF1-related protein kinase catalytic subunit alpha KIN10-like [Glycine max] gi|356568694|ref|XP_003552545.1|
Lj2g3v1102950	Protein coding	PREDICTED: polygalacturonase QRT3-like [Glycine max] gi|356532616|ref|XP_003534867.1|
Lj2g3v1105080	repeat	NoHit
Lj2g3v1105340	Protein coding	PREDICTED: hyoscyamine 6-dioxygenase-like [Glycine max] gi|356573567|ref|XP_003554929.1|
Lj2g3v1141810	Non-coding	NoHit
Lj2g3v1141860
Lj2g3v1155180	Protein coding	Protein MKS1 [Medicago truncatula] gi|357444747|ref|XP_003592651.1|
Lj2g3v1155630	Protein coding	Regulator of Vps4 activity in the MVB pathway protein [Arabidopsis thaliana] gi|15222251|ref|NP_172792.1|
Lj2g3v1192870	Protein coding	Cytokinin-O-glucosyltransferase [Medicago truncatula] gi|357496709|ref|XP_003618643.1|
Lj2g3v1196340	Protein coding	Uncharacterized protein TCM_011355 [Theobroma cacao] gi|508709587|gb|EOY01484.1|
Lj2g3v1196350	Protein coding	Uncharacterized protein TCM_011355 [Theobroma cacao] gi|508709587|gb|EOY01484.1|
Lj2g3v1196380	Non-coding	NoHit
Lj2g3v1201250	repeat	NoHit
Lj2g3v1202340	Protein coding	Protein SRG1 [Medicago truncatula] gi|357488573|ref|XP_003614574.1|
Lj2g3v1203480	Protein coding	PREDICTED: UDP-glycosyltransferase 89A2-like [Cicer arietinum] gi|502179510|ref|XP_004516443.1|
Lj2g3v1277780	Protein coding	Beta-13-galactosyltransferase [Medicago truncatula] gi|357487041|ref|XP_003613808.1|
Lj2g3v1280020	Protein coding	PREDICTED: sphinganine C(4)-monooxygenase 1-like [Cicer arietinum] gi|502093755|ref|XP_004490042.1|
Lj2g3v1337690	Protein coding	PREDICTED: pentatricopeptide repeat-containing protein At2g02750-like [Glycine max] gi|356501914|ref|XP_003519768.1|
Lj2g3v1338970	Protein coding	NoHit
Lj2g3v1339020	Protein coding	PREDICTED: nitrate transporter 1.2-like [Glycine max] gi|356497845|ref|XP_003517767.1|
Lj2g3v1349230	Protein coding	PREDICTED: thioredoxin H2-like [Cicer arietinum] gi|502093505|ref|XP_004489966.1|
Lj2g3v1349410	repeat	NoHit
Lj2g3v1349420	Protein coding	TIR-NBS-LRR type disease resistance protein [Glycine max] gi|223452603|gb|ACM89628.1|
Lj2g3v1349440	Protein coding	T30E16.31 [Arabidopsis thaliana] gi|8778753|gb|AAF79761.1|AC009317_20
Lj2g3v1349470	Protein coding	glutathione S-transferase GST 5 [Glycine max] gi|351725411|ref|NP_001238627.1|
Lj2g3v1353630	Protein coding	PREDICTED: TMV resistance protein N-like [Glycine max] gi|356497814|ref|XP_003517752.1|
Lj2g3v1369250	Protein coding	PREDICTED: zinc finger protein 5-like [Cicer arietinum] gi|502141274|ref|XP_004504507.1|
Lj2g3v1378950	Protein coding	PREDICTED: probable alphaalpha-trehalose-phosphate synthase [UDP-forming] gi|356501787|ref|XP_003519705.1|
Lj2g3v1378960	Protein coding	PREDICTED: probable alphaalpha-trehalose-phosphate synthase [UDP-forming] gi|356501787|ref|XP_003519705.1|
Lj2g3v1389210	Protein coding	PREDICTED: beta-glucosidase 11-like [Glycine max] gi|356523324|ref|XP_003530290.1|
Lj2g3v1425590	Non-coding	NoHit
Lj2g3v1455170	Protein coding	PREDICTED: UDP-glycosyltransferase 85A3-like [Glycine max] gi|356497681|ref|XP_003517688.1|
Lj2g3v1455360	Protein coding	PREDICTED: probable 1-deoxy-D-xylulose-5-phosphate synthase chloroplastic-like [Glycine max] gi|356529695|ref|XP_003533424.1|
Lj2g3v1455470	Protein coding	phosphate transporter [Lotus japonicus] gi|92109216|dbj|BAE93351.1|
Lj2g3v1467850	Protein coding	MADS-box protein [Medicago truncatula] gi|357485341|ref|XP_003612958.1|
Lj2g3v1468280	Protein coding	PREDICTED: phosphoenolpyruvate carboxykinase [ATP] gi|502162554|ref|XP_004512540.1|
Lj2g3v1468290	Non-coding	NoHit
Lj2g3v1469630	Protein coding	NoHit
Lj2g3v1469640	Non-coding	NoHit
Lj2g3v1485040	Protein coding	TPR domain protein [Medicago truncatula] gi|357485155|ref|XP_003612865.1|
Lj2g3v1495080	Protein coding	PREDICTED: LOW QUALITY PROTEIN: inositol-tetrakisphosphate 1-kinase 1-like [Glycine max] gi|356497659|ref|XP_003517677.1|
Lj2g3v1499260	Protein coding	PREDICTED: probable receptor-like protein kinase At5g39030-like isoform X2 [Cicer arietinum] gi|502123882|ref|XP_004498297.1|
Lj2g3v1499270	Protein coding	Stress-induced receptor-like kinase [Medicago truncatula] gi|357438733|ref|XP_003589643.1|
Lj2g3v1499360	Protein coding	Uncharacterized protein TCM_016576 [Theobroma cacao] gi|508777920|gb|EOY25176.1|
Lj2g3v1534070	Protein coding	PREDICTED: disease resistance protein RPM1-like [Glycine max] gi|356497605|ref|XP_003517650.1|
Lj2g3v1549580	Non-coding	NoHit
Lj2g3v1549980	Protein coding	PREDICTED: F-box/kelch-repeat protein SKIP25-like [Cicer arietinum] gi|502162027|ref|XP_004512365.1|
Lj2g3v1550200	Protein coding	PREDICTED: beta-amylase 8-like [Cicer arietinum] gi|502161971|ref|XP_004512346.1|
Lj2g3v1550260	Protein coding	Kinase-like protein [Medicago truncatula] gi|357484475|ref|XP_003612525.1|
Lj2g3v1550360	Protein coding	PREDICTED: probable LRR receptor-like serine/threonine-protein kinase At3g47570-like [Cicer arietinum] gi|502162249|ref|XP_004512441.1|
Lj2g3v1550370	Protein coding	PREDICTED: probable LRR receptor-like serine/threonine-protein kinase At3g47570-like [Cicer arietinum] gi|502162249|ref|XP_004512441.1|
Lj2g3v1561930	Non-coding	NoHit
Lj2g3v1589640	Non-coding	NoHit
Lj2g3v1589650	Protein coding	PREDICTED: pentatricopeptide repeat-containing protein At2g17525 mitochondrial-like [Cicer arietinum] gi|502161771|ref|XP_004512279.1|
Lj2g3v1600990	Protein coding	MutL DNA mismatch repair protein [Medicago truncatula] gi|357484163|ref|XP_003612368.1|
Lj2g3v1613100	Protein coding	Syntaxin-binding protein [Medicago truncatula] gi|357484159|ref|XP_003612366.1|
Lj2g3v1613110	Protein coding	PREDICTED: cancer-related nucleoside-triphosphatase homolog isoform X1 [Cicer arietinum] gi|502161741|ref|XP_004512269.1|
Lj2g3v1647680	Protein coding	PREDICTED: ganglioside-induced differentiation-associated protein 2-like [Cicer arietinum] gi|502161649|ref|XP_004512237.1|
Lj2g3v1647790	Protein coding	PREDICTED: serine/threonine-protein kinase CTR1-like [Glycine max] gi|356538347|ref|XP_003537665.1|
Lj2g3v1659470	Protein coding	PREDICTED: serine/threonine-protein kinase CTR1-like [Glycine max] gi|356538347|ref|XP_003537665.1|
Lj2g3v1691110	Protein coding	PREDICTED: thiosulfate sulfurtransferase chloroplastic-like [Glycine max] gi|356496631|ref|XP_003517169.1|
Lj2g3v1728960	Protein coding	late nodulin NLj16 [Lotus japonicus] g3vi|1947046|gb|AAC49692.1|
Lj2g3v1734640	Protein coding	isoflavone reductase homolog [Lotus japonicus] gi|116077992|dbj|BAF34847.1|
Lj2g3v1734650	Protein coding	isoflavone reductase homolog [Lotus japonicus] gi|116077992|dbj|BAF34847.1|
Lj2g3v1757200	Non-coding	NoHit
Lj2g3v1803120	Non-coding	NoHit
Lj2g3v1817270	Protein coding	PREDICTED: protein RTC2-like [Glycine max] gi|356496804|ref|XP_003517255.1|
Lj2g3v1828390	Protein coding	Pentatricopeptide repeat-containing protein [Medicago truncatula] gi|357518391|ref|XP_003629484.1|
Lj2g3v1828400	Non-coding	NoHit
Lj2g3v1828780	Protein coding	Phototropic-responsive NPH3 family protein isoform 1 [Theobroma cacao] gi|508699357|gb|EOX91253.1|
Lj2g3v1829930	Protein coding	PREDICTED: L-ascorbate oxidase homolog isoform X2 [Cicer arietinum] gi|502160978|ref|XP_004511977.1|
Lj2g3v1851410	Protein coding	Patatin-like protein [Medicago truncatula] gi|357482969|ref|XP_003611771.1|
Lj2g3v1880810	repeat	NoHit
Lj2g3v1965080	Protein coding	PREDICTED: peroxidase 51-like [Glycine max] gi|356496971|ref|XP_003517338.1|
Lj2g3v1965100	Protein coding	PREDICTED: LOB domain-containing protein 37-like [Cicer arietinum] gi|502160700|ref|XP_004511855.1|
Lj2g3v1965110	Protein coding	PREDICTED: LOB domain-containing protein 38-like [Glycine max] gi|356496973|ref|XP_003517339.1|
Lj2g3v1984530	Non-coding	NoHit
Lj2g3v1984580	Protein coding	hypothetical protein [Trypanosoma cruzi strain CL Brener] gi|71421067|ref|XP_811694.1|
Lj2g3v1984590	Protein coding	hypothetical protein [Trypanosoma cruzi strain CL Brener] gi|71421067|ref|XP_811694.1|
Lj2g3v1984720	Protein coding	Uncharacterized protein TCM_015725 [Theobroma cacao] gi|508776757|gb|EOY24013.1|
Lj2g3v1984740	Protein coding	PALMATE-LIKE PENTAFOLIATA1 [Lotus japonicus] gi|298201172|gb|ADI60288.1|
Lj2g3v1984770	Non-coding	NoHit
Lj2g3v1987510	Protein coding	PREDICTED: protein AIG1-like [Glycine max] gi|356526433|ref|XP_003531822.1|
Lj2g3v1989170	Protein coding	Kinase-like protein [Medicago truncatula] gi|357482147|ref|XP_003611359.1|
Lj2g3v1989210	Protein coding	PREDICTED: ethylene-responsive transcription factor 5-like [Glycine max] gi|356541103|ref|XP_003539022.1|
Lj2g3v1989230	Protein coding	RING-H2 finger protein ATL1E [Medicago truncatula] gi|357482127|ref|XP_003611349.1|
Lj2g3v2002690	Protein coding	PREDICTED: Protein-PII uridylyltransferase [Glycine max] gi|356540171|ref|XP_003538563.1|
Lj2g3v2003100	Protein coding	PREDICTED: phospholipase D gamma 1-like isoform 1 [Glycine max] gi|356497199|ref|XP_003517450.1|
Lj2g3v2017330	Protein coding	Tyrosine-protein kinase Lyn [Medicago truncatula] gi|357481705|ref|XP_003611138.1|
Lj2g3v2017460	Protein coding	thaumatin-like protein PR-5b [Cicer arietinum] gi|3549691|emb|CAA09228.1|
Lj2g3v2028900	Protein coding	Indole-3-acetic acid-amido synthetase GH3.5 [Medicago truncatula] gi|357457261|ref|XP_003598911.1|
Lj2g3v2051040	Protein coding	MAP kinase 4 [Theobroma cacao] gi|508777582|gb|EOY24838.1|
Lj2g3v2100900	Protein coding	PREDICTED: probable acyl-activating enzyme 1 peroxisomal-like isoform X1 [Cicer arietinum] gi|502159682|ref|XP_004511496.1|
Lj2g3v2124320	Protein coding	chalcone synthase 1 [Astragalus membranaceus] gi|325911190|gb|ADZ45299.1|
Lj2g3v2124930	Non-coding	NoHit
Lj2g3v2125050	fragmented	NoHit
Lj2g3v2125240	Protein coding	RecName: Full=Chalcone synthase 2, AltName: Full=Naregenin-chalcone synthase 2_x0001_gi|20826|emb|CAA44934.1| naregenin-chalcone synthase [Pisum sativum] gi|231784|sp|Q01287.1|CHS2_PEA
Lj2g3v2125730	Protein coding	4-coumarate:CoA ligase isoenzyme 3 [Glycine max] gi|351723189|ref|NP_001237270.1|
Lj2g3v2125830	Protein coding	chalcone synthase 1 [Astragalus membranaceus] gi|325911190|gb|ADZ45299.1|
Lj2g3v2136010	Protein coding	ascorbate oxidase [Lotus japonicus] gi|400001046|gb|AFP65861.1|
Lj2g3v2172950	Non-coding	NoHit
Lj2g3v2183160	Non-coding	NoHit
Lj2g3v2196590	Non-coding	NoHit
Lj2g3v2197670	Protein coding	ubiquitin [Laccaria bicolor S238N-H82] gi|170098594|ref|XP_001880516.1|
Lj2g3v2197680	Protein coding	ubiquitin [Laccaria bicolor S238N-H82] gi|170098594|ref|XP_001880516.1|
Lj2g3v2222900	Protein coding	PREDICTED: probable leucine-rich repeat receptor-like protein kinase At4g00330-like [Glycine max] gi|356551844|ref|XP_003544283.1|
Lj2g3v2291670	Protein coding	RecName: Full=Asparagine synthetase [glutamine-hydrolyzing] gi|1351983|sp|P49092.2|ASNS1_LOTJA
Lj2g3v2365900	repeat	NoHit
Lj2g3v2376960	Protein coding	PREDICTED: trans-resveratrol di-O-methyltransferase-like [Cicer arietinum] gi|502096315|ref|XP_004490696.1|
Lj2g3v2411410	Protein coding	PREDICTED: peroxidase 4-like [Glycine max] gi|356500928|ref|XP_003519282.1|
Lj2g3v2414650	Non-coding	NoHit
Lj2g3v2414660	Non-coding	NoHit
Lj2g3v2437090	Protein coding	Extra-large GTP-binding protein 3 [Theobroma cacao] gi|508787447|gb|EOY34703.1|
Lj2g3v2473510	Protein coding	PREDICTED: medium-chain-fatty-acid--CoA ligase-like [Glycine max] gi|356500978|ref|XP_003519307.1|
Lj2g3v2474520	Protein coding	NC domain-containing protein-related [Theobroma cacao] gi|508711177|gb|EOY03074.1|
Lj2g3v2507970	Protein coding	Oxidative stress 3 [Theobroma cacao] gi|508783361|gb|EOY30617.1|
Lj2g3v2509000	Protein coding	PREDICTED: probable glutathione S-transferase-like [Glycine max] gi|356500987|ref|XP_003519311.1|
Lj2g3v2512080	Protein coding	PREDICTED: UTP--glucose-1-phosphate uridylyltransferase-like [Glycine max] gi|356553237|ref|XP_003544964.1|
Lj2g3v2609950	Non-coding	NoHit
Lj2g3v2701310	Protein coding	PREDICTED: BAHD acyltransferase DCR-like [Glycine max] gi|356553798|ref|XP_003545239.1|
Lj2g3v2724460	Protein coding	PREDICTED: nematode resistance protein-like HSPRO2-like [Cicer arietinum] gi|502137943|ref|XP_004503236.1|
Lj2g3v2748770	Non-coding	NoHit
Lj2g3v2771220	Protein coding	PREDICTED: RING-H2 finger protein ATL66-like [Glycine max] gi|356499217|ref|XP_003518438.1|
Lj2g3v2830880	Protein coding	PREDICTED: abscisic acid receptor PYL4-like [Cicer arietinum] gi|502097489|ref|XP_004491006.1|
Lj2g3v2878400	Protein coding	PREDICTED: probable tyrosine-protein phosphatase At1g05000-like [Glycine max] gi|356522035|ref|XP_003529655.1|
Lj2g3v2879460	Protein coding	ACC-oxidase [Vigna angularis] gi|1944152|dbj|BAA19605.1|
Lj2g3v2902460	Non-coding	NoHit
Lj2g3v2902510	Protein coding	CM0545.570.nc [Lotus japonicus] gi|164564750|dbj|BAF98230.1|
Lj2g3v2926350	Protein coding	molybdopterin biosynthesis protein CNX1-like [Glycine max] gi|363806738|ref|NP_001242529.1|
Lj2g3v2974850	Protein coding	unnamed protein product [Pneumocystis jirovecii] gi|430814442|emb|CCJ28312.1|
Lj2g3v3021710	Protein coding	PREDICTED: dihydropyrimidinase-like isoform X1 [Cicer arietinum] gi|502098432|ref|XP_004491233.1|
Lj2g3v3034080	Protein coding	PREDICTED: LOW QUALITY PROTEIN: protein TIFY 6B-like [Glycine max] gi|356513088|ref|XP_003525246.1|
Lj2g3v3059720	Protein coding	PREDICTED: tyrosine-sulfated glycopeptide receptor 1-like [Glycine max] gi|356504209|ref|XP_003520891.1|
Lj2g3v3059730	Non-coding	NoHit
Lj2g3v3086550	Non-coding	NoHit
Lj2g3v3121040	Protein coding	Small heat shock protein C4 [Medicago truncatula] gi|357494367|ref|XP_003617472.1|
Lj2g3v3133830	Protein coding	NoHit
Lj2g3v3149230	Protein coding	Inositol-145-trisphosphate 5-phosphatase 4 isoform 2 [Theobroma cacao] gi|508720534|gb|EOY12431.1|
Lj2g3v3164050	Non-coding	NoHit
Lj2g3v3164160	Protein coding	Aconitate hydratase [Medicago truncatula] gi|357471289|ref|XP_003605929.1|
Lj2g3v3222870	Protein coding	PREDICTED: indole-3-acetate O-methyltransferase 1-like [Glycine max] gi|356567094|ref|XP_003551758.1|
Lj2g3v3339170	Protein coding	polyketide reductase [Lotus japonicus] gi|121309832|dbj|BAF44219.1|
Lj2g3v3339350	Protein coding	polyketide reductase [Lotus japonicus] gi|121309832|dbj|BAF44219.1|
Lj2g3v3339360	Protein coding	polyketide reductase [Lotus japonicus] gi|121309832|dbj|BAF44219.1|
Lj2g3v3339490	Protein coding	Caffeic acid 3-O-methyltransferase [Medicago truncatula] gi|357495473|ref|XP_003618025.1|
Lj2g3v3339630	Protein coding	hypothetical protein MTR_5g098530 [Medicago truncatula] gi|357495537|ref|XP_003618057.1|
Lj2g3v3339640	Protein coding	Uncharacterized protein isoform 2 [Theobroma cacao] gi|508701621|gb|EOX93517.1|
Lj2g3v3339740	Protein coding	PREDICTED: phenylalanine ammonia-lyase class 3-like [Cicer arietinum] gi|502100067|ref|XP_004491627.1|
Lj2g3v3413390	Protein coding	membrane protein [Rothia aeria] gi|493944472|ref|WP_006888471.1|
Lj3g3v0002100	Protein coding	PREDICTED: chaperone protein dnaJ 8 chloroplastic-like [Cicer arietinum] gi|502148134|ref|XP_004507050.1|
Lj3g3v0002150	repeat	NoHit
Lj3g3v0139630	Protein coding	PREDICTED: coatomer subunit beta'-2-like [Cicer arietinum] gi|502080953|ref|XP_004486721.1|
Lj3g3v0190810	Protein coding	Uncharacterized protein TCM_037131 [Theobroma cacao] gi|508782390|gb|EOY29646.1|
Lj3g3v0290420	Protein coding	Receptor-like protein kinase [Medicago truncatula] gi|357454715|ref|XP_003597638.1|
Lj3g3v0312140	Protein coding	LOB domain-containing protein 22 [Theobroma cacao] gi|508779869|gb|EOY27125.1|
Lj3g3v0323220	Protein coding	PREDICTED: beta-fructofuranosidase cell wall isozyme-like isoform 2 [Glycine max] gi|356556771|ref|XP_003546696.1|
Lj3g3v0339000	Protein coding	Uncharacterized protein TCM_019939 [Theobroma cacao] gi|508712858|gb|EOY04755.1|
Lj3g3v0339010	Protein coding	Uncharacterized protein TCM_019939 [Theobroma cacao] gi|508712858|gb|EOY04755.1|
Lj3g3v0339140	repeat	NoHit
Lj3g3v0339210	repeat	NoHit
Lj3g3v0397200	Protein coding	PREDICTED: LOB domain-containing protein 4-like [Glycine max] gi|356525770|ref|XP_003531496.1|
Lj3g3v0424100	Protein coding	PREDICTED: auxin-induced protein 10A5-like [Solanum lycopersicum] gi|460396830|ref|XP_004243973.1|
Lj3g3v0424180	Protein coding	PREDICTED: probable LRR receptor-like serine/threonine-protein kinase At1g56140-like isoform X2 [Cicer arietinum] gi|502177298|ref|XP_004516050.1|
Lj3g3v0428680	Protein coding	PREDICTED: CLAVATA3/ESR (CLE)-related protein 6-like [Cicer arietinum] gi|502155419|ref|XP_004510065.1|
Lj3g3v0459900	Protein coding	transcription factor [Glycine max] gi|351725863|ref|NP_001237619.1|
Lj3g3v0461560	Protein coding	PREDICTED: LOW QUALITY PROTEIN: 23-bisphosphoglycerate-independent phosphoglycerate mutase-like [Cucumis sativus] gi|449524762|ref|XP_004169390.1|
Lj3g3v0462120	Protein coding	Solute carrier family 22 member [Medicago truncatula] gi|357470161|ref|XP_003605365.1|
Lj3g3v0462220	Protein coding	RecName: Full=Repetitive proline-rich cell wall protein 2, Flags: Precursor_x0001_gi|410107|gb|AAA62447.1| cell wall proline-rich protein [Medicago truncatula] gi|3914458|sp|Q40375.1|PRP2_MEDTR
Lj3g3v0462380	Protein coding	Solute carrier family 22 member [Medicago truncatula] gi|357470161|ref|XP_003605365.1|
Lj3g3v0462460	Protein coding	RecName: Full=Repetitive proline-rich cell wall protein 2, Flags: Precursor_x0001_gi|410107|gb|AAA62447.1| cell wall proline-rich protein [Medicago truncatula] gi|3914458|sp|Q40375.1|PRP2_MEDTR
Lj3g3v0478050	Protein coding	PREDICTED: transcription factor bHLH130-like [Glycine max] gi|356548947|ref|XP_003542860.1|
Lj3g3v0478060	Non-coding	NoHit
Lj3g3v0525150	Protein coding	PREDICTED: FKBP-type peptidyl-prolyl cis-trans isomerase 6 chloroplastic-like [Glycine max] gi|356520790|ref|XP_003529043.1|
Lj3g3v0526200	Protein coding	Auxin efflux carrier family protein [Theobroma cacao] gi|508727086|gb|EOY18983.1|
Lj3g3v0526210	Non-coding	NoHit
Lj3g3v0537390	Protein coding	PREDICTED: cell number regulator 1-like [Glycine max] gi|356521498|ref|XP_003529392.1|
Lj3g3v0563880	Protein coding	Pierisin [Medicago truncatula] gi|357514961|ref|XP_003627769.1|
Lj3g3v0563890	Non-coding	NoHit
Lj3g3v0613700	Protein coding	enhanced downy mildew 2 [Arabidopsis thaliana] gi|145359280|ref|NP_200350.2|
Lj3g3v0614750	Non-coding	NoHit
Lj3g3v0614760	Protein coding	PREDICTED: 1-aminocyclopropane-1-carboxylate oxidase homolog 12-like [Cicer arietinum] gi|502155614|ref|XP_004510134.1|
Lj3g3v0669220	Protein coding	Late embryogenesis abundant (LEA) protein-related [Theobroma cacao] gi|508720930|gb|EOY12827.1|
Lj3g3v0697020	Protein coding	Centrin-2 [Medicago truncatula] gi|357452511|ref|XP_003596532.1|
Lj3g3v0697060	Protein coding	PREDICTED: nuclear transcription factor Y subunit C-1-like [Glycine max] gi|356546912|ref|XP_003541864.1|
Lj3g3v0718480	Protein coding	F21O3.2 protein [Theobroma cacao] gi|508701915|gb|EOX93811.1|
Lj3g3v0718500	Protein coding	F21O3.2 protein [Theobroma cacao] gi|508701915|gb|EOX93811.1|
Lj3g3v0730140	Non-coding	NoHit
Lj3g3v0740450	Protein coding	Uncharacterized protein isoform 1 [Theobroma cacao] gi|508773836|gb|EOY21092.1|
Lj3g3v0754960	Protein coding	PREDICTED: UDP-glycosyltransferase 85A3-like partial [Cicer arietinum] gi|502134100|ref|XP_004502000.1|
Lj3g3v0754970	Protein coding	PREDICTED: UDP-glycosyltransferase 85A3-like partial [Cicer arietinum] gi|502134100|ref|XP_004502000.1|
Lj3g3v0755140	Protein coding	hypothetical protein AXY_23550 [Amphibacillus xylanus NBRC 15112] gi|408357718|ref|YP_006846249.1|
Lj3g3v0755700	repeat	NoHit
Lj3g3v0807760	Non-coding	NoHit
Lj3g3v0819890	Protein coding	Uncharacterized protein TCM_042370 [Theobroma cacao] gi|508725679|gb|EOY17576.1|
Lj3g3v0821110	Non-coding	NoHit
Lj3g3v0870610	Protein coding	PREDICTED: transcription factor bHLH130-like [Glycine max] gi|356525636|ref|XP_003531430.1|
Lj3g3v0893730	Protein coding	PREDICTED: siroheme synthase 2-like isoform X1 [Cicer arietinum] gi|502152962|ref|XP_004509171.1|
Lj3g3v0893740	Protein coding	PREDICTED: siroheme synthase 2-like isoform X1 [Cicer arietinum] gi|502152962|ref|XP_004509171.1|
Lj3g3v0930310	Protein coding	VQ motif-containing protein [Arabidopsis lyrata subsp. lyrata] gi|297817132|ref|XP_002876449.1|
Lj3g3v0935540	Non-coding	NoHit
Lj3g3v0948230	Non-coding	NoHit
Lj3g3v0950160	Protein coding	polyketide reductase [Lotus japonicus] gi|121309832|dbj|BAF44219.1|
Lj3g3v0965660	Non-coding	NoHit
Lj3g3v0967760	Protein coding	Protein kinase catalytic domain-containing protein [Medicago truncatula] gi|357451463|ref|XP_003596008.1|
Lj3g3v1011040	Protein coding	PREDICTED: probable LRR receptor-like serine/threonine-protein kinase At1g14390-like [Cicer arietinum] gi|502158646|ref|XP_004511229.1|
Lj3g3v1059080	repeat	NoHit
Lj3g3v1064880	Protein coding	PREDICTED: probable LRR receptor-like serine/threonine-protein kinase At1g53430-like [Cicer arietinum] gi|502164784|ref|XP_004513262.1|
Lj3g3v1064900	Protein coding	Receptor-like serine/threonine kinase [Medicago truncatula] gi|357516275|ref|XP_003628426.1|
Lj3g3v1088370	Protein coding	PREDICTED: cytokinin riboside 5'-monophosphate phosphoribohydrolase LOG1-like [Cicer arietinum] gi|502082202|ref|XP_004487095.1|
Lj3g3v1101570	Protein coding	PREDICTED: TMV resistance protein N-like [Glycine max] gi|356545124|ref|XP_003540995.1|
Lj3g3v1237660	Protein coding	PREDICTED: probable CCR4-associated factor 1 homolog 11-like [Glycine max] gi|356543624|ref|XP_003540260.1|
Lj3g3v1249990	Protein coding	PREDICTED: lysine-specific histone demethylase 1 homolog 2-like [Glycine max] gi|356517186|ref|XP_003527270.1|
Lj3g3v1260010	Protein coding	PREDICTED: S-norcoclaurine synthase-like [Glycine max] gi|356517182|ref|XP_003527268.1|
Lj3g3v1294570	Protein coding	core-2/I-branching beta-16-N-acetylglucosaminyltransferase family protein [Arabidopsis thaliana] gi|30688302|ref|NP_680193.2|
Lj3g3v1295940	Non-coding	NoHit
Lj3g3v1307410	Protein coding	Uncharacterized protein TCM_011341 [Theobroma cacao] gi|508709570|gb|EOY01467.1|
Lj3g3v1314810	Protein coding	PREDICTED: LOW QUALITY PROTEIN: protein TRANSPARENT TESTA 12-like [Glycine max] gi|356544808|ref|XP_003540839.1|
Lj3g3v1378160	Protein coding	Uncharacterized protein TCM_021609 [Theobroma cacao] gi|508715200|gb|EOY07097.1|
Lj3g3v1393570	Protein coding	PREDICTED: probable WRKY transcription factor 33 [Glycine max] gi|356495083|ref|XP_003516410.1|
Lj3g3v1411760	Protein coding	PREDICTED: proactivator polypeptide-like 1-like isoform X1 [Cicer arietinum] gi|502146403|ref|XP_004506438.1|
Lj3g3v1476930	Protein coding	SAUR family protein [Theobroma cacao] gi|508704370|gb|EOX96266.1|
Lj3g3v1487090	Protein coding	PREDICTED: chaperone protein dnaJ 11 chloroplastic-like [Cicer arietinum] gi|502153502|ref|XP_004509362.1|
Lj3g3v1602800	repeat	NoHit
Lj3g3v1602810	Protein coding	NoHit
Lj3g3v1666020	repeat	NoHit
Lj3g3v1788830	Non-coding	NoHit
Lj3g3v1789220	Non-coding	NoHit
Lj3g3v1790310	Non-coding	NoHit
Lj3g3v1876100	Protein coding	Disease resistance protein RPM1 [Medicago truncatula] gi|357515045|ref|XP_003627811.1|
Lj3g3v1876170	Protein coding	PREDICTED: two-component response regulator ARR8-like [Glycine max] gi|356555024|ref|XP_003545839.1|
Lj3g3v1957870	Non-coding	NoHit
Lj3g3v1957880	Protein coding	Cc-nbs-lrr resistance protein [Medicago truncatula] gi|357494411|ref|XP_003617494.1|
Lj3g3v1983420	Protein coding	multifunctional beta-amyrin synthase [Lotus japonicus] gi|28194508|gb|AAO33580.1|AF478455_1
Lj3g3v1983430	Protein coding	multifunctional beta-amyrin synthase [Lotus japonicus] gi|28194508|gb|AAO33580.1|AF478455_1
Lj3g3v1983610	Protein coding	cytochrome P450 88D5 [Lotus japonicus] gi|197209778|dbj|BAG68928.1|
Lj3g3v1993700	Protein coding	cytochrome P450 88D4 [Lotus japonicus] gi|197209776|dbj|BAG68927.1|
Lj3g3v1993710	Protein coding	cytochrome P450 88D4 [Lotus japonicus] gi|197209776|dbj|BAG68927.1|
Lj3g3v2004950	Protein coding	PREDICTED: protein LOL1-like [Vitis vinifera] gi|225427256|ref|XP_002281099.1|
Lj3g3v2015970	Protein coding	multifunctional beta-amyrin synthase [Lotus japonicus] gi|28194508|gb|AAO33580.1|AF478455_1
Lj3g3v2015980	Protein coding	multifunctional beta-amyrin synthase [Lotus japonicus] gi|28194508|gb|AAO33580.1|AF478455_1
Lj3g3v2027080
Lj3g3v2027100	Protein coding	PREDICTED: uncharacterized protein LOC101491910 [Cicer arietinum] gi|502146886|ref|XP_004506650.1|
Lj3g3v2027330	repeat	NoHit
Lj3g3v2037540	Protein coding	PREDICTED: probable pectinesterase/pectinesterase inhibitor 21-like [Cicer arietinum] gi|502117077|ref|XP_004495691.1|
Lj3g3v2062680	Non-coding	NoHit
Lj3g3v2064840	Protein coding	PREDICTED: chaperone protein dnaJ 8 chloroplastic-like [Glycine max] gi|356523203|ref|XP_003530231.1|
Lj3g3v2096010	Non-coding	NoHit
Lj3g3v2118210	Protein coding	Ser/Thr protein kinase [Lotus japonicus] gi|62857018|dbj|BAD95894.1|
Lj3g3v2172630	Non-coding	NoHit
Lj3g3v2187070	repeat	NoHit
Lj3g3v2286550
Lj3g3v2296610	Protein coding	ATP synthase subunit beta [Medicago truncatula] gi|357468311|ref|XP_003604440.1|
Lj3g3v2296620	Non-coding	NoHit
Lj3g3v2309700	Protein coding	PREDICTED: probable exonuclease V-like [Glycine max] gi|356539114|ref|XP_003538045.1|
Lj3g3v2318210	Protein coding	Auxin-responsive protein IAA18 [Medicago truncatula] gi|357513517|ref|XP_003627047.1|
Lj3g3v2318310	Protein coding	PREDICTED: stem 28 kDa glycoprotein-like [Cicer arietinum] gi|502156123|ref|XP_004510320.1|
[truncated: 526 more rows]

## Sheet: 698 genes
Gene ID	Sequence type	Annotation
[truncated: 698 more rows]

## Sheet: 5016 genes
Gene ID	Sequence type	Annotation
Lj0g3v0001059	fragmented	NoHit
[truncated: 5,015 more rows]

[truncated: 1 more sheets: 90 genes]
