# Supplementary material for: Ethylene promotes SMAX1 accumulation to inhibit arbuscular mycorrhiza symbiosis
Source: Nat Commun. 2025 Feb 27;16:2025. doi: 10.1038/s41467-025-57222-w (PMC11868565; doi:10.1038/s41467-025-57222-w)
Supplement: Supplementary file 15 — Source data [file 41467_2025_57222_MOESM15_ESM.xlsx]

## Sheet: Fig. 1a
Treatment	Structure	Colonization %				For Total
0 μM ACC	Total	72				Dunn's multiple comparisons test	Mean rank diff.	Significant?	Summary	Adjusted P Value
0 μM ACC	Total	72				0 µM vs. 200 µM	17.81	Yes	****	<0.0001
0 μM ACC	Total	78				0 µM vs. 500 µM	19.06	Yes	****	<0.0001
0 μM ACC	Total	84				200 µM vs. 500 µM	1.252	No	ns	>0.9999
0 μM ACC	Total	88
0 μM ACC	Total	88				For Arbuscules
0 μM ACC	Total	89				Dunn's multiple comparisons test	Mean rank diff.	Significant?	Summary	Adjusted P Value
0 μM ACC	Total	45				0 µM vs. 200 µM	16.88	Yes	***	0.0002
0 μM ACC	Total	48				0 µM vs. 500 µM	19.5	Yes	****	<0.0001
0 μM ACC	Total	54				200 µM vs. 500 µM	2.619	No	ns	>0.9999
0 μM ACC	Total	56
0 μM ACC	Total	57				For Vesicles
0 μM ACC	Total	81				Dunn's multiple comparisons test	Mean rank diff.	Significant?	Summary	Adjusted P Value
						0 µM vs. 200 µM	15.62	Yes	***	0.0004
200 μM ACC	Total	14				0 µM vs. 500 µM	18.8	Yes	****	<0.0001
200 μM ACC	Total	28				200 µM vs. 500 µM	3.189	No	ns	>0.9999
200 μM ACC	Total	45
200 μM ACC	Total	31
200 μM ACC	Total	45
200 μM ACC	Total	40
200 μM ACC	Total	39
200 μM ACC	Total	17
200 μM ACC	Total	2.17391
200 μM ACC	Total	5.5
200 μM ACC	Total	4.44444
200 μM ACC	Total	5.76923
200 μM ACC	Total	7.8125
500 μM ACC	Total	8.18182
500 μM ACC	Total	10
500 μM ACC	Total	12.5
500 μM ACC	Total	10
500 μM ACC	Total	10.4348
500 μM ACC	Total	8.57143
500 μM ACC	Total	17.8571
500 μM ACC	Total	18.2051
500 μM ACC	Total	23.7143
500 μM ACC	Total	24.1935
500 μM ACC	Total	25
0 μM ACC	Arbuscules	39
0 μM ACC	Arbuscules	52
0 μM ACC	Arbuscules	72
0 μM ACC	Arbuscules	77
0 μM ACC	Arbuscules	77
0 μM ACC	Arbuscules	84
0 μM ACC	Arbuscules	89
0 μM ACC	Arbuscules	31
0 μM ACC	Arbuscules	41.641
0 μM ACC	Arbuscules	44.5
0 μM ACC	Arbuscules	46.2419
0 μM ACC	Arbuscules	45.8235
0 μM ACC	Arbuscules	64
200 μM ACC	Arbuscules	12
200 μM ACC	Arbuscules	19
200 μM ACC	Arbuscules	31
200 μM ACC	Arbuscules	28
200 μM ACC	Arbuscules	37
200 μM ACC	Arbuscules	38
200 μM ACC	Arbuscules	36
200 μM ACC	Arbuscules	14
200 μM ACC	Arbuscules	0.434783
200 μM ACC	Arbuscules	2.5
200 μM ACC	Arbuscules	0.37037
200 μM ACC	Arbuscules	2.69231
200 μM ACC	Arbuscules	0.9375
500 μM ACC	Arbuscules	6.36364
500 μM ACC	Arbuscules	5
500 μM ACC	Arbuscules	5.5
500 μM ACC	Arbuscules	6.52174
500 μM ACC	Arbuscules	6.95652
500 μM ACC	Arbuscules	4.7619
500 μM ACC	Arbuscules	10
500 μM ACC	Arbuscules	11.2821
500 μM ACC	Arbuscules	12
500 μM ACC	Arbuscules	15.4839
500 μM ACC	Arbuscules	7.64706
0 μM ACC	Vesicles	7
0 μM ACC	Vesicles	11
0 μM ACC	Vesicles	22
0 μM ACC	Vesicles	26
0 μM ACC	Vesicles	33
0 μM ACC	Vesicles	25
0 μM ACC	Vesicles	39
0 μM ACC	Vesicles	5.5
0 μM ACC	Vesicles	11
0 μM ACC	Vesicles	13
0 μM ACC	Vesicles	16.5
0 μM ACC	Vesicles	12.7941
0 μM ACC	Vesicles	23
200 μM ACC	Vesicles	0
200 μM ACC	Vesicles	12
200 μM ACC	Vesicles	0
200 μM ACC	Vesicles	2
200 μM ACC	Vesicles	15
200 μM ACC	Vesicles	0
200 μM ACC	Vesicles	10
200 μM ACC	Vesicles	2
200 μM ACC	Vesicles	0
200 μM ACC	Vesicles	0
200 μM ACC	Vesicles	0
200 μM ACC	Vesicles	0
200 μM ACC	Vesicles	0
500 μM ACC	Vesicles	2.72727
500 μM ACC	Vesicles	0
500 μM ACC	Vesicles	0
500 μM ACC	Vesicles	0
500 μM ACC	Vesicles	0.869565
500 μM ACC	Vesicles	0
500 μM ACC	Vesicles	0
500 μM ACC	Vesicles	0
500 μM ACC	Vesicles	0
500 μM ACC	Vesicles	0
500 μM ACC	Vesicles	0.588235

## Sheet: Fig. 1b
Treatment	Structure	Colonization %				For Total
0 µM Ethephon	Total	62				Dunn's multiple comparisons test	Mean rank diff.	Significant?	Summary	Adjusted P Value
0 µM Ethephon	Total	66				0 µM vs. 10 µM	8.264	No	ns	0.0614
0 µM Ethephon	Total	56				0 µM vs. 100 µM	16.88	Yes	****	<0.0001
0 µM Ethephon	Total	60				10 µM vs. 100 µM	8.611	Yes	*	0.0472
0 µM Ethephon	Total	59
0 µM Ethephon	Total	47				For Arbuscules
0 µM Ethephon	Total	49				Dunn's multiple comparisons test	Mean rank diff.	Significant?	Summary	Adjusted P Value
0 µM Ethephon	Total	29				0 µM vs. 10 µM	7.792	No	ns	0.0801
						0 µM vs. 100 µM	16.63	Yes	****	<0.0001
10 µM Ethephon	Total	16				10 µM vs. 100 µM	8.833	Yes	*	0.036
10 µM Ethephon	Total	24
10 µM Ethephon	Total	5				For Vesicles
10 µM Ethephon	Total	12				Dunn's multiple comparisons test	Mean rank diff.	Significant?	Summary	Adjusted P Value
10 µM Ethephon	Total	32				0 µM vs. 10 µM	10.72	Yes	**	0.0036
10 µM Ethephon	Total	12				0 µM vs. 100 µM	14.5	Yes	****	<0.0001
10 µM Ethephon	Total	21				10 µM vs. 100 µM	3.778	No	ns	0.763
10 µM Ethephon	Total	18
10 µM Ethephon	Total	6
100 µM Ethephon	Total	3
100 µM Ethephon	Total	1
100 µM Ethephon	Total	1
100 µM Ethephon	Total	0
100 µM Ethephon	Total	1
100 µM Ethephon	Total	0
100 µM Ethephon	Total	0
100 µM Ethephon	Total	0
0 µM Ethephon	Arbuscules	51
0 µM Ethephon	Arbuscules	55
0 µM Ethephon	Arbuscules	48
0 µM Ethephon	Arbuscules	52
0 µM Ethephon	Arbuscules	54
0 µM Ethephon	Arbuscules	38
0 µM Ethephon	Arbuscules	41
0 µM Ethephon	Arbuscules	17
10 µM Ethephon	Arbuscules	15
10 µM Ethephon	Arbuscules	20
10 µM Ethephon	Arbuscules	4
10 µM Ethephon	Arbuscules	10
10 µM Ethephon	Arbuscules	27
10 µM Ethephon	Arbuscules	10
10 µM Ethephon	Arbuscules	18
10 µM Ethephon	Arbuscules	14
10 µM Ethephon	Arbuscules	4
100 µM Ethephon	Arbuscules	0
100 µM Ethephon	Arbuscules	0
100 µM Ethephon	Arbuscules	0
100 µM Ethephon	Arbuscules	0
100 µM Ethephon	Arbuscules	0
100 µM Ethephon	Arbuscules	0
100 µM Ethephon	Arbuscules	0
100 µM Ethephon	Arbuscules	0
0 µM Ethephon	Vesicles	10
0 µM Ethephon	Vesicles	9
0 µM Ethephon	Vesicles	4
0 µM Ethephon	Vesicles	12
0 µM Ethephon	Vesicles	5
0 µM Ethephon	Vesicles	11
0 µM Ethephon	Vesicles	5
0 µM Ethephon	Vesicles	3
10 µM Ethephon	Vesicles	0
10 µM Ethephon	Vesicles	1
10 µM Ethephon	Vesicles	0
10 µM Ethephon	Vesicles	0
10 µM Ethephon	Vesicles	2
10 µM Ethephon	Vesicles	0
10 µM Ethephon	Vesicles	2
10 µM Ethephon	Vesicles	1
10 µM Ethephon	Vesicles	0
100 µM Ethephon	Vesicles	0
100 µM Ethephon	Vesicles	0
100 µM Ethephon	Vesicles	0
100 µM Ethephon	Vesicles	0
100 µM Ethephon	Vesicles	0
100 µM Ethephon	Vesicles	0
100 µM Ethephon	Vesicles	0
100 µM Ethephon	Vesicles	0

## Sheet: Fig. 1c
Treatment	Structure	Colonization %				For Total
0 uM AVG	Total	58				Dunn's multiple comparisons test	Mean rank diff.	Significant?	Summary	Adjusted P Value
0 uM AVG	Total	56				0 μM vs. 2 μM	2.5	No	ns	>0.9999
0 uM AVG	Total	57				0 μM vs. 10 µM	-7.884	No	ns	0.0567
0 uM AVG	Total	53				2 μM vs. 10 µM	-10.38	Yes	**	0.006
0 uM AVG	Total	61
0 uM AVG	Total	60				For Arbuscules
0 uM AVG	Total	53.6364				Dunn's multiple comparisons test	Mean rank diff.	Significant?	Summary	Adjusted P Value
						0 µM vs. 2 µM	3.286	No	ns	>0.9999
2 uM AVG	Total	44.5455				0 µM vs. 10 µM	-7.589	No	ns	0.0712
2 uM AVG	Total	57				2 µM vs. 10 µM	-10.88	Yes	**	0.0036
2 uM AVG	Total	74
2 uM AVG	Total	40				For Vesicles
2 uM AVG	Total	59.0909				Dunn's multiple comparisons test	Mean rank diff.	Significant?	Summary	Adjusted P Value
2 uM AVG	Total	41.6667				0 µM vs. 2 µM	7.571	No	ns	0.0809
2 uM AVG	Total	41				0 µM vs. 10 µM	6.732	No	ns	0.1266
						2 µM vs. 10 µM	-0.8393	No	ns	>0.9999
10 uM AVG	Total	72
10 uM AVG	Total	56
10 uM AVG	Total	75
10 uM AVG	Total	76.4286
10 uM AVG	Total	82.7273
10 uM AVG	Total	64.2857
10 uM AVG	Total	83.8462
10 uM AVG	Total	88
0 uM AVG	Arbuscules	57
0 uM AVG	Arbuscules	51
0 uM AVG	Arbuscules	55
0 uM AVG	Arbuscules	50
0 uM AVG	Arbuscules	57
0 uM AVG	Arbuscules	60
0 uM AVG	Arbuscules	49.0909
2 uM AVG	Arbuscules	42.7273
2 uM AVG	Arbuscules	54
2 uM AVG	Arbuscules	67
2 uM AVG	Arbuscules	40
2 uM AVG	Arbuscules	54.5455
2 uM AVG	Arbuscules	35
2 uM AVG	Arbuscules	39
10 uM AVG	Arbuscules	67
10 uM AVG	Arbuscules	54
10 uM AVG	Arbuscules	72.5
10 uM AVG	Arbuscules	72.1429
10 uM AVG	Arbuscules	76.3636
10 uM AVG	Arbuscules	59.2857
10 uM AVG	Arbuscules	76.9231
10 uM AVG	Arbuscules	72
0 uM AVG	Vesicles	15
0 uM AVG	Vesicles	7
0 uM AVG	Vesicles	10
0 uM AVG	Vesicles	4
0 uM AVG	Vesicles	15
0 uM AVG	Vesicles	11
0 uM AVG	Vesicles	5.45455
2 uM AVG	Vesicles	1.81818
2 uM AVG	Vesicles	7
2 uM AVG	Vesicles	5
2 uM AVG	Vesicles	2
2 uM AVG	Vesicles	8
2 uM AVG	Vesicles	3
2 uM AVG	Vesicles	5
10 uM AVG	Vesicles	5
10 uM AVG	Vesicles	6
10 uM AVG	Vesicles	4.16667
10 uM AVG	Vesicles	5
10 uM AVG	Vesicles	6.36364
10 uM AVG	Vesicles	4
10 uM AVG	Vesicles	5
10 uM AVG	Vesicles	4

## Sheet: Fig. 1d
Genotype	Structure	Colonization %				For Total
Wild type	Total	34.2857				Dunn's multiple comparisons test	Mean rank diff.	Significant?	Summary	Adjusted P Value
Wild type	Total	41				WT vs. ein2a-2	-1.179	No	ns	>0.9999
Wild type	Total	33.3333				WT vs. ein2b-1	-18.98	Yes	**	0.0081
Wild type	Total	55				WT vs. ein2a-2 ein2b-1	-25.93	Yes	**	0.0016
Wild type	Total	57				ein2a-2 vs. ein2b-1	-17.8	Yes	*	0.0159
Wild type	Total	48				ein2a-2 vs. ein2a-2 ein2b-1	-24.75	Yes	**	0.003
Wild type	Total	34				ein2b-1 vs. ein2a-2 ein2b-1	-6.952	No	ns	>0.9999
Wild type	Total	40
Wild type	Total	52				For Arbuscules
Wild type	Total	34.7059				Dunn's multiple comparisons test	Mean rank diff.	Significant?	Summary	Adjusted P Value
Wild type	Total	36.3636				WT vs. ein2a-2	-2	No	ns	>0.9999
Wild type	Total	60				WT vs. ein2b-1	-18.4	Yes	*	0.0112
Wild type	Total	54.5455				WT vs. ein2a-2 ein2b-1	-22.61	Yes	**	0.0088
Wild type	Total	40				ein2a-2 vs. ein2b-1	-16.4	Yes	*	0.0335
						ein2a-2 vs. ein2a-2 ein2b-1	-20.61	Yes	*	0.0223
ein2a-2	Total	48				ein2b-1 vs. ein2a-2 ein2b-1	-4.202	No	ns	>0.9999
ein2a-2	Total	41.8182
ein2a-2	Total	48				For Vesicles
ein2a-2	Total	48				Dunn's multiple comparisons test	Mean rank diff.	Significant?	Summary	Adjusted P Value
ein2a-2	Total	30				WT vs. ein2a-2	-1.643	No	ns	>0.9999
ein2a-2	Total	50				WT vs. ein2b-1	-19.36	Yes	**	0.0063
ein2a-2	Total	44				WT vs. ein2a-2 ein2b-1	-8.043	No	ns	>0.9999
ein2a-2	Total	41				ein2a-2 vs. ein2b-1	-17.71	Yes	*	0.0163
ein2a-2	Total	18				ein2a-2 vs. ein2a-2 ein2b-1	-6.4	No	ns	>0.9999
ein2a-2	Total	55				ein2b-1 vs. ein2a-2 ein2b-1	11.31	No	ns	0.5133
ein2a-2	Total	70.9091
ein2a-2	Total	56
ein2a-2	Total	43
ein2a-2	Total	18
ein2b-1	Total	51
ein2b-1	Total	35
ein2b-1	Total	54
ein2b-1	Total	67
ein2b-1	Total	57
ein2b-1	Total	66
ein2b-1	Total	61
ein2b-1	Total	73
ein2b-1	Total	55
ein2b-1	Total	65
ein2b-1	Total	42
ein2b-1	Total	56
ein2b-1	Total	51
ein2b-1	Total	56
ein2b-1	Total	57.5
ein2b-1	Total	63.0769
ein2b-1	Total	63
ein2b-1	Total	63
ein2b-1	Total	65
ein2b-1	Total	52
ein2b-1	Total	45
ein2a ein2b	Total	59.1667
ein2a ein2b	Total	53.6364
ein2a ein2b	Total	50
ein2a ein2b	Total	65.5556
ein2a ein2b	Total	62
ein2a ein2b	Total	65.4545
ein2a ein2b	Total	79
ein2a ein2b	Total	70
ein2a ein2b	Total	59.0909
ein2a ein2b	Total	60
Wild type	Arbuscules	32.8571
Wild type	Arbuscules	38
Wild type	Arbuscules	30.8333
Wild type	Arbuscules	52
Wild type	Arbuscules	51
Wild type	Arbuscules	43
Wild type	Arbuscules	33
Wild type	Arbuscules	40
Wild type	Arbuscules	49
Wild type	Arbuscules	26.4706
Wild type	Arbuscules	30.4545
Wild type	Arbuscules	47.2727
Wild type	Arbuscules	52.7273
Wild type	Arbuscules	38
ein2a-2	Arbuscules	44
ein2a-2	Arbuscules	39.0909
ein2a-2	Arbuscules	47
ein2a-2	Arbuscules	42
ein2a-2	Arbuscules	29
ein2a-2	Arbuscules	40
ein2a-2	Arbuscules	44
ein2a-2	Arbuscules	40
ein2a-2	Arbuscules	18
ein2a-2	Arbuscules	51
ein2a-2	Arbuscules	63.6364
ein2a-2	Arbuscules	53
ein2a-2	Arbuscules	41
ein2a-2	Arbuscules	13
ein2b-1	Arbuscules	46
ein2b-1	Arbuscules	32
ein2b-1	Arbuscules	53
ein2b-1	Arbuscules	65
ein2b-1	Arbuscules	46
ein2b-1	Arbuscules	55
ein2b-1	Arbuscules	53
ein2b-1	Arbuscules	67
ein2b-1	Arbuscules	42
ein2b-1	Arbuscules	60
ein2b-1	Arbuscules	40
ein2b-1	Arbuscules	52
ein2b-1	Arbuscules	47
ein2b-1	Arbuscules	52
ein2b-1	Arbuscules	51.6667
ein2b-1	Arbuscules	62.3077
ein2b-1	Arbuscules	59
ein2b-1	Arbuscules	57
ein2b-1	Arbuscules	61
ein2b-1	Arbuscules	47
ein2b-1	Arbuscules	41
ein2a ein2b	Arbuscules	53.3333
ein2a ein2b	Arbuscules	46.3636
ein2a ein2b	Arbuscules	42.2222
ein2a ein2b	Arbuscules	53.3333
ein2a ein2b	Arbuscules	58
ein2a ein2b	Arbuscules	62.7273
ein2a ein2b	Arbuscules	72
ein2a ein2b	Arbuscules	64
ein2a ein2b	Arbuscules	48.1818
ein2a ein2b	Arbuscules	51
Wild type	Vesicles	0.714286
Wild type	Vesicles	3
Wild type	Vesicles	6.66667
Wild type	Vesicles	8
Wild type	Vesicles	5
Wild type	Vesicles	1
Wild type	Vesicles	2
Wild type	Vesicles	8
Wild type	Vesicles	10
Wild type	Vesicles	2.35294
Wild type	Vesicles	4.54545
Wild type	Vesicles	5.45455
Wild type	Vesicles	8.18182
Wild type	Vesicles	8
ein2a-2	Vesicles	6
ein2a-2	Vesicles	12.7273
ein2a-2	Vesicles	2
ein2a-2	Vesicles	8
ein2a-2	Vesicles	9
ein2a-2	Vesicles	0
ein2a-2	Vesicles	5
ein2a-2	Vesicles	6
ein2a-2	Vesicles	0
ein2a-2	Vesicles	2
ein2a-2	Vesicles	22.7273
ein2a-2	Vesicles	5
ein2a-2	Vesicles	8
ein2a-2	Vesicles	0
ein2b-1	Vesicles	0
ein2b-1	Vesicles	0
ein2b-1	Vesicles	10
ein2b-1	Vesicles	16
ein2b-1	Vesicles	11
ein2b-1	Vesicles	15
ein2b-1	Vesicles	12
ein2b-1	Vesicles	17
ein2b-1	Vesicles	12
ein2b-1	Vesicles	12
ein2b-1	Vesicles	12
ein2b-1	Vesicles	7
ein2b-1	Vesicles	9
ein2b-1	Vesicles	8.66667
ein2b-1	Vesicles	22.5
ein2b-1	Vesicles	16.1538
ein2b-1	Vesicles	18
ein2b-1	Vesicles	16
ein2b-1	Vesicles	25
ein2b-1	Vesicles	7
ein2b-1	Vesicles	8
ein2a ein2b	Vesicles	13.3333
ein2a ein2b	Vesicles	11.8182
ein2a ein2b	Vesicles	12.2222
ein2a ein2b	Vesicles	4.44444
ein2a ein2b	Vesicles	7
ein2a ein2b	Vesicles	5.45455
ein2a ein2b	Vesicles	3
ein2a ein2b	Vesicles	4
ein2a ein2b	Vesicles	1.81818
ein2a ein2b	Vesicles	19

## Sheet: Fig. 1e
Genotype	Treatment	Colonization %				Games-Howell's multiple comparisons test	Mean Diff.	95.00% CI of diff.	Significant?	Summary	Adjusted P Value
Wild type	0 μM ACC	37.4286				WT vs. WT + 200 μM ACC	26	23.40 to 28.60	Yes	****	<0.0001
Wild type	0 μM ACC	36.6026				WT vs. ein2a-2 ein2b-1	-22.03	-32.62 to -11.44	Yes	**	0.0028
Wild type	0 μM ACC	35.8571				WT vs. ein2a-2 ein2b-1+ 200 μM ACC	-21.43	-27.65 to -15.22	Yes	***	0.0001
Wild type	0 μM ACC	32.5968				WT + 200 μM ACC vs. ein2a-2 ein2b-1	-48.03	-58.80 to -37.27	Yes	***	0.0002
Wild type	0 μM ACC	33.6667				WT + 200 μM ACC vs. ein2a-2 ein2b-1+ 200 μM ACC	-47.43	-53.79 to -41.08	Yes	****	<0.0001
Wild type	0 μM ACC	34.2857				ein2a-2 ein2b-1 vs. ein2a-2 ein2b-1+ 200 μM ACC	0.6	-9.904 to 11.10	No	ns	0.9972
Wild type	200 μM ACC	10.7222
Wild type	200 μM ACC	9
Wild type	200 μM ACC	8.10201
Wild type	200 μM ACC	8.90625
Wild type	200 μM ACC	9.09091
Wild type	200 μM ACC	8.57143
ein2a ein2b	0 μM ACC	59.1667
ein2a ein2b	0 μM ACC	53.6364
ein2a ein2b	0 μM ACC	50
ein2a ein2b	0 μM ACC	65.5556
ein2a ein2b	0 μM ACC	57
ein2a ein2b	200 μM ACC	52
ein2a ein2b	200 μM ACC	60
ein2a ein2b	200 μM ACC	60
ein2a ein2b	200 μM ACC	54.1667
ein2a ein2b	200 μM ACC	57

## Sheet: Fig. 1f
Genotype	Treatment	Colonization %				Games-Howell's multiple comparisons test	Mean Diff.	Significant?	Summary	Adjusted P Value
Wild type	0 μM Ethephon	78				WT vs. WT + 100 μM Ethephon	59.4	Yes	****	<0.0001
Wild type	0 μM Ethephon	88				WT vs. ein2a-2 ein2b-1	-11.27	Yes	**	0.0091
Wild type	0 μM Ethephon	78				WT vs. ein2a-2 ein2b-1+ 200 µM ACC	2.15	No	ns	0.5808
Wild type	0 μM Ethephon	80				WT + 100 μM Ethephon vs. ein2a-2 ein2b-1	-70.67	Yes	****	<0.0001
Wild type	0 μM Ethephon	88				WT + 100 μM Ethephon vs. ein2a-2 ein2b-1+ 200 µM ACC	-57.25	Yes	****	<0.0001
						ein2a-2 ein2b-1 vs. ein2a-2 ein2b-1+ 200 µM ACC	13.42	Yes	**	0.0072
Wild type	100 μM Ethephon	26
Wild type	100 μM Ethephon	30
Wild type	100 μM Ethephon	30
Wild type	100 μM Ethephon	2
Wild type	100 μM Ethephon	28
Wild type	100 μM Ethephon	22
ein2a ein2b	0 μM Ethephon	94
ein2a ein2b	0 μM Ethephon	100
ein2a ein2b	0 μM Ethephon	94
ein2a ein2b	0 μM Ethephon	94
ein2a ein2b	0 μM Ethephon	90
ein2a ein2b	0 μM Ethephon	90
ein2a ein2b	100 μM Ethephon	84
ein2a ein2b	100 μM Ethephon	74
ein2a ein2b	100 μM Ethephon	90
ein2a ein2b	100 μM Ethephon	70
ein2a ein2b	100 μM Ethephon	82
ein2a ein2b	100 μM Ethephon	70
ein2a ein2b	100 μM Ethephon	92
ein2a ein2b	100 μM Ethephon	80

## Sheet: Fig. 2
Genotype	Transgenic construct	Structure	Colonization %				For Total
Wild type	Empty vector	Total	100				Dunn's multiple comparisons test	Mean rank diff.	Significant?	Summary	Adjusted P Value
Wild type	Empty vector	Total	80				Gifu EV vs. ein2D EV	-0.478	No	ns	>0.9999
Wild type	Empty vector	Total	81				Gifu EV vs. pUbi	52.21	Yes	***	0.0004
Wild type	Empty vector	Total	80				Gifu EV vs. pEpi	49.21	Yes	***	0.0007
Wild type	Empty vector	Total	88				Gifu EV vs. pSbtM1	34.45	Yes	*	0.0172
Wild type	Empty vector	Total	65				Gifu EV vs. pCor	11.1	No	ns	>0.9999
Wild type	Empty vector	Total	79				Gifu EV vs. pPT4	21.27	No	ns	0.3637
ein2a ein2b	Empty vector	Total	90				For Arbuscules
ein2a ein2b	Empty vector	Total	83.3333				Dunn's multiple comparisons test	Mean rank diff.	Significant?	Summary	Adjusted P Value
ein2a ein2b	Empty vector	Total	67.1429				ein2D EV vs. Gifu EV	-3.604	No	ns	>0.9999
ein2a ein2b	Empty vector	Total	71.6667				pUbi vs. Gifu EV	-51.77	Yes	***	0.0004
ein2a ein2b	Empty vector	Total	70				pEpi vs. Gifu EV	-49.03	Yes	***	0.0007
ein2a ein2b	Empty vector	Total	78				pSbtM1 vs. Gifu EV	-27.11	No	ns	0.1139
ein2a ein2b	Empty vector	Total	90				pCor vs. Gifu EV	-20.59	No	ns	0.4029
ein2a ein2b	Empty vector	Total	82				pPT4 vs. Gifu EV	-24.76	No	ns	0.1739
ein2a ein2b	Empty vector	Total	92
ein2a ein2b	Empty vector	Total	74				For Vesicles
ein2a ein2b	Empty vector	Total	86				Dunn's multiple comparisons test	Mean rank diff.	Significant?	Summary	Adjusted P Value
ein2a ein2b	Empty vector	Total	85.7143				ein2D EV vs. Gifu EV	-7.978	No	ns	>0.9999
ein2a ein2b	Empty vector	Total	82				pUbi vs. Gifu EV	-58.35	Yes	****	<0.0001
							pEpi vs. Gifu EV	-38.56	Yes	*	0.0146
ein2a ein2b	pUbiquitin:EIN2CEND	Total	31				pSbtM1 vs. Gifu EV	-32.39	Yes	*	0.0303
ein2a ein2b	pUbiquitin:EIN2CEND	Total	52				pCor vs. Gifu EV	-29.17	No	ns	0.0567
ein2a ein2b	pUbiquitin:EIN2CEND	Total	31				pPT4 vs. Gifu EV	-41.55	Yes	**	0.0015
ein2a ein2b	pUbiquitin:EIN2CEND	Total	44
ein2a ein2b	pUbiquitin:EIN2CEND	Total	54
ein2a ein2b	pUbiquitin:EIN2CEND	Total	64
ein2a ein2b	pUbiquitin:EIN2CEND	Total	44
ein2a ein2b	pUbiquitin:EIN2CEND	Total	50
ein2a ein2b	pEpidermis:EIN2CEND	Total	23
ein2a ein2b	pEpidermis:EIN2CEND	Total	61
ein2a ein2b	pEpidermis:EIN2CEND	Total	61
ein2a ein2b	pEpidermis:EIN2CEND	Total	39
ein2a ein2b	pEpidermis:EIN2CEND	Total	62
ein2a ein2b	pEpidermis:EIN2CEND	Total	44
ein2a ein2b	pEpidermis:EIN2CEND	Total	51
ein2a ein2b	pEpidermis:EIN2CEND	Total	44
ein2a ein2b	pEpidermis:EIN2CEND	Total	58
ein2a ein2b	pSbtM1:EIN2CEND	Total	42.8571
ein2a ein2b	pSbtM1:EIN2CEND	Total	76.25
ein2a ein2b	pSbtM1:EIN2CEND	Total	32.5
ein2a ein2b	pSbtM1:EIN2CEND	Total	75
ein2a ein2b	pSbtM1:EIN2CEND	Total	78.75
ein2a ein2b	pSbtM1:EIN2CEND	Total	58
ein2a ein2b	pSbtM1:EIN2CEND	Total	43
ein2a ein2b	pSbtM1:EIN2CEND	Total	73
ein2a ein2b	pSbtM1:EIN2CEND	Total	71
ein2a ein2b	pSbtM1:EIN2CEND	Total	27.1429
ein2a ein2b	pSbtM1:EIN2CEND	Total	55
ein2a ein2b	pSbtM1:EIN2CEND	Total	62
ein2a ein2b	pSbtM1:EIN2CEND	Total	71
ein2a ein2b	pSbtM1:EIN2CEND	Total	71
ein2a ein2b	pSbtM1:EIN2CEND	Total	56
ein2a ein2b	pCortex:EIN2CEND	Total	80
ein2a ein2b	pCortex:EIN2CEND	Total	66.6667
ein2a ein2b	pCortex:EIN2CEND	Total	76
ein2a ein2b	pCortex:EIN2CEND	Total	76
ein2a ein2b	pCortex:EIN2CEND	Total	86
ein2a ein2b	pCortex:EIN2CEND	Total	86
ein2a ein2b	pCortex:EIN2CEND	Total	56
ein2a ein2b	pCortex:EIN2CEND	Total	82
ein2a ein2b	pCortex:EIN2CEND	Total	74
ein2a ein2b	pCortex:EIN2CEND	Total	82
ein2a ein2b	pCortex:EIN2CEND	Total	62
ein2a ein2b	pCortex:EIN2CEND	Total	74
ein2a ein2b	pCortex:EIN2CEND	Total	62.5
ein2a ein2b	pCortex:EIN2CEND	Total	84
ein2a ein2b	pCortex:EIN2CEND	Total	78
ein2a ein2b	pCortex:EIN2CEND	Total	81.6667
ein2a ein2b	pCortex:EIN2CEND	Total	68
ein2a ein2b	pCortex:EIN2CEND	Total	70
ein2a ein2b	pPT4:EIN2CEND	Total	45
ein2a ein2b	pPT4:EIN2CEND	Total	66.6667
ein2a ein2b	pPT4:EIN2CEND	Total	60
ein2a ein2b	pPT4:EIN2CEND	Total	80
ein2a ein2b	pPT4:EIN2CEND	Total	78
ein2a ein2b	pPT4:EIN2CEND	Total	53.3333
ein2a ein2b	pPT4:EIN2CEND	Total	65
ein2a ein2b	pPT4:EIN2CEND	Total	80
ein2a ein2b	pPT4:EIN2CEND	Total	48.3333
ein2a ein2b	pPT4:EIN2CEND	Total	65
ein2a ein2b	pPT4:EIN2CEND	Total	83.3333
ein2a ein2b	pPT4:EIN2CEND	Total	70
ein2a ein2b	pPT4:EIN2CEND	Total	98
ein2a ein2b	pPT4:EIN2CEND	Total	85
ein2a ein2b	pPT4:EIN2CEND	Total	73.3333
ein2a ein2b	pPT4:EIN2CEND	Total	70
ein2a ein2b	pPT4:EIN2CEND	Total	58
Wild type	Empty vector	Arbuscules	100
Wild type	Empty vector	Arbuscules	80
Wild type	Empty vector	Arbuscules	68
Wild type	Empty vector	Arbuscules	65
Wild type	Empty vector	Arbuscules	83
Wild type	Empty vector	Arbuscules	57
Wild type	Empty vector	Arbuscules	67
ein2a ein2b	Empty vector	Arbuscules	76
ein2a ein2b	Empty vector	Arbuscules	70
ein2a ein2b	Empty vector	Arbuscules	52.8571
ein2a ein2b	Empty vector	Arbuscules	61.6667
ein2a ein2b	Empty vector	Arbuscules	60
ein2a ein2b	Empty vector	Arbuscules	70
ein2a ein2b	Empty vector	Arbuscules	82
ein2a ein2b	Empty vector	Arbuscules	74
ein2a ein2b	Empty vector	Arbuscules	80
ein2a ein2b	Empty vector	Arbuscules	46
ein2a ein2b	Empty vector	Arbuscules	76
ein2a ein2b	Empty vector	Arbuscules	71.4286
ein2a ein2b	Empty vector	Arbuscules	72
ein2a ein2b	pUbiquitin:EIN2CEND	Arbuscules	29
ein2a ein2b	pUbiquitin:EIN2CEND	Arbuscules	41
ein2a ein2b	pUbiquitin:EIN2CEND	Arbuscules	28
ein2a ein2b	pUbiquitin:EIN2CEND	Arbuscules	34
ein2a ein2b	pUbiquitin:EIN2CEND	Arbuscules	43
ein2a ein2b	pUbiquitin:EIN2CEND	Arbuscules	54
ein2a ein2b	pUbiquitin:EIN2CEND	Arbuscules	33
ein2a ein2b	pUbiquitin:EIN2CEND	Arbuscules	45
ein2a ein2b	pEpidermis:EIN2CEND	Arbuscules	21
ein2a ein2b	pEpidermis:EIN2CEND	Arbuscules	52
ein2a ein2b	pEpidermis:EIN2CEND	Arbuscules	50
ein2a ein2b	pEpidermis:EIN2CEND	Arbuscules	33
ein2a ein2b	pEpidermis:EIN2CEND	Arbuscules	50
ein2a ein2b	pEpidermis:EIN2CEND	Arbuscules	33
ein2a ein2b	pEpidermis:EIN2CEND	Arbuscules	40
ein2a ein2b	pEpidermis:EIN2CEND	Arbuscules	36
ein2a ein2b	pEpidermis:EIN2CEND	Arbuscules	52
ein2a ein2b	pSbtM1:EIN2CEND	Arbuscules	32.8571
ein2a ein2b	pSbtM1:EIN2CEND	Arbuscules	72.5
ein2a ein2b	pSbtM1:EIN2CEND	Arbuscules	36.25
ein2a ein2b	pSbtM1:EIN2CEND	Arbuscules	63.75
ein2a ein2b	pSbtM1:EIN2CEND	Arbuscules	73.75
ein2a ein2b	pSbtM1:EIN2CEND	Arbuscules	52
ein2a ein2b	pSbtM1:EIN2CEND	Arbuscules	37
ein2a ein2b	pSbtM1:EIN2CEND	Arbuscules	68
ein2a ein2b	pSbtM1:EIN2CEND	Arbuscules	70
ein2a ein2b	pSbtM1:EIN2CEND	Arbuscules	20
ein2a ein2b	pSbtM1:EIN2CEND	Arbuscules	45
ein2a ein2b	pSbtM1:EIN2CEND	Arbuscules	61
ein2a ein2b	pSbtM1:EIN2CEND	Arbuscules	65
ein2a ein2b	pSbtM1:EIN2CEND	Arbuscules	63
ein2a ein2b	pSbtM1:EIN2CEND	Arbuscules	51
ein2a ein2b	pCortex:EIN2CEND	Arbuscules	68
ein2a ein2b	pCortex:EIN2CEND	Arbuscules	55
ein2a ein2b	pCortex:EIN2CEND	Arbuscules	58
ein2a ein2b	pCortex:EIN2CEND	Arbuscules	68
ein2a ein2b	pCortex:EIN2CEND	Arbuscules	74
ein2a ein2b	pCortex:EIN2CEND	Arbuscules	76
ein2a ein2b	pCortex:EIN2CEND	Arbuscules	42
ein2a ein2b	pCortex:EIN2CEND	Arbuscules	66
ein2a ein2b	pCortex:EIN2CEND	Arbuscules	58
ein2a ein2b	pCortex:EIN2CEND	Arbuscules	74
ein2a ein2b	pCortex:EIN2CEND	Arbuscules	58
ein2a ein2b	pCortex:EIN2CEND	Arbuscules	56
ein2a ein2b	pCortex:EIN2CEND	Arbuscules	40
ein2a ein2b	pCortex:EIN2CEND	Arbuscules	70
ein2a ein2b	pCortex:EIN2CEND	Arbuscules	64
ein2a ein2b	pCortex:EIN2CEND	Arbuscules	28.3333
ein2a ein2b	pCortex:EIN2CEND	Arbuscules	60
ein2a ein2b	pCortex:EIN2CEND	Arbuscules	42
ein2a ein2b	pPT4:EIN2CEND	Arbuscules	36.6667
ein2a ein2b	pPT4:EIN2CEND	Arbuscules	58.3333
ein2a ein2b	pPT4:EIN2CEND	Arbuscules	48.3333
ein2a ein2b	pPT4:EIN2CEND	Arbuscules	65
ein2a ein2b	pPT4:EIN2CEND	Arbuscules	66
ein2a ein2b	pPT4:EIN2CEND	Arbuscules	43.3333
ein2a ein2b	pPT4:EIN2CEND	Arbuscules	55
ein2a ein2b	pPT4:EIN2CEND	Arbuscules	65
ein2a ein2b	pPT4:EIN2CEND	Arbuscules	23.3333
ein2a ein2b	pPT4:EIN2CEND	Arbuscules	43.3333
ein2a ein2b	pPT4:EIN2CEND	Arbuscules	68.3333
ein2a ein2b	pPT4:EIN2CEND	Arbuscules	62
ein2a ein2b	pPT4:EIN2CEND	Arbuscules	86
ein2a ein2b	pPT4:EIN2CEND	Arbuscules	75
ein2a ein2b	pPT4:EIN2CEND	Arbuscules	63.3333
ein2a ein2b	pPT4:EIN2CEND	Arbuscules	54
ein2a ein2b	pPT4:EIN2CEND	Arbuscules	50
Wild type	Empty vector	Vesicles	43
Wild type	Empty vector	Vesicles	40
Wild type	Empty vector	Vesicles	32
Wild type	Empty vector	Vesicles	30
Wild type	Empty vector	Vesicles	41
Wild type	Empty vector	Vesicles	36
Wild type	Empty vector	Vesicles	31
ein2a ein2b	Empty vector	Vesicles	36
ein2a ein2b	Empty vector	Vesicles	25
ein2a ein2b	Empty vector	Vesicles	14
ein2a ein2b	Empty vector	Vesicles	31.6667
ein2a ein2b	Empty vector	Vesicles	34
ein2a ein2b	Empty vector	Vesicles	36
ein2a ein2b	Empty vector	Vesicles	37
ein2a ein2b	Empty vector	Vesicles	40
ein2a ein2b	Empty vector	Vesicles	38
ein2a ein2b	Empty vector	Vesicles	26
ein2a ein2b	Empty vector	Vesicles	35
ein2a ein2b	Empty vector	Vesicles	38.5714
ein2a ein2b	Empty vector	Vesicles	38
ein2a ein2b	pUbiquitin:EIN2CEND	Vesicles	11
ein2a ein2b	pUbiquitin:EIN2CEND	Vesicles	19
ein2a ein2b	pUbiquitin:EIN2CEND	Vesicles	15
ein2a ein2b	pUbiquitin:EIN2CEND	Vesicles	9
ein2a ein2b	pUbiquitin:EIN2CEND	Vesicles	25
ein2a ein2b	pUbiquitin:EIN2CEND	Vesicles	11
ein2a ein2b	pUbiquitin:EIN2CEND	Vesicles	8
ein2a ein2b	pUbiquitin:EIN2CEND	Vesicles	17
ein2a ein2b	pEpidermis:EIN2CEND	Vesicles	7
ein2a ein2b	pEpidermis:EIN2CEND	Vesicles	16
ein2a ein2b	pEpidermis:EIN2CEND	Vesicles	27
ein2a ein2b	pEpidermis:EIN2CEND	Vesicles	19
ein2a ein2b	pEpidermis:EIN2CEND	Vesicles	26
ein2a ein2b	pEpidermis:EIN2CEND	Vesicles	22
ein2a ein2b	pEpidermis:EIN2CEND	Vesicles	21
ein2a ein2b	pEpidermis:EIN2CEND	Vesicles	17
ein2a ein2b	pEpidermis:EIN2CEND	Vesicles	38
ein2a ein2b	pSbtM1:EIN2CEND	Vesicles	22.8571
ein2a ein2b	pSbtM1:EIN2CEND	Vesicles	33.75
ein2a ein2b	pSbtM1:EIN2CEND	Vesicles	11.25
ein2a ein2b	pSbtM1:EIN2CEND	Vesicles	26.25
ein2a ein2b	pSbtM1:EIN2CEND	Vesicles	22
ein2a ein2b	pSbtM1:EIN2CEND	Vesicles	26
ein2a ein2b	pSbtM1:EIN2CEND	Vesicles	18
ein2a ein2b	pSbtM1:EIN2CEND	Vesicles	30
ein2a ein2b	pSbtM1:EIN2CEND	Vesicles	35
ein2a ein2b	pSbtM1:EIN2CEND	Vesicles	8.57143
ein2a ein2b	pSbtM1:EIN2CEND	Vesicles	25
ein2a ein2b	pSbtM1:EIN2CEND	Vesicles	24
ein2a ein2b	pSbtM1:EIN2CEND	Vesicles	25
ein2a ein2b	pSbtM1:EIN2CEND	Vesicles	30
ein2a ein2b	pSbtM1:EIN2CEND	Vesicles	18
ein2a ein2b	pCortex:EIN2CEND	Vesicles	28
ein2a ein2b	pCortex:EIN2CEND	Vesicles	11.6667
ein2a ein2b	pCortex:EIN2CEND	Vesicles	26
ein2a ein2b	pCortex:EIN2CEND	Vesicles	22
ein2a ein2b	pCortex:EIN2CEND	Vesicles	24
ein2a ein2b	pCortex:EIN2CEND	Vesicles	16
ein2a ein2b	pCortex:EIN2CEND	Vesicles	20
ein2a ein2b	pCortex:EIN2CEND	Vesicles	36
ein2a ein2b	pCortex:EIN2CEND	Vesicles	20
ein2a ein2b	pCortex:EIN2CEND	Vesicles	38
ein2a ein2b	pCortex:EIN2CEND	Vesicles	14
ein2a ein2b	pCortex:EIN2CEND	Vesicles	28
ein2a ein2b	pCortex:EIN2CEND	Vesicles	22.5
ein2a ein2b	pCortex:EIN2CEND	Vesicles	28
ein2a ein2b	pCortex:EIN2CEND	Vesicles	38
ein2a ein2b	pCortex:EIN2CEND	Vesicles	25
ein2a ein2b	pCortex:EIN2CEND	Vesicles	32
ein2a ein2b	pCortex:EIN2CEND	Vesicles	22
ein2a ein2b	pPT4:EIN2CEND	Vesicles	15
ein2a ein2b	pPT4:EIN2CEND	Vesicles	15
ein2a ein2b	pPT4:EIN2CEND	Vesicles	30
ein2a ein2b	pPT4:EIN2CEND	Vesicles	15
ein2a ein2b	pPT4:EIN2CEND	Vesicles	22
ein2a ein2b	pPT4:EIN2CEND	Vesicles	16.6667
ein2a ein2b	pPT4:EIN2CEND	Vesicles	15
ein2a ein2b	pPT4:EIN2CEND	Vesicles	32
ein2a ein2b	pPT4:EIN2CEND	Vesicles	26.6667
ein2a ein2b	pPT4:EIN2CEND	Vesicles	23.3333
ein2a ein2b	pPT4:EIN2CEND	Vesicles	36.6667
ein2a ein2b	pPT4:EIN2CEND	Vesicles	16
ein2a ein2b	pPT4:EIN2CEND	Vesicles	16
ein2a ein2b	pPT4:EIN2CEND	Vesicles	25
ein2a ein2b	pPT4:EIN2CEND	Vesicles	21.6667
ein2a ein2b	pPT4:EIN2CEND	Vesicles	16
ein2a ein2b	pPT4:EIN2CEND	Vesicles	14

## Sheet: Fig. 4a
Treatment	Structure	Colonization %				For Total
Solvent	Total	50				Dunn's multiple comparisons test	Mean rank diff.	Significant?	Summary	Adjusted P Value
Solvent	Total	40.9639				Solvent vs. 200μM ACC	26.94	Yes	**	0.0018
Solvent	Total	39.2523				Solvent vs. 5nM GR245DS	-7.688	No	ns	>0.9999
Solvent	Total	45.6				Solvent vs. 10nM GR245DS	3.125	No	ns	>0.9999
Solvent	Total	46.3636				Solvent vs. 5nM GR245DS + 200μM ACC	5.75	No	ns	>0.9999
Solvent	Total	50.7389				Solvent vs. 10nM GR245DS + 200μM ACC	13.5	No	ns	0.8058
Solvent	Total	42.8571				200μM ACC vs. 5nM GR245DS	-34.63	Yes	****	<0.0001
Solvent	Total	48.1675				200μM ACC vs. 10nM GR245DS	-23.81	Yes	*	0.01
						200μM ACC vs. 5nM GR245DS + 200μM ACC	-21.19	Yes	*	0.037
200 µM ACC	Total	21.3333				200μM ACC vs. 10nM GR245DS + 200μM ACC	-13.44	No	ns	0.8226
200 µM ACC	Total	19.2308				5nM GR245DS vs. 10nM GR245DS	10.81	No	ns	>0.9999
200 µM ACC	Total	7.69231				5nM GR245DS vs. 5nM GR245DS + 200μM ACC	13.44	No	ns	0.8226
200 µM ACC	Total	18.5185				5nM GR245DS vs. 10nM GR245DS + 200μM ACC	21.19	Yes	*	0.037
200 µM ACC	Total	7.40741				10nM GR245DS vs. 5nM GR245DS + 200μM ACC	2.625	No	ns	>0.9999
200 µM ACC	Total	20				10nM GR245DS vs. 10nM GR245DS + 200μM ACC	10.38	No	ns	>0.9999
200 µM ACC	Total	18.9474				5nM GR245DS + 200μM ACC vs. 10nM GR245DS + 200μM ACC	7.75	No	ns	>0.9999
200 µM ACC	Total	11.1111
						For Arbuscules
5 nM GR245DS	Total	41.9118				Dunn's multiple comparisons test	Mean rank diff.	Significant?	Summary	Adjusted P Value
5 nM GR245DS	Total	52.381				Solvent vs. 200μM ACC	25.88	Yes	**	0.0033
5 nM GR245DS	Total	63.6364				Solvent vs. 5nM GR245DS	-10.25	No	ns	>0.9999
5 nM GR245DS	Total	59.633				Solvent vs. 10nM GR245DS	2.375	No	ns	>0.9999
5 nM GR245DS	Total	48.4848				Solvent vs. 5nM GR245DS + 200μM ACC	3.5	No	ns	>0.9999
5 nM GR245DS	Total	49.2063				Solvent vs. 10nM GR245DS + 200μM ACC	13.75	No	ns	0.7425
5 nM GR245DS	Total	43.6508				200μM ACC vs. 5nM GR245DS	-36.13	Yes	****	<0.0001
5 nM GR245DS	Total	58.5227				200μM ACC vs. 10nM GR245DS	-23.5	Yes	*	0.0118
						200μM ACC vs. 5nM GR245DS + 200μM ACC	-22.38	Yes	*	0.0209
10 nM GR245DS	Total	52.4096				200μM ACC vs. 10nM GR245DS + 200μM ACC	-12.13	No	ns	>0.9999
10 nM GR245DS	Total	43.75				5nM GR245DS vs. 10nM GR245DS	12.63	No	ns	>0.9999
10 nM GR245DS	Total	35.8333				5nM GR245DS vs. 5nM GR245DS + 200μM ACC	13.75	No	ns	0.7425
10 nM GR245DS	Total	38.2514				5nM GR245DS vs. 10nM GR245DS + 200μM ACC	24	Yes	**	0.0091
10 nM GR245DS	Total	31.5556				10nM GR245DS vs. 5nM GR245DS + 200μM ACC	1.125	No	ns	>0.9999
10 nM GR245DS	Total	51.2346				10nM GR245DS vs. 10nM GR245DS + 200μM ACC	11.38	No	ns	>0.9999
10 nM GR245DS	Total	50				5nM GR245DS + 200μM ACC vs. 10nM GR245DS + 200μM ACC	10.25	No	ns	>0.9999
10 nM GR245DS	Total	43.2099
						For Vesicles
5 nM GR245DS + 200 µM ACC	Total	40.3846				Dunn's multiple comparisons test	Mean rank diff.	Significant?	Summary	Adjusted P Value
5 nM GR245DS + 200 µM ACC	Total	38.3178				Solvent vs. 200μM ACC	16.25	No	ns	0.3039
5 nM GR245DS + 200 µM ACC	Total	37.8641				Solvent vs. 5nM GR245DS	-18.88	No	ns	0.1051
5 nM GR245DS + 200 µM ACC	Total	41.0526				Solvent vs. 10nM GR245DS	-12.75	No	ns	>0.9999
5 nM GR245DS + 200 µM ACC	Total	51.3889				Solvent vs. 5nM GR245DS + 200μM ACC	-6.125	No	ns	>0.9999
5 nM GR245DS + 200 µM ACC	Total	50				Solvent vs. 10nM GR245DS + 200μM ACC	-1	No	ns	>0.9999
5 nM GR245DS + 200 µM ACC	Total	41.0714				200μM ACC vs. 5nM GR245DS	-35.13	Yes	****	<0.0001
5 nM GR245DS + 200 µM ACC	Total	36.2832				200μM ACC vs. 10nM GR245DS	-29	Yes	***	0.0005
						200μM ACC vs. 5nM GR245DS + 200μM ACC	-22.38	Yes	*	0.0209
10 nM GR245DS + 200 µM ACC	Total	39.5062				200μM ACC vs. 10nM GR245DS + 200μM ACC	-17.25	No	ns	0.2059
10 nM GR245DS + 200 µM ACC	Total	31.0345				5nM GR245DS vs. 10nM GR245DS	6.125	No	ns	>0.9999
10 nM GR245DS + 200 µM ACC	Total	33.3333				5nM GR245DS vs. 5nM GR245DS + 200μM ACC	12.75	No	ns	>0.9999
10 nM GR245DS + 200 µM ACC	Total	39.0244				5nM GR245DS vs. 10nM GR245DS + 200μM ACC	17.88	No	ns	0.1599
10 nM GR245DS + 200 µM ACC	Total	37.3626				10nM GR245DS vs. 5nM GR245DS + 200μM ACC	6.625	No	ns	>0.9999
10 nM GR245DS + 200 µM ACC	Total	36.6197				10nM GR245DS vs. 10nM GR245DS + 200μM ACC	11.75	No	ns	>0.9999
10 nM GR245DS + 200 µM ACC	Total	32.9412				5nM GR245DS + 200μM ACC vs. 10nM GR245DS + 200μM ACC	5.125	No	ns	>0.9999
10 nM GR245DS + 200 µM ACC	Total	50
Solvent	Arbuscules	45
Solvent	Arbuscules	31.3253
Solvent	Arbuscules	34.5794
Solvent	Arbuscules	38.4
Solvent	Arbuscules	38.1818
Solvent	Arbuscules	45.8128
Solvent	Arbuscules	35.4497
Solvent	Arbuscules	42.4084
200 µM ACC	Arbuscules	18.6667
200 µM ACC	Arbuscules	17.3077
200 µM ACC	Arbuscules	5.76923
200 µM ACC	Arbuscules	16.6667
200 µM ACC	Arbuscules	7.40741
200 µM ACC	Arbuscules	17.3913
200 µM ACC	Arbuscules	17.8947
200 µM ACC	Arbuscules	11.1111
5 nM GR245DS + 200 µM ACC	Arbuscules	36.5385
5 nM GR245DS + 200 µM ACC	Arbuscules	31.7757
5 nM GR245DS + 200 µM ACC	Arbuscules	30.0971
5 nM GR245DS + 200 µM ACC	Arbuscules	33.6842
5 nM GR245DS + 200 µM ACC	Arbuscules	45.8333
5 nM GR245DS + 200 µM ACC	Arbuscules	48.6842
5 nM GR245DS + 200 µM ACC	Arbuscules	33.9286
5 nM GR245DS + 200 µM ACC	Arbuscules	32.7434
10 nM GR245DS + 200 µM ACC	Arbuscules	32.0988
10 nM GR245DS + 200 µM ACC	Arbuscules	22.9885
10 nM GR245DS + 200 µM ACC	Arbuscules	30.8333
10 nM GR245DS + 200 µM ACC	Arbuscules	32.9268
10 nM GR245DS + 200 µM ACC	Arbuscules	27.4725
10 nM GR245DS + 200 µM ACC	Arbuscules	28.169
10 nM GR245DS + 200 µM ACC	Arbuscules	28.2353
10 nM GR245DS + 200 µM ACC	Arbuscules	42.4242
5 nM GR245DS	Arbuscules	35.2941
5 nM GR245DS	Arbuscules	47.0238
5 nM GR245DS	Arbuscules	58.3333
5 nM GR245DS	Arbuscules	53.211
5 nM GR245DS	Arbuscules	44.8485
5 nM GR245DS	Arbuscules	46.0317
5 nM GR245DS	Arbuscules	38.8889
5 nM GR245DS	Arbuscules	53.4091
10 nM GR245DS	Arbuscules	44.5783
10 nM GR245DS	Arbuscules	38.75
10 nM GR245DS	Arbuscules	30
10 nM GR245DS	Arbuscules	33.3333
10 nM GR245DS	Arbuscules	28.4444
10 nM GR245DS	Arbuscules	45.0617
10 nM GR245DS	Arbuscules	42.7632
10 nM GR245DS	Arbuscules	38.2716
Solvent	Vesicles	30
Solvent	Vesicles	22.8916
Solvent	Vesicles	18.6916
Solvent	Vesicles	23.2
Solvent	Vesicles	20.9091
Solvent	Vesicles	36.4532
Solvent	Vesicles	31.2169
Solvent	Vesicles	35.6021
200 µM ACC	Vesicles	18.6667
200 µM ACC	Vesicles	7.69231
200 µM ACC	Vesicles	7.69231
200 µM ACC	Vesicles	13.8889
200 µM ACC	Vesicles	7.40741
200 µM ACC	Vesicles	13.0435
200 µM ACC	Vesicles	17.8947
200 µM ACC	Vesicles	5.55556
5 nM GR245DS + 200 µM ACC	Vesicles	25
5 nM GR245DS + 200 µM ACC	Vesicles	24.2991
5 nM GR245DS + 200 µM ACC	Vesicles	29.1262
5 nM GR245DS + 200 µM ACC	Vesicles	26.3158
5 nM GR245DS + 200 µM ACC	Vesicles	43.0556
5 nM GR245DS + 200 µM ACC	Vesicles	47.3684
5 nM GR245DS + 200 µM ACC	Vesicles	33.9286
5 nM GR245DS + 200 µM ACC	Vesicles	28.3186
10 nM GR245DS + 200 µM ACC	Vesicles	32.0988
10 nM GR245DS + 200 µM ACC	Vesicles	21.8391
10 nM GR245DS + 200 µM ACC	Vesicles	28.3333
10 nM GR245DS + 200 µM ACC	Vesicles	24.3902
10 nM GR245DS + 200 µM ACC	Vesicles	26.3736
10 nM GR245DS + 200 µM ACC	Vesicles	28.169
10 nM GR245DS + 200 µM ACC	Vesicles	24.7059
10 nM GR245DS + 200 µM ACC	Vesicles	40.9091
5 nM GR245DS	Vesicles	31.6176
5 nM GR245DS	Vesicles	42.8571
5 nM GR245DS	Vesicles	45.4545
5 nM GR245DS	Vesicles	53.211
5 nM GR245DS	Vesicles	40.6061
5 nM GR245DS	Vesicles	43.3862
5 nM GR245DS	Vesicles	30.1587
5 nM GR245DS	Vesicles	53.4091
10 nM GR245DS	Vesicles	44.5783
10 nM GR245DS	Vesicles	37.5
10 nM GR245DS	Vesicles	26.6667
10 nM GR245DS	Vesicles	30.0546
10 nM GR245DS	Vesicles	28.4444
10 nM GR245DS	Vesicles	41.358
10 nM GR245DS	Vesicles	43.4211
10 nM GR245DS	Vesicles	38.2716

## Sheet: Fig. 4b
Construct	Treatment	Structure	Colonization %				For Total
Empty vector	Solvent	Total	51.1364				Tukey's multiple comparisons test	Mean Diff.	95.00% CI of diff.	Significant?	Summary	Adjusted P Value
Empty vector	Solvent	Total	43.4783				Solvent control:EV vs. Solvent control:CCamK	11.18	6.822 to 15.54	Yes	****	<0.0001
Empty vector	Solvent	Total	54.5932				Solvent control:EV vs. ACC:EV	23.37	19.01 to 27.73	Yes	****	<0.0001
Empty vector	Solvent	Total	46.1187				Solvent control:EV vs. ACC:CCamK	13.65	9.289 to 18.00	Yes	****	<0.0001
Empty vector	Solvent	Total	54.7739				Solvent control:CCamK vs. ACC:EV	12.19	7.834 to 16.55	Yes	****	<0.0001
Empty vector	Solvent	Total	49.2958				Solvent control:CCamK vs. ACC:CCamK	2.466	-1.890 to 6.823	No	ns	0.4248
Empty vector	Solvent	Total	51.4768				ACC:EV vs. ACC:CCamK	-9.724	-14.08 to -5.367	Yes	****	<0.0001
Empty vector	Solvent	Total	50.3513
							For Arbuscules
Empty vector	200 μM ACC	Total	24.5136				Tukey's multiple comparisons test	Mean Diff.	95.00% CI of diff.	Significant?	Summary	Adjusted P Value
Empty vector	200 μM ACC	Total	25.1572				Solvent control:EV vs. Solvent control:CCamK	11.62	6.946 to 16.30	Yes	****	<0.0001
Empty vector	200 μM ACC	Total	22.8571				Solvent control:EV vs. ACC:EV	23.32	18.64 to 27.99	Yes	****	<0.0001
Empty vector	200 μM ACC	Total	28.9941				Solvent control:EV vs. ACC:CCamK	14.41	9.727 to 19.08	Yes	****	<0.0001
Empty vector	200 μM ACC	Total	27.3632				Solvent control:CCamK vs. ACC:EV	11.69	7.013 to 16.37	Yes	****	<0.0001
Empty vector	200 μM ACC	Total	30.9211				Solvent control:CCamK vs. ACC:CCamK	2.781	-1.897 to 7.460	No	ns	0.3825
Empty vector	200 μM ACC	Total	27.8409				ACC:EV vs. ACC:CCamK	-8.911	-13.59 to -4.232	Yes	****	<0.0001
Empty vector	200 μM ACC	Total	26.6272
							For Vesicles
pUbi:CCamK	Solvent	Total	39.6552				Tukey's multiple comparisons test	Mean Diff.	95.00% CI of diff.	Significant?	Summary	Adjusted P Value
pUbi:CCamK	Solvent	Total	44.713				Solvent control:EV vs. Solvent control:CCamK	11.87	6.156 to 17.59	Yes	****	<0.0001
pUbi:CCamK	Solvent	Total	40.3315				Solvent control:EV vs. ACC:EV	23.67	17.96 to 29.39	Yes	****	<0.0001
pUbi:CCamK	Solvent	Total	35.4545				Solvent control:EV vs. ACC:CCamK	16.26	10.54 to 21.97	Yes	****	<0.0001
pUbi:CCamK	Solvent	Total	39.8104				Solvent control:CCamK vs. ACC:EV	11.8	6.087 to 17.52	Yes	****	<0.0001
pUbi:CCamK	Solvent	Total	35.3448				Solvent control:CCamK vs. ACC:CCamK	4.384	-1.331 to 10.10	No	ns	0.1796
pUbi:CCamK	Solvent	Total	36.3208				ACC:EV vs. ACC:CCamK	-7.418	-13.13 to -1.703	Yes	**	0.0073
pUbi:CCamK	Solvent	Total	40.1639
pUbi:CCamK	200 μM ACC	Total	31.6239
pUbi:CCamK	200 μM ACC	Total	35.2941
pUbi:CCamK	200 μM ACC	Total	34.8101
pUbi:CCamK	200 μM ACC	Total	37.7778
pUbi:CCamK	200 μM ACC	Total	39.8058
pUbi:CCamK	200 μM ACC	Total	38.7755
pUbi:CCamK	200 μM ACC	Total	34.0909
pUbi:CCamK	200 μM ACC	Total	39.8844
Empty vector	Solvent	Arbuscules	46.5909
Empty vector	Solvent	Arbuscules	41.4322
Empty vector	Solvent	Arbuscules	51.4436
Empty vector	Solvent	Arbuscules	42.0091
Empty vector	Solvent	Arbuscules	47.7387
Empty vector	Solvent	Arbuscules	44.7183
Empty vector	Solvent	Arbuscules	48.5232
Empty vector	Solvent	Arbuscules	48.7119
Empty vector	200 μM ACC	Arbuscules	21.7899
Empty vector	200 μM ACC	Arbuscules	22.0126
Empty vector	200 μM ACC	Arbuscules	20.7143
Empty vector	200 μM ACC	Arbuscules	26.6272
Empty vector	200 μM ACC	Arbuscules	20.8955
Empty vector	200 μM ACC	Arbuscules	25.6579
Empty vector	200 μM ACC	Arbuscules	23.8636
Empty vector	200 μM ACC	Arbuscules	23.0769
pUbi:CCamK	Solvent	Arbuscules	35.3448
pUbi:CCamK	Solvent	Arbuscules	41.0876
pUbi:CCamK	Solvent	Arbuscules	35.9116
pUbi:CCamK	Solvent	Arbuscules	31.8182
pUbi:CCamK	Solvent	Arbuscules	33.1754
pUbi:CCamK	Solvent	Arbuscules	30.1724
pUbi:CCamK	Solvent	Arbuscules	32.5472
pUbi:CCamK	Solvent	Arbuscules	38.1148
pUbi:CCamK	200 μM ACC	Arbuscules	23.9316
pUbi:CCamK	200 μM ACC	Arbuscules	32.3529
pUbi:CCamK	200 μM ACC	Arbuscules	29.7468
pUbi:CCamK	200 μM ACC	Arbuscules	35
pUbi:CCamK	200 μM ACC	Arbuscules	35.9223
pUbi:CCamK	200 μM ACC	Arbuscules	31.2925
pUbi:CCamK	200 μM ACC	Arbuscules	30.6818
pUbi:CCamK	200 μM ACC	Arbuscules	36.9942
Empty vector	Solvent	Vesicles	39.7727
Empty vector	Solvent	Vesicles	37.5959
Empty vector	Solvent	Vesicles	46.7192
Empty vector	Solvent	Vesicles	34.2466
Empty vector	Solvent	Vesicles	40.7035
Empty vector	Solvent	Vesicles	39.7887
Empty vector	Solvent	Vesicles	42.616
Empty vector	Solvent	Vesicles	42.3888
Empty vector	200 μM ACC	Vesicles	18.677
Empty vector	200 μM ACC	Vesicles	19.4969
Empty vector	200 μM ACC	Vesicles	12.1429
Empty vector	200 μM ACC	Vesicles	20.1183
Empty vector	200 μM ACC	Vesicles	15.4229
Empty vector	200 μM ACC	Vesicles	18.4211
Empty vector	200 μM ACC	Vesicles	14.7727
Empty vector	200 μM ACC	Vesicles	15.3846
pUbi:CCamK	Solvent	Vesicles	28.4483
pUbi:CCamK	Solvent	Vesicles	36.2538
pUbi:CCamK	Solvent	Vesicles	29.2818
pUbi:CCamK	Solvent	Vesicles	25.4545
pUbi:CCamK	Solvent	Vesicles	24.6445
pUbi:CCamK	Solvent	Vesicles	23.2759
pUbi:CCamK	Solvent	Vesicles	28.3019
pUbi:CCamK	Solvent	Vesicles	33.1967
pUbi:CCamK	200 μM ACC	Vesicles	11.9658
pUbi:CCamK	200 μM ACC	Vesicles	23.0392
pUbi:CCamK	200 μM ACC	Vesicles	25.3165
pUbi:CCamK	200 μM ACC	Vesicles	27.7778
pUbi:CCamK	200 μM ACC	Vesicles	25.2427
pUbi:CCamK	200 μM ACC	Vesicles	23.1293
pUbi:CCamK	200 μM ACC	Vesicles	28.4091
pUbi:CCamK	200 μM ACC	Vesicles	28.9017

## Sheet: Fig. 4c
				Log10(Normalized expression)						For BCP1
	Gene	Genotype	Treatment	Replicate 1	Replicate 2	Replicate 3				Tukey's multiple comparisons test	Mean Diff.	95.00% CI of diff.	Significant?	Summary	Adjusted P Value
	BCP1	Empty vector	Solvent	-4.83646	-5.32351	-4.99666				Solvent control:EV vs. Solvent control:pUbi:GFP-CCamK1-314	-2.496	-2.948 to -2.044	Yes	****	<0.0001
		Empty vector	100 μM Ethephon	-5.94217	-5.75991	-5.74875				Solvent control:EV vs. 100 µM Ethephon:EV	0.7647	0.3129 to 1.217	Yes	**	0.0028
										Solvent control:EV vs. 100 µM Ethephon:pUbi:GFP-CCamK1-314	-2.377	-2.829 to -1.925	Yes	****	<0.0001
		pUbi:CCamK1-314	Solvent	-2.74155	-2.5893	-2.33701				Solvent control:pUbi:GFP-CCamK1-314 vs. 100 µM Ethephon:EV	3.261	2.809 to 3.713	Yes	****	<0.0001
		pUbi:CCamK1-314	100 μM Ethephon	-2.66501	-2.74493	-2.61485				Solvent control:pUbi:GFP-CCamK1-314 vs. 100 µM Ethephon:pUbi:GFP-CCamK1-314	0.119	-0.3329 to 0.5708	No	ns	0.8329
										100 µM Ethephon:EV vs. 100 µM Ethephon:pUbi:GFP-CCamK1-314	-3.142	-3.594 to -2.690	Yes	****	<0.0001
	RAM1	Empty vector	Solvent	-5.65333	-4.99347	-4.90537				For RAM1
		Empty vector	100 μM Ethephon	-5.62741	-5.68769	-5.54013				Tukey's multiple comparisons test	Mean Diff.	95.00% CI of diff.	Significant?	Summary	Adjusted P Value
										Solvent control:EV vs. Solvent control:pUbi:GFP-CCamK1-314	-2.911	-3.569 to -2.254	Yes	****	<0.0001
		pUbi:CCamK1-314	Solvent	-2.48852	-2.32117	-2.00921				Solvent control:EV vs. 100 µM Ethephon:EV	0.4344	-0.2231 to 1.092	No	ns	0.227
		pUbi:CCamK1-314	100 μM Ethephon	-2.41631	-2.42737	-2.17016				Solvent control:EV vs. 100 µM Ethephon:pUbi:GFP-CCamK1-314	-2.846	-3.504 to -2.189	Yes	****	<0.0001
										Solvent control:pUbi:GFP-CCamK1-314 vs. 100 µM Ethephon:EV	3.345	2.688 to 4.003	Yes	****	<0.0001
										Solvent control:pUbi:GFP-CCamK1-314 vs. 100 µM Ethephon:pUbi:GFP-CCamK1-314	0.06498	-0.5925 to 0.7225	No	ns	0.9882
	SbtM1	Empty vector	Solvent	-5.06484	-4.7012	-4.79919				100 µM Ethephon:EV vs. 100 µM Ethephon:pUbi:GFP-CCamK1-314	-3.28	-3.938 to -2.623	Yes	****	<0.0001
		Empty vector	100 μM Ethephon	-6.30884	-5.85581	-5.85551
										For SbtM1
		pUbi:CCamK1-314	Solvent	-1.59847	-1.48384	-1.59053				Tukey's multiple comparisons test	Mean Diff.	95.00% CI of diff.	Significant?	Summary	Adjusted P Value
		pUbi:CCamK1-314	100 μM Ethephon	-1.57176	-1.56253	-1.43098				Solvent control:EV vs. Solvent control:pUbi:GFP-CCamK1-314	-3.297	-3.739 to -2.856	Yes	****	<0.0001
										Solvent control:EV vs. 100 µM Ethephon:EV	1.152	0.7099 to 1.593	Yes	***	0.0001
										Solvent control:EV vs. 100 µM Ethephon:pUbi:GFP-CCamK1-314	-3.333	-3.775 to -2.892	Yes	****	<0.0001
										Solvent control:pUbi:GFP-CCamK1-314 vs. 100 µM Ethephon:EV	4.449	4.007 to 4.891	Yes	****	<0.0001
										Solvent control:pUbi:GFP-CCamK1-314 vs. 100 µM Ethephon:pUbi:GFP-CCamK1-314	-0.03586	-0.4776 to 0.4059	No	ns	0.9934
										100 µM Ethephon:EV vs. 100 µM Ethephon:pUbi:GFP-CCamK1-314	-4.485	-4.927 to -4.043	Yes	****	<0.0001

[truncated: 21 more sheets: Fig. 5a, Fig. 6a, Fig. 6b, Fig. 6c, Fig. 6f, Fig. 6g, Fig. S1a, Fig. S2a, Fig. S2b, Fig. S3a, Fig. S3b, Fig. S4a, Fig. S4b, Fig. S8, Fig. S9a, Fig. S9d, Fig. S11a, Fig. S11b, Fig. S11c, Fig. S12b …]
